# Supplementary material for: Acute Loss of Tactile Input Leads to General Compensatory Changes in Eye–Hand Coordination during Object Manipulation
Source: eNeuro. 2025 Sep 25;12(9):ENEURO.0487-23.2025. doi: 10.1523/ENEURO.0487-23.2025 (PMC12494028; doi:10.1523/ENEURO.0487-23.2025)
Supplement: Extended Data — The file Code_and_Data.zip includes all code and data used to perform the analyses presented in this manuscript. The .R scripts contain the packages used and the filenames corresponding to the data and the structure of each model. Download Extended Data, ZIP file. [file eneuro-12-ENEURO.0487-23.2025-s014.zip]

Archive with 39 entries (39 files):
- force_exp1.R
- force_exp2.R
- force_table_exp1.xlsx
- force_table_exp2.xlsx
- GazeIndex_LMM_table_ProgressBefore_PlaceCollect_exp1.xlsx
- GazeIndex_LMM_table_ProgressBefore_PlaceCollect_exp2.xlsx
- GazeIndex_LMM_table_ProgressBefore_PlaceDeliver_exp1.xlsx
- GazeIndex_LMM_table_ProgressBefore_PlaceDeliver_exp2.xlsx
- GazeIndex_LMM_table_ProgressBefore_RetrieveCollect_exp1.xlsx
- GazeIndex_LMM_table_ProgressBefore_RetrieveCollect_exp2.xlsx
- GazeIndex_LMM_table_ProgressBefore_RetrieveDeliver_exp1.xlsx
- GazeIndex_LMM_table_ProgressBefore_RetrieveDeliver_exp2.xlsx
- GazeIndex_LMM_table_ProgressDuring_PlaceCollect_exp1.xlsx
- GazeIndex_LMM_table_ProgressDuring_PlaceCollect_exp2.xlsx
- GazeIndex_LMM_table_ProgressDuring_PlaceDeliver_exp1.xlsx
- GazeIndex_LMM_table_ProgressDuring_PlaceDeliver_exp2.xlsx
- GazeIndex_LMM_table_ProgressDuring_RetrieveCollect_exp1.xlsx
- GazeIndex_LMM_table_ProgressDuring_RetrieveCollect_exp2.xlsx
- GazeIndex_LMM_table_ProgressDuring_RetrieveDeliver_exp1.xlsx
- GazeIndex_LMM_table_ProgressDuring_RetrieveDeliver_exp2.xlsx
- GISI_PeakForce_PlaceCollect_exp1.xlsx
- GISI_PeakForce_PlaceCollect_exp2.xlsx
- GISI_PeakForce_PlaceDeliver_exp1.xlsx
- GISI_PeakForce_PlaceDeliver_exp2.xlsx
- GISI_PeakForce_RetrieveCollect_exp1.xlsx
- GISI_PeakForce_RetrieveCollect_exp2.xlsx
- GISI_PeakForce_RetrieveDeliver_exp1.xlsx
- GISI_PeakForce_RetrieveDeliver_exp2.xlsx
- glmm_coefs_script_exp1.R
- glmm_coefs_script_exp2.R
- GLMM_GISI_exp1.R
- GLMM_GISI_exp2.R
- GLMM_GISI_PeakForce_exp1.R
- GLMM_GISI_PeakForce_exp2.R
- glmm_xcorr_offset_scripts.R
- lmm_coefs_exp_decay_exp1.xlsx
- lmm_coefs_exp_decay_exp2.xlsx
- lmm_table_xcorr_offset_exp1.xlsx
- lmm_table_xcorr_offset_exp2.xlsx
