# Supplementary material for: Acute Loss of Tactile Input Leads to General Compensatory Changes in Eye–Hand Coordination during Object Manipulation
Source: eNeuro. 2025 Sep 25;12(9):ENEURO.0487-23.2025. doi: 10.1523/ENEURO.0487-23.2025 (PMC12494028; doi:10.1523/ENEURO.0487-23.2025)
Supplement: Extended Data — The file Code_and_Data.zip includes all code and data used to perform the analyses presented in this manuscript. The .R scripts contain the packages used and the filenames corresponding to the data and the structure of each model. Download Extended Data, ZIP file. [file eneuro-12-ENEURO.0487-23.2025-s014.zip › force_table_exp1.xlsx]

## Sheet: Sheet1
Subject	Hand	Block	Drug	Round	Series	Trial	Place_FXLRAUC	Place_FXLRForceDuration	Place_FXLRForcePeak	Place_FX2AUC	Place_FX2ForceDuration	Place_FX2ForcePeak	Place_FXLRtoFX2	Place_FX2toFXLR	Place_TY2above	Place_TY2below	Place_TY2max	Place_TY2min	Place_TY2tot	Place_TYLRabove	Place_TYLRbelow	Place_TYLRmax	Place_TYLRmin	Place_TYLRtot	Retrieve_FXLRAUC	Retrieve_FXLRForceDuration	Retrieve_FXLRForcePeak	Retrieve_FX2AUC	Retrieve_FX2ForceDuration	Retrieve_FX2ForcePeak	Retrieve_FXLRtoFX2	Retrieve_FX2toFXLR	Retrieve_TY2above	Retrieve_TY2below	Retrieve_TY2max	Retrieve_TY2min	Retrieve_TY2tot	Retrieve_TYLRabove	Retrieve_TYLRbelow	Retrieve_TYLRmax	Retrieve_TYLRmin	Retrieve_TYLRtot	Series_in_block
1	Non-dominant	B1	None	1	1	1	-819.67	0.650625	2.269	-301.05	0.3525	1.617	0.33	0.2075	10.1479	-0.008202	0.054351	-0.002011	10.1561	0.0037875	-0.026437	0.0001	-0.00016	0.0302245	-128.837	0.1525	0.7699	-55.5519	0.1925	1.125	0.2575	0.148125	0.361738	-0.882622	0.0061555	-0.0097345	1.24436	3.78394	-0.00785	0.03505	-0.0011	3.79179	1
1	Non-dominant	B1	None	1	1	2	-1470.54	0.536875	2.904	-234.674	0.25375	2.001	0.360625	0.2175	6.83841	-0.50979	0.04415	-0.00648	7.3482	0.0023165	-0.032674	0.0001	-0.00015	0.0349905	-43.4312	0.086875	0.51081	3.9918	0.1225	0.641	0.224375	0.2025	0.015	-1.2347	0.00155	-0.01435	1.2497	1.61447	-0.0033	0.01885	-0.00145	1.61777	1
1	Non-dominant	B1	None	1	1	3	-1413.48	0.736875	3.094	-104.695	0.1925	1.066	0.451875	0.246875	1.69606	-0.064945	0.01294	-0.00206	1.761	0.0092518	-0.020024	0.0003	-0.00013	0.0292758	-59.7909	0.11375	0.61	12.8836	0.12	0.5283	0.205	0.195625	0.01145	-1.62815	0.00055	-0.02945	1.6396	1.72619	-0.00145	0.02479	-0.0011	1.72764	1
1	Non-dominant	B1	None	1	1	4	-355.495	0.419375	1.227	-317.97	0.495625	1.849	0.2975	0.24125	9.17002	-0.40785	0.06307	-0.00771	9.57787	0.0266016	-0.0020985	0.0002	-0.0001	0.0287001	-37.7938	0.1375	0.32458	86.3098	0.228125	0.695	0.204375	0.28	3.60746	-0.34965	0.03498	-0.0061	3.95711	0.713292	-0.0038	0.00739	-0.0007	0.717092	1
1	Non-dominant	B1	None	1	1	5	-862.126	0.36875	2.688	-199.777	0.444375	1.64	0.31	0.280625	1.19669	-2.50729	0.020665	-0.012265	3.70398	0.0071445	-0.0252007	5e-05	-0.00018	0.0323452	-45.5144	0.1325	0.299	-13.1086	0.10625	0.5716	0.291875	0.21	0.08125	-0.16785	0.00155	-0.00335	0.2491	1.18882	-0.0039	0.01208	-0.00075	1.19272	1
1	Non-dominant	B1	None	1	1	6	-203.284	0.2	1.448	-204.709	0.2875	2.348	0.350625	0.265625	0.68005	-1.88724	0.004715	-0.031885	2.56729	0.008438	-0.0088235	5e-05	-0.00021	0.0172615	-45.7324	0.12625	0.293	-18.0734	0.061875	0.5546	0.2575	0.23375	0.0184	-0.49415	0.0024	-0.0081	0.51255	0.783038	-0.0418	0.0071	-0.0021	0.824838	1
1	Non-dominant	B1	None	1	1	7	-1517.4	0.7075	1.939	-715.116	0.74375	2.656	0.3875	0.27875	1.63478	-19.2096	0.01445	-0.05015	20.8443	0.0255685	-0.0371326	0.00025	-0.0003	0.0627011	-15.44	0.08	0.3273	-19.1271	0.0975	0.3419	0.2375	0.30125	0.05295	-0.02945	0.00155	-0.00105	0.0824	0.123399	-0.0013	0.0025	-0.0002	0.124699	1
1	Non-dominant	B1	None	1	1	8	-407.998	0.198125	2.282	-280.503	0.52	1.835	0.2525		4.94053	-2.21005	0.0185	-0.0181	7.15058	0.007804	-0.0097688	0.00015	-0.00016	0.0175728	-19.887	0.114375	0.4051	-28.5025	0.063125	0.5198		0.319375	0.00547	-0.86449	0.001935	-0.013735	0.86996	0.458335	-0.05856	0.00766	-0.00144	0.516895	1
1	Non-dominant	B1	None	1	2	1	-310.984	0.218125	1.831	-412.427	0.44625	1.464	0.28375	0.118125	13.4439	-0.129123	0.075981	-0.002379	13.573	0.0020825	-0.0205262	5e-05	-0.00016	0.0226087	-38.6708	0.08875	0.59877	-3.85096	0.155625	0.8563	0.236875	0.191875	0.171537	-2.05745	0.00345	-0.0325	2.22899	0.623674	-0.02415	0.01397	-0.00205	0.647824	2
1	Non-dominant	B1	None	1	2	2	-2137.94	0.6975	3.354	-383.956	0.43875	1.546	0.295	0.211875	5.73377	-0.070505	0.024495	-0.002175	5.80427	0.0081925	-0.0244495	0.0001	-0.00023	0.032642	-33.1376	0.17	0.51992	-16.0744	0.0925	0.7421	0.24	0.203125	0.18933	-0.09545	0.00494	-0.00325	0.28478	0.69022	-0.0218	0.0093	-0.0006	0.71202	2
1	Non-dominant	B1	None	1	2	3	-712.889	0.404375	1.981	-160.774	0.311875	1.575	0.3875	0.215	0.02985	-2.61363	0.002215	-0.023615	2.64348	0.0060073	-0.010697	0.0001	-0.00013	0.0167043	-39.2793	0.131875	0.42965	1.8361	0.1025	0.7583	0.216875	0.175	0.02235	-0.65045	0.0014	-0.0119	0.6728	0.0903	-0.06455	0.00225	-0.00155	0.15485	2
1	Non-dominant	B1	None	1	2	4	-363.905	0.34	1.744	-146.651	0.293125	1.528	0.640625	0.196875	3.75854	-1.42525	0.02865	-0.00901	5.18379	0.007207	-0.0214675	0.00015	-0.0002	0.0286745	-28.7301	0.096875	0.27031	-9.6238	0.118125	0.572	0.1775	0.209375	0.161	-0.09515	0.00205	-0.00215	0.25615	0.333877	-0.039	0.00535	-0.00155	0.372877	2
1	Non-dominant	B1	None	1	2	5	-451.405	0.446875	2.724	-430.784	0.673125	2.144	0.294375	0.2525	7.26976	-0.915145	0.028675	-0.004505	8.18491	0.013884	-0.0280188	0.00025	-0.0002	0.0419028	-26.6425	0.144375	0.282	-23.2042	0.154375	0.6673	0.1775	0.19125	0.0486	-1.16535	0.00215	-0.01125	1.21395	0.26655	-0.1476	0.0036	-0.0042	0.41415	2
1	Non-dominant	B1	None	1	2	6	-881.235	0.36125	2.209	-312.809	0.514375	2.578	0.631875	0.255625	1.99343	-1.29679	0.017365	-0.008035	3.29022	0.000316	-0.0408845	0.0001	-0.00025	0.0412005	-8.73452	0.10875	0.20962	-27.0428	0.1225	0.4802	0.213125	0.209375	0.0043	-1.3185	0.0008	-0.0103	1.3228	0.20939	-0.016	0.00315	-0.00085	0.22539	2
1	Non-dominant	B1	None	1	2	7	-851.912	0.2925	2.585	-177.662	0.298125	2.54	0.343125	0.250625	1.44347	-3.9325	0.01132	-0.05245	5.37597	0.021738	-0.0030384	8.5e-05	-4.5e-05	0.0247764	-44.7539	0.10875	0.4375	-22.6857	0.075	0.5151	0.183125	0.238125	0.00796	-0.51091	0.00159	-0.00749	0.51887	0.844687	-0.0011	0.01075	-0.00045	0.845787	2
1	Non-dominant	B1	None	1	2	8	-168.317	0.1475	0.9557	-305.203	0.375625	2.424	0.575		0.930666	-4.87255	0.01294	-0.03275	5.80322	0.000641	-0.004	0.0001	-0.00026	0.004641	-17.0363	0.08625	0.3244	-13.0219	0.18	0.3415		0.268125	0.161061	-2.13713	0.005615	-0.024585	2.29819	0.451176		0.006065	-0.000125	0.451176	2
1	Non-dominant	B1	None	1	3	1	-196.967	0.19125	1.544	-162.335	0.28375	1.057	0.278125	0.169375	4.77226	-0.04965	0.027642	-0.002305	4.82191	0.0229885	-0.0011875	0.0001765	-8.05e-05	0.024176	-14.2771	0.06875	0.43196	-26.7554	0.163125	0.917	0.2475	0.203125	0.755056	-0.167053	0.007652	-0.003248	0.922109	0.19165	-0.0037	0.0045	-0.0003	0.19535	3
1	Non-dominant	B1	None	1	3	2	-369.921	0.42	1.298	-262.159	0.339375	1.429	0.446875	0.190625	5.8383	-0.104985	0.029925	-0.003765	5.94329	0.007899	-0.0252556	8.5e-05	-0.000115	0.0331546	-41.9637	0.09625	0.49888	-32.7073	0.129375	0.972	0.285625	0.263125	0.232354	-0.33815	0.0044	-0.0055	0.570504	0.4781	-0.0002	0.0069	-0.0003	0.4783	3
1	Non-dominant	B1	None	1	3	3	-918.478	0.375	2.622	-336.678	0.489375	1.408	0.455	0.2325	4.66077	-0.39506	0.016445	-0.006355	5.05583	0.007015	-0.001507	0.0001	-0.000153	0.008522	-75.4801	0.139375	0.7023	-80.5025	0.245625	1.347	0.2075	0.201875	3.80836	-0.2153	0.03068	-0.00405	4.02366	0.0174	-0.8283	0.00065	-0.01225	0.8457	3
1	Non-dominant	B1	None	1	3	4	-498.606	0.375625	1.643	-175.89	0.320625	1.459	0.325625	0.21875	2.85709	-0.387395	0.019935	-0.003665	3.24448	0.001687	-0.0329482	0.0001	-0.000234	0.0346352	-45.3535	0.15875	0.36258	-16.0012	0.18875	0.7576	0.241875	0.195625	0.463699	-4.44545	0.0077	-0.0377	4.90915	0.0213	-0.8466	0.001	-0.0119	0.8679	3
1	Non-dominant	B1	None	1	3	5	-1956.25	1.26687	2.533	-863.634	0.7275	2.436	0.37875	0.244375	1.42061	-7.87752	0.008915	-0.022085	9.29813	0.046855	-0.059863	0.00015	-0.00025	0.106718	-9.55605	0.13	0.26477	-6.75218	0.108125	0.7364	0.22875	0.258125	0.0564	-1.7361	0.00245	-0.02935	1.7925	0.0258	-0.0845	0.00085	-0.00155	0.1103	3
1	Non-dominant	B1	None	1	3	6	-1543.81	0.85375	2.025	-105.709	0.25875	1.724	0.455	0.258125	1.02771	-2.8631	0.00975	-0.02965	3.89081	0.005222	-0.034506	0.0001	-0.000162	0.039728	-20.9132	0.118125	0.2127	-33.486	0.07125	0.8192	0.235	0.310625	0.0103	-0.79105	0.00145	-0.01395	0.80135	0.02025	-0.1566	0.00085	-0.00415	0.17685	3
1	Non-dominant	B1	None	1	3	7	-1034.2	0.451875	2.663	-152.646	0.171875	2.14	0.5825	0.30375	0.66642	-1.60288	0.01542	-0.01488	2.2693	0.043697	-0.0053005	0.000181	-8.1e-05	0.0489975	-38.6442	0.14375	0.2973	-32.1587	0.1275	0.4933	0.220625	0.230625	0.0325	-1.2026	0.00195	-0.01285	1.2351	0.744494	-0.0171	0.00695	-0.00095	0.761594	3
1	Non-dominant	B1	None	1	3	8	-330.553	0.255625	1.28	-396.919	0.43375	3.392	0.605		0.198959	-12.6703	0.00969	-0.07045	12.8693	0.001673	-0.025457	5e-05	-0.00015	0.02713	-51.2053	0.143125	0.7201	-25.111	0.095625	0.6091		0.2825	0.027277	-2.39824	0.0030095	-0.0273095	2.42552	0.202492	-0.212545	0.002645	-0.004555	0.415037	3
1	Non-dominant	B1	None	1	4	1	-115.996	0.16375	0.995	-741.362	0.416875	2.618	0.44125	0.175625	22.9537	-0.0170465	0.0792635	-0.0026335	22.9707	0.002066	-0.010709	5e-05	-6.2e-05	0.012775	-26.9105	0.111875	0.50385	-15.6311	0.25375	0.8007	0.2225	0.23375	0.6622	-0.171737	0.007885	-0.002615	0.833937	0.69129	-0.03335	0.00685	-0.00245	0.72464	4
1	Non-dominant	B1	None	1	4	2	-387.407	0.26	1.767	-189.153	0.369375	1.112	0.343125	0.225625	6.29284	-0.280775	0.047815	-0.004295	6.57362	0.018102	-0.009398	0.000156	-0.000206	0.0275	-77.5579	0.11875	0.51577	-1.0428	0.130625	0.6282	0.245625	0.20625	0.0714	-0.4284	0.0016	-0.0065	0.4998	3.48743	-0.00375	0.03252	-0.0014	3.49118	4
1	Non-dominant	B1	None	1	4	3	-1035.94	0.7275	2.146	-195.411	0.2075	1.787	0.51375	0.225625	2.50079	-0.412028	0.020745	-0.011035	2.91282	0.0049535	-0.0960395	5e-05	-0.000312	0.100993	-14.0095	0.095625	0.42388	-26.9957	0.135625	0.8336	0.19875	0.290625	0.389171	-0.03595	0.00604	-0.00125	0.425121	0.556564	-0.186485	0.009635	-0.004395	0.743049	4
1	Non-dominant	B1	None	1	4	4	-764.812	0.53125	2.982	-667.113	0.584375	2.932	0.275	0.185625	10.9904	-0.309255	0.05651	-0.00224	11.2996	0.009004	-0.015594	0.0001	-0.000154	0.024598	-48.1481	0.1375	0.33192	-16.071	0.14875	0.7075	0.25625	0.208125	0.05845	-0.24415	0.00165	-0.00305	0.3026	0.33225	-0.01535	0.00475	-0.00055	0.3476	4
1	Non-dominant	B1	None	1	4	5	-1038.46	0.726875	2.464	-362.798	0.294375	2.789	0.448125	0.25625	0.762245	-2.96514	0.0111	-0.02093	3.72738	0.006497	-0.0603165	5e-05	-0.000181	0.0668135	-22.9353	0.089375	0.26988	-82.6679	0.18875	0.9543	0.285	0.23625	0.01045	-2.98475	0.00085	-0.01985	2.9952	0.494469	-0.05925	0.00685	-0.00185	0.553719	4
1	Non-dominant	B1	None	1	4	6	-861.196	1.02438	2.044	-185.249	0.2125	2.199	0.605625	0.2375	0.79214	-0.331195	0.00688	-0.00832	1.12333	0.014744	-0.0775365	4.85e-05	-0.0002135	0.0922805	-56.3221	0.13625	0.5684	-29.4908	0.111875	0.7937	0.20375	0.231875	0.25289	-2.3685	0.0058	-0.0277	2.62139	1.08945	-0.002575	0.011935	-0.000965	1.09202	4
1	Non-dominant	B1	None	1	4	7	-477.076	0.2525	2.704	-285.773	0.37625	2.335	0.363125	0.28375	0.333203	-6.94929	0.0088235	-0.0379465	7.28249	0.01312	-0.005409	0.0002	-0.000162	0.018529	-43.0469	0.173125	0.4783	-50.2007	0.18625	0.4366	0.2225	0.248125	0.114014	-1.83365	0.00235	-0.02425	1.94766	0.932254	-0.000465	0.00952	-0.00028	0.932719	4
1	Non-dominant	B1	None	1	4	8	-691.562	0.413125	2.182	-848.577	0.576875	3.568	0.590625		0.810961	-25.1156	0.008261	-0.08545	25.9266	0.002171	-0.051888	0.0001	-0.000258	0.054059	-30.0622	0.1225	0.337	-14.4733	0.063125	0.3503		0.359375	0.0073	-1.2876	0.0027	-0.0237	1.2949	0.8253	-0.0514302	0.009225	-0.002175	0.87673	4
1	Non-dominant	B1	None	1	5	1	-169.267	0.20125	1.507	-267.986	0.309375	1.762	0.366875	0.201875	8.50456	-0.205883	0.05877	-0.00352	8.71045	0.007338	-0.006194	0.0002	-0.000135	0.013532	-14.1923	0.12875	0.57031	-85.653	0.156875	1.144	0.2	0.223125	2.24936	-0.018819	0.019861	-0.001139	2.26818	0.564255	-0.0974	0.00765	-0.00205	0.661655	5
1	Non-dominant	B1	None	1	5	2	-2646.98	0.729375	4.864	-586.226	0.591875	2.423	0.408125	0.214375	14.5275	-0.336015	0.063085	-0.006695	14.8635	0.011135	-0.0297235	0.0001	-0.000204	0.0408585	-4.02656	0.0925	0.46154	114.403	0.405625	1.285	0.23125	0.2575	5.51476	-3.05665	0.04927	-0.03575	8.57141	0.268052	-0.1613	0.01	-0.003	0.429352	5
1	Non-dominant	B1	None	1	5	3	-869.976	0.36625	3.093	-135.158	0.1825	1.651	0.415625	0.236875	1.39543	-0.04011	0.01303	-0.00197	1.43555	0.000518	-0.052281	0.0001	-0.000335	0.052799	-50.29	0.185625	0.448	3.27084	0.124375	0.7725	0.224375	0.21125	0.06775	-2.4102	0.00293	-0.03745	2.47795	0.948098	-0.00025	0.00955	-0.00015	0.948348	5
1	Non-dominant	B1	None	1	5	4	-290.245	0.365625	1.231	-419.371	0.461875	1.991	0.4225	0.231875	5.66768	-0.39646	0.024805	-0.005005	6.06414	0.0111	-0.017594	5e-05	-7e-05	0.028694	-65.7949	0.174375	0.3961	-25.1954	0.06375	0.8321	0.228125	0.251875	0.182427	-0.40525	0.00575	-0.01085	0.587677	0.55205	-0.0005	0.0047	-0.0001	0.55255	5
1	Non-dominant	B1	None	1	5	5	-280.132	0.245	1.246	-754.009	0.52125	2.6	0.43125	0.2825	2.79697	-6.58852	0.017895	-0.067885	9.38549	0.010295	-0.008812	5e-05	-6.2e-05	0.019107	-25.8972	0.093125	0.2567	-45.4044	0.11	0.8544	0.219375	0.2975	0.02405	-1.3031	0.00135	-0.01845	1.32715	0.11395	-0.01825	0.0023	-0.0009	0.1322	5
1	Non-dominant	B1	None	1	5	6	-882.878	0.580625	1.488	-311.955	0.34875	2.527	0.39625	0.2825	0.25416	-3.61891	0.00678	-0.03075	3.87307	0.017072	-0.031437	5e-05	-0.00015	0.048509	-35.1944	0.119375	0.3893	-14.3151	0.120625	0.6753	0.219375	0.26		-6.4091	0.00015	-0.08085	6.4091	0.234885	-0.00925	0.0035	-0.0006	0.244135	5
1	Non-dominant	B1	None	1	5	7	-227.751	0.303125	1.083	-792.227	0.558125	3.72	0.41625	0.2925	0.711969	-19.8922	0.01355	-0.06935	20.6042	0.010746	-0.012908	5e-05	-8.5e-05	0.023654	-24.435	0.1275	0.3332	-31.903	0.075625	0.5849	0.289375	0.27125	0.0003	-1.26815	0.0004	-0.0171	1.26845	0.328411	-0.001475	0.005785	-0.000585	0.329886	5
1	Non-dominant	B1	None	1	5	8	-256.424	0.234375	1.781	-478.148	0.45625	2.984	0.38625		0.805174	-10.212	0.01102	-0.03795	11.0172	0.0003035	-0.0051995	0.0001	-0.00012	0.005503	-26.6618	0.09	0.4209	-22.318	0.08125	0.335		0.31	0.0019	-2.0285	0.00145	-0.02555	2.0304	0.628415	-0.00408	0.010274	-0.001196	0.632495	5
1	Non-dominant	B1	None	2	1	1	-153.997	0.18875	1.159	-388.097	0.365	1.594	0.350625	0.18875	9.38711	-0.156725	0.044392	-0.003162	9.54384	0.0003345	-0.0112965	0.0001	-0.00015	0.011631	-16.8168	0.0875	0.46992	-32.1528	0.144375	0.9966	0.251875	0.1775	0.222154	-1.10711	0.0030965	-0.0148035	1.32926	0.42035	-0.00525	0.0086	-0.001	0.4256	6
1	Non-dominant	B1	None	2	1	2	-552.575	0.33375	2.467	-239.575	0.315	1.519	0.32125	0.221875	5.79403	-0.00243	0.032195	-0.001475	5.79646	0.0242137	-0.006026	0.000146	-5.4e-05	0.0302397	-36.8081	0.14375	0.51288	88.0854	0.39	1.156	0.180625	0.198125	3.19008	-0.31805	0.03023	-0.00565	3.50813	0.2114	-0.16885	0.00305	-0.00345	0.38025	6
1	Non-dominant	B1	None	2	1	3	-955.852	0.506875	2.153	-402.393	0.368125	1.988	0.493125	0.269375	6.24737	-0.018565	0.04397	-0.00087	6.26593	0.003826	-0.0377947	6.7e-05	-0.000193	0.0416207	-25.6443	0.06	0.35208	-3.76421	0.1525	0.8561	0.22	0.258125	0.27643	-3.90355	0.0045	-0.0419	4.17998	0.692676	-0.01365	0.01656	-0.0015	0.706326	6
1	Non-dominant	B1	None	2	1	4	-598.248	0.2725	2.245	-258.345	0.435	2.329	0.418125	0.26	2.77854	-0.71967	0.020525	-0.005105	3.49821	0.002726	-0.0186154	5e-05	-5e-05	0.0213414	-2.52982	0.133125	0.33131	-31.2269	0.11625	0.775	0.186875	0.26125	0.0029	-0.7216	0.0008	-0.0072	0.7245	0.09378	-0.1167	0.00315	-0.00155	0.21048	6
1	Non-dominant	B1	None	2	1	5	-511.839	0.354375	1.815	-133.214	0.16	1.717	0.418125	0.30625	0.469445	-1.41692	0.00997	-0.02152	1.88636	0.0093215	-0.0242111	0.00015	-0.00015	0.0335326	-16.7502	0.109375	0.21412	-10.3271	0.10875	0.6631	0.235625	0.245	0.0006	-4.9026	0.0003	-0.058	4.9032	0.353819	-0.0149	0.00536	-0.0005	0.368719	6
1	Non-dominant	B1	None	2	1	6	-713.711	0.525625	1.778	-361.766	0.508125	3.704	0.435625	0.285625	0.78232	-5.75443	0.00759	-0.03509	6.53675	0.013371	-0.002629	0.0001	-0.00015	0.016	-57.2136	0.2275	0.619	-8.79472	0.080625	0.6508	0.25125	0.206875	0.0049	-0.60385	0.0013	-0.0095	0.60875	0.20458	-0.59515	0.0031	-0.0075	0.79973	6
1	Non-dominant	B1	None	2	1	7	-1072.55	0.45375	2.202	-195.46	0.208125	2.355	0.565	0.304375	0.0367875	-2.48877	0.0020335	-0.0287665	2.52556	0.010496	-0.0004055	0.0001	-5e-05	0.0109015	-16.2697	0.065625	0.4255	-38.765	0.07625	0.7995	0.224375	0.3375	0.0058	-1.5602	0.0013	-0.0254	1.566	0.329615	-0.0310725	0.00905	-0.00198	0.360687	6
1	Non-dominant	B1	None	2	1	8	-232.833	0.15125	1.707	-242.328	0.348125	2.463	0.2775		1.99583	-3.42325	0.00965	-0.04815	5.41908	0.005264	-0.0065025	5e-05	-0.000111	0.0117665	-1.49444	0.178125	0.1063	-17.2014	0.134375	0.47615		0.266875	0.107299	-3.67943	0.0047975	-0.0419325	3.78673	0.117623	-0.058814	0.002544	-0.000946	0.176436	6
1	Non-dominant	B1	None	2	2	1	-130.821	0.214375	1.031	-420.159	0.385	1.475	0.350625	0.163125	10.9546	-0.058409	0.033515	-0.004585	11.013	0.011558	-0.002849	0.0001	-0.00011	0.014407	-22.7481	0.08375	0.46177	-6.9434	0.12125	0.959	0.2075	0.1775	0.01558	-1.36931	0.00123	-0.02457	1.38489	0.578591	-0.0399	0.01207	-0.0028	0.618491	7
1	Non-dominant	B1	None	2	2	2	-779.128	0.469375	2.204	-223.556	0.23	1.91	0.225625	0.189375	5.2092	-0.03826	0.032685	-0.002525	5.24747	0.0322752	-0.007123	0.00015	-8e-05	0.0393982	-18.7852	0.081875	0.48096	-3.18061	0.15	0.9324	0.1625	0.2225	0.455263	-1.3721	0.009703	-0.02315	1.82736	0.29695	-0.0057	0.00674	-0.0007	0.30265	7
1	Non-dominant	B1	None	2	2	3	-762.084	0.445625	2.562	-173.27	0.325	1.373	0.398125	0.275625	1.87725	-0.20214	0.02089	-0.00301	2.07939	0.0108114	-0.005025	0.0001	-0.00011	0.0158364	-12.0947	0.078125	0.41681	15.3884	0.155	0.686	0.20875	0.196875	0.13595	-3.3356	0.003	-0.049	3.47155	0.360476	-0.0107	0.00892	-0.0017	0.371176	7
1	Non-dominant	B1	None	2	2	4	-400.426	0.320625	1.749	-405.676	0.531875	2.732	0.629375	0.306875	5.16943	-1.7213	0.038985	-0.009415	6.89073	0.0077875	-0.0171248	5e-05	-0.00016	0.0249123	-13.9499	0.08	0.22115	-14.1656	0.091875	0.52	0.186875	0.275	0.0124	-0.6452	0.00055	-0.01345	0.6576	0.195574	-0.00305	0.00353	-0.0005	0.198624	7
1	Non-dominant	B1	None	2	2	5	-2431.02	0.628125	5.585	-135.317	0.204375	1.558	0.4525	0.289375	0.96747	-1.52585	0.009725	-0.024175	2.49332	0.0129406	-0.010513	0.0001	-0.0001	0.0234536	-14.6072	0.061875	0.2162	-2.5111	0.121875	0.373	0.193125	0.25375	0.04815	-1.2139	0.00225	-0.01765	1.26205	0.252706	-0.0045	0.00575	-0.00077	0.257206	7
1	Non-dominant	B1	None	2	2	6	-802.108	0.356875	2.309	-704.224	0.478125	3.193	0.3225	0.2525	0.866785	-8.58986	0.012775	-0.046275	9.45665	0.0045764	-0.0278111	0.0001462	-0.0001538	0.0323875	-23.6768	0.0725	0.3616	24.0424	0.145	0.4775	0.254375	0.241875	0.02375	-3.3002	0.00155	-0.03685	3.32395	0.443374	-0.02109	0.007765	-0.002415	0.464464	7
1	Non-dominant	B1	None	2	2	7	-379.133	0.264375	1.992	-660.228	0.663125	4.437	0.361875	0.286875	0.297135	-22.6284	0.00523	-0.1036	22.9256	0.008891	-0.0144972	0.00015	-0.00015	0.0233882	-15.4165	0.08125	0.4166	-6.4299	0.05875	0.283	0.16875	0.241875	0.0005	-1.0001	0.0008	-0.0179	1.0006	0.399095	-0.0002	0.0089	-0.0001	0.399295	7
1	Non-dominant	B1	None	2	2	8	-133.376	0.146875	0.7457	-466.293	0.378125	3.256	0.399375		0.386186	-12.9977	0.006695	-0.083095	13.3839	0.0081775	-0.0045109	0.00015	-9.6e-05	0.0126884	-34.7529	0.18	0.4264	-23.0551	0.138125	0.5007		0.223125	0.025366	-2.08975	0.001435	-0.022665	2.11511	0.800754	-0.0039	0.00885	-0.00025	0.804654	7
1	Non-dominant	B1	None	2	3	1	-226.92	0.178125	1.699	-217.634	0.253125	1.928	0.2825	0.12625	5.76806	-0.566046	0.0469605	-0.0060295	6.33411		-0.004609		-0.00013	0.004609	-37.5349	0.08	0.38558	-27.1783	0.1475	0.9265	0.18375	0.171875	0.0712615	-0.887821	0.0027865	-0.0129135	0.959082	0.53168	-0.01665	0.00755	-0.00225	0.54833	8
1	Non-dominant	B1	None	2	3	2	-883.793	0.33625	3.543	-528.486	0.503125	1.795	0.445	0.14125	14.4744	-0.05438	0.05581	-0.00605	14.5288	0.0151989	-0.014502	0.000142	-0.000158	0.0297009	-36.3998	0.088125	0.3777	32.398	0.13125	0.6761	0.20375	0.19625	0.0145	-4.87685	0.00135	-0.04205	4.89135	0.3191	-0.145	0.00565	-0.00385	0.4641	8
1	Non-dominant	B1	None	2	3	3	-255.638	0.25875	1.412	-199.571	0.319375	1.174	0.35875	0.205625	7.32357	-0.080765	0.02434	-0.00294	7.40434	0.0020305	-0.004165	3.55e-05	-9.45e-05	0.0061955	-15.1033	0.119375	0.38565	6.5845	0.115625	0.613	0.20625	0.195	0.00175	-0.85385	0.00045	-0.01395	0.8556	0.254	-0.1121	0.00355	-0.00265	0.3661	8
1	Non-dominant	B1	None	2	3	4	-375.533	0.255	1.693	-724.902	0.4275	2.962	0.44875	0.22625	12.5919	-0.48788	0.06704	-0.00806	13.0798	0.0086932	-0.005175	0.0001	-0.00013	0.0138682	-35.3546	0.13875	0.32831	-0.5707	0.101875	0.5806	0.160625	0.175	0.0215	-1.5758	0.00135	-0.01765	1.5973	0.389618	-0.02235	0.00815	-0.0011	0.411968	8
1	Non-dominant	B1	None	2	3	5	-578.55	0.9	1.737	-180.366	0.195	1.738	0.36125	0.250625	1.49534	-0.773601	0.022905	-0.014685	2.26895	0.030536	-0.0550922	0.00025	-0.00031	0.0856282	-39.4071	0.079375	0.3934	3.781	0.09625	0.5325	0.23125	0.18625	0.13755	-1.4143	0.00415	-0.01915	1.55185	0.07945	-0.0202	0.00265	-0.00125	0.09965	8
1	Non-dominant	B1	None	2	3	6	-129.39	0.115	0.8763	-507.983	0.590625	3.437	0.366875	0.28625	3.43574	-4.58442	0.01998	-0.02492	8.02016	0.007418	-0.002009	0.0001	-0.00014	0.009427	-105.575	0.231875	0.6006	-6.5908	0.06125	0.6038	0.221875	0.2075	0.1399	-0.18065	0.0035	-0.0072	0.32055	1.60904	-0.1361	0.01014	-0.00255	1.74514	8
1	Non-dominant	B1	None	2	3	7	-1032.86	0.455625	2.618	-864.995	0.661875	2.694	0.46125	0.226875	0.06569	-28.2993	0.00295	-0.07064	28.365	0.009572	-0.0280785	5e-05	-0.0002	0.0376505	-17.6526	0.101875	0.2757	-58.5625	0.16875	0.9209	0.22625	0.206875	0.06055	-5.6586	0.0042	-0.0493	5.71915	0.513164	-0.0080415	0.0082945	-0.0013055	0.521206	8
1	Non-dominant	B1	None	2	3	8	-345.887	0.41375	1.016	-289.215	0.3675	2.482	0.34		0.97335	-6.64505	0.0113	-0.047	7.6184	0.001057	-0.0381009	0.0001	-0.00021	0.0391579	-44.9467	0.125625	0.6375	1.31887	0.09375	0.41315		0.26125	0.081732	-1.74002	0.0037385	-0.0242615	1.82175	0.164943	-0.056453	0.002772	-0.001328	0.221396	8
1	Non-dominant	B1	None	2	4	1	-114.419	0.146875	1.045	-242.275	0.2725	1.698	0.285	0.141875	7.00231	-0.027692	0.0378755	-0.0039555	7.03	0.003333	-0.0093029	8.45e-05	-0.0001255	0.0126359	-25.8855	0.103125	0.55688	-6.5909	0.085	0.9603	0.199375	0.17375	0.357285	-0.199554	0.007255	-0.006065	0.556839	0.3168	-0.02095	0.00585	-0.00085	0.33775	9
1	Non-dominant	B1	None	2	4	2	-428.887	0.4075	1.968	-338.967	0.290625	2.939	0.30875	0.1975	7.62804	-0.13453	0.060485	-0.005665	7.76257	0.003726	-0.0359798	5e-05	-0.00018	0.0397058	-38.34	0.105625	0.45862	11.9868	0.105625	0.6752	0.215625	0.2075	0.05165	-1.14945	0.00225	-0.01745	1.2011	0.722205	-0.00035	0.00895	-0.00035	0.722555	9
1	Non-dominant	B1	None	2	4	3	-187.322	0.15125	1.575	-510.905	0.378125	2.229	0.398125	0.22375	8.70545		0.031925	-1.5e-05	8.70545	0.004644	-0.0027195	0.0001	-0.00011	0.0073635	-13.2259	0.07625	0.37419	5.52745	0.090625	0.6755	0.28875	0.22125	0.001	-0.4267	0.0007	-0.0074	0.4277	0.450517	-0.06425	0.01353	-0.0034	0.514767	9
1	Non-dominant	B1	None	2	4	4	-414.606	0.39	1.662	-628.64	0.569375	2.41	0.4625	0.19625	15.9639	-1.18467	0.092235	-0.012775	17.1486	0.0066455	-0.0258221	5e-05	-0.00015	0.0324676	-3.64137	0.075625	0.35808	-17.4846	0.0525	0.7898	0.16625	0.285	0.245725	-0.0904	0.00579	-0.0045	0.336125	0.18332	-0.0145	0.00557	-0.00105	0.19782	9
1	Non-dominant	B1	None	2	4	5	-294.8	0.293125	1.376	-404.092	0.615625	1.839	0.3625	0.283125	3.38496	-9.78024	0.03112	-0.03065	13.1652		-0.020672		-0.000119	0.020672	-21.4378	0.051875	0.4256	-9.4337	0.1325	0.5652	0.204375	0.260625	0.0276	-2.4244	0.0033	-0.0192	2.452	0.06305	-0.0562	0.0019	-0.0026	0.11925	9
1	Non-dominant	B1	None	2	4	6	-1369.56	0.7425	2.239	-266.275	0.334375	2.469	0.57	0.29125	1.98485	-0.75603	0.01689	-0.00749	2.74088	0.015772	-0.0468465	5e-05	-0.00015	0.0626185	-48.7112	0.114375	0.379	2.61408	0.155625	0.6781	0.2125	0.23625	0.0286	-2.8447	0.001	-0.0367	2.8733	0.08825	-0.44855	0.0036	-0.0055	0.5368	9
1	Non-dominant	B1	None	2	4	7	-951.621	0.449375	2.196	-337.376	0.443125	1.774	0.425	0.2525	1.68478	-6.89021	0.011835	-0.038865	8.57499	0.012005	-0.023432	5e-05	-0.00016	0.035437	-55.4101	0.133125	0.5306	-14.7242	0.139375	0.6332	0.2425	0.219375	0.00755	-4.0052	0.00145	-0.04415	4.01275	0.760484	-0.02365	0.00775	-0.00145	0.784134	9
1	Non-dominant	B1	None	2	4	8	-195.444	0.145	1.641	-466.337	0.36	2.757	0.37875		0.643787	-7.19305	0.01153	-0.03885	7.83684	0.0068	-0.004448	5e-05	-0.000111	0.011248	-54.1581	0.15375	0.7041	-14.9654	0.115	0.41		0.236875	0.211708	-2.6012	0.0069	-0.0263	2.81291	0.603436	-0.229099	0.0066235	-0.0051765	0.832535	9
1	Non-dominant	B1	None	2	5	1	-355.868	0.31375	1.648	-153.415	0.26625	1.047	0.445	0.200625	4.76234	-0.007193	0.030686	-0.001726	4.76953	0.0018026	-0.0184375	0.0001	-0.00013	0.0202401	-25.629	0.088125	0.39335	-35.9149	0.13125	1.149	0.22875	0.15625	0.798991	-0.472945	0.012045	-0.012145	1.27194	0.4067	-0.00025	0.0048	-0.0003	0.40695	10
1	Non-dominant	B1	None	2	5	2	-280.386	0.240625	1.574	-322.734	0.320625	1.609	0.28625	0.183125	9.17838	-0.0028	0.037525	-0.001775	9.18118	0.0003259	-0.0076835	0.0001	-0.00016	0.0080094	-11.3524	0.144375	0.50265	-13.0493	0.059375	0.9245	0.16625	0.18875	0.247088	-0.073	0.00689	-0.0027	0.320088	0.24435	-0.01895	0.00495	-0.00045	0.2633	10
1	Non-dominant	B1	None	2	5	3	-228.023	0.2175	1.538	-130.721	0.236875	1.275	0.48	0.271875	0.883805	-0.076095	0.00934	-0.00206	0.9599		-0.012558		-0.00021	0.012558	-39.0279	0.150625	0.41865	-21.8339	0.11125	0.896	0.16375	0.1875	0.0017	-1.176	0.0004	-0.018	1.1777	0.02755	-0.41725	0.0018	-0.005	0.4448	10
1	Non-dominant	B1	None	2	5	4	-229.777	0.235625	1.063	-677.193	0.516875	2.996	0.323125	0.270625	4.29643	-0.658093	0.041645	-0.010705	4.95452	0.0138515	-0.007824	0.0001345	-6.55e-05	0.0216755	-21.1112	0.095625	0.22477	11.7969	0.14375	0.8164	0.211875	0.209375	0.04635	-3.88655	0.00255	-0.04345	3.9329	0.29855	-0.00085	0.00385	-0.00045	0.2994	10
1	Non-dominant	B1	None	2	5	5	-429.866	0.41875	1.371	-211.021	0.295625	2.068	0.40375	0.278125	0.44857	-2.85301	0.006663	-0.036537	3.30158	0.0413534	-0.002499	0.00015	-6e-05	0.0438524	-54.3469	0.1125	0.565	-13.2823	0.08375	0.672	0.216875	0.240625	0.0111	-0.7515	0.0009	-0.0128	0.7626	0.651026	-0.0508	0.0081	-0.0019	0.701826	10
1	Non-dominant	B1	None	2	5	6	-1433.12	1.06375	1.889	-159.329	0.213125	1.617	0.35625	0.2725	0.118085	-3.438	0.00588	-0.0308	3.55608	0.0397223	-0.008853	0.0003	-0.00013	0.0485753	-20.1354	0.13875	0.2647	-20.8712	0.109375	0.6742	0.230625	0.17375	0.00195	-1.17	0.00045	-0.01735	1.17195	0.01545	-0.11875	0.00085	-0.00115	0.1342	10
1	Non-dominant	B1	None	2	5	7	-213.471	0.24875	0.8907	-771.977	0.53625	3.667	0.368125	0.296875	0.137765	-11.3492	0.004075	-0.036925	11.487	0.0123736	-0.0018315	0.0001	-0.00015	0.0142051	-33.2459	0.124375	0.413	-14.2309	0.05625	0.4446	0.203125	0.27875	0.0913	-0.908	0.00765	-0.01895	0.9993	0.485992	-0.0124	0.00713	-0.00055	0.498392	10
1	Non-dominant	B1	None	2	5	8	-235.005	0.22375	1.306	-362.573	0.27875	2.897	0.41		0.77694	-4.22947	0.00757	-0.03852	5.00641	0.0036571	-0.001746	0.0001	-0.00013	0.0054031	-30.1377	0.1175	0.5497	2.27508	0.116875	0.4322		0.23375	0.267867	-1.00259	0.0070735	-0.0163765	1.27045	1.00941	-0.0012225	0.0157425	-0.0003575	1.01064	10
1	Non-dominant	B1	None	3	1	1	-143.003	0.228125	1.007	-719.795	0.530625	2.517	0.30625	0.2475	20.9221	-0.002468	0.062844	-0.001314	20.9246	0.0078359	-0.004231	0.0001	-0.00013	0.0120669	-45.2867	0.10625	0.54419	-8.0889	0.114375	0.8301	0.239375	0.19625	0.082514	-1.36765	0.001888	-0.0282	1.45016	0.56345	-0.0018	0.00525	-0.00075	0.56525	11
1	Non-dominant	B1	None	3	1	2	-423.926	0.4625	1.572	-312.049	0.310625	2.068	0.27625	0.22375	8.62532	-0.01489	0.04961	-0.00288	8.64021	0.0107399	-0.0056955	0.0001	-0.00013	0.0164354	-8.97996	0.100625	0.50019	-34.3752	0.161875	0.87	0.219375	0.2175	0.11003	-0.6321	0.00325	-0.00575	0.74213	0.337693	-0.0727	0.00535	-0.00265	0.410393	11
1	Non-dominant	B1	None	3	1	3	-1269.47	0.815625	1.771	-803.395	0.745625	2.617	0.2625	0.246875	9.75343	-0.28697	0.03399	-0.00305	10.0404	0.0383886	-0.005306	0.000105	-0.000155	0.0436946	-65.8038	0.14625	0.41415	-16.5285	0.09	0.9532	0.18875	0.195	0.0002	-0.79745	0.00025	-0.01225	0.79765	2.84078	-0.00365	0.02803	-0.00025	2.84443	11
1	Non-dominant	B1	None	3	1	4	-124.004	0.130625	0.9535	-455.109	0.528125	1.952	0.3775	0.25	6.51376	-0.476535	0.03244	-0.00572	6.9903	0.006996	-0.000114	0.0001	-5.7e-05	0.00711	-22.9492	0.075625	0.20173	-9.7208	0.124375	0.7392	0.2325	0.256875	0.238257	-1.1726	0.00545	-0.02185	1.41086	0.898975	-0.008149	0.01179	-0.00245	0.907124	11
1	Non-dominant	B1	None	3	1	5	-306.909	0.3875	1.215	-477.689	0.55625	1.708	0.359375	0.293125	0.68307	-5.87805	0.013395	-0.016735	6.56112	0.022931	-0.0027398	0.0001925	-1.85e-05	0.0256708	-41.795	0.10125	0.3227	-10.2142	0.09	0.5972	0.22	0.265	0.01185	-1.0548	0.00125	-0.01685	1.06665	1.92435	-0.0025655	0.0182995	-0.0018695	1.92692	11
1	Non-dominant	B1	None	3	1	6	-480.533	0.300625	1.584	-401.538	0.446875	2.531	0.414375	0.32375	3.94318	-4.49674	0.02777	-0.02001	8.43992	0.016137	-0.0076185	8.05e-05	-0.0001795	0.0237555	-38.7376	0.1325	0.3821	-0.05755	0.111875	0.3683	0.235	0.239375	0.01795	-1.3926	0.001	-0.021	1.41055	1.51966	-0.034265	0.016617	-0.002013	1.55392	11
1	Non-dominant	B1	None	3	1	7	-401.118	0.334375	0.9859	-477.332	0.458125	3.07	0.445	0.3225	0.0610885	-10.6562	0.00229	-0.03557	10.7173	0.00959	-0.0173613	3.5e-05	-0.000165	0.0269513	-15.4238	0.133125	0.11827	-37.083	0.06875	0.7108	0.273125	0.23875	0.006	-1.6809	0.0034	-0.0212	1.6869	0.199889		0.00175	-5e-05	0.199889	11
1	Non-dominant	B1	None	3	1	8	-153.75	0.371875	0.8735	-297.294	0.36125	1.93	0.35		0.0769355	-10.0222	0.00325	-0.04485	10.0991		-0.0218009		-0.000153	0.0218009	-53.4932	0.40875	0.3409	-13.7532	0.0525	0.3833		0.25375	0.0051	-0.415	0.00135	-0.00905	0.4201	0.188358	-0.943295	0.00298	-0.0048	1.13165	11
1	Non-dominant	B1	None	3	2	1	-77.5891	0.1525	0.8642	-562.998	0.410625	2.604	0.305625	0.220625	15.7029	-0.0064975	0.0563615	-0.0018815	15.7094		-0.0027945		-0.00011	0.0027945	-80.5126	0.145	0.54712	-17.6428	0.135	0.8171	0.194375	0.17125	0.026437	-2.41747	0.002006	-0.021294	2.44391	1.02221	-0.0639	0.00895	-0.00235	1.08611	12
1	Non-dominant	B1	None	3	2	2	-370.445	0.3975	1.332	-169.904	0.225625	1.729	0.288125	0.229375	4.38355	-0.18533	0.03279	-0.00406	4.56888	0.0047355	-0.022628	7.35e-05	-0.0001365	0.0273635	-67.0991	0.11375	0.47842	-15.2704	0.1025	0.8789	0.216875	0.200625	0.223196	-0.21405	0.00838	-0.00435	0.437246	1.43909	-0.00645	0.01758	-0.00225	1.44554	12
1	Non-dominant	B1	None	3	2	3	-1107.34	0.6025	2.867	-134.539	0.269375	1.205	0.3525	0.223125	2.57111	-0.03711	0.0134	-0.00169	2.60821	0.0042668	-0.013847	0.0001	-0.0001	0.0181138	-48.6267	0.13875	0.34273	75.8997	0.53875	0.9383	0.249375	0.184375	5.14006	-9.0619	0.06159	-0.0745	14.202	0.09085	-0.1227	0.0025	-0.002	0.21355	12
1	Non-dominant	B1	None	3	2	4	-474.367	0.450625	1.544	-163.659	0.2725	1.873	0.31375	0.243125	1.52445	-0.27098	0.010305	-0.002825	1.79543	0.0089115	-0.00897	0.0001	-0.00013	0.0178815	-46.7371	0.144375	0.33558	-45.0609	0.13375	1.032	0.276875	0.215625	0.874162	-0.3987	0.01505	-0.008	1.27286	0.788796	-0.00055	0.00945	-0.0004	0.789346	12
1	Non-dominant	B1	None	3	2	5	-465.47	0.283125	1.779	-284.991	0.3025	2.465	0.399375	0.248125	0.053595	-5.34612	0.002005	-0.033695	5.39972	0.005214	-0.014017	8.5e-05	-0.000145	0.019231	-17.5029	0.07125	0.1543	-22.7311	0.051875	0.8206	0.180625	0.301875	0.0659	-0.34595	0.0041	-0.0097	0.41185	0.14369	-0.02285	0.00355	-0.00125	0.16654	12
1	Non-dominant	B1	None	3	2	6	-330.355	0.2575	1.915	-817.988	0.675	2.785	0.31375	0.2825	1.10152	-9.75244	0.01079	-0.037	10.854	0.0013102	-0.007302	0.0001	-0.00016	0.0086122	-54.4898	0.136875	0.5744	-18.3134	0.12875	0.427	0.2075	0.274375	0.44295	-1.8306	0.0056	-0.0271	2.27355	0.755283	-0.0268	0.01343	-0.0009	0.782083	12
1	Non-dominant	B1	None	3	2	7	-143.771	0.17	0.6069	-366.44	0.38625	2.558	0.41125	0.27375	0.551215	-6.1619	0.01617	-0.05	6.71312	0.0026104	-0.005784	0.0001	-0.00016	0.0083944	-20.9516	0.08375	0.3863	-26.7696	0.089375	0.4786	0.2225	0.305625	0.0093	-0.32005	0.00125	-0.00545	0.32935	0.467838	-0.12095	0.00953	-0.003	0.588788	12
1	Non-dominant	B1	None	3	2	8	-287.646	0.24375	1.175	-365.813	0.291875	2.929	0.35875		0.261826	-9.9904	0.00808	-0.06895	10.2522	0.003312	-0.0007075	0.0001	-0.00015	0.0040195	-73.38	0.199375	0.6054	-10.8874	0.14125	0.3078		0.214375	0.056525	-0.96833	0.002422	-0.01157	1.02486	0.886839	-0.03585	0.00724	-0.00085	0.922689	12
1	Non-dominant	B1	None	3	3	1	-224.232	0.23	1.17	-201.405	0.27	1.21	0.2775	0.19625	5.46176	-0.006204	0.0302485	-0.0018485	5.46796	0.00118	-0.0086015	0.0001	-0.00015	0.0097815	-65.4839	0.118125	0.56881	-18.2777	0.15	0.9747	0.263125	0.15375	0.0718968	-0.3347	0.001115	-0.00605	0.406597	1.14796	-0.0006	0.009761	-0.0005	1.14855	13
1	Non-dominant	B1	None	3	3	2	-814.009	0.6975	2.001	-198.237	0.37875	1.459	0.31625	0.225	5.85064	-0.107085	0.03627	-0.00487	5.95772	0.0044353	-0.0193845	0.0001	-0.00013	0.0238198	-1.4261	0.0725	0.49431	-19.6748	0.148125	1.124	0.216875	0.25125	0.456633	-1.9249	0.0127	-0.0259	2.38153	0.06995	-0.0229	0.00185	-0.00095	0.09285	13
1	Non-dominant	B1	None	3	3	3	-226.593	0.304375	1.098	-184.56	0.21625	1.745	0.36875	0.2975	3.48648	-0.45391	0.02002	-0.01268	3.94039		-0.0082935		-0.00013	0.0082935	-21.2614	0.06125	0.26654	-20.3712	0.119375	0.752	0.236875	0.2925	0.0022	-2.18455	0.00055	-0.02335	2.18675	0.435986	-0.0004	0.00747	-0.0006	0.436386	13
1	Non-dominant	B1	None	3	3	4	-363.573	0.404375	1.048	-255.63	0.41	1.727	0.38625	0.303125	3.06044	-0.026735	0.01599	-0.00176	3.08718	0.0023898	-0.0060205	0.0001	-0.00013	0.0084103	-17.3281	0.05875	0.21588	-18.6669	0.121875	0.8622	0.229375	0.29375	0.07215	-1.25505	0.0023	-0.0158	1.3272	0.495515		0.00742	-7e-05	0.495515	13
1	Non-dominant	B1	None	3	3	5	-308.7	0.27125	2.523	-171.187	0.235	1.699	0.42125	0.285625	2.36345	-0.331785	0.021435	-0.003665	2.69523	0.0003018	-0.0153795	0.0001	-0.0002	0.0156813	-11.261	0.07875	0.18642	-0.3086	0.0975	0.5214	0.261875	0.269375	0.10455	-2.08275	0.00365	-0.03495	2.1873	0.25992	-0.01355	0.00474	-0.00125	0.27347	13
1	Non-dominant	B1	None	3	3	6	-278.118	0.329375	0.7733	-346.894	0.5275	2.021	0.38875	0.319375	1.75845	-2.91274	0.02223	-0.01197	4.67119	0.0140433	-0.0104155	0.0002055	-0.0001945	0.0244588	-44.6519	0.105	0.7085	-32.1794	0.065	0.8457	0.243125	0.31875	0.00885	-0.7176	0.0019	-0.0111	0.72645	0.182537	-0.06875	0.003988	-0.0017	0.251287	13
1	Non-dominant	B1	None	3	3	7	-1494.92	0.6425	2.659	-173.013	0.220625	2.125	0.495625	0.364375	0.00585	-5.5826	0.00165	-0.04825	5.58845	0.00232	-0.0647672	5e-05	-0.00021	0.0670872	-15.6387	0.103125	0.2932	-29.5932	0.05125	0.8181	1.18562	0.305625	0.0033	-1.1048	0.0019	-0.0216	1.1081	0.47334	-0.040403	0.007617	-0.001183	0.513743	13
1	Non-dominant	B1	None	3	3	8	-203.715	0.21875	0.6594	-181.592	0.21875	2.17	0.408125		0.548815	-2.13415	0.01663	-0.01945	2.68296	0.0138352	-0.00013	0.0001	-6.1e-05	0.0139652	-29.7673	0.146875	0.5033	-68.166	0.129375	0.8417		0.249375	0.271626	-2.2495	0.00852	-0.0244	2.52113	0.341076	-0.0674595	0.00704	-0.00135	0.408535	13
1	Non-dominant	B1	None	3	4	1	-215.349	0.33125	0.7337	-315.445	0.343125	1.499	0.1775	0.21875	8.04399	-0.047022	0.02838	-0.00264	8.09102	0.0027769	-0.0136705	0.0001	-0.00011	0.0164474	-18.5604	0.09125	0.56727	-34.166	0.136875	1.092	0.15875	0.186875	1.35203	-0.263385	0.014865	-0.005235	1.61541	0.401141	-0.0106	0.00749	-0.0021	0.411741	14
1	Non-dominant	B1	None	3	4	2	-492.374	0.555625	1.192	-244.661	0.27875	1.242	0.24125	0.215	7.52458	-0.003115	0.03652	-0.00172	7.52769	0.0022445	-0.0486117	5e-05	-0.00021	0.0508562	-9.14384	0.09875	0.48577	30.5026	0.20375	0.759	0.2225	0.228125	0.12894	-0.44785	0.0023	-0.0073	0.57679	0.513808	-0.13755	0.01033	-0.0032	0.651358	14
1	Non-dominant	B1	None	3	4	3	-157.881	0.22	1.405	-304.179	0.726875	1.35	0.19375	0.23875	11.2788	-1.12397	0.034115	-0.006085	12.4028	0.0043225	-0.0147115	5e-05	-0.00015	0.019034	-7.35231	0.0775	0.36227	-6.8888	0.096875	0.9767	0.276875	0.241875	0.0442	-0.49355	0.00255	-0.00675	0.53775	0.116	-0.0683	0.0023	-0.0029	0.1843	14
1	Non-dominant	B1	None	3	4	4	-312.374	0.25125	1.305	-106.494	0.1975	1.199	0.385	0.236875	1.64634	-0.086165	0.01305	-0.00264	1.7325	0.00125	-0.0314687	5e-05	-0.00021	0.0327187	-34.117	0.158125	0.34938	-4.3935	0.0975	0.598	0.260625	0.18875	0.00065	-1.6235	0.00035	-0.01985	1.62415	0.511927	-0.01835	0.00515	-0.00065	0.530277	14
1	Non-dominant	B1	None	3	4	5	-395.584	0.33125	1.24	-109.922	0.155	1.634	0.3775	0.261875	0.122215	-1.57537	0.002965	-0.019435	1.69759	0.008365	-0.011134	0.0002	-0.00011	0.019499	-4.48709	0.155625	0.23215	-45.5519	0.098125	0.7491	0.205625	0.268125	0.0162	-1.0825	0.00235	-0.01285	1.0987	0.444661	-0.11094	0.007155	-0.002445	0.555601	14
1	Non-dominant	B1	None	3	4	6	-1115.41	0.658125	2.9	-296.236	0.4475	2.079	0.33375	0.258125	0.10643	-4.17034	0.003205	-0.016975	4.27677	0.0256622	-0.0099695	0.0005	-0.00013	0.0356317	-30.6565	0.118125	0.3745	-35.8422	0.095	0.9666	0.265625	0.2525	0.762675	-1.59107	0.022385	-0.021995	2.35375	0.0442	-0.47015	0.00135	-0.00685	0.51435	14
1	Non-dominant	B1	None	3	4	7	-281.037	0.279375	1.002	-132.296	0.2475	1.998	0.465625	0.32625	0.044935	-3.57706	0.00254	-0.02979	3.62199	0.0064344	-0.004841	0.0001	-0.00015	0.0112754	-10.6031	0.103125	0.1685	-23.3733	0.0675	0.5747	0.254375	0.2575	0.0065	-1.3164	0.0022	-0.021	1.3229	0.212192	-0.0446	0.004575	-0.000975	0.256792	14
1	Non-dominant	B1	None	3	4	8	-202.749	0.169375	1.391	-151.739	0.195	2.152	0.3975		0.59742	-4.75475	0.01084	-0.0535	5.35217	0.0070655	-0.000549	9.81e-05	-4.79e-05	0.0076145	-17.8148	0.15125	0.2808	-7.06826	0.121875	0.3558		0.249375	0.444981	-1.31533	0.008365	-0.017165	1.76032	0.131562	-0.0458275	0.0032085	-0.0010715	0.17739	14
1	Non-dominant	B1	None	3	5	1	-304.218	0.378125	1.071	-313.378	0.26625	1.469	0.35125	0.238125	10.3915	-0.004607	0.059856	-0.002056	10.3961	0.0029272	-0.013869	0.0001	-0.00015	0.0167962	-36.9049	0.104375	0.37885	-28.252	0.18125	0.8963	0.273125	0.20375	0.298418	-1.04122	0.006162	-0.015038	1.33964	1.08739		0.0135	-0.0004	1.08739	15
1	Non-dominant	B1	None	3	5	2	-170.184	0.300625	0.82	-490.621	0.519375	1.78	0.255	0.251875	13.3803	-0.037665	0.045805	-0.002655	13.418	0.0460345	-0.000874	0.000192	-5.8e-05	0.0469085	-4.47809	0.08375	0.46231	-0.49985	0.125625	0.6597	0.23375	0.21125	0.01655	-1.3443	0.00125	-0.01585	1.36085	0.187	-0.00845	0.00475	-0.00085	0.19545	15
1	Non-dominant	B1	None	3	5	3	-299.963	0.27625	1.577	-97.2345	0.24125	1.127	0.44875	0.304375	0.33027	-0.85987	0.00415	-0.01545	1.19014	0.0189583	-0.006218	0.000242	-8.8e-05	0.0251763	-4.92094	0.1275	0.42265	-0.2244	0.065	0.7232	0.20125	0.2	0.00785	-0.17495	0.00075	-0.00585	0.1828	0.2435	-0.0131	0.0031	-0.0005	0.2566	15
1	Non-dominant	B1	None	3	5	4	-898.239	0.80625	2.034	-248.642	0.3175	2.677	0.52125	0.428125	1.58214	-0.881521	0.01192	-0.008388	2.46366	0.0910409	-0.003851	0.00018	-8e-05	0.0948919	-13.0246	0.084375	0.29515	-9.3666	0.08875	0.7666	0.24625	0.26375	0.0021	-1.0154	0.00035	-0.01665	1.0175	0.205094	-0.0336	0.00577	-0.0011	0.238694	15
1	Non-dominant	B1	None	3	5	5	-172.187	0.15125	1.093	-205.936	0.3125	2.034	0.33625	0.278125	0.42923	-4.18413	0.004845	-0.033555	4.61336	0.0027305	-0.0099041	5e-05	-0.00015	0.0126346	-25.8267	0.119375	0.23338	-26.5386	0.070625	0.9831	0.23625	0.24375	0.0229	-1.37025	0.002	-0.0268	1.39315	0.421626	-0.00625	0.005765	-0.0008	0.427876	15
1	Non-dominant	B1	None	3	5	6	-1910.73	1.27563	2.371	-132.802	0.191875	1.924	0.573125	0.248125	0.0381975	-2.47394	0.002037	-0.020463	2.51214	0.0261711	-0.011966	0.0002	-0.00016	0.0381371	-8.50893	0.079375	0.11954	1.44788	0.0875	0.3528	0.325625	0.26375	0.068042	-2.15085	0.0049	-0.0274	2.21889	0.09325	-0.2182	0.00431	-0.00359	0.31145	15
1	Non-dominant	B1	None	3	5	7	-169.171	0.216875	0.7756	-199.658	0.22625	2.211	0.39125	0.246875	2.55367	-0.915225	0.017215	-0.018985	3.4689	0.005291	-0.0119375	0.00015	-5.7e-05	0.0172285	-30.843	0.17625	0.7631	-10.9821	0.04	0.5523	0.28875	0.331875	0.02605	-0.4484	0.00355	-0.01495	0.47445	2.31303	-0.17378	0.02931	-0.00411	2.48681	15
1	Non-dominant	B1	None	3	5	8	-166.137	0.188125	0.489	-313.645	0.38875	2.809	0.395625		0.0304	-10.6563	0.00295	-0.05925	10.6867		-0.0254315		-0.00025	0.0254315	-29.3168	0.151875	0.43	-39.5496	0.11375	1.105		0.350625	0.461594	-2.24065	0.01174	-0.04294	2.70224	0.840743	-0.09465	0.011575	-0.002025	0.935393	15
1	Non-dominant	B1	None	4	1	1	-90.3929	0.195	0.814	-281.837	0.343125	1.275	0.30625	0.223125	5.56798	-0.011878	0.026389	-0.003219	5.57986	0.000293	-0.004423	0.0001	-0.00011	0.004716	-19.2091	0.085	0.43815	-27.2536	0.13625	0.9541	0.205625	0.191875	0.855591	-0.616596	0.0104495	-0.0160305	1.47219	0.492887	-0.01525	0.00855	-0.00175	0.508137	16
1	Non-dominant	B1	None	4	1	2	-79.2868	0.105625	0.7691	-142.435	0.29375	1.003	0.314375	0.208125	2.91255	-0.08227	0.02429	-0.00299	2.99482	0.0018258		0.0001	-1.1e-05	0.0018258	-31.7476	0.131875	0.41477	148.03	0.5075	0.91035	0.18875	0.215	1.60914	-9.0259	0.01995	-0.09555	10.635	0.08945	-0.0905	0.00185	-0.00175	0.17995	16
1	Non-dominant	B1	None	4	1	3	-731.823	0.66375	1.226	-985.484	0.879375	1.862	0.349375	0.228125	6.15832	-0.42313	0.01513	-0.00437	6.58145	0.0009885	-0.0914586	0.0001	-0.00021	0.0924471	-38.1539	0.159375	0.438	4.45339	0.12625	0.8396	0.255625	0.2125	0.0119	-2.579	0.0013	-0.0281	2.5909	0.33755	-0.15285	0.00295	-0.00375	0.4904	16
1	Non-dominant	B1	None	4	1	4	-233.333	0.28625	1.17	-475.238	0.521875	1.813	0.34375	0.288125	5.6123	-0.049715	0.027245	-0.001445	5.66202	0.01043	-0.0063519	8.05e-05	-8.05e-05	0.0167819	-7.11944	0.1025	0.30431	-18.706	0.10875	0.7932	0.213125	0.241875		-0.552	0.0001	-0.006	0.552	0.07765	-0.0497	0.0011	-0.0017	0.12735	16
1	Non-dominant	B1	None	4	1	5	-68.6454	0.120625	0.6313	-117.738	0.2175	1.906	0.386875	0.2725	1.0373	-1.54105	0.0105725	-0.0242275	2.57835	0.0056224		0.0001		0.0056224	-14.0924	0.135625	0.21565	16.5402	0.215	0.6052	0.215	0.256875	0.10695	-5.8069	0.0032	-0.0383	5.91385	0.272251	-0.04755	0.00285	-0.00148	0.319801	16
1	Non-dominant	B1	None	4	1	6	-117.743	0.145625	0.6621	-721.842	0.503125	2.932	0.4275	0.24625	1.95225	-6.47927	0.01731	-0.06109	8.43152	0.002523	-0.0094765	2.9e-05	-0.000101	0.0119995	-18.2238	0.11125	0.1608	-6.2726	0.129375	0.4086	0.245	0.228125	0.293461	-2.1894	0.00675	-0.02235	2.48286	0.43254	-0.1073	0.005605	-0.002285	0.53984	16
1	Non-dominant	B1	None	4	1	7	-404.11	0.22625	1.584	-150.636	0.24125	1.68	0.356875	0.224375	0.886105	-3.88034	0.01551	-0.02586	4.76644	0.0057745	-0.0141207	5e-05	-0.00021	0.0198952	-24.9546	0.134375	0.1618	-11.014	0.07875	0.4462	0.2525	0.24875	0.343924	-0.58863	0.01098	-0.01161	0.932554	0.695025	-0.003627	0.008065	-0.000915	0.698652	16
1	Non-dominant	B1	None	4	1	8	-171.707	0.1425	1.114	-131.272	0.281875	1.744	0.415625		0.0321	-4.87876	0.005435	-0.020935	4.91086	0.0067364	-0.003136	0.0001035	-0.0001465	0.0098724	-33.8015	0.126875	0.379	-14.9153	0.06875	0.2703		0.29125	0.00505	-0.7476	0.0015	-0.0106	0.75265	0.71296	-0.015454	0.008675	-0.000533	0.728414	16
1	Non-dominant	B1	None	4	2	1	-114.611	0.19625	0.748	-219.905	0.305	1.243	0.244375	0.18625	5.78968	-0.0681354	0.025384	-0.002656	5.85782	0.016065	-0.0019605	0.00015	-0.0001	0.0180255	-32.995	0.129375	0.57577	-2.1595	0.13875	0.873	0.18875	0.173125	0.076091	-1.98191	0.00226	-0.03484	2.058	0.726121	-0.04685	0.0107	-0.0013	0.772971	17
1	Non-dominant	B1	None	4	2	2	-275.995	0.220625	1.863	-627.503	0.665	1.929	0.328125	0.209375	15.0462	-0.363515	0.05823	-0.00858	15.4097	0.0018918	-0.009854	0.0001	-0.00016	0.0117458	-3.10045	0.126875	0.48527	38.5596	0.131875	0.6408	0.221875	0.203125	0.0354	-0.4859	0.002	-0.0076	0.5213	0.03245	-0.0628	0.00075	-0.00095	0.09525	17
1	Non-dominant	B1	None	4	2	3	-1200.92	0.8525	1.887	-243.75	0.3175	1.378	0.508125	0.271875	2.58173	-0.645612	0.01274	-0.01036	3.22735	0.0178218	-0.0060545	0.0002	-0.00013	0.0238763	-33.7998	0.125	0.39408	-2.4881	0.05125	0.6159	0.224375	0.1975	0.014	-0.0624	0.0013	-0.0015	0.0764	0.430881	-0.06035	0.00695	-0.00175	0.491231	17
1	Non-dominant	B1	None	4	2	4	-108.995	0.20375	0.675	-104.529	0.215	1.543	0.395	0.2325	2.78748	-0.072751	0.016575	-0.005025	2.86023	0.0013725	-0.0170853	5e-05	-0.00015	0.0184578	-14.3347	0.130625	0.31615	21.7377	0.125625	0.649	0.189375	0.22375	1.1475	-0.05435	0.01647	-0.0025	1.20185	0.458173	-0.0373	0.008	-0.0014	0.495473	17
1	Non-dominant	B1	None	4	2	5	-605.963	0.62	1.268	-180.657	0.340625	1.713	0.343125	0.2775	1.25482	-2.12948	0.00815	-0.02615	3.3843	0.0216816	-0.0160145	0.0003	-0.00024	0.0376961	-32.0431	0.13	0.2423	17.1679	0.125	0.6777	0.17625	0.245625	1.34322	-0.61675	0.03865	-0.00985	1.95997	0.713596	-0.04241	0.00903	-0.00194	0.756006	17
1	Non-dominant	B1	None	4	2	6	-775.531	0.653125	1.215	-154.731	0.184375	2.065	0.40875	0.266875	2.63488	-0.480253	0.03496	-0.00893	3.11513	0.0015365	-0.0699231	0.0001	-0.00026	0.0714596	-7.13891	0.086875	0.13931	-12.1172	0.080625	0.4439	0.30875	0.289375	0.0354	-0.20345	0.00095	-0.00655	0.23885	0.241446	-0.00055	0.00494	-0.0004	0.241996	17
1	Non-dominant	B1	None	4	2	7	-214.279	0.2	0.8	-193.859	0.256875	2.056	0.358125	0.26625	0.161151	-4.5993	0.007242	-0.05605	4.76045		-0.0193319		-0.000157	0.0193319	-6.3248	0.14125	0.1651	115.135	0.325625	1.1803	0.238125	0.273125	5.67914	-0.8292	0.06054	-0.00945	6.50834	0.192191	-0.123031	0.0046505	-0.0016495	0.315222	17
1	Non-dominant	B1	None	4	2	8	-380.901	0.228125	2.091	-403.809	0.36875	3.547	0.400625		0.005667	-11.7781	0.002571	-0.044371	11.7837	0.0080105	-0.0105937	0.0001465	-0.0001535	0.0186042	-7.46142	0.101875	0.1252	-34.0785	0.143125	0.7493		0.265	0.348324	-4.2874	0.013685	-0.052925	4.63572	0.125463	-0.01581	0.00203	-0.00073	0.141272	17
1	Non-dominant	B1	None	4	3	1	-102.73	0.145	1.133	-112.885	0.154375	1.312	0.438125	0.17625	1.8802	-0.214725	0.02358	-0.003972	2.09492	0.0003035	-0.0090726	0.0001	-0.000103	0.0093761	-51.6186	0.085625	0.55227	-51.8655	0.155	1.096	0.225	0.194375	1.04035	-0.3004	0.0113	-0.0069	1.34075	0.12125	-0.2375	0.00475	-0.00355	0.35875	18
1	Non-dominant	B1	None	4	3	2	-429.658	0.628125	0.974	-479.301	0.38875	2.214	0.2675	0.188125	14.7576	-0.1702	0.053505	-0.005445	14.9278	0.006185	-0.009223	0.0001	-0.000146	0.015408	-8.69918	0.13	0.40546	-16.6628	0.103125	0.9153	0.2025	0.193125	0.226104	-0.43445	0.00448	-0.0103	0.660554	0.0427	-0.08485	0.00085	-0.00145	0.12755	18
1	Non-dominant	B1	None	4	3	3	-394.865	0.835	0.7441	-165.868	0.2625	1.142	0.355	0.258125	1.38593	-0.111015	0.007055	-0.004345	1.49694	0.0046645	-0.00956	0.0001	-0.000161	0.0142245	-8.98927	0.11875	0.40215	-39.9783	0.100625	1.125	0.170625	0.230625	0.16826	-0.36145	0.00473	-0.00585	0.52971	0.0781	-0.0251	0.00165	-0.00085	0.1032	18
1	Non-dominant	B1	None	4	3	4	-127.782	0.169375	0.9896	-182.937	0.400625	1.064	0.475625	0.268125	2.38339	-0.04459	0.017555	-0.001395	2.42797	0.00368	-0.000105	0.0001	-5.8e-05	0.003785	-27.2675	0.081875	0.33885	0.54545	0.1125	0.6452	0.221875	0.24375	0.04715	-1.9246	0.00255	-0.02635	1.97175	0.346296	-0.0009	0.0057	-0.0004	0.347196	18
1	Non-dominant	B1	None	4	3	5	-1367.96	0.9125	1.693	-148.418	0.255	1.321	0.425	0.255625	1.88125	-0.833519	0.02325	-0.00783	2.71476	0.003556	-0.0191909	0.0001	-0.000161	0.0227469	-10.6224	0.03625	0.2607	-20.3741	0.099375	1.059	0.206875	0.284375	0.212338	-0.603	0.00713	-0.0144	0.815338	0.081545	-0.02295	0.00325	-0.00175	0.104495	18
1	Non-dominant	B1	None	4	3	6	-165.868	0.186875	0.851	-466.074	0.459375	2.407	0.385	0.2675	1.27099	-5.46629	0.01196	-0.01851	6.73728	0.014115	-0.0009191	0.00015	-8.4e-05	0.0150341	-46.2767	0.163125	0.4537	-32.6791	0.136875	0.7711	0.2175	0.195625	0.0611	-2.4207	0.0011	-0.0448	2.4818	0.614075	-0.07055	0.01073	-0.00175	0.684625	18
1	Non-dominant	B1	None	4	3	7	-295.562	0.2575	1.154	-119.627	0.35125	1.859	0.39625	0.26375	1.19894	-8.62954	0.02928	-0.06627	9.82848	0.0077355	-0.0066181	0.0001	-0.000161	0.0143536	-5.62278	0.121875	0.1615	-35.1847	0.10375	0.5241	0.27625	0.23125	0.00195	-3.0268	0.0013	-0.031	3.02875	0.184238	-0.1113	0.0045	-0.0015	0.295538	18
1	Non-dominant	B1	None	4	3	8	-248.633	0.203125	1.117	-313.84	0.495	2.224	0.37375		1.40521	-6.33955	0.01001	-0.03155	7.74476	0.0104115	-0.0082412	0.0001	-0.000161	0.0186527	-12.2547	0.151875	0.1012	10.9889	0.101875	0.4293		0.2675	0.213838	-0.972354	0.0055385	-0.0133615	1.18619	0.05047	-0.0275	0.0008	-0.0006	0.07797	18
1	Non-dominant	B1	None	4	4	1	-75.1889	0.26	0.661	-974.213	0.695	2.443	0.274375	0.235	23.205	-0.334841	0.069137	-0.006217	23.5399	0.0210543	-0.0031945	0.000155	-8.5e-05	0.0242488	-6.562	0.191875	0.60177	-16.7828	0.103125	0.8989	0.21	0.113125	0.462503	-0.10905	0.00775	-0.00245	0.571553	0.880603	-0.2529	0.01116	-0.0047	1.1335	19
1	Non-dominant	B1	None	4	4	2	-418.343	0.75	0.798	-221.787	0.270625	1.473	0.294375	0.265	6.72613	-0.03641	0.04273	-0.00262	6.76254	0.0569712	-0.008218	0.00015	-0.00011	0.0651892	-16.0206	0.136875	0.464	-30.3827	0.10125	0.9699	0.173125	0.1875	0.60916	-0.1661	0.01088	-0.0049	0.77526	0.1614	-0.0326	0.002	-0.001	0.194	19
1	Non-dominant	B1	None	4	4	3	-80.7887	0.156875	0.6481	-295.257	0.33875	2.166	0.306875	0.276875	5.91094	-0.248972	0.020335	-0.005265	6.15991	0.0023125	-0.0059285	0.0001	-0.00015	0.008241	-12.3882	0.07125	0.41862	6.9748	0.105	0.6558	0.260625	0.21	0.00125	-2.52295	0.00035	-0.03625	2.5242	0.500021	-0.0771	0.01184	-0.00325	0.577121	19
1	Non-dominant	B1	None	4	4	4	-111.693	0.31875	0.357	-775.032	0.763125	3.036	0.503125	0.326875	16.8503	-0.218085	0.03941	-0.00891	17.0683	0.0083264	-0.006094	0.0001	-0.00013	0.0144204	-12.1948	0.138125	0.32727	-12.1681	0.101875	0.9581	0.17125	0.184375	0.0086	-1.0106	0.0006	-0.016	1.0192	0.1159	-0.10325	0.00205	-0.00165	0.21915	19
1	Non-dominant	B1	None	4	4	5	-116.931	0.255	0.8585	-375.08	0.45125	2.523	0.38625	0.37	0.39589	-4.11187	0.004485	-0.017515	4.50776	0.0072425	-0.0055923	9.25e-05	-0.0001675	0.0128348	-19.7362	0.126875	0.22104	-1.26535	0.105625	0.5366	0.23125	0.244375	0.0779	-0.947	0.0022	-0.0156	1.0249	0.272878	-0.009	0.00484	-0.00045	0.281878	19
1	Non-dominant	B1	None	4	4	6	-1274.56	1.24	1.849	-311.585	0.2675	3.328	0.51625	0.3625	1.33368	-2.26799	0.014435	-0.039415	3.60166	0.0426528	-0.0205631	0.0001981	-0.0001619	0.0632159	-6.77421	0.093125	0.19738	-18.2188	0.12375	0.6223	0.23125	0.235	0.10025	-0.97805	0.0022	-0.0143	1.0783	0.10812	-0.0209	0.0019	-0.0008	0.12902	19
1	Non-dominant	B1	None	4	4	7	-127.276	0.129375	0.952	-582.465	0.62875	2.657	0.383125	0.320625	0.0324	-19.4498	0.0017	-0.041	19.4822	0.0017976		0.0001	-1.1e-05	0.0017976	-20.9396	0.089375	0.263	-43.7774	0.0925	0.7626	0.1675	0.274375	0.0114	-3.7345	0.0031	-0.0503	3.7459	0.0001	-0.33305	0.00015	-0.00505	0.33315	19
1	Non-dominant	B1	None	4	4	8	-129.803	0.15875	0.4425	-269.676	0.274375	1.863	0.415625		0.138848	-9.05845	0.0063	-0.0448	9.1973		-0.0128414		-0.000161	0.0128414	-15.0486	0.153125	0.2215	-21.3184	0.1375	0.4994		0.188125	0.56577	-1.81612	0.02091	-0.02434	2.38189	0.0385566	-0.066995	0.0009	-0.0014	0.105552	19
1	Non-dominant	B1	None	4	5	1	-123.157	0.230625	0.778	-304.485	0.338125	1.074	0.27125	0.193125	8.22082	-0.33529	0.0300885	-0.0074115	8.55611	0.0184844	-0.00607	0.00015	-0.00011	0.0245544	-13.1645	0.095	0.50865	-13.3864	0.09125	1.099	0.19375	0.175625	0.409703	-0.386134	0.0117855	-0.0084345	0.795837	0.00955	-0.1022	0.0007	-0.0013	0.11175	20
1	Non-dominant	B1	None	4	5	2	-314.248	0.395	1.209	-276.807	0.316875	1.746	0.2625	0.25375	6.0505	-0.003805	0.034535	-0.001845	6.0543	0.0067041	-0.0038195	0.0001	-0.0001	0.0105236	-6.839	0.110625	0.50992	27.3644	0.385625	1.068	0.17	0.16125	3.69582	-0.21565	0.04617	-0.00555	3.91147	0.0601	-0.0887	0.0009	-0.0035	0.1488	20
1	Non-dominant	B1	None	4	5	3	-677.897	0.629375	1.823	-78.2016	0.13375	1.227	0.3725	0.25375	1.53719	-0.006205	0.014105	-0.000995	1.54339	0.001572	-0.0691975	6e-06	-0.000224	0.0707695	-23.5296	0.176875	0.40562	12.9061	0.079375	1.004	0.213125	0.179375	0.00015	-1.85485	0.00025	-0.03315	1.855	0.0202	-0.5013	0.0007	-0.0061	0.5215	20
1	Non-dominant	B1	None	4	5	4	-365.235	0.40375	1.222	-200.794	0.28	1.697	0.414375	0.2375	3.09881	-0.065635	0.024515	-0.002555	3.16444	0.001038	-0.0636932	5e-05	-0.000169	0.0647312	-47.8087	0.29875	0.37431	14.9059	0.088125	0.6192	0.24125	0.21125	0.0006	-0.4754	0.0003	-0.0083	0.476	0.372652	-0.6401	0.00838	-0.0045	1.01275	20
1	Non-dominant	B1	None	4	5	5	-692.117	0.446875	2.212	-93.1464	0.185625	1.844	0.338125	0.334375	0.699435	-1.3377	0.005355	-0.020845	2.03714	0.0168518	-0.011581	0.0001	-0.0001	0.0284328	-16.0282	0.180625	0.23515	-17.5012	0.10125	0.6911	0.21625	0.17625	0.1531	-0.99605	0.00365	-0.01685	1.14915	0.224355	-0.1722	0.0038	-0.0022	0.396555	20
1	Non-dominant	B1	None	4	5	6	-254.248	0.239375	1.02	-392.452	0.585	2.013	0.399375	0.27875	0.695745	-7.79093	0.0084	-0.01748	8.48667	0.008294	-0.0101392	5e-05	-5e-05	0.0184332	2.40017	0.14375	0.19	-35.4406	0.11375	0.57	0.1625	0.259375	0.00265	-0.89135	0.0014	-0.0097	0.894	0.130808	-0.0049	0.003203	-0.00045	0.135708	20
1	Non-dominant	B1	None	4	5	7	-475.102	0.416875	1.412	-282.171	0.5175	1.325	0.42875	0.3125	0.357761	-7.53811	0.00869	-0.02033	7.89587	0.0001915	-0.0422952	9.25e-05	-0.0001415	0.0424867	1.18837	0.138125	0.14	-34.4303	0.103125	0.5387	0.24875	0.2525	0.00415	-2.90995	0.00235	-0.02915	2.9141	0.06238	-0.03885	0.00174	-0.0006	0.10123	20
1	Non-dominant	B1	None	4	5	8	-190.707	0.165	1	-213.158	0.26125	2.358	0.31375		0.509539	-4.7014	0.00675	-0.05165	5.21094	0.008276	-0.0046505	5e-05	-6.9e-05	0.0129265	-15.137	0.178125	0.1522	160.928	0.255625	1.304		0.26375	15.573	-0.56607	0.11361	-0.01026	16.1391	0.212641	-0.0060015	0.0023505	-0.0005205	0.218642	20
2	Non-dominant	B1	None	1	1	1				-238.695	0.213125	1.308			0.0019	-7.73435	0.00165	-0.04355	7.73625						-5.28294	0.134375	0.58954	-7.7796	0.073125	0.697	0.17125	0.21375	0.151277	-0.097595	0.004425	-0.004255	0.248872	0.718695	-0.67269	0.01967	-0.00747	1.39138	1
2	Non-dominant	B1	None	1	1	2				-168.361	0.24	1.045			0.0015	-1.9502	0.0007	-0.0112	1.9517						1.91832	0.15	0.497	2.03345	0.039375	0.5156	0.164375	0.22625	0.01975	-0.12595	0.0016	-0.0044	0.1457	0.433182	-0.74833	0.011765	-0.005435	1.18151	1
2	Non-dominant	B1	None	1	1	3				-73.4006	0.251875	0.79			0.845952	-0.14905	0.00545	-0.00375	0.995002						-20.5666	0.091875	0.41438	2.2318	0.065	0.477	0.195625	0.200625	0.01785	-0.02045	0.0006	-0.0006	0.0383	0.456019	-0.0343	0.01472	-0.00125	0.490319	1
2	Non-dominant	B1	None	1	1	4				-182.024	0.305625	1.908			3.95739	-0.696754	0.04624	-0.009836	4.65415						-37.2887	0.11375	0.36096	6.1293	0.046875	0.4491	0.185625	0.209375	0.0317	-0.07135	0.00155	-0.00265	0.10305	0.72376	-0.02295	0.01528	-0.00095	0.74671	1
2	Non-dominant	B1	None	1	1	5				-194.127	0.33625	1.984			0.00235	-6.87355	0.0009	-0.0529	6.8759						-23.3498	0.089375	0.5966	6.2492	0.056875	0.322	0.215	0.22	0.1951	-0.00605	0.00325	-0.00135	0.20115	0.955638	-0.194825	0.02323	-0.00445	1.15046	1
2	Non-dominant	B1	None	1	1	6				-196.057	0.190625	1.811			0.20438	-0.7633	0.00695	-0.00605	0.96768						-52.7584	0.128125	0.7837	9.77069	0.055	0.3193	0.22375	0.21625	0.465246	-0.02115	0.01248	-0.00145	0.486396	2.47196	-0.0579	0.04187	-0.0019	2.52986	1
2	Non-dominant	B1	None	1	1	7				-16.6538	0.1525	0.7353			0.22228	-0.004	0.0025	-0.0003	0.22628						-18.178	0.0625	0.5557	49.0395	0.045	1.4343	0.248125	0.201875	3.52005		0.095725	-0.003235	3.52005	0.407333	-0.001125	0.015385	-0.000595	0.408458	1
2	Non-dominant	B1	None	1	1	8				-142.729	0.3625	1.362			4.13679	-0.254874	0.02208	-0.00375	4.39166						-23.2869	0.095625	0.4465	-4.45608	0.0825	0.2413	-0.426875	0.25	0.04822	-0.565335	0.001435	-0.012095	0.613555	0.69617	-0.0439	0.0137755	-0.0022155	0.74007	1
2	Non-dominant	B1	None	1	2	1	-377.368	0.7075	1.25	-67.7738	0.161875	0.8289	0.343125	0.2325	0.04891	-2.244	0.0019	-0.0206	2.29291	0.0639622	-0.0064765	0.00015	-0.0001	0.0704387	-22.0616	0.13	0.57185	-0.9312	0.083125	0.6896	0.155625	0.175625	0.046193	-0.450765	0.00228	-0.0103	0.496958	0.614353	-0.424425	0.014745	-0.005075	1.03878	2
2	Non-dominant	B1	None	1	2	2	-471.19	0.364375	1.477	-120.198	0.274375	0.9748	0.32875	0.24875	0.0463	-5.33205	0.00175	-0.05205	5.37835	0.0043084	-0.011638	0.0001	-0.00025	0.0159464	-12.397	0.0725	0.39081	2.54665	0.054375	0.575	0.199375	0.19875	0.0195	-0.12335	0.00155	-0.00265	0.14285	0.05815	-0.0406	0.0026	-0.0016	0.09875	2
2	Non-dominant	B1	None	1	2	3	-194.315	0.19	1.035	-184.809	0.338125	1.007	0.399375	0.253125	0.03295	-2.6751	0.00185	-0.00995	2.70805	0.00148	-0.0152258	5e-05	-0.00015	0.0167058	-3.20902	0.1825	0.41731	1.56885	0.049375	0.521	0.118125	0.203125	0.00545	-0.058	0.00085	-0.00145	0.06345	0.08735	-0.2003	0.0023	-0.0015	0.28765	2
2	Non-dominant	B1	None	1	2	4	-534.182	0.4725	1.25	-14.0086	0.0825	0.4965	0.39	0.323125	0.0148	-0.12305	0.0013	-0.0027	0.13785	0.0340353	-0.004979	0.0002	-0.00016	0.0390143	-23.477	0.160625	0.35223	169.792	0.225	0.781	0.1275	0.27125	16.9294	-0.0275	0.1019	-0.0017	16.9569	0.597499	-0.0141	0.0092	-0.0005	0.611599	2
2	Non-dominant	B1	None	1	2	5	-1299.21	0.8	1.898	-163.578	0.27875	1.405	0.273125	0.22625	1.88675	-0.1237	0.01365	-0.00355	2.01045	0.008711	-0.0798651	3.5e-05	-0.000225	0.0885761	-36.788	0.1125	0.2992	7.97253	0.066875	0.3745	0.199375	0.21	0.00115	-0.2224	0.00035	-0.00485	0.22355	1.03737	-0.0267	0.01566	-0.0011	1.06407	2
2	Non-dominant	B1	None	1	2	6	-648.653	0.533125	1.492	-47.0002	0.14625	1.283	0.286875	0.2075	0.276832	-0.69975	0.00562	-0.01047	0.976582	0.0476203	-0.0048445	0.0001285	-0.0001215	0.0524648	-22.3822	0.078125	0.3762	-1.4173	0.025	0.2805	0.22375	0.23625	0.0082	-0.01875	0.0008	-0.0011	0.02695	0.47378	-0.02375	0.01081	-0.0009	0.49753	2
2	Non-dominant	B1	None	1	2	7	-272.529	0.1925	1.077	-87.7865	0.185	1.481	0.30125	0.189375	2.92957	-0.005465	0.023185	-0.002395	2.93504	0.0022355	-0.0142515	4.25e-05	-6.85e-05	0.016487	-17.8655	0.065	0.4236	-0.9594	0.01875	0.1752	0.236875	0.249375	0.0022	-0.01595	0.00065	-0.00095	0.01815	0.5601	-0.0437175	0.012505	-0.002395	0.603818	2
2	Non-dominant	B1	None	1	2	8	-98.5029	0.144375	0.5593	-30.4431	0.21875	1.327	0.2475		0.957975	-0.761108	0.00965	-0.00548	1.71908	0.0031875	-0.0017615	0.0001	-0.00011	0.004949	-5.2408	0.106875	0.1473	6.44493	0.0725	0.23515	-0.41	0.231875	0.253484	-0.10602	0.00597	-0.0039	0.359504	0.092288	-0.0251454	0.0022785	-0.0007515	0.117433	2
2	Non-dominant	B1	None	1	3	1	-430.572	0.64875	0.9536	-234.794	0.25	1.076	0.309375	0.215	0.010265	-7.2241	0.002925	-0.041425	7.23436	0.0075714	-0.0034655	0.0001	-0.00011	0.0110369	-31.3933	0.06625	0.56235	-4.99735	0.088125	0.8388	0.1725	0.1775	0.099419	-0.637635	0.003996	-0.013494	0.737054	0.40395	-0.09795	0.0086	-0.0034	0.5019	3
2	Non-dominant	B1	None	1	3	2	-470.224	0.28875	2.576	-114.618	0.176875	1.317	0.266875	0.210625	0.151774	-1.55149	0.004557	-0.019023	1.70326	0.0018184	-0.016487	0.0001	-0.00016	0.0183054	-32.6467	0.101875	0.52135	7.43805	0.115625	0.6303	0.154375	0.155	0.085771	-0.2729	0.002543	-0.00425	0.358671	0.32994	-0.07025	0.00746	-0.0019	0.40019	3
2	Non-dominant	B1	None	1	3	3	-1708.25	0.685	3.809	-298.363	0.366875	1.352	0.371875	0.25375	0.0337	-8.4484	0.0029	-0.0287	8.4821	0.0170255	-0.0575763	0.0001615	-0.0002885	0.0746018	-23.5648	0.111875	0.42462	-10.6013	0.090625	0.7004	0.164375	0.1975	0.00445	-0.242	0.0006	-0.0049	0.24645	0.1237	-0.1061	0.0051	-0.0015	0.2298	3
2	Non-dominant	B1	None	1	3	4	-410.37	0.251875	1.714	-125.735	0.19625	1.762	0.25375	0.22375	0.00655	-2.27525	0.00135	-0.01665	2.2818	0.00311	-0.003961	0.0001	-0.00011	0.007071	-30.6418	0.08	0.3906	0.48645	0.063125	0.4249	0.23125	0.196875	0.0037	-0.18695	0.00025	-0.00445	0.19065	0.54296	-0.0076	0.01263	-0.00095	0.55056	3
2	Non-dominant	B1	None	1	3	5	-915.807	0.466875	1.946	-260.698	0.226875	2.48	0.28625	0.195	2.19101	-0.273381	0.027765	-0.004765	2.46439	0.015778	-0.008971	0.0002	-0.00015	0.024749	-30.0457	0.10875	0.3015	2.48435	0.063125	0.3375	0.245	0.1875	0.0735	-0.23205	0.0024	-0.0083	0.30555	0.758204	-0.0046	0.01363	-0.0006	0.762804	3
2	Non-dominant	B1	None	1	3	6	-282.811	0.248125	1.15	-101.985	0.19875	1.439	0.245625	0.15875	2.84511	-0.630888	0.027255	-0.011045	3.476	0.0054675	-0.01025	0.0002	-0.00024	0.0157175	-11.3802	0.135625	0.18262	1.7453	0.040625	0.22	0.151875	0.215625	0.023	-0.00415	0.00065	-0.00045	0.02715	0.245522	-0.00485	0.0047	-0.0003	0.250372	3
2	Non-dominant	B1	None	1	3	7	-216.377	0.335625	1.582	-132.386	0.291875	1.81	0.241875	0.233125	0.685465	-2.43495	0.012755	-0.013645	3.12041	0.0100229	-0.003126	0.0001	-0.00016	0.0131489	-25.9337	0.099375	0.3623	-2.29948	0.055625	0.2082	0.266875	0.22625	0.01195	-0.28055	0.00165	-0.00735	0.2925	0.612667	-0.029081	0.008149	-0.001521	0.641748	3
2	Non-dominant	B1	None	1	3	8	-127.784	0.135	0.4723	-42.4921	0.221875	1.273	0.205		0.90083	-0.536021	0.01285	-0.00729	1.43685	0.0051387	-0.0006125	0.0001	-0.00011	0.0057512	-15.128	0.184375	0.1768	1.77159	0.028125	0.20315	-0.454375	0.243125	0.041325	-0.012105	0.002395	-0.001085	0.05343	0.175249	-0.04847	0.00308	-0.00085	0.223719	3
2	Non-dominant	B1	None	1	4	1				-138.882	0.19	0.9398			0.006175	-4.91966	0.001685	-0.037585	4.92583	0.0051387	-0.0006125	0.0001	-0.00011	0.0057512	-8.41951	0.125625	0.59931	4.3301	0.133125	0.6783	0.1325	0.183125	0.124668	-0.64519	0.001681	-0.011619	0.769858	0.379222	-0.52315	0.01355	-0.00635	0.902372	4
2	Non-dominant	B1	None	1	4	2				-125.289	0.2125	1.242			0.208411	-1.71365	0.00775	-0.01628	1.92206	0.0051387	-0.0006125	0.0001	-0.00011	0.0057512	-54.1587	0.115625	0.5515	0.6443	0.09875	0.6437	0.175625	0.171875	0.04505	-0.4391	0.00245	-0.00955	0.48415	1.58012	-0.07065	0.03222	-0.00195	1.65077	4
2	Non-dominant	B1	None	1	4	3				-90.0587	0.1875	1.012			0.578562	-0.98336	0.011585	-0.019115	1.56192	0.0051387	-0.0006125	0.0001	-0.00011	0.0057512	-29.7557	0.09125	0.35081	4.0887	0.058125	0.4436	0.19	0.17375	0.0047	-0.03335	0.00035	-0.00065	0.03805	0.751108	-0.0091	0.0125	-0.0007	0.760208	4
2	Non-dominant	B1	None	1	4	4				-37.1477	0.14	0.7435			1.23438	-0.048404	0.00982	-0.002834	1.28278	0.0051387	-0.0006125	0.0001	-0.00011	0.0057512	-45.4878	0.134375	0.4747	-2.7209	0.0425	0.4613	0.161875	0.199375		-0.06945	0.0001	-0.0019	0.06945	1.24486	-0.0531	0.02136	-0.00135	1.29795	4
2	Non-dominant	B1	None	1	4	5				-131.585	0.284375	1.224			0.00415	-4.34075	0.0016	-0.027	4.3449	0.0051387	-0.0006125	0.0001	-0.00011	0.0057512	-52.3281	0.096875	0.8045	6.8923	0.06875	0.3701	0.215	0.18375	0.0521	-0.2086	0.0021	-0.0054	0.2607	2.13751	-0.0002	0.04495	-0.00035	2.13771	4
2	Non-dominant	B1	None	1	4	6				-190.502	0.245625	1.724			0.451435	-2.03065	0.00784	-0.01555	2.48209	0.0051387	-0.0006125	0.0001	-0.00011	0.0057512	-24.5261	0.063125	0.7496	2.9301	0.044375	0.218	0.25625	0.206875	0.0234	-0.00115	0.0005	-0.0004	0.02455	0.422059	-0.02161	0.011035	-0.001465	0.443669	4
2	Non-dominant	B1	None	1	4	7				-173.182	0.46375	1.241			2.68778	-0.0476	0.010975	-0.000925	2.73538	0.0051387	-0.0006125	0.0001	-0.00011	0.0057512	-30.4474	0.090625	0.5739	-51.9132	0.375	1.1563	0.2	0.22625	6.11337	-4.53491	0.103695	-0.015875	10.6483	0.767315	-0.0163832	0.015022	-0.001508	0.783698	4
2	Non-dominant	B1	None	1	4	8				-141.798	0.30875	1.323			4.28801	-0.357995	0.01985	-0.00415	4.646	0.0051387	-0.0006125	0.0001	-0.00011	0.0057512	-5.55159	0.08625	0.1797	-2.6128	0.025625	0.2086	-0.396875	0.28625	0.0028	-0.0546	0.00065	-0.00295	0.0574	0.0918425	-0.0394529	0.0023155	-0.0010145	0.131295	4
2	Non-dominant	B1	None	1	5	1				-482.746	0.57375	0.9823			0.00603	-14.3019	0.001525	-0.027525	14.308	0.0051387	-0.0006125	0.0001	-0.00011	0.0057512	-3.79848	0.105625	0.57827	3.5257	0.0525	0.5913	0.170625	0.205	0.01546	-0.07365	0.0012	-0.0014	0.08911	0.2737	-0.0615	0.00545	-0.00125	0.3352	5
2	Non-dominant	B1	None	1	5	2				-195.652	0.29875	1.275			0.272235	-1.5174	0.005003	-0.01095	1.78963	0.0051387	-0.0006125	0.0001	-0.00011	0.0057512	-9.84137	0.099375	0.48715	1.3262	0.044375	0.5382	0.149375	0.190625	0.0146	-0.08015	0.00135	-0.00185	0.09475	0.27391	-0.0219	0.0076	-0.0011	0.29581	5
2	Non-dominant	B1	None	1	5	3				-84.217	0.15625	0.9002			1.32911	-0.011165	0.00893	-0.00117	1.34028	0.0051387	-0.0006125	0.0001	-0.00011	0.0057512	0.65378	0.075	0.43115	6.0565	0.0525	0.5185	0.176875	0.165	0.11247	-0.0008	0.00387	-0.0002	0.11327	0.0464	-0.0666	0.0016	-0.0016	0.113	5
2	Non-dominant	B1	None	1	5	4				-152.909	0.309375	1.057			4.27564	-0.236941	0.016825	-0.005875	4.51259	0.0051387	-0.0006125	0.0001	-0.00011	0.0057512	-1.39569	0.094375	0.32327	5.29425	0.108125	0.4596	0.20625	0.169375	0.0153	-0.0456	0.0006	-0.0008	0.0609	0.0802	-0.1125	0.003	-0.002	0.1927	5
2	Non-dominant	B1	None	1	5	5				-155.858	0.27875	1.619			0.0024	-3.72865	0.00135	-0.02055	3.73105	0.0051387	-0.0006125	0.0001	-0.00011	0.0057512	-2.38427	0.0725	0.23908	2.0961	0.05125	0.3776	0.20375	0.20125	0.021	-0.0512	0.00115	-0.00175	0.0722	0.05395	-0.04115	0.00225	-0.00155	0.0951	5
2	Non-dominant	B1	None	1	5	6				-63.7178	0.16875	1.005			0.0143	-0.69745	0.0007	-0.0073	0.71175	0.0051387	-0.0006125	0.0001	-0.00011	0.0057512	-6.78342	0.0525	0.1932	0.5418	0.02625	0.217	0.218125	0.20875	0.00635	-0.0058	0.0004	-0.0004	0.01215	0.161577	-0.02968	0.00727	-0.00142	0.191257	5
2	Non-dominant	B1	None	1	5	7				-19.0882	0.1575	0.844			0.14293	-0.25537	0.0038	-0.00278	0.3983	0.0051387	-0.0006125	0.0001	-0.00011	0.0057512	-1.29969	0.0475	0.13042	-3.2403	0.018125	0.3265	0.241875	0.228125	0.0004	-0.0788	0.00055	-0.00465	0.0792	0.140345	-0.116084	0.008725	-0.003025	0.256429	5
2	Non-dominant	B1	None	1	5	8				-248.72	0.413125	1.571			6.13415	-0.0951615	0.022845	-0.002855	6.22931	0.0051387	-0.0006125	0.0001	-0.00011	0.0057512	-8.67645	0.1225	0.2773	-2.02095	0.021875	0.1709	-0.408125	0.265		-0.0852	0.00015	-0.00415	0.0852	0.1553	-0.0227877	0.00413	-0.00081	0.178088	5
2	Non-dominant	B1	None	2	1	1	-215.679	0.1975	1.478	-172.003	0.20125	1.014	0.305	0.1825	6.26246	-0.0093205	0.0361915	-0.0024015	6.27178	0.017393	-0.005882	0.00015	-0.00021	0.023275	-13.4543	0.10125	0.566	-20.5824	0.14625	0.8758	0.114375	0.1725	0.341662	-0.460105	0.004035	-0.011065	0.801767	0.2463	-0.0498	0.0065	-0.0018	0.2961	6
2	Non-dominant	B1	None	2	1	2	-1020.05	0.47875	3.873	-353.937	0.411875	1.157	0.324375	0.208125	3.57955	-0.167675	0.021325	-0.004725	3.74723		-0.02043		-0.00015	0.02043	-11.9874	0.054375	0.5666	-8.3069	0.1025	0.6606	0.1875	0.185625	0.21417	-0.2335	0.00315	-0.00605	0.44767	0.28118	-0.1087	0.01144	-0.00315	0.38988	6
2	Non-dominant	B1	None	2	1	3	-1502.58	0.49875	3.54	-142.258	0.330625	1.03	0.265	0.19625	1.05614	-1.31991	0.005995	-0.010305	2.37605	0.0003305	-0.0398115	0.0001	-0.00013	0.040142	-5.15591	0.054375	0.36169	6.1681	0.05625	0.4942	0.191875	0.1925	0.00435	-0.32855	0.00055	-0.00795	0.3329	0.1208	-0.00505	0.0038	-0.0006	0.12585	6
2	Non-dominant	B1	None	2	1	4	-456.084	0.34125	1.716	-86.0231	0.253125	1.066	0.391875	0.255	1.36778	-2.74955	0.01753	-0.01845	4.11733	0.0258773	-0.011391	0.00025	-0.00015	0.0372683	-29.3129	0.090625	0.5859	-2.7571	0.035	0.5206	0.15625	0.21625	0.03045	-0.0328	0.0018	-0.0015	0.06325	0.79168	-0.0309	0.02043	-0.00125	0.82258	6
2	Non-dominant	B1	None	2	1	5	-313.589	0.250625	1.579	-236.7	0.358125	1.453	0.291875	0.238125	0.153443	-8.62522	0.0026675	-0.0432325	8.77866	0.0017744	-0.010495	0.0001	-0.0001	0.0122694	-36.6056	0.091875	0.5322	2.2861	0.05625	0.4571	0.168125	0.1925	0.00845	-0.12235	0.0008	-0.0024	0.1308	0.436776	-0.02995	0.01013	-0.00145	0.466726	6
2	Non-dominant	B1	None	2	1	6	-1211.12	0.48125	3	-165.522	0.28	1.364	0.40375	0.2175	0.818886	-1.0093	0.00895	-0.01395	1.82819	0.0021727	-0.0269135	0.0001	-0.0002	0.0290862	-30.2182	0.063125	0.4786	-6.6588	0.0375	0.4804	0.211875	0.23125	0.0002	-0.0511	0.0001	-0.0018	0.0513	0.222862	-0.00015	0.005115	-0.00015	0.223012	6
2	Non-dominant	B1	None	2	1	7	-868.321	0.788125	1.084	-91.4633	0.25625	1.318	0.25375	0.248125	0.550015	-0.833343	0.006065	-0.008135	1.38336	0.0075422	-0.0389645	0.0001	-0.00015	0.0465067	-27.0148	0.07875	0.5183	-2.9848	0.02	0.3188	0.18375	0.26	0.0021	-0.0609	0.00095	-0.00355	0.063	0.771552	-0.0030025	0.0154685	-0.0009615	0.774555	6
2	Non-dominant	B1	None	2	1	8	-979.636	0.971875	1.11	-222.45	0.33125	1.666	0.21		5.77124	-1.22686	0.02939	-0.0214	6.9981	0.0613907	-0.0145855	0.0002345	-0.0001155	0.0759762	-9.87555	0.059375	0.3189	-5.83125	0.041875	0.2409	-0.434375	0.334375	0.00525	-0.07225	0.00145	-0.00205	0.0775	0.273415	-0.003918	0.00722	-0.0007	0.277333	6
2	Non-dominant	B1	None	2	2	1	-189.001	0.178125	1.408	-198.432	0.21875	1.085	0.28375	0.2275	0.00643	-5.17522	0.001625	-0.026125	5.18165	0.0063965	-0.006648	3.45e-05	-0.0002155	0.0130445	-7.12632	0.0975	0.57508	-3.2871	0.069375	0.7995	0.135625	0.159375	0.126244	-0.13816	0.0050075	-0.0034825	0.264404	0.30565	-0.1387	0.00715	-0.00415	0.44435	7
2	Non-dominant	B1	None	2	2	2	-1294.29	0.469375	3.673	-303.239	0.36375	1.272	0.254375	0.2125	0.03736	-3.64215	0.00224	-0.0171	3.67951	0.006362	-0.0201565	0.0001	-0.0002	0.0265185	-7.97858	0.056875	0.45123	64.3369	0.34125	0.775	0.12375	0.21125	2.30579	-0.49155	0.03288	-0.00785	2.79734	0.1295	-0.1871	0.00495	-0.00635	0.3166	7
2	Non-dominant	B1	None	2	2	3	-326.238	0.23875	2.006	-92.3302	0.19875	1.041	0.241875	0.208125	0.296233	-0.379854	0.004412	-0.007888	0.676087	0.0044353	-0.003132	0.0001	-0.00013	0.0075673	-11.6759	0.035625	0.31838	-10.4591	0.10125	0.6532	0.21625	0.189375	0.00195	-0.2924	0.0004	-0.0053	0.29435	0.401718	-0.03105	0.01463	-0.0036	0.432768	7
2	Non-dominant	B1	None	2	2	4	-383.62	0.255	1.748	-146.401	0.216875	1.262	0.225	0.1925	2.95225	-0.006715	0.026425	-0.002565	2.95896	0.0199994	-0.0033995	0.00015	-0.00011	0.0233989	-13.8015	0.100625	0.311	2.54585	0.041875	0.4295	0.115625	0.196875	0.0005	-0.1101	0.0004	-0.0031	0.1106	0.11265	-0.1956	0.00315	-0.00315	0.30825	7
2	Non-dominant	B1	None	2	2	5	-419.457	0.269375	1.613	-168.588	0.225	1.353	0.34125	0.23125	0.03475	-4.11065	0.0028	-0.0275	4.1454	0.0084663	-0.0064475	0.0001	-0.00015	0.0149138	-13.0339	0.0425	0.2171	1.52765	0.07	0.4183	0.198125	0.22	0.0019	-0.92355	0.0005	-0.0262	0.92545	0.345347	-0.019035	0.010245	-0.002985	0.364382	7
2	Non-dominant	B1	None	2	2	6	-764.757	0.4475	2.505	-254.54	0.371875	1.932	0.2325	0.248125	0.132065	-5.50807	0.00437	-0.0195	5.64014	0.0061913	-0.010125	0.0001	-0.0001	0.0163163	-4.65473	0.099375	0.20331	-0.63385	0.030625	0.2781	0.18	0.2125		-0.0416		-0.0018	0.0416	0.0605	-0.018	0.0024	-0.0005	0.0785	7
2	Non-dominant	B1	None	2	2	7	-379.427	0.37625	1.056	-122.372	0.18875	1.958	0.219375	0.2025	0.432795	-0.593521	0.006475	-0.010885	1.02632	0.0061755	-0.01356	0.0001	-0.00023	0.0197355	-3.33032	0.1275	0.2705	7.44476	0.030625	0.30985	0.16	0.213125	0.262601	-0.0234	0.010285	-0.003765	0.286001	0.164457	-0.0464	0.00369	-0.0011	0.210857	7
2	Non-dominant	B1	None	2	2	8	-148.743	0.1175	0.9912	-328.642	0.351875	2.004	0.246875		10.0251	-0.099003	0.039295	-0.003535	10.1241	0.0124225	-0.0010175	0.00015	-8e-05	0.01344	-6.24474	0.058125	0.2969	-0.46981	0.02375	0.1006	-0.3325	0.251875	0.00693	-0.0238	0.0009	-0.0014	0.03073	0.103067	-0.0329755	0.0050255	-0.0015745	0.136042	7
2	Non-dominant	B1	None	2	3	1				-73.3992	0.265	0.8163			0.009245	-3.57601	0.00138	-0.02245	3.58526	0.0124225	-0.0010175	0.00015	-8e-05	0.01344	-15.085	0.0575	0.531	8.6679	0.08125	0.6391	0.20625	0.159375	0.0048415	-1.09301	0.0007695	-0.0213305	1.09785	0.298497	-0.01415	0.00783	-0.0011	0.312647	8
2	Non-dominant	B1	None	2	3	2				-181.198	0.2825	1.194			0.11985	-5.945	0.00445	-0.03375	6.06485	0.0124225	-0.0010175	0.00015	-8e-05	0.01344	-17.4767	0.05875	0.40873	2.2089	0.035	0.6124	0.17625	0.20875	0.0176	-0.17895	0.0022	-0.0068	0.19655	0.401785	-0.01365	0.01399	-0.0007	0.415435	8
2	Non-dominant	B1	None	2	3	3				-74.5504	0.24375	0.6784			0.1906	-0.91495	0.0042	-0.0079	1.10555	0.0124225	-0.0010175	0.00015	-8e-05	0.01344	-9.59741	0.053125	0.41192	10.9857	0.0625	0.5918	0.193125	0.198125	0.01925	-0.69665	0.0011	-0.0188	0.7159	0.388206	-0.0016	0.01412	-0.00085	0.389806	8
2	Non-dominant	B1	None	2	3	4				-129.422	0.47	1.042			1.0827	-0.89355	0.00395	-0.01185	1.97625	0.0124225	-0.0010175	0.00015	-8e-05	0.01344	-7.33544	0.060625	0.32304	6.9854	0.070625	0.4974	0.188125	0.20125	0.0378	-0.30115	0.00185	-0.00835	0.33895	0.321639	-0.06805	0.01018	-0.00225	0.389689	8
2	Non-dominant	B1	None	2	3	5				-68.8938	0.268125	0.8425			0.84012	-0.7428	0.0053	-0.0186	1.58292	0.0124225	-0.0010175	0.00015	-8e-05	0.01344	-15.5408	0.048125	0.3105	5.51375	0.066875	0.3822	0.23	0.21375	0.0249	-0.19	0.00145	-0.00595	0.2149	0.267086	-0.00015	0.00607	-0.0002	0.267236	8
2	Non-dominant	B1	None	2	3	6				-180.332	0.206875	1.872			0.80768	-1.4713	0.0124505	-0.0221495	2.27898	0.0124225	-0.0010175	0.00015	-8e-05	0.01344	-8.00113	0.04	0.3631	-1.5855	0.018125	0.3139	0.215625	0.248125		-0.0265	0.00015	-0.00155	0.0265	0.157864	-0.035237	0.007249	-0.001681	0.193101	8
2	Non-dominant	B1	None	2	3	7				-296.345	0.293125	1.838			7.72177	-0.036439	0.03806	-0.00603	7.75821	0.0124225	-0.0010175	0.00015	-8e-05	0.01344	-19.3414	0.041875	0.8983	5.8447	0.03	0.26969	0.256875	0.231875	0.00585	-0.31815	0.002	-0.0132	0.324	0.43916	-0.013721	0.01613	-0.00159	0.452881	8
2	Non-dominant	B1	None	2	3	8				-568.444	0.415625	2.673			12.7126	-1.89501	0.048795	-0.037705	14.6077	0.0124225	-0.0010175	0.00015	-8e-05	0.01344	-3.42804	0.075	0.1283	0.5178	0.039375	0.122	-0.338125	0.225	0.03418	-0.05584	0.00127	-0.00297	0.09002	0.074414	-0.012805	0.00323	-0.0006	0.087219	8
2	Non-dominant	B1	None	2	4	1				-153.834	0.19	0.8241			0.114448	-3.47101	0.00292	-0.02568	3.58546	0.0124225	-0.0010175	0.00015	-8e-05	0.01344	-12.8835	0.039375	0.51369	-7.5925	0.08	0.8265	0.17375	0.17125	0.236159	-0.159783	0.007061	-0.004369	0.395942	0.327973	-0.00015	0.01189	-5e-05	0.328123	9
2	Non-dominant	B1	None	2	4	2				-105.709	0.210625	1.371			0.004167	-2.18968	0.0008655	-0.0248655	2.19385	0.0124225	-0.0010175	0.00015	-8e-05	0.01344	-22.7449	0.055625	0.5669	-3.6753	0.07125	0.8055	0.145625	0.165625	0.25611	-0.17765	0.0072	-0.0045	0.43376	0.459059	-0.0699	0.01385	-0.0032	0.528959	9
2	Non-dominant	B1	None	2	4	3				-259.874	0.381875	1.145			2.98021	-0.140713	0.020295	-0.001405	3.12092	0.0124225	-0.0010175	0.00015	-8e-05	0.01344	-15.0333	0.065625	0.38627	-0.5737	0.074375	0.6253	0.184375	0.17125	0.0134	-0.13175	0.00065	-0.00285	0.14515	0.379417	-0.03325	0.01299	-0.0021	0.412667	9
2	Non-dominant	B1	None	2	4	4				-391.454	0.44	1.601			10.5227	-0.280538	0.035645	-0.005225	10.8032	0.0124225	-0.0010175	0.00015	-8e-05	0.01344	-39.0119	0.065	0.712	64.9959	0.3675	0.6312	0.195	0.190625	4.61727	-0.4225	0.07207	-0.00835	5.03977	1.01062	-0.0021	0.02372	-0.00075	1.01272	9
2	Non-dominant	B1	None	2	4	5				-298.354	0.696875	1.385			0.429089	-8.46805	0.004416	-0.03495	8.89714	0.0124225	-0.0010175	0.00015	-8e-05	0.01344	-9.74691	0.108125	0.27312	1.1091	0.04125	0.359	0.148125	0.188125	0.00175	-0.1146	0.0005	-0.0041	0.11635	0.0867	-0.06635	0.00375	-0.00145	0.15305	9
2	Non-dominant	B1	None	2	4	6				-270.422	0.490625	1.438			1.92095	-0.266045	0.011985	-0.001815	2.18699	0.0124225	-0.0010175	0.00015	-8e-05	0.01344	-23.2444	0.065625	0.5417	-0.1789	0.04	0.2911	0.18	0.195625	0.0019	-0.0988	0.00045	-0.00385	0.1007	0.372803	-0.03735	0.01188	-0.00185	0.410153	9
2	Non-dominant	B1	None	2	4	7				-121.467	0.276875	1.599			4.66503	-0.005035	0.02228	-0.00272	4.67007	0.0124225	-0.0010175	0.00015	-8e-05	0.01344	-17.4442	0.08	0.2233	-0.8457	0.01625	0.1863	0.190625	0.225625	0.0065	-0.00025	0.0005	-0.0003	0.00675	0.119194	-0.0184	0.003	-0.00145	0.137594	9
2	Non-dominant	B1	None	2	4	8				-163.155	0.66875	1.319			2.25869	-0.391888	0.007885	-0.003415	2.65057	0.0124225	-0.0010175	0.00015	-8e-05	0.01344	-8.05698	0.090625	0.1346	8.057	0.07875	0.18662	-0.423125	0.255	0.524338	-0.08285	0.01136	-0.0026	0.607188	0.139735	-0.00125	0.00195	-0.00015	0.140985	9
2	Non-dominant	B1	None	2	5	1	-338.633	0.47875	1.316	-130.84	0.175	0.9337	0.35375	0.215625	0.03848	-4.07679	0.002355	-0.030945	4.11527	0.0094366	-0.014977	0.0002	-0.00015	0.0244136	-3.97445	0.10125	0.578	-12.5784	0.08	0.805	0.14125	0.181875	0.33835	-0.052772	0.005071	-0.001619	0.391122	0.0459	-0.0309	0.00155	-0.00075	0.0768	10
2	Non-dominant	B1	None	2	5	2	-427.717	0.356875	1.295	-156.452	0.245	1.021	0.28875	0.26875	0.0835	-4.5022	0.0031	-0.0248	4.5857	0.007837	-0.0202275	0.0002	-0.0002	0.0280645	-9.22622	0.050625	0.43427	4.45765	0.045625	0.6087	0.18375	0.194375	0.0036	-0.34325	0.0012	-0.0103	0.34685	0.196832	-0.0032	0.006203	-0.00055	0.200032	10
2	Non-dominant	B1	None	2	5	3	-731.051	0.56125	1.456	-244.585	0.2625	1.552	0.285	0.203125	0.3264	-2.0243	0.0053	-0.0172	2.3507	0.0115288	-0.0233555	0.0002	-0.00025	0.0348843	-13.5825	0.08375	0.41846	7.7669	0.05125	0.581	0.1525	0.163125	0.02175	-0.5291	0.0016	-0.0174	0.55085	0.197513	-0.00415	0.006542	-0.00035	0.201663	10
2	Non-dominant	B1	None	2	5	4	-1106.48	0.755625	2.375	-144.383	0.21375	1.607	0.245	0.17625	0.00815	-3.28745	0.0014	-0.0236	3.2956	0.0059963	-0.030634	0.0001	-0.0003	0.0366303	-10.5854	0.065625	0.30615	-2.5434	0.04	0.4375	0.17125	0.188125		-0.25035	0.00035	-0.00635	0.25035	0.0921	-0.0167	0.00355	-0.00065	0.1088	10
2	Non-dominant	B1	None	2	5	5	-1341.82	0.866875	1.814	-320.146	0.395	1.801	0.275	0.16625	4.65324	-0.27245	0.0178125	-0.0096175	4.92569	0.114687	-0.017023	0.00027	-0.00033	0.13171	-15.3295	0.06375	0.3869	-5.59515	0.029375	0.539	0.214375	0.203125	0.0034	-0.2238	0.0015	-0.0084	0.2272	0.222821	-0.00455	0.00848	-0.00055	0.227371	10
2	Non-dominant	B1	None	2	5	6	-235.069	0.214375	1.321	-175.173	0.260625	1.589	0.221875	0.224375	0.964602	-0.244335	0.011515	-0.003185	1.20894	0.0090915	-0.000676	0.0002	-0.0001	0.0097675	-21.645	0.1	0.2937	3.6907	0.031875	0.232	0.160625	0.18375	0.0003	-0.08765	0.00015	-0.00355	0.08795	0.403404	-0.0289	0.00755	-0.00115	0.432304	10
2	Non-dominant	B1	None	2	5	7	-204.498	0.185	0.8533	-102.258	0.225	1.84	0.276875	0.185	2.49566	-1.44129	0.03767	-0.0134	3.93695	0.0012984	-0.016188	0.0001	-0.00011	0.0174864	-16.8484	0.090625	0.2936	-1.6248	0.0275	0.2062	0.21125	0.218125	0.0042	-0.04655	0.00105	-0.00185	0.05075	0.163642	-0.057076	0.004607	-0.001283	0.220718	10
2	Non-dominant	B1	None	2	5	8	-250.615	0.248125	0.638	-70.8147	0.19625	1.311	0.225625		2.06048	-0.55347	0.021655	-0.008935	2.61396		-0.014465		-0.00015	0.014465	-8.76178	0.10125	0.2651	2.87692	0.040625	0.097	-0.373125	0.2325	0.153445	-0.02055	0.00544	-0.00155	0.173995	0.207368	-0.0224785	0.0061625	-0.0005575	0.229846	10
2	Non-dominant	B1	None	3	1	1	-86.4367	0.1425	0.8756	-179.423	0.2375	0.891	0.39875	0.25375	0.01703	-5.2624	0.003195	-0.025695	5.27943	0.000277	-0.008192	8.5e-05	-0.000165	0.008469	-12.9975	0.04125	0.44981	-0.7856	0.02625	0.7202	0.188125	0.194375	0.015649	-0.1137	0.00225	-0.00555	0.129349	0.259177	-0.0288	0.00882	-0.00235	0.287977	11
2	Non-dominant	B1	None	3	1	2	-1605.71	0.968125	2.495	-156.227	0.2975	1.061	0.39875	0.225	0.00135	-6.6924	0.0011	-0.0402	6.69375	0.0209981	-0.025452	0.0002035	-0.0001465	0.0464501	-14.8838	0.05875	0.488	0.1696	0.055	0.658	0.170625	0.170625	0.144742	-0.11625	0.00435	-0.00425	0.260992	0.397391	-0.0229	0.01355	-0.00135	0.420291	11
2	Non-dominant	B1	None	3	1	3	-633.173	0.4925	1.927	-94.3854	0.25875	0.9803	0.243125	0.21	0.06081	-2.2581	0.00245	-0.02115	2.31891	0.008472	-0.0390758	0.00015	-0.00021	0.0475478	-1.90258	0.113125	0.41538	67.0069	0.310625	0.5585	0.146875	0.225625	4.94128	-0.1243	0.05577	-0.0041	5.06558	0.201808	-0.0643	0.00777	-0.00145	0.266108	11
2	Non-dominant	B1	None	3	1	4	-607.964	0.3975	1.854	-152.091	0.268125	1.021	0.305	0.221875	0.01595	-2.07655	0.0021	-0.0086	2.0925	0.0112421	-0.008431	0.0001	-0.00015	0.0196731	-17.921	0.07	0.2831	4.2364	0.0425	0.4309	0.189375	0.195	0.00155	-0.25255	0.00075	-0.00675	0.2541	0.344029	-0.01445	0.01045	-0.00085	0.358479	11
2	Non-dominant	B1	None	3	1	5	-585.701	0.409375	2.005	-227.689	0.348125	1.441	0.218125	0.1975	1.91503	-0.27665	0.0136	-0.0033	2.19168	0.0016381	-0.003235	0.0001	-0.0001	0.0048731	-6.00682	0.07125	0.22162	7.22205	0.050625	0.3446	0.19	0.2075	0.00455	-0.23045	0.00075	-0.00615	0.235	0.00715	-0.01695	0.0004	-0.0008	0.0241	11
2	Non-dominant	B1	None	3	1	6	-234.602	0.26625	0.9481	-40.1498	0.18	0.9595	0.225625	0.248125	0.394567	-0.3342	0.00675	-0.00365	0.728767	0.0148295	-0.001819	0.0002	-0.0001	0.0166485	-25.2821	0.07125	0.5068	-1.0609	0.040625	0.2969	0.214375	0.2025		-0.1644	5e-05	-0.00375	0.1644	0.648673	-0.0061	0.01792	-0.00055	0.654773	11
2	Non-dominant	B1	None	3	1	7	-623.373	0.361875	1.578	-46.2714	0.186875	1.04	0.301875	0.18625	1.58311	-0.271875	0.015687	-0.005913	1.85498	0.0059421	-0.007695	0.0001	-0.00011	0.0136371	-11.7518	0.10125	0.1782	-1.3183	0.01625	0.2149	0.2375	0.218125		-0.0019		-0.0001	0.0019	0.276215	-0.0529305	0.005515	-0.001655	0.329145	11
2	Non-dominant	B1	None	3	1	8	-253.198	0.194375	0.9702	-106.306	0.27125	1.159	0.314375		3.21929	-0.06213	0.01274	-0.00257	3.28142	0.0036885	-0.006064	0.0001	-0.0001	0.0097525	-16.0984	0.093125	0.2258	0.1594	0.05125	0.2477	-0.3775	0.234375	0.085006	-0.36318	0.00352	-0.01115	0.448186	0.241063	-0.0035545	0.003332	-0.000372	0.244617	11
2	Non-dominant	B1	None	3	2	1	-201.97	0.1475	1.579	-404.834	0.411875	1.545	0.210625	0.2425	0.097126	-13.2737	0.003065	-0.047935	13.3709	0.001464	-0.0101865	5e-05	-6.1e-05	0.0116505	0.33835	0.191875	0.58592	0.31635	0.104375	0.64	0.114375	0.173125	0.08558	-0.187005	0.002	-0.0064	0.272585	0.31785	-0.2026	0.00565	-0.00205	0.52045	12
2	Non-dominant	B1	None	3	2	2	-1181.81	0.511875	2.591	-499.953	0.40125	1.958	0.20625	0.218125	0.641596	-6.38596	0.0085185	-0.0273615	7.02755	0.006257	-0.0470033	0.00015	-0.00025	0.0532603	-28.1733	0.244375	0.50638	5.3847	0.05625	0.5371	0.074375	0.155625	0.00455	-0.2129	0.0009	-0.0062	0.21745	0.24255	-0.0181	0.00325	-0.00075	0.26065	12
2	Non-dominant	B1	None	3	2	3	-365.898	0.226875	1.549	-607.677	0.606875	1.233	0.303125	0.198125	5.10043	-0.146425	0.0142575	-0.0024425	5.24685	0.008773	-0.0090266	5e-05	-8.4e-05	0.0177996	-5.95822	0.095625	0.41412	22.6974	0.353125	0.5319	0.161875	0.18625	3.35016	-0.25035	0.04975	-0.00795	3.60051	0.1422	-0.0935	0.00385	-0.00345	0.2357	12
2	Non-dominant	B1	None	3	2	4	-777.73	0.5125	1.376	-154.859	0.3325	1.298	0.226875	0.214375	4.08328	-0.104238	0.024345	-0.005145	4.18751	0.0147437	-0.003695	0.0002	-0.00016	0.0184387	-17.8925	0.100625	0.36996	-0.6185	0.0275	0.4289	0.175	0.195	0.00085	-0.07175	0.0005	-0.0029	0.0726	0.365804	-0.09325	0.0058	-0.0034	0.459054	12
2	Non-dominant	B1	None	3	2	5	-2361.25	0.844375	4.176	-141.068	0.28875	1.267	0.415	0.23625	0.00605	-3.9033	0.0013	-0.0214	3.90935	0.0140155	-0.0602507	0.00015	-0.00016	0.0742662	-4.73185	0.08375	0.296	1.1943	0.041875	0.296	0.20875	0.185625	0.00355	-0.00875	0.0004	-0.0004	0.0123	0.00635	-0.04215	0.00035	-0.00075	0.0485	12
2	Non-dominant	B1	None	3	2	6	-397.758	0.271875	1.562	-106.179	0.168125	1.332	0.304375	0.243125	0.007611	-1.5579	0.0015	-0.0118	1.56551	0.006166	-0.0212655	0.000135	-0.000215	0.0274315	-34.1643	0.154375	0.484	2.80585	0.051875	0.2936	0.20375	0.21125	0.135774	-0.094405	0.004895	-0.003605	0.230179	0.863307	-0.17831	0.013585	-0.002765	1.04162	12
2	Non-dominant	B1	None	3	2	7	-395.07	0.258125	1.509	-247.216	0.2525	2.065	0.29125	0.22375	2.82748	-0.368683	0.01943	-0.00887	3.19616	0.004075	-0.017212	5e-05	-0.0002	0.021287	-7.45286	0.04625	0.1446	-4.78145	0.035625	0.316	0.241875	0.279375	0.0047	-0.08665	0.00075	-0.00285	0.09135	0.06023	-0.00755	0.00195	-0.00065	0.06778	12
2	Non-dominant	B1	None	3	2	8	-140.026	0.12125	0.921	-60.6345	0.19625	1.143	0.20875		1.18397	-0.292274	0.00903	-0.00739	1.47625	0.003148	-0.005989	3.7e-05	-6.3e-05	0.009137	-16.3566	0.135	0.1772	6.67338	0.039375	0.381	-0.4275	0.254375	0.21346	-0.050784	0.008235	-0.003165	0.264244	0.232432	-0.026465	0.0037	-0.0008	0.258897	12
2	Non-dominant	B1	None	3	3	1	-167.132	0.17625	1.323	-175.956	0.19625	1.371	0.268125	0.215625	0.041855	-8.40228	0.00509	-0.07651	8.44413	0.0033405	-0.021205	5e-05	-0.00025	0.0245455	-16.7828	0.09375	0.54131	-0.90945	0.085625	0.6701	0.165625	0.18875	0.011977	-0.110815	0.000788	-0.0018	0.122792	0.29607	-0.04925	0.0054	-0.002	0.34532	13
2	Non-dominant	B1	None	3	3	2	-1550.31	0.756875	2.491	-277.51	0.25375	1.522	0.33125	0.23625	0.06775	-8.8593	0.0037	-0.0417	8.92705	0.005248	-0.0881703	5e-05	-0.0002	0.0934183	-3.24173	0.0375	0.46404	3.9909	0.05875	0.5617	0.1975	0.181875	0.00825	-0.2398	0.0012	-0.0065	0.24805	0.1518	-0.02945	0.00742	-0.002	0.18125	13
2	Non-dominant	B1	None	3	3	3	-199.111	0.15625	1.477	-142.591	0.21875	1.316	0.261875	0.2075	0.0082	-3.4957	0.00065	-0.03565	3.5039	0.005259	-0.0064545	0.0001	-0.0002	0.0117135	-5.33647	0.088125	0.40031	14.2743	0.056875	0.5862	0.1775	0.2175	0.0011	-0.84535	0.00025	-0.02315	0.84645	0.347828	-0.05655	0.00838	-0.00215	0.404378	13
2	Non-dominant	B1	None	3	3	4	-796.514	0.406875	2.103	-231.383	0.186875	1.726	0.308125	0.230625	0.0685	-2.89775	0.0031	-0.0182	2.96625	0.001712	-0.0404975	5e-05	-0.00019	0.0422095	-11.8048	0.09125	0.33119	-0.6901	0.019375	0.4068	0.1975	0.20625	0.00515	-0.01055	0.0008	-0.0008	0.0157	0.219682	-0.0481	0.00694	-0.00105	0.267782	13
2	Non-dominant	B1	None	3	3	5	-693.987	0.436875	1.638	-131.576	0.19875	1.432	0.200625	0.198125	1.02326	-1.14309	0.0115	-0.02223	2.16635	0.0123915	-0.001922	0.0002	-0.00015	0.0143135	-43.386	0.091875	0.533	4.37962	0.054375	0.4792	0.21	0.175	0.0045	-0.4063	0.0009	-0.0104	0.4108	0.934265	-0.0496	0.01853	-0.0023	0.983865	13
2	Non-dominant	B1	None	3	3	6	-379.577	0.239375	1.493	-58.9342	0.12875	1.352	0.47	0.240625	0.484962	-0.00025	0.00579	-0.0004	0.485212	0.002665	-0.0213306	5e-05	-0.00015	0.0239956	0.485095	0.136875	0.21388	0.72095	0.035625	0.229	0.13125	0.20375	0.01435	-0.03795	0.00105	-0.00165	0.0523	0.118876	-0.02467	0.002495	-0.000485	0.143546	13
2	Non-dominant	B1	None	3	3	7	-1264.61	0.75875	1.36	-281.656	0.2575	1.935	0.25625	0.216875	7.18314	-0.003425	0.032035	-0.001515	7.18656	0.0105987	-0.013708	0.0001	-0.00015	0.0243067	-10.7053	0.053125	0.463	-2.16135	0.024375	0.2522	0.21125	0.254375	0.00525	-0.08005	0.00195	-0.00355	0.0853	0.1771	-0.01713	0.00715	-0.00079	0.19423	13
2	Non-dominant	B1	None	3	3	8	-353.72	0.246875	1.135	-82.9182	0.245625	1.173	0.26625		1.62461	-0.26256	0.00839	-0.00606	1.88716	0.0192496	-0.002898	0.00015	-8e-05	0.0221476	-14.1794	0.08875	0.3556	-1.1651	0.01875	0.1301	-0.360625	0.254375	0.0007	-0.04825	0.00065	-0.00275	0.04895	0.286	-0.0151	0.00693	-0.00058	0.3011	13
2	Non-dominant	B1	None	3	4	1	-194.687	0.16875	1.355	-204.083	0.214375	1.048	0.309375	0.203125	0.00079	-6.33008	0.00057	-0.02757	6.33087	0.0016407	-0.0069105	0.0001	-0.00013	0.0085512	-9.99845	0.038125	0.40188	3.5774	0.06875	0.6549	0.17875	0.18375	0.0744965	-0.091587	0.0027985	-0.0022015	0.166083	0.288746	-0.0006	0.00847	-0.0006	0.289346	14
2	Non-dominant	B1	None	3	4	2	-1632.53	0.76625	3.091	-369.823	0.285625	1.787	0.24125	0.204375	0.167996	-3.0026	0.005	-0.0155	3.1706	0.0497676	-0.0079515	0.0001345	-0.0001255	0.0577191	-10.2424	0.11375	0.48992	2.9765	0.050625	0.5887	0.09125	0.181875	0.02105	-0.1656	0.0017	-0.0046	0.18665	0.02335	-0.11045	0.0012	-0.0026	0.1338	14
2	Non-dominant	B1	None	3	4	3	-652.602	0.335	2.317	-193.275	0.185	1.652	0.241875	0.184375	1.47317	-0.006245	0.014195	-0.001565	1.47942	0.0038518	-0.0072985	0.0001	-0.00021	0.0111503	-7.69751	0.034375	0.2765	-2.88175	0.066875	0.5977	0.19375	0.18625	0.00655	-0.1841	0.0006	-0.0047	0.19065	0.221827		0.00747	-0.00015	0.221827	14
2	Non-dominant	B1	None	3	4	4	-227.223	0.208125	1.292	-71.5178	0.2425	1.175	0.27	0.185625	2.10895	-0.463618	0.02613	-0.0128	2.57257	0.006959	-0.0158105	0.00015	-0.00016	0.0227695	-11.6572	0.050625	0.30492	-0.94125	0.023125	0.4128	0.1875	0.191875	0.0003	-0.10235	0.00035	-0.00525	0.10265	0.00945	-0.03915	0.00055	-0.00145	0.0486	14
2	Non-dominant	B1	None	3	4	5	-320.014	0.331875	1.294	-85.3414	0.273125	1.011	0.3025	0.27375	0.07198	-2.8951	0.00184	-0.02376	2.96708		-0.0404693		-0.0002	0.0404693	-7.29196	0.063125	0.25727	-2.0362	0.02625	0.3666	0.200625	0.2175	0.00115	-0.03405	0.00055	-0.00135	0.0352	0.06733	-0.00165	0.00226	-0.0002	0.06898	14
2	Non-dominant	B1	None	3	4	6	-949.221	0.478125	2.867	-141.585	0.259375	1.105	0.428125	0.245625	0.00685	-0.9954	0.0008	-0.006	1.00225	0.029845	-0.0029985	0.000212	-0.000138	0.0328435	-2.00379	0.09875	0.20831	34.481	0.361875	0.39031	0.15875	0.23875	5.69743	-0.2857	0.06343	-0.00565	5.98313	0.0585636	-0.059839	0.0019885	-0.0017115	0.118403	14
2	Non-dominant	B1	None	3	4	7	-1140.61	0.601875	1.586	-128.686	0.4875	0.9701	0.270625	0.24875	1.53433	-0.317825	0.005685	-0.006095	1.85215	0.0616925	-0.003251	0.00025	-0.00011	0.0649435	-1.59527	0.045625	0.10304	-1.0092	0.018125	0.1966	0.23625	0.238125	0.0018	-0.02095	0.00055	-0.00125	0.02275	0.05836	-0.046948	0.00374	-0.0015	0.105308	14
2	Non-dominant	B1	None	3	4	8	-183.308	0.145	1.062	-184.576	0.22	2.027	0.22375		6.03695	-0.194727	0.046795	-0.006085	6.23168	0.0019335		0.0001		0.0019335	-2.26739	0.085	0.0867	1.1299	0.045625	0.0948	-0.35875	0.229375	0.03375	-0.0569	0.0013	-0.0028	0.09065	0.096301	-0.0279645	0.00191	-0.00137	0.124266	14
2	Non-dominant	B1	None	3	5	1				-277.35	0.218125	1.641			0.00819	-10.7812	0.001955	-0.084335	10.7894	0.0019335		0.0001		0.0019335	-13.6184	0.07375	0.51638	-1.7395	0.064375	0.805	0.175625	0.175625	0.186385	-0.159583	0.007221	-0.003869	0.345968	0.38267	-0.00185	0.01121	-0.0004	0.38452	15
2	Non-dominant	B1	None	3	5	2				-235.889	0.24375	1.427			0.144422	-2.90647	0.00429	-0.01379	3.05089	0.0019335		0.0001		0.0019335	-12.756	0.086875	0.49	2.1776	0.048125	0.6021	0.148125	0.14375	0.01	-0.20215	0.0015	-0.0049	0.21215	0.24465	-0.1158	0.0082	-0.003	0.36045	15
2	Non-dominant	B1	None	3	5	3				-368.441	0.316875	1.58			3.8593	-0.0145486	0.0312412	-0.0004088	3.87385	0.0019335		0.0001		0.0019335	-2.43524	0.075	0.41862	0.3952	0.06	0.5495	0.1575	0.1725	0.0186	-0.07335	0.00085	-0.00165	0.09195	0.1116	-0.03185	0.0052	-0.0012	0.14345	15
2	Non-dominant	B1	None	3	5	4				-439.047	0.37625	1.917			12.3254	-0.00289	0.043925	-0.002195	12.3283	0.0019335		0.0001		0.0019335	-0.99547	0.083125	0.33792	1.66255	0.050625	0.4543	0.175625	0.17375	0.0011	-0.1346	0.00035	-0.00265	0.1357	0.04445	-0.0383	0.0018	-0.0015	0.08275	15
2	Non-dominant	B1	None	3	5	5				-143.569	0.19125	1.785			0.062646	-7.19357	0.005175	-0.070005	7.25621	0.0019335		0.0001		0.0019335	-21.7109	0.074375	0.3448	1.8406	0.046875	0.3801	0.18875	0.183125	0.0004	-0.11875	0.0003	-0.0035	0.11915	0.511767	-0.0062	0.01419	-0.0007	0.517967	15
2	Non-dominant	B1	None	3	5	6				-385.11	0.398125	1.913			0.133514	-5.57663	0.006325	-0.021925	5.71014	0.0019335		0.0001		0.0019335	-13.6412	0.095625	0.2252	0.3171	0.04	0.3132	0.16	0.18125	0.01435	-0.05215	0.00095	-0.00255	0.0665	0.245229	-0.01215	0.007	-0.00055	0.257379	15
2	Non-dominant	B1	None	3	5	7				-108.412	0.646875	1.3			1.30996	-1.5967	0.0124	-0.0037	2.90667	0.0019335		0.0001		0.0019335	-13.5011	0.08	0.4047	3.73594	0.02875	0.18527	0.199375	0.218125	0.01445	-0.015	0.0013	-0.0013	0.02945	0.578206	-0.0251	0.016815	-0.001615	0.603306	15
2	Non-dominant	B1	None	3	5	8				-113.838	0.2475	1.547			2.97063	-0.200667	0.019635	-0.008055	3.17129	0.0019335		0.0001		0.0019335	-3.06229	0.096875	0.1011	2.98382	0.053125	0.2311	-0.35875	0.21	0.0846568	-0.18067	0.003095	-0.007185	0.265327	0.111893	-0.075655	0.00335	-0.00105	0.187548	15
2	Non-dominant	B1	None	4	1	1				-158.765	0.560625	0.6055			0.233793	-4.65356	0.002445	-0.020255	4.88735	0.0019335		0.0001		0.0019335	-28.8613	0.065625	0.52831	2.2037	0.046875	0.7292	0.165625	0.18125	0.05143	-0.136565	0.00333	-0.0042	0.187995	0.630062	-0.00975	0.0163	-0.0006	0.639812	16
2	Non-dominant	B1	None	4	1	2				-66.8793	0.15375	1.314			0.0578	-2.5999	0.00235	-0.04155	2.6577	0.0019335		0.0001		0.0019335	-13.4092	0.06	0.41765	2.9883	0.048125	0.6785	0.153125	0.16875	0.047903	-0.14009	0.002918	-0.00407	0.187993	0.33112	-0.00335	0.00919	-0.00045	0.33447	16
2	Non-dominant	B1	None	4	1	3				-26.692	0.17375	0.5917			0.0113	-0.67655	0.0005	-0.0062	0.68785	0.0019335		0.0001		0.0019335	-16.143	0.043125	0.26427	0.8503	0.0525	0.5657	0.185625	0.166875	0.0012	-0.11565	0.0002	-0.0038	0.11685	0.413515	-0.00585	0.01097	-0.00135	0.419365	16
2	Non-dominant	B1	None	4	1	4				-84.7533	0.33875	0.8845			0.50095	-1.38625	0.00365	-0.01885	1.8872	0.0019335		0.0001		0.0019335	-17.0181	0.04	0.4644	51.9942	0.360625	0.6179	0.22	0.19	3.27855	-0.2328	0.0473	-0.0047	3.51135	0.568836	-0.0036	0.01805	-0.00175	0.572436	16
2	Non-dominant	B1	None	4	1	5				-71.193	0.35625	0.6595			0.16405	-0.49705	0.0014	-0.0036	0.6611	0.0019335		0.0001		0.0019335	-5.07312	0.09125	0.26135	3.99401	0.0575	0.6327	0.129375	0.21	0.06775	-1.8423	0.004	-0.0516	1.91005	0.214809	-0.10285	0.00889	-0.0021	0.317659	16
2	Non-dominant	B1	None	4	1	6				-120.826	0.284375	1.551			1.56002	-0.3021	0.00919	-0.00755	1.86212	0.0019335		0.0001		0.0019335	-4.3964	0.156875	0.373	-10.9251	0.059375	0.4732	0.16875	0.20875	0.1872	-0.1023	0.0044	-0.0052	0.2895	0.431091	-0.33605	0.01273	-0.0043	0.767141	16
2	Non-dominant	B1	None	4	1	7				-97.4698	0.230625	1.582			2.93287	-0.00068	0.02455	-0.00052	2.93355	0.0019335		0.0001		0.0019335	-52.3214	0.145	0.5679	4.30124	0.038125	0.32	0.266875	0.205625	0.037725	-0.254025	0.003055	-0.008925	0.29175	1.50497	-0.020433	0.014425	-0.002305	1.5254	16
2	Non-dominant	B1	None	4	1	8				-57.5593	0.161875	1.232			1.02064	-0.000255	0.007975	-0.000415	1.0209	0.0019335		0.0001		0.0019335	-4.37295	0.115625	0.0983	1.6247	0.04375	0.1137	-0.371875	0.21375	0.02461	-0.069165	0.001005	-0.003305	0.093775	0.0437306	-0.03344	0.00165	-0.00093	0.0771706	16
2	Non-dominant	B1	None	4	2	1	-563.427	0.43375	1.785	-313.999	0.7475	1.307	0.203125	0.278125	12.3939	-2.49371	0.0412055	-0.0322845	14.8876	0.004998	-0.0073375	0.0001	-0.00016	0.0123355	-28.8987	0.074375	0.55785	4.8138	0.07	0.6758	0.16	0.158125	0.054918	-0.0807635	0.0021965	-0.0017035	0.135682	0.478931	-0.00265	0.01163	-0.0006	0.481581	17
2	Non-dominant	B1	None	4	2	2	-1229	1.02375	3.199	-280.72	0.244375	1.708	0.26	0.214375	0.03565	-7.7396	0.00345	-0.03985	7.77525	0.0114744	-0.01147	0.0001	-0.00016	0.0229444	-1.51492	0.058125	0.52331	-0.7819	0.05875	0.6846	0.143125	0.195	0.105098	-0.13985	0.00483	-0.0028	0.244948	0.05975	-0.01035	0.0028	-0.0007	0.0701	17
2	Non-dominant	B1	None	4	2	3	-589.245	0.3475	1.921	-38.0896	0.14625	0.7052	0.31375	0.265	0.01665	-0.5857	0.00085	-0.00625	0.60235	0.00126	-0.048046	5e-05	-0.00026	0.049306	-1.98723	0.06375	0.42777	-1.7199	0.065	0.6191	0.17875	0.17875	0.0355	-0.1853	0.00155	-0.00375	0.2208	0.0623	-0.01655	0.0028	-0.0007	0.07885	17
2	Non-dominant	B1	None	4	2	4	-732.198	0.955	2.536	-469.158	0.400625	2.027	0.248125	0.243125	0.0755	-6.1618	0.0031	-0.0208	6.2373	0.019099	-0.0088465	0.0001	-0.00016	0.0279455	0.38763	0.1225	0.37512	2.59745	0.048125	0.4431	0.121875	0.19625	0.0032	-0.1781	0.00065	-0.00405	0.1813	0.0819	-0.05765	0.0022	-0.0016	0.13955	17
2	Non-dominant	B1	None	4	2	5	-597.619	0.639375	1.067	-104.518	0.239375	0.9778	0.361875	0.209375	0.452888	-0.1413	0.00805	-0.0025	0.594188	0.0507916	-0.004653	0.00015	-6e-05	0.0554446	7.34342	0.159375	0.30085	3.07125	0.035625	0.3152	0.05625	0.210625	0.0071	-0.05695	0.00095	-0.00175	0.06405	0.09085	-0.0531	0.0017	-0.0017	0.14395	17
2	Non-dominant	B1	None	4	2	6	-626.925	0.5525	1.308	-213.349	0.25875	1.933	0.26125	0.204375	1.05474	-0.134415	0.0126245	-0.0020055	1.18916	0.0153751	-0.0174375	0.0001015	-0.0002085	0.0328126	-4.93526	0.104375	0.18954	2.0867	0.0475	0.3093	0.145	0.19	0.0525	-0.0618	0.0018	-0.0028	0.1143	0.091	-0.02915	0.00155	-0.00125	0.12015	17
2	Non-dominant	B1	None	4	2	7	-680.673	0.635625	1.035	-89.357	0.208125	1.561	0.26625	0.19625	2.07675	-0.53192	0.02278	-0.00709	2.60867	0.014469	-0.0358107	5e-05	-6.1e-05	0.0502797	-12.1794	0.098125	0.1922	-1.4565	0.0175	0.2424	0.171875	0.2275	0.0059	-0.03055	0.0015	-0.0021	0.03645	0.278092	-0.00925	0.00495	-0.00045	0.287342	17
2	Non-dominant	B1	None	4	2	8	-225.787	0.1775	0.8943	-110.787	0.41375	1.663	0.328125		3.56654	-1.01369	0.026325	-0.004665	4.58023	0.0171615	-0.001378	0.00015	-6e-05	0.0185395	-12.1809	0.0825	0.3203	0.73295	0.0425	0.1152	-0.335	0.21125	0.0256245	-0.038975	0.0013575	-0.0019575	0.0645995	0.36032	-0.006103	0.00856	-0.00051	0.366423	17
2	Non-dominant	B1	None	4	3	1	-124.453	0.140625	1.077	-236.545	0.27125	1.064	0.281875	0.1925	0.007685	-6.81633	0.002495	-0.032295	6.82402	0.0018064	-0.007223	0.0001	-0.0001	0.0090294	3.42672	0.090625	0.568	-0.83125	0.056875	0.7683	0.13375	0.1725	0.154421	-0.08869	0.006355	-0.002765	0.243111	0.230375	-0.3129	0.01033	-0.0041	0.543275	18
2	Non-dominant	B1	None	4	3	2	-1420.43	0.5125	3.224	-265.868	0.233125	1.567	0.36	0.208125	0.0504028	-2.06145	0.002053	-0.0143	2.11185	0.0016539	-0.035519	0.0001	-0.00021	0.0371729	-35.2151	0.09375	0.50992	0.8675	0.06	0.6281	0.12375	0.150625	0.0658	-0.1569	0.00238	-0.0042	0.2227	0.984257	-0.0105	0.02122	-0.0007	0.994757	18
2	Non-dominant	B1	None	4	3	3	-611.724	0.343125	2.133	-144.369	0.193125	1.365	0.2175	0.1775	0.72234	-0.555817	0.012425	-0.010575	1.27816	0.002742	-0.0382058	5e-05	-0.00036	0.0409478	-22.9226	0.09375	0.5367	-1.1996	0.065625	0.6063	0.1475	0.164375	0.00255	-0.30655	0.0004	-0.0074	0.3091	0.469488	-0.01755	0.01502	-0.0016	0.487038	18
2	Non-dominant	B1	None	4	3	4	-454.728	0.31125	1.639	-94.4531	0.17125	1.127	0.231875	0.18625	2.22121	-0.106642	0.01843	-0.0054	2.32786	0.003002	-0.0299803	5e-05	-0.00016	0.0329823	-7.53578	0.09125	0.34815	-1.94225	0.020625	0.4835	0.155	0.176875	0.0006	-0.0816	0.0008	-0.0043	0.0822	0.21095	-0.0711	0.00485	-0.00345	0.28205	18
2	Non-dominant	B1	None	4	3	5	-380.796	0.25875	1.804	-86.4335	0.141875	1.257	0.33125	0.26	0.03785	-3.36085	0.00405	-0.02395	3.3987	0.006284	-0.016354	5e-05	-0.00015	0.022638	-4.55507	0.0375	0.26238	0.9935	0.041875	0.4172	0.214375	0.176875	0.0111	-0.1528	0.00115	-0.00615	0.1639	0.097853	-0.0569	0.00564	-0.00235	0.154753	18
2	Non-dominant	B1	None	4	3	6	-374.092	0.215625	1.593	-41.2052	0.22625	0.8379	0.25625	0.215625	0.1007	-0.6693	0.0015	-0.0096	0.77	0.0169155	-0.002699	0.000217	-9.3e-05	0.0196145	-11.884	0.06625	0.2677	1.4547	0.034375	0.2292	0.179375	0.178125	0.0277	-0.0199	0.0014	-0.0014	0.0476	0.32729	-0.04035	0.01123	-0.00185	0.36764	18
2	Non-dominant	B1	None	4	3	7	-474.595	0.268125	1.867	-80.8943	0.208125	1.496	0.424375	0.195625	1.87243	-0.00177	0.01662	-0.00068	1.8742	0.0065825	-0.0145367	5e-05	-6.9e-05	0.0211192	-3.87755	0.06375	0.1488	-2.37295	0.021875	0.2726	0.174375	0.2075	0.0025	-0.0575	0.00095	-0.00305	0.06	0.059895	-0.03205	0.002388	-0.00095	0.091945	18
2	Non-dominant	B1	None	4	3	8	-180.255	0.12875	1.274	-46.9983	0.170625	1.623	0.196875		1.07151	-0.764802	0.01234	-0.00889	1.83632	0.0140765	-0.000108	0.00015	-6e-05	0.0141845	-9.19799	0.069375	0.4062	1.927	0.06125	0.136	-0.350625	0.22125	0.0767815	-0.07161	0.0023735	-0.0026265	0.148392	0.195143	-0.02675	0.00718	-0.0009	0.221893	18
2	Non-dominant	B1	None	4	4	1	-6293.42	1.93938	4.419	-380.591	0.364375	1.498	0.17875	0.216875	0.453183	-10.6126	0.008137	-0.054263	11.0657	0.00837	-0.212926	5e-05	-0.0003	0.221296	-50.5461	0.099375	0.8027	-0.5061	0.05875	0.8042	0.1575	0.133125	0.159543	-0.0748405	0.0075595	-0.0030305	0.234383	1.3183	-0.18965	0.02919	-0.0037	1.50795	19
2	Non-dominant	B1	None	4	4	2	-475.993	0.33375	1.857	-324.232	0.3075	1.248	0.32875	0.21	0.04035	-3.6377	0.00165	-0.01475	3.67805	0.007323	-0.0186816	8.5e-05	-0.000215	0.0260046	-2.99672	0.0675	0.49162	0.3737	0.04875	0.6274	0.17125	0.194375	0.0043	-0.51185	0.00155	-0.01085	0.51615	0.03665	-0.03785	0.0012	-0.0014	0.0745	19
2	Non-dominant	B1	None	4	4	3	-388.678	0.22125	2.104	-173.013	0.19	1.502	0.251875	0.20125	1.77478	-0.506956	0.03026	-0.01462	2.28174	0.0051433	-0.007992	0.0001	-0.00013	0.0131353	-6.70809	0.073125	0.40777	-3.44425	0.038125	0.5736	0.15	0.213125	0.0415	-0.01105	0.0015	-0.001	0.05255	0.1254	-0.0245	0.0048	-0.0014	0.1499	19
2	Non-dominant	B1	None	4	4	4	-313.192	0.16375	1.868	-135.929	0.270625	1.569	0.26625	0.168125	5.77768	-0.131329	0.03579	-0.00514	5.90901	0.015051	-0.003124	0.000155	-0.000205	0.018175	-4.43472	0.091875	0.34212	1.8889	0.041875	0.4403	0.13375	0.199375	0.0027	-0.24	0.001	-0.0071	0.2427	0.05695	-0.03645	0.0013	-0.0012	0.0934	19
2	Non-dominant	B1	None	4	4	5	-1007.27	0.481875	1.925	-238.238	0.321875	1.749	0.290625	0.185625	0.028219	-9.4513	0.003082	-0.040548	9.47952	0.0486004	-0.006384	0.00035	-9e-05	0.0549844	2.85896	0.115625	0.5659	-3.71235	0.039375	0.4176	0.129375	0.216875	0.0077	-0.02795	0.00055	-0.00095	0.03565	0.213136	-0.1045	0.00663	-0.00185	0.317636	19
2	Non-dominant	B1	None	4	4	6	-979.04	0.47125	2	-166.143	0.171875	2.058	0.28	0.21375	0.01609	-3.32621	0.003635	-0.020435	3.3423	0.0135191	-0.0199005	0.0003	-0.00024	0.0334196	-11.3657	0.085	0.197	1.2718	0.03875	0.25	0.181875	0.175625	0.0174	-0.0317	0.00135	-0.00165	0.0491	0.193452	-0.01915	0.0048	-0.0006	0.212602	19
2	Non-dominant	B1	None	4	4	7	-978.621	0.3775	2.541	-98.8391	0.23	1.369	0.21375	0.1975	0.39621	-1.91752	0.009055	-0.017935	2.31373	0.000494	-0.0405777	5e-05	-0.0002	0.0410717	-20.8893	0.126875	0.289	-0.4543	0.02125	0.1593	0.181875	0.22	0.0064	-0.02435	0.0012	-0.0014	0.03075	0.35971	-0.03015	0.00735	-0.00215	0.38986	19
2	Non-dominant	B1	None	4	4	8	-115.535	0.096875	0.8013	-439.477	0.395625	2.75	0.213125		11.4889	-0.33532	0.059015	-0.004155	11.8242	0.0057925	-0.00158	0.000142	-8.8e-05	0.0073725	-15.4888	0.083125	0.3446	-1.39565	0.058125	0.1638	-0.365625	0.225625	0.02638	-0.11442	0.00142	-0.00262	0.1408	0.266006	-0.0253	0.0043	-0.0015	0.291306	19
3	Non-dominant	B1	None	4	5	1	-731.704	0.43875	2.938	-366.526	0.2475	2.85	0.245625	0.243125											-67.5757	0.06875	0.8532	-11.6898	0.08	0.8041	0.155	0.204375						0.03285	-1.33425	0.00335	-0.02555	1.3671	20
3	Non-dominant	B1	None	4	5	2	-859.454	0.423125	3.577	-743.995	0.496875	3.338	0.36375	0.246875											-34.5647	0.119375	0.47892	-19.6828	0.070625	2.416	0.190625	0.2						1.30619	-0.0371	0.01762	-0.00265	1.34329	20
3	Non-dominant	B1	None	4	5	3	-588.52	0.53	1.662	-387.453	0.325625	2.21	0.348125	0.266875											-5.62636	0.086875	0.42331	-42.9532	0.051875	1.731	0.249375	0.25625						0.530416	-0.10605	0.01155	-0.00245	0.636466	20
3	Non-dominant	B1	None	4	5	4	-326.636	0.209375	1.561	-229.944	0.259375	3.306	0.3925	0.341875											-31.1958	0.03875	0.8971	-5.68585	0.034375	0.6325	0.25625	0.32875						0.303398	-0.0129	0.00949	-0.0022	0.316298	20
3	Non-dominant	B1	None	4	5	5	-522.652	0.2925	2.073	-173.183	0.2175	2.372	0.33625	0.2325											-25.6188	0.11375	0.3103	-10.9598	0.079375	1.195	0.24375	0.2475						1.17595	-0.041	0.02322	-0.001	1.21695	20
3	Non-dominant	B1	None	4	5	6	-1809.42	1.03687	1.78	-423.123	0.3575	3.396	0.303125	0.16											-130.978	0.466875	1.172	-21.1758	0.0675	1.03	0.273125	0.3225						0.465345	-0.82875	0.0045	-0.00415	1.29409	20
3	Non-dominant	B1	None	4	5	7	-408.263	0.24125	2.437	-258.547	0.226875	3.078	0.25	0.178125											-75.3351	0.159375	1.387	-34.5331	0.1325	0.8243	0.421875	0.358125						0.0195	-1.66055	0.00085	-0.03025	1.68005	20
3	Non-dominant	B1	None	4	5	8	-316.155	0.16	1.836	-305.581	0.28375	3.573	0.238125												-83.0546	0.705625	0.9489	15.7918	0.085	0.5907		0.36125						0.884163	-0.172345	0.003545	-0.001755	1.05651	20
3	Non-dominant	B1	None	1	1	1	-1897.48	1.15938	2.832	-555.845	0.41	2.024	0.35625	0.22125											-19.9649	0.065	0.7307	-17.1059	0.074375	0.9765	0.175	0.18625						0.700635	-0.100176	0.02549	-0.00493	0.800811	1
3	Non-dominant	B1	None	1	1	2	-3156.25	1.305	3.172	-759.653	0.360625	4.09	0.249375	0.23125											-60.2406	0.075	0.9875	-17.4308	0.091875	0.9406	0.17375	0.1775						1.15794	-0.0004	0.02189	-0.0006	1.15834	1
3	Non-dominant	B1	None	1	1	3	-448.928	0.248125	2.472	-628.253	0.343125	3.442	0.2975	0.2125											-34.1578	0.045625	0.8564	-22.4269	0.23375	2.009	0.1725	0.246875						0.554496	-0.00105	0.02043	-0.00065	0.555546	1
3	Non-dominant	B1	None	1	1	4	-1078.18	0.631875	2.743	-429.946	0.19	2.743	0.43	0.201875											-1.1077	0.069375	0.33942	-57.3159	0.041875	2.133	0.164375	0.295						0.072169	-0.2181	0.00487	-0.00525	0.290269	1
3	Non-dominant	B1	None	1	1	5	-317.053	0.16125	2.607	-540.916	0.34	3.333	0.3625	0.22											-74.7167	0.06	1.729	-67.4996	0.04	2.426	0.241875	0.273125						1.68516	-0.078917	0.03787	-0.00887	1.76408	1
3	Non-dominant	B1	None	1	1	6	-133.349	0.150625	0.8719	-768.233	0.41375	4.63	0.320625	0.326875											-37.7708	0.0525	0.9496	-84.2044	0.055625	2.164	0.246875	0.29375						0.00795	-0.2302	0.00065	-0.00705	0.23815	1
3	Non-dominant	B1	None	1	1	7	-199.408	0.154375	1.199	-325.838	0.22875	2.954	0.3575	0.211875											-67.417	0.12	1.243	-39.2891	0.10125	1.224	0.231875	0.2625						0.218304	-0.0497759	0.00474	-0.00145	0.26808	1
3	Non-dominant	B1	None	1	1	8	-633.489	0.20875	5.012	-724.487	0.446875	3.511	0.331875												-41.0671	0.456875	1.172	-65.1032	0.095625	1.152		0.309375						1.68085	-0.0530375	0.0130325	-0.0008675	1.73389	1
3	Non-dominant	B1	None	1	2	1	-1104.66	0.59	2.337	-487.994	0.31125	3.013	0.505625	0.25											-6.73104	0.04375	0.599	17.4686	0.08	0.625	0.185625	0.16125						0.172087	-0.06475	0.00828	-0.003	0.236837	2
3	Non-dominant	B1	None	1	2	2	-1400.5	0.605	2.65	-690.648	0.35875	3.004	0.34875	0.2225											-0.324195	0.048125	0.51865	5.0565	0.06625	0.7207	0.19875	0.193125						0.05624	-0.0858	0.00343	-0.00335	0.14204	2
3	Non-dominant	B1	None	1	2	3	-216.075	0.159375	1.498	-497.6	0.313125	2.75	0.294375	0.183125											-29.7167	0.075625	0.4476	-31.5605	0.051875	1.203	0.205	0.214375						0.678034	-0.010915	0.014535	-0.001625	0.688949	2
3	Non-dominant	B1	None	1	2	4	-446.794	0.293125	2.051	-455.077	0.259375	4.324	0.206875	0.188125											-23.0627	0.10375	0.35019	-46.8128	0.063125	1.604	0.300625	0.220625						0.593455	-0.00145	0.01267	-0.0004	0.594905	2
3	Non-dominant	B1	None	1	2	5	-164.756	0.113125	1.436	-239.591	0.12375	2.745	0.405	0.201875											-9.76142	0.068125	0.22708	4.97667	0.066875	0.5883	0.231875	0.198125						0.02515	-0.0567	0.00135	-0.00175	0.08185	2
3	Non-dominant	B1	None	1	2	6	-413.28	0.210625	2.146	-392.194	0.27375	3.198	0.29375	0.193125											-4.11362	0.1075	0.198	43.495	0.080625	0.789	0.23	0.2275						0.0253	-0.1196	0.0016	-0.002	0.1449	2
3	Non-dominant	B1	None	1	2	7	-1063.83	0.535	2.139	-256.768	0.22875	3.311	0.26625	0.1775											-38.8978	0.080625	2.257	-13.486	0.030625	0.737	0.221875	0.310625						0.00845	-0.67625	0.0006	-0.0125	0.6847	2
3	Non-dominant	B1	None	1	2	8	-207.286	0.113125	1.526	-354.136	0.2875	3.817	0.24875												-62.8603	0.103125	0.9966	-17.8423	0.080625	0.7135		0.265625						0.469571	-0.240455	0.01201	-0.00451	0.710027	2
3	Non-dominant	B1	None	1	3	1	-1982.08	1.30875	2.752	-270.671	0.255	2.543	0.37375	0.139375											-57.2906	0.065	1.309	-6.45125	0.090625	0.8193	0.18375	0.170625						1.04861	-0.01545	0.0278	-0.0023	1.06406	3
3	Non-dominant	B1	None	1	3	2	-2057.37	1.01438	2.523	-434.382	0.291875	3.675	0.39875	0.25											-44.6413	0.085	0.7052	-18.9713	0.04875	1.027	0.185	0.2						0.257821	-0.56705	0.00789	-0.0137	0.824871	3
3	Non-dominant	B1	None	1	3	3	-139.181	0.204375	1.334	-570.285	0.32125	3.177	0.36875	0.266875											-1.71842	0.014375	0.32565	-104.583	0.04125	3.826	0.205	0.291875						0.0104	-0.0021	0.00085	-0.00065	0.0125	3
3	Non-dominant	B1	None	1	3	4	-385.15	0.270625	1.378	-602.742	0.345625	3.974	0.360625	0.223125											-89.8821	0.05625	2.083	-52.6243	0.060625	1.919	0.21875	0.213125						2.14661	-0.00015	0.0526	-0.0003	2.14676	3
3	Non-dominant	B1	None	1	3	5	-273.411	0.13	2.191	-763.126	0.441875	3.123	0.258125	0.190625											-17.0421	0.04875	0.3188	-7.68079	0.078125	1.366	0.241875	0.22625						0.286593	-0.00027	0.00536	-0.00047	0.286863	3
3	Non-dominant	B1	None	1	3	6	-283.026	0.144375	1.99	-337.717	0.238125	3.563	0.27625	0.17											-28.019	0.074375	0.5325	-24.8413	0.030625	1.318	0.266875	0.256875						0.92539	-0.020891	0.01667	-0.00313	0.946281	3
3	Non-dominant	B1	None	1	3	7	-471.182	0.295625	1.771	-409.344	0.3725	3.652	0.305	0.18875											-6.72115	0.058125	0.3246	8.78196	0.06625	0.6081	0.31625	0.274375						0.629995	-0.0254252	0.017985	-0.001575	0.65542	3
3	Non-dominant	B1	None	1	3	8	-589.363	0.280625	3.859	-449.016	0.39375	3.681	0.33												-15.9654	0.084375	0.5897	-54.6825	0.055625	1.231		0.36625						0.753045	-0.059097	0.02159	-0.00224	0.812142	3
3	Non-dominant	B1	None	1	4	1	-1183.39	0.818125	3.354	-532.565	0.380625	3.325	0.275625	0.2525											-66.1406	0.081875	1.26	-9.3307	0.11125	0.9933	0.15875	0.17125						1.20406	-0.1118	0.03062	-0.00265	1.31586	4
3	Non-dominant	B1	None	1	4	2	-2107.81	0.95	3.29	-739.739	0.355625	4.298	0.286875	0.170625											-4.16377	0.076875	0.49181	-9.7683	0.06625	0.8785	0.179375	0.185625						0.17359	-0.0572	0.0044	-0.0014	0.23079	4
3	Non-dominant	B1	None	1	4	3	-1283.64	0.501875	3.542	-625.334	0.27375	3.789	0.253125	0.1975											-19.063	0.075	0.42615	-41.9074	0.066875	1.539	0.1725	0.213125						0.620435	-0.0024	0.01503	-0.001	0.622835	4
3	Non-dominant	B1	None	1	4	4	-570.337	0.31125	2.493	-427.781	0.345	2.796	0.35875	0.2225											-30.7835	0.065625	0.3372	50.0942	0.158125	1.062	0.259375	0.1925						1.33241	-0.02416	0.023745	-0.005245	1.35658	4
3	Non-dominant	B1	None	1	4	5	-868.687	0.338125	3.327	-419.457	0.261875	3.774	0.40375	0.233125											-5.30912	0.055625	0.25077	-19.7261	0.081875	0.8378	0.225	0.216875						0.0207	-0.0346	0.0013	-0.0016	0.0553	4
3	Non-dominant	B1	None	1	4	6	-1306.73	0.529375	3.026	-284.113	0.21	3.482	0.36625	0.19625											-32.0313	0.0225	1.759	-19.0233	0.065625	1.102	0.284375	0.2525						0.59603	-0.007534	0.030355	-0.004075	0.603564	4
3	Non-dominant	B1	None	1	4	7	-1481.04	0.5625	3.446	-391.557	0.263125	3.712	0.316875	0.159375											-75.0671	0.096875	1.437	-53.8545	0.056875	1.292	0.25625	0.23375						1.65977	-0.166389	0.04195	-0.01004	1.82616	4
3	Non-dominant	B1	None	1	4	8	-501.287	0.24125	3.711	-417.609	0.323125	3.712	0.2775												-1.337	0.06	0.0611	-59.1492	0.075	1.217		0.265						0.012301	-0.0401855	0.0009345	-0.0012305	0.0524865	4
3	Non-dominant	B1	None	1	5	1	-660.706	0.330625	2.795	-392.45	0.275625	3.363	0.32625	0.22	8.15657	-0.592504	0.0851645	-0.0176855	8.74908						-18.1786	0.02375	0.7006	-36.0071	0.103125	0.9924	0.169375	0.180625	0.828279	-0.080698	0.013052	-0.002538	0.908977		-0.2071	0.0003	-0.0095	0.2071	5
3	Non-dominant	B1	None	1	5	2	-535.545	0.228125	3.11	-1640.15	0.64625	4.258	0.241875	0.238125	38.787	-0.01826	0.074295	-0.004515	38.8052						-2.91934	0.0725	0.51531	-18.562	0.05375	0.978	0.130625	0.208125	0.368255	-0.00825	0.01004	-0.0011	0.376505	0.08235	-0.02235	0.00245	-0.00095	0.1047	5
3	Non-dominant	B1	None	1	5	3	-221.535	0.138125	2.47	-568.882	0.42125	2.172	0.4425	0.27625	4.80677	-0.17666	0.02584	-0.00289	4.98343						-4.57271	0.056875	0.43	-31.1329	0.070625	1.023	0.170625	0.235625	0.12755	-0.0078	0.0041	-0.00045	0.13535	0.0596	-0.038	0.0024	-0.0018	0.0976	5
3	Non-dominant	B1	None	1	5	4	-506.855	0.228125	2.455	-706.168	0.395	4.631	0.35375	0.253125	2.42344	-6.59707	0.02337	-0.07536	9.02051						-57.1859	0.08375	0.9095	-17.7799	0.06125	0.7498	0.159375	0.2825	0.02105	-0.2924	0.003	-0.0056	0.31345	0.390332	-0.47835	0.00813	-0.01135	0.868682	5
3	Non-dominant	B1	None	1	5	5	-244.607	0.110625	2.756	-341.264	0.281875	3.548	0.340625	0.2725	0.02181	-12.6257	0.0015	-0.127	12.6475						-18.5349	0.03625	0.7065	-43.9992	0.103125	0.9769	0.218125	0.263125	0.058633	-0.6203	0.00389	-0.0117	0.678933	0.15577	-0.0152	0.00638	-0.0013	0.17097	5
3	Non-dominant	B1	None	1	5	6	-756.37	0.331875	2.719	-643.611	0.41125	3.956	0.2275	0.196875	2.11997	-0.974392	0.02028	-0.00999	3.09436						-80.3136	0.628125	0.9598	-38.2047	0.1	0.9697	0.2975	0.2775	0.03255	-2.36015	0.00275	-0.04555	2.3927	1.20037	-2.49506	0.01258	-0.00647	3.69544	5
3	Non-dominant	B1	None	1	5	7	-542.786	0.28125	2.175	-284.701	0.25	4.21	0.261875	0.176875	2.34103	-1.5549	0.03301	-0.02785	3.89593						-47.3054	0.185	1.62	-116.789	0.16	1.047	0.313125	0.273125	0.09575	-3.8992	0.00385	-0.05045	3.99495	0.26045	-0.31705	0.0022	-0.007	0.5775	5
3	Non-dominant	B1	None	1	5	8	-254.267	0.131875	2.326	-504.554	0.313125	4.201	0.3075		0.86465	-14.6599	0.01335	-0.10495	15.5245						-113.617	0.59125	0.835	-111.246	0.195	1.379		0.26	0.03153	-3.84277	0.00212	-0.04342	3.8743	4.59483	-0.40337	0.01921	-0.00506	4.9982	5
3	Non-dominant	B1	None	2	1	1	-353.901	0.20125	2.866	-558.54	0.316875	3.027	0.265	0.13875	14.6667	-0.218865	0.070064	-0.00404	14.8856						-12.3698	0.026875	0.37235	-16.1236	0.075625	1.171	0.15375	0.16875	0.498539	-0.426524	0.012382	-0.015438	0.925063	0.255792	-0.00488	0.01126	-0.00197	0.260672	6
3	Non-dominant	B1	None	2	1	2	-407.442	0.295625	1.976	-369.214	0.28125	3.373	0.33625	0.20375	0.105153	-10.9909	0.00481	-0.0812	11.0961						-1.52295	0.046875	0.49519	-15.4133	0.07375	1.058	0.135625	0.19	0.267913	-0.3726	0.00884	-0.01205	0.640513	0.03335	-0.0247	0.00165	-0.00175	0.05805	6
3	Non-dominant	B1	None	2	1	3	-1659.72	0.77875	2.68	-636.405	0.2375	4.367	0.35875	0.175625	2.41125	-5.54014	0.03117	-0.07156	7.95139						-4.47361	0.04	0.39969	-44.6128	0.05125	1.607	0.120625	0.239375	0.10748	-0.0051	0.00464	-0.0007	0.11258	0.0292	-0.0272	0.0018	-0.0013	0.0564	6
3	Non-dominant	B1	None	2	1	4	-846.911	0.415	3.32	-813.133	0.4025	3.763	0.32125	0.214375	3.79682	-0.537578	0.023987	-0.005513	4.33439						-25.6633	0.07	0.31485	-11.9449	0.114375	1.392	0.1775	0.199375	0.563875	-3.9602	0.01801	-0.0671	4.52407	0.66769	-0.0081285	0.0144635	-0.0016865	0.675818	6
3	Non-dominant	B1	None	2	1	5	-338.219	0.169375	2.355	-596.742	0.335625	3.594	0.265	0.168125	13.5942	-0.00984	0.07845	-0.00595	13.6041						-12.3892	0.03375	0.4542	-62.8332	0.106875	1.186	0.20125	0.235	0.02515	-0.8657	0.0012	-0.018	0.89085	0.297115	-0.0195345	0.0127285	-0.0029285	0.316649	6
3	Non-dominant	B1	None	2	1	6	-375.791	0.215	1.852	-389.169	0.30125	3.842	0.32	0.17375	0.956442	-14.9553	0.00955	-0.11825	15.9117						-29.6852	0.089375	0.3932	-73.4373	0.088125	1.598	0.209375	0.258125		-2.98225	0.0008	-0.0377	2.98225	0.678381	-0.09411	0.0105	-0.00427	0.772491	6
3	Non-dominant	B1	None	2	1	7	-228.292	0.18	1.033	-516.62	0.2675	3.152	0.305625	0.17875	0.130885	-6.29505	0.006765	-0.0608	6.42593						-29.1748	0.05125	0.9958	-29.3484	0.045	0.9006	0.20875	0.246875	0.0013	-0.9153	0.00105	-0.02355	0.9166	0.046822	-0.0655505	0.0024385	-0.0024515	0.112373	6
3	Non-dominant	B1	None	2	1	8	-280.382	0.183125	2.208	-255.628	0.199375	3.737	0.308125		1.80079	-0.5161	0.021085	-0.009115	2.3169						-82.7743	0.09375	1.936	-100.654	0.05625	2.037		0.289375	0.00155	-4.18895	0.00215	-0.08635	4.1905	0.69213	-0.502911	0.018415	-0.010215	1.19504	6
3	Non-dominant	B1	None	2	2	1	-1260.28	0.956875	2.862	-466.616	0.27	2.708	0.27	0.181875	9.91862	-0.03825	0.0530725	-0.0038525	9.95687						-1.11079	0.036875	0.56085	-36.4462	0.109375	1.07	0.15375	0.19375	1.08132	-0.278435	0.013757	-0.009523	1.35975	0.00425	-0.01915	0.0004	-0.0009	0.0234	7
3	Non-dominant	B1	None	2	2	2	-1085.47	0.494375	2.493	-829.395	0.313125	4.005	0.421875	0.221875	0.064226	-25.9256	0.005526	-0.11755	25.9898						-3.79115	0.056875	0.50308	-26.1818	0.066875	0.9762	0.141875	0.18625	0.0183	-0.52185	0.0019	-0.0113	0.54015	0.00695	-0.1216	0.00045	-0.00435	0.12855	7
3	Non-dominant	B1	None	2	2	3	-271.204	0.18	2.166	-609.778	0.24375	3.838	0.359375	0.196875	1.07648	-5.7953	0.01689	-0.069	6.87178						-9.57024	0.054375	0.41965	8.89919	0.079375	0.6473	0.176875	0.153125	0.0237	-1.5903	0.00225	-0.02365	1.614	0.07	-0.0111	0.0021	-0.001	0.0811	7
3	Non-dominant	B1	None	2	2	4	-644.675	0.283125	2.221	-348.677	0.286875	3.147	0.259375	0.18125	4.38727	-0.573974	0.102105	-0.006155	4.96125						-2.04482	0.05	0.34588	-19.8318	0.094375	0.9871	0.198125	0.1775	0.01325	-0.82145	0.00135	-0.01745	0.8347	0.08165		0.00265	-0.00035	0.08165	7
3	Non-dominant	B1	None	2	2	5	-396.91	0.2375	2.369	-414.513	0.326875	4.046	0.253125	0.16625	7.0497	-0.832302	0.05981	-0.00992	7.88201						-11.5395	0.03625	0.335	-36.2822	0.080625	0.9869	0.234375	0.221875		-2.6031	0.00015	-0.06355	2.6031	0.319706	-0.0092925	0.01178	-0.00151	0.328999	7
3	Non-dominant	B1	None	2	2	6	-418.117	0.198125	2.573	-615.501	0.35625	4.649	0.271875	0.235	1.31183	-21.8735	0.01805	-0.14265	23.1853						-1.77443	0.051875	0.20288	-18.6555	0.045	0.7693	0.199375	0.24625	0.02755	-0.0915	0.0015	-0.0037	0.11905	0.01334	-0.06695	0.00122	-0.00225	0.08029	7
3	Non-dominant	B1	None	2	2	7	-121.958	0.109375	1.265	-145.366	0.10125	2.168	0.334375	0.210625	0.093661	-1.31636	0.00609	-0.01234	1.41002						-1.52854	0.05125	0.10331	-60.9563	0.0575	1.243	0.219375	0.261875		-1.56825	5e-05	-0.03025	1.56825	0.0198	-0.0309	0.00094	-0.00205	0.0507	7
3	Non-dominant	B1	None	2	2	8	-1942.72	0.85375	4.812	-332.292	0.225	3.468	0.388125		1.3182	-1.66682	0.01428	-0.02476	2.98501						-100.074	0.559375	1.154	-18.6857	0.1225	0.731		0.2925	0.0672335	-2.61557	0.002092	-0.032608	2.6828	1.12703	-1.07905	0.009	-0.0101	2.20609	7
3	Non-dominant	B1	None	2	3	1	-2208.14	0.9425	4.037	-642.193	0.241875	3.785	0.306875	0.164375	15.9017	-0.00912	0.086885	-0.003295	15.9108						-64.7938	0.11625	1.246	27.1196	0.11125	0.6226	0.185	0.138125	0.004105	-2.89005	0.001	-0.0436	2.89416	0.00745	-0.85075	0.00105	-0.01335	0.8582	8
3	Non-dominant	B1	None	2	3	2	-452.059	0.211875	3.591	-1008.17	0.36625	4.03	0.288125	0.1575	24.8594	-0.020195	0.07416	-0.00709	24.8796						-57.3061	0.083125	0.47208	-11.5681	0.07875	0.9466	0.23625	0.23375	0.356189	-0.2289	0.0116	-0.0045	0.585089	0.587285		0.007442	-0.00015	0.587285	8
3	Non-dominant	B1	None	2	3	3	-949.031	0.43	2.864	-275.239	0.231875	3.383	0.296875	0.184375	1.86662	-0.291885	0.023355	-0.004085	2.15851						-8.25861	0.056875	0.41162	-41.6324	0.051875	1.769	0.15875	0.256875	0.267697	-0.0192125	0.0092225	-0.0023675	0.28691	0.1106	-0.02835	0.00375	-0.00125	0.13895	8
3	Non-dominant	B1	None	2	3	4	-525.974	0.311875	2.773	-342.711	0.245	3.384	0.365625	0.185625	0.05407	-5.82073	0.001625	-0.057445	5.8748						-2.83614	0.035625	0.29315	-19.2371	0.093125	1.087	0.19875	0.198125	0.361187	-1.44065	0.00858	-0.03315	1.80184	0.0675	-0.00015	0.00215	-0.00025	0.06765	8
3	Non-dominant	B1	None	2	3	5	-789.525	0.38125	2.302	-1037.98	0.40625	4.14	0.355625	0.213125	0.003195	-33.0265	0.002805	-0.145105	33.0297						-1.49655	0.0475	0.24992	-17.0932	0.105	0.9405	0.204375	0.2275	0.01475	-0.3348	0.0013	-0.0033	0.34955	0.05585	-0.0071	0.0022	-0.0007	0.06295	8
3	Non-dominant	B1	None	2	3	6	-554.305	0.225625	2.523	-372.554	0.1875	3.625	0.325625	0.163125	1.30968	-0.6725	0.019185	-0.015865	1.98219						-1.40983	0.043125	0.162	-33.2606	0.039375	1.474	0.24	0.266875	0.0051	-0.3044	0.00115	-0.00885	0.3095	0.01363	-0.02465	0.00139	-0.0014	0.03828	8
3	Non-dominant	B1	None	2	3	7	-562.173	0.3	1.978	-563.32	0.2425	4.208	0.339375	0.216875	0.132024	-7.1032	0.00779	-0.0606	7.23522						-2.87745	0.07625	0.12869	8.56815	0.08625	1.015	0.231875	0.258125	2.36759	-1.18243	0.060755	-0.028325	3.55002	0.02938	-0.0311	0.00099	-0.0012	0.06048	8
3	Non-dominant	B1	None	2	3	8	-255.945	0.1275	2.074	-572.72	0.285625	4.269	0.288125		0.432684	-21.8397	0.01763	-0.13235	22.2724						-31.5146	0.35375	0.359	-26.9495	0.08375	0.9834		0.301875	0.0979655	-1.21219	0.0036405	-0.0266095	1.31016	0.677728	-0.25723	0.009495	-0.001605	0.934958	8
3	Non-dominant	B1	None	2	4	1	-3545.61	1.23063	4.428	-919.071	0.38125	3.106	0.206875	0.17625	21.2518	-0.01818	0.081025	-0.002545	21.2699						-6.52396	0.056875	0.58954	-32.1912	0.113125	0.9871	0.156875	0.195625	0.303422	-0.0862792	0.0055481	-0.0022519	0.389701	0.109	-0.00055	0.00285	-5e-05	0.10955	9
3	Non-dominant	B1	None	2	4	2	-1447.42	0.5275	3.252	-364.032	0.173125	3.277	0.28625	0.14875	7.50089	-0.044415	0.059995	-0.004945	7.5453						-5.81459	0.1025	0.51865	18.0058	0.06875	0.678	0.1525	0.1925	0.0233	-1.61195	0.0019	-0.0333	1.63525	0.1607	-0.0006	0.0037	-0.0001	0.1613	9
3	Non-dominant	B1	None	2	4	3	-1578.61	0.6775	3.62	-703.436	0.2425	4.153	0.39125	0.18875	11.1881	-0.282562	0.10089	-0.00972	11.4706						-8.43821	0.025	0.26727	-17.6964	0.0475	0.892	0.195	0.255625	0.0082	-0.1278	0.001	-0.004	0.136	0.103698	-0.00095	0.00503	-0.0007	0.104648	9
3	Non-dominant	B1	None	2	4	4	-298.905	0.15375	2.739	-1067.9	0.368125	4.935	0.373125	0.21125	0.435095	-10.0764	0.010265	-0.067635	10.5115						-18.4746	0.035	0.3721	5.74282	0.095	0.8076	0.240625	0.205625	0.22164	-1.4115	0.0046	-0.0357	1.63314	0.417945	-0.010588	0.012195	-0.003985	0.428533	9
3	Non-dominant	B1	None	2	4	5	-665.429	0.335	2.569	-311.431	0.17875	4.023	0.398125	0.21625	0.09913	-10.7031	0.00622	-0.09735	10.8022						3.096	0.06375	0.30262	-30.65	0.093125	0.956	0.220625	0.216875	0.0043	-0.7246	0.0006	-0.012	0.7289	0.02811	-0.04355	0.00116	-0.0011	0.07166	9
3	Non-dominant	B1	None	2	4	6	-495.364	0.258125	2.067	-437.881	0.21875	4.521	0.429375	0.145625	2.2132	-0.445867	0.02961	-0.00958	2.65907						-46.2827	0.056875	1.018	-6.79535	0.030625	0.5578	0.22875	0.28125	0.00165	-0.2625	0.001	-0.01	0.26415	0.0064	-0.7795	0.00185	-0.01565	0.7859	9
3	Non-dominant	B1	None	2	4	7	-553.716	0.275625	2.17	-784.288	0.300625	4.503	0.2825	0.2	3.66897	-10.3705	0.040035	-0.089465	14.0395						-22.3077	0.04625	0.8075	-15.3048	0.03875	0.652	0.22	0.265	0.001	-0.27545	0.0008	-0.008	0.27645	0.233565	-0.03013	0.00797	-0.00165	0.263694	9
3	Non-dominant	B1	None	2	4	8	-340.761	0.135625	3.811	-495.481	0.268125	3.794	0.2925		1.20634	-14.6272	0.02	-0.10525	15.8335						-48.9029	0.06375	1.009	-25.8583	0.0775	0.7785		0.27375	0.224874	-1.87119	0.006552	-0.037838	2.09606	0.001443	-0.280392	0.000557	-0.004733	0.281836	9
3	Non-dominant	B1	None	2	5	1	-2811.95	1.32688	3.718	-307.973	0.239375	1.957	0.4325	0.2025	7.23715	-0.0768375	0.0506925	-0.0028825	7.31399	0.007281	-0.169966	0.00015	-0.00028	0.177247	-13.9796	0.021875	0.4852	-22.0984	0.075	1.236	0.179375	0.229375	0.699727	-0.1569	0.01445	-0.00555	0.856627	0.212027	-0.0039	0.01121	-0.00225	0.215927	10
3	Non-dominant	B1	None	2	5	2	-376.627	0.17625	2.801	-795.284	0.40625	2.858	0.2925	0.238125	16.9372	-0.29366	0.06792	-0.01101	17.2309	0.013153	-0.0042355	0.00015	-0.00018	0.0173885	-1.9888	0.05	0.499	-17.101	0.069375	1.555	0.136875	0.208125	0.38956	-1.56376	0.0174645	-0.0364555	1.95332	0.0363	-0.01495	0.0021	-0.0009	0.05125	10
3	Non-dominant	B1	None	2	5	3	-1469.86	0.77125	2.83	-304.866	0.16625	4.574	0.335625	0.15875	1.04673	-0.264919	0.012705	-0.008965	1.31165	0.0166568	-0.0175845	0.0001	-0.00016	0.0342413	-6.2964	0.075	0.422	-101.555	0.053125	2.876	0.21375	0.2625	0.747989	-0.72785	0.023465	-0.027065	1.47584	0.17856	-0.0022	0.00606	-0.00025	0.18076	10
3	Non-dominant	B1	None	2	5	4	-453.085	0.27375	2.422	-503.554	0.33375	4.073	0.349375	0.213125	4.77726	-0.25524	0.053945	-0.006485	5.0325	0.0147314	-0.013496	0.00012	-0.00019	0.0282274	-28.302	0.034375	1.293	-66.1939	0.0725	1.795	0.254375	0.26	0.532754	-0.1961	0.01385	-0.00485	0.728854	0.87635	-0.061017	0.03724	-0.00874	0.937367	10
3	Non-dominant	B1	None	2	5	5	-364.382	0.175	2.111	-231.162	0.18625	3.282	0.38625	0.2425	0.01124	-4.32169	0.00104	-0.05406	4.33293	0.0136175	-0.008289	0.00015	-0.00026	0.0219065	-41.9593	0.071875	0.7055	-21.1285	0.083125	1.03	0.213125	0.201875		-0.5487	0.0002	-0.0099	0.5487	2.07703	-0.0009845	0.028125	-0.000795	2.07801	10
3	Non-dominant	B1	None	2	5	6	-175.141	0.114375	1.94	-315.085	0.2575	2.569	0.3275	0.253125	0.101322	-10.848	0.0074	-0.06735	10.9493	0.012235	-0.0001918	0.0001981	-1.29e-05	0.0124268	-44.8922	0.06125	1.533	2.11115	0.103125	0.6365	0.179375	0.2625	0.0575	-1.65275	0.0031	-0.03	1.71025	2.258	-0.319199	0.057225	-0.013645	2.5772	10
3	Non-dominant	B1	None	2	5	7	-918.768	0.43375	2.103	-362.752	0.355625	3.073	0.456875	0.385	1.81919	-9.86475	0.01755	-0.0739	11.6839	0.01487	-0.019981	8.5e-05	-0.000215	0.034851	-44.9722	0.0775	1.007	-30.2924	0.08875	0.9419	0.190625	0.27	0.03373	-0.3062	0.00245	-0.0055	0.33993	1.92096	-0.189595	0.036545	-0.006715	2.11056	10
3	Non-dominant	B1	None	2	5	8	-362.267	0.15375	3.229	-305.791	0.225	2.953	0.341875		0.03979	-6.79148	0.002125	-0.058725	6.83127	0.0142322	-0.002029	0.000155	-5.5e-05	0.0162612	-30.2725	0.115625	0.6367	-21.0919	0.12125	1.5248		0.346875	2.63495	-1.81237	0.077178	-0.022052	4.44732	0.65881	-0.025755	0.01248	-0.00141	0.684565	10
3	Non-dominant	B1	None	3	1	1	-1092.01	0.604375	2.639	-513.589	0.24	3.657	0.315	0.158125	11.2923	-0.21198	0.06574	-0.00976	11.5043	0.0630274	-0.002963	0.00025	-8e-05	0.0659904	-61.2915	0.059375	1.232	19.7112	0.124375	0.7994	0.145625	0.193125	0.209499	-2.945	0.0033	-0.0459	3.1545	0.9207	-0.034371	0.021793	-0.004567	0.955071	11
3	Non-dominant	B1	None	3	1	2	-1029.76	0.4775	2.739	-363.272	0.269375	2.863	0.525625	0.2325	3.1111	-0.051062	0.020135	-0.002279	3.16217	0.0362218	-0.01701	0.00015	-0.00025	0.0532318	-20.7367	0.039375	0.47327	-29.9367	0.073125	1.756	0.178125	0.193125	0.813765	-0.693952	0.02152	-0.02231	1.50772	0.324219	-0.00645	0.0121	-0.0012	0.330669	11
3	Non-dominant	B1	None	3	1	3	-2406.27	1.015	2.883	-816.383	0.351875	4.546	0.2875	0.250625	0.311435	-27.0041	0.00472	-0.13618	27.3155	0.026399	-0.0384132	0.000185	-0.000215	0.0648122	-23.8621	0.075625	0.2636	-24.319	0.07625	1.545	0.378125	0.155	0.155966	-1.51841	0.008852	-0.025348	1.67438	5e-05	-0.24535	5e-05	-0.00425	0.2454	11
3	Non-dominant	B1	None	3	1	4	-383.69	0.2025	2.432	-622.656	0.3125	4.407	0.334375	0.19625	2.13552	-5.2585	0.03343	-0.06715	7.39402	0.007221	-0.0020415	0.0001	-0.00011	0.0092625	-159.619	0.5125	0.8687	-38.3993	0.055625	1.439	0.23125	0.25125	0.215246	-0.78013	0.01193	-0.02164	0.995376	0.1554	-2.90245	0.0032	-0.0221	3.05785	11
3	Non-dominant	B1	None	3	1	5	-905.251	0.4475	2.138	-462.245	0.301875	3.104	0.3775	0.248125	2.81268	-0.625618	0.02878	-0.01152	3.43829	0.022154	-0.0130975	0.0001785	-0.0001715	0.0352515	-97.7532	0.0975	2.268	-21.1786	0.074375	1.194	0.236875	0.261875	0.879316	-0.4752	0.02783	-0.01135	1.35452	0.32555	-0.7224	0.00585	-0.02135	1.04795	11
3	Non-dominant	B1	None	3	1	6	-161.876	0.111875	1.353	-247.716	0.284375	2.472	0.2325	0.20125	6.09183	-1.3305	0.05015	-0.01565	7.42233	0.0108737	-0.0050695	0.0002345	-0.0002655	0.0159432	-67.5967	0.154375	1.025	-5.21369	0.0725	1.781	0.225	0.286875	2.21635	-0.541285	0.05187	-0.01679	2.75763	0.240631	-0.307068	0.006406	-0.004294	0.547699	11
3	Non-dominant	B1	None	3	1	7	-428.105	0.233125	1.951	-246.754	0.249375	3.375	0.325625	0.18	0.687205	-3.17005	0.00973	-0.0492	3.85725	0.009117	-0.0143145	0.00015	-0.00025	0.0234315	-177.61	0.128125	2.304	-65.1084	0.078125	1.043	0.21125	0.241875		-2.4848	0.00015	-0.04935	2.4848	1.90656	-0.0769	0.0189	-0.0035	1.98346	11
3	Non-dominant	B1	None	3	1	8	-358.854	0.155625	2.907	-402.298	0.31875	4.448	0.258125		1.62957	-14.4223	0.0147	-0.133	16.0519	0.0056775	-0.0167598	0.0004	-0.00033	0.0224373	-64.0774	0.5575	1.957	-30.517	0.11	1.367		0.288125	0.009563	-2.12644	0.001385	-0.029715	2.136	1.19304	-2.24227	0.0149905	-0.0161795	3.43531	11
3	Non-dominant	B1	None	3	2	1	-1745.6	0.7725	3.018	-380.48	0.213125	3.211	0.3375	0.1575	6.64055	-0.16588	0.036955	-0.005665	6.80643	0.0322857	-0.009032	0.0001	-0.00015	0.0413177	-39.7682	0.063125	0.57665	-1.55797	0.098125	0.9502	0.136875	0.185	0.645987	-0.9977	0.01244	-0.03215	1.64369	0.51287	-0.00015	0.01405	-0.00015	0.51302	12
3	Non-dominant	B1	None	3	2	2	-382.62	0.20125	2.386	-458.269	0.258125	4.33	0.45	0.1925	3.5592	-0.986599	0.04893	-0.01766	4.5458	0.02421	-0.0030665	0.00024	-0.00016	0.0272765	-1.29521	0.061875	0.50092	-33.7808	0.083125	1.143	0.17125	0.1975	0.734843	-0.3354	0.014715	-0.008705	1.07024	0.06475	-0.00045	0.0017	-0.0002	0.0652	12
3	Non-dominant	B1	None	3	2	3	-389.248	0.216875	3.226	-445.374	0.181875	4.292	0.35875	0.1775	1.55541	-4.16498	0.023824	-0.059356	5.72039	0.004986	-0.010223	0.0002	-0.00025	0.015209	-32.7544	0.0425	0.6546	-10.351	0.065625	0.8496	0.146875	0.2125	0.00765	-0.47815	0.00095	-0.01115	0.4858	0.610613	-0.00145	0.0187	-0.00075	0.612063	12
3	Non-dominant	B1	None	3	2	4	-850.866	0.489375	2.656	-514.237	0.329375	4.306	0.37875	0.185	0.32922	-17.8938	0.003039	-0.108861	18.223	0.009258	-0.041738	0.00015	-0.00028	0.050996	-40.4404	0.058125	1.179	-38.6378	0.079375	1.416	0.230625	0.2125	0.2493	-0.39715	0.00745	-0.01635	0.64645	0.769142	-0.0004	0.02406	-0.00055	0.769542	12
3	Non-dominant	B1	None	3	2	5	-170.224	0.19375	1.25	-912.984	0.351875	4.362	0.215	0.196875	22.7323	-0.049505	0.101165	-0.006975	22.7818	0.0276174	-0.000454	0.00025	-0.00011	0.0280714	-25.8586	0.044375	0.5668	-4.85085	0.068125	0.8334	0.26375	0.2475	0.02215	-0.3408	0.00155	-0.00995	0.36295	0.358365	-0.012995	0.0084	-0.00283	0.37136	12
3	Non-dominant	B1	None	3	2	6	-341.667	0.2875	1.685	-455.653	0.191875	4.846	0.29	0.220625	3.98857	-0.281109	0.04203	-0.01048	4.26968	0.001326	-0.0438023	0.0001	-0.00023	0.0451283	-42.8688	0.135	0.7427	-6.15242	0.059375	0.7845	0.2775	0.2575	0.96458	-0.888375	0.02949	-0.02659	1.85295	0.984485	-0.63492	0.02014	-0.00841	1.6194	12
3	Non-dominant	B1	None	3	2	7	-693.335	0.328125	1.718	-407.241	0.2425	5.089	0.276875	0.20625	0.66044	-5.80065	0.01164	-0.05085	6.46109	0.0184503	-0.006571	0.000198	-0.000162	0.0250213	-9.97633	0.083125	0.1593	-52.346	0.06	1.143	0.2875	0.256875	0.00165	-1.5021	0.00105	-0.02535	1.50375	0.147029	-0.00012	0.00192	-0.00018	0.147149	12
3	Non-dominant	B1	None	3	2	8	-210.415	0.101875	1.738	-629.964	0.31625	4.185	0.28625		0.463398	-17.8987	0.015423	-0.1137	18.3621	0.0137261	-0.0034575	0.000198	-0.000202	0.0171836	-63.0722	0.505	1.002	-29.8354	0.059375	0.7587		0.320625	0.035391	-1.41528	0.00313	-0.02916	1.45067	0.718405	-1.85548	0.00828	-0.01251	2.57389	12
3	Non-dominant	B1	None	3	3	1	-1904.09	0.84	4.236	-522.24	0.249375	4.786	0.2925	0.209375	10.5234	-0.300425	0.091835	-0.005195	10.8238	0.043613	-0.0375625	0.00015	-0.00016	0.0811755	-61.6463	0.171875	1.342	45.8193	0.116875	0.6306	0.15875	0.175	0.074671	-3.32139	0.002365	-0.059265	3.39606	2.53301	-0.0707	0.02435	-0.0057	2.60371	13
3	Non-dominant	B1	None	3	3	2	-734.862	0.37125	2.239	-914.921	0.365	4.007	0.3825	0.255	0.047821	-32.9924	0.003375	-0.162795	33.0402	0.0003295	-0.0201455	0.0001	-0.00013	0.020475	-6.47204	0.07375	0.49631	-26.5647	0.065625	1.429	0.1025	0.165	0.977067	-0.1422	0.02625	-0.00505	1.11927	0.14725	-0.00635	0.0035	-0.0006	0.1536	13
3	Non-dominant	B1	None	3	3	3	-425.308	0.328125	1.427	-379.256	0.39	2.935	0.30375	0.26625	0.351185	-8.14824	0.01027	-0.06638	8.49943	0.0258288	-0.001073	0.0002	-0.00015	0.0269018	-25.4381	0.065625	0.8419	-33.5376	0.11	1.4	0.161875	0.179375	0.326367	-3.10035	0.00925	-0.05775	3.42672	0.361428	-0.0133	0.01095	-0.00065	0.374728	13
3	Non-dominant	B1	None	3	3	4	-308.527	0.183125	2.133	-223.715	0.219375	2.488	0.321875	0.24	1.05197	-0.981713	0.01298	-0.01144	2.03368	0.0115075	-0.0067701	0.000167	-0.000283	0.0182776	-20.2541	0.06375	0.3499	-17.3689	0.035	1.193	0.214375	0.251875	0.0238	-0.0849	0.00205	-0.00285	0.1087	0.213275	-0.065765	0.007115	-0.002265	0.279039	13
3	Non-dominant	B1	None	3	3	5	-462.243	0.295625	2.466	-486.844	0.2475	3.326	0.373125	0.19375	14.023	-0.0798	0.07882	-0.00719	14.1028	0.0225055	-0.0091927	0.000154	-0.000156	0.0316982	-33.304	0.07375	0.497	-15.8162	0.093125	0.7257	0.221875	0.1975	0.00115	-0.9638	0.00035	-0.01735	0.96495	1.66134	-0.01017	0.025245	-0.003005	1.67151	13
3	Non-dominant	B1	None	3	3	6	-287.607	0.19	1.544	-595.343	0.324375	3.722	0.4025	0.26125	0.069	-17.0043	0.00645	-0.09145	17.0734	0.020468	-9e-05	0.0002	-5.7e-05	0.020558	-26.1485	0.059375	0.5226	-11.7442	0.08375	0.8427	0.265625	0.269375	0.02925	-2.9775	0.00225	-0.05335	3.00675	1.0043		0.02403	-0.0003	1.0043	13
3	Non-dominant	B1	None	3	3	7	-463.567	0.301875	1.386	-744.281	0.46875	4.421	0.273125	0.23	0.42697	-9.77057	0.010875	-0.086945	10.1975	0.0113485	-0.0163456	0.00015	-0.0002	0.0276941	-21.333	0.0625	0.4808	18.557	0.06875	0.75	0.25875	0.285	1.26378	-0.41547	0.039555	-0.012035	1.67925	0.791015	-0.024593	0.017715	-0.003585	0.815608	13
3	Non-dominant	B1	None	3	3	8	-167.604	0.115	1.359	-639.795	0.489375	4.924	0.32375		3.04434	-0.150314	0.023805	-0.002733	3.19465	0.002438	-0.016317	5e-05	-0.00035	0.018755	-6.78884	0.078125	0.2136	-13.6904	0.06125	0.6939		0.28	0.05041	-1.0156	0.00215	-0.02655	1.06601	0.254345	-0.0215	0.009185	-0.000985	0.275845	13
3	Non-dominant	B1	None	3	4	1	-1333.2	1.23	2.3	-319.545	0.235625	2.674	0.40375	0.25	10.9826	-0.0062395	0.0841485	-0.0023785	10.9888	0.05706	-0.0528104	0.00015	-0.00021	0.10987	-9.27653	0.024375	0.34569	-53.7057	0.11375	1.405	0.165625	0.21625	1.08668	-0.883988	0.016017	-0.019813	1.97067	0.1147	-0.0017	0.00525	-0.00095	0.1164	14
3	Non-dominant	B1	None	3	4	2	-605.723	0.298125	2.743	-367.983	0.2225	3.497	0.285	0.194375	5.05884	-0.03154	0.034345	-0.001385	5.09038	0.0002995	-0.023124	0.0001	-0.0003	0.0234235	-3.02191	0.07125	0.49631	-28.5756	0.07875	1.163	0.20625	0.188125	0.482991	-0.1087	0.01049	-0.0034	0.591691	0.1379	-0.05245	0.00532	-0.00165	0.19035	14
3	Non-dominant	B1	None	3	4	3	-234.204	0.33875	2.016	-696.752	0.3875	2.706	0.40875	0.21125	0.001402	-7.92976	0.001069	-0.025961	7.93116	0.000247	-0.0781379	8.5e-05	-0.000345	0.0783849	-3.05733	0.058125	0.394	-41.5605	0.0725	1.732	0.225	0.220625	0.399606	-0.10505	0.011	-0.00297	0.504656	0.02895	-0.03145	0.00155	-0.00135	0.0604	14
3	Non-dominant	B1	None	3	4	4	-604.367	0.3625	2.2	-285.049	0.149375	2.726	0.46125	0.2275	0.004	-7.8584	0.003	-0.0627	7.8624	0.0017805	-0.042025	0.0001	-0.0003	0.0438055	-8.22565	0.18625	0.35596	-6.99	0.055	0.8519	0.3575	0.229375	0.0027	-0.196	0.00095	-0.00395	0.1987	0.04045	-0.12695	0.00175	-0.00145	0.1674	14
3	Non-dominant	B1	None	3	4	5	-273.225	0.1575	1.925	-223.882	0.154375	2.465	0.304375	0.17375	5.96102	-0.469275	0.061085	-0.013195	6.43029		-0.0093053		-0.000107	0.0093053	-12.0187	0.116875	0.26531	14.1892	0.1	1.164	0.20375	0.256875	0.00295	-1.70415	0.0006	-0.0274	1.7071	0.338716	-0.08335	0.00828	-0.00165	0.422066	14
3	Non-dominant	B1	None	3	4	6	-303.972	0.20375	1.768	-567.47	0.29625	3.898	0.306875	0.16875	4.34594	-0.153482	0.02883	-0.00445	4.49942	0.019554	-0.0110132	0.00035	-0.00025	0.0305672	-60.4509	0.07625	1.866	22.9437	0.1275	0.881	0.281875	0.255625	2.47248	-1.18065	0.05	-0.023	3.65313	0.16822	-0.24345	0.00345	-0.00745	0.41167	14
3	Non-dominant	B1	None	3	4	7	-646.351	0.41125	2.086	-257.543	0.228125	3.047	0.326875	0.200625	0.967722	-1.6957	0.01053	-0.01305	2.66342	0.0159925	-0.0208408	0.0005	-0.00031	0.0368333	-153.938	0.405	0.8811	-63.0127	0.055625	1.527	0.290625	0.29	0.00835	-2.05075	0.0036	-0.0538	2.0591	2.4987	-0.545418	0.029835	-0.004245	3.04411	14
3	Non-dominant	B1	None	3	4	8	-290.921	0.12625	3.657	-368.01	0.25	4.913	0.265		0.66655	-10.8489	0.00806	-0.12614	11.5155	0.0061855	-0.0064598	0.00015	-0.00015	0.0126453	-56.4985	0.2175	0.6095	-16.3721	0.09	0.7405		0.344375	0.037995	-2.00494	0.002155	-0.028755	2.04293	1.20023	-0.160984	0.0159185	-0.0029115	1.36122	14
3	Non-dominant	B1	None	3	5	1	-921.28	0.455625	3.586	-583.959	0.205625	4.165	0.320625	0.178125	0.0004685	-18.4538	0.0003345	-0.160584	18.4542	0.0102594	-0.00774	0.0001115	-0.0001485	0.0179994	-62.1465	0.074375	1.034	-44.1433	0.07375	1.546	0.18125	0.193125	1.08594	-0.044323	0.018087	-0.003113	1.13027	1.08158	-0.0078	0.02223	-0.00175	1.08938	15
3	Non-dominant	B1	None	3	5	2	-854.696	0.4225	2.801	-442.837	0.17375	3.781	0.32875	0.27125	0.05508	-5.2738	0.00543	-0.06055	5.32888	0.0085219	-0.0151385	0.0001	-0.00021	0.0236604	-10.0442	0.028125	0.32454	30.0747	0.07625	0.7516	0.175625	0.201875	0.0113	-2.93895	0.0019	-0.0556	2.95025	0.227782	-0.007833	0.0097195	-0.0022305	0.235615	15
3	Non-dominant	B1	None	3	5	3	-458.851	0.195	4.195	-1325.31	0.51625	3.828	0.316875	0.181875	12.6889	-0.616773	0.0513105	-0.0217195	13.3057	0.0142056	-0.005239	0.00015	-0.00016	0.0194446	-26.3108	0.04125	0.5625	-0.43558	0.128125	0.8185	0.14875	0.2375	0.14745	-4.90275	0.00415	-0.07155	5.0502	0.925607	-0.0024115	0.0240285	-0.0021785	0.928018	15
3	Non-dominant	B1	None	3	5	4	-610.961	0.3325	2.239	-244.837	0.169375	2.899	0.290625	0.231875	5.54371	-0.012635	0.047155	-0.001945	5.55634	0.0004737	-0.0169715	0.0001	-0.00023	0.0174452	-0.08353	0.04375	0.36331	-15.6991	0.1975	0.5541	0.17625	0.29375	0.30605	-0.17215	0.0024	-0.004	0.4782	0.061084	-0.0828	0.00348	-0.0033	0.143884	15
3	Non-dominant	B1	None	3	5	5	-384.458	0.221875	1.734	-835.876	0.455	3.611	0.320625	0.260625	0.05905	-27.772	0.00475	-0.11365	27.8311	0.0016295	-0.0172403	5e-05	-0.00016	0.0188698	-26.1901	0.045	0.9533	-16.0817	0.1	0.9788	0.285625	0.295	0.09405	-0.55475	0.00449	-0.01395	0.6488	0.62708	-0.005255	0.022215	-0.001905	0.632335	15
3	Non-dominant	B1	None	3	5	6	-211.079	0.1475	1.524	-512.75	0.53	2.306	0.365	0.314375	0.15895	-9.6297	0.00405	-0.08035	9.78865	0.012736	-0.0025085	0.0001345	-0.0001755	0.0152445	-2.71507	0.030625	0.13146	-6.2286	0.08125	0.381	0.2625	0.31125	0.06285	-0.04375	0.0023	-0.0014	0.1066	0.056259	-0.0043305	0.00378	-0.00101	0.0605895	15
3	Non-dominant	B1	None	3	5	7	-138.723	0.08125	1.329	-328.333	0.165	2.888	0.318125	0.16	2.43087	-0.213675	0.02249	-0.00791	2.64455	0.004078	-0.004615	0.00015	-0.00016	0.008693	-19.0212	0.024375	1.178	5.7715	0.0975	1.4381	0.2075	0.32375	3.04456	-1.38165	0.0732	-0.02825	4.42621	0.376505	-0.004075	0.018835	-0.002145	0.38058	15
3	Non-dominant	B1	None	3	5	8	-248.847	0.154375	1.707	-347.48	0.215625	2.786	0.31		6.95797	-0.425247	0.04273	-0.0145	7.38321	0.0026475	-0.006535	0.0001	-0.00011	0.0091825	-46.6838	0.141875	0.832	-83.7254	0.100625	1.409		0.258125	0.0416348	-1.78574	0.0015985	-0.0285915	1.82738	0.974195	-0.054725	0.019295	-0.001975	1.02892	15
3	Non-dominant	B1	None	4	1	1	-1461.18	0.493125	3.039	-515.722	0.23875	3.815	0.31	0.2225	14.1172	-0.004975	0.09828	-0.00223	14.1222	0.012528	-0.027963	0.0001345	-0.0002155	0.040491	-30.8538	0.054375	0.681	-88.0621	0.13125	1.514	0.155625	0.188125	1.67743	-0.196658	0.017554	-0.006596	1.87409	0.455286	-0.0209	0.01483	-0.00215	0.476186	16
3	Non-dominant	B1	None	4	1	2	-412.91	0.22375	2.834	-586.674	0.295	3.446	0.319375	0.264375	0.00467	-19.7096	0.00211	-0.10761	19.7143		-0.0141455		-0.00016	0.0141455	-26.0047	0.028125	0.8121	-27.79	0.075	1.25	0.1875	0.199375	0.715302	-0.1536	0.0167	-0.0044	0.868902	0.47123	-0.000895	0.018155	-0.001395	0.472125	16
3	Non-dominant	B1	None	4	1	3	-188.391	0.11375	2.214	-721.969	0.41	3.541	0.3625	0.199375	0.057144	-10.6895	0.004585	-0.125085	10.7466	0.0061612	-0.004916	0.00015	-0.00015	0.0110772	-30.4733	0.033125	1.297	-53.7114	0.059375	1.984	0.14375	0.21	0.192375	-0.618628	0.010999	-0.018871	0.811003	0.510564	-0.03663	0.020625	-0.005255	0.547194	16
3	Non-dominant	B1	None	4	1	4	-1213.33	0.735625	2.27	-330.304	0.175625	3.284	0.295625	0.1825	2.07873	-0.214416	0.03186	-0.00626	2.29315	0.037942	-0.028008	0.000167	-0.000163	0.06595	-57.8724	0.050625	1.533	-17.5207	0.0775	0.7896	0.21875	0.176875	0.0166	-0.26445	0.00105	-0.00455	0.28105	0.872158	-0.011375	0.0232	-0.00266	0.883533	16
3	Non-dominant	B1	None	4	1	5	-896.721	0.531875	1.955	-270.422	0.19375	2.811	0.341875	0.176875	6.29146	-0.028135	0.057185	-0.003085	6.3196	0.0277168	-0.017702	0.000148	-0.000162	0.0454188	-35.2091	0.065	0.8065	-7.69184	0.056875	1.098	0.214375	0.166875	0.319277	-0.32295	0.01075	-0.01375	0.642227	0.407624	-0.00145	0.00902	-0.00065	0.409074	16
3	Non-dominant	B1	None	4	1	6	-1797.63	1.07	1.627	-350.089	0.190625	3.689	0.379375	0.15	1.86431	-0.72712	0.023325	-0.009335	2.59143	0.0835638	-0.005265	0.0002	-0.00011	0.0888288	-69.0155	0.0325	2.775	0.3539	0.05875	0.545	0.185	0.200625	0.0918	-0.2194	0.00325	-0.00855	0.3112	0.560219	-0.00617	0.020065	-0.003105	0.566389	16
3	Non-dominant	B1	None	4	1	7	-204.775	0.151875	1.25	-780.571	0.3575	5.073	0.27125	0.19	2.8179	-6.5869	0.01734	-0.0686	9.4048	0.0105993	-0.0090875	0.000288	-0.00026	0.0196868	-20.7124	0.048125	1.024	-66.0969	0.090625	1.126	0.186875	0.25375	0.0009	-1.95715	0.00135	-0.04285	1.95805	0.31586	-0.101587	0.01314	-0.00406	0.417447	16
3	Non-dominant	B1	None	4	1	8	-284.738	0.11625	2.043	-380.685	0.30375	4.226	0.18125		1.46505	-13.6406	0.01107	-0.14153	15.1056	0.008037	-0.0035085	7.85e-05	-0.0001215	0.0115455	-72.796	0.1025	1.352	-58.3275	0.093125	1.492		0.289375	0.012781	-2.32702	0.00085	-0.03535	2.3398	0.796918	-0.0003905	0.0127935	-0.0001565	0.797308	16
3	Non-dominant	B1	None	4	2	1	-1128.57	0.585	2.561	-398.899	0.315	4.19	0.3	0.229375	0.003915	-16.9767	0.00113	-0.17637	16.9807	0.06148	-0.00124	0.0002	-0.00013	0.06272	-33.8178	0.036875	1.202	-30.413	0.101875	1.188	0.196875	0.195625	0.887288	-0.59756	0.014065	-0.017865	1.48485	0.573371	-0.03708	0.02182	-0.00486	0.610451	17
3	Non-dominant	B1	None	4	2	2	-867.643	0.359375	2.816	-480.932	0.213125	4.074	0.27125	0.180625	0.34529	-17.2278	0.0076	-0.1229	17.5731	0.001998	-0.0479176	6.7e-05	-0.000233	0.0499156	-12.9771	0.0925	0.45454	82.4811	0.090625	1.3088	0.17625	0.21125	0.527719	-1.43349	0.013955	-0.030945	1.96121	0.388415	-0.19185	0.00765	-0.00645	0.580265	17
3	Non-dominant	B1	None	4	2	3	-552.219	0.260625	3.318	-414.316	0.28	2.89	0.2775	0.203125	1.33178	-7.90538	0.033645	-0.100705	9.23716	0.039584	-0.00282	0.00035	-8e-05	0.042404	-3.00303	0.0975	0.427	-29.1268	0.03875	1.572	0.15	0.218125	0.0011	-1.4851	0.00145	-0.04235	1.4862	0.1574	-0.1068	0.00395	-0.00435	0.2642	17
3	Non-dominant	B1	None	4	2	4	-1338.2	0.451875	3.053	-826.792	0.2825	4.244	0.325625	0.148125	1.86778	-9.5791	0.03848	-0.07755	11.4469	0.0134676	-0.03104	0.00015	-0.00015	0.0445076	-45.4008	0.069375	0.6484	-19.8614	0.0725	1.256	0.235	0.183125	0.176819	-1.3615	0.00605	-0.03475	1.53832	0.758145	-0.00496	0.01398	-0.00222	0.763105	17
3	Non-dominant	B1	None	4	2	5	-324.107	0.171875	1.826	-879.324	0.338125	3.988	0.3075	0.193125	7.16233	-0.6247	0.03126	-0.0172	7.78703	0.0111318	-0.014275	0.00025	-0.0002	0.0254068	-1.92863	0.0325	0.26423	-29.2797	0.070625	1.522	0.215	0.2325	0.02135	-1.51525	0.00205	-0.03115	1.5366	0.0145	-0.0029	0.0008	-0.0004	0.0174	17
3	Non-dominant	B1	None	4	2	6	-198.274	0.136875	1.513	-595.127	0.335625	3.92	0.2225	0.161875	1.58356	-4.32934	0.021995	-0.041635	5.91289	0.0064025	-0.006823	0.00015	-0.00019	0.0132255	-101.228	0.101875	2.213	-48.209	0.089375	0.9355	0.24375	0.291875	0.0121	-1.67725	0.0034	-0.0219	1.68935	0.998205	-0.362062	0.029915	-0.005415	1.36027	17
3	Non-dominant	B1	None	4	2	7	-727.474	0.314375	2.062	-346.104	0.303125	3.451	0.1975	0.119375	7.94431	-1.50102	0.06365	-0.01869	9.44532	0.0268086	-0.0301225	0.00025	-0.00041	0.0569311	-150.266	0.40375	1.15	-54.5965	0.055	1.208	0.306875	0.268125	0.00615	-1.5043	0.00325	-0.02955	1.51045	0.193392	-0.866153	0.0043375	-0.0055325	1.05954	17
3	Non-dominant	B1	None	4	2	8	-312.838	0.194375	2.571	-454.177	0.284375	4.089	0.2275		10.9186	-0.233603	0.068165	-0.0118	11.1522	0.0112912	-0.012433	0.00021	-0.0002	0.0237242	-211.527	0.3425	0.9063	24.7384	0.12625	1.0436		0.315625	0.012546	-3.05353	0.00105	-0.02735	3.06608	2.55637	-0.03882	0.009805	-0.001385	2.59519	17
3	Non-dominant	B1	None	4	3	1	-959.714	0.40875	3.354	-921.112	0.4075	3.776	0.2925	0.148125		-27.2749		-0.0978	27.2749	0.0118628	-0.024561	0.0001	-0.0002	0.0364238	-24.1004	0.0375	0.4888	-10.8905	0.106875	1.252	0.16875	0.19625	0.759501	-0.326	0.01435	-0.00925	1.0855	0.327391	-0.00545	0.01032	-0.0018	0.332841	18
3	Non-dominant	B1	None	4	3	2	-495.049	0.36625	1.863	-443.249	0.2375	3.256	0.296875	0.163125	0.0079	-13.9085	0.0025	-0.088	13.9164	0.0007772	-0.0142205	0.0001	-0.0001	0.0149977	-26.3679	0.064375	0.5665	-5.3333	0.07	0.9773	0.1475	0.179375	0.06305	-0.392	0.0023	-0.008	0.45505	0.305115	-0.04215	0.00893	-0.0015	0.347265	18
3	Non-dominant	B1	None	4	3	3	-1053.85	0.425	4.032	-877.199	0.264375	5.104	0.355	0.133125	0.649216	-8.45055	0.02624	-0.07875	9.09977	0.0039943	-0.017129	0.0002	-0.00016	0.0211233	-33.7651	0.0825	0.6942	0.30917	0.083125	0.9079	0.2425	0.2175	0.0628	-1.72685	0.00432	-0.03255	1.78965	1.26293	-0.081345	0.025105	-0.005295	1.34427	18
3	Non-dominant	B1	None	4	3	4	-715.954	0.35625	2.227	-429.051	0.235625	3.651	0.325	0.180625	3.82972	-0.03255	0.03506	-0.0019	3.86227	0.0019763	-0.023438	0.0001	-0.0002	0.0254143	-7.71822	0.0375	0.22304	23.9223	0.07875	1.203	0.216875	0.221875	0.00995	-1.71735	0.001	-0.0342	1.7273	0.129665	-0.0028	0.00608	-0.00065	0.132465	18
3	Non-dominant	B1	None	4	3	5	-544.71	0.24625	3.62	-469.835	0.368125	3.353	0.27625	0.1875	9.88747	-0.451099	0.04761	-0.00919	10.3386	0.00834	-0.019645	0.0001	-0.00024	0.027985	-9.68967	0.053125	0.30077	-12.4176	0.0675	0.7175	0.22	0.209375		-1.2021	0.0002	-0.0283	1.2021	0.181084	-0.00455	0.00603	-0.001	0.185634	18
3	Non-dominant	B1	None	4	3	6	-459.89	0.2175	2.244	-1093.11	0.458125	3.805	0.285625	0.21375	0.227412	-11.7093	0.00922	-0.052	11.9367	0.0253595	-0.004902	0.00025	-0.0001	0.0302615	-3.59446	0.0325	0.12012	-6.92343	0.071875	0.7737	0.24625	0.249375	0.00195	-3.14055	0.0004	-0.0767	3.1425	0.02525	-0.00415	0.0016	-0.0006	0.0294	18
3	Non-dominant	B1	None	4	3	7	-175.87	0.100625	1.793	-350.973	0.2675	2.734	0.250625	0.209375	3.41944	-1.92003	0.036596	-0.032694	5.33947	0.0083176	-0.0037095	0.00015	-0.00015	0.0120271	-8.46797	0.034375	0.3302	-32.2379	0.038125	1.123	0.21625	0.289375	0.0182	-1.81735	0.00625	-0.05545	1.83555	0.181342	-0.002626	0.0067285	-0.0011015	0.183968	18
3	Non-dominant	B1	None	4	3	8	-201.977	0.099375	2.476	-341.023	0.329375	3.451	0.279375		9.79192	-2.26715	0.06351	-0.03164	12.0591	0.00183	-0.01019	5e-05	-0.0002	0.01202	-64.5743	0.089375	1.344	-28.5275	0.195625	0.9147		0.281875	0.10491	-7.5421	0.0034	-0.1014	7.64701	1.03552	-0.077745	0.01543	-0.004264	1.11326	18
3	Non-dominant	B1	None	4	4	1	-2196.98	0.7675	3.363	-260.85	0.18625	3.099	0.1925	0.129375	6.19481	-0.280568	0.07112	-0.00811	6.47538	0.0384986	-0.027269	0.00015	-0.0002	0.0657676	-64.8736	0.13	0.732	-13.2032	0.081875	1.519	0.15125	0.104375	0.844495	-0.872029	0.0175	-0.02923	1.71652	1.04323	-0.12	0.01419	-0.0037	1.16323	19
3	Non-dominant	B1	None	4	4	2	-1490.01	0.5225	3.794	-261.126	0.155625	2.964	0.2475	0.15375	7.10071	-0.14234	0.06579	-0.00525	7.24305	0.0265882	-0.028273	0.000423	-0.000227	0.0548612	-0.97296	0.07875	0.51169	10.484	0.07875	1.693	0.108125	0.155625	0.668693	-3.3855	0.02268	-0.0751	4.05419	0.0357	-0.0138	0.00105	-0.00065	0.0495	19
3	Non-dominant	B1	None	4	4	3	-655.379	0.323125	2.968	-447.152	0.2175	3.104	0.388125	0.189375	1.94369	-1.09492	0.027575	-0.023065	3.03861	0.0431506	-0.005375	0.000215	-0.000295	0.0485256	-19.4662	0.06875	0.4417	-4.27385	0.090625	1.427	0.239375	0.18625	0.0052	-5.2408	0.0019	-0.0903	5.246	0.650853	-0.003532	0.012207	-0.001513	0.654385	19
3	Non-dominant	B1	None	4	4	4	-858.177	0.329375	2.863	-184.794	0.1675	2.512	0.344375	0.185625	0.127672	-2.19944	0.004493	-0.029477	2.32711	0.016233	-0.0148745	0.00015	-0.00018	0.0311075	-30.0207	0.065625	0.2844	0.31774	0.0625	1.25	0.1875	0.2125	0.008	-2.8546	0.00245	-0.05545	2.8626	1.3423	-0.009955	0.01774	-0.00423	1.35225	19
3	Non-dominant	B1	None	4	4	5	-340.319	0.2125	2.059	-225.047	0.166875	3.711	0.39625	0.205625	1.16237	-8.3668	0.0132	-0.1013	9.52917	0.002184	-0.0180268	8.5e-05	-0.000225	0.0202108	-33.0278	0.115625	1.112	-68.2464	0.043125	2.554	0.175625	0.21625	0.7133	-2.14665	0.02895	-0.08615	2.85995	1.93609	-0.902581	0.047815	-0.012785	2.83867	19
3	Non-dominant	B1	None	4	4	6	-479.266	0.2375	1.84	-284.581	0.18625	2.723	0.259375	0.15	3.14219	-0.096772	0.03326	-0.004674	3.23896	0.013294	-0.010114	0.00015	-0.00019	0.023408	-32.6683	0.048125	0.8717	-4.103	0.040625	0.4218	0.290625	0.2925	0.02645	-0.08555	0.0024	-0.0034	0.112	1.27034	-0.034145	0.028505	-0.006035	1.30448	19
3	Non-dominant	B1	None	4	4	7	-1434.6	0.434375	3.239	-160.505	0.24125	1.977	0.265625	0.17	1.53619	-0.526607	0.01987	-0.00854	2.0628	0.0226047	-0.03575	0.000255	-0.000505	0.0583547	-23.7184	0.039375	0.8304	-6.21986	0.08125	1.0101	0.205625	0.270625	2.28795	-1.64511	0.06381	-0.03524	3.93306	0.53471	-0.024382	0.018995	-0.003595	0.559092	19
3	Non-dominant	B1	None	4	4	8	-533.647	0.20625	2.834	-413.294	0.29625	3.672	0.3		0.3219	-13.8867	0.0091	-0.0824	14.2086	0.0182706	-0.00289	0.0002	-0.00015	0.0211606	-87.6477	0.2875	0.7055	-51.6862	0.1	0.9331		0.304375	0.00015	-3.52255	0.0002	-0.0845	3.5227	0.225903	-0.770375	0.002285	-0.005015	0.996278	19
4	Non-dominant	B1	None	4	5	1	-510.726	0.489375	1.164	-38.2681	0.105	0.5615	0.428125	0.2225						0.039273	-15.5839	0.00228	-0.0382	15.6232	-31.6808	0.096875	0.59577	2.9894	0.089375	0.8553	0.211875	0.2325						0.044725	-0.56841	0.0012	-0.0131	0.613135	20
4	Non-dominant	B1	None	4	5	2	-155.221	0.194375	0.9014	-145.377	0.2025	1.414	0.403125	0.245						0.006613	-5.72789	0.001813	-0.028213	5.7345	-6.14409	0.033125	0.40585	-7.95515	0.079375	0.7221	0.243125	0.269375						0.00594	-0.111976	0.000845	-0.005355	0.117916	20
4	Non-dominant	B1	None	4	5	3	-572.547	0.495	1.737	-128.67	0.26375	1.093	0.38875	0.254375						0.00326	-12.231	0.00192	-0.04092	12.2343	-24.4121	0.06625	0.39262	202.76	0.1425	1.5133	0.22625	0.300625						0.0655	-0.468945	0.00228	-0.01142	0.534445	20
4	Non-dominant	B1	None	4	5	4	-230.742	0.245	1.451	-22.8662	0.074375	0.7116	0.479375	0.270625						0.0078	-6.1136	0.0013	-0.0358	6.1214	-10.7914	0.050625	0.34392	1.2549	0.09375	0.8349	0.269375	0.284375						0.02308	-0.334525	0.00102	-0.01271	0.357605	20
4	Non-dominant	B1	None	4	5	5	-85.4479	0.1825	0.4229	-4.3462	0.02875	0.5695	0.47625	0.25						0.173017	-1.69722	0.005135	-0.011265	1.87024	-1.24776	0.045625	0.276	5.32108	0.06875	0.3695	0.290625	0.30125						0.030015	-0.047089	0.00081	-0.00269	0.077104	20
4	Non-dominant	B1	None	4	5	6	-760.956	0.675625	1.407	-12.9401	0.210625	0.7837	0.385625	0.255625							-13.3323	0.000115	-0.035545	13.3323	-0.90471	0.073125	0.19231	4.33482	0.0975	0.4427	0.316875	0.3025						0.0948	-0.044596	0.001696	-0.002704	0.139396	20
4	Non-dominant	B1	None	4	5	7	-86.2103	0.1	0.6388	-56.0551	0.21125	1.038	0.339375	0.226875						0.006345	-1.37092	0.001665	-0.014865	1.37727	-2.96066	0.073125	0.2192	15.2912	0.07	0.39038	0.303125	0.315						0.0754125	-0.135925	0.0013405	-0.0055595	0.211337	20
4	Non-dominant	B1	None	4	5	8	-169.323	0.11875	1.05	-49.526	0.236875	1.166	0.345							0.009905	-1.61162	0.001065	-0.016835	1.62153	-7.39485	0.111875	0.1372	260.643	0.201875	2.1765		0.40625						0.0460518	-0.130644	0.001054	-0.002846	0.176696	20
4	Non-dominant	B1	None	1	1	1	-169.483	0.203125	1.513	-147.984	0.21375	1.07	0.3575	0.20125						0.015	-4.9535	0.0014	-0.0416	4.9685	-11.3184	0.060625	0.56615	-28.8468	0.055625	1.354	0.1825	0.286875						0.014475	-0.282465	0.00155	-0.00795	0.29694	1
4	Non-dominant	B1	None	1	1	2	-357.651	0.415	1.83	-54.1046	0.255625	1.387	0.350625	0.30375						1.21165	-2.4036	0.00895	-0.01345	3.61524	-13.8979	0.035	0.38765	1.8496	0.08125	0.6747	0.181875	0.27						0.006625	-0.239857	0.00121	-0.0094	0.246482	1
4	Non-dominant	B1	None	1	1	3	-474.693	0.305	2.143	-127.792	0.194375	1.089	0.41	0.2875						0.00055	-7.87905	0.0006	-0.0328	7.8796	-29.2451	0.058125	0.41688	-9.37085	0.094375	0.7195	0.225625	0.231875						0.0261	-0.902477	0.00168	-0.02262	0.928577	1
4	Non-dominant	B1	None	1	1	4	-162.008	0.171875	1.587	-100.435	0.175	1.659	0.403125	0.28375						0.00101	-2.75467	0.00092	-0.02542	2.75568	-28.7546	0.046875	0.6185	-6.3053	0.0525	0.8209	0.256875	0.2725						0.000917	-1.36518	0.001402	-0.038978	1.36609	1
4	Non-dominant	B1	None	1	1	5	-316.094	0.359375	1.852	-49.0943	0.14375	1.369	0.320625	0.245625						0.3005	-7.80157	0.00535	-0.04085	8.10207	-19.0593	0.06625	0.7359	-0.89835	0.069375	0.5756	0.2875	0.241875						0.109935	-0.81249	0.005585	-0.031785	0.922425	1
4	Non-dominant	B1	None	1	1	6	-554.851	0.35	1.926	-116.735	0.21375	2.026	0.33625	0.20625							-10.1752	0.00012	-0.04194	10.1752	-5.21999	0.02375	0.1607	-12.9286	0.029375	0.7898	0.278125	0.411875						0.000315	-0.091129	0.00028	-0.00466	0.091444	1
4	Non-dominant	B1	None	1	1	7	-732.812	0.399375	1.764	-78.1009	0.14125	2.477	0.345625	0.235						0.001185	-13.2038	0.001085	-0.039365	13.205	-14.5564	0.066875	0.5819	72.9501	0.09	1.8166	0.3125	0.36125						0.158456	-0.72205	0.00537	-0.0234	0.880506	1
4	Non-dominant	B1	None	1	1	8	-319.74	0.135625	2.267	-349.523	0.33375	3.115	0.36125							0.02095	-5.52583	0.003395	-0.045195	5.54678	-24.6255	0.064375	0.5301	-19.264	0.094375	0.7123		0.365625						0.0033	-0.81165	0.00065	-0.01505	0.81495	1
4	Non-dominant	B1	None	1	2	1	-2220.85	0.796875	3.32	-128.815	0.47625	1.142	0.466875	0.2525						0.11015	-72.9176	0.00455	-0.10175	73.0278	-8.19636	0.116875	0.53215	-1.2823	0.0775	0.8399	0.165	0.22625						0.18421	-0.506455	0.00875	-0.00707	0.690665	2
4	Non-dominant	B1	None	1	2	2	-383.566	0.28	1.633	-97.1834	0.2825	0.7542	0.54125	0.2825						0.00045	-11.3043	0.000675	-0.043275	11.3047	-11.4828	0.038125	0.46635	4.8968	0.07125	0.5459	0.23	0.253125						0.003085	-0.42323	0.001675	-0.010895	0.426315	2
4	Non-dominant	B1	None	1	2	3	-236.846	0.176875	1.97	-215.124	0.245625	2.196	0.425625	0.2975						0.016621	-4.91939	0.00323	-0.02863	4.93602	-10.13	0.05125	0.38231	3.91165	0.061875	0.5172	0.214375	0.22						0.052385	-0.24753	0.002195	-0.007705	0.299915	2
4	Non-dominant	B1	None	1	2	4	-168.222	0.151875	1.254	-313.696	0.37875	3.198	0.3475	0.244375						0.003925	-3.60666	0.001985	-0.022485	3.61059	-32.9544	0.065625	0.4084	7.2595	0.061875	0.3957	0.270625	0.2375						0.01607	-1.42067	0.003215	-0.028545	1.43674	2
4	Non-dominant	B1	None	1	2	5	-393.004	0.3225	2.091	-424.63	0.350625	2.523	0.3775	0.19625						0.672545	-2.89014	0.019475	-0.014915	3.56268	-20.6285	0.12	0.3492	210.459	0.19625	1.2853	0.266875	0.391875						0.230336	-0.928108	0.004462	-0.014638	1.15844	2
4	Non-dominant	B1	None	1	2	6	-966.443	0.595625	2.042	-426.787	0.288125	2.627	0.310625	0.174375						0.719759	-8.38115	0.0075	-0.0329	9.10091	0.40567	0.089375	0.19554	-9.4556	0.07625	0.5453	0.279375	0.296875						0.141846	-0.0930614	0.00268	-0.0048	0.234908	2
4	Non-dominant	B1	None	1	2	7	-589.055	0.33125	1.446	-318.098	0.35	1.735	0.29	0.21375						0.001445	-10.1208	0.001015	-0.034515	10.1222	-39.0206	0.1125	0.4542	-17.6421	0.096875	0.5928	0.2525	0.330625						0.010329	-1.80047	0.001155	-0.025565	1.8108	2
4	Non-dominant	B1	None	1	2	8	-346.244	0.155625	2.163	-122.388	0.160625	2.199	0.275625							0.00135	-5.31818	0.001035	-0.035465	5.31953	-24.6495	0.05625	0.567	31.3139	0.12875	0.99842		0.338125						0.00015	-0.79665	0.0002	-0.0167	0.7968	2
4	Non-dominant	B1	None	1	3	1	-635.191	0.41875	2.175	-255.938	0.496875	0.8322	0.376875	0.24						0.09365	-10.1005	0.0032	-0.0321	10.1942	-3.00653	0.08	0.567	-10.2585	0.063125	1.188	0.2025	0.223125						0.057505	-0.16098	0.00135	-0.00585	0.218485	3
4	Non-dominant	B1	None	1	3	2	-1695.83	1.26625	3.168	-251.702	0.21125	1.569	0.40125	0.2125						2.01424	-36.7929	0.00735	-0.06665	38.8071	-60.9543	0.071875	0.903	-5.5454	0.0475	0.6487	0.22	0.2225						0.001275	-1.19566	0.000315	-0.026315	1.19694	3
4	Non-dominant	B1	None	1	3	3	-244.381	0.23875	1.273	-101.287	0.210625	1.111	0.339375	0.330625						0.0005	-5.17315	0.0008	-0.0299	5.17365	-28.3964	0.048125	0.4678	5.1504	0.055	0.5786	0.240625	0.220625						0.006535	-0.488584	0.001495	-0.017425	0.495119	3
4	Non-dominant	B1	None	1	3	4	-333.94	0.268125	1.615	-32.3189	0.155625	1.096	0.430625	0.23625						0.00045	-7.62205	0.00035	-0.02745	7.6225	-12.4578	0.046875	0.2632	-0.816749	0.084375	1.049	0.260625	0.234375						0.0645585	-0.426868	0.0034	-0.0179	0.491426	3
4	Non-dominant	B1	None	1	3	5	-206.189	0.2125	1.07	-85.516	0.17125	1.609	0.341875	0.228125						0.171336	-2.91708	0.006505	-0.021105	3.08842	-2.57092	0.048125	0.242	-4.4492	0.03125	0.531	0.278125	0.31375						0.04754	-0.093666	0.001495	-0.004805	0.141206	3
4	Non-dominant	B1	None	1	3	6	-163.107	0.170625	1.014	-60.2604	0.145	1.805	0.315625	0.2375						0.007895	-4.00574	0.00109	-0.02614	4.01363	-13.1962	0.071875	0.2116	-9.38342	0.089375	0.686	0.2975	0.3						0.047805	-0.57824	0.002715	-0.011965	0.626045	3
4	Non-dominant	B1	None	1	3	7	-226.639	0.2625	0.6647	-265.709	0.286875	2.493	0.314375	0.196875						0.00321	-2.56051	0.00088	-0.01616	2.56372	-41.1394	0.0875	0.9185	-21.2497	0.03375	0.896	0.29625	0.338125						0.139751	-1.9362	0.005892	-0.0365	2.07595	3
4	Non-dominant	B1	None	1	3	8	-137.855	0.124375	0.6645	-239.875	0.380625	3.042	0.246875							0.003915	-2.54031	0.00173	-0.01956	2.54423	-18.6187	0.116875	0.294	25.1811	0.075625	0.80892		0.286875						0.00553	-0.38695	0.00068	-0.0058	0.39248	3
4	Non-dominant	B1	None	1	4	1	-275.141	0.23625	1.691	-125.655	0.24875	0.8512	0.45375	0.248125							-8.65785	0.00015	-0.04675	8.65785	-0.156465	0.078125	0.56988	2.2596	0.08375	0.765	0.188125	0.214375						0.047195	-0.200665	0.00269	-0.00266	0.24786	4
4	Non-dominant	B1	None	1	4	2	-313.145	0.245625	1.656	-246.38	0.645625	0.9657	0.313125	0.218125						0.01015	-8.2177	0.004	-0.0348	8.22785	-19.6581	0.08875	0.49515	6.4493	0.0725	0.532	0.18375	0.23125						0.022865	-0.454644	0.000795	-0.011305	0.477509	4
4	Non-dominant	B1	None	1	4	3	-176.1	0.15625	1.394	-11.6606	0.14	0.567	0.3275	0.24875						0.002669	-4.77702	0.002021	-0.031921	4.77969	-35.5762	0.0425	0.9502	4.22835	0.073125	0.553	0.21875	0.25875						0.00339	-0.929992	0.00078	-0.03326	0.933382	4
4	Non-dominant	B1	None	1	4	4	-375.678	0.299375	1.306	-102.158	0.293125	1.144	0.26125	0.211875						0.02422	-8.42909	0.00141	-0.03151	8.45331	-6.49351	0.034375	0.20754	2.6039	0.068125	0.7848	0.229375	0.266875						0.00155	-0.295853	0.00099	-0.01074	0.297403	4
4	Non-dominant	B1	None	1	4	5	-138.936	0.14	1.118	-30.8309	0.344375	1.127	0.22625	0.23375						0.003155	-3.64141	0.001435	-0.027505	3.64457	-1.49349	0.055	0.27062	-6.09945	0.036875	0.5153	0.2575	0.305625						0.04022	-0.0387	0.00153	-0.00243	0.07892	4
4	Non-dominant	B1	None	1	4	6	-665.698	0.66	1.269	-48.1765	0.30875	0.8294	0.26875	0.260625						0.163299	-9.42064	0.003465	-0.023065	9.58394	-9.63453	0.06375	0.231	0.99905	0.074375	0.2835	0.274375	0.26875						0.04501	-0.372252	0.002672	-0.011758	0.417262	4
4	Non-dominant	B1	None	1	4	7	-837.45	0.56375	1.468	-90.8413	0.13875	2.47	0.3025	0.206875						1.61921	-9.45943	0.012185	-0.042715	11.0786	-20.7109	0.075625	0.4717	35.8384	0.0975	0.94608	0.311875	0.294375						0.00137	-0.681362	0.000585	-0.017005	0.682732	4
4	Non-dominant	B1	None	1	4	8	-139.652	0.1	1.544	-30.9212	0.173125	1.148	0.33625							0.001375	-2.80355	0.00105	-0.03837	2.80492	-46.1913	0.07875	1.011	5.72482	0.08	0.72523		0.23625							-0.858445		-0.0184	0.858445	4
4	Non-dominant	B1	None	1	5	1	-582.621	0.3175	2.236	-196.09	0.205625	1.437	0.39875	0.2025	5.22734	-0.052036	0.033966	-0.002984	5.27938	0.0255	-15.7821	0.00795	-0.05565	15.8077	-53.0267	0.07875	0.54731	-8.1333	0.07	0.9514	0.176875	0.20125	0.095943	-0.174845	0.0046525	-0.0065775	0.270788	0.00329	-1.61513	0.00098	-0.02431	1.61842	5
4	Non-dominant	B1	None	1	5	2	-249.084	0.24	1.813	-386.715	0.25	1.859	0.385	0.218125	8.4643	-0.001255	0.036025	-0.000655	8.46556	0.0899	-7.05455	0.0043	-0.0394	7.14445	-9.4582	0.055625	0.47862	-0.9729	0.029375	0.5765	0.169375	0.266875	0.01444	-0.04716	0.00155	-0.00225	0.0616	0.192069	-0.48957	0.006805	-0.018505	0.681639	5
4	Non-dominant	B1	None	1	5	3	-375.587	0.298125	1.612	-256.727	0.156875	2.638	0.363125	0.245	1.48411	-0.143763	0.01466	-0.00713	1.62787	0.0008	-12.8783	0.00115	-0.04705	12.8791	-23.2627	0.055	0.2656	-25.7763	0.0925	1.143	0.22125	0.211875	0.323235	-0.623643	0.007335	-0.015005	0.946878	0.0144	-0.94475	0.0048	-0.0173	0.95915	5
4	Non-dominant	B1	None	1	5	4	-345.623	0.22875	1.808	-609.179	0.350625	2.516	0.3525	0.181875	5.26456	-0.01384	0.036525	-0.001905	5.2784	0.0122	-8.752	0.0026	-0.0415	8.7642	-5.27306	0.075625	0.33981	-1.841	0.063125	0.7058	0.219375	0.243125	0.129795	-0.089661	0.00356	-0.00423	0.219456	0.081565	-0.059068	0.00229	-0.00191	0.140633	5
4	Non-dominant	B1	None	1	5	5	-183.51	0.135625	1.291	-251.224	0.15625	3.172	0.258125	0.19	3.51582	-1.5029	0.054425	-0.028685	5.01871	0.00416	-5.75908	0.00179	-0.0404	5.76324	-14.1726	0.0625	0.5319	-22.6369	0.059375	1.231	0.235	0.258125	0.47481	-0.14297	0.01548	-0.00491	0.61778	0.148345	-0.86075	0.00637	-0.02627	1.0091	5
4	Non-dominant	B1	None	1	5	6	-231.84	0.163125	1.32	-268.666	0.155625	3.074	0.271875	0.1725	0.005332	-2.30565	0.002335	-0.027235	2.31098	0.00162	-3.93486	0.00077	-0.02614	3.93648	-31.49	0.0625	1.005	55.6882	0.081875	1.3279	0.25875	0.22	0.07807	-2.64307	0.004785	-0.055945	2.72114	0.116633	-0.92074	0.004135	-0.025535	1.03737	5
4	Non-dominant	B1	None	1	5	7	-403.87	0.21375	1.803	-384.288	0.19125	3.871	0.27875	0.176875	1.27815	-6.6402	0.02712	-0.0685	7.91835	0.01335	-6.59607	0.00223	-0.02707	6.60942	-21.4266	0.115	0.4602	-13.7694	0.05875	0.634	0.1925	0.315625	0.289766	-0.432038	0.011906	-0.013074	0.721804	0.1416	-0.3708	0.003276	-0.0087	0.5124	5
4	Non-dominant	B1	None	1	5	8	-588.799	0.34875	2.291	-225.517	0.266875	2.02	0.21375		0.005115	-8.93265	0.002805	-0.040425	8.93776	0.02695	-8.80924	0.001505	-0.051895	8.83619	-11.3318	0.065	0.3952	24.0604	0.08875	1.1377		0.24	0.373295	-2.61256	0.01355	-0.05935	2.98585	0.0067	-0.2101	0.0004	-0.009	0.2168	5
4	Non-dominant	B1	None	2	1	1	-94.5059	0.153125	0.9778	-206.057	0.48875	0.708	0.335	0.21125	6.2247	-0.046189	0.02445	-0.001361	6.27089	0.1049	-2.31085	0.0034	-0.0232	2.41575	-41.9433	0.105625	0.38365	-18.3309	0.065625	1.166	0.165	0.233125	0.0138795	-0.480143	0.0011	-0.015	0.494022	0.019235	-1.03269	0.002665	-0.011935	1.05193	6
4	Non-dominant	B1	None	2	1	2	-273.876	0.233125	1.694	-92.2237	0.288125	0.8183	0.265	0.224375	2.86367	-0.253232	0.016355	-0.003787	3.1169	0.01035	-5.9295	0.0036	-0.0352	5.93985	-11.7913	0.043125	0.41465	-20.8776	0.075	1.284	0.163125	0.214375	0.435035	-0.82111	0.011735	-0.025495	1.25615	0.0742865	-0.231568	0.0032865	-0.0101435	0.305854	6
4	Non-dominant	B1	None	2	1	3	-245.852	0.2325	1.477	-112.315	0.371875	0.8039	0.334375	0.2325	1.53356	-0.05198	0.006085	-0.001115	1.58554	0.00035	-5.41085	0.0006	-0.0327	5.4112	-16.4363	0.059375	0.39123	35.1361	0.428125	0.6579	0.26375	0.24125	0.09002	-2.72069	0.002555	-0.042845	2.81071	0.007645	-0.475555	0.000625	-0.017275	0.4832	6
4	Non-dominant	B1	None	2	1	4	-208.236	0.204375	1.299	-208.529	0.64	0.835	0.328125	0.23	3.00903	-0.07365	0.00847	-0.00153	3.08269		-4.89635	5e-05	-0.03095	4.89635	-11.5148	0.035625	0.2906	1.193	0.036875	0.3845	0.24125	0.269375	0.12435	-0.117735	0.007005	-0.005475	0.242085	0.002	-0.210126	0.000795	-0.007715	0.212126	6
4	Non-dominant	B1	None	2	1	5	-105.958	0.158125	0.6318	-12.9666	0.064375	0.8094	0.31375	0.3825	0.01374	-0.05547	0.0005	-0.00236	0.06921	0.00273	-3.49772	0.001267	-0.026367	3.50045	-21.0974	0.076875	0.193	-2.40713	0.098125	0.5313	0.3075	0.255625	0.30044	-0.324381	0.00628	-0.01125	0.624821	0.0054	-0.66785	0.00174	-0.00904	0.67325	6
4	Non-dominant	B1	None	2	1	6	-160.766	0.159375	0.9825	-31.2791	0.21	0.8991	0.30625	0.206875	0.075045	-0.381711	0.0013	-0.0045	0.456756	0.01046	-3.94393	0.00152	-0.03205	3.95439	-4.00935	0.168125	0.179	-19.2764	0.05375	0.7989	0.291875	0.325625	0.246605	-0.048181	0.00613	-0.0038	0.294785	0.1174	-0.369086	0.0016965	-0.0063535	0.486486	6
4	Non-dominant	B1	None	2	1	7	-151.345	0.145	0.8432	-55.7348	0.27875	1.239	0.3425	0.18625	0.596668	-2.12415	0.0067	-0.0189	2.72082	0.000775	-2.3552	0.00048	-0.01768	2.35598	-40.3092	0.146875	0.5525	-11.3697	0.053125	0.3826	0.205	0.39625	0.419205	-0.009845	0.009185	-0.002135	0.42905	0.02655	-1.7271	0.00385	-0.02565	1.75365	6
4	Non-dominant	B1	None	2	1	8	-184.086	0.131875	1.22	-113.296	0.331875	1.251	0.198125		0.934245	-1.67182	0.00701	-0.01229	2.60607	0.45262	-1.54264	0.0122	-0.01747	1.99526	-36.6456	0.133125	0.3942	-35.5071	0.123125	0.3732		0.335	0.881811	-0.054677	0.0124885	-0.0015115	0.936488	0.0292	-1.6926	0.00205	-0.01705	1.7218	6
4	Non-dominant	B1	None	2	2	1	-167.829	0.2175	1.079	-88.8049	0.25875	0.6104	0.3975	0.2575	2.53021	-0.101549	0.0163	-0.00251	2.63175	0.0006	-5.34525	0.0009	-0.0315	5.34585	-9.71214	0.0675	0.56281	0.0635	0.05125	0.656	0.17125	0.2375	0.17549	-0.084942	0.00536	-0.00354	0.260432	0.0702	-0.365248	0.00293	-0.00905	0.435448	7
4	Non-dominant	B1	None	2	2	2	-260.818	0.23375	1.288	-32.6369	0.224375	0.5287	0.344375	0.21375	0.445545	-0.224465	0.00659	-0.00241	0.67001	0.0054	-8.54635	0.002	-0.0387	8.55175	-10.4041	0.076875	0.42873	-8.8339	0.05625	0.9562	0.211875	0.220625	0.108045	-0.401609	0.003825	-0.014875	0.509654	0.025855	-0.340577	0.00113	-0.00807	0.366432	7
4	Non-dominant	B1	None	2	2	3	-267.774	0.29625	1.451	-115.061	0.26	0.9603	0.31125	0.260625	1.95212	-0.193023	0.01276	-0.003475	2.14514	0.0035725	-8.69923	0.00165	-0.04535	8.7028	-14.8978	0.058125	0.39185	3.9734	0.06	0.6101	0.249375	0.203125	0.10774	-0.065245	0.004165	-0.002095	0.172985	0.01871	-0.608417	0.00219	-0.01286	0.627127	7
4	Non-dominant	B1	None	2	2	4	-597.982	0.523125	1.426	-89.2963	0.211875	1.105	0.315	0.2375	1.13403	-0.16291	0.009305	-0.002505	1.29694	0.00122	-22.8429	0.00098	-0.05428	22.8442	-13.5047	0.091875	0.345	0.893	0.04625	0.4788	0.226875	0.21125	0.30497	-0.0005	0.00975	-0.00024	0.30547	0.084275	-0.375012	0.0018	-0.0127	0.459287	7
4	Non-dominant	B1	None	2	2	5	-326.633	0.434375	1.073	-36.028	0.243125	0.8095	0.29625	0.20875	0.23242	-0.196515	0.00204	-0.00256	0.428935	0.532375	-6.0635	0.0069	-0.0189	6.59588	-0.81867	0.125625	0.298	-14.6559	0.06875	0.8031	0.19	0.28	0.452595	-0.110137	0.013105	-0.004135	0.562732	0.118005	-0.053363	0.00121	-0.002702	0.171368	7
4	Non-dominant	B1	None	2	2	6	-479.642	0.45	0.994	9.45085	0.200625	0.5204	0.3525	0.233125	0.16183	-0.031985	0.001195	-0.000805	0.193815	0.008502	-8.32418	0.002375	-0.024775	8.33269	-8.85403	0.169375	0.20669	0.9106	0.045	0.2439	0.1775	0.26	0.02807	-0.03787	0.00168	-0.00131	0.06594	0.014455	-0.0931512	0.00051	-0.00214	0.107606	7
4	Non-dominant	B1	None	2	2	7	-313.282	0.4075	1.19	-58.8722	0.3225	0.885	0.344375	0.240625	0.27808	-2.40241	0.002885	-0.010915	2.6805	0.008635	-1.88615	0.000405	-0.012795	1.89479	-4.96904	0.093125	0.13031	-22.7543	0.0475	0.7085	0.215625	0.318125	0.58739	-0.00813	0.01355	-0.00254	0.59552	0.0244968	-0.175275	0.0007205	-0.0035715	0.199772	7
4	Non-dominant	B1	None	2	2	8	-132.146	0.230625	1.106	-37.8679	0.169375	1.27	0.238125		0.12594	-1.4532	0.00415	-0.01645	1.57914	0.35615	-2.98919	0.017715	-0.025145	3.34534	-2.45726	0.069375	0.0523	76.9233	0.36125	1.0872		0.33375	1.1296	-10.1299	0.01382	-0.11205	11.2595	0.01225	-0.0452	0.00055	-0.00175	0.05745	7
4	Non-dominant	B1	None	2	3	1	-301.086	0.2675	1.582	-111.878	0.23875	0.7039	0.416875	0.200625	3.27614	-0.133614	0.02194	-0.00296	3.40975	0.0142	-7.9855	0.00125	-0.03645	7.9997	-43.8213	0.074375	0.592	-3.63685	0.056875	0.7383	0.20625	0.2	0.253265	-0.073489	0.0087	-0.00352	0.326754	0.000165	-1.68221	0.00021	-0.03231	1.68238	8
4	Non-dominant	B1	None	2	3	2	-204.02	0.200625	1.389	-18.5108	0.16875	0.533	0.375	0.279375	0.679075	-0.493848	0.013775	-0.005805	1.17292	0.00595	-5.1442	0.0007	-0.0349	5.15015	-50.7746	0.070625	0.5156	-1.6732	0.064375	0.6135	0.1625	0.225625	0.028525	-0.145074	0.001315	-0.004385	0.173599	0.000125	-1.46215	0.000215	-0.024175	1.46227	8
4	Non-dominant	B1	None	2	3	3	-97.1306	0.11	1.032	-3.6448	0.14625	0.4241	0.4025	0.26625	0.27894	-0.018175	0.002925	-0.000875	0.297115	0.011224	-2.76133	0.0037265	-0.0287265	2.77255	-47.3697	0.068125	0.6642	-64.5644	0.1325	1.207	0.1825	0.195625		-2.23287	8.5e-05	-0.022215	2.23287	0.000485	-2.26876	0.00036	-0.04186	2.26924	8
4	Non-dominant	B1	None	2	3	4	-780.591	0.62125	1.555	-12.2152	0.111875	0.7934	0.436875	0.174375	0.25105	-0.02126	0.00521	-0.00104	0.27231	0.00435	-16.333	0.001315	-0.031015	16.3374	-47.5299	0.0875	0.7077	-23.5952	0.08625	1.157	0.208125	0.225	0.796161	-0.542406	0.0230065	-0.0114735	1.33857	0.144489	-2.34508	0.008946	-0.038046	2.48957	8
4	Non-dominant	B1	None	2	3	5	-257.439	0.33	0.7816	-59.2847	0.11625	1.367	0.34625	0.255	0.07914	-0.956573	0.001675	-0.014925	1.03571	0.04037	-4.61134	0.001975	-0.017825	4.65171	-17.4248	0.06625	1.029	-49.9874	0.09625	1.202	0.241875	0.245	1.77886	-0.153618	0.03418	-0.00595	1.93248	0.07281	-0.598095	0.003755	-0.025455	0.670905	8
4	Non-dominant	B1	None	2	3	6	-220.965	0.15875	1.637	-92.645	0.2225	1.606	0.30375	0.2025	0.002935	-0.823928	0.00032	-0.00948	0.826863	0.0067	-7.05585	0.00215	-0.04985	7.06255	-5.13793	0.038125	0.10708	-40.3743	0.071875	1.042	0.17375	0.250625	0.90917	-0.02227	0.02701	-0.00107	0.93144	0.00165	-0.27324	0.00117	-0.00797	0.27489	8
4	Non-dominant	B1	None	2	3	7	-185.374	0.13625	1.438	-56.3786	0.21875	1.424	0.32	0.20875	0.746861	-2.31735	0.0062	-0.0225	3.06421	0.01831	-3.96753	0.00329	-0.03869	3.98584	-0.23205	0.078125	0.09992	-69.6127	0.12	0.8118	0.12125	0.295	2.69368	-0.253673	0.03578	-0.00655	2.94735	0.036635	-0.039854	0.000976	-0.001784	0.076489	8
4	Non-dominant	B1	None	2	3	8	-214.133	0.118125	1.524	-9.72815	0.161875	1.009	0.329375		0.529016	-0.7253	0.00585	-0.01075	1.25432	0.41828	-2.34234	0.01273	-0.0304	2.76062	-14.8645	0.054375	0.3268	-40.6531	0.1375	0.6332		0.298125	2.11241	-0.179665	0.040915	-0.005075	2.29207	0.00055	-0.5341	0.00045	-0.01045	0.53465	8
4	Non-dominant	B1	None	2	4	1	-613.733	0.363125	2.544	-175.114	0.19875	1.31	0.283125	0.2175	3.44141	-0.041807	0.029494	-0.001916	3.48322	0.01465	-9.28655	0.0013	-0.0359	9.3012	-17.9575	0.0625	0.5983	-24.6578	0.069375	1.267	0.1925	0.180625	0.0242625	-0.663531	0.00165	-0.01439	0.687793	0.092607	-0.70126	0.004305	-0.025505	0.793867	9
4	Non-dominant	B1	None	2	4	2	-727.323	0.523125	2.324	-194.126	0.2075	1.288	0.31875	0.2225	4.07938	-0.004785	0.02827	-0.00146	4.08416	0.14915	-11.9518	0.0044	-0.0353	12.1009	-34.403	0.095625	0.50877	-0.6789	0.05875	0.5791	0.294375	0.171875	0.036604	-0.064771	0.001429	-0.002581	0.101375	0.041745	-1.00665	0.002415	-0.012285	1.0484	9
4	Non-dominant	B1	None	2	4	3	-551.341	0.365625	1.824	-308.649	0.245	1.922	0.30375	0.20625	2.74196	-0.903089	0.01676	-0.01404	3.64504	0.00055	-18.2837	0.00085	-0.04975	18.2843	-3.25801	0.045	0.41254	-11.6597	0.079375	0.7911	0.190625	0.26875	0.43878	-0.077854	0.012225	-0.003375	0.516634	0.04344	-0.037279	0.001645	-0.002359	0.080719	9
4	Non-dominant	B1	None	2	4	4	-308.395	0.215	1.573	-168.795	0.2525	1.584	0.29125	0.195625	1.39678	-0.05247	0.01554	-0.00161	1.44924		-6.93325	0.00025	-0.03395	6.93325	-3.50871	0.046875	0.31438	-3.4975	0.0675	0.4835	0.2525	0.2925	0.03424	-0.196961	0.00176	-0.003648	0.231201	0.070715	-0.001515	0.00278	-0.0003	0.07223	9
4	Non-dominant	B1	None	2	4	5	-321.594	0.21375	1.794	-111.015	0.170625	1.203	0.42	0.20625	0.169835	-0.908441	0.00568	-0.00924	1.07828	0.00045	-8.80788	0.00072	-0.04322	8.80833	-10.898	0.0625	0.27031	-21.2339	0.045	0.8195	0.26125	0.273125	0.31597	-0.00093	0.0067	-0.0008	0.3169	0.0511585	-0.389566	0.00273	-0.0095	0.440724	9
4	Non-dominant	B1	None	2	4	6	-626.437	0.340625	1.886	-406.315	0.466875	1.766	0.2825	0.14875	0.077075	-4.3734	0.00172	-0.01978	4.45047	0.020903	-8.66239	0.002381	-0.028419	8.68329	-18.8286	0.055625	0.3581	-7.3552	0.03625	0.4732	0.2225	0.253125	0.12529	-0.034172	0.0041	-0.0039	0.159462	0.0010445	-0.451242	0.0008805	-0.0089805	0.452287	9
4	Non-dominant	B1	None	2	4	7	-720.102	0.47625	1.583	-100.907	0.206875	1.846	0.26875	0.2325	0.09766	-3.69149	0.0032385	-0.0343515	3.78915		-13.0942	0.00046	-0.03269	13.0942	-3.96178	0.03125	0.1042	8.0649	0.370625	1.33	0.236875	0.2725	2.83656	-18.184	0.048265	-0.173505	21.0206		-0.040535	0.000105	-0.001555	0.040535	9
4	Non-dominant	B1	None	2	4	8	-351.232	0.158125	2.126	-196.877	0.203125	2.419	0.269375		0.31561	-5.07755	0.01118	-0.04095	5.39316	0.0161225	-5.55144	0.0026025	-0.0404175	5.56756	-2.2172	0.098125	0.2923	-37.9494	0.0975	0.7014		0.264375	0.54333	-0.111145	0.01146	-0.00304	0.654475	0.187907	-0.1535	0.003038	-0.00515	0.341407	9
4	Non-dominant	B1	None	2	5	1	-229.004	0.195625	1.669	-285.439	0.37125	1.192	0.335625	0.264375	6.1735	-0.074057	0.024992	-0.001632	6.24756						-14.1653	0.06125	0.54696	9.5393	0.07125	0.7349	0.19875	0.22375	0.883135	-0.090271	0.01848	-0.00415	0.973406						10
4	Non-dominant	B1	None	2	5	2	-348.492	0.44625	1.619	-74.4402	0.26125	1.143	0.3175	0.2725	2.22391	-0.1911	0.028855	-0.003155	2.41501						-5.63483	0.045	0.48565	-13.5927	0.080625	0.8272	0.198125	0.285	0.04106	-0.357786	0.002295	-0.008295	0.398846						10
4	Non-dominant	B1	None	2	5	3	-405.178	0.27	1.832	-73.4282	0.143125	0.8271	0.3525	0.241875	0.649435	-0.24315	0.006135	-0.005795	0.892585						-8.89484	0.048125	0.433	-9.24705	0.089375	0.9301	0.194375	0.26875	0.98258	-0.10623	0.016345	-0.004285	1.08881						10
4	Non-dominant	B1	None	2	5	4	-349.988	0.24375	1.606	-142.656	0.54125	0.838	0.1925	0.2525	4.01707	-1.23852	0.011365	-0.010935	5.25559						-2.30169	0.0375	0.33442	-5.9017	0.09625	1.086	0.259375	0.289375	0.49668	-0.504364	0.00647	-0.01573	1.00104						10
4	Non-dominant	B1	None	2	5	5	-295.772	0.21625	1.387	-96.4995	0.349375	0.9169	0.36625	0.175	0.44579	-0.423085	0.00345	-0.00795	0.868875						-0.9795	0.05625	0.27231	10.5747	0.098125	0.6261	0.230625	0.30625	0.222885	-0.249025	0.006295	-0.006557	0.47191						10
4	Non-dominant	B1	None	2	5	6	-187.196	0.233125	2.009	-146.257	0.1775	1.511	0.3225	0.2	0.00498	-3.58847	0.00197	-0.0229	3.59345						-9.07234	0.098125	0.5582	-13.7476	0.086875	0.7985	0.246875	0.246875	1.74545	-0.02075	0.044975	-0.001245	1.7662						10
4	Non-dominant	B1	None	2	5	7	-317.116	0.3725	1.099	-92.392	0.29375	1.238	0.260625	0.233125	0.827044	-2.54944	0.00555	-0.01665	3.37648						-15.7458	0.074375	0.3072	-34.3215	0.08	0.6671	0.29625	0.341875	1.01617	-0.000915	0.014855	-0.000935	1.01709						10
4	Non-dominant	B1	None	2	5	8	-964.021	0.726875	1.069	-50.0691	0.145625	1.227	0.301875		0.09565	-2.5757	0.00419	-0.0198	2.67135						-8.93968	0.1025	0.1441	182.703	0.21625	1.7327		0.340625	0.987587	-23.4009	0.018895	-0.207665	24.3885						10
4	Non-dominant	B1	None	3	1	1	-103.011	0.191875	0.7769	-23.2231	0.208125	0.309	0.386875	0.2375	0.82171	-0.08564	0.008959	-0.002021	0.90735						-40.2175	0.076875	0.6599	-16.6364	0.08125	1.178	0.193125	0.17625	1.15816	-0.120383	0.02076	-0.0037	1.27855						11
4	Non-dominant	B1	None	3	1	2	-659.448	0.30375	2.692	-71.8985	0.1675	1.214	0.3075	0.230625	2.58042	-0.396567	0.031475	-0.004625	2.97699						-6.53011	0.0725	0.451	-1.8065	0.04875	0.7584	0.178125	0.2375	0.62911	-0.028955	0.020015	-0.002515	0.658065						11
4	Non-dominant	B1	None	3	1	3	-443.842	0.2575	1.728	-135.749	0.239375	1.356	0.3375	0.223125	1.79069	-0.308486	0.01767	-0.00432	2.09918						-37.3787	0.06625	0.6483	-48.7694	0.093125	1.108	0.221875	0.235625	0.596338	-0.286775	0.014708	-0.008192	0.883113						11
4	Non-dominant	B1	None	3	1	4	-277.918	0.17375	2.29	-95.4374	0.201875	1.503	0.381875	0.1775	0.937525	-0.160395	0.00914	-0.00263	1.09792						-4.39288	0.03375	0.27273	-16.7868	0.04	1.096	0.226875	0.29	0.225635	-0.00916	0.00715	-0.00188	0.234795						11
4	Non-dominant	B1	None	3	1	5	-496.093	0.365625	1.451	-122.39	0.175	1.94	0.324375	0.21625	0.000165	-1.55635	0.00029	-0.02316	1.55651						-1.27329	0.040625	0.27388	-10.928	0.09375	0.9759	0.26125	0.289375	1.73122	-0.0383225	0.0268625	-0.0038995	1.76954						11
4	Non-dominant	B1	None	3	1	6	-424.95	0.336875	1.541	-217.751	0.503125	1.704	0.191875	0.1575	0.70871	-1.26199	0.005545	-0.013755	1.9707						-33.0586	0.121875	0.4458	-5.9159	0.0625	0.6147	0.230625	0.24625	1.34007	-0.14585	0.03305	-0.0063	1.48592						11
4	Non-dominant	B1	None	3	1	7	-261.432	0.22125	1.232	-72.7652	0.125	2.339	0.370625	0.211875	0.272629	-1.64335	0.00575	-0.02485	1.91598						-72.9846	0.18	0.7487	-51.7878	0.0975	1.067	0.228125	0.283125	2.62292	-0.01371	0.04925	-0.0011	2.63663						11
4	Non-dominant	B1	None	3	1	8	-237.264	0.185625	1.262	-183.714	0.161875	2.263	0.325		0.00565	-6.2602	0.00155	-0.04575	6.26585						-112.271	0.221875	0.7145	-47.799	0.0975	0.6986		0.268125	1.39621	-0.0440385	0.025704	-0.002026	1.44024						11
4	Non-dominant	B1	None	3	2	1	-79.2341	0.145625	0.8909	-258.566	0.50125	1.043	0.34125	0.23	9.13035	-0.36465	0.0365215	-0.0072285	9.495						-10.4823	0.049375	0.47158	-8.1318	0.06	0.8413	0.188125	0.201875	0.71549	-0.029241	0.01661	-0.00253	0.744731						12
4	Non-dominant	B1	None	3	2	2	-324.683	0.350625	1.336	-149.56	0.27875	0.9964	0.3325	0.775625	5.50277	-0.059279	0.027683	-0.003107	5.56205						-21.8095	0.06875	0.715	-4.7452	0.06875	0.7992	0.155625	0.21	0.889215	-0.0841634	0.021785	-0.004166	0.973378						12
4	Non-dominant	B1	None	3	2	3				-115.736	0.15625	1.197	0.37625	0.23	0.85826	-0.02998	0.00778	-0.0015	0.88824						-6.34269	0.09125	0.427	-19.3823	0.104375	0.9457	0.19125	0.233125	1.13306	-0.01482	0.022615	-0.000835	1.14788						12
4	Non-dominant	B1	None	3	2	4	-329.522	0.285	1.251	-53.3381	0.1575	1.197	0.41375	0.26375	0.349382	-0.549486	0.004036	-0.007864	0.898868						-57.0325	0.095	0.7455	-5.8881	0.065	0.9185	0.188125	0.20875	1.08137	-0.01566	0.028265	-0.001185	1.09703						12
4	Non-dominant	B1	None	3	2	5	-349.806	0.283125	1.523	-59.4896	0.156875	1.16	0.3625	0.2225	0.066245	-0.791286	0.001475	-0.012615	0.857531						-22.5032	0.069375	0.6209	-68.2761	0.105	1.423	0.244375	0.26375	1.03747	-0.257784	0.01549	-0.00859	1.29525						12
4	Non-dominant	B1	None	3	2	6	-178.435	0.173125	0.9256	-47.5804	0.20625	1.246	0.36	0.238125	0.07216	-0.769826	0.001385	-0.008615	0.841986						-35.1381	0.07	0.7293	-19.4974	0.07625	0.8525	0.256875	0.241875	1.5232	-0.090232	0.03381	-0.005092	1.61343						12
4	Non-dominant	B1	None	3	2	7	-174.903	0.15125	0.933	-46.0224	0.198125	1.634	0.315625	0.241875	0.401912	-1.793	0.0055	-0.024	2.19491						-39.1132	0.069375	0.6286	-37.5199	0.08875	0.8121	0.233125	0.280625	1.79558	-0.009655	0.03087	-0.00181	1.80524						12
4	Non-dominant	B1	None	3	2	8	-219	0.13125	1.554	-85.8005	0.2525	1.607	0.325		0.676441	-3.0623	0.0072	-0.0233	3.73874						-4.47522	0.108125	0.1821	-23.7882	0.094375	0.5845		0.2875	1.42893	-0.005113	0.026615	-0.000715	1.43404						12
4	Non-dominant	B1	None	3	3	1	-72.8036	0.11625	0.9378	-118.823	0.20375	1.027	0.271875	0.24125	2.83486	-0.010558	0.01833	-0.0014	2.84542						-4.62712	0.09625	0.576	1.7211	0.060625	0.8888	0.145	0.21125	0.156304	-0.0709	0.00489	-0.0026	0.227204						13
4	Non-dominant	B1	None	3	3	2	-364.439	0.2525	1.814	-58.3129	0.22125	0.745	0.289375	0.20625	1.49063	-0.017335	0.01365	-0.00092	1.50797						0.17111	0.091875	0.50654	6.69275	0.074375	0.773	0.15	0.23	0.265695	-0.0982615	0.00405	-0.00585	0.363957						13
4	Non-dominant	B1	None	3	3	3	-209.785	0.240625	1.447	-49.9274	0.153125	0.6833	0.384375	0.28625	0.61337	-0.04211	0.00545	-0.00225	0.65548						-12.892	0.033125	0.3781	72.8328	0.3525	0.7497	0.231875	0.29625	0.170475	-5.97456	0.00525	-0.06225	6.14503						13
4	Non-dominant	B1	None	3	3	4	-393.691	0.326875	1.678	-6.20015	0.108125	0.7408	0.4275	0.196875	0.0256	-0.681779	0.001245	-0.012595	0.707379						-109.671	0.126875	0.7267	21.9093	0.07875	0.5906	0.2975	0.2825	0.00097	-0.684098	0.000465	-0.012835	0.685068						13
4	Non-dominant	B1	None	3	3	5	-444.183	0.40875	1.807	-75.5214	0.243125	1.365	0.285625	0.2625	0.304165	-0.898456	0.00328	-0.01682	1.20262						-63.3772	0.13	0.7385	-14.1342	0.090625	0.7278	0.245	0.241875	0.043605	-0.466984	0.00236	-0.00814	0.510589						13
4	Non-dominant	B1	None	3	3	6	-366.841	0.270625	1.399	-95.4962	0.294375	1.365	0.268125	0.2475	0.3875	-1.25199	0.00444	-0.01446	1.63949						-45.465	0.175625	0.4015	-3.9514	0.0275	0.3918	0.300625	0.304375	0.048345	-0.000485	0.00187	-0.00035	0.04883						13
4	Non-dominant	B1	None	3	3	7	-192.709	0.148125	1.118	-44.2281	0.21625	1.457	0.309375	0.218125	0.118821	-1.69392	0.00301	-0.02069	1.81274						-6.88359	0.0525	0.1087	-11.7443	0.044375	0.4932	0.2975	0.276875	0.544845	-0.018255	0.01635	-0.0024	0.5631						13
4	Non-dominant	B1	None	3	3	8	-288.522	0.25625	1.996	-240.537	0.40125	2.152	0.253125		1.38522	-7.94175	0.0087	-0.0432	9.32697						-9.02456	0.11375	0.3019	-1.49876	0.05375	0.2918		0.276875	0.247232	-0.099	0.0104775	-0.0028275	0.346232						13
4	Non-dominant	B1	None	3	4	1	-247.188	0.221875	1.348	-34.9291	0.30875	0.504	0.369375	0.23125	1.48778	-0.212059	0.0141795	-0.0022105	1.69984						-23.9114	0.041875	0.4565	-25.4208	0.05375	1.145	0.18125	0.236875	0.002892	-0.560328	0.000694	-0.013094	0.56322						14
4	Non-dominant	B1	None	3	4	2	-877.479	0.6875	1.843	-117.54	0.32375	0.7388	0.458125	0.239375	4.47323	-0.00565	0.021265	-0.000555	4.47888						-5.84391	0.0875	0.49662	-16.2004	0.058125	0.9975	0.18	0.253125	0.07115	-0.487666	0.00315	-0.01443	0.558816						14
4	Non-dominant	B1	None	3	4	3	-498.443	0.4825	1.489	-58.4751	0.2375	1.227	0.304375	0.204375	1.18145	-0.16893	0.01359	-0.00133	1.35038						-4.27642	0.13	0.40838	-27.8483	0.088125	1.023	0.154375	0.194375	0.046572	-0.445486	0.001908	-0.005992	0.492058						14
4	Non-dominant	B1	None	3	4	4	-371.482	0.399375	1.502	-39.0991	0.26625	0.7032	0.340625	0.20125	0.609895	-0.10271	0.0048	-0.00173	0.712605						-40.875	0.130625	0.333	2.5167	0.043125	0.4301	0.180625	0.25375	0.139145	-0.001695	0.004035	-0.000365	0.14084						14
4	Non-dominant	B1	None	3	4	5	-712.145	0.534375	1.447	-2.4018	0.185	0.7707	0.4075	0.2025	0.07979	-0.14525	0.001205	-0.002405	0.22504						-27.568	0.151875	0.26665	-13.9568	0.03875	0.8114	0.18625	0.261875	0.14235	-0.0292	0.00452	-0.00329	0.17155						14
4	Non-dominant	B1	None	3	4	6	-668.486	0.409375	1.465	-64.6648	0.35	1.095	0.283125	0.216875	0.11783	-0.583577	0.001675	-0.004535	0.701407						-0.95777	0.061875	0.181	-5.2101	0.046875	0.3766	0.184375	0.263125	0.07183	-0.000325	0.002295	-0.000305	0.072155						14
4	Non-dominant	B1	None	3	4	7	-143.506	0.160625	0.681	-25.4384	0.115625	1.093	0.37625	0.156875	0.286389	-0.480615	0.005505	-0.010395	0.767004						-36.2293	0.1375	0.5925	-31.769	0.053125	0.9528	0.238125	0.255	0.9039		0.022745	-6.5e-05	0.9039						14
4	Non-dominant	B1	None	3	4	8	-523.274	0.36875	1.743	-89.3548	0.328125	1.724	0.27125		1.02721	-4.02455	0.0072	-0.0288	5.05176						-11.0149	0.090625	0.2905	4.15313	0.059375	0.1845		0.25375	0.16796	-0.106479	0.007695	-0.002145	0.274439						14
4	Non-dominant	B1	None	3	5	1	-160.003	0.149375	1.597	-112.092	0.21875	1.106	0.323125	0.215	3.3923	-0.306347	0.0359775	-0.0107925	3.69865	0.00195	-2.98205	0.0011	-0.0283	2.984	-6.41786	0.084375	0.57527	-8.71895	0.071875	0.8522	0.155625	0.218125	0.024943	-0.225515	0.00186	-0.00546	0.250458	0.12779	-0.03625	0.002945	-0.002405	0.16404	15
4	Non-dominant	B1	None	3	5	2	-292.978	0.191875	1.988	-129.917	0.15125	1.621	0.315625	0.19125	3.96434	-0.000605	0.03663	-0.00101	3.96495	0.00305	-11.366	0.00245	-0.06065	11.3691	-34.4438	0.09875	0.50662	-4.37205	0.053125	0.8582	0.15125	0.185	0.15839	-0.194846	0.004	-0.0083	0.353236	0.03621	-0.396408	0.00083	-0.00937	0.432618	15
4	Non-dominant	B1	None	3	5	3	-638.818	0.415625	1.95	-256.54	0.374375	1.44	0.309375	0.178125	3.04074	-0.03407	0.01144	-0.00136	3.07481	0.442718	-14.8592	0.00886	-0.04506	15.3019	-4.51605	0.036875	0.35508	-15.5961	0.04625	0.864	0.225	0.270625	0.011185	-0.170425	0.00166	-0.00441	0.18161	0.01386	-0.06493	0.000985	-0.003075	0.07879	15
4	Non-dominant	B1	None	3	5	4	-355.762	0.305625	1.496	-228.697	0.27875	1.836	0.225625	0.17375	2.40977	-0.03607	0.015685	-0.002475	2.44584		-7.06222	0.000311	-0.023881	7.06222	-51.1722	0.076875	0.5634	-13.4443	0.069375	0.7817	0.22125	0.1875	0.274375	-0.096771	0.006475	-0.004317	0.371146	0.004215	-0.445494	0.000755	-0.008945	0.449709	15
4	Non-dominant	B1	None	3	5	5	-817.413	0.4475	1.587	-140.951	0.156875	1.902	0.2875	0.169375	0.070945	-1.36475	0.00249	-0.01759	1.43569	0.00112	-15.5022	0.001105	-0.036025	15.5034	-7.80566	0.03375	0.18035	-3.5837	0.05875	0.496	0.2425	0.26625	0.15191	-0.005825	0.00281	-0.00086	0.157735	0.000845	-0.098715	0.000625	-0.003075	0.09956	15
4	Non-dominant	B1	None	3	5	6	-410.885	0.229375	1.63	-171.724	0.2225	1.594	0.335	0.223125	0.02109	-1.91174	0.001305	-0.021325	1.93283	0.000325	-6.34919	0.00061	-0.03066	6.34951	-4.03772	0.060625	0.15881	-6.6689	0.05875	0.5996	0.23375	0.264375	0.07225	-0.05226	0.004185	-0.002075	0.12451	0.01758	-0.168098	0.000795	-0.004685	0.185678	15
4	Non-dominant	B1	None	3	5	7	-475.224	0.2775	1.564	-70.8265	0.139375	1.667	0.2775	0.205	0.185233	-1.95015	0.00518	-0.0269	2.13538	0.84082	-1.8241	0.008495	-0.015685	2.66492	-1.95119	0.075625	0.104	-5.676	0.0275	0.3915	0.201875	0.27375	0.423485	-0.000905	0.01757	-0.00125	0.42439	0.029355	-0.056293	0.000815	-0.001935	0.085648	15
4	Non-dominant	B1	None	3	5	8	-322.669	0.189375	1.339	-116.957	0.2175	1.972	0.278125		0.834035	-3.22755	0.0101	-0.0291	4.06158	0.1908	-5.11359	0.01066	-0.02498	5.30439	-1.40945	0.084375	0.1016	-9.19746	0.064375	0.7492		0.270625	0.865838	-0.105569	0.0274525	-0.0036175	0.971407	0.046772	-0.0630375	0.0009585	-0.0032415	0.10981	15
4	Non-dominant	B1	None	4	1	1	-842.964	0.5725	1.831	-123.54	0.28625	0.6782	0.2525	0.214375	3.86356	-0.009366	0.0226605	-0.0015005	3.87292		-16.9286	0.0006	-0.0325	16.9286	-27.4504	0.081875	0.57531	-13.1959	0.113125	0.8552	0.1625	0.186875	0.309735	-0.521202	0.006633	-0.007667	0.830937	0.159295	-1.43309	0.003385	-0.036615	1.59239	16
4	Non-dominant	B1	None	4	1	2	-674.685	0.419375	1.834	-413.825	0.5375	1.172	0.3	0.19875	12.6417		0.03528	-0.00012	12.6417		-17.0935	0.0005	-0.0405	17.0935	-31.0595	0.079375	0.6047	-11.0297	0.079375	0.8112	0.1575	0.175625	0.16623	-0.399828	0.004115	-0.009885	0.566058	0.00809	-0.505136	0.000325	-0.015275	0.513226	16
4	Non-dominant	B1	None	4	1	3	-344.193	0.270625	1.906	-83.7736	0.180625	1.338	0.315625	0.22625	0.469405	-0.09553	0.009225	-0.001455	0.564935	0.00332	-8.13006	0.00172	-0.03232	8.13338	-24.7003	0.105	0.42231	-12.8334	0.06	0.7513	0.1475	0.2075	0.042315	-0.180435	0.0021	-0.00423	0.22275	0.024125	-0.152125	0.0012	-0.00333	0.17625	16
4	Non-dominant	B1	None	4	1	4	-912.813	0.57875	1.648	-62.4153	0.130625	1.087	0.295	0.18875	0.942885	-0.224915	0.02058	-0.00322	1.1678		-20.5784	0.0001	-0.0407	20.5784	-7.76488	0.06375	0.33373	10.4003	0.118125	0.8142	0.19875	0.188125	0.037135	-1.17027	0.00189	-0.02631	1.20741	0.00836	-0.048765	0.000615	-0.001005	0.057125	16
4	Non-dominant	B1	None	4	1	5	-561.362	0.2725	2.513	-153.144	0.29375	1.592	0.2025	0.169375	0.278724	-1.74678	0.004875	-0.023365	2.0255	0.0011	-9.56279	0.0017405	-0.0364405	9.56389	-42.5932	0.11	0.4217	-15.7822	0.09625	0.9686	0.218125	0.216875	0.83539	-1.28133	0.02801	-0.02722	2.11673	0.005625	-0.702092	0.000455	-0.010445	0.707717	16
4	Non-dominant	B1	None	4	1	6	-388.082	0.349375	1.317	-14.1965	0.205	1.035	0.286875	0.2625	0.348595	-0.543093	0.00202	-0.00978	0.891688	0.07569	-6.95707	0.004735	-0.045835	7.03276	-3.97981	0.1	0.18431	-13.8169	0.07375	1.027	0.29	0.2575	0.059165	-0.184639	0.0018	-0.0075	0.243804	0.035855	-0.07948	0.0007	-0.0019	0.115335	16
4	Non-dominant	B1	None	4	1	7	-378.918	0.231875	1.53	-87.4119	0.195625	1.374	0.231875	0.15625	0.108633	-2.8038	0.0044	-0.0206	2.91243	0.226065	-3.61329	0.004845	-0.017355	3.83936	-5.40805	0.115	0.12392	-8.3495	0.025625	0.549	0.22375	0.295625	0.17228	-0.015085	0.00854	-0.00286	0.187365	0.0222	-0.093164	0.00075	-0.00235	0.115364	16
4	Non-dominant	B1	None	4	1	8	-301.848	0.1725	1.7	-188.495	0.331875	2.17	0.170625		0.969029	-5.28105	0.009	-0.0374	6.25008	0.342815	-1.59917	0.00782	-0.01466	1.94199	-3.57228	0.091875	0.1145	-11.4806	0.086875	0.4871		0.22875	0.614925	-0.461872	0.010555	-0.017595	1.0768	0.05542	-0.047297	0.001005	-0.001605	0.102717	16
4	Non-dominant	B1	None	4	2	1	-1123.02	0.685	2.149	-121.737	0.259375	0.9867	0.26	0.20625	3.01542	-0.015287	0.021796	-0.002246	3.0307	0.0427	-24.7316	0.0035	-0.0499	24.7743	-6.11175	0.0275	0.44781	9.35017	0.36375	1.172	0.180625	0.224375	0.30221	-3.043	0.00979	-0.03603	3.34521	0.0001	-0.064965	0.00014	-0.00249	0.065065	17
4	Non-dominant	B1	None	4	2	2	-438.899	0.350625	2.269	-24.5738	0.126875	0.516	0.343125	0.34	1.13512	-0.003025	0.01469	-0.00112	1.13814	0.20725	-6.70715	0.0037	-0.0287	6.9144	-12.978	0.034375	0.50362	-10.9673	0.064375	1.01	0.233125	0.21	0.148205	-0.466238	0.004535	-0.016655	0.614443	0.015815	-0.035685	0.0011	-0.00212	0.0515	17
4	Non-dominant	B1	None	4	2	3	-429.327	0.294375	1.835	-84.7689	0.265625	0.8857	0.32125	0.2725	0.66093	-0.52335	0.00451	-0.00622	1.18428	0.02535	-6.8341	0.00565	-0.02965	6.85945	-5.80584	0.044375	0.43027	18.4003	0.065625	0.9565	0.2125	0.193125	0.347275	-0.457033	0.00895	-0.01405	0.804308	0.04868	-0.108674	0.00163	-0.005074	0.157354	17
4	Non-dominant	B1	None	4	2	4	-117.14	0.143125	1.079	-336.69	0.571875	1.607	0.315625	0.25875	7.43646	-1.42213	0.019165	-0.031035	8.85859	0.00599	-2.24944	0.00222	-0.01428	2.25543	-10.4298	0.04	0.21808	2.78955	0.058125	0.5763	0.198125	0.234375	0.63927		0.01775	-0.0001	0.63927	0.001155	-0.125085	0.000595	-0.003265	0.12624	17
4	Non-dominant	B1	None	4	2	5	-322.096	0.243125	1.574	-20.9722	0.180625	0.65	0.3475	0.3	0.11979	-0.377903	0.00142	-0.00598	0.497693	0.0014105	-7.92316	0.000815	-0.039285	7.92457	-7.73865	0.045625	0.21531	173.731	0.740625	1.3358	0.186875	0.275	1.41572	-14.9675	0.01565	-0.09616	16.3832	0.028755	-0.130097	0.001425	-0.004385	0.158852	17
4	Non-dominant	B1	None	4	2	6	-198.441	0.151875	1.118	-30.766	0.23125	0.9316	0.295625	0.205	0.549795	-0.738707	0.01127	-0.00653	1.2885	0.012355	-3.70847	0.00226	-0.03083	3.72082	-7.85285	0.041875	0.1872	-6.11225	0.034375	0.4342	0.21	0.281875	0.23743		0.008695	-9.5e-05	0.23743	0.010105	-0.113153	0.00066	-0.00424	0.123258	17
4	Non-dominant	B1	None	4	2	7	-543.76	0.446875	1.549	-270.457	0.370625	2.447	0.2425	0.191875	0.418064	-6.749	0.00893	-0.03235	7.16706	0.054435	-4.38486	0.002325	-0.025475	4.43929	-8.03294	0.041875	0.3251	-30.0934	0.074375	0.6973	0.266875	0.335625	2.78119	-0.377923	0.04664	-0.01734	3.15912	0.0011185	-0.177355	0.00059	-0.00696	0.178474	17
4	Non-dominant	B1	None	4	2	8	-140.313	0.115	0.7538	-183.016	0.120625	2.973	0.264375		0.00215	-3.6261	0.00205	-0.06035	3.62825	0.001145	-2.88496	0.00101	-0.02477	2.8861	-2.36167	0.08375	0.1113	-7.16077	0.065	0.4605		0.33875	0.449495	-0.186419	0.013645	-0.005685	0.635914	0.00433	-0.064508	0.000225	-0.001885	0.068838	17
4	Non-dominant	B1	None	4	3	1	-1785.53	1.72812	3.245	-30.4844	0.133125	0.575	0.440625	0.251875	0.920629	-0.0345525	0.0192805	-0.0019405	0.955181	2.2764	-51.9785	0.0091	-0.0861	54.255	-49.4001	0.09875	0.57431	-27.8618	0.068125	1.39	0.145625	0.17	0.072545	-0.857774	0.0027825	-0.0215575	0.930319	0.03276	-1.39912	0.000995	-0.020905	1.43188	18
4	Non-dominant	B1	None	4	3	2	-358.65	0.298125	1.614	-263.448	0.785	0.9302	0.37375	0.31375	8.94512	-1.33954	0.02614	-0.00806	10.2847	0.01345	-11.3616	0.00095	-0.04645	11.375	-7.86459	0.089375	0.49631	-33.5135	0.05875	1.225	0.156875	0.221875	0.02203	-0.896669	0.001985	-0.020915	0.918699	0.190285	-0.200807	0.003095	-0.005605	0.391092	18
4	Non-dominant	B1	None	4	3	3	-202.714	0.18125	1.614	-54.4786	0.13625	1.077	0.36375	0.284375	0.912195	-0.082055	0.014275	-0.001785	0.99425	0.024873	-4.96281	0.004845	-0.035045	4.98768	-27.8247	0.053125	1.15	1.8082	0.06	0.5165	0.195625	0.21625	0.80868	-0.00438	0.02095	-0.00078	0.81306	0.0074545	-0.49004	0.0016005	-0.0175695	0.497494	18
4	Non-dominant	B1	None	4	3	4	-215.862	0.16	1.854	-103.594	0.193125	1.272	0.313125	0.199375	0.39557	-0.13887	0.00394	-0.00156	0.53444	0.059089	-4.19482	0.007435	-0.031335	4.2539	-1.06897	0.05375	0.33431	73.0081	0.208125	1.483	0.213125	0.264375	0.20699	-12.8752	0.00754	-0.10056	13.0822	0.026965	-0.01705	0.000855	-0.000945	0.044015	18
4	Non-dominant	B1	None	4	3	5	-179.312	0.17375	0.88	-103.863	0.23375	1.326	0.261875	0.189375	0.266795	-0.718732	0.00275	-0.00835	0.985527	0.02239	-5.13649	0.003315	-0.030805	5.15888	-2.30669	0.061875	0.288	1.0703	0.07375	0.5889	0.211875	0.224375	0.279205	-0.001625	0.004165	-0.000755	0.28083	0.08177	-0.093071	0.00168	-0.00428	0.174841	18
4	Non-dominant	B1	None	4	3	6	-286.414	0.223125	1.017	-522.121	0.611875	2.117	0.33875	0.180625	0.733505	-3.94963	0.010405	-0.014325	4.68313		-4.89257	9.05e-05	-0.0205015	4.89257	-10.4632	0.063125	0.3439	0.50393	0.063125	0.335	0.3025	0.256875	0.685265	-0.00411	0.01456	-0.00151	0.689375	0.056633	-0.356404	0.001742	-0.012058	0.413037	18
4	Non-dominant	B1	None	4	3	7	-614.355	0.385625	1.607	-89.2722	0.199375	1.564	0.3	0.179375	0.044205	-2.71875	0.00293	-0.0186	2.76295	0.00299	-8.61096	0.00131	-0.02876	8.61395	-4.85329	0.150625	0.11123	-0.1119	0.0625	0.1851	0.2025	0.285	0.194845	-0.145944	0.005	-0.0048	0.340788	0.012756	-0.081575	0.0005	-0.00106	0.094331	18
4	Non-dominant	B1	None	4	3	8	-561.444	0.339375	2.574	-122.182	0.369375	2.287	0.269375		1.11917	-3.8993	0.00865	-0.03695	5.01847	0.00532	-5.59839	0.00055	-0.02827	5.60371	-12.241	0.103125	0.4105	-19.348	0.056875	0.9801		0.29625	1.28472	-0.101727	0.039265	-0.004035	1.38645	0.049984	-0.27812	0.00099	-0.00841	0.328104	18
4	Non-dominant	B1	None	4	4	1	-145.769	0.133125	1.315	-115.47	0.204375	1.35	0.2475	0.18125	2.94468	-0.172095	0.03016	-0.00384	3.11678		-2.1087	0.00015	-0.01715	2.1087	-18.4904	0.068125	0.38612	-19.2757	0.078125	0.9506	0.166875	0.15625	0.155423	-0.560536	0.005453	-0.011787	0.715959		-0.443486	7e-05	-0.00704	0.443486	19
4	Non-dominant	B1	None	4	4	2	-569.465	0.34375	2.175	-243.604	0.359375	1.058	0.3125	0.239375	8.41233	-0.02446	0.0311	-0.00135	8.43679	0.0074	-13.8602	0.0013	-0.0554	13.8676	-31.5776	0.086875	0.49873	0.16623	0.368125	1.393	0.149375	0.216875	0.70085	-4.20595	0.01408	-0.0433	4.9068	0.00308	-0.540426	0.00037	-0.01333	0.543506	19
4	Non-dominant	B1	None	4	4	3	-481.13	0.294375	1.947	-177.595	0.615	1.014	0.293125	0.20375	3.27872	-0.17331	0.02085	-0.00326	3.45203	0.04875	-11.0694	0.003	-0.0467	11.1181	-19.0675	0.13875	0.446	-25.6219	0.063125	1.115	0.23125	0.24875	0.10474	-0.265516	0.00464	-0.007401	0.370256	0.10134	-0.405895	0.003005	-0.005895	0.507235	19
4	Non-dominant	B1	None	4	4	4	-400.681	0.23875	2.235	-75.443	0.21	1.14	0.295625	0.200625	1.4542	-0.01661	0.019785	-0.001145	1.47081	0.0075	-9.2755	0.00315	-0.03765	9.283	-13.1089	0.08375	0.32235	-13.6279	0.07125	0.7473	0.216875	0.30125	0.270305	-0.103175	0.005515	-0.003045	0.37348	0.053845	-0.153075	0.001125	-0.004235	0.20692	19
4	Non-dominant	B1	None	4	4	5	-218.326	0.2075	1.115	-0.8568	0.046875	0.4354	0.510625	0.169375	0.01372	-0.036955	0.000805	-0.001205	0.050675	0.004355	-3.68867	0.000955	-0.018945	3.69303	-5.17583	0.054375	0.20704	81.3896	0.448125	1.1865	0.208125	0.29875	1.8651	-10.9295	0.011705	-0.103775	12.7946	0.01741	-0.19522	0.00113	-0.00437	0.21263	19
4	Non-dominant	B1	None	4	4	6	-629.659	0.401875	2.299	-88.4281	0.188125	1.247	0.2825	0.173125	0.12004	-0.877924	0.002415	-0.009285	0.997964	0.000335	-7.39715	0.00046	-0.04218	7.39749	-23.9289	0.083125	0.3979	-16.1924	0.09875	0.5595	0.25625	0.27375	0.70273	-0.0062	0.012735	-0.001235	0.70893	0.058661	-0.766895	0.001919	-0.016211	0.825556	19
4	Non-dominant	B1	None	4	4	7	-453.202	0.301875	1.303	-11.1477	0.16	0.7383	0.3325	0.254375	0.123004	-0.385675	0.001975	-0.005525	0.508679	0.00317	-7.64591	0.00116	-0.03279	7.64908	-2.68543	0.058125	0.09719	-17.2106	0.0525	0.5043	0.3025	0.47375	1.0086	-0.00191	0.019845	-0.001585	1.01051	0.02297	-0.122978	0.000905	-0.002845	0.145948	19
4	Non-dominant	B1	None	4	4	8	-166.844	0.175625	1.208	-26.7902	0.3375	1.007	0.22625		0.652862	-1.2198	0.0042	-0.0113	1.87266	0.064965	-3.86988	0.00458	-0.03036	3.93485	-28.0298	0.06375	0.65	2.4295	0.08625	0.2668		0.335	0.172657	-0.130429	0.005631	-0.004319	0.303086		-0.839592	9.3e-06	-0.0168983	0.839592	19
5	Non-dominant	B1	None	4	5	1				-703.774	0.255	3.312			0.00375	-22.2432	0.00225	-0.09515	22.2469						-5.56251	0.151875	0.57708	-71.7584	0.085	1.907	0.099375	0.193125	1.88706	-0.050195	0.035364	-0.002596	1.93726	0.582232	-0.23285	0.01432	-0.00315	0.815082	20
5	Non-dominant	B1	None	4	5	2				-347.864	0.208125	2.17				-8.1359	0.0001	-0.0497	8.1359						-34.4492	0.08875	0.499	406.358	0.200625	2.264	0.155	0.21875	11.3208	-0.094215	0.094385	-0.004415	11.4151	0.29932	-1.2484	0.009226	-0.02545	1.54772	20
5	Non-dominant	B1	None	4	5	3				-218.589	0.1825	1.988			0.643686	-0.9043	0.0095	-0.01295	1.54799						-2.04086	0.09125	0.43662	36.1468	0.150625	2.1693	0.140625	0.23875	5.22314	-0.188163	0.0950185	-0.0072515	5.4113	0.12365	-0.00655	0.00265	-0.00045	0.1302	20
5	Non-dominant	B1	None	4	5	4				-151.632	0.1525	1.435			0.00595	-1.1342	0.00135	-0.01245	1.14015						-9.44346	0.060625	0.33088	-27.188	0.086875	0.9928	0.1675	0.27625	0.04365	-0.22155	0.00235	-0.00495	0.2652	0.362118	-0.0017	0.01104	-0.00025	0.363818	20
5	Non-dominant	B1	None	4	5	5				-143.547	0.140625	1.428			0.380674	-0.39955	0.0044	-0.0075	0.780224						-0.58055	0.04875	0.26931	-4.19458	0.10875	0.811	0.235625	0.2625	0.08106	-1.4289	0.00388	-0.03925	1.50996	0.00095	-0.0392	0.00065	-0.00085	0.04015	20
5	Non-dominant	B1	None	4	5	6				-285.365	0.181875	2.454			2.76658	-0.28819	0.03897	-0.01012	3.05477						-9.47677	0.039375	0.1997	-19.523	0.09125	0.79	0.27625	0.27875	0.20613	-0.42325	0.00409	-0.0133	0.62938	0.365875	-0.018565	0.01039	-0.00323	0.38444	20
5	Non-dominant	B1	None	4	5	7				-332.166	0.293125	2.629			9.90768		0.045495	-0.000765	9.90768						-5.67774	0.048125	0.2768	-3.65578	0.07875	0.8481	0.200625	0.319375	2.83001	-0.75177	0.054	-0.02079	3.58178	0.161382	-0.011425	0.00621	-0.00111	0.172807	20
5	Non-dominant	B1	None	4	5	8				-259.729	0.323125	1.884			7.23576	-0.295845	0.028575	-0.004605	7.5316						-19.2251	0.09875	0.5305	-13.9685	0.094375	0.435		0.265625	0.117575	-0.2783	0.00483	-0.0056	0.395875	0.924249	-0.014421	0.02269	-0.00135	0.93867	20
5	Non-dominant	B1	None	1	1	1	-357.965	0.151875	2.917	-548.094	0.24625	2.71	0.264375	0.179375	14.5016	-0.00441	0.07824	-0.00225	14.506						-4.30336	0.11375	0.57231	-23.9525	0.07375	1.21	0.111875	0.205	0.354379	-0.3324	0.01352	-0.01101	0.686779	0.0297	-0.0727	0.0011	-0.0018	0.1024	1
5	Non-dominant	B1	None	1	1	2	-1492.54	0.430625	3.985	-124.606	0.13125	2.114	0.279375	0.225	4.02953	-0.133387	0.0574915	-0.0071385	4.16292						5.79193	0.11125	0.49973	2.1147	0.06875	0.7812	0.106875	0.175	0.141954	-0.137859	0.0054265	-0.0045035	0.279813	0.0418	-0.14345	0.0021	-0.0015	0.18525	1
5	Non-dominant	B1	None	1	1	3	-2044.93	0.491875	4.515	-223.732	0.188125	2.767	0.3125	0.22625	1.25916	-0.662453	0.016785	-0.021875	1.92161						-0.80778	0.083125	0.44673	259.133	0.1825	1.4319	0.139375	0.259375	20.4914		0.16239	-0.0001	20.4914	0.0518	-0.06915	0.00125	-0.00225	0.12095	1
5	Non-dominant	B1	None	1	1	4	-2701.43	0.84125	3.782	-105.525	0.128125	1.798	0.37125	0.285625	1.52743		0.012335	-0.000425	1.52743						2.82342	0.075625	0.35069	-15.4277	0.076875	1.03	0.186875	0.233125	0.285108	-0.2869	0.00722	-0.0102	0.572008	0.053	-0.08725	0.0034	-0.0015	0.14025	1
5	Non-dominant	B1	None	1	1	5	-792.687	0.283125	3.017	-362.253	0.229375	2.334	0.349375	0.335	0.423425	-3.82402	0.008205	-0.025185	4.24744						-4.47121	0.116875	0.2798	25.4961	0.086875	0.66719	0.16625	0.21375	0.761035	-0.45555	0.02718	-0.01065	1.21659	0.18435	-0.18075	0.0026	-0.0066	0.3651	1
5	Non-dominant	B1	None	1	1	6	-2177.32	0.700625	2.938	-547.638	0.344375	2.641	0.353125	0.295	1.07867	-7.12924	0.01893	-0.02717	8.20791						-2.25487	0.1125	0.21477	-6.04328	0.06375	1.244	0.19125	0.2225	0.342058	-2.0782	0.011375	-0.064185	2.42026	0.0864	-0.0164	0.00155	-0.00085	0.1028	1
5	Non-dominant	B1	None	1	1	7	-1056.43	0.495625	2.644	-261.178	0.3475	1.977	0.3025	0.31875	0.904599	-6.3286	0.00737	-0.0429	7.2332						1.67608	0.111875	0.13023	11.775	0.071875	0.89431	0.1925	0.264375	1.8599	-1.11859	0.05623	-0.02684	2.97849	0.102166	-0.098875	0.003235	-0.002215	0.201041	1
5	Non-dominant	B1	None	1	1	8	-756.579	0.23	2.886	-150.605	0.285	2.209	0.29875		0.370798	-7.18035	0.002955	-0.056045	7.55114						-3.58378	0.140625	0.1097	2.04416	0.058125	0.605		0.245	0.143832	-2.0631	0.006715	-0.064315	2.20693	0.21867	-0.029884	0.003805	-0.001115	0.248554	1
5	Non-dominant	B1	None	1	2	1	-485.652	0.19375	2.98	-301.233	0.2	1.99	0.280625	0.1375	9.78681	-0.00027	0.0693675	-0.0004775	9.78708						-8.80274	0.07625	0.56138	-25.491	0.073125	1.192	0.16	0.18125	0.454324	-0.303353	0.0143262	-0.0102538	0.757676	0.34408	-0.01605	0.00794	-0.0014	0.36013	2
5	Non-dominant	B1	None	1	2	2	-2038.12	0.538125	4.617	-155.628	0.105	2.203	0.318125	0.2375	5.03126		0.06444	-0.0002	5.03126						-1.15261	0.073125	0.49431	9.6498	0.076875	0.601	0.11125	0.189375	0.336828	-0.6251	0.01323	-0.01775	0.961928	0.0505	-0.022	0.0017	-0.0009	0.0725	2
5	Non-dominant	B1	None	1	2	3	-690.68	0.320625	3.359	-178.878	0.145	2.5	0.314375	0.225	1.92886	-0.127835	0.025525	-0.006805	2.05669						-0.49751	0.114375	0.43792	-20.485	0.11375	1.033	0.111875	0.215	0.090783	-0.479073	0.003707	-0.008213	0.569856	0.0585	-0.04225	0.00195	-0.00075	0.10075	2
5	Non-dominant	B1	None	1	2	4	-1521.81	0.565625	3.38	-275.395	0.221875	2.376	0.31125	0.214375	2.21959	-1.411	0.020745	-0.037185	3.63059						-3.20252	0.16125	0.36508	-27.4161	0.076875	1.518	0.054375	0.223125	0.601328	-0.2971	0.01308	-0.01345	0.898428	0.05175	-0.12595	0.0012	-0.0017	0.1777	2
5	Non-dominant	B1	None	1	2	5	-2667.89	0.698125	4.213	-265.892	0.18125	2.652	0.356875	0.273125	0.023875	-1.84962	0.001875	-0.027255	1.87349						-16.1426	0.09	0.3069	-27.6222	0.066875	1.056	0.141875	0.206875	0.092324	-1.19015	0.004588	-0.02865	1.28247	0.03365	-0.06705	0.0009	-0.0019	0.1007	2
5	Non-dominant	B1	None	1	2	6	-1428.94	0.374375	3.639	-156.578	0.125	2.232	0.313125	0.275	0.01044	-0.920136	0.002142	-0.007242	0.930576						-66.0349	0.070625	0.8777	-37.0115	0.05375	1.227	0.205	0.249375	0.358911	-0.17475	0.01277	-0.00725	0.533661	1.36258	-0.04925	0.02625	-0.0032	1.41183	2
5	Non-dominant	B1	None	1	2	7	-1978.15	0.524375	3.696	-100.405	0.143125	2.041	0.349375	0.31875	0.093099	-2.68598	0.00347	-0.03312	2.77908						-2.64317	0.10875	0.11165	-56.0426	0.075625	1.774	0.15375	0.22625	1.08016	-1.49046	0.03407	-0.03795	2.57063	0.043468	-0.23985	0.002995	-0.002135	0.283318	2
5	Non-dominant	B1	None	1	2	8	-764.414	0.361875	4.303	-98.8718	0.1475	1.963	0.3425		0.15905	-2.1129	0.00625	-0.03955	2.27195						-34.2608	0.129375	0.6222	-39.0112	0.0725	0.9578		0.2175	0.134114	-0.472986	0.00597	-0.01283	0.607101	0.768638	-0.085542	0.0143235	-0.0015965	0.85418	2
5	Non-dominant	B1	None	1	3	1	-4779.97	0.873125	6.444	-660.694	0.2675	2.666	0.32125	0.220625	0.001	-17.2931	0.0015	-0.0888	17.2941						-49.3294	0.073125	0.5334	26.3144	0.058125	0.9562	0.17	0.159375	0.028405	-1.40299	0.00669	-0.02766	1.4314	1.55076	-0.24691	0.035136	-0.008994	1.79767	3
5	Non-dominant	B1	None	1	3	2	-1371.33	0.515	5.177	-160.283	0.12875	1.992	0.3275	0.228125	0.00345	-5.75395	0.00115	-0.06695	5.7574						-0.51344	0.0975	0.50488	10.4801	0.06625	0.8272	0.141875	0.174375	0.146311	-0.7118	0.0075	-0.023	0.858111	0.04955	-0.0239	0.0015	-0.0006	0.07345	3
5	Non-dominant	B1	None	1	3	3	-1518.78	0.40625	4.118	-179.94	0.14375	2.399	0.29125	0.24375	0.0239	-2.16645	0.0017	-0.0312	2.19035						-2.79689	0.116875	0.44765	-6.6119	0.06625	0.8135	0.08875	0.189375	0.18345	-0.08525	0.00455	-0.00375	0.2687	0.041	-0.03975	0.0009	-0.0009	0.08075	3
5	Non-dominant	B1	None	1	3	4	-1236.04	0.455	4.079	-270.857	0.385625	1.229	0.25	0.209375	0.760367	-3.9734	0.01064	-0.01525	4.73377						-28.1056	0.054375	0.7929	0.598018	0.070625	1.029	0.17375	0.195	0.162505	-1.5482	0.005776	-0.04155	1.7107	0.267161	-0.35774	0.014235	-0.010765	0.624901	3
5	Non-dominant	B1	None	1	3	5	-2217.51	0.615	3.514	-131.725	0.139375	2.365	0.3425	0.2175	0.541961	-0.924998	0.010233	-0.028767	1.46696						-71.3801	0.076875	1.256	-43.2955	0.0925	2.098	0.16375	0.215625	0.03129	-5.85768	0.002448	-0.112852	5.88897	1.499		0.02698	-5e-05	1.499	3
5	Non-dominant	B1	None	1	3	6	-1505.24	0.350625	4.097	-606.448	0.42875	2.411	0.33125	0.23375	7.80502	-0.1511	0.02393	-0.0056	7.95612						-1.10687	0.065	0.19677	-85.43	0.080625	1.366	0.131875	0.22625	0.18211	-1.65232	0.019145	-0.020245	1.83443	0.0011	-0.0305	0.0003	-0.0008	0.0316	3
5	Non-dominant	B1	None	1	3	7	-3620.25	0.85625	4.153	-239.764	0.30125	1.799	0.335	0.273125	8.80061	-0.009728	0.04218	-0.00347	8.81034						-10.1348	0.06875	0.3029	-93.1541	0.138125	1.305	0.140625	0.214375	0.071785	-0.687362	0.005145	-0.008375	0.759147	0.143286	-0.0382	0.00315	-0.00245	0.181486	3
5	Non-dominant	B1	None	1	3	8	-1706.96	0.760625	3.309	-370.117	0.38625	1.959	0.218125		11.2364	-0.080905	0.04995	-0.00314	11.3173						-3.89963	0.094375	0.1675	-63.3916	0.0875	1.343		0.215625	0.09115	-0.280121	0.004085	-0.008745	0.371271	0.03982	-0.0038	0.00092	-0.00037	0.04362	3
5	Non-dominant	B1	None	1	4	1	-774.407	0.35875	3.399	-544.836	0.23875	3.006	0.31	0.236875	0.0046	-14.9244	0.00255	-0.08485	14.929						-12.1659	0.07375	0.57362	-6.6311	0.0875	0.8915	0.123125	0.141875	0.304893	-0.24225	0.01109	-0.0081	0.547143	0.652111	-0.24405	0.01516	-0.0062	0.896161	4
5	Non-dominant	B1	None	1	4	2	-1932.66	0.541875	3.771	-185.119	0.124375	2.281	0.399375	0.255625	0.10795	-6.789	0.0083	-0.0791	6.89695						-20.3328	0.048125	0.33015	20.8488	0.096875	0.5742	0.155625	0.168125	0.119987	-2.3952	0.00657	-0.0407	2.51519	0.661099	-0.000585	0.01228	-0.00086	0.661684	4
5	Non-dominant	B1	None	1	4	3	-1029.08	0.338125	3.795	-463.271	0.2225	2.599	0.31	0.23125	0.166367	-4.5001	0.00513	-0.0349	4.66647						-16.8445	0.093125	0.431	16.965	0.116875	0.69815	0.133125	0.168125	1.37284	-0.0945	0.04612	-0.00225	1.46734	0.13575	-0.09545	0.00495	-0.00315	0.2312	4
5	Non-dominant	B1	None	1	4	4	-828.642	0.24375	3.8	-314.991	0.165625	3.153	0.35875	0.245	0.0278	-1.61185	0.0014	-0.0208	1.63965						-4.55017	0.096875	0.36296	4.2539	0.05875	0.7444	0.099375	0.1825	0.690824	-0.037921	0.020107	-0.003223	0.728745	0.242848	-0.05115	0.00772	-0.00125	0.293998	4
5	Non-dominant	B1	None	1	4	5	-890.647	0.308125	3.379	-289.344	0.19625	2.879	0.280625	0.230625	3.07349	-0.558533	0.034435	-0.012525	3.63203						-9.67524	0.091875	0.24473	-28.5476	0.059375	0.8759	0.140625	0.2	0.061519	-0.52178	0.00347	-0.01183	0.583299	0.450264	-0.077965	0.009125	-0.003165	0.528229	4
5	Non-dominant	B1	None	1	4	6	-1737.42	0.4375	4.375	-259.131	0.208125	2.276	0.2675	0.20375	1.86875	-1.3517	0.015875	-0.037055	3.22045						-8.12796	0.045	0.15931	10.8667	0.10625	0.67992	0.156875	0.2075	1.08617	-0.338928	0.037018	-0.007192	1.4251	0.447647	-0.0012	0.01429	-0.0005	0.448847	4
5	Non-dominant	B1	None	1	4	7	-2219.92	0.491875	3.967	-97.919	0.123125	1.56	0.260625	0.199375	1.41864	-0.068695	0.020965	-0.005255	1.48734						-2.98597	0.17	0.12254	-4.21357	0.14375	1.3089	0.07625	0.243125	7.00298	-1.86465	0.122875	-0.018725	8.86762	0.1428	-0.02035	0.0012	-0.001	0.16315	4
5	Non-dominant	B1	None	1	4	8	-1303.36	0.396875	3.531	-255.806	0.3	2.114	0.213125		8.04764	-0.221517	0.04334	-0.00564	8.26916						-2.20639	0.081875	0.1253	-52.4009	0.09625	0.9506		0.23375	0.936283	-0.011775	0.01074	-0.00209	0.948058	0.0268	-0.04765	0.0008	-0.0014	0.07445	4
5	Non-dominant	B1	None	1	5	1	-1325.74	0.394375	3.624	-318.202	0.189375	2.216	0.32625	0.245	0.00872	-11.8447	0.00307	-0.08337	11.8534						-61.1617	0.09125	0.7045	9.5828	0.14	0.7812	0.158125	0.126875	0.016233	-5.57884	0.0014565	-0.0691935	5.59508	0.662842	-0.367555	0.016035	-0.010765	1.0304	5
5	Non-dominant	B1	None	1	5	2	-1296.88	0.36375	5.256	-373.166	0.15	3.09	0.33875	0.240625	0.02174	-11.4043	0.00253	-0.09457	11.426						-3.03568	0.13	0.49988	-15.0278	0.095	1.055	0.13875	0.114375	0.664835	-0.00155	0.01165	-0.00085	0.666385	0.05965	-0.15295	0.0018	-0.0026	0.2126	5
5	Non-dominant	B1	None	1	5	3	-1019.07	0.325	4.698	-262.095	0.173125	2.42	0.348125	0.264375	0.00225	-2.60115	0.00125	-0.02565	2.6034						-2.30784	0.09375	0.44892	73.8787	0.09375	1.6975	0.11625	0.17625	2.38025	-0.075265	0.059205	-0.001965	2.45552	0.02615	-0.10295	0.001	-0.0025	0.1291	5
5	Non-dominant	B1	None	1	5	4	-537.566	0.211875	2.926	-231.941	0.171875	1.856	0.31375	0.24875	0.0969	-1.31985	0.0048	-0.0137	1.41675						-0.42649	0.061875	0.37412	-13.0429	0.081875	0.75	0.156875	0.195625	0.009394	-0.413765	0.002655	-0.006955	0.423159	0.05145	-0.0335	0.00309	-0.00125	0.08495	5
5	Non-dominant	B1	None	1	5	5	-845.263	0.26125	3.669	-168.663	0.095	2.245	0.30875	0.2525	2.88441	-0.57932	0.04075	-0.01703	3.46373						-28.2276	0.096875	0.8567	-8.29337	0.080625	0.7194	0.20375	0.17375	0.358405	-0.2033	0.0113	-0.00569	0.561705	1.49223	-0.13635	0.04904	-0.0022	1.62858	5
5	Non-dominant	B1	None	1	5	6	-3245.14	0.700625	4.483	-562.886	1.05688	2.179	0.271875	0.22125	13.0483	-3.58067	0.042915	-0.007885	16.629						-2.04531	0.109375	0.21427	-2.7222	0.055625	0.476	0.24875	0.24375	0.113475	-0.46007	0.00788	-0.00925	0.573545	0.163035	-0.0047	0.0046	-0.0006	0.167735	5
5	Non-dominant	B1	None	1	5	7	-1007.11	0.258125	3.888	-197.249	0.205625	2.38	0.2375	0.22625	5.1746	-0.160841	0.050095	-0.007395	5.33545						-6.61549	0.111875	0.1769	14.9856	0.07125	0.786	0.188125	0.225625	3.1795	-0.737939	0.074655	-0.021795	3.91744	0.22855	-0.0645	0.0029	-0.0031	0.29305	5
5	Non-dominant	B1	None	1	5	8	-799.833	0.269375	3.283	-154.999	0.254375	2.097	0.304375		4.43669	-0.727214	0.033845	-0.009185	5.1639						-9.64793	0.1225	0.392	-22.0464	0.091875	0.5915		0.2225	0.12971	-0.898274	0.0068	-0.01189	1.02798	0.09934	-0.19385	0.00159	-0.0056	0.29319	5
5	Non-dominant	B1	None	2	1	1	-342.672	0.134375	3.515	-263.191	0.145625	2.122	0.330625	0.210625	6.76025	-0.00525	0.049705	-0.002975	6.7655						0.12873	0.089375	0.58365	10.1673	0.06875	0.8455	0.1325	0.16625	0.137145	-0.520045	0.004985	-0.017535	0.65719	0.04185	-0.02525	0.00165	-0.00065	0.0671	6
5	Non-dominant	B1	None	2	1	2	-636.978	0.300625	2.515	-167.686	0.258125	1.898	0.233125	0.234375	3.96098	-0.29851	0.047365	-0.006575	4.2595						0.481235	0.053125	0.524	14.8664	0.06625	0.6182	0.15375	0.161875	0.448135	-0.0153	0.01319	-0.0011	0.463435	0.04135	-0.03725	0.0019	-0.0011	0.0786	6
5	Non-dominant	B1	None	2	1	3	-1109.82	0.51	2.579	-286.756	0.221875	2.076	0.32	0.21	3.19938	-0.003425	0.018505	-0.001985	3.20281						-5.35493	0.069375	0.38962	162.283	0.380625	1.7687	0.129375	0.244375	14.3814	-4.26945	0.12321	-0.083	18.6509	0.147837	-0.07925	0.005265	-0.0024	0.227087	6
5	Non-dominant	B1	None	2	1	4	-2670.25	0.753125	3.666	-83.4681	0.130625	2.259	0.32125	0.354375	0.822915	-0.722193	0.0189	-0.009023	1.54511						-2.26875	0.071875	0.33977	11.8412	0.076875	0.4286	0.158125	0.19875	0.012136	-0.53329	0.0023325	-0.0108325	0.545426	0.01695	-0.045	0.00095	-0.00125	0.06195	6
5	Non-dominant	B1	None	2	1	5	-804.371	0.280625	3.899	-382.328	0.349375	1.709	0.329375	0.2975	0.006205	-4.85228	0.00149	-0.03047	4.85849						2.35699	0.17125	0.28119	0.48947	0.06625	1.077	0.0775	0.22625	0.00025	-1.5547	0.00035	-0.03595	1.55495	0.04358	-0.02385	0.00074	-0.00055	0.06743	6
5	Non-dominant	B1	None	2	1	6	-595.699	0.21625	2.934	-177.75	0.190625	1.984	0.32625	0.3025	1.37586	-1.85566	0.023555	-0.020475	3.23152						-7.2096	0.100625	0.222	7.65089	0.05625	0.5143	0.180625	0.213125	0.237019	-0.39895	0.010065	-0.011025	0.635969	0.04318	-0.1258	0.00115	-0.00305	0.16898	6
5	Non-dominant	B1	None	2	1	7	-597.737	0.333125	3.688	-242.902	0.261875	2.468	0.35625	0.303125	0.179539	-8.46825	0.0054945	-0.0784055	8.64779						-3.1244	0.085	0.21931	-64.413	0.081875	1.225	0.1875	0.27125	0.622535	-1.78423	0.024225	-0.027515	2.40677	0.080656	-0.011465	0.002095	-0.000535	0.092121	6
5	Non-dominant	B1	None	2	1	8	-442.447	0.17875	1.923	-126.452	0.179375	2.076	0.355625		0.78207	-2.8324	0.01515	-0.0406	3.61447						-8.92771	0.45875	0.2469	-0.048255	0.058125	0.7072		0.294375	0.00265	-3.18295	0.00115	-0.08225	3.1856	0.21314	-0.357465	0.000895	-0.003405	0.570605	6
5	Non-dominant	B1	None	2	2	1	-1977.7	0.505625	4.967	-586.392	0.263125	2.151	0.440625	0.206875	0.002165	-16.8004	0.001635	-0.070435	16.8026						-7.82481	0.06875	0.52131	-15.5638	0.058125	0.8443	0.165625	0.168125	0.433723	-0.013684	0.007956	-0.001644	0.447407	0.686628	-0.0924	0.01582	-0.00275	0.779028	7
5	Non-dominant	B1	None	2	2	2	-802.215	0.351875	3.289	-183.838	0.13625	3.055	0.280625	0.21375		-5.5355	0.0002	-0.0947	5.5355						-37.8551	0.065	0.8768	6.5665	0.06875	0.6645	0.15625	0.163125	0.003207	-1.42599	0.0010265	-0.0350265	1.42919	2.3357	-0.231521	0.05107	-0.01263	2.56723	7
5	Non-dominant	B1	None	2	2	3	-469.565	0.225625	2.493	-320.945	0.180625	2.361	0.3	0.244375	0.111297	-3.59135	0.00435	-0.02495	3.70265						-3.40616	0.134375	0.42562	-4.2736	0.06375	0.6803	0.10625	0.176875	0.14683	-0.05245	0.00392	-0.00295	0.19928	0.0944	-0.00285	0.0024	-0.0004	0.09725	7
5	Non-dominant	B1	None	2	2	4	-487.762	0.2075	3.431	-158.993	0.12125	1.926	0.288125	0.22	0.01365	-1.677	0.0016	-0.0149	1.69065						-4.08768	0.061875	0.335	-1.3178	0.0625	0.8863	0.179375	0.165625	0.221647	-0.0224	0.00589	-0.0019	0.244047	0.0646036	-0.01461	0.0029	-0.00123	0.0792136	7
5	Non-dominant	B1	None	2	2	5	-2597.94	0.654375	4.257	-158.639	0.12875	2.019	0.2875	0.24125	1.21418	-0.0628	0.01682	-0.002	1.27697						-12.497	0.033125	0.4081	-4.64472	0.089375	0.7328	0.206875	0.188125	0.320372	-0.26765	0.01055	-0.00658	0.588022	0.214816	-0.0336775	0.0090615	-0.0027285	0.248494	7
5	Non-dominant	B1	None	2	2	6	-569.774	0.220625	2.727	-148.171	0.14	2.32	0.22625	0.176875	0.946662	-0.02205	0.01332	-0.0019	0.968712						-1.51513	0.125	0.20969	-2.01831	0.084375	0.538	0.098125	0.183125	0.135433	-1.45063	0.00751	-0.03882	1.58607	0.0946866	-0.062688	0.002558	-0.001342	0.157375	7
5	Non-dominant	B1	None	2	2	7	-956.885	0.41125	2.854	-246.588	0.216875	2.526	0.29	0.39	8.58893	-0.000995	0.043765	-0.001465	8.58993						-4.47766	0.0925	0.19938	-22.7438	0.09625	0.8231	0.158125	0.196875	0.453076	-1.07545	0.0151215	-0.0326785	1.52853	0.113006	-0.034808	0.0034635	-0.0015365	0.147814	7
5	Non-dominant	B1	None	2	2	8	-1074.39	0.671875	2.641	-147.632	0.2575	2.025	0.206875		4.16542	-0.30517	0.026425	-0.005485	4.47059						-3.7033	0.24	0.1889	-56.767	0.095	1.13		0.22875	0.334455	-0.778599	0.011065	-0.012835	1.11305	0.291145	-0.117621	0.00235	-0.0011	0.408766	7
5	Non-dominant	B1	None	2	3	1	-3312.96	0.654375	5.449	-351.931	0.18	2.617	0.26625	0.251875	0.022365	-9.07031	0.002746	-0.058346	9.09268						-94.9905	0.099375	0.9909	2.6643	0.07875	0.7081	0.1525	0.150625	2.3e-05	-2.33373	3.85e-05	-0.0579225	2.33375	5.37299	-0.15282	0.08344	-0.00479	5.52581	8
5	Non-dominant	B1	None	2	3	2	-1075.32	0.345625	4.207	-200.376	0.179375	2.052	0.3125	0.275625	0.05835	-6.12385	0.00195	-0.05485	6.1822						3.09665	0.093125	0.51388	282.166	0.14875	1.6887	0.095	0.21625	12.4945	-0.117782	0.124696	-0.0065845	12.6122	0.026	-0.05285	0.00145	-0.00095	0.07885	8
5	Non-dominant	B1	None	2	3	3	-2132.08	0.5325	5.061	-97.3523	0.12125	1.649	0.3425	0.328125	0.0707	-1.0483	0.0023	-0.0272	1.119						-2.88132	0.105625	0.429	-4.5994	0.080625	0.6627	0.1025	0.201875	0.085683	-0.20413	0.002975	-0.003995	0.289813	0.0548	-0.0103	0.0016	-0.0003	0.0651	8
5	Non-dominant	B1	None	2	3	4	-1145.06	0.445	3.823	-90.2592	0.096875	1.564	0.304375	0.286875	0.0305	-0.9188	0.0027	-0.0144	0.9493						-27.4628	0.0725	0.572	2.1979	0.09125	0.5583	0.14	0.179375	0.241411	-0.177952	0.00458	-0.00549	0.419363	1.83843	-0.01166	0.038275	-0.000755	1.85009	8
5	Non-dominant	B1	None	2	3	5	-740.279	0.338125	2.656	-164.129	0.215625	1.608	0.264375	0.260625	1.31522	-0.2261	0.01275	-0.00535	1.54132						-3.10058	0.11	0.29231	-18.1681	0.115625	0.8537	0.12	0.2125	0.162645	-1.06046	0.007015	-0.028085	1.22311	0.09621	-0.0157	0.0023	-0.0008	0.11191	8
5	Non-dominant	B1	None	2	3	6	-1199.23	0.48875	2.869	-157.034	0.113125	2.534	0.3075	0.241875	0.836294	-0.2301	0.01398	-0.00795	1.06639						-1.0117	0.069375	0.21569	-13.2797	0.096875	0.5576	0.141875	0.201875	0.152752	-0.613585	0.007679	-0.009261	0.766337	0.01058	-0.01865	0.000575	-0.000525	0.02923	8
5	Non-dominant	B1	None	2	3	7	-2471.84	0.57125	3.704	-140.244	0.119375	2.21	0.275625	0.228125	3.19535	-0.00625	0.027095	-0.001235	3.2016						-2.20111	0.030625	0.10104	-47.8513	0.103125	0.7533	0.14	0.2775	1.65272	-1.34807	0.018795	-0.034555	3.0008	0.0139	-0.0236	0.00065	-0.00155	0.0375	8
5	Non-dominant	B1	None	2	3	8	-551.328	0.19125	2.957	-334.346	0.258125	2.711	0.21125		6.76488	-0.213435	0.034115	-0.008785	6.97832						-2.52087	0.095625	0.1693	-69.0473	0.123125	0.7839		0.22125	0.13134	-1.30624	0.00834	-0.01675	1.43758	0.06635	-0.00484	0.00217	-0.00035	0.07119	8
5	Non-dominant	B1	None	2	4	1	-841.709	0.24375	3.95	-222.716	0.1325	1.635	0.314375	0.245625	0.003345	-6.45209	0.0026	-0.0479	6.45543						-100.311	0.086875	1.074	-6.453	0.071875	0.9212	0.154375	0.144375	0.05359	-0.468316	0.00355	-0.01086	0.521906	2.88718	-0.1205	0.05679	-0.00375	3.00768	9
5	Non-dominant	B1	None	2	4	2	-888.17	0.283125	4.378	-216.533	0.125625	3.004	0.325	0.2575		-5.4565	0.0004	-0.0724	5.4565						-2.15078	0.095	0.50015	4.3898	0.07375	0.5795	0.110625	0.13625	0.225914	-0.0375	0.00726	-0.00145	0.263414	0.0539	-0.01955	0.00095	-0.00125	0.07345	9
5	Non-dominant	B1	None	2	4	3	-1274	0.340625	3.908	-243.557	0.183125	2.411	0.243125	0.259375	0.01084	-3.56325	0.00075	-0.06875	3.57409						-5.66089	0.06625	0.4065	-5.9738	0.0775	0.7512	0.1425	0.1925	0.11409	-0.18507	0.00438	-0.00342	0.29916	0.001	-0.0479	0.00015	-0.00105	0.0489	9
5	Non-dominant	B1	None	2	4	4	-657.569	0.26125	3.162	-229.04	0.18875	1.717	0.264375	0.255625	0.0199	-2.203	0.0019	-0.0155	2.2229						0.1735	0.1025	0.37131	56.2324	0.115	0.66454	0.096875	0.2175	3.34011	-0.0661775	0.067445	-0.002725	3.40629	0.00145	-0.14655	0.00035	-0.00385	0.148	9
5	Non-dominant	B1	None	2	4	5	-770.929	0.3225	3.044	-256.862	0.1675	2.404	0.245625	0.250625	1.81716	-0.2048	0.017505	-0.007825	2.02196						-16.1327	0.054375	0.4717	-13.1652	0.0975	0.6563	0.19375	0.183125	0.164637	-1.51928	0.005055	-0.041715	1.68392	0.00265	-0.0944	0.0005	-0.0038	0.09705	9
5	Non-dominant	B1	None	2	4	6	-1933.14	0.480625	4.154	-142.399	0.165625	1.833	0.250625	0.210625	0.458256	-2.37661	0.008546	-0.052964	2.83487						-0.82349	0.125	0.22238	-15.0348	0.09625	0.6944	0.1375	0.19375	0.1983	-0.175671	0.0045215	-0.0037785	0.373972	0.02335	-0.15848	0.00084	-0.00394	0.18183	9
5	Non-dominant	B1	None	2	4	7	-2387.53	0.608125	3.911	-116.067	0.078125	2.339	0.171875	0.216875	1.15385	-0.001155	0.01741	-0.0016	1.15501						-1.7863	0.115	0.13154	-38.2016	0.076875	0.647	0.119375	0.2575	0.01758	-0.489929	0.003335	-0.007935	0.507509	0.017352	-0.02192	0.0006	-0.0004	0.039272	9
5	Non-dominant	B1	None	2	4	8	-562.646	0.1925	2.567	-110.882	0.133125	1.876	0.249375		2.26018	-0.03508	0.0208	-0.00303	2.29527						-3.70148	0.155	0.1808	-22.1124	0.071875	0.7257		0.223125	0.066415	-2.54092	0.004175	-0.069075	2.60733	0.05042	-0.086642	0.001716	-0.001084	0.137062	9
5	Non-dominant	B1	None	2	5	1	-601.424	0.220625	2.88	-934.241	0.33125	3.391	0.30375	0.235625						0.0178265	-0.0101675	0.00025	-0.00018	0.027994	-62.7817	0.109375	0.8577	-2.4669	0.09875	0.837	0.13875	0.13625											10
5	Non-dominant	B1	None	2	5	2	-1039.7	0.4225	3.538	-252.814	0.1575	2.995	0.301875	0.216875						0.009613	-0.0648407	0.00015	-0.00039	0.0744537	-4.3177	0.070625	0.45604	-0.2979	0.0625	0.8206	0.15875	0.16875											10
5	Non-dominant	B1	None	2	5	3	-2049.99	0.5025	5.999	-229.633	0.28625	1.718	0.299375	0.280625						0.171382	-0.0126285	0.0005555	-0.0004445	0.184011	-4.56223	0.109375	0.41465	18.5001	0.08625	0.6565	0.150625	0.189375											10
5	Non-dominant	B1	None	2	5	4	-1431.17	0.451875	3.698	-127.998	0.10875	1.856	0.32625	0.285625						0.021353	-0.0188565	0.0002	-0.00025	0.0402095	-11.2334	0.11125	0.3953	14.992	0.071875	1.33	0.14	0.161875											10
5	Non-dominant	B1	None	2	5	5	-1117.12	0.466875	3.114	-142.52	0.143125	2.119	0.289375	0.265						0.025418	-0.0140695	0.0002115	-0.0001885	0.0394875	-28.8721	0.07125	0.3577	1.21268	0.08625	0.556	0.1575	0.176875											10
5	Non-dominant	B1	None	2	5	6	-1269.65	0.396875	2.918	-145.354	0.110625	1.88	0.295625	0.259375						0.0214418	-0.0162085	0.00015	-0.00021	0.0376503	-0.04232	0.005625	0.12988	-31.4583	0.096875	0.7693	0.20625	0.246875											10
5	Non-dominant	B1	None	2	5	7	-1405.87	0.455625	2.976	-83.8127	0.239375	1.776	0.19875	0.263125						0.0184318	-0.0085785	0.0002	-0.00023	0.0270103	0.0056	0.02875	0.13592	-40.7957	0.053125	1.187	0.10125	0.3225											10
5	Non-dominant	B1	None	2	5	8	-506.372	0.190625	2.901	-148.124	0.189375	2.848	0.318125							0.012422	-0.010164	0.000155	-0.000245	0.022586	-3.11511	0.05875	0.1673	-29.5044	0.12125	0.83331		0.239375											10
5	Non-dominant	B1	None	3	1	1	-270.811	0.30125	1.387	-1781.39	1.14938	3.699	0.2525	0.260625						0.0179648	-0.010409	0.00015	-0.00018	0.0283738	-30.8118	0.08	0.6169	0.3062	0.09	0.8023	0.1625	0.1475											11
5	Non-dominant	B1	None	3	1	2	-535.103	0.229375	2.648	-166.69	0.148125	2.239	0.2875	0.27						0.0151831	-0.014449	0.0002	-0.00035	0.0296321	-1.83077	0.05875	0.50719	268.111	0.145625	1.6683	0.153125	0.19875											11
5	Non-dominant	B1	None	3	1	3	-1181.55	0.3625	4.413	-227.121	0.20625	2.325	0.286875	0.275						0.009576	-0.009224	0.0002	-0.0001	0.0188	-11.1969	0.04375	0.35746	2.89725	0.078125	0.7342	0.16875	0.22875											11
5	Non-dominant	B1	None	3	1	4	-1154.87	0.3375	4.193	-153.133	0.143125	1.936	0.276875	0.263125						0.019346	-0.011334	0.000217	-0.000133	0.03068	-18.6003	0.039375	0.3037	4.1224	0.09125	0.57	0.185	0.205											11
5	Non-dominant	B1	None	3	1	5	-845.907	0.479375	2.867	-147.218	0.310625	1.302	0.274375	0.248125						0.0261653	-0.0375585	0.0002345	-0.0003755	0.0637238	-32.7791	0.0575	0.8942	-38.7284	0.11	1.041	0.174375	0.209375											11
5	Non-dominant	B1	None	3	1	6	-840.761	0.335625	2.365	-422.26	0.348125	2.491	0.29375	0.243125						0.006946	-0.0289199	5e-05	-0.00018	0.0358659	-0.47903	0.129375	0.20104	-36.431	0.121875	0.69	0.088125	0.2125											11
5	Non-dominant	B1	None	3	1	7	-872.969	0.4025	2.301	-263.894	0.245	2.086	0.3425	0.249375						0.0380382	-0.006113	0.00015	-8e-05	0.0441512	-0.970042	0.058125	0.12631	-178.069	0.275625	2.008	0.173125	0.274375											11
5	Non-dominant	B1	None	3	1	8	-820.776	0.48125	2.258	-73.4708	0.160625	1.882	0.50375							0.013183	-0.0400095	0.0001675	-0.0002425	0.0531925	-16.2014	0.1025	0.3939	-13.3675	0.095	0.6431		0.245											11
5	Non-dominant	B1	None	3	2	1	-796.291	0.238125	3.677	-811.056	0.369375	3.111	0.348125	0.246875						0.009599	-0.0140065	0.0002	-0.00024	0.0236055	-67.9507	0.115	0.612	-20.1272	0.099375	0.9323	0.1475	0.120625											12
5	Non-dominant	B1	None	3	2	2	-1192.84	0.413125	4.279	-159.802	0.1275	1.517	0.35375	0.274375						0.029	-0.023942	0.00025	-0.00029	0.052942	-1.15066	0.12875	0.49031	249.086	0.115	1.8212	0.04875	0.23											12
5	Non-dominant	B1	None	3	2	3	-785.685	0.284375	2.889	-154.231	0.13375	1.954	0.2875	0.23						0.0364958	-0.00345	0.0002	-0.00015	0.0399458	-7.04052	0.074375	0.37492	3.39085	0.094375	0.8957	0.17625	0.179375											12
5	Non-dominant	B1	None	3	2	4	-1270.93	0.46875	4.018	-112.17	0.120625	1.773	0.31625	0.261875						0.0407805	-0.017908	0.00025	-0.00025	0.0586885	-0.33114	0.06625	0.34835	24.314	0.055	0.5801	0.130625	0.1975											12
5	Non-dominant	B1	None	3	2	5	-1632.93	0.5875	2.792	-121.404	0.139375	2.457	0.2975	0.23625						0.0612026	-0.0178725	0.000337	-0.000223	0.0790751	-9.28134	0.059375	0.26669	-0.16105	0.074375	0.4152	0.124375	0.22											12
5	Non-dominant	B1	None	3	2	6	-2371.64	0.6875	3.643	-305.561	0.356875	2.15	0.390625	0.299375						0.0111623	-0.0393665	0.0002	-0.00026	0.0505288	-0.798485	0.055625	0.20681	-33.8737	0.104375	0.8696	0.149375	0.21375											12
5	Non-dominant	B1	None	3	2	7	-1224.25	0.384375	2.885	-62.7784	0.211875	1.218	0.31625	0.23375						0.0011411	-0.0248445	0.0001	-0.0002	0.0259856	-24.9787	0.101875	0.9975	-33.984	0.120625	0.841	0.18375	0.223125											12
5	Non-dominant	B1	None	3	2	8	-398.202	0.159375	2.393	-223.048	0.25375	2.094	0.229375							0.0078295	-0.0053235	0.0001345	-7.55e-05	0.013153	1.06979	0.15125	0.0792	1.24701	0.064375	0.8919		0.251875											12
5	Non-dominant	B1	None	3	3	1	-340.919	0.14625	3.563	-300.075	0.14625	2.36	0.2975	0.225625						0.0126	-0.006602	0.00025	-0.0002	0.019202	-34.1588	0.13125	0.57412	1.07395	0.130625	0.778	0.11	0.146875											13
5	Non-dominant	B1	None	3	3	2	-883.161	0.379375	3.226	-299.324	0.178125	2.484	0.25125	0.228125						0.0315185	-0.007983	0.000165	-0.000135	0.0395015	-0.1936	0.0975	0.511	315.479	0.14125	1.9982	0.19125	0.159375											13
5	Non-dominant	B1	None	3	3	3	-1345.07	0.44125	3.505	-298.697	0.24125	2.081	0.32	0.19125						0.031725	-0.008694	0.0001345	-0.0002155	0.040419	3.62684	0.16875	0.418	88.3018	0.093125	1.5437	0.09875	0.205625											13
5	Non-dominant	B1	None	3	3	4	-986.768	0.455	2.519	-145.119	0.1325	1.897	0.279375	0.204375						0.016032	-0.0470793	0.00025	-0.00045	0.0631113	-27.2107	0.078125	0.37031	5.8531	0.055625	0.3544	0.154375	0.19											13
5	Non-dominant	B1	None	3	3	5	-626.936	0.35	2.162	-147.99	0.16375	2.252	0.288125	0.27375						0.007015	-0.0387854	0.000135	-0.000265	0.0458004	-73.5709	0.081875	1.232	-25.8852	0.09	0.657	0.195625	0.20875											13
5	Non-dominant	B1	None	3	3	6	-1458.9	0.54625	2.629	-122.678	0.18	1.786	0.311875	0.230625						0.0222768	-0.0401465	0.0002	-0.00026	0.0624233	-5.50022	0.10375	0.3616	-40.8938	0.09375	0.8468	0.12875	0.214375											13
5	Non-dominant	B1	None	3	3	7	-1665.15	0.47125	3.281	-363.357	0.315625	2.233	0.328125	0.26						0.0039275	-0.0563015	5e-05	-0.0003	0.060229	-196.477	0.08625	3.188	-48.2976	0.10875	0.7668	0.263125	0.209375											13
5	Non-dominant	B1	None	3	3	8	-466.576	0.200625	2.211	-295.883	0.375625	2.097	0.250625							0.0043355	-0.003948	0.0001	-0.00013	0.0082835	-1.807	0.106875	0.1268	14.8794	0.095	0.61538		0.274375											13
5	Non-dominant	B1	None	3	4	1	-2674.54	0.905625	4.916	-334.382	0.3	1.522	0.32125	0.25375						0.004988	-0.0715835	0.0001	-0.00023	0.0765715	-18.0663	0.095625	0.55273	-12.6204	0.120625	1.125	0.185	0.135											14
5	Non-dominant	B1	None	3	4	2	-1313.04	0.42625	3.827	-287.341	0.24375	1.536	0.25625	0.256875						0.002004	-0.0606745	5e-05	-0.00041	0.0626785	-1.61472	0.09875	0.505	357.819	0.128125	2.1053	0.098125	0.205											14
5	Non-dominant	B1	None	3	4	3	-687.333	0.328125	3.455	-408.948	0.344375	2.28	0.338125	0.26875						0.042944	-0.008355	0.0004	-0.00021	0.051299	2.19751	0.0925	0.416	-2.0849	0.11875	0.6271	-0.081875	0.2125											14
5	Non-dominant	B1	None	3	4	4	-1396.72	0.501875	4.004	-252.391	0.191875	2.44	0.315	0.291875						0.0457907	-0.017285	0.0003	-0.0005	0.0630757	-5.2312	0.07875	0.34188	6.12229	0.30125	0.3831	0.15625	0.195625											14
5	Non-dominant	B1	None	3	4	5	-2364.61	0.689375	3.721	-89.3944	0.151875	1.584	0.39875	0.291875						0.0136955	-0.0444435	3.45e-05	-0.0001955	0.058139	-33.9148	0.063125	0.6493	7.94307	0.070625	0.4931	0.216875	0.2											14
5	Non-dominant	B1	None	3	4	6	-1014.41	0.38	3.209	-119.055	0.115625	2.418	0.3425	0.3175						0.017803	-0.021461	0.00015	-0.00021	0.039264	-5.9855	0.10625	0.20904	2.76072	0.046875	0.4583	0.1425	0.199375											14
5	Non-dominant	B1	None	3	4	7	-355.58	0.1475	3.184	-72.164	0.144375	1.767	0.33125	0.36125						0.0103484	-0.012698	0.00023	-0.00027	0.0230464	-20.6182	0.110625	0.757	-36.9669	0.0725	0.6846	0.151875	0.2425											14
5	Non-dominant	B1	None	3	4	8	-1221.41	0.398125	2.63	-127.72	0.165625	2.597	0.414375							0.0453166	-0.011445	0.00031	-0.00029	0.0567616	-28.3042	0.0675	0.6171	-45.9285	0.0925	0.9598		0.205											14
5	Non-dominant	B1	None	3	5	1	-624.432	0.28125	2.868	-316.794	0.175625	2.498	0.34125	0.283125						0.004313	-0.0121465	0.0001	-0.0001	0.0164595	-4.24179	0.13125	0.58142	28.9697	0.225625	0.688	0.1075	-0.0025											15
5	Non-dominant	B1	None	3	5	2	-1010.89	0.38125	3.704	-333.392	0.231875	1.956	0.3125	0.248125						0.0344739	-0.0065055	0.0001845	-0.0001255	0.0409794	-19.5414	0.046875	0.42485	154.42	0.089375	1.6097	0.208125	0.154375											15
5	Non-dominant	B1	None	3	5	3	-841.724	0.319375	3.091	-298.804	0.2225	2.859	0.329375	0.245625						0.021788	-0.0209172	0.000487	-0.000313	0.0427052	-5.52882	0.043125	0.41435	2.9493	0.053125	0.517	0.220625	0.16875											15
5	Non-dominant	B1	None	3	5	4	-923.631	0.396875	2.847	-215.718	0.281875	1.805	0.32375	0.324375						0.026187	-0.0231545	0.0002285	-0.0002815	0.0493415	-3.06204	0.1275	0.36281	4.56855	0.053125	0.4233	0.159375	0.145											15
5	Non-dominant	B1	None	3	5	5	-1592.98	0.450625	3.699	-131.562	0.16875	1.397	0.294375	0.26625						0.008101	-0.0256221	9.6e-05	-0.000104	0.0337231	-7.76254	0.019375	0.3648	31.6021	0.05125	0.73808	0.196875	0.199375											15
5	Non-dominant	B1	None	3	5	6	-1309.57	0.56125	2.854	-253.739	0.255	2.213	0.229375	0.22125						0.0198751	-0.0323435	0.0002	-0.0003	0.0522186	-1.7652	0.095	0.23754	-8.0215	0.09	0.4535	0.124375	0.1975											15
5	Non-dominant	B1	None	3	5	7	-1341.69	0.45375	2.858	-139.829	0.209375	2.019	0.2275	0.24125						0.0524845	-0.00395	0.00025	-0.00011	0.0564345	-11.544	0.098125	0.3698	-40.173	0.11875	0.8002	0.158125	0.190625											15
5	Non-dominant	B1	None	3	5	8	-410.994	0.18375	2.721	-168.916	0.180625	3.1	0.27375							0.0114055	-0.00748	0.0001	-0.00015	0.0188855	-6.25269	0.08875	0.2254	17.1785	0.114375	0.75631		0.21											15
5	Non-dominant	B1	None	4	1	1	-339.731	0.15875	2.971	-343.547	0.17375	2.39	0.28375	0.254375						0.025318	-4.5e-05	0.000115	-1.5e-05	0.025363	-2.60682	0.093125	0.58254	1.7504	0.055625	0.6662	0.135	0.155											16
5	Non-dominant	B1	None	4	1	2	-1386.81	0.53125	4.006	-114.557	0.128125	1.752	0.35375	0.215						0.0151047	-0.0482075	0.0001	-0.0004	0.0633122	-0.67878	0.07	0.48654	6.34035	0.075625	0.7072	0.158125	0.175											16
5	Non-dominant	B1	None	4	1	3	-970.894	0.52	2.967	-141.46	0.155625	1.58	0.30625	0.245						0.013281	-0.0235665	0.0001	-0.00025	0.0368475	-4.47244	0.106875	0.42212	159.443	0.380625	1.3353	0.144375	0.219375											16
5	Non-dominant	B1	None	4	1	4	-1618.78	0.588125	3.781	-185.842	0.19125	2.169	0.285	0.25375						0.0378874	-0.037272	0.00035	-0.00035	0.0751594	-32.2884	0.04	0.9771	-1.84865	0.069375	0.6855	0.20625	0.189375											16
5	Non-dominant	B1	None	4	1	5	-1745.16	0.4825	4.461	-182.518	0.150625	2.277	0.313125	0.25625						0.0054385	-0.078106	0.0001	-0.0009	0.0835445	3.27462	0.158125	0.28077	-3.2953	0.110625	0.8495	0.206875	0.178125											16
5	Non-dominant	B1	None	4	1	6	-1621.09	0.431875	3.481	-145.486	0.1725	1.673	0.26625	0.2825						0.0159128	-0.0459355	0.0004	-0.00051	0.0618483	-8.50329	0.069375	0.3606	144.052	0.109375	1.6202	0.241875	0.308125											16
5	Non-dominant	B1	None	4	1	7	-1259.28	0.488125	3.783	-197.114	0.17625	2.261	0.2975	0.245						0.0077703	-0.037543	0.0001	-0.0003	0.0453133	-3.33564	0.0825	0.13085	31.5378	0.106875	1.147	0.123125	0.266875											16
5	Non-dominant	B1	None	4	1	8	-333.385	0.1425	2.235	-240.409	0.23125	2.197	0.35875							0.002572	-0.0157365	5e-05	-0.00031	0.0183085	-10.2341	0.234375	0.1261	-9.00421	0.135625	0.3672		0.260625											16
5	Non-dominant	B1	None	4	2	1	-75.1343	0.1975	0.8433	-225.174	0.166875	1.762	0.264375	0.258125						0.0013115	-0.011767	0.0001	-0.00021	0.0130785	-9.29902	0.091875	0.58438	-8.36405	0.094375	0.8918	0.139375	0.161875											17
5	Non-dominant	B1	None	4	2	2	-554.634	0.249375	2.652	-132.591	0.12375	1.493	0.27875	0.245						0.0053403	-0.0125835	0.0001	-0.00021	0.0179238	-20.0999	0.109375	0.51431	31.0801	0.07	0.7166	0.13625	0.164375											17
5	Non-dominant	B1	None	4	2	3	-2864.15	0.9325	4.03	-129.022	0.165	1.305	0.305625	0.259375						0.0162975	-0.0665835	0.0002	-0.0004	0.082881	-3.24297	0.060625	0.37923	82.7259	0.211875	1.3288	0.18375	0.17375											17
5	Non-dominant	B1	None	4	2	4	-3303.61	0.89625	4.422	-195.178	0.25625	1.929	0.254375	0.285						0.0181392	-0.0815835	0.0001	-0.00031	0.0997227	-16.6213	0.086875	0.30538	10.4015	0.07375	0.8153	0.16625	0.191875											17
5	Non-dominant	B1	None	4	2	5	-1397.79	0.4975	2.958	-184.809	0.19875	1.781	0.268125	0.205						0.016502	-0.0175775	0.0002	-0.00023	0.0340795	-12.5935	0.081875	0.3112	-4.57615	0.101875	0.5736	0.176875	0.191875											17
5	Non-dominant	B1	None	4	2	6	-911.509	0.311875	3.133	-315.493	0.71875	2.512	0.299375	0.199375						0.0082955	-0.0176275	0.0001	-0.00025	0.025923	-18.0581	0.0675	0.3535	13.619	0.099375	0.49385	0.18125	0.201875											17
5	Non-dominant	B1	None	4	2	7	-1887.22	0.505	3.336	-99.8892	0.12625	1.598	0.25125	0.265625						0.025946	-0.0246625	0.000204	-0.000356	0.0506085	-24.6966	0.060625	0.7096	-1.49096	0.10625	0.50269	0.2575	0.19875											17
5	Non-dominant	B1	None	4	2	8	-424.575	0.165	2.446	-109.229	0.159375	1.689	0.2475							0.0245323	-0.002633	0.000392	-0.000108	0.0271653	-16.747	0.109375	0.3907	-4.31593	0.0725	0.2183		0.258125											17
5	Non-dominant	B1	None	4	3	1	-6531.53	1.59187	7.465	-300.361	0.180625	2.181	0.2825	0.208125						0.0183606	-0.118319	0.0002	-0.00036	0.13668	-29.7415	0.04625	0.3905	2.0795	0.084375	0.8903	0.24625	0.121875											18
5	Non-dominant	B1	None	4	3	2	-8297.59	1.54688	7.968	-140.314	0.150625	1.516	0.408125	0.229375						0.136565	-0.058342	0.000275	-0.000355	0.194907	-23.0007	0.064375	0.39269	368.205	0.130625	2.1938	0.185625	0.201875											18
5	Non-dominant	B1	None	4	3	3	-1294.06	0.3725	4.913	-891.859	1.125	2.498	0.384375	0.25875						0.0077148	-0.034853	0.0002	-0.00024	0.0425678	-56.1663	0.066875	0.7798	-5.93765	0.115625	0.9186	0.213125	0.240625											18
5	Non-dominant	B1	None	4	3	4	-2223.44	0.616875	4.423	-203.745	0.231875	1.846	0.4175	0.301875						0.0489158	-0.0280445	0.00025	-0.00026	0.0769603	-9.18784	0.069375	0.33654	16.1668	0.061875	0.449	0.18625	0.199375											18
5	Non-dominant	B1	None	4	3	5	-627.479	0.23875	2.795	-363.363	0.320625	2.211	0.24625	0.2625						0.0147406	-0.0062715	0.0004	-0.00011	0.0210121	-30.6842	0.083125	0.4702	-18.0375	0.071875	0.815	0.186875	0.238125											18
5	Non-dominant	B1	None	4	3	6	-1942.39	0.471875	3.568	-124.145	0.15625	2.098	0.265	0.28375						0.0294857	-0.018001	0.00015	-0.0002	0.0474867	-1.89533	0.05375	0.19577	-10.8551	0.051875	0.6261	0.174375	0.285											18
5	Non-dominant	B1	None	4	3	7	-875.653	0.2825	2.754	-149.072	0.153125	2.157	0.248125	0.249375						0.0050487	-0.013679	0.0001	-0.0001	0.0187277	-22.4888	0.09375	0.3883	-58.5239	0.131875	0.6855	0.21125	0.27375											18
5	Non-dominant	B1	None	4	3	8	-430.933	0.16	2.207	-91.1273	0.12	1.862	0.22625							0.0148348	-0.006344	0.000242	-0.000188	0.0211788	-39.5447	0.16	0.4925	-10.9207	0.090625	0.4923		0.28125											18
5	Non-dominant	B1	None	4	4	1	-2705.42	0.580625	5.705	-323.521	0.1875	1.85	0.275	0.21625						0.029329	-0.0458135	0.00025	-0.00056	0.0751425	-14.3664	0.09375	0.58373	-0.74165	0.095625	0.861	0.13375	0.15375											19
5	Non-dominant	B1	None	4	4	2	-584.361	0.260625	3.28	-149.753	0.114375	1.795	0.26375	0.203125						0.0082255	-0.020851	0.0002	-0.00035	0.0290765	-27.3903	0.11	0.53254	40.3067	0.0575	0.53431	0.171875	0.151875											19
5	Non-dominant	B1	None	4	4	3	-919.789	0.30125	3.045	-88.3869	0.130625	1.753	0.341875	0.25125						0.017838	-0.016077	0.00015	-0.0003	0.033915	-18.0337	0.079375	0.43546	-2.0799	0.01625	0.6157	0.179375	0.181875											19
5	Non-dominant	B1	None	4	4	4	-688.153	0.27125	2.399	-329.694	0.258125	2.023	0.371875	0.270625						0.032506	-0.004425	0.000315	-0.000135	0.036931	-10.2933	0.029375	0.2832	0.3581	0.05875	0.5624	0.19875	0.1725											19
5	Non-dominant	B1	None	4	4	5	-889.623	0.340625	4.213	-496.555	0.38375	3.043	0.32875	0.2975						0.0182642	-0.0281065	0.0004	-0.00035	0.0463707	-19.7664	0.045	0.4912	-8.50055	0.078125	0.8914	0.270625	0.1625											19
5	Non-dominant	B1	None	4	4	6	-2551.63	0.625	3.894	-146.114	0.193125	1.909	0.3475	0.3275						0.0582666	-0.023323	0.00025	-0.00028	0.0815896	-8.43378	0.060625	0.1945	105.095	0.339375	1.0398	0.228125	0.273125											19
5	Non-dominant	B1	None	4	4	7	-1866.75	0.684375	2.489	-188.295	0.2475	3.039	0.36625	0.36125						0.00823	-0.0391373	8.5e-05	-0.000415	0.0473673	-11.0734	0.091875	0.2531	-6.91518	0.070625	0.2275	0.17	0.25125											19
5	Non-dominant	B1	None	4	4	8	-242.746	0.165625	1.269	-108.924	0.11625	2.357	0.355625							0.0046238	-0.0037295	0.0001	-0.00011	0.0083533	-14.8431	0.18	0.3825	-18.4462	0.095	0.6666		0.24											19
1	Non-dominant	B2	Anesthesia	1	1	1	-3280.21	3.47313	3.072	-307.505	0.615	2.044	0.5725	0.261875	8.29983	-1.99819	0.041945	-0.010555	10.298	0.551593	-0.00301	0.0003	-0.00015	0.554603	-29.4077	0.108125	0.56304	-5.90335	0.134375	0.871	0.291875	0.2525	0.163594	-1.99038	0.0053865	-0.0208035	2.15397	0.854263	-0.21415	0.01817	-0.0043	1.06841	5
1	Non-dominant	B2	Anesthesia	1	1	2	-1029.38	0.663125	2.769	-421.608	0.61375	2.414	0.599375	0.31875	9.63639	-0.63639	0.035595	-0.010005	10.2728	0.0711369	-0.004054	0.00018	-8e-05	0.0751909	-14.9191	0.068125	0.35892	-2.6733	0.1375	0.7003	0.209375	0.22125	0.00035	-2.35975	0.00045	-0.02295	2.3601	0.504939	-0.004	0.01106	-0.0017	0.508939	5
1	Non-dominant	B2	Anesthesia	1	1	3	-829.302	1.105	1.795	-217.458	0.404375	1.102	0.589375	0.399375	3.12634	-0.28805	0.01553	-0.00277	3.41439	0.0116448	-0.029333	0.0002	-0.00023	0.0409778	-17.9093	0.11875	0.42631	-112.834	0.15	1.59	0.19	0.23625	2.2899	-0.0219	0.02304	-0.00255	2.3118	0.879306	-0.1883	0.01774	-0.00345	1.06761	5
1	Non-dominant	B2	Anesthesia	1	1	4	-1635.46	1.12437	4.046	-1291.99	1.1825	3.052	0.473125	0.460625	11.373	-4.82663	0.03928	-0.02195	16.1997	0.0021343	-0.0573155	0.0001	-0.00013	0.0594498	-19.5006	0.090625	0.24546	-109.194	0.216875	0.9995	0.3075	0.29375	1.01501	-2.3547	0.0096	-0.0211	3.36971	0.711086	-0.00435	0.01397	-0.00155	0.715436	5
1	Non-dominant	B2	Anesthesia	1	1	5	-3239.2	1.98937	5.686	-464.576	0.81875	1.608	1.31563	0.395	6.95278	-2.6368	0.023	-0.0182	9.58958	0.0135244	-0.128047	0.0001	-0.0005	0.141572	-13.7834	0.16	0.3865	-105.757	0.15875	1.08	0.140625	0.280625	0.1264	-2.45215	0.00205	-0.03085	2.57855	0.876315	-0.946183	0.01256	-0.00787	1.8225	5
1	Non-dominant	B2	Anesthesia	1	1	6	-2908.01	0.956875	5.793	-437.638	0.84375	2.431	0.5825	0.42375	2.26265	-7.10442	0.01518	-0.04332	9.36707	0.012066	-0.064021	0.0001	-0.00016	0.076087	-17.8138	0.120625	0.3902	-105.598	0.22	1.251	0.246875	0.240625	0.0384	-2.993	0.00205	-0.03755	3.0314	0.858264	-0.03855	0.02199	-0.0014	0.896814	5
1	Non-dominant	B2	Anesthesia	1	1	7	-871.39	0.268125	4.489	-229.315	0.359375	2.323	0.5075	0.371875		-9.92539	0.0002205	-0.0508135	9.92539	0.0055295	-0.01937	0.0001	-0.00021	0.0248995	-25.1057	0.18125	0.3432	-199.341	0.54125	1.404	0.26625	0.3175	11.1511	-4.99085	0.09508	-0.02725	16.1419	0.407097	-0.0066	0.0039	-0.0003	0.413697	5
1	Non-dominant	B2	Anesthesia	1	1	8	-866.463	0.31125	3.697	-539.056	0.379375	2.62	1.04062		0.93409	-14.3108	0.0129	-0.0604	15.2448	0.000823	-0.011375	0.0001	-0.00011	0.012198	-31.407	0.13625	0.3318	-110.169	0.158125	0.8597		0.305625	0.00405	-7.4651	0.00095	-0.07145	7.46915	0.662354	-0.0459	0.00678	-0.0014	0.708254	5
1	Non-dominant	B2	Anesthesia	1	2	1	-458.809	0.33625	2.473	-240.727	0.323125	2.204	0.745625	0.425	7.25523	-0.21811	0.051305	-0.008295	7.47334	0.0054365	-0.011379	0.0001	-0.00014	0.0168155	-30.8312	0.091875	0.43488	-2.4183	0.1575	0.848	0.253125	0.230625	0.111001	-1.90911	0.002006	-0.033094	2.02011	0.40595	-0.0175	0.0058	-0.0017	0.42345	1
1	Non-dominant	B2	Anesthesia	1	2	2	-3001	0.67	5.35	-231.508	0.535	1.625	0.49875	0.2375	7.80956	-0.63221	0.03679	-0.00536	8.44177	0.0512559	-0.01336	0.000248	-0.000162	0.0646159	-23.1372	0.130625	0.47673	-95.3696	0.13375	1.41	0.21875	0.245	2.26296	-0.13445	0.02168	-0.0049	2.39741	0.60468	-0.08785	0.01185	-0.00225	0.69253	1
1	Non-dominant	B2	Anesthesia	1	2	3	-7375.1	3.34687	6.687	-80.3835	0.789375	0.919	0.78375	0.485	2.29509	-1.13822	0.016645	-0.004885	3.43331	0.0856533	-0.119267	0.0003	-0.00023	0.20492	-12.2626	0.180625	0.44096	-72.6491	0.13625	1.153	0.23625	0.219375	0.471496	-0.05125	0.00658	-0.0011	0.522746	0.891749	-0.08905	0.0093	-0.0029	0.980799	1
1	Non-dominant	B2	Anesthesia	1	2	4	-1205.96	0.365	4.679	-404.085	0.715625	1.744	0.704375	0.3775	12.0651	-0.38428	0.048065	-0.003345	12.4494	0.0049056	-0.0064965	0.0001	-0.00013	0.0114021	-23.6412	0.16625	0.35631	-80.8508	0.15875	1.172	0.250625	0.22	0.848948	-1.34615	0.0156	-0.01615	2.1951	0.47585	-0.0423	0.00395	-0.00205	0.51815	1
1	Non-dominant	B2	Anesthesia	1	2	5	-1635.82	0.5975	3.554	-201.861	0.376875	1.851	0.778125	0.375625	0.41975	-2.4584	0.005025	-0.012625	2.87815	0.002751	-0.0553398	5e-05	-0.00021	0.0580908	-8.50943	0.179375	0.28731	-67.0754	0.124375	1.096	0.134375	0.24375	0.0377	-0.27995	0.0012	-0.0039	0.31765	0.1392	-0.15355	0.00225	-0.00295	0.29275	1
1	Non-dominant	B2	Anesthesia	1	2	6	-2236.63	1.03812	4.029	-137.732	0.37375	1.827	0.705	0.4125	3.4035	-1.59337	0.032775	-0.009105	4.99687	0.009364	-0.0974725	5e-05	-0.00035	0.106837	-10.3124	0.16875	0.208	-69.9028	0.235625	0.7992	0.20125	0.270625	0.01007	-1.9308	0.00187	-0.01597	1.94087	0.216468	-0.0163	0.00399	-0.0009	0.232768	1
1	Non-dominant	B2	Anesthesia	1	2	7	-2071.95	0.4875	5.41	-154.19	0.28375	1.745	0.6475	0.284375	0.373556	-4.21885	0.00998	-0.02675	4.59241	0.04209	-0.009028	0.0005	-0.00016	0.051118	-11.6802	0.165	0.1382	-67.1861	0.105	1.018	0.2575	0.280625	0.163621	-2.13493	0.00564	-0.02744	2.29855	0.334429	-0.0551	0.00623	-0.00106	0.389529	1
1	Non-dominant	B2	Anesthesia	1	2	8	-611.562	0.28625	2.511	-185.247	0.360625	2.097	0.76375		0.59675	-5.96695	0.0097	-0.0395	6.5637	0.0115342	-0.004982	0.0002	-0.00014	0.0165162	-17.8473	0.204375	0.2992	-143.965	0.13625	1.321		0.3575	0.00759	-4.7415	0.00204	-0.04864	4.74909	0.34459	-0.0629277	0.004895	-0.001495	0.407518	1
1	Non-dominant	B2	Anesthesia	1	3	1	-745.022	0.660625	3.009	-155.175	0.290625	1.405	0.309375	0.2425	6.06985	-0.082391	0.040355	-0.003487	6.15224	0.001404	-0.0605166	0.0001	-0.0002	0.0619206	-20.7003	0.0975	0.65169	-125.991	0.254375	1.417	0.2375	0.324375	0.893774	-1.6416	0.0102	-0.0204	2.53537	1.05485	-0.04975	0.01534	-0.0023	1.10459	2
1	Non-dominant	B2	Anesthesia	1	3	2	-428.146	0.29375	1.965	-331.696	0.506875	1.336	0.3925	0.29	13.9501	-0.352525	0.03857	-0.00595	14.3026	0.0138652	-0.00306	0.0002	-0.00016	0.0169252	-23.1091	0.150625	0.46531	-123.624	0.145	1.695	0.23625	0.235	3.24688	-0.07686	0.03302	-0.00468	3.32374	0.2413	-0.04015	0.00275	-0.00075	0.28145	2
1	Non-dominant	B2	Anesthesia	1	3	3	-768.711	0.37875	2.815	-160.575	0.308125	1.784	0.69125	0.32875	1.22368	-0.639245	0.00739	-0.0121	1.86292	0.0049595	-0.0382534	0.0001	-0.00026	0.0432129	-71.9038	0.228125	0.43842	-83.9228	0.139375	1.413	0.12625	0.20375	0.1391	-0.75465	0.0024	-0.0119	0.89375	0.62735	-0.20165	0.0054	-0.0055	0.829	2
1	Non-dominant	B2	Anesthesia	1	3	4	-809.825	0.3125	3.037	-444.725	0.5625	1.857	0.53375	0.409375	15.3961	-0.12776	0.050675	-0.003525	15.5239	0.0071	-0.0234005	5e-05	-0.00028	0.0305005	-49.089	0.259375	0.33785	-93.4075	0.255	1.123	0.429375	0.230625	0.813543	-0.0629	0.0098	-0.0028	0.876443	1.48084	-0.0155	0.01015	-0.00115	1.49634	2
1	Non-dominant	B2	Anesthesia	1	3	5	-836.49	1.5175	3.523	-212.267	0.444375	1.534	0.62	0.299375	1.68248	-1.18302	0.0156235	-0.0055565	2.8655	0.155803	-0.0156478	0.000285	-0.000215	0.171451	-20.6302	0.1175	0.27231				0.28875	0.36						0.223305	-0.04225	0.00475	-0.00115	0.265555	2
1	Non-dominant	B2	Anesthesia	1	3	6	-949.476	1.01812	3.726	-187.17	0.28625	2.479	0.6725	0.328125	0.409635	-2.37215	0.00706	-0.01783	2.78179	0.053729	-0.0413249	0.00025	-0.00018	0.0950539	-1.33647	0.19	0.219	-67.383	0.103125	1.04	0.23875	0.420625	0.114025	-0.861862	0.003888	-0.008888	0.975887	0.14089	-0.1046	0.00235	-0.00115	0.24549	2
1	Non-dominant	B2	Anesthesia	1	3	7	-353.725	0.24875	2.342	-247.104	0.3275	1.868	0.468125	0.35875	0.06917	-5.44718	0.003425	-0.027445	5.51635	0.0170445	-0.0062673	0.0001515	-5.95e-05	0.0233118	-21.7376	0.175625	0.229	25.9812	0.5475	1.0923	0.228125	0.38875	20.5806	-3.5442	0.14674	-0.0514	24.1248	0.254661	-0.03094	0.00272	-0.00088	0.285601	2
1	Non-dominant	B2	Anesthesia	1	3	8	-643.811	0.276875	2.716	-303.397	0.749375	2.346	1.78875		0.078201	-20.4645	0.006127	-0.059573	20.5427	0.005842	-0.002212	0.0001	-0.00015	0.008054	-20.9873	0.174375	0.365	-78.9269	0.205	0.8143		0.369375	0.0003	-2.2909	0.0004	-0.0245	2.2912	0.717874	-0.035056	0.0081	-0.0011	0.75293	2
1	Non-dominant	B2	Anesthesia	1	4	1	-448.611	0.28375	2.2	-102.817	0.25875	1.164	0.864375	0.335	3.41546	-0.44551	0.028765	-0.008035	3.86097	0.0176245	-0.0055471	0.00015	-8e-05	0.0231716	-58.7604	0.165625	0.57912	-56.4788	0.120625	1.156	0.22	0.1875	1.15724	-0.23466	0.01424	-0.00681	1.3919	0.50675	-0.0338	0.00605	-0.00075	0.54055	3
1	Non-dominant	B2	Anesthesia	1	4	2	-131.775	0.155625	1.361	-206.278	0.31875	1.021	0.62375	0.35375	6.48817	-0.00076	0.022415	-0.000775	6.48892	0.0199347		0.0001	-6.1e-05	0.0199347	-11.3661	0.123125	0.508	-68.4276	0.155	1.18	0.183125	0.23375	2.15269	-0.8398	0.02138	-0.0147	2.99249	0.03815	-0.14505	0.001	-0.0034	0.1832	3
1	Non-dominant	B2	Anesthesia	1	4	3	-1459.32	0.44875	4.625	-273.894	0.399375	1.131	0.56125	0.311875	2.05562	-0.13787	0.009125	-0.002275	2.19349	0.0006475	-0.0325009	0.0001	-0.000119	0.0331484	-17.6283	0.114375	0.42362	-33.2333	0.161875	0.8561	0.300625	0.248125	0.511724	-2.8208	0.0097	-0.03585	3.33252	0.727756	-0.13385	0.01005	-0.00365	0.861606	3
1	Non-dominant	B2	Anesthesia	1	4	4	-701.449	0.45125	3.717	-369.652	0.56375	1.659	0.4925	0.37375	9.96508	-0.312145	0.025065	-0.006285	10.2772	0.0605496	-0.0028445	0.0002	-0.00015	0.0633941	-14.8143	0.081875	0.24154	-27.8879	0.115625	0.8914	0.284375	0.23	0.4529	-0.0343	0.00595	-0.00115	0.4872	0.134	-0.0626	0.00455	-0.00155	0.1966	3
1	Non-dominant	B2	Anesthesia	1	4	5	-479.814	0.371875	1.618	-183.833	0.396875	1.32	0.59125	0.3025	1.06631	-1.53718	0.009925	-0.020855	2.6035	0.0316384	-0.003987	0.0002	-0.00025	0.0356254	-25.5713	0.245	0.26823	-21.8857	0.094375	0.5942	0.19625	0.306875	0.0012	-1.8504	0.0003	-0.024	1.8516	0.284883	-0.08905	0.00565	-0.00095	0.373933	3
1	Non-dominant	B2	Anesthesia	1	4	6	-1956.57	1.30875	4.316	-153.401	0.254375	1.536	0.465	0.360625	0.451525	-0.719398	0.008155	-0.006498	1.17092	0.114117	-0.0198241	0.00015	-0.00026	0.133941	-9.19376	0.096875	0.2389	-46.4336	0.085625	0.804	0.286875	0.285625	0.09205	-0.2602	0.00165	-0.00625	0.35225	0.12045	-0.03315	0.00304	-0.0009	0.1536	3
1	Non-dominant	B2	Anesthesia	1	4	7	-348.063	0.175	2.101	-101.101	0.245625	1.615	0.468125	0.25625	0.157586	-4.23886	0.00367	-0.02353	4.39644	0.003491	-0.0143195	0.0001	-0.0003	0.0178105	-6.69755	0.134375	0.1377	-56.5304	0.1125	0.6423	0.285	0.2875	0.0007	-1.68895	0.0009	-0.0152	1.68965	0.06782	-0.0311	0.0019	-0.0011	0.09892	3
1	Non-dominant	B2	Anesthesia	1	4	8	-404.061	0.2475	1.813	-120.638	0.365625	1.561	0.500625		1.6143	-3.5504	0.0125	-0.02335	5.1647	0.022291	-0.0086955	0.00025	-0.00026	0.0309865	-7.12412	0.2175	0.1536	139.435	0.345625	1.049		0.293125	11.8307	-5.23692	0.082825	-0.042375	17.0676	0.407666	-0.00035	0.0027	-0.0002	0.408016	3
1	Non-dominant	B2	Anesthesia	1	5	1	-411.561	0.448125	1.962	-190.843	0.3475	1.78	0.304375	0.27625	6.31627	-0.406225	0.03919	-0.00687	6.7225	0.023347	-0.0058034	0.0001	-0.000161	0.0291504	-70.8241	0.25125	0.54715	-62.1385	0.175625	1.212	0.2675	0.194375	0.373961	-1.29107	0.005575	-0.011925	1.66504	1.9901	-0.0192	0.00905	-0.00145	2.0093	4
1	Non-dominant	B2	Anesthesia	1	5	2	-793.685	0.515625	2.573	-402.978	0.539375	1.492	0.366875	0.27125	13.607	-0.039405	0.03895	-0.0039	13.6464	0.016203	-0.0245105	0.00015	-5e-05	0.0407135	-29.3349	0.11	0.49019	-22.5439	0.185625	1.301	0.206875	0.221875	1.68359	-2.2503	0.01964	-0.0259	3.93389	0.758767	-0.00425	0.01385	-0.00055	0.763017	4
1	Non-dominant	B2	Anesthesia	1	5	3	-351.288	0.27	1.881	-88.5635	0.2025	1.311	0.611875	0.26625	1.3651	-0.002685	0.012795	-0.000345	1.36779	0.0153825	-0.0026455	0.0002	-0.000161	0.018028	-24.0672	0.079375	0.23492	-96.1933	0.183125	1.461	0.2375	0.2675	0.714303	-1.5697	0.00728	-0.0225	2.284	0.404867	-0.00915	0.00683	-0.00095	0.414017	4
1	Non-dominant	B2	Anesthesia	1	5	4	-881.91	0.455625	2.919	-105.464	0.201875	1.333	0.440625	0.298125	2.09895	-0.249965	0.0226	-0.00347	2.34891	0.0309045	-0.000188	0.0002	-1.2e-05	0.0310925	-7.15737	0.0975	0.37315	-53.2199	0.201875	1.062	0.301875	0.225	0.1389	-2.35475	0.00425	-0.02045	2.49365	0.344123	-0.0308	0.0052	-0.0018	0.374923	4
1	Non-dominant	B2	Anesthesia	1	5	5	-945.461	0.810625	3.233	-154.182	0.313125	1.884	0.49125	0.296875	3.76199	-1.4466	0.030965	-0.011745	5.20858	0.0116245	-0.0838021	0.0001175	-0.0003325	0.0954266	-27.2812	0.104375	0.2751	-45.4434	0.075	1.013	0.291875	0.275625	0.0002	-0.95925	0.0003	-0.0162	0.95945	0.378332	-0.04385	0.0052	-0.0012	0.422182	4
1	Non-dominant	B2	Anesthesia	1	5	6	-654.352	0.373125	3.903	-76.1768	0.248125	2.047	0.41375	0.28875	0.822625	-0.49959	0.007229	-0.007171	1.32221	0.0065835	-0.0106503	0.0001	-0.00013	0.0172338	-18.4334	0.096875	0.246	-58.7593	0.1225	0.884	0.245625	0.33125	0.0295	-0.3305	0.00165	-0.00515	0.36	0.410133	-0.02307	0.007295	-0.001205	0.433203	4
1	Non-dominant	B2	Anesthesia	1	5	7	-1340.96	0.749375	2.688	-138.124	0.24375	1.57	0.46625	0.333125	0.746398	-2.6064	0.01675	-0.0234	3.3528	0.001852	-0.126475	0.0001	-0.00041	0.128327	-24.4143	0.0975	0.4706	-62.4808	0.1225	0.9229	0.220625	0.36625	0.0003	-2.50405	0.00045	-0.03045	2.50435	0.606036	-0.010974	0.010577	-0.001637	0.61701	4
1	Non-dominant	B2	Anesthesia	1	5	8	-406.592	0.2125	2.179	-268.507	0.3075	2.742	0.439375		1.12339	-6.34302	0.012605	-0.045995	7.46641	0.004758	-0.0123804	6e-05	-0.00014	0.0171384	-26.1215	0.133125	0.5362	-73.266	0.191875	0.8279		0.31875	0.179277	-2.46913	0.004365	-0.028235	2.6484	0.666809	-0.004274	0.0119285	-0.0005015	0.671083	4
1	Non-dominant	B2	Anesthesia	2	1	1	-299.282	0.380625	1.878	-301.242	0.35	1.774	0.40625	0.25125	8.60049	-0.275305	0.044975	-0.008167	8.87579	0.001277	-0.0086895	0.0001	-0.00011	0.0099665	-29.1256	0.0925	0.53246	-117.819	0.19625	1.466	0.251875	0.229375	1.82107	-0.88399	0.013365	-0.019815	2.70506	0.612784	-0.01235	0.0083	-0.0015	0.625134	10
1	Non-dominant	B2	Anesthesia	2	1	2	-676.336	0.41125	3.261	-113.306	0.233125	1.707	0.375	0.231875	4.79224	-0.19543	0.037635	-0.004755	4.98767	0.0061405	-0.0400771	0.00015	-0.00021	0.0462176	-41.1137	0.125	0.41877	-51.0194	0.16125	0.9848	0.251875	0.26375	1.03294	-0.2521	0.01177	-0.00455	1.28504	1.45585	-0.00165	0.0161	-0.00065	1.4575	10
1	Non-dominant	B2	Anesthesia	2	1	3	-1927.92	1.27375	2.867	-198.103	0.333125	1.088	0.42625	0.2275	3.80374	-0.04557	0.01389	-0.00353	3.84931	0.019027	-0.0709586	8.5e-05	-0.000315	0.0899856	-42.6192	0.154375	0.359	-51.8083	0.165625	0.9489	0.219375	0.253125	0.44083	-0.9959	0.0046	-0.0132	1.43673	0.1971	-0.09265	0.0023	-0.0025	0.28975	10
1	Non-dominant	B2	Anesthesia	2	1	4	-3244.51	1.62875	3.709	-246.788	0.344375	1.738	0.511875	0.2775	4.88285	-0.14053	0.028095	-0.003565	5.02338	0.018231	-0.159905	0.00015	-0.00038	0.178136	-23.3339	0.206875	0.37254	-52.6935	0.13125	1.016	0.23	0.1825	0.378164	-0.28995	0.00754	-0.00335	0.668114	0.370476	-0.10145	0.00372	-0.0023	0.471926	10
1	Non-dominant	B2	Anesthesia	2	1	5	-639.058	0.33	2.852	-95.3156	0.28375	1.348	0.41625	0.318125	1.15017	-0.53406	0.00984	-0.00684	1.68423	0.0357144	-0.003354	0.000255	-0.000155	0.0390684	-23.9943	0.155	0.3734	-32.1997	0.14625	0.7136	0.38	0.31125	0.1617	-0.1189	0.00255	-0.00175	0.2806	0.522906	-0.41857	0.013935	-0.003685	0.941476	10
1	Non-dominant	B2	Anesthesia	2	1	6	-449.372	0.3175	2.243	-167.159	0.44375	1.316	0.566875	0.35375	1.02915	-1.73476	0.010275	-0.007175	2.76391	0.004218	-0.004664	0.0001	-0.00015	0.008882	-27.6428	0.1075	0.2602	-90.099	0.12625	1.279	0.34625	0.288125	0.232542	-1.91333	0.00934	-0.02099	2.14587	0.694	-0.014239	0.00884	-0.00234	0.708239	10
1	Non-dominant	B2	Anesthesia	2	1	7	-1470.93	0.98	2.091	-161.735	0.38375	1.598	0.551875	0.28	0.373168	-4.59353	0.0054	-0.02993	4.9667	0.0101705	-0.027911	0.0001	-0.00015	0.0380815	-18.72	0.128125	0.2505	-56.8208	0.105625	0.8562	0.27125	0.30625	0.00575	-3.03705	0.0016	-0.0356	3.0428	0.38117	-0.141966	0.00752	-0.003	0.523136	10
1	Non-dominant	B2	Anesthesia	2	1	8	-577.635	0.3875	2.071	-165.776	0.358125	1.907	0.39875		0.5008	-2.93185	0.0091	-0.0265	3.43265	0.011279	-0.009558	0.0002	-0.00011	0.020837	-9.61621	0.175	0.1073	-79.2705	0.163125	0.7355		0.30875	0.01134	-2.5635	0.0017	-0.0209	2.57484	0.158824	-0.002527	0.0016	-0.000312	0.161351	10
1	Non-dominant	B2	Anesthesia	2	2	1	-213.587	0.4725	0.829	-152.106	0.279375	1.107	0.298125	0.24875	5.17737		0.02522	-0.00039	5.17737	0.007732	-0.0342936	5e-05	-0.00016	0.0420256	-23.8446	0.09	0.50823	-40.3698	0.145625	1.05	0.245	0.23375	0.336368	-0.848972	0.0065475	-0.0101325	1.18534	0.43107	-0.00135	0.00645	-0.00025	0.43242	6
1	Non-dominant	B2	Anesthesia	2	2	2	-505.524	0.47625	1.611	-246.407	0.30625	1.299	0.48625	0.2625	7.84473	-0.14952	0.028505	-0.004015	7.99425	0.0140213	-0.006283	0.0002	-0.00015	0.0203043	-23.4421	0.139375	0.51831	-33.6128	0.1225	0.8462	0.223125	0.279375	0.211235	-0.71505	0.00473	-0.01085	0.926285	0.32245	-0.029	0.0055	-0.0008	0.35145	6
1	Non-dominant	B2	Anesthesia	2	2	3	-524.531	0.361875	2.349	-178.054	0.561875	1.05	0.46	0.30375	3.32299	-0.72388	0.02192	-0.00368	4.04687	0.0112205	-0.001159	0.0001	-0.0001	0.0123795	-20.1844	0.125625	0.42362	-68.1279	0.166875	0.8561	0.244375	0.26	0.64009	-0.03225	0.00425	-0.00115	0.67234	0.253	-0.0007	0.0034	-0.0001	0.2537	6
1	Non-dominant	B2	Anesthesia	2	2	4	-652.474	0.4625	2.128	-118.536	0.284375	1.327	0.964375	0.335	4.25593	-0.73692	0.03277	-0.00713	4.99284	0.004541	-0.0413721	0.00015	-0.00019	0.0459131	-5.08106	0.05875	0.28546	-10.8542	0.065	0.7737	0.336875	0.334375	0.1567	-0.2315	0.0047	-0.0054	0.3882	0.06055	-0.0118	0.00195	-0.00055	0.07235	6
1	Non-dominant	B2	Anesthesia	2	2	5	-326.253	0.391875	1.042	-114.391	0.215625	1.339	0.650625	0.268125	0.512075	-0.960222	0.010005	-0.012475	1.4723	0.0101496	-0.0043185	0.0001	-0.0001	0.0144681	-15.1339	0.135	0.28692	-14.0099	0.530625	0.724	0.278125	0.2175	3.24143	-1.08645	0.04355	-0.01135	4.32788	0.20705	-0.1293	0.00265	-0.00225	0.33635	6
1	Non-dominant	B2	Anesthesia	2	2	6	-462.244	0.635	0.681	-100.292	0.23625	1.321	0.485	0.285625	0.371123	-0.534335	0.0036635	-0.0119165	0.905458	0.0116712	-0.0109345	0.0001925	-0.0001575	0.0226057	-30.8796	0.24	0.2233	-39.8124	0.096875	0.7114	0.2025	0.295625	0.00325	-1.30085	0.00175	-0.01205	1.3041	0.686827	-0.0166	0.00457	-0.0011	0.703427	6
1	Non-dominant	B2	Anesthesia	2	2	7	-1384.41	1.48125	2.205	-209.625	0.306875	1.824	0.424375	0.3	1.25606	-3.32905	0.01358	-0.0297	4.58511	0.0348264	-0.0209295	0.0003	-0.0003	0.0557559	-5.91389	0.145625	0.12769	-53.0383	0.143125	0.6768	0.230625	0.30625	0.478611	-1.43102	0.013355	-0.015245	1.90963	0.116791	-0.0065115	0.0021695	-0.0003205	0.123302	6
1	Non-dominant	B2	Anesthesia	2	2	8	-516.031	0.685625	1.864	-146.975	0.3575	1.592	0.481875		0.539607	-2.5155	0.0082	-0.0183	3.05511	0.011166	-0.0070565	0.0001	-0.00013	0.0182225	-15.8734	0.244375	0.1735	-49.7209	0.15875	0.535		0.385	0.04002	-2.2681	0.00128	-0.02136	2.30812	0.112945	-0.113557	0.002025	-0.000933	0.226502	6
1	Non-dominant	B2	Anesthesia	2	3	1	-206.341	0.2375	1.198	-173.866	0.29125	1.741	0.395625	0.259375	6.22926	-0.0809552	0.028745	-0.005735	6.31022	0.006002	-0.0160815	5e-05	-0.00016	0.0220835	-17.2539	0.104375	0.55838	-80.2274	0.175	1.076	0.211875	0.208125	2.06955	-0.17617	0.01369	-0.00471	2.24572	0.3084	-0.0101	0.0054	-0.0009	0.3185	7
1	Non-dominant	B2	Anesthesia	2	3	2	-208.773	0.26125	1.341	-378.509	0.549375	2.218	0.3925	0.273125	9.25537	-1.65219	0.054205	-0.012995	10.9076	0.0102755	-0.0029615	0.0001	-0.00015	0.013237	-1.33634	0.069375	0.5	-26.6009	0.13375	0.9793	0.244375	0.248125	1.42889	-0.52057	0.01804	-0.01049	1.94946	0.0367	-0.01585	0.0016	-0.0008	0.05255	7
1	Non-dominant	B2	Anesthesia	2	3	3	-863.527	0.841875	2.933	-142.545	0.37875	1.697	0.353125	0.288125	0.710585	-1.34261	0.007175	-0.017425	2.05319	0.0510678	-0.009431	0.0002	-0.00014	0.0604988	-20.6179	0.12125	0.41715	-33.24	0.100625	1.108	0.215625	0.254375	0.691434	-0.15335	0.00915	-0.00385	0.844784	0.2257	-0.0208	0.0038	-0.0008	0.2465	7
1	Non-dominant	B2	Anesthesia	2	3	4	-557.178	0.474375	2.233	-101.645	0.249375	2.056	0.421875	0.314375	3.29897	-0.03981	0.02648	-0.00202	3.33879	0.0305375	-0.006308	0.0002	-0.00011	0.0368455	-19.0966	0.083125	0.29092	-33.5568	0.131875	0.9626	0.265	0.240625	1.81956	-0.0001	0.01828	-0.00015	1.81966	0.606771	-0.0109	0.01248	-0.0008	0.617671	7
1	Non-dominant	B2	Anesthesia	2	3	5	-710.954	0.794375	0.915	-187.027	0.373125	1.439	0.368125	0.308125	0.04039	-3.13817	0.001545	-0.021335	3.17856		-0.0841159		-0.000153	0.0841159	-30.6477	0.156875	0.2626	-148.34	0.28125	0.9652	0.213125	0.23375	0.722195	-5.9201	0.01709	-0.0449	6.6423	0.027475	-0.175695	0.001135	-0.002645	0.20317	7
1	Non-dominant	B2	Anesthesia	2	3	6	-237.233	0.325625	0.8158	-104.075	0.33375	1.693	0.395	0.33625	0.38268	-1.69046	0.012365	-0.017565	2.07314	0.0421614		0.0003		0.0421614	-10.3547	0.090625	0.11081	-23.6287	0.111875	0.5541	0.27	0.330625	0.0031	-3.85605	0.0004	-0.0411	3.85915	0.187406	-0.003431	0.0023885	-0.0004015	0.190837	7
1	Non-dominant	B2	Anesthesia	2	3	7	-356.552	0.458125	0.5496	-355.206	0.41375	1.828	0.4175	0.41125	0.1664	-8.88215	0.00925	-0.03045	9.04855	0.024392	-0.0225322	0.00025	-0.00025	0.0469242	-25.6739	0.114375	0.492	-44.0986	0.11125	0.5763	0.225	0.355625	0.00195	-2.98015	0.00155	-0.03025	2.9821	0.17021	-0.107112	0.00354	-0.00256	0.277322	7
1	Non-dominant	B2	Anesthesia	2	3	8	-549.174	0.32375	2.135	-290.193	0.435	2.079	0.4275		1.60943	-7.8797	0.01856	-0.0449	9.48912	0.010219	-0.0154892	0.000135	-0.000111	0.0257082	-12.0405	0.243125	0.1916	-48.748	0.150625	0.6746		0.2875	0.0784	-1.32755	0.00175	-0.01735	1.40595	0.638552	-0.0314595	0.004752	-0.000948	0.670011	7
1	Non-dominant	B2	Anesthesia	2	4	1	-283.666	0.286875	1.161	-108.14	0.275625	1.544	0.255625	0.41875	4.68851	-0.074681	0.035396	-0.003284	4.76319		-0.018278		-0.00024	0.018278	-33.9261	0.1325	0.38981	-33.4117	0.195	1.001	0.248125	0.158125	1.02485	-0.668835	0.009835	-0.011765	1.69369	0.35775	-0.21835	0.00445	-0.00515	0.5761	8
1	Non-dominant	B2	Anesthesia	2	4	2	-1120.09	1.14813	2.475	-146.851	0.254375	1.742	0.51375	0.328125	3.7855	-0.389207	0.028115	-0.010675	4.17471	0.066664	-0.0311438	0.0001515	-0.0001985	0.0978078	-25.1699	0.09375	0.48927	5.83684	0.12375	0.7819	0.2075	0.21125	0.177845	-0.51585	0.0044	-0.0114	0.693695	0.576588	-0.05945	0.01113	-0.0035	0.636038	8
1	Non-dominant	B2	Anesthesia	2	4	3	-470.084	0.454375	1.515	-425.664	0.31375	2.551	0.4425	0.336875	6.16118	-0.071765	0.03612	-0.00267	6.23294	0.001378	-0.0519987	5e-05	-0.000203	0.0533767	-11.6369	0.1025	0.39762	-9.46888	0.123125	0.951	0.18125	0.223125	0.075411	-0.6485	0.003138	-0.00815	0.723911	0.10855	-0.07615	0.0026	-0.0031	0.1847	8
1	Non-dominant	B2	Anesthesia	2	4	4	-2639.9	1.58625	3.159	-126.347	0.325625	1.636	0.5325	0.255625	2.60552	-0.118765	0.02072	-0.0035	2.72429	0.012784	-0.0863209	0.0002	-0.00024	0.0991049	-12.0398	0.074375	0.322	-74.3321	0.185625	1.114	0.1875	0.278125	1.33298	-0.0006	0.0121	-0.0004	1.33358	0.238861	-0.02905	0.00687	-0.00185	0.267911	8
1	Non-dominant	B2	Anesthesia	2	4	5	-344.373	0.27	1.911	-557.849	0.625	2.062	0.36875	0.369375	0.540395	-3.84513	0.01107	-0.01303	4.38552	0.0020915	-0.0234423	0.0001	-0.00024	0.0255338	-20.3943	0.115	0.2942	-68.5722	0.17625	0.8782	0.210625	0.24375	0.095741	-2.6491	0.00285	-0.02975	2.74484	0.388678	-0.00973	0.00684	-0.00046	0.398408	8
1	Non-dominant	B2	Anesthesia	2	4	6	-251.419	0.209375	1.336	-386.477	0.5875	1.725	0.420625	0.453125	2.16231	-2.58559	0.01167	-0.02005	4.7479	0.00075	-0.020685	5e-05	-0.000169	0.021435	-4.4159	0.090625	0.16665	-53.2466	0.123125	0.6935	0.230625	0.331875	0.0005	-2.5319	0.00075	-0.02445	2.5324	0.043684	-0.01902	0.001175	-0.000625	0.062704	8
1	Non-dominant	B2	Anesthesia	2	4	7	-174.573	0.186875	0.75	-407.439	0.518125	1.985	0.41375	0.3375	1.15007	-10.3148	0.01159	-0.03301	11.4649	0.010355	-0.0053202	0.00015	-5e-05	0.0156752	-3.6561	0.085	0.11738	-34.622	0.108125	0.4852	0.23875	0.295	0.4145	-0.4558	0.00505	-0.01045	0.8703	0.03366	-0.047305	0.001248	-0.001505	0.080965	8
1	Non-dominant	B2	Anesthesia	2	4	8	-219.731	0.256875	1.169	-254.89	0.52875	2.953	0.356875		0.9826	-8.5605	0.01105	-0.04225	9.5431	0.010185	-0.007456	3.5e-05	-9.5e-05	0.017641	-4.23358	0.30875	0.0867	-102.6	0.193125	0.8437		0.361875	1.03545	-3.78454	0.02279	-0.02954	4.81999	0.394195	-0.01138	0.00335	-0.00049	0.405575	8
1	Non-dominant	B2	Anesthesia	2	5	1	-245.371	0.2275	1.131	-245.181	0.3625	1.471	0.300625	0.22625	5.89774	-0.08017	0.026285	-0.004565	5.97791	0.0006095	-0.0211666	5e-05	-0.00016	0.0217761	-13.5749	0.08375	0.50408	-29.0701	0.17125	0.9377	0.2225	0.22	0.599157	-3.28008	0.009165	-0.034925	3.87923	0.2407	-0.011	0.0047	-0.0009	0.2517	9
1	Non-dominant	B2	Anesthesia	2	5	2	-802.908	0.37	3.362	-153.264	0.33	1.281	0.424375	0.239375	3.65865	-0.183605	0.02413	-0.0035	3.84226	0.02163	-0.009078	0.00015	-0.00011	0.030708	-5.91745	0.12625	0.50462	-22.1296	0.13875	0.955	0.1875	0.1875	0.0048	-1.2034	0.00075	-0.01125	1.2082	0.06525	-0.0611	0.0013	-0.001	0.12635	9
1	Non-dominant	B2	Anesthesia	2	5	3	-570.901	0.728125	2.392	-90.119	0.14375	1.261	0.35	0.240625	0.962395	-0.00761	0.009275	-0.001025	0.970005	0.011496	-0.0539934	0.00016	-0.00029	0.0654894	-19.1454	0.1975	0.45027	-24.4502	0.09375	0.9997	0.19375	0.18375	0.128075	-0.49955	0.00395	-0.01015	0.627625	0.0322	-0.085	0.00065	-0.00185	0.1172	9
1	Non-dominant	B2	Anesthesia	2	5	4	-1529.01	0.59	2.44	-108.588	0.235	1.499	0.4	0.25125	1.85306	-1.13338	0.0249	-0.0137	2.98644	0.003886	-0.0403136	8.5e-05	-0.000165	0.0441996	-2.10676	0.13875	0.34	-45.8513	0.078125	1.189	0.186875	0.236875	0.05545	-1.38795	0.0041	-0.0238	1.4434	0.16175	-0.13395	0.00215	-0.00235	0.2957	9
1	Non-dominant	B2	Anesthesia	2	5	5	-973.314	0.706875	2.447	-261.067	0.363125	1.397	0.51125	0.28	0.075	-3.63924	0.00263	-0.01467	3.71424	0.00482	-0.0713193	0.00015	-0.00025	0.0761393	-4.6684	0.12875	0.29923	-8.775	0.099375	0.708	0.279375	0.206875	0.0545	-0.77825	0.00175	-0.01295	0.83275	0.198479	-0.21264	0.00393	-0.00277	0.411119	9
1	Non-dominant	B2	Anesthesia	2	5	6	-475.851	0.29375	1.636	-94.8483	0.355625	1.308	0.3375	0.226875	0.003075	-1.59641	0.00055	-0.01335	1.59948	0.005578	-0.0209825	5e-05	-0.0002	0.0265605	-6.2362	0.105625	0.21431	35.331	0.18875	1.1598	0.241875	0.383125	4.46657	-8.76105	0.060655	-0.058065	13.2276	0.411495	-0.026193	0.0072975	-0.0012275	0.437688	9
1	Non-dominant	B2	Anesthesia	2	5	7	-498.076	0.246875	1.899	-188.973	0.3625	1.563	0.330625	0.263125	1.14764	-5.27304	0.007775	-0.029455	6.42068		-0.030641		-0.00021	0.030641	-14.0494	0.18125	0.13631	-9.1034	0.0425	0.3996	0.240625	0.26875	0.00545	-0.35945	0.0017	-0.0082	0.3649	0.15058	-0.271323	0.00265	-0.0019	0.421903	9
1	Non-dominant	B2	Anesthesia	2	5	8	-160.287	0.180625	0.5119	-179.159	0.555625	2.104	0.436875		3.40344	-6.3916	0.0166	-0.0284	9.79504	0.0033925	-0.011138	5e-05	-0.0002	0.0145305	-5.85533	0.104375	0.2551	-16.6805	0.139375	0.3826		0.31375	0.007085	-1.09153	0.001275	-0.011875	1.09861	0.153855	-0.035064	0.0037	-0.00108	0.188919	9
1	Non-dominant	B2	Anesthesia	3	1	1	-276.928	0.296875	1.269	-203.732	0.3325	1.47	0.3175	0.218125	5.96167	-0.337734	0.03642	-0.01102	6.29941	0.0098123	-0.002745	0.0002	-0.0001	0.0125573	-10.8268	0.07875	0.45581	-49.7702	0.124375	1.324	0.25	0.229375	1.92429	-0.087174	0.023064	-0.002596	2.01146	0.272339	-0.223275	0.010205	-0.004385	0.495614	15
1	Non-dominant	B2	Anesthesia	3	1	2	-306.416	0.351875	1.53	-451.069	0.450625	1.823	0.350625	0.24625	14.1967	-0.001015	0.04489	-0.00139	14.1978	0.003332	-0.0378745	5e-05	-0.00026	0.0412065	-11.8713	0.116875	0.50262	2.76076	0.53125	1.029	0.150625	0.235	3.32403	-0.41885	0.0204	-0.0069	3.74288	0.35185	-0.08495	0.0065	-0.0021	0.4368	15
1	Non-dominant	B2	Anesthesia	3	1	3	-966.958	0.825625	2.132	-684.933	0.708125	1.887	0.378125	0.245	9.81576	-0.126695	0.024795	-0.005055	9.94246	0.0415304	-0.0108655	0.0003	-0.00016	0.0523959	-29.7515	0.124375	0.40131	-37.2143	0.135	0.9693	0.20625	0.23	0.68594	-0.59075	0.00848	-0.0106	1.27669	1.45923	-0.04605	0.02733	-0.00155	1.50528	15
1	Non-dominant	B2	Anesthesia	3	1	4	-624.26	0.308125	2.321	-167.308	0.245	1.946	0.463125	0.291875	3.22062	-0.760905	0.032905	-0.009235	3.98152	0.011404	-0.013422	0.00015	-0.000103	0.024826	-15.0025	0.241875	0.34492	-42.1197	0.11625	1.034	0.096875	0.19375	0.1671	-2.06	0.00385	-0.03055	2.2271	0.49965	-0.0405	0.005	-0.0012	0.54015	15
1	Non-dominant	B2	Anesthesia	3	1	5	-612.201	0.376875	1.766	-142.651	0.29	1.433	0.3575	0.278125	3.66992	-0.930731	0.02433	-0.00808	4.60065	0.010274	-0.0257962	0.00015	-0.00026	0.0360702	-8.52957	0.100625	0.245	-34.1352	0.1075	0.8471	0.22875	0.220625	0.0085	-1.22015	0.0009	-0.0163	1.22865	0.272126	-0.01775	0.00718	-0.0008	0.289876	15
1	Non-dominant	B2	Anesthesia	3	1	6	-1368.79	0.699375	1.817	-75.7175	0.174375	1.63	0.378125	0.31	0.154885	-0.479201	0.006135	-0.004265	0.634086	0.0212994	-0.0037565	0.0002	-0.00011	0.0250559	-18.9903	0.115	0.21631	-60.6175	0.105	0.9537	0.276875	0.254375	0.0595	-1.376	0.0019	-0.0237	1.4355	0.751467	-0.121075	0.010975	-0.002525	0.872542	15
1	Non-dominant	B2	Anesthesia	3	1	7	-298.09	0.21875	1.671	-192.693	0.629375	1.66	0.434375	0.356875	1.93213	-8.49242	0.017625	-0.035575	10.4246	0.0070145		0.0001		0.0070145	-19.5766	0.14375	0.2153	-38.078	0.103125	0.836	0.284375	0.210625	0.978315	-1.9159	0.024945	-0.024785	2.89421	0.56939	-0.037932	0.005481	-0.001819	0.607322	15
1	Non-dominant	B2	Anesthesia	3	1	8	-293.631	0.215	1.139	-158.729	0.276875	2.124	0.34125		0.942223	-3.7052	0.01218	-0.03055	4.64742	0.005346	-0.0115695	5e-05	-6.9e-05	0.0169155	-2.22159	0.135625	0.05765	-28.8033	0.116875	0.5105		0.26375	0.0014	-1.2201	0.00055	-0.01485	1.2215	0.057525	-0.036365	0.0011	-0.001	0.09389	15
1	Non-dominant	B2	Anesthesia	3	2	1	-206.104	0.296875	1.414	-141.858	0.29875	1.343	0.344375	0.249375	3.11527	-0.407035	0.02385	-0.00934	3.5223	0.009869	-0.001672	0.0001	-0.00016	0.011541	-8.45393	0.063125	0.59577	-46.2878	0.11375	1.173	0.20625	0.229375	0.316122	-1.7937	0.0096655	-0.0286345	2.10982	0.269519	-0.023	0.00895	-0.00245	0.292519	11
1	Non-dominant	B2	Anesthesia	3	2	2	-3180.27	1.21	4.277	-373.62	0.4125	1.994	0.36	0.241875	11.907	-0.39362	0.04547	-0.01189	12.3006	0.0685994	-0.013965	0.0002	-0.0002	0.0825644	-3.10032	0.095	0.49531	-49.4572	0.144375	1.345	0.15	0.2825	2.15194	-0.14036	0.02336	-0.00403	2.2923	0.038	-0.0267	0.00085	-0.00105	0.0647	11
1	Non-dominant	B2	Anesthesia	3	2	3	-545.733	0.325625	2.479	-172.374	0.2625	1.572	0.376875	0.2825	2.62012	-0.010715	0.012795	-0.002085	2.63083	0.00083	-0.0251148	0.0001	-0.0002	0.0259448	-19.6719	0.10375	0.42165	-24.5596	0.16875	1.095	0.156875	0.236875	0.154787	-2.43523	0.005475	-0.023945	2.59002	0.14875	-0.09725	0.00295	-0.00225	0.246	11
1	Non-dominant	B2	Anesthesia	3	2	4	-909.551	0.65625	2.032	-141.878	0.248125	1.412	0.431875	0.244375	2.55365	-0.45416	0.01605	-0.00551	3.00781	0.0616281	-0.0040843	0.0003981	-0.0001119	0.0657124	-13.8808	0.11875	0.32477	-57.1581	0.13125	0.8518	0.16375	0.255	0.35699	-1.16875	0.00527	-0.0235	1.52574	0.1764	-0.0286	0.0029	-0.0008	0.205	11
1	Non-dominant	B2	Anesthesia	3	2	5	-708.318	0.486875	2.012	-156.697	0.316875	1.922	0.489375	0.269375	0.566355	-2.70732	0.00746	-0.03684	3.27368	0.021691	-0.017497	0.00015	-8.4e-05	0.039188	-12.603	0.114375	0.27631	-45.8192	0.12125	0.7817	0.136875	0.26875	0.15155	-1.7852	0.0026	-0.027	1.93675	0.11105	-0.0493	0.0022	-0.0013	0.16035	11
1	Non-dominant	B2	Anesthesia	3	2	6	-596.302	0.3775	1.431	-122.9	0.219375	1.547	0.466875	0.25125	2.27835	-0.636297	0.02138	-0.005831	2.91465	0.0097	-0.020686	5e-05	-0.00016	0.030386	-22.1613	0.11375	0.4203	-74.7995	0.164375	0.7886	0.24625	0.270625	0.035	-3.70275	0.0016	-0.0446	3.73775	0.675342	-0.114908	0.013095	-0.002295	0.79025	11
1	Non-dominant	B2	Anesthesia	3	2	7	-181.731	0.263125	1.151	-227.083	0.425	2.15	0.43875	0.271875	1.07785	-6.1983	0.01113	-0.02325	7.27615	0.0298006	-0.0001525	0.0001305	-3.05e-05	0.0299531	-12.8967	0.07625	0.2522	-36.3688	0.071875	0.823	0.211875	0.285	0.04045	-1.4263	0.0073	-0.0186	1.46675	0.0964435	-0.024502	0.0022195	-0.0008805	0.120945	11
1	Non-dominant	B2	Anesthesia	3	2	8	-284.726	0.18875	1.574	-329.335	0.555	1.904	0.561875		0.87654	-10.2559	0.01375	-0.029	11.1324	0.0096104	-0.0068935	0.0001	-0.00033	0.0165039	-9.16242	0.126875	0.1354	-40.0495	0.11125	0.6511		0.32875	0.003365	-1.13192	0.001585	-0.015185	1.13529	0.01007	-0.1691	0.00055	-0.00195	0.17917	11
1	Non-dominant	B2	Anesthesia	3	3	1	-294.213	0.2425	1.42	-216.93	0.34625	1.414	0.206875	0.2425	10.3462	-0.046639	0.0470035	-0.0042135	10.3929	0.006148	-0.0124645	2.9e-05	-0.000181	0.0186125	-29.2553	0.0825	0.51362	-7.88427	0.1625	0.9083	0.265625	0.21125	0.302879	-2.83268	0.004356	-0.038344	3.13556	0.747478	-0.0017	0.0137	-0.0004	0.749178	12
1	Non-dominant	B2	Anesthesia	3	3	2	-1526.23	1.0875	2.409	-165.727	0.41875	0.9768	0.290625	0.245625	5.79626	-0.34057	0.02392	-0.00561	6.13683	0.062965	-0.0325215	0.00015	-0.00016	0.0954865	-30.0681	0.11375	0.49038	90.8747	0.13875	0.75119	0.156875	0.233125	0.779521	-0.3953	0.01593	-0.00775	1.17482	0.28045	-0.0383	0.00435	-0.00145	0.31875	12
1	Non-dominant	B2	Anesthesia	3	3	3	-1746.64	1.07812	2.148	-103.381	0.219375	1.133	0.38	0.26875	2.97593	-0.160701	0.027715	-0.006615	3.13663	0.076742	-0.0348717	0.0005555	-0.0001945	0.111614	-9.88852	0.12	0.40431	-31.6002	0.149375	1.262	0.205625	0.220625	0.0087	-4.83065	0.0012	-0.0507	4.83935	0.0985	-0.0721	0.00195	-0.00115	0.1706	12
1	Non-dominant	B2	Anesthesia	3	3	4	-281.911	0.3	1.399	-278.111	0.395625	1.414	0.45375	0.290625	2.52215	-0.734055	0.014945	-0.006235	3.25621	0.015213	-0.0087214	0.00015	-5.7e-05	0.0239344	-29.2525	0.08125	0.2947	-26.6004	0.0925	0.9241	0.24	0.240625	0.0271	-1.9116	0.0019	-0.0262	1.9387	1.38281	-0.126602	0.023355	-0.005535	1.50941	12
1	Non-dominant	B2	Anesthesia	3	3	5	-1909.49	0.689375	3.174	-209.55	0.313125	1.586	0.465625	0.3175	0.52597	-0.243535	0.00454	-0.00286	0.769505	0.025097	-0.0313595	0.00015	-0.00021	0.0564565	-4.71566	0.124375	0.24165	-58.5345	0.12875	1.001	0.24	0.240625	0.00165	-2.15855	0.00075	-0.02595	2.1602	0.021	-0.21565	0.00105	-0.00365	0.23665	12
1	Non-dominant	B2	Anesthesia	3	3	6	-599.737	0.30875	1.924	-166.748	0.233125	1.767	0.339375	0.275	1.2591	-1.78328	0.02046	-0.01897	3.04238		-0.0168361		-0.000161	0.0168361	-9.14132	0.09625	0.1722	-4.01209	0.10375	0.5709	0.238125	0.215	0.673399	-0.92515	0.01733	-0.0157	1.59855	0.545865	-0.00335	0.0108	-0.0006	0.549215	12
1	Non-dominant	B2	Anesthesia	3	3	7	-776.331	0.574375	2.308	-109.32	0.1975	1.434	0.456875	0.29	0.166528	-3.00001	0.004545	-0.020335	3.16654	0.0084705	-0.0139285	0.0001	-0.000134	0.022399	-10.4387	0.099375	0.15031	-28.9332	0.07125	0.7792	0.258125	0.20875	0.0117	-1.09725	0.00355	-0.01875	1.10895	0.118123	-0.0698	0.00273	-0.0018	0.187923	12
1	Non-dominant	B2	Anesthesia	3	3	8	-136.441	0.151875	1.005	-111.84	0.353125	2.117	0.265625		2.78224	-2.97515	0.013335	-0.034765	5.75738		-0.0029335		-0.000146	0.0029335	-14.2394	0.11375	0.2916	-90.8346	0.1275	1.311		0.23375	0.00475	-4.0507	0.0017	-0.0572	4.05545	0.486748	-0.0283879	0.00781	-0.00119	0.515136	12
1	Non-dominant	B2	Anesthesia	3	4	1	-112.405	0.2725	0.5366	-178.95	0.375625	1.52	0.225625	0.26	5.7748	-0.17656	0.02292	-0.00416	5.95136	0.004482	-0.0243977	0.00015	-0.00025	0.0288797	-57.7894	0.17625	0.59527	-61.6644	0.136875	1.17	0.179375	0.14375	1.74651	-0.491	0.01786	-0.01	2.23751	1.00267	-0.0815	0.01185	-0.00145	1.08417	13
1	Non-dominant	B2	Anesthesia	3	4	2	-66.2322	0.11625	0.8021	-250.621	0.34	1.638	0.369375	0.196875	3.64019	-0.715735	0.020035	-0.009765	4.35592	0.000327	-0.0021702	0.0001	-0.000103	0.0024972	-6.75128	0.08	0.44188	-46.0464	0.1425	1.588	0.22625	0.269375	0.01841	-1.62863	0.00183	-0.01566	1.64704	0.12225		0.00295	-0.00015	0.12225	13
1	Non-dominant	B2	Anesthesia	3	4	3	-729.132	0.4975	2.013	-103.948	0.184375	1.475	0.4225	0.29125	0.36261	-0.36728	0.005505	-0.006505	0.72989	0.023296	-0.00301	0.0001	-0.000119	0.026306	-69.2452	0.180625	0.40262	-41.5154	0.094375	1.151	0.215625	0.22625	0.00635	-2.38925	0.00115	-0.02995	2.3956	0.42095	-0.71105	0.0054	-0.0058	1.132	13
1	Non-dominant	B2	Anesthesia	3	4	4	-128.166	0.18	0.7921	-214.29	0.32	1.539	0.321875	0.276875	3.29357	-0.16562	0.016915	-0.004415	3.45919	0.006108	-0.0122595	0.00015	-0.00025	0.0183675	-47.0358	0.19625	0.35531	-21.3929	0.091875	0.72	0.20375	0.2275	0.012	-0.5781	0.00115	-0.01005	0.5901	1.91659	-0.01165	0.0137	-0.0008	1.92824	13
1	Non-dominant	B2	Anesthesia	3	4	5	-1785.93	0.923125	2.52	-234.228	0.34375	1.64	0.484375	0.31	0.242945	-3.53145	0.00583	-0.01475	3.7744	0.0292085	-0.0089507	0.0002	-0.000134	0.0381592	-11.399	0.158125	0.27504	22.9299	0.15375	0.78308	0.18875	0.214375	2.66407	-0.9553	0.0445	-0.01225	3.61937	0.351103	-0.02395	0.00653	-0.00085	0.375053	13
1	Non-dominant	B2	Anesthesia	3	4	6	-301.24	0.35625	1.214	-285.317	0.34	2.205	0.26	0.321875	1.14112	-1.53997	0.013225	-0.010465	2.68109	0.0121	-0.015329	5e-05	-5e-05	0.027429	-8.93332	0.180625	0.19931	-18.4863	0.08	0.5023	0.26375	0.278125	0.20005	-0.4887	0.0066	-0.0093	0.68875	0.28685	-0.06975	0.005	-0.0011	0.3566	13
1	Non-dominant	B2	Anesthesia	3	4	7	-545.184	0.593125	1.121	-342.008	0.445	2.041	0.518125	0.355	0.320607	-10.3777	0.01299	-0.0379	10.6983	0.017956	-0.0282135	5e-05	-6.2e-05	0.0461695	-5.09924	0.08625	0.06523	-49.9302	0.066875	0.911	0.26875	0.28625		-1.16755	0.00045	-0.01905	1.16755	0.2333	-0.023015	0.006055	-0.001135	0.256315	13
1	Non-dominant	B2	Anesthesia	3	4	8	-163.02	0.1625	0.6637	-667.523	0.623125	2.406	0.35		0.149058	-19.1287	0.00491	-0.04161	19.2778	0.005959	-4.8e-05	0.0002	-2e-05	0.006007	-20.3508	0.110625	0.4206	-24.6665	0.075	0.5216		0.294375	0.0013	-0.79165	0.00075	-0.01155	0.79295	0.104504	-0.023555	0.002545	-0.001055	0.128059	13
1	Non-dominant	B2	Anesthesia	3	5	1	-115.69	0.234375	0.7477	-225.541	0.318125	1.438	0.298125	0.213125	7.75821	-0.039466	0.033185	-0.002677	7.79768	0.013691	-0.0101535	0.00025	-8.5e-05	0.0238445	-36.563	0.18875	0.42542	-1.2497	0.13	0.9326	0.204375	0.17875	0.346749	-1.09129	0.00512	-0.01886	1.43803	0.23255	-0.1343	0.00325	-0.00145	0.36685	14
1	Non-dominant	B2	Anesthesia	3	5	2	-890.779	0.723125	1.832	-169.33	0.235	1.39	0.3925	0.2275	3.37423	-0.50602	0.021525	-0.009265	3.88025	0.020903	-0.036591	5e-05	-0.000161	0.057494	-16.0353	0.124375	0.51796	-7.6527	0.11125	0.9325	0.158125	0.18875	0.559637	-0.39895	0.00823	-0.00985	0.958587	0.0166	-0.13695	0.00095	-0.00195	0.15355	14
1	Non-dominant	B2	Anesthesia	3	5	3	-137.636	0.16125	1.346	-183.419	0.2825	1.175	0.411875	0.33125	2.61317	-0.0826	0.01365	-0.00338	2.69577	0.001825	-0.010212	0.0001	-0.000162	0.012037	-13.0596	0.1125	0.38385	-10.1639	0.118125	0.7521	0.21125	0.1975	0.2193	-0.88945	0.00395	-0.01425	1.10875	0.13705	-0.213	0.005	-0.0034	0.35005	14
1	Non-dominant	B2	Anesthesia	3	5	4	-307.392	0.25625	1.544	-88.3331	0.230625	1.605	0.33125	0.255625	1.91674	-0.063825	0.01713	-0.00528	1.98057	0.010698	-0.009366	5e-05	-6.2e-05	0.020064	-4.13706	0.269375	0.36831	7.7696	0.086875	0.638	0.07625	0.160625	0.451296	-0.00015	0.0074	-0.0002	0.451446	0.06135	-0.1589	0.0016	-0.0022	0.22025	14
1	Non-dominant	B2	Anesthesia	3	5	5	-327.957	0.275	1.212	-130.019	0.371875	1.447	0.334375	0.329375	1.72139	-0.433902	0.0119685	-0.0085815	2.15529	0.010877	-0.008553	0.000135	-8.5e-05	0.01943	-15.8664	0.155625	0.277	6.53602	0.119375	0.733	0.233125	0.2225	2.2176	-0.42846	0.03696	-0.00899	2.64606	0.0856	-0.1093	0.00165	-0.00155	0.1949	14
1	Non-dominant	B2	Anesthesia	3	5	6	-503.509	0.405625	1.157	-171.305	0.40875	1.64	0.405625	0.328125	2.51567	-0.478832	0.020155	-0.004645	2.99451	0.033244	-6.2e-05	0.0001	-6.2e-05	0.033306	-4.60295	0.10875	0.18842	-6.9194	0.1	0.5347	0.225625	0.24375	0.07055	-0.2426	0.0021	-0.0032	0.31315	0.20307	-0.0144	0.00379	-0.001	0.21747	14
1	Non-dominant	B2	Anesthesia	3	5	7	-832.194	0.579375	1.306	-82.4213	0.248125	1.902	0.399375	0.288125	1.83939	-1.7778	0.01495	-0.01675	3.61719	0.0128095	-0.0355364	5e-05	-0.000184	0.0483459	4.39325	0.201875	0.1639	-24.194	0.05	0.6459	0.129375	0.355	0.02189	-0.578435	0.004465	-0.012465	0.600325	0.091486	-0.1426	0.00233	-0.0012	0.234086	14
1	Non-dominant	B2	Anesthesia	3	5	8	-142.66	0.1275	1.154	-159.187	0.316875	2.049	0.38875		1.01472	-3.90975	0.0118	-0.0326	4.92447	0.007798	-0.0001785	0.0001	-4.7e-05	0.0079765	-3.16425	0.0925	0.1153	-9.63263	0.100625	0.4679		0.271875	0.855311	-1.09364	0.024165	-0.019305	1.94895	0.0547168	-0.064025	0.0018	-0.0011	0.118742	14
1	Non-dominant	B2	Anesthesia	4	1	1	-239.154	0.313125	1.135	-220.545	0.346875	1.753	0.29625	0.2375	6.4063	-0.173765	0.03555	-0.00519	6.58007	0.021062	-0.0052385	0.00015	-6e-05	0.0263005	-13.0496	0.113125	0.57212	-73.1069	0.114375	1.484	0.23	0.2325	1.7562	-0.107398	0.01795	-0.00593	1.86359	0.2072	-0.02955	0.00365	-0.00115	0.23675	20
1	Non-dominant	B2	Anesthesia	4	1	2	-1132.21	0.64875	2.446	-264.895	0.29	1.778	0.293125	0.23625	7.32891	-0.118965	0.043975	-0.006465	7.44787	0.0447884	-0.011738	0.00015	-0.00015	0.0565264	-12.7196	0.10375	0.48535	142.99	0.50125	0.9746	0.185625	0.22125	1.79313	-4.2035	0.01798	-0.0306	5.99663	0.638843	-0.0191	0.01348	-0.0019	0.657943	20
1	Non-dominant	B2	Anesthesia	4	1	3	-416.436	0.303125	1.879	-83.4316	0.16	1.968	0.34875	0.279375	0.849845	-0.63741	0.013615	-0.008265	1.48725	0.0042397	-0.0057695	0.0001	-0.00016	0.0100092	-20.8778	0.13125	0.35642	-16.2321	0.124375	0.9287	0.165	0.21125	0.05775	-2.9084	0.0013	-0.0423	2.96615	0.03135	-0.04175	0.0006	-0.0011	0.0731	20
1	Non-dominant	B2	Anesthesia	4	1	4	-438.611	0.303125	1.634	-178.305	0.29375	1.365	0.38625	0.26875	1.35771	-0.13937	0.01605	-0.00267	1.49708	0.0073526	-0.010579	0.0001	-0.0002	0.0179316	-12.1688	0.14875	0.32738	-51.4153	0.15375	0.9313	0.208125	0.234375	0.50955	-0.34895	0.0049	-0.0073	0.8585	0.21831	-0.0559	0.00425	-0.00105	0.27421	20
1	Non-dominant	B2	Anesthesia	4	1	5	-803.62	0.643125	1.476	-154.512	0.26	1.516	0.383125	0.265	0.2623	-1.39554	0.005435	-0.008265	1.65784	0.013787	-0.004374	0.0001	-0.00013	0.018161	-22.0587	0.179375	0.231	-30.3021	0.090625	1.167	0.21375	0.300625	0.0546	-4.02515	0.00605	-0.05055	4.07975	0.757099	-0.0017	0.0086	-0.0003	0.758799	20
1	Non-dominant	B2	Anesthesia	4	1	6	-148.007	0.135625	1.309	-173.944	0.31125	1.603	0.3775	0.270625	0.840855	-1.56117	0.01323	-0.00777	2.40202	0.005282	-0.001747	0.0002	-0.00013	0.007029	-11.4623	0.1125	0.19927	-66.934	0.078125	1.336	0.2425	0.278125	0.0006	-3.44525	0.00105	-0.06025	3.44585	0.535933	-0.0169285	0.00595	-0.00195	0.552862	20
1	Non-dominant	B2	Anesthesia	4	1	7	-228.782	0.243125	0.8092	-298.363	0.346875	2.336	0.426875	0.271875	0.467938	-8.2886	0.0105	-0.0405	8.75654	0.0117985	-0.0110686	0.0001555	-0.0001745	0.0228671	-9.90567	0.079375	0.0961	-46.3073	0.0825	0.8117	0.305625	0.343125	0.00475	-0.5157	0.0019	-0.0075	0.52045	0.071855	-0.024137	0.002717	-0.000857	0.095992	20
1	Non-dominant	B2	Anesthesia	4	1	8	-137.679	0.165	0.6808	-92.1106	0.175625	2.121	0.435625		0.313743	-2.2974	0.0095	-0.0248	2.61114	0.003111	-0.0063815	9e-05	-0.00012	0.0094925	-28.5901	0.168125	0.3334	-36.6354	0.095625	0.7462		0.29625	0.179811	-1.06252	0.00393	-0.020935	1.24234	0.3134	-0.04734	0.00418	-0.00137	0.36074	20
1	Non-dominant	B2	Anesthesia	4	2	1	-71.7178	0.108125	0.7771	-211.996	0.43875	1.495	0.28375	0.200625	7.34581	-0.31641	0.03156	-0.00614	7.66222	0.005464	-0.0030298	5e-05	-5.7e-05	0.0084938	-12.4808	0.096875	0.56815	-47.4539	0.071875	1.493	0.183125	0.321875	1.46069	-0.008242	0.02218	-0.0036	1.46893	0.20725	-0.0455	0.0031	-0.0017	0.25275	16
1	Non-dominant	B2	Anesthesia	4	2	2	-447.97	0.415625	2.428	-189.468	0.270625	1.532	0.216875	0.29875	5.56772	-0.06302	0.03787	-0.00258	5.63074	0.002454	-0.047442	0.0001	-0.0003	0.049896	-23.2563	0.11625	0.50304	-46.9868	0.0925	1.057	0.15625	0.28875	1.41759	-0.24475	0.01779	-0.0082	1.66234	0.34731	-0.01515	0.00685	-0.00045	0.36246	16
1	Non-dominant	B2	Anesthesia	4	2	3	-270.763	0.510625	1.442	-84.9896	0.156875	1.499	0.345625	0.25125	1.41313	-0.077015	0.01305	-0.00197	1.49015	0.026961	-0.0162735	0.00025	-0.00018	0.0432345	-8.99181	0.16625	0.413	-44.0644	0.12125	1.253	0.2175	0.290625	0.394577	-0.750735	0.008895	-0.010095	1.14531	0.26815	-0.045	0.00325	-0.00115	0.31315	16
1	Non-dominant	B2	Anesthesia	4	2	4	-275.92	0.28	1.069	-185.583	0.31	1.7	0.334375	0.251875	2.63637	-0.178355	0.01626	-0.00386	2.81472		-0.0272768		-0.0002	0.0272768	-11.9423	0.0425	0.20762	-26.3458	0.06375	0.9492	0.290625	0.330625		-0.4172	5e-05	-0.00785	0.4172	0.190535	-0.0046	0.00435	-0.00115	0.195135	16
1	Non-dominant	B2	Anesthesia	4	2	5	-141.479	0.229375	0.5196	-355.27	0.5175	1.844	0.316875	0.2825	1.56728	-3.86553	0.007115	-0.037085	5.43281	0.011312	-0.0066015	5e-05	-0.000107	0.0179135	-7.45069	0.21	0.27138	-23.4383	0.060625	0.8719	0.10125	0.3	0.47105	-1.5276	0.01945	-0.03735	1.99865	0.282512	-0.0322	0.00462	-0.00085	0.314712	16
1	Non-dominant	B2	Anesthesia	4	2	6	-366.69	0.455625	1.309	-295.406	0.55125	1.899	0.35	0.391875	1.04152	-4.21931	0.00939	-0.01371	5.26083	0.0465665	-0.0022723	9.25e-05	-0.0001075	0.0488388	-2.18343	0.129375	0.18719	-75.0998	0.16875	1.03	0.250625	0.32	1.37265	-7.90632	0.03451	-0.08306	9.27898	0.073245	-0.12998	0.002078	-0.00191	0.203225	16
1	Non-dominant	B2	Anesthesia	4	2	7	-140.51	0.195	0.505	-65.119	0.1525	1.969	0.351875	0.315	0.742121	-2.87202	0.00703	-0.04317	3.61414	0.019507	-0.000147	0.0001115	-4.15e-05	0.019654	-16.5749	0.12625	0.1843	-52.1312	0.09	0.7596	0.295625	0.309375	0.08065	-1.34725	0.0068	-0.0236	1.4279	0.450688	-0.065798	0.0051385	-0.0015515	0.516486	16
1	Non-dominant	B2	Anesthesia	4	2	8	-132.738	0.1575	0.5306	-170.747	0.2825	2.132	0.36875		1.04141	-5.49045	0.01485	-0.05125	6.53186	0.0136125	-0.0012785	0.0001155	-8.45e-05	0.014891	-18.7369	0.310625	0.1459	-34.5864	0.11875	0.6795		0.228125	0.06762	-1.49295	0.00299	-0.021	1.56057	0.63951	-0.01792	0.0039	-0.0005	0.65743	16
1	Non-dominant	B2	Anesthesia	4	3	1	-66.8555	0.1675	0.5409	-186.129	0.25625	2.081	0.33875	0.251875	4.39963	-0.479619	0.03565	-0.0076	4.87924	0.015633	-0.0010105	0.00015	-0.000103	0.0166435	-16.9618	0.103125	0.56692	-75.9101	0.18125	1.261	0.215625	0.194375	1.72797	-1.33492	0.0120655	-0.0216345	3.06289	0.18515	-0.072	0.00515	-0.00185	0.25715	17
1	Non-dominant	B2	Anesthesia	4	3	2	-1429.14	0.811875	1.783	-241.789	0.320625	2.221	0.296875	0.235	7.17077	-0.49614	0.032935	-0.011155	7.66691	0.008922	-0.037924	0.0002	-0.00021	0.046846	-17.5492	0.125625	0.40715	18.1853	0.12875	0.7482	0.270625	0.2125	0.35122	-1.4475	0.00839	-0.01935	1.79872	0.2441	-0.01	0.0032	-0.0008	0.2541	17
1	Non-dominant	B2	Anesthesia	4	3	3	-304.052	0.3575	1.231	-239.375	0.404375	1.236	0.42875	0.305	1.51919	-0.4548	0.006895	-0.004305	1.97399	0.024677	-0.0169317	0.00025	-0.00048	0.0416087	-13.6419	0.1725	0.42054	-4.8346	0.126875	0.8116	0.143125	0.2525	0.81409	-0.00065	0.00813	-0.00015	0.81474	0.0624	-0.1785	0.0013	-0.0027	0.2409	17
1	Non-dominant	B2	Anesthesia	4	3	4	-228.77	0.338125	0.7399	-205.782	0.335	1.994	0.313125	0.28875	1.864	-0.443935	0.017405	-0.007825	2.30794	0.002135	-0.0345805	5e-05	-0.00026	0.0367155	-18.1224	0.2425	0.34469	52.8307	0.546875	0.88381	0.125625	0.20625	3.74995	-1.22545	0.04375	-0.00895	4.9754	0.896118	-0.0701	0.00969	-0.00115	0.966218	17
1	Non-dominant	B2	Anesthesia	4	3	5	-890.188	0.590625	1.777	-133.483	0.239375	1.365	0.42125	0.33375	0.52406	-1.06084	0.009795	-0.010205	1.5849	0.004106	-0.0536174	5e-05	-0.00015	0.0577234	3.754	0.109375	0.289	-36.5414	0.12375	0.8642	0.25	0.251875	0.0021	-4.39045	0.0009	-0.0474	4.39255	0.0381	-0.04615	0.00135	-0.00105	0.08425	17
1	Non-dominant	B2	Anesthesia	4	3	6	-106.431	0.144375	1.099	-343.334	0.4525	1.665	0.419375	0.385625	0.49403	-4.68255	0.013145	-0.018285	5.17658	0.001148		0.0001		0.001148	-1.32766	0.183125	0.193	-12.5129	0.109375	0.9476	0.164375	0.331875	0.0764	-1.59505	0.0029	-0.028	1.67145	0.12223	-0.02	0.00165	-0.00065	0.14223	17
1	Non-dominant	B2	Anesthesia	4	3	7	-68.0383	0.17	0.35577	-129.916	0.238125	1.9	0.381875	0.32125	1.18813	-2.1399	0.0137	-0.0256	3.32803	0.01343	-0.0015082	0.00015	-6.9e-05	0.0149382	-1.16593	0.0325	0.0945	21.4216	0.136875	0.85931	0.39	0.34375	0.989054	-1.0966	0.01627	-0.0157	2.08565	0.0332775	-0.007993	0.0021085	-0.0006615	0.0412705	17
1	Non-dominant	B2	Anesthesia	4	3	8	-181.97	0.196875	0.6773	-562.8	2.33562	2.573	0.41375		7.50322	-21.6569	0.0064	-0.0383	29.1601	0.0052405	-0.0018817	0.0001	-0.00013	0.0071222	-7.66419	0.1375	0.1832	230.793	0.249375	1.5826		0.424375	27.27	-0.03815	0.12022	-0.00805	27.3082	0.034122	-0.134607	0.0014385	-0.0012615	0.168729	17
1	Non-dominant	B2	Anesthesia	4	4	1	-485.722	0.490625	1.355	-429.422	0.548125	1.607	0.285625	0.1375	13.9399	-0.336695	0.03857	-0.00626	14.2766	0.01275	-0.003445	0.0001	-0.0001	0.016195	-1.37164	0.11	0.54931	-23.168	0.200625	1.179	0.18125	0.199375	0.329489	-3.4377	0.004425	-0.035975	3.76719	0.05645	-0.02615	0.002	-0.0011	0.0826	18
1	Non-dominant	B2	Anesthesia	4	4	2	-681.736	0.571875	1.399	-569.509	0.4975	1.889	0.269375	0.219375	16.1314	-0.189255	0.04047	-0.00625	16.3207	0.014187	-0.0362042	0.00015	-0.000211	0.0503912	-3.04139	0.080625	0.469	-15.6448	0.136875	1.086	0.174375	0.23	0.420822	-1.0307	0.00725	-0.02065	1.45152	0.07415	-0.01225	0.00205	-0.00095	0.0864	18
1	Non-dominant	B2	Anesthesia	4	4	3	-548.798	0.468125	1.543	-357.378	0.415625	1.705	0.273125	0.24875	3.54855	-0.566037	0.01384	-0.00971	4.11458	0.0076175	-0.0055249	0.0001	-0.000146	0.0131424	-45.6746	0.21875	0.32373	-37.5556	0.135	1.202	0.218125	0.20125	0.07725	-4.58745	0.00345	-0.05585	4.6647	1.05465	-0.2036	0.0094	-0.0028	1.25825	18
1	Non-dominant	B2	Anesthesia	4	4	4	-227.975	0.330625	0.8681	-104.444	0.226875	1.488	0.425	0.29125	1.29151	-0.13615	0.01122	-0.00298	1.42766	0.0144095	-0.001704	0.0002	-0.000111	0.0161135	-54.4788	0.250625	0.29573	-26.0021	0.116875	0.7265	0.194375	0.18375	0.2061	-0.3441	0.00395	-0.00595	0.5502	0.50695	-0.54655	0.0045	-0.0049	1.0535	18
1	Non-dominant	B2	Anesthesia	4	4	5	-449.498	0.505	1.268	-73.6823	0.260625	1.681	0.22875	0.334375	0.045705	-1.56014	0.00228	-0.01424	1.60584	0.033895	-0.003052	0.0002	-0.000111	0.036947	-2.88852	0.1775	0.26177	4.8684	0.141875	0.453	0.086875	0.281875	0.01265	-2.78555	0.0005	-0.0373	2.7982	0.248435	-0.128775	0.004255	-0.001545	0.37721	18
1	Non-dominant	B2	Anesthesia	4	4	6	-817.879	0.733125	1.267	-99.4984	0.24875	1.539	0.44875	0.35875	1.14341	-0.445065	0.01086	-0.00492	1.58847	0.000674	-0.0857474	0.0001	-0.000257	0.0864214	-16.3944	0.05	0.3622	-32.8634	0.199375	0.7221	0.275625	0.315625	0.0137	-6.0665	0.00105	-0.06665	6.0802	0.342451		0.0083455	-3.45e-05	0.342451	18
1	Non-dominant	B2	Anesthesia	4	4	7	-190.692	0.2025	0.7566	-94.048	0.173125	2.174	0.356875	0.3575	1.13172	-2.13995	0.01455	-0.02845	3.27167	0.00908	-0.00704	5e-05	-8.1e-05	0.01612	-46.1738	0.104375	0.5893	-55.2857	0.14625	0.5865	0.275625	0.2875	0.001	-0.8228	0.0009	-0.0075	0.8238	0.725462	-0.001701	0.0102465	-0.0005035	0.727163	18
1	Non-dominant	B2	Anesthesia	4	4	8	-119.073	0.175625	0.472	-108.857	0.194375	2.16	0.395625		0.719273	-1.63795	0.01315	-0.0288	2.35722	0.00493	-0.008539	5e-05	-7e-05	0.013469	-8.4487	0.336875	0.1504	-13.1936	0.126875	0.4942		0.295625	0.279503	-2.18365	0.00813	-0.02095	2.46315	0.575809	-0.0287915	0.0021845	-0.0007155	0.604601	18
1	Non-dominant	B2	Anesthesia	4	5	1	-64.4896	0.166875	0.4022	-157.041	0.3075	1.093	0.273125	0.17625	3.35907	-0.18499	0.019235	-0.006145	3.54406	0.0048015		0.0001	-1.2e-05	0.0048015	-6.51561	0.110625	0.57931	-35.902	0.141875	1.253	0.171875	0.244375	0.532738	-1.877	0.00942	-0.0363	2.40974	0.1456	-0.02625	0.00235	-0.00095	0.17185	19
1	Non-dominant	B2	Anesthesia	4	5	2	-736.448	0.345	2.383	-400.792	0.524375	1.494	0.325625	0.1425	12.4145	-0.571165	0.039175	-0.005015	12.9857	0.012044	-0.015228	5e-05	-6.2e-05	0.027272	-3.68089	0.085	0.48531	-23.9982	0.120625	0.867	0.21375	0.24125	0.486944	-0.5632	0.0076	-0.0098	1.05014	0.06815	-0.01755	0.002	-0.0007	0.0857	19
1	Non-dominant	B2	Anesthesia	4	5	3	-970.474	0.5225	2.153	-103.837	0.58875	1.055	0.304375	0.36875	0.842025	-1.49708	0.004035	-0.005565	2.3391	0.002606	-0.039095	0.0001	-0.000162	0.041701	-4.83143	0.1125	0.42838	-14.8268	0.099375	0.7758	0.178125	0.255625	0.339812	-0.0405	0.00545	-0.00155	0.380312	0.05485	-0.07145	0.00135	-0.00135	0.1263	19
1	Non-dominant	B2	Anesthesia	4	5	4	-2924.4	1.07	4.578	-114.631	0.27875	1.162	0.313125	0.29375	2.10357	-0.148585	0.011995	-0.004205	2.25215	0.047171	-0.0393338	5e-05	-0.000211	0.0865048	-4.73957	0.05625	0.318	-36.9974	0.1675	0.7872	0.22125	0.265	0.2725	-0.6208	0.0032	-0.0078	0.8933	0.08645	-0.0159	0.00265	-0.00065	0.10235	19
1	Non-dominant	B2	Anesthesia	4	5	5	-339.282	0.230625	1.543	-64.2057	0.23125	1.321	0.333125	0.285	0.10543	-0.740943	0.003975	-0.007025	0.846373	0.003107	-0.0096345	0.0002	-0.0001	0.0127415	-5.17631	0.081875	0.24585	-3.7529	0.135	0.5351	0.18875	0.28875	0.00085	-1.26185	0.0004	-0.0169	1.2627	0.12487	-0.0076	0.00245	-0.00055	0.13247	19
1	Non-dominant	B2	Anesthesia	4	5	6	-208.594	0.21125	1.005	-126.727	0.23875	1.516	0.31625	0.285	0.466585	-1.04803	0.00759	-0.01053	1.51461	0.0179185	-0.0067185	0.00015	-0.000169	0.024637	-5.70718	0.175625	0.19631	-13.4257	0.191875	0.6565	0.11625	0.31375	0.972811	-0.9314	0.0165	-0.0167	1.90421	0.162723	-0.04025	0.00319	-0.0007	0.202973	19
1	Non-dominant	B2	Anesthesia	4	5	7	-93.0132	0.174375	0.36065	-89.8104	0.20125	1.773	0.3425	0.32125	1.62753	-0.90235	0.01648	-0.01555	2.52988		-0.004366		-0.000147	0.004366	-14.2094	0.114375	0.2165	-25.9878	0.118125	0.5588	0.225625	0.32625	0.027551	-0.90945	0.00411	-0.01031	0.937001	0.527718	-0.0035585	0.0061455	-0.0007355	0.531276	19
1	Non-dominant	B2	Anesthesia	4	5	8	-146.083	0.170625	0.7524	-236.361	0.463125	1.87	0.40375		0.004038	-11.3103	0.001802	-0.045728	11.3143	0.016011	-0.002723	0.00015	-6.2e-05	0.018734	-20.9891	0.154375	0.2764	-19.6859	0.125625	0.4076		0.259375	0.023517	-1.65024	0.001682	-0.018648	1.67376	0.302242	-0.0593555	0.0048	-0.00105	0.361598	19
2	Non-dominant	B2	Anesthesia	1	1	1	-11432.8	3.04625	8.568	-449.894	1.08062	0.897	0.48625	0.47625	0.0580468	-14.2988	0.0012	-0.0246	14.3568	0.027265	-0.395066	0.00015	-0.00046	0.422331	-3.03121	0.0775	0.58004	-18.9989	0.095	0.9228	0.20875	0.265	0.662675	-0.13595	0.010585	-0.003415	0.798625	0.09575	-0.07155	0.00505	-0.00235	0.1673	5
2	Non-dominant	B2	Anesthesia	1	1	2	-1910.21	0.37625	6.94	-80.194	0.59	0.6464	0.414375	0.28625	0.00958	-2.1138	0.00098	-0.0058	2.12338	0.0034385	-0.0552289	6.2e-05	-0.000288	0.0586674	-1.65529	0.013125	0.40604	-83.9673	1.57875	1.622	0.26125	0.449375	16.0007	-0.215	0.0343	-0.0025	16.2157	0.0285		0.0023	-0.0002	0.0285	5
2	Non-dominant	B2	Anesthesia	1	1	3	-684.546	0.21	4.42	-1619.74	3.20625	5.353	0.681875	0.408125	42.7315	-2.4796	0.0866	-0.004	45.2111	0.0031702	-0.012651	0.0001115	-0.0001885	0.0158212	2.85637	0.16125	0.9225	-139.335	0.18	1.513	0.3275	0.275	1.74459	-0.00045	0.01065	-0.00035	1.74504	0.984653	-1.04663	0.02274	-0.00839	2.03128	5
2	Non-dominant	B2	Anesthesia	1	1	4	-3141.5	0.6425	5.735	-30.8487	0.34125	0.6809	0.380625	0.28625	1.573	-0.24272	0.009065	-0.002865	1.81572	0.0024353	-0.028171	0.0001	-0.00013	0.0306063	4.28514	0.135625	0.37431	-49.0674	0.13625	1.477	0.14	0.2625	2.65609	-0.00965	0.0167	-0.0015	2.66574	0.09035	-0.10355	0.0023	-0.0022	0.1939	5
2	Non-dominant	B2	Anesthesia	1	1	5	-4380.07	1.09312	5.02	-4.06215	0.196875	0.5993	0.45125	0.83	0.34323	-0.25142	0.007625	-0.002225	0.59465	0.0144113	-0.072457	0.0002	-0.00031	0.0868683	-0.28793	0.1225	0.30362	30.6024	0.535	0.586	0.238125	0.339375	4.97712	-0.4094	0.03525	-0.00405	5.38652	0.11283	-0.13675	0.00359	-0.0015	0.24958	5
2	Non-dominant	B2	Anesthesia	1	1	6	-1020.44	0.29875	4.854	-60.3508	0.58875	0.6887	2.1825	-1.63875	0.13773	-0.81584	0.001515	-0.002835	0.95357	0.0002746	-0.0019915	0.0001	-0.00016	0.0022661	4.37839	0.126875	0.22712	-101.931	0.10625	1.393	0.15875	0.329375	0.0025	-3.00705	0.00095	-0.04125	3.00955	0.094537	-0.1281	0.00288	-0.00155	0.222637	5
2	Non-dominant	B2	Anesthesia	1	1	7	-1342.29	0.470625	4.553	1.27345	0.224375	1.142	2.9875	-1.675	0.0069	-0.258494	0.00033	-0.00357	0.265394	0.003616	-0.0430629	5e-05	-0.00021	0.0466789	-3.09864	0.09875	0.16631	-41.1393	0.049375	1.19	0.205625	0.279375		-0.4034	5e-05	-0.01185	0.4034	0.159875	-0.06825	0.00468	-0.0016	0.228125	5
2	Non-dominant	B2	Anesthesia	1	1	8	-2880.61	0.723125	5.757	-112.616	0.5	0.89	2.8275		0.576816	-2.87777	0.005975	-0.009525	3.45459	0.010721	-0.028814	0.0001	-0.00011	0.039535	-33.7955	0.135	0.3051	-18.4005	0.601875	1.191		0.705625	7.31259	-3.30725	0.058555	-0.030125	10.6198	1.38569	-0.012294	0.011556	-0.000656	1.39799	5
2	Non-dominant	B2	Anesthesia	1	2	1	-3786.68	1.89437	6.89	-176.803	0.32375	1.02	0.600625	0.29375	0.30252	-5.47795	0.0049	-0.0313	5.78047	0.081467	-0.0983059	0.00015	-0.00031	0.179773	-32.76	0.0575	0.59535	-195.527	0.1775	2.274	0.221875	0.23875	5.70196	-0.180904	0.0544705	-0.0041595	5.88286	0.751376	-0.0732	0.02009	-0.0039	0.824576	1
2	Non-dominant	B2	Anesthesia	1	2	2	-9168.1	2.75	7.504	-32.9104	0.27375	0.633	0.536875	0.42125	0.40385	-0.40775	0.00205	-0.00695	0.8116	0.127619	-0.167065	0.000267	-0.000283	0.294684	-1.47463	0.053125	0.50035	-17.0458	0.08875	0.8943	0.159375	0.21375	0.390469	-0.2815	0.00797	-0.00685	0.671969	0.08975	-0.09695	0.0056	-0.0022	0.1867	1
2	Non-dominant	B2	Anesthesia	1	2	3	-6312.42	1.435	6.545	-24.2624	0.291875	0.6285	0.485	0.245625	0.310612	-0.14345	0.00455	-0.00105	0.454062	0.041204	-0.1178	0.00025	-0.00025	0.159004	-23.4414	0.0725	0.43173	-58.9227	0.54125	1.477	0.171875	0.239375	5.43903	-0.2211	0.06415	-0.00305	5.66013	0.512391	-0.00225	0.01188	-0.00035	0.514641	1
2	Non-dominant	B2	Anesthesia	1	2	4	-2724.51	0.444375	8.153	-36.1151	0.231875	0.6668	0.479375	0.31375	2.23941	-0.3197	0.01938	-0.0101	2.55911	0.013018	-0.0341439	0.00015	-0.00026	0.0471619	-10.344	0.133125	0.36573	35.7273	0.55	1.655	0.1275	0.236875	7.98208	-1.274	0.076	-0.01555	9.25608	0.416331	-0.2096	0.00673	-0.00345	0.625931	1
2	Non-dominant	B2	Anesthesia	1	2	5	-1980.28	0.375	6.644	-6036.81	8.01313	7.009	0.74375	0.199375	20.7673	-179.501	0.01705	-0.155	200.269	0.015135	-0.0172652	0.00015	-0.00018	0.0324002	-26.543	0.04625	0.5591	-62.7279	0.09875	1.493	0.218125	0.24625	0.02625	-0.38445	0.0007	-0.0114	0.4107	0.521814	-0.01355	0.01582	-0.0013	0.535364	1
2	Non-dominant	B2	Anesthesia	1	2	6	-1940.96	0.513125	5.634	-1104.44	1.925	2.431	0.555625	0.361875	0.958965	-22.24	0.003745	-0.046055	23.199	0.0381775	-0.007875	0.0001845	-0.0001455	0.0460525	-8.33987	0.05625	0.1526	93.2176	0.48875	1.334	0.205625	0.309375	11.237	-0.3243	0.10591	-0.00565	11.5613	0.198951	-0.05954	0.005725	-0.002205	0.258491	1
2	Non-dominant	B2	Anesthesia	1	2	7	-10850.6	2.38813	6.957	-33.9345	0.859375	0.9056	0.668125	0.5275	1.78827	-1.63175	0.00864	-0.01046	3.42002	0.025987	-0.212461	0.0002	-0.00036	0.238448	-12.1733	0.10125	0.2663	-81.0273	0.079375	1.883	0.1675	0.29875	0.0047	-2.2967	0.0022	-0.0476	2.3014	0.211735	-0.012	0.00465	-0.00085	0.223735	1
2	Non-dominant	B2	Anesthesia	1	2	8	-2625.01	0.920625	5.62	-95.6907	0.455625	0.984	1.02812		0.899543	-3.2317	0.006	-0.0113	4.13124	0.0781	-0.0136165	0.0001765	-0.0001835	0.0917165	-16.2046	0.23125	0.3639	-56.7789	0.0625	1.13		0.331875	0.010985	-1.66345	0.003045	-0.032345	1.67443	0.0841668	-0.0949	0.001892	-0.0011	0.179067	1
2	Non-dominant	B2	Anesthesia	1	3	1	-1842.9	0.426875	4.921	-2700.41	3.2825	7.341	0.476875	0.37625	10.8272	-26.6406	0.0156	-0.0627	37.4678	0.0023475	-0.020737	0.0001	-0.00021	0.0230845	-5.63573	0.086875	0.58565	-41.9391	0.160625	1.159	0.14875	0.185625	1.30976	-0.218847	0.0193735	-0.0062265	1.52861	0.1752	-0.0398	0.006	-0.0014	0.215	2
2	Non-dominant	B2	Anesthesia	1	3	2	-1014.88	0.3675	4.465	-81.297	0.3325	0.9606	0.523125	0.291875	0.143897	-3.24006	0.00574	-0.03146	3.38396	0.0123767	-0.013993	0.0002	-0.0002	0.0263697	0.406025	0.074375	0.50288	-8.73943	0.485625	1.399	0.13875	0.199375	4.15732	-1.03551	0.056285	-0.015405	5.19283	0.07765	-0.0747	0.0044	-0.0016	0.15235	2
2	Non-dominant	B2	Anesthesia	1	3	3	-1064.33	0.383125	4.013	-260.454	1.06187	1.096	0.634375	0.26	1.97421	-3.51471	0.017505	-0.009465	5.48892	0.010969	-0.0288625	0.00015	-0.00031	0.0398315	-7.74744	0.09625	0.43519	-43.5952	0.07	1.212	0.138125	0.25	0.822596	-0.00075	0.0142	-0.0005	0.823346	0.310274	-0.03505	0.00889	-0.0013	0.345324	2
2	Non-dominant	B2	Anesthesia	1	3	4	-1437.08	0.508125	4.597	-143.98	0.4975	0.6223	0.5225	0.17375	4.48087	-0.008805	0.0123	-0.0011	4.48967	0.015839	-0.0303675	0.00015	-0.00016	0.0462065	-7.45435	0.1075	0.34046	-14.0691	0.399375	1.263	0.12375	0.29	10.2354	-0.01935	0.1085	-0.0008	10.2547	0.492555	-0.18075	0.01123	-0.00275	0.673305	2
2	Non-dominant	B2	Anesthesia	1	3	5	-2950.5	0.774375	5.24	-386.301	0.518125	1.304	0.413125	0.255	10.3957		0.02771	-0.00016	10.3957	0.052784	-0.0125955	0.0001345	-0.0001655	0.0653795	-3.605	0.128125	0.27573	-74.8139	0.073125	1.859	0.1175	0.2825	0.19625	-0.56325	0.0063	-0.0185	0.7595	0.1506	-0.02695	0.0027	-0.0012	0.17755	2
2	Non-dominant	B2	Anesthesia	1	3	6	-1383.56	0.368125	4.736	1.2138	0.34375	0.5791	0.55125	0.185625	0.613215	-0.3363	0.005115	-0.002205	0.949515	0.0141238	-0.0155925	0.0002	-0.0002	0.0297163	-10.8283	0.0775	0.205	-21.9336	0.04125	0.906	0.19375	0.27625	0.00975	-0.09945	0.00105	-0.00305	0.1092	0.310507	-0.0302	0.0077	-0.0015	0.340707	2
2	Non-dominant	B2	Anesthesia	1	3	7	-6399.12	2.39562	7.151	-710.816	2.10625	1.778	0.575	0.2375	1.89092	-15.5377	0.00695	-0.03415	17.4286	0.0636705	-0.19256	0.00015	-0.00028	0.25623	-4.80346	0.0875	0.13931	-8.6078	0.026875	0.513	0.17125	0.293125	0.018939	-0.254835	0.00596	-0.00966	0.273774	0.0796	-0.02675	0.00195	-0.00085	0.10635	2
2	Non-dominant	B2	Anesthesia	1	3	8	-4064.3	1.0975	6.133	-367.806	1.4425	1.569	1.07688		1.75176	-12.4581	0.00174	-0.03076	14.2098	0.021186	-0.078775	0.00015	-0.00016	0.099961	-11.7981	0.153125	0.2392	-21.4167	0.10125	0.5402		0.288125	0.061748	-0.713295	0.0021	-0.0157	0.775043	0.25192	-0.06425	0.00448	-0.0015	0.31617	2
2	Non-dominant	B2	Anesthesia	1	4	1	-2188.87	0.9475	5.18	-101.26	0.60875	0.6159	0.40625	0.2	3.60283	-0.115235	0.014095	-0.002255	3.71806	0.0617044	-0.022393	0.00015	-0.00015	0.0840974	-5.92607	0.081875	0.58031	-8.67481	0.135	0.9493	0.161875	0.20375	1.21065	-0.47251	0.01688	-0.01182	1.68316	0.0773	-0.0261	0.00305	-0.00065	0.1034	3
2	Non-dominant	B2	Anesthesia	1	4	2	-5440.51	1.9825	6.079	-385.82	0.9075	1.228	0.55875	0.365625	5.64815	-3.11812	0.021595	-0.008785	8.76627	0.0139955	-0.214753	0.0001	-0.00036	0.228749	0.35672	0.094375	0.51277	-0.44695	0.066875	0.63	0.1125	0.213125	0.184634	-0.16255	0.00664	-0.0041	0.347184	0.02465	-0.11475	0.0013	-0.0016	0.1394	3
2	Non-dominant	B2	Anesthesia	1	4	3	-3443.17	0.82625	5.204	-2767.14	3.94625	3.684	0.5325	1.49625	0.25472	-46.8238	0.0024	-0.0544	47.0785	0.0396546	-0.02699	0.0002	-0.00026	0.0666446	6.30909	0.1175	0.43573	5.80415	0.065625	0.5699	0.114375	0.201875	0.0191	-0.02785	0.00085	-0.00075	0.04695	0.0491	-0.19805	0.00285	-0.00285	0.24715	3
2	Non-dominant	B2	Anesthesia	1	4	4	-4396.93	2.34	3.807	-73.5136	0.361875	0.9011	0.458125	0.43625	0.397169	-2.65999	0.004135	-0.012495	3.05716	0.049928	-0.176114	0.00025	-0.00026	0.226042	-21.0505	0.101875	0.3755	6.0029	0.085625	0.4352	0.13875	0.218125	0.18405	-0.021	0.00455	-0.00095	0.20505	0.326432	-0.0373	0.01045	-0.00095	0.363732	3
2	Non-dominant	B2	Anesthesia	1	4	5	-1716.18	0.3925	5.243	-392.602	1.98125	2.375	0.593125	0.216875	17.1409	-2.50532	0.07018	-0.00227	19.6462	0.010696	-0.008983	0.0001	-0.0001	0.019679	-8.21681	0.094375	0.27577	-16.9884	0.500625	0.5505	0.16375	0.2325	2.84013	-0.44415	0.04678	-0.0087	3.28428	0.122247	-0.0403	0.003577	-0.0013	0.162547	3
2	Non-dominant	B2	Anesthesia	1	4	6	-2175.86	1.03937	3.996	-270.521	1.455	0.7492	0.59875	0.326875	2.01213	-0.51356	0.00714	-0.00152	2.52569	0.038759	-0.0707086	0.000275	-0.000475	0.109468	1.07658	0.13	0.21585	5.57352	0.053125	0.3002	0.095	0.23	0.0616	-0.01245	0.00285	-0.00055	0.07405	0.10176	-0.1023	0.00271	-0.00245	0.20406	3
2	Non-dominant	B2	Anesthesia	1	4	7	-5543.58	1.58438	6.731	-537.54	2.0575	1.717	0.32375	0.281875	12.0268	-3.06765	0.029705	-0.038295	15.0944	0.043565	-0.115339	0.00025	-0.00035	0.158904	-30.7468	0.086875	0.5665	-5.3813	0.028125	0.33	0.199375	0.2525		-0.1023		-0.0045	0.1023	0.603727	-0.00315	0.0141	-0.00045	0.606877	3
2	Non-dominant	B2	Anesthesia	1	4	8	-7491.8	4.82313	3.062	-2390.49	3.61313	3.593	0.8325		15.7337	-92.4768	0.024505	-0.122425	108.21	0.0010615	-0.42104	0.0001	-0.00031	0.422101	-36.6581	0.161875	0.6453	-1.9745	0.025625	0.145		0.315625	0.058128	-0.021289	0.00309	-0.00251	0.079417	0.907983	-0.099524	0.017286	-0.001814	1.00751	3
2	Non-dominant	B2	Anesthesia	1	5	1	-2631.65	1.76937	4.497	-3092.31	3.21	3.92	0.470625	0.20625	44.6931	-6.35161	0.0727125	-0.0046875	51.0447	0.0515828	-0.0841915	0.0003	-0.0004	0.135774	-0.83803	0.11875	0.60369	-45.8648	0.54875	1.448	0.09125	0.231875	5.05062	-0.180755	0.040515	-0.003265	5.23138	0.1249	-0.0387	0.00285	-0.00135	0.1636	4
2	Non-dominant	B2	Anesthesia	1	5	2	-2742.86	1.14625	4.056	14.6194	0.313125	0.1742	0.581875	0.996875	0.01014	-0.08996	0.000435	-0.000525	0.1001	0.0190775	-0.109601	0.00025	-0.00038	0.128678	-1.16975	0.070625	0.52577	-2.5303	0.0725	0.7906	0.1325	0.223125	0.22824	-0.243307	0.005713	-0.005287	0.471547	0.073	-0.0268	0.0029	-0.001	0.0998	4
2	Non-dominant	B2	Anesthesia	1	5	3	-12457.9	7.225	6.033	-52.2164	0.35	0.848	1.30625	0.3825	1.39177	-0.14205	0.010365	-0.001935	1.53382	0.06212	-0.890297	0.000335	-0.000465	0.952417	-4.10669	0.05125	0.40215	10.519	0.38375	1.579	0.17125	0.24	7.16364	-0.2732	0.08473	-0.0072	7.43684	0.0864	-0.00925	0.0031	-0.0009	0.09565	4
2	Non-dominant	B2	Anesthesia	1	5	4	-7953.36	1.105	8.513	-520.671	0.866875	0.9773	0.610625	0.57125	0.941785	-7.56309	0.01153	-0.01402	8.50487	0.0083655	-0.128858	5e-05	-0.0002	0.137223	-5.72297	0.079375	0.35096	-8.3206	0.08125	0.705	0.1725	0.23125	0.16472	-0.23285	0.00588	-0.00525	0.39757	0.172605	-0.07345	0.00649	-0.002	0.246055	4
2	Non-dominant	B2	Anesthesia	1	5	5	-2239.71	0.535	5.658	-30.2435	0.344375	0.4808	1.04062	0.58	0.250587	-1.43681	0.00275	-0.00745	1.6874	0.0153901	-0.0075205	0.0002	-0.00016	0.0229106	-12.5929	0.070625	0.29735	-8.6351	0.069375	0.8377	0.18125	0.21375	0.154953	-0.17195	0.005353	-0.0062	0.326903	0.157799	-0.0133	0.0063	-0.0007	0.171099	4
2	Non-dominant	B2	Anesthesia	1	5	6	-853.459	0.314375	4.097	-118.274	0.699375	0.7897	0.6775	0.44875	0.294731	-3.7856	0.002	-0.0158	4.08033	0.00083	-0.0372436	0.0001	-0.00023	0.0380736	-5.00166	0.076875	0.22296	-9.5909	0.06375	0.7056	0.18	0.233125	0.0022	-0.1793	0.00045	-0.00635	0.1815	0.11328	-0.04325	0.00455	-0.00135	0.15653	4
2	Non-dominant	B2	Anesthesia	1	5	7	-1457.57	0.2725	5.665	-1082.7	3.45125	4.086	0.561875	0.435625	2.46415	-18.2138	0.006	-0.0706	20.6779	0.0007884	-0.011607	0.0001	-0.00021	0.0123954	-12.3858	0.05875	0.2645	-10.9839	0.025625	0.6822	0.1975	0.270625	0.015293	-0.173648	0.0034015	-0.0079015	0.188941	0.202189	-0.0103	0.00565	-0.00095	0.212489	4
2	Non-dominant	B2	Anesthesia	1	5	8	-3465.91	1.47938	4.632	-67.9434	2.53437	1.162	0.61625		1.72154	-4.02735	0.015	-0.0025	5.74889	0.021192	-0.179681	0.00015	-0.00021	0.200873	-3.50247	0.08875	0.1539	-3.00736	0.074375	0.4353		0.239375	0.114163	-0.531355	0.004575	-0.012455	0.645518	0.185438	-0.084805	0.00428	-0.00235	0.270243	4
2	Non-dominant	B2	Anesthesia	2	1	1	-15403.6	1.80438	10.24	-169.252	0.674375	0.7344	0.736875	0.434375	0.780115	-4.41031	0.00669	-0.01249	5.19042	0.045654	-0.144492	0.0005	-0.00026	0.190146	-6.80905	0.166875	0.57123	38.1942	0.903125	1.427	0.081875	0.23	15.7804	-2.17447	0.087544	-0.022246	17.9549	0.663472	-0.4043	0.01708	-0.00265	1.06777	10
2	Non-dominant	B2	Anesthesia	2	1	2	-6492.15	1.36875	11.72	-3522.86	4.365	5.15	0.599375	0.485	25.9555	-24.429	0.04508	-0.04885	50.3845	0.0372257	-0.0807924	0.0001981	-0.0003419	0.118018	-10.3735	0.09375	0.47092	-4.2956	0.09375	0.8746	0.151875	0.2425	0.368688	-0.3293	0.01017	-0.0052	0.697988	0.515244	-0.0586	0.01626	-0.0013	0.573844	10
2	Non-dominant	B2	Anesthesia	2	1	3	-2828.91	0.565	8.386	-96.9177	0.67125	0.5823	0.495625	0.3675	1.05273	-0.42445	0.00405	-0.00675	1.47718	0.0131204	-0.0201775	0.0001	-0.00026	0.0332979	4.05583	0.1475	0.42215	-22.3155	0.091875	1.279	0.11375	0.250625	0.06435	-1.33965	0.00355	-0.02535	1.404	0.271037	-0.41575	0.00878	-0.00325	0.686787	10
2	Non-dominant	B2	Anesthesia	2	1	4	-1356.73	0.45625	7.345	-241.934	4.01187	0.8377	0.365	0.363125	7.34509	-5.38885	0.01393	-0.0062	12.7339	0.0225279	-0.007028	0.0003	-0.00013	0.0295559	-3.74263	0.0925	0.33588	-11.6694	0.07125	0.8903	0.156875	0.238125	0.0278	-0.3281	0.00175	-0.00835	0.3559	0.160774	-0.03895	0.005453	-0.00155	0.199724	10
2	Non-dominant	B2	Anesthesia	2	1	5	-3859.36	0.954375	7.896	-0.63185	0.221875	0.6678	0.56	0.259375	0.58387	-0.410642	0.008165	-0.003215	0.994512	0.034084	-0.0505106	0.00015	-0.00025	0.0845946	-1.85099	0.046875	0.29531	-0.89585	0.065625	0.7687	0.225	0.259375	0.241383	-0.41073	0.010435	-0.012845	0.652113	0.11101	-0.0161	0.00425	-0.00135	0.12711	10
2	Non-dominant	B2	Anesthesia	2	1	6	-788.753	0.408125	3.495	-76.2897	0.495625	0.7926	0.53625	0.455	0.958005	-0.155185	0.00939	-0.00087	1.11319	0.01582	-0.0177251	5e-05	-0.00021	0.0335451	-2.14209	0.123125	0.192	-6.26455	0.023125	0.5843	0.138125	0.278125	0.00065	-0.0811	0.00055	-0.00395	0.08175	0.09175	-0.0096	0.00305	-0.00055	0.10135	10
2	Non-dominant	B2	Anesthesia	2	1	7	-6467.8	2.42313	7.829	-38.2361	0.36125	0.7542	0.656875	0.37875	0.161655	-0.22413	0.00155	-0.00136	0.385785	0.009416	-0.221729	0.0002	-0.00026	0.231145	-3.10492	0.105	0.12515	-5.0032	0.03	0.3173	0.158125	0.303125	0.024652	-0.190295	0.004635	-0.006535	0.214947	0.0426	-0.0363	0.0016	-0.001	0.0789	10
2	Non-dominant	B2	Anesthesia	2	1	8	-3631.45	0.8975	5.677	-151.066	0.42875	0.9841	0.735		0.360091	-2.81085	0.006305	-0.012745	3.17095	0.028995	-0.0438251	5e-05	-0.00016	0.0728201	-5.33191	0.11875	0.1665	32.2534	0.399375	0.6142		0.31	7.08794	-0.64585	0.08272	-0.0114	7.73379	0.156006	-0.163885	0.005375	-0.002925	0.319891	10
2	Non-dominant	B2	Anesthesia	2	2	1	-936.547	0.299375	3.547	-143.025	0.27875	1.078	0.40375	0.37125	0.408246	-4.3914	0.00405	-0.02305	4.79965	0.0008264	-0.026922	0.0001	-0.00023	0.0277484	3.98475	0.156875	0.58831	-1.01375	0.100625	0.8987	0.07125	0.206875	0.404803	-0.42635	0.0112	-0.0078	0.831153	0.240327	-0.29935	0.00863	-0.0021	0.539677	6
2	Non-dominant	B2	Anesthesia	2	2	2	-813.432	0.580625	1.695	-79.5215	0.430625	0.801	0.361875	0.2425	0.46209	-0.65855	0.00345	-0.00765	1.12064	0.002141	-0.0219465	0.0001	-0.00014	0.0240875	3.08125	0.115625	0.49727	-2.0074	0.06125	0.6906	0.119375	0.2525	0.362588	-0.0204	0.00815	-0.00135	0.382988	0.147715	-0.32285	0.005665	-0.0035	0.470565	6
2	Non-dominant	B2	Anesthesia	2	2	3	-2422.18	0.52625	6.472	-104.612	1.18125	0.7321	0.455	0.37125	0.612825	-2.24545	0.00655	-0.00625	2.85828	0.0170325	-0.028099	0.00015	-0.00018	0.0451315	-8.00386	0.1375	0.39431	-3.0992	0.10125	0.7968	0.126875	0.21125	0.26176	-0.66337	0.00748	-0.01589	0.92513	0.537215	-0.32335	0.0095	-0.0034	0.860565	6
2	Non-dominant	B2	Anesthesia	2	2	4	-1195.53	0.31375	5.488	-1443.96	1.4175	7.166	0.75375	0.39	67.7728	-14.7256	0.233525	-0.012755	82.4984	0.015053	-0.011653	0.00015	-0.0001	0.026706	-21.6421	0.125625	0.5736	-0.3676	0.046875	0.5663	0.128125	0.238125	0.0735	-0.0889	0.0033	-0.0036	0.1624	0.989483	-0.0363	0.02225	-0.00285	1.02578	6
2	Non-dominant	B2	Anesthesia	2	2	5	-4150.08	1.73562	7.455	-134.665	0.849375	0.613	0.923125	0.468125	0.33607	-3.45762	0.0014385	-0.0076615	3.79369	0.035796	-0.058063	0.0001	-0.00021	0.093859	-8.47633	0.036875	0.4078	5.74182	0.1	0.5253	0.2	0.26	0.0094	-1.537	0.00095	-0.02255	1.5464	0.23185	-0.047224	0.011795	-0.003205	0.279074	6
2	Non-dominant	B2	Anesthesia	2	2	6	-3250.35	1.36625	5.783	-729.405	3.20875	2.307	0.59	0.3675	21.6265	-2.2752	0.02915	-0.01785	23.9017	0.0218314	-0.013988	0.0001	-0.00015	0.0358194	-2.82155	0.13	0.20531	-2.76545	0.049375	0.7932	0.14	0.241875	0.242185	-0.201558	0.0071575	-0.0095325	0.443743	0.0595	-0.0924	0.0018	-0.0017	0.1519	6
2	Non-dominant	B2	Anesthesia	2	2	7	-2280.86	1.8075	4.716	-99.4003	0.594375	1.029	0.41625	0.376875	1.4188	-0.8105	0.0055	-0.0086	2.2293	0.0651993	-0.0224215	0.0003	-0.00015	0.0876208	-11.0932	0.10375	0.4195	-3.3641	0.023125	0.3133	0.174375	0.2775		-0.17245	0.0001	-0.0085	0.17245	0.596003	-0.15085	0.015975	-0.002685	0.746853	6
2	Non-dominant	B2	Anesthesia	2	2	8	-2323.94	1.15688	4.711	-8.8802	0.35625	0.6716	1.88312		0.001715	-2.06619	0.000735	-0.008235	2.06791	0.0432831	-0.0160585	0.0002	-0.00011	0.0593416	-10.6623	0.175625	0.2182	-5.8807	0.0325	0.321		0.293125	0.022162	-0.0553	0.00175	-0.00285	0.077462	0.03046	-0.11605	0.00059	-0.0021	0.14651	6
2	Non-dominant	B2	Anesthesia	2	3	1	-515.153	1.44437	2.516	-151.349	0.455	0.8862	0.36125	0.470625	0.713399	-4.7907	0.00652	-0.02255	5.5041	0.057821	-0.035543	0.0006962	-0.0004138	0.093364	-5.46605	0.064375	0.53235	-62.1006	0.55375	1.695	0.15125	0.22125	10.1826	-0.339464	0.084142	-0.011088	10.5221	0.05435	-0.00665	0.00195	-0.00045	0.061	7
2	Non-dominant	B2	Anesthesia	2	3	2	-6360.36	1.05438	9.257	-62.3808	0.30125	0.4945	0.835	0.456875	0.0695	-1.3892	0.0011	-0.0107	1.4587	0.0804668	-0.0226325	0.00015	-0.00016	0.103099	-4.37477	0.049375	0.47031	-19.9687	0.071875	1.222	0.141875	0.189375	0.659517	-0.20625	0.02073	-0.005	0.865767	0.126488	-0.02915	0.00687	-0.00185	0.155638	7
2	Non-dominant	B2	Anesthesia	2	3	3	-2501.81	0.39625	8.331	-107.085	0.794375	0.5519	0.38	0.2975	0.434453	-2.51645	0.0032845	-0.0070155	2.95091	0.009364	-0.0401254	0.00025	-0.0002	0.0494894	-0.20962	0.0675	0.44535	-4.22402	0.09	0.9186	0.145	0.2	1.30214	-0.00985	0.01983	-0.0008	1.31199	0.0497	-0.1203	0.0029	-0.0025	0.17	7
2	Non-dominant	B2	Anesthesia	2	3	4	-3823.94	0.77	7.334	-23.674	0.543125	0.53	0.398125	0.35375	1.14379	-0.53068	0.007735	-0.003765	1.67447	0.00969	-0.0675172	0.00015	-0.00026	0.0772072	-13.9072	0.093125	0.32362	-4.95315	0.075625	0.6841	0.143125	0.185	0.1499	-0.4173	0.00415	-0.01005	0.5672	0.0781	-0.05155	0.00285	-0.00225	0.12965	7
2	Non-dominant	B2	Anesthesia	2	3	5	-3219.13	0.865625	7.514	-31.5276	0.310625	0.738	0.459375	0.4	0.475124	-1.0439	0.00335	-0.01095	1.51902		-0.129133		-0.0003	0.129133	-2.65316	0.08	0.27465	56.3996	0.42125	0.8114	0.125	0.20375	9.94919	-0.75375	0.12795	-0.01275	10.7029	0.0529468	-0.0505	0.002515	-0.00135	0.103447	7
2	Non-dominant	B2	Anesthesia	2	3	6	-1944	0.351875	8.002	-1161.49	1.6975	6.149	0.501875	0.386875	1.71204	-8.61295	0.01365	-0.03385	10.325	0.0087395	-0.0401084	0.00025	-0.0003	0.0488479	-26.7753	0.07875	0.4696	-15.8096	0.07625	0.7598	0.149375	0.216875	0.0032	-0.4363	0.00055	-0.00875	0.4395	0.615319	-0.02715	0.01328	-0.00155	0.642469	7
2	Non-dominant	B2	Anesthesia	2	3	7	-9197.12	2.37688	6.819	-974.631	1.75063	2.813	0.6775	0.250625	20.2994	-0.21225	0.051	-0.0051	20.5117	0.150252	-0.0821402	0.00035	-0.00035	0.232392	-6.78885	0.141875	0.2766	88.8695	0.433125	1.2076	0.094375	0.2825	14.9525	-1.3257	0.15458	-0.02155	16.2782	0.359011	-0.27794	0.008555	-0.002615	0.636951	7
2	Non-dominant	B2	Anesthesia	2	3	8	-4564.46	1.13875	6.669	-148.026	0.72125	0.9641	1.15		5.04932	-0.493947	0.01385	-0.00345	5.54327	0.0250125	-0.0788319	0.00015	-0.0002	0.103844	-4.76273	0.075625	0.179	-11.3876	0.089375	0.5157		0.285625	0.002605	-1.02066	0.000965	-0.014865	1.02326	0.059289	-0.00895	0.00225	-0.00055	0.068239	7
2	Non-dominant	B2	Anesthesia	2	4	1	-945.745	0.263125	4.453	-259.435	0.58625	1.25	0.421875	0.3675	0.619811	-7.90975	0.00685	-0.02875	8.52956	0.0198922	-0.00719	0.00015	-0.00021	0.0270822	4.75313	0.160625	0.57954	-13.588	0.0925	0.905	0.041875	0.230625	0.637533	-0.127125	0.010115	-0.002775	0.764658	0.0379	-0.12835	0.00145	-0.00115	0.16625	8
2	Non-dominant	B2	Anesthesia	2	4	2	-1195.95	0.355625	4.6	-74.5546	0.324375	0.9357	0.675	0.23	0.11425	-1.59505	0.0017	-0.0098	1.7093	0.0311946	-0.004184	0.00015	-5e-05	0.0353786	1.16429	0.15375	0.52031	6.9636	0.081875	0.6479	0.068125	0.210625	0.0754276	-1.0368	0.00285	-0.01915	1.11223	0.2361	-0.04025	0.0037	-0.0015	0.27635	8
2	Non-dominant	B2	Anesthesia	2	4	3	-2421.56	0.59625	7.847	-49.5823	0.463125	1.018	0.61125	0.288125	1.50182	-0.0569	0.00884	-0.00265	1.55872	0.0469099	-0.018087	0.00025	-0.00015	0.0649969	-1.75787	0.13125	0.432	-8.91985	0.055625	0.792	0.10125	0.244375	0.04535	-0.0726	0.0023	-0.0015	0.11795	0.04895	-0.06575	0.00185	-0.00105	0.1147	8
2	Non-dominant	B2	Anesthesia	2	4	4	-2185.84	0.393125	7.338	-30.2605	0.483125	0.603	0.52125	0.31	0.925916	-1.58113	0.009215	-0.010585	2.50704	0.010079	-0.0481991	0.00035	-0.00026	0.0582781	5.57093	0.12875	0.34946	-5.2286	0.05375	0.5459	0.108125	0.26875	0.208322	-0.02515	0.00705	-0.00125	0.233472	0.11299	-0.10005	0.00448	-0.0015	0.21304	8
2	Non-dominant	B2	Anesthesia	2	4	5	-2310.3	1.90938	4.963	-33.8479	0.314375	0.7254	0.5475	0.260625	0.023972	-1.01746	0.0011	-0.0094	1.04143	0.129948	-0.044366	0.0004	-0.00041	0.174314	-2.42171	0.1125	0.27581	1.4206	0.06	0.5556	0.1425	0.24	0.02745	-0.23075	0.00135	-0.00585	0.2582	0.249477	-0.07585	0.00672	-0.0014	0.325327	8
2	Non-dominant	B2	Anesthesia	2	4	6	-2347.9	2.00438	5.437	-6284.42	3.46937	7.04	0.503125	0.37875	79.9576	-29.5792	0.12835	-0.08615	109.537	0.045817	-0.182109	0.000429	-0.000601	0.227926	1.36353	0.10625	0.20938	-2.0291	0.05875	0.357	0.15875	0.271875	0.0082	-0.0392	0.0003	-0.0011	0.0474	0.0241	-0.06235	0.00085	-0.00115	0.08645	8
2	Non-dominant	B2	Anesthesia	2	4	7	-1235.74	0.365	4.738	-243.006	1.03188	1.062	0.5575	0.389375	5.86342	-0.7629	0.0083	-0.0098	6.62632	0.008212	-0.0254276	5e-05	-0.0002	0.0336396	-10.9416	0.0525	0.3355	-1.3718	0.026875	0.1871	0.24375	0.288125	0.00235	-0.02835	0.0006	-0.0012	0.0307	0.205887	-0.021295	0.007025	-0.001655	0.227182	8
2	Non-dominant	B2	Anesthesia	2	4	8	-4402.95	2.24812	4.675	-35.161	0.281875	0.7832	0.636875		1.03279	-0.068259	0.00666	-0.00134	1.10105	0.0843765	-0.111396	0.00015	-0.00018	0.195773	-11.8206	0.195625	0.1944	-4.01232	0.034375	0.1871		0.30875	0.00195	-0.15225	0.00075	-0.00545	0.1542	0.179444	-0.117915	0.004415	-0.001735	0.297359	8
2	Non-dominant	B2	Anesthesia	2	5	1	-11432.8	3.04625	8.568	-463.308	1.09813	0.897	0.48625	0.45875	0.0543968	-14.4093	0.00115	-0.02465	14.4637	0.027265	-0.395066	0.00015	-0.00046	0.422331	-0.862295	0.056875	0.589	-10.6277	0.09375	0.937	0.165625	0.211875	0.576117	-0.15316	0.0136175	-0.0029325	0.729277	0.0538	-0.0807	0.00355	-0.00185	0.1345	9
2	Non-dominant	B2	Anesthesia	2	5	2	-1910.21	0.37625	6.94	-153.019	0.608125	0.6464	0.414375	0.268125	0.27323	-1.31435	0.00208	-0.0047	1.58758	0.0034385	-0.0552289	6.2e-05	-0.000288	0.0586674	-1.50716	0.09125	0.50992	-1.28	0.06125	0.7107	0.118125	0.209375	0.220721	-0.17925	0.00785	-0.006	0.399971	0.349532	-0.10315	0.01133	-0.0024	0.452682	9
2	Non-dominant	B2	Anesthesia	2	5	3	-684.546	0.21	4.42	-1644.43	3.215	5.353	0.681875	0.440625	43.8573	-1.5385	0.087	-0.0036	45.3958	0.0031702	-0.012651	0.0001115	-0.0001885	0.0158212	0.248795	0.088125	0.44185	-11.8269	0.075625	0.714	0.123125	0.200625	0.332705	-0.01135	0.00813	-0.00065	0.344055	0.0787	-0.05855	0.0032	-0.0012	0.13725	9
2	Non-dominant	B2	Anesthesia	2	5	4	-3041.76	0.60125	5.735	-31.1967	0.344375	0.6809	0.380625	0.283125	1.54948	-0.264701	0.0089995	-0.0029305	1.81418	0.0024353	-0.028171	0.0001	-0.00013	0.0306063	-2.22327	0.084375	0.33769	-9.2628	0.0925	0.6134	0.16375	0.22	0.13705	-0.3248	0.0028	-0.0061	0.46185	0.087947	-0.05145	0.004015	-0.00145	0.139397	9
2	Non-dominant	B2	Anesthesia	2	5	5	-4396	1.09375	5.02	-34.3599	0.7525	0.5993	0.450625	0.315625	1.32597	-0.036377	0.0092	-0.000962	1.36235	0.0144113	-0.072457	0.0002	-0.00031	0.0868683	-2.01453	0.10875	0.28377	-1.4558	0.0625	0.5468	0.149375	0.2	0.0131	-0.1487	0.0008	-0.004	0.1618	0.06671	-0.0501	0.00232	-0.0012	0.11681	9
2	Non-dominant	B2	Anesthesia	2	5	6	-976.751	0.256875	4.854	5.57805	0.933125	0.395	0.208125	-0.008125	0.02499	-0.06155	0.00015	-0.00021	0.08654	0.0002746	-0.0019915	0.0001	-0.00016	0.0022661	-8.43006	0.078125	0.19473	0.85835	0.034375	0.2594	0.165	0.2475	0.00175	-0.07815	0.00055	-0.00265	0.0799	0.35224	-0.0324	0.00981	-0.00165	0.38464	9
2	Non-dominant	B2	Anesthesia	2	5	7	-1342.29	0.470625	4.553	-84.3655	0.610625	0.6887	0.58125	0.345	0.361615	-0.44169	0.0021	-0.00225	0.803305	0.003616	-0.0430629	5e-05	-0.00021	0.0466789	-4.23145	0.20625	0.15631	-11.2921	0.03375	0.4938	0.0725	0.250625	0.003	-0.19395	0.00125	-0.00665	0.19695	0.368599	-0.07465	0.00763	-0.0021	0.443249	9
2	Non-dominant	B2	Anesthesia	2	5	8	-2880.61	0.723125	5.757	-90.3451	2.6125	1.142	0.7325		3.39253	-3.34707	0.00533	-0.01017	6.7396	0.010721	-0.028814	0.0001	-0.00011	0.039535	-12.1143	0.115625	0.2433	-2.92425	0.021875	0.2337		0.3	0.0015	-0.14545	0.0012	-0.0076	0.14695	0.061345	-0.01858	0.00194	-0.00066	0.079925	9
2	Non-dominant	B2	Anesthesia	3	1	1	-617.36	0.265625	2.582	-73.7713	0.1675	0.766	0.43125	0.259375	0.0249396	-1.43171	0.000975	-0.016725	1.45664	0.003721	-0.011331	8.5e-05	-0.000175	0.015052	-8.46844	0.050625	0.50862	-22.1808	0.085	1.085	0.184375	0.24	0.77314	-0.096	0.0156	-0.0026	0.86914	0.190386	-0.01245	0.0074	-0.0009	0.202836	15
2	Non-dominant	B2	Anesthesia	3	1	2	-1098.76	0.2675	5.359	-796.426	1.2975	2.027	0.27375	0.419375	1.42395	-9.26855	0.0029	-0.0298	10.6925	0.003546	-0.008152	0.0001	-0.00016	0.011698	-2.51522	0.05375	0.52692	-2.34975	0.488125	0.803	0.1425	0.205625	1.59869	-0.46515	0.0161	-0.0095	2.06384	0.0488	-0.03005	0.00295	-0.00105	0.07885	15
2	Non-dominant	B2	Anesthesia	3	1	3	-3635.6	0.629375	6.695	-61.4053	0.34875	0.7131	0.41	0.335625	1.10334	-0.47695	0.0038	-0.0071	1.58029	0.0150925	-0.0157035	0.0002	-0.00024	0.030796	-1.87939	0.086875	0.42388	-19.8059	0.08375	0.8262	0.15375	0.219375	0.355771	-0.03125	0.006	-0.0011	0.387021	0.12967	-0.0327	0.00517	-0.00105	0.16237	15
2	Non-dominant	B2	Anesthesia	3	1	4	-1373.78	0.354375	5.473	-2145.09	3.09687	4.089	0.363125	0.941875	68.3695	-1.66063	0.109906	-0.001494	70.0301	0.008464	-0.0114041	0.000181	-0.000159	0.0198681	-2.11796	0.054375	0.36769	4.2046	0.07	0.6805	0.195	0.205625	0.227452	-0.00475	0.00628	-0.0008	0.232202	0.05155	-0.0162	0.00255	-0.00055	0.06775	15
2	Non-dominant	B2	Anesthesia	3	1	5	-6577.92	2.27438	5.842	-84.5104	0.95	0.9612	0.515	0.344375	5.03378	-1.41273	0.013445	-0.004503	6.44651	0.059371	-0.192139	0.00025	-0.00028	0.25151	-18.1926	0.04875	0.3329	-3.1069	0.033125	0.4767	0.183125	0.253125		-0.1347		-0.0053	0.1347	0.289119	-0.0241	0.00888	-0.0015	0.313219	15
2	Non-dominant	B2	Anesthesia	3	1	6	-2861.04	1.19	7.07	-181.581	0.798125	1.021	0.55625	0.450625	1.30805	-0.910137	0.0068	-0.005	2.21819	0.03093	-0.0717569	5e-05	-0.00021	0.102687	-4.14741	0.0625	0.17515	-8.9982	0.05875	0.4091	0.176875	0.2375	0.0076	-0.13915	0.0005	-0.0039	0.14675	0.04538	-0.01245	0.0018	-0.0008	0.05783	15
2	Non-dominant	B2	Anesthesia	3	1	7	-1142.55	0.350625	3.537	-2222.78	1.24	5.117	0.56	0.9575	4.7703	-22.1416	0.026862	-0.088488	26.9119	0.0098692	-0.0070745	0.0001	-0.0001	0.0169437	-17.7685	0.046875	0.451	-13.613	0.045	0.4826	0.195	0.275	0.0009	-0.21645	0.0004	-0.0053	0.21735	0.398605	-0.00578	0.011235	-0.000865	0.404385	15
2	Non-dominant	B2	Anesthesia	3	1	8	-1802.94	0.739375	4.283	-79.3799	0.420625	1.026	0.71125		0.221247	-2.48687	0.0038	-0.01292	2.70812	0.0167065	-0.0476085	0.00015	-0.00019	0.064315	-4.64146	0.171875	0.139	-11.2599	0.05125	0.2686		0.291875	0.011323	-0.286715	0.001965	-0.005465	0.298038	0.119007	-0.08158	0.003425	-0.001145	0.200587	15
2	Non-dominant	B2	Anesthesia	3	2	1	-2113	1.215	3.661	-160.396	0.400625	0.954	0.483125	0.350625	0.28056	-4.9891	0.0034	-0.026	5.26966	0.0922886	-0.018243	0.00015	-0.00036	0.110532	0.26855	0.1175	0.58262	-22.2657	0.08875	1.008	0.10625	0.2525	0.690462	-0.04203	0.0113675	-0.0011325	0.732492	0.505006	-0.30915	0.01686	-0.00395	0.814156	11
2	Non-dominant	B2	Anesthesia	3	2	2	-1105.77	0.341875	4.374	-74.8834	0.768125	0.5756	0.55375	0.47	0.2652	-0.8875	0.0009	-0.0058	1.1527	0.0276947	-0.0176795	0.000142	-0.000368	0.0453742	5.79027	0.12625	0.52773	-0.96015	0.071875	0.6383	0.095625	0.211875	0.156559	-0.2221	0.00523	-0.0044	0.378659	0.0622	-0.0726	0.0028	-0.0017	0.1348	11
2	Non-dominant	B2	Anesthesia	3	2	3	-4974.7	0.785625	7.037	-64.0781	0.309375	0.6393	0.404375	0.26375	0.538575	-0.24965	0.00425	-0.00295	0.788225	0.0017167	-0.0442635	0.0001	-0.0002	0.0459802	-18.1551	0.0775	0.4548	-3.7942	0.070625	0.6787	0.15125	0.201875	0.0359	-0.09865	0.0018	-0.0034	0.13455	1.15558	-0.150984	0.0302535	-0.0042765	1.30657	11
2	Non-dominant	B2	Anesthesia	3	2	4	-10788.4	2.07313	9.433	-73.1236	0.8375	0.702	0.5025	0.38625	2.03011	-3.16759	0.0076075	-0.0183925	5.1977	0.0423511	-0.08413	0.0002	-0.00025	0.126481	-4.06283	0.123125	0.35773	-15.9466	0.4975	0.7463	0.113125	0.196875	3.3657	-0.33015	0.05427	-0.00375	3.69585	0.15545	-0.0145	0.00375	-0.00045	0.16995	11
2	Non-dominant	B2	Anesthesia	3	2	5	-1532.2	0.6125	5.006	-529.535	0.56625	2.659	0.461875	0.81	10.3615	-1.55751	0.03578	-0.004024	11.919	0.0053938	-0.0117367	0.0001962	-0.0001138	0.0171305	-13.1759	0.08	0.2691	-3.59705	0.084375	0.5133	0.169375	0.225625	0.00105	-0.3492	0.00035	-0.00565	0.35025	0.349499	-0.00275	0.00728	-0.00035	0.352249	11
2	Non-dominant	B2	Anesthesia	3	2	6	-9765.23	2.1275	6.277	-47.6607	0.36125	0.8431	0.5475	0.3825	0.43672	-1.5868	0.00275	-0.01085	2.02352	0.122975	-0.065859	0.00025	-0.00029	0.188834	-8.00162	0.09875	0.20069	0.6038	0.07375	0.4048	0.146875	0.209375	0.08925	-0.01275	0.00205	-0.00085	0.102	0.191595	-0.0103	0.0036	-0.00095	0.201895	11
2	Non-dominant	B2	Anesthesia	3	2	7	-1158.76	0.361875	4.079	-111.016	0.6	0.8165	0.573125	0.363125	0.192148	-1.77245	0.00265	-0.00575	1.9646	0.0030375	-0.0165875	0.0001	-0.00031	0.019625	1.29094	0.160625	0.1776	-13.7302	0.041875	0.4768	-0.510625	0.900625	0.0095	-0.35775	0.00265	-0.00775	0.36725	0.03909	-0.139965	0.001895	-0.001535	0.179055	11
2	Non-dominant	B2	Anesthesia	3	2	8	-588.821	0.245625	3.146	-10.2909	3.96312	0.9477	0.80375		2.66738	-5.03751	0.009645	-0.008905	7.7049	0.0003325	-0.004683	0.0001	-0.0001	0.0050155	-2.60809	0.063125	0.0461	-5.1117	0.03375	0.3027		0.685625	0.012354	-0.149358	0.0018575	-0.0058575	0.161712	0.129638		0.002687	-0.000137	0.129638	11
2	Non-dominant	B2	Anesthesia	3	3	1	-3391.34	1.06438	5.149	-32.0826	0.313125	0.5768	0.520625	0.351875	0.2443	-1.77615	0.00275	-0.01265	2.02045	0.0062426	-0.0782716	9.25e-05	-0.0003475	0.0845142	-8.78896	0.07875	0.53685	-28.5246	0.090625	1.181	0.161875	0.193125	1.10378	-0.20206	0.019705	-0.005795	1.30584	0.2212	-0.00435	0.0041	-0.0006	0.22555	12
2	Non-dominant	B2	Anesthesia	3	3	2	-5028.55	0.77875	6.658	-384.842	0.95625	0.9048	0.528125	0.281875	0.15585	-6.1737	0.00085	-0.01485	6.32955	0.006944	-0.055294	0.0001	-0.00021	0.062238	3.74363	0.1425	0.513	0.0566	0.071875	0.6568	0.063125	0.194375	0.091951	-0.48585	0.004165	-0.01095	0.577801	0.0719	-0.2163	0.0036	-0.0044	0.2882	12
2	Non-dominant	B2	Anesthesia	3	3	3	-7572.72	1.57875	7.312	-108.26	0.705625	0.5303	0.560625	0.246875	1.81777	-0.20985	0.0053	-0.0009	2.02763	0.0261994	-0.07409	0.0001	-0.00046	0.100289	-3.13917	0.208125	0.46192	-14.4443	0.074375	0.7147	0.006875	0.23	0.14425	-0.03035	0.00355	-0.00075	0.1746	0.1125	-0.5709	0.0044	-0.0065	0.6834	12
2	Non-dominant	B2	Anesthesia	3	3	4	-3419.81	0.50625	7.537	-22.6845	0.2525	0.5239	0.45125	0.51125	1.01058	-0.296188	0.008955	-0.002645	1.30676	0.0100608	-0.0260545	0.0001	-0.00021	0.0361153	0.068385	0.095625	0.38238	-8.4537	0.080625	0.6975	0.17375	0.224375	0.04025	-0.9146	0.002	-0.0209	0.95485	0.11851	-0.1242	0.00494	-0.0026	0.24271	12
2	Non-dominant	B2	Anesthesia	3	3	5	-2548.67	0.92125	5.759	-148.476	0.45125	1.28	0.425	0.371875	4.77165	-0.328596	0.025535	-0.003896	5.10025	0.0130912	-0.032205	0.0001	-0.00021	0.0452962	-11.9488	0.135625	0.31838	1.0402	0.0575	0.428	0.1525	0.220625	0.00165	-0.25185	0.00045	-0.00655	0.2535	0.15165	-0.04465	0.0038	-0.0015	0.1963	12
2	Non-dominant	B2	Anesthesia	3	3	6	-1092.71	0.35625	4.26	-109.575	0.4925	0.9857	0.573125	0.375	1.44345	-0.50504	0.008	-0.0034	1.94849		-0.0268355		-0.0002	0.0268355	1.58509	0.120625	0.24523	-2.8095	0.050625	0.4362	0.128125	0.275625	0.0548	-0.0226	0.00185	-0.00085	0.0774	0.00185	-0.15635	0.0002	-0.002	0.1582	12
2	Non-dominant	B2	Anesthesia	3	3	7	-2682.1	1.44	4.732	-33.5279	0.355625	1.061	0.575625	0.3775	0.450871	-1.15772	0.0059985	-0.0101915	1.60859	0.091934	-0.0436811	0.00025	-0.00031	0.135615	17.284	0.3325	0.20731	-20.077	0.048125	0.6686	0.35625	0.299375	0.039978	-0.35395	0.004358	-0.00855	0.393928	0.0234	-0.644	0.00125	-0.00175	0.6674	12
2	Non-dominant	B2	Anesthesia	3	3	8	-1713.75	0.88625	3.602	-83.5113	0.450625	0.9913	0.5525		0.159293	-2.58614	0.0009675	-0.0160325	2.74543	0.000984	-0.106013	5e-05	-0.000207	0.106997	-6.29346	0.17375	0.0708	15.7163	0.59	0.6675		0.335625	2.97298	-1.25515	0.03322	-0.0166	4.22813	0.179728	-0.0018	0.003527	-0.000437	0.181528	12
2	Non-dominant	B2	Anesthesia	3	4	1	-335.433	0.191875	2.314	-136.019	1.00562	0.519	0.43125	0.4075	0.850799	-5.3959	0.0035	-0.015	6.2467	0.000825	-0.0147355	0.0001	-0.00026	0.0155605	-0.95611	0.140625	0.57615	-3.6166	0.10375	0.9041	0.105	0.204375	0.485351	-0.47429	0.011284	-0.009296	0.959641	0.27365	-0.08385	0.00595	-0.00185	0.3575	13
2	Non-dominant	B2	Anesthesia	3	4	2	-2765.03	0.51	6.5	-60.5894	0.4975	0.743	0.555625	0.30625	0.7226	-0.9111	0.00545	-0.00785	1.6337	0.0265516	-0.017249	0.00015	-0.00015	0.0438006	-2.96344	0.0975	0.51323	2.7667	0.05375	0.6599	0.140625	0.2475	0.064266	-0.184094	0.0040985	-0.0037015	0.248361	0.06935	-0.05085	0.00215	-0.00125	0.1202	13
2	Non-dominant	B2	Anesthesia	3	4	3	-850.909	0.301875	3.573	-134.35	0.554375	0.7272	0.455	0.331875	1.00243	-0.02485	0.00495	-0.00055	1.02728	0.007161	-0.0398739	0.000135	-0.000365	0.0470349	3.18864	0.12375	0.427	16.9023	0.4225	0.9075	0.1275	0.228125	5.56667	-0.5835	0.05799	-0.0152	6.15017	0.06255	-0.09675	0.00205	-0.00115	0.1593	13
2	Non-dominant	B2	Anesthesia	3	4	4	-7538.66	2.37125	6.156	-147.678	1.52062	0.6388	0.451875	0.32	2.82615	-3.09939	0.00953	-0.01275	5.92554	0.0337392	-0.071474	0.0001	-0.00025	0.105213	-0.435345	0.130625	0.352	1.3919	0.0475	0.5558	0.125	0.24875	0.0625	-0.1037	0.0027	-0.0042	0.1662	0.0684	-0.01135	0.00115	-0.00065	0.07975	13
2	Non-dominant	B2	Anesthesia	3	4	5	-1678.61	0.431875	4.723	-5.82055	0.183125	0.5162	0.56125	0.23125	0.284562	-0.212783	0.0047075	-0.0022325	0.497346		-0.0259125		-0.00016	0.0259125	-0.859995	0.123125	0.28031	0.8441	0.0525	0.4778	0.16625	0.245	0.0014	-0.37495	0.0005	-0.0094	0.37635	0.07475	-0.2322	0.002	-0.0026	0.30695	13
2	Non-dominant	B2	Anesthesia	3	4	6	-4619.17	1.11062	5.978	-153.38	0.31875	1.37	0.515625	0.33875	2.31581	-0.026525	0.018685	-0.000715	2.34233	0.0149331	-0.0352805	0.0002	-0.00016	0.0502136	0.39977	0.103125	0.21412	-4.0968	0.025	0.4614	0.16	0.29125	0.00855	-0.07805	0.0015	-0.0042	0.0866	0.04195	-0.1148	0.0017	-0.0019	0.15675	13
2	Non-dominant	B2	Anesthesia	3	4	7	-1059.05	0.355625	4.039	-64.4503	0.311875	0.9763	0.589375	0.35625	0.065355	-0.989888	0.001025	-0.004775	1.05524	0.008239	-0.0019295	0.0001	-0.0001	0.0101685	-11.8457	0.0925	0.3604	-14.3132	0.03375	0.6333	0.195625	0.285625	0.00617	-0.30338	0.00296	-0.00866	0.30955	0.355979	-0.03874	0.01002	-0.00128	0.394719	13
2	Non-dominant	B2	Anesthesia	3	4	8	-1490.84	0.735	3.529	-139.883	0.611875	1.028	0.425625		0.391176	-4.18366	0.00185	-0.01405	4.57484	0.010185	-0.0534328	5e-05	-0.00015	0.0636178	-4.50455	0.1425	0.1335	-4.4441	0.031875	0.2654		0.295625	0.024095	-0.160278	0.002502	-0.006498	0.184373	0.0926745	-0.174105	0.0036975	-0.0015325	0.26678	13
2	Non-dominant	B2	Anesthesia	3	5	1	-414.885	0.2825	1.919	-75.5285	0.291875	0.8545	0.5475	0.3025	0.007075	-4.78106	0.002865	-0.021765	4.78814	0.0046705	-0.0074105	0.0001	-0.0002	0.012081	-4.48423	0.12625	0.58573	-5.0409	0.130625	0.7512	0.16125	0.28375	0.218923	-0.545132	0.004256	-0.006144	0.764055	0.2479	-0.0631	0.0049	-0.0014	0.311	14
2	Non-dominant	B2	Anesthesia	3	5	2	-1682.73	0.48875	5.247	-67.1392	0.264375	0.6885	0.383125	0.341875	0.1857	-0.43075	0.00325	-0.00625	0.61645	0.002408	-0.0775583	5e-05	-0.00026	0.0799663	-2.4442	0.0975	0.49788	1.4954	0.099375	0.7597	0.21375	0.271875	0.293059	-0.50895	0.00653	-0.0105	0.802009	0.1071	-0.0314	0.00305	-0.00075	0.1385	14
2	Non-dominant	B2	Anesthesia	3	5	3	-1888.96	0.503125	5.249	-65.759	0.535625	0.5201	0.63375	0.4275	2.12723	-0.0335	0.00698	-0.0014	2.16073	0.0143016	-0.0172815	0.0003	-0.00016	0.0315831	-5.38128	0.086875	0.43458	-12.5157	0.095625	0.8413	0.16375	0.23125	0.05075	-1.16775	0.00255	-0.01785	1.2185	0.447338	-0.06225	0.01103	-0.002	0.509588	14
2	Non-dominant	B2	Anesthesia	3	5	4	-866.928	0.269375	4.265	-21.9868	0.300625	0.524	0.36625	0.2175	1.10698	-0.112166	0.0112325	-0.0016675	1.21915	0.0037733	-0.005703	0.0001	-0.00011	0.0094763	-2.82991	0.113125	0.341	-11.1692	0.070625	0.5153	0.146875	0.285	0.30817	-0.0001	0.00635	-0.00015	0.30827	0.0533	-0.04445	0.00175	-0.00085	0.09775	14
2	Non-dominant	B2	Anesthesia	3	5	5	-3463.6	1.3275	5.456	-123.994	0.295	0.994	0.5075	0.411875	0.07149	-3.53442	0.00171	-0.02019	3.60591	0.0129681	-0.048017	0.0001	-0.0002	0.0609851	-13.3439	0.155	0.4244	-19.7963	0.090625	0.5643	0.17	0.25125	0.01925	-0.1158	0.0006	-0.0033	0.13505	0.470391	-0.2867	0.00938	-0.00505	0.757091	14
2	Non-dominant	B2	Anesthesia	3	5	6	-938.699	0.23875	4.29	-4.1154	0.289375	0.6775	0.57875	0.36	0.25585	-0.312	0.0013	-0.0029	0.56785	0.0178715	-0.003993	0.00015	-0.00016	0.0218645	-6.03099	0.145625	0.2689	-13.1798	0.075625	0.4727	0.1575	0.2775	0.0184	-0.1835	0.001	-0.0045	0.2019	0.420642	-0.0958	0.00903	-0.0017	0.516442	14
2	Non-dominant	B2	Anesthesia	3	5	7	-1860.37	0.83	3.761	-614.191	1.26875	2.116	0.446875	0.3	10.0797	-2.6924	0.0323	-0.0124	12.7721	0.064879	-0.0112135	0.00015	-0.00011	0.0760925	-8.52829	0.115	0.1697	-25.8435	0.06875	0.6075	0.206875	0.32875	0.00675	-0.6006	0.0007	-0.0099	0.60735	0.302901	-0.03795	0.004765	-0.00225	0.340851	14
2	Non-dominant	B2	Anesthesia	3	5	8	-2528.75	1.1225	4.886	-85.865	0.505	1.069	0.5		1.17889	-2.8247	0.006135	-0.016265	4.00359	0.0234518	-0.0653265	0.0003	-0.0005	0.0887783	-10.3885	0.135	0.2144	-27.107	0.070625	0.4288		0.34	0.0014	-0.6337	0.0006	-0.009	0.6351	0.4351	-0.0427	0.00837	-0.00122	0.4778	14
2	Non-dominant	B2	Anesthesia	4	1	1	-1413.43	0.45375	4.499	-148.882	0.49125	0.467	0.435625	0.2975	0.166895	-4.4269	0.00285	-0.01295	4.59379	0.002812	-0.0070315	0.0001	-0.00016	0.0098435	-3.47969	0.133125	0.57023	-13.1685	0.098125	0.8472	0.1275	0.21875	0.589487	-0.128133	0.0106275	-0.0028325	0.717619	0.30355	-0.06355	0.0063	-0.0012	0.3671	20
2	Non-dominant	B2	Anesthesia	4	1	2	-1808.95	0.490625	4.322	-48.5165	0.443125	0.424	0.4925	0.326875	0.28315	-0.75735	0.00165	-0.00715	1.0405	0.0177575	-0.000859	0.0002	-0.0001	0.0186165	-4.10234	0.111875	0.51031	18.4823	0.076875	0.6094	0.123125	0.211875	0.02455	-1.59095	0.00205	-0.02795	1.6155	0.11595	-0.05735	0.0043	-0.0014	0.1733	20
2	Non-dominant	B2	Anesthesia	4	1	3	-2229.04	0.9975	4.87	-1518.91	1.81187	3.878	1.33688	0.553125	22.6452	-0.53245	0.06665	-0.00465	23.1776	0.0237	-0.0612478	5e-05	-0.00015	0.0849478	-9.0396	0.090625	0.39304	-1.2721	0.075	0.6886	0.169375	0.234375	0.10445	-0.39825	0.0034	-0.0104	0.5027	0.210597	-0.0503	0.005077	-0.00145	0.260897	20
2	Non-dominant	B2	Anesthesia	4	1	4	-4420.35	0.685625	6.487	-24.2839	0.508125	0.5578	0.41	0.399375	0.16803	-2.05204	0.00223	-0.00876	2.22007	0.012944	-0.0595899	5e-05	-0.00035	0.0725339	1.17929	0.100625	0.35392	21.7674	0.5075	0.6015	0.17125	0.2675	2.96895	-0.6208	0.03387	-0.01045	3.58975	0.1106	-0.04515	0.00325	-0.00155	0.15575	20
2	Non-dominant	B2	Anesthesia	4	1	5	-3829.3	0.85875	5.669	-71.6765	0.335625	0.9705	0.43875	0.350625	0.06315	-3.1818	0.00175	-0.01425	3.24495	0.027593	-0.0583632	0.00015	-0.00039	0.0859562	-3.18886	0.14	0.289	-25.5989	0.088125	0.7892	0.08125	0.2325	0.10715	-0.06985	0.00265	-0.00165	0.177	0.02955	-0.1692	0.0011	-0.0029	0.19875	20
2	Non-dominant	B2	Anesthesia	4	1	6	-4171.74	1.01438	5.605	-1161.96	2.79125	4.248	0.38875	0.3725	12.509	-4.64675	0.03265	-0.02175	17.1558	0.000309	-0.103024	0.0001	-0.00026	0.103333	-0.625005	0.119375	0.21873	38.5177	0.445	0.81115	0.13	0.27	7.39286	-0.62795	0.09187	-0.01175	8.02081	0.115937	-0.0713	0.00315	-0.0014	0.187237	20
2	Non-dominant	B2	Anesthesia	4	1	7	-7895.34	2.26313	5.024	-6.65945	0.360625	0.6856	0.771875	0.375	0.13096	-0.23475	0.0013	-0.0012	0.36571	0.132069	-0.0877824	0.00035	-0.00028	0.219851	-1.98283	0.118125	0.135	-30.7391	0.094375	0.5485	0.16375	0.31	0.002	-0.9055	0.00085	-0.01245	0.9075	0.05795	-0.07575	0.00181	-0.00195	0.1337	20
2	Non-dominant	B2	Anesthesia	4	1	8	-2221.97	1.16375	3.502	11.6439	0.2125	0.9735	0.52625		0.168608	-0.484927	0.004425	-0.002275	0.653535	0.020009	-0.0222514	0.0001	-0.00021	0.0422604	-8.67571	0.179375	0.1465	-16.2096	0.10125	0.4296		0.281875	0.00548	-0.79105	0.00095	-0.00975	0.79653	0.071488	-0.059	0.001326	-0.00115	0.130488	20
2	Non-dominant	B2	Anesthesia	4	2	1	-4504.19	2.94062	4.642	5.3713	1.06812	0.2129	1.475	0.349375	1.9613	-0.60645	0.00305	-0.00655	2.56775	0.0376194	-0.142628	0.0002	-0.00041	0.180248	0.98854	0.045	0.45073	3.0808	0.119375	0.7691	0.246875	0.226875	0.773456	-0.61705	0.0112	-0.0136	1.39051	0.081811	-0.204445	0.006135	-0.006135	0.286256	16
2	Non-dominant	B2	Anesthesia	4	2	2	-5945.36	0.99875	6.308	-93.5481	0.379375	0.5695	0.97375	0.42125	0.0076	-2.28695	0.00055	-0.01175	2.29455	0.0052664	-0.100372	0.0002	-0.0003	0.105639	1.57596	0.143125	0.52031	20.2317	0.4725	1.152	0.094375	0.229375	3.16366	-1.214	0.03448	-0.02005	4.37766	0.02955	-0.1948	0.00155	-0.00345	0.22435	16
2	Non-dominant	B2	Anesthesia	4	2	3	-12511.6	1.4125	10.62	-773.253	0.9625	5.015	0.910625	0.3925	3.8503	-0.20775	0.01785	-0.0017	4.05805	0.0042445	-0.231936	5e-05	-0.0003	0.23618	2.94181	0.174375	0.41731	-25.6516	0.12375	0.91	0.11625	0.2575	0.145462	-0.4098	0.004653	-0.0072	0.555262	0.13295	-0.3234	0.00435	-0.00275	0.45635	16
2	Non-dominant	B2	Anesthesia	4	2	4	-874.902	0.204375	5.592	-252.464	1.70125	1.125	0.235	0.553125	4.18565	-0.8048	0.00985	-0.00155	4.99045	0.000811	-0.0083725	0.0001	-0.00011	0.0091835	-6.47779	0.103125	0.34546	-27.737	0.098125	0.8876	0.203125	0.240625	0.605455	-0.28425	0.01095	-0.00945	0.889705	0.1722	-0.11765	0.0036	-0.0025	0.28985	16
2	Non-dominant	B2	Anesthesia	4	2	5	-1520.16	0.296875	6.099	-18.0715	0.265625	0.6997	0.493125	0.2425	1.011	-0.589701	0.00965	-0.00394	1.6007	0.005749	-0.0371928	0.00015	-0.00031	0.0429418	-3.6394	0.123125	0.27308	-12.6373	0.089375	0.6099	0.225	0.263125	5e-05	-0.5185	5e-05	-0.00695	0.51855	0.2338	-0.17565	0.0059	-0.0023	0.40945	16
2	Non-dominant	B2	Anesthesia	4	2	6	-2105.15	0.805	4.973	-88.2434	0.685	0.7506	0.7175	0.438125	3.80218	-0.057005	0.009555	-0.001545	3.85918	0.0096293	-0.0287245	0.0002	-0.0002	0.0383538	-2.24903	0.07	0.193	2.55624	0.12125	0.5622	0.23875	0.260625	1.43878	-0.14545	0.0171	-0.0041	1.58423	0.08464	-0.0195	0.003415	-0.0008	0.10414	16
2	Non-dominant	B2	Anesthesia	4	2	7	-1944.57	1.10438	4.27	-17.4394	0.609375	0.6361	0.77875	0.34375	0.29037	-0.344287	0.00145	-0.001862	0.634657	0.0172507	-0.027399	0.0003	-0.0003	0.0446497	-9.39027	0.083125	0.3259	-10.0998	0.029375	0.5622	0.2125	0.310625	0.0059	-0.2199	0.0021	-0.008	0.2258	0.300932	-0.0109	0.00711	-0.00082	0.311832	16
2	Non-dominant	B2	Anesthesia	4	2	8	-2462.9	1.3225	3.48	-40.054	0.229375	1.621	0.911875		0.032542	-1.29896	0.001498	-0.008194	1.3315	0.006505	-0.124299	5e-05	-0.00021	0.130804	-1.77196	0.146875	0.05531	-22.0013	0.1225	0.6224		0.259375	0.01267	-2.25206	0.00122	-0.03132	2.26473	0.034332	-0.0365	0.001503	-0.00065	0.070832	16
2	Non-dominant	B2	Anesthesia	4	3	1	-696.21	0.310625	2.877	-213.775	0.520625	0.8615	0.47625	0.405625	0.00985	-8.12145	0.0007	-0.0345	8.1313	0.0039271	-0.016987	0.0001	-0.00034	0.0209141	-5.84401	0.15	0.58112	33.6161	0.158125	0.657	0.19125	0.263125	0.028489	-1.9767	0.0012	-0.0176	2.00518	0.3292	-0.0181	0.00455	-0.00075	0.3473	17
2	Non-dominant	B2	Anesthesia	4	3	2	-352.82	0.226875	2.196	-101.072	0.37375	0.8701	0.578125	0.33	0.09365	-1.1033	0.00075	-0.01255	1.19695	0.00885	-0.0292365	0.0002	-0.00055	0.0380865	-0.76425	0.11	0.501	8.9288	0.10375	0.7886	0.158125	0.206875	0.287716	-1.0743	0.00845	-0.0168	1.36202	0.03095	-0.06465	0.0018	-0.0008	0.0956	17
2	Non-dominant	B2	Anesthesia	4	3	3	-1009.18	0.27875	5.439	-54.3194	0.45875	0.5336	0.63	0.4475	0.398989	-4.92517	0.00482	-0.02058	5.32416	0.0021649	-0.008767	0.0001	-0.0001	0.0109319	-12.3956	0.09	0.42215	-34.6074	0.13125	0.9976	0.186875	0.215625	0.463186	-0.4882	0.00653	-0.0111	0.951386	0.278258	-0.01695	0.00565	-0.00145	0.295208	17
2	Non-dominant	B2	Anesthesia	4	3	4	-3459.61	1.22188	5.881	-21.1779	0.8	0.5003	0.514375	0.358125	1.70644	-0.166474	0.0063675	-0.0020825	1.87292	0.018035	-0.130021	0.00015	-0.00045	0.148056	6.6649	0.13375	0.34992	-15.4277	0.0925	0.8167	0.144375	0.21625	0.298811	-0.42755	0.0058	-0.0096	0.726361	0.0255	-0.082	0.00115	-0.00095	0.1075	17
2	Non-dominant	B2	Anesthesia	4	3	5	-9143.36	1.84813	7.029	59.1579	1.83375	1.364	0.270625	0.445	14.4071	-4.44739	0.0102475	-0.0299825	18.8545	0.0275016	-0.0875175	0.0001	-0.0003	0.115019	-29.101	0.10375	0.3167	-14.6848	0.081875	0.804	0.191875	0.204375	0.01435	-0.9293	0.0011	-0.0157	0.94365	0.731502	-0.05685	0.01251	-0.0025	0.788352	17
2	Non-dominant	B2	Anesthesia	4	3	6	-1115.39	0.320625	4.339	-852.055	1.26937	4.234	0.290625	0.420625	12.2545	-1.08042	0.056775	-0.005325	13.3349	0.004806	-0.0388759	5e-05	-0.00045	0.0436819	-21.3132	0.171875	0.20162	-1.37772	0.086875	0.5179	0.111875	0.21875	0.001	-0.6358	0.00025	-0.01445	0.6368	0.338918	-0.014	0.00438	-0.00055	0.352918	17
2	Non-dominant	B2	Anesthesia	4	3	7	-1235.5	0.26375	5.101	-8.1022	0.3475	0.6185	0.496875	0.31375	0.1489	-0.5681	0.00125	-0.00735	0.717	0.0045377	-0.007845	0.0001	-0.00015	0.0123827	-11.387	0.053125	0.2125	-15.6021	0.068125	0.3703	0.2275	0.32	0.01305	-0.33515	0.0018	-0.0047	0.3482	0.03105	-0.0093	0.001	-0.0009	0.04035	17
2	Non-dominant	B2	Anesthesia	4	3	8	-2199.2	1.00625	5.009	-48.3318	0.564375	0.9448	0.58125		0.447376	-3.87215	0.006371	-0.015729	4.31953	0.0425386	-0.019109	0.0002	-0.0002	0.0616476	-78.1382	0.23	0.5813	-7.0832	0.096875	0.2804		0.33	0.00314	-0.41723	0.000805	-0.006305	0.42037	1.35798	-0.000265	0.01073	-0.00033	1.35824	17
2	Non-dominant	B2	Anesthesia	4	4	1	-1425.03	0.898125	3.722	-128.828	1.02062	0.4436	0.74	0.391875	0.210352	-5.40489	0.001235	-0.017265	5.61524	0.0090718	-0.058062	0.0002	-0.0003	0.0671338	-0.97857	0.0975	0.579	-10.4869	0.08625	0.8656	0.1625	0.215	0.462614	-0.120369	0.008851	-0.003019	0.582983	0.0743	-0.07835	0.002	-0.0016	0.15265	18
2	Non-dominant	B2	Anesthesia	4	4	2	-887.853	1.0375	2.637	-55.9141	0.340625	0.511	0.84875	0.306875	0.28235	-0.41695	0.00235	-0.00275	0.6993	0.0193459	-0.0454235	0.0003	-0.0003	0.0647694	-1.74067	0.146875	0.49788	-0.9204	0.07625	0.656	0.080625	0.2225	0.170543	-0.1223	0.00405	-0.00285	0.292843	0.15841	-0.2098	0.00587	-0.00215	0.36821	18
2	Non-dominant	B2	Anesthesia	4	4	3	-5828.41	2.11813	4.611	-0.4049	0.4375	0.6126	0.474375	0.288125	0.163142	-0.40545	0.0016	-0.002	0.568592	0.105352	-0.04082	0.0002	-0.00026	0.146172	-1.93452	0.084375	0.43373	-7.0616	0.1	0.6242	0.1825	0.215625	0.0977	-0.4946	0.00295	-0.00765	0.5923	0.197092	-0.04655	0.00705	-0.00155	0.243642	18
2	Non-dominant	B2	Anesthesia	4	4	4	-2530.9	0.513125	5.194	-52.833	0.22125	0.941	0.444375	0.360625	2.59931	-0.270233	0.02561	-0.00402	2.86954	0.005434	-0.0553505	5e-05	-0.00048	0.0607845	-11.1346	0.115625	0.36069	-1.86985	0.059375	0.5709	0.1475	0.2275	0.0437	-0.4024	0.00275	-0.01075	0.4461	0.331291	-0.07335	0.00612	-0.00215	0.404641	18
2	Non-dominant	B2	Anesthesia	4	4	5	-4619.94	1.11437	7.215	-56.4971	0.48375	0.988	0.488125	0.369375	0.909933	-3.09765	0.00475	-0.01455	4.00758	0.0225985	-0.0750716	5e-05	-0.00021	0.0976701	0.50464	0.12	0.28946	-10.2613	0.09375	0.4773	-0.541875	0.99625	0.01725	-0.16165	0.0007	-0.0044	0.1789	0.084796	-0.0745	0.00258	-0.00155	0.159296	18
2	Non-dominant	B2	Anesthesia	4	4	6	-963.039	0.286875	4.344	-106.615	0.371875	0.9101	0.5825	0.345	0.12245	-1.3455	0.00145	-0.00675	1.46795	0.0058155	-0.012442	0.0001	-0.00011	0.0182575	-4.07172	0.035	0.10542	-3.8744	0.13	0.3153	0.55	0.55125	0.02345	-0.58295	0.0006	-0.0097	0.6064	0.15833		0.00441	-6e-05	0.15833	18
2	Non-dominant	B2	Anesthesia	4	4	7	-791.949	0.2375	3.688	-14.2018	0.26375	0.6606	0.456875	0.856875	0.559822	-0.00935	0.00255	-0.00115	0.569172	0.002404	-0.0050155	0.0001	-0.00011	0.0074195	0.712534	0.0975	0.11673	-25.3574	0.06875	0.51	0.269375	0.31875	0.0051	-0.22825	0.0009	-0.0047	0.23335	0.014865	-0.100488	0.00077	-0.00143	0.115353	18
2	Non-dominant	B2	Anesthesia	4	4	8	-887.103	0.260625	3.342	2.5885	0.23375	0.8698	0.394375		0.455861	-0.591056	0.0065595	-0.0037205	1.04692	0.0011376	-0.004649	0.0001	-0.0001	0.0057866	-3.71598	0.130625	0.1248	-11.1064	0.10375	0.6533		0.2625	0.144806	-1.05171	0.00472	-0.01636	1.19652	0.08411	-0.060205	0.00279	-0.00099	0.144315	18
3	Non-dominant	B2	Anesthesia	4	5	1	-13906.6	8.21	4.958	-271.085	0.78125	1.479	0.90625	0.509375	0.416381	-11.6273	0.00509	-0.0319	12.0437						-30.8199	0.070625	0.30535	-11.3452	0.1275	0.7983	0.30625	0.3225	0.042203	-0.844285	0.002465	-0.011335	0.886488						19
3	Non-dominant	B2	Anesthesia	4	5	2	-6455.75	5.47063	3.712	-131.797	0.251875	1.33	0.91125	0.43875	0.788418	-1.7432	0.00967	-0.0137	2.53162						-0.239765	0.095625	0.50631	-20.6418	0.645	0.8759	0.24625	0.39375	2.95314	-0.49245	0.01205	-0.00555	3.44558						19
3	Non-dominant	B2	Anesthesia	4	5	3	-718.94	0.715	2.655	-88.1403	0.239375	1.442	0.593125	0.460625	0.6179	-3.58045	0.0064	-0.0428	4.19835						-25.3082	0.065	0.3427	-29.4588	0.5375	0.8353	0.389375	0.380625	0.40206	-3.9312	0.006	-0.0228	4.33326						19
3	Non-dominant	B2	Anesthesia	4	5	4	-1531.65	2.05187	1.593	-189.932	0.54125	1.417	1.18063	0.311875	0.68228	-5.04475	0.009805	-0.017785	5.72703						-35.5417	0.101875	0.6227	-69.2364	0.184375	1.368	0.2175	0.416875	0.628634	-0.37035	0.01029	-0.0069	0.998984						19
3	Non-dominant	B2	Anesthesia	4	5	5	-3222.26	2.08438	3.986	-138.123	0.814375	1.187	0.754375	0.378125	4.77958	-1.72095	0.020685	-0.005985	6.50053						-14.1736	0.1	0.8478	-279.453	0.81125	2.105	0.21125	0.430625	8.46641	-1.486	0.03	-0.0208	9.95241						19
3	Non-dominant	B2	Anesthesia	4	5	6	-5262.77	3.0925	4.71	-75.9792	0.384375	1.496	0.495	0.599375	2.55836	-0.1163	0.02658	-0.00235	2.67466						-75.1665	0.121875	1.028	-217.259	0.310625	1.416	0.29625	0.350625	1.02433	-0.5822	0.0087	-0.0053	1.60653						19
3	Non-dominant	B2	Anesthesia	4	5	7	-807.193	0.374375	3.139	-271.862	0.71	1.509	0.705625	0.381875	5.6749	-0.871685	0.04027	-0.00376	6.54659						-64.5801	0.18	1.302	-267.401	0.276875	1.804	0.329375	0.363125	1.4281	-2.8696	0.0219	-0.0252	4.2977						19
3	Non-dominant	B2	Anesthesia	4	5	8	-1897.14	1.13625	3.927	-128.963	1.49812	1.42	0.7175		5.25741	-3.14037	0.01833	-0.00847	8.39777						-66.0702	0.859375	0.7413	-161.489	0.205625	1.048	-1.36813	0.304375	0.070181	-1.84675	0.0022	-0.0172	1.91694						19
3	Non-dominant	B2	Anesthesia	1	1	1	-2234.91	1.12437	3.473	-168.139	0.369375	0.921	0.425	0.241875	5.28148	-0.00023	0.026005	-0.000205	5.28171						-30.988	0.104375	0.57954	-44.1266	0.2075	1.171	0.19	0.210625	0.64216	-0.218534	0.010714	-0.005986	0.860694						5
3	Non-dominant	B2	Anesthesia	1	1	2	-12059.6	6.99625	5.696	-259.359	0.6	1.221	1.21188	0.36375	0.819335	-7.6446	0.00823	-0.02425	8.46394						-45.0024	0.06375	1.106	10.3271	0.113125	0.62	0.230625	0.204375	0.0472	-0.4686	0.00165	-0.00575	0.5158						5
3	Non-dominant	B2	Anesthesia	1	1	3	-2280.37	1.0575	2.888	-14.858	0.63125	0.8741	0.619375	0.31125	2.1605	-0.27135	0.00675	-0.00445	2.43185						-18.5362	0.115625	0.43027	-38.0028	0.63	1.175	0.190625	0.320625	2.46777	-2.7931	0.01534	-0.02265	5.26087						5
3	Non-dominant	B2	Anesthesia	1	1	4	-2996.44	2.055	3.603	5.52925	0.870625	1.191	0.618125	0.294375	2.48186	-0.225743	0.0139865	-0.0012035	2.7076						-1.50179	0.14125	0.33715	-68.0454	0.16875	1.105	0.289375	0.3075	0.79107	-0.57734	0.01296	-0.01114	1.36841						5
3	Non-dominant	B2	Anesthesia	1	1	5	-972.025	0.5225	2.771	3.57065	0.335625	0.6882	0.65875	0.268125	0.847715	-0.760551	0.011185	-0.006375	1.60827						28.2437	0.23	0.9334	-15.1836	0.125625	0.8703	0.289375	0.33625	0.44209	-0.2525	0.00734	-0.00365	0.69459						5
3	Non-dominant	B2	Anesthesia	1	1	6	-760.39	0.48875	2.779	-394.977	0.735625	1.386	0.564375	0.324375	0.503173	-12.3889	0.0039	-0.028	12.8921						-47.6326	0.83375	0.5345	-146.561	0.1825	1.254	0.224375	0.390625	0.168642	-2.95015	0.0049	-0.0239	3.11879						5
3	Non-dominant	B2	Anesthesia	1	1	7	-4126.16	2.58312	3.135	-9.9461	0.52625	1.316	0.815	0.295625	0.586093	-1.08415	0.00255	-0.00655	1.67024						-16.1114	0.195	0.351	-401.942	0.853125	1.55	0.27875	0.310625	7.51721	-3.06589	0.048844	-0.015436	10.5831						5
3	Non-dominant	B2	Anesthesia	1	1	8	-2146.17	1.6375	2.996	-126.407	0.463125	1.367	0.625		1.1028	-3.02179	0.01856	-0.01866	4.12459						-14.2815	0.105625	0.3283	-128.7	0.195	1.432	-0.62375	0.324375	3.15694	-1.61287	0.0299765	-0.0204235	4.76981						5
3	Non-dominant	B2	Anesthesia	1	2	1	-2571.77	1.3275	4.374	-122.731	0.304375	1.097	0.46875	0.353125	0.431238	-4.89984	0.005305	-0.038495	5.33108						-12.2107	0.101875	0.49123						3.15694	-1.61287	0.0299765	-0.0204235	4.76981						1
3	Non-dominant	B2	Anesthesia	1	2	2	-2360.04	1.70188	3.34	-201.236	0.391875	1.419	0.574375	0.21125	0.0473	-2.7644	0.00263	-0.01525	2.8117						-5.3284	0.064375	0.49992						3.15694	-1.61287	0.0299765	-0.0204235	4.76981						1
3	Non-dominant	B2	Anesthesia	1	2	3	-2113.04	1.65312	3.417	-67.1609	0.24125	1.444	0.33375	0.253125	0.217716	-0.57179	0.00553	-0.00537	0.789506						-0.94581	0.120625	0.579						3.15694	-1.61287	0.0299765	-0.0204235	4.76981						1
3	Non-dominant	B2	Anesthesia	1	2	4	-4617.38	2.79813	4.113	-177.674	0.65875	1.24	0.3475	0.24875	4.53567	-0.09143	0.017355	-0.001505	4.6271						-20.7553	0.093125	0.5021						3.15694	-1.61287	0.0299765	-0.0204235	4.76981						1
3	Non-dominant	B2	Anesthesia	1	2	5	-739.874	0.505	2.72	-579.297	0.775	2.178	0.44375	0.52	4.6277	-13.9529	0.024655	-0.042525	18.5806						-17.5612	0.066875	0.5465						3.15694	-1.61287	0.0299765	-0.0204235	4.76981						1
3	Non-dominant	B2	Anesthesia	1	2	6	-984.118	0.49625	2.827	-220.903	0.41125	1.479	0.451875	0.394375	0.29252	-8.2983	0.00384	-0.031	8.59082						-31.2533	0.540625	0.7092						3.15694	-1.61287	0.0299765	-0.0204235	4.76981						1
3	Non-dominant	B2	Anesthesia	1	2	7	-1266.96	0.663125	4.832	-87.0801	0.275	1.497	0.499375	0.20875	0.4277	-0.4471	0.00345	-0.01115	0.8748						-33.7045	0.10125	1.018						3.15694	-1.61287	0.0299765	-0.0204235	4.76981						1
3	Non-dominant	B2	Anesthesia	1	2	8	-1193.91	1.13062	3.083	-583.983	2.19813	2.511	0.7025		3.11307	-19.3314	0.015071	-0.051219	22.4444						-86.997	0.785625	0.6395						3.15694	-1.61287	0.0299765	-0.0204235	4.76981						1
3	Non-dominant	B2	Anesthesia	1	3	1	-1942.36	2.28375	4.057	268.714	2.96563	2.511	0.48625	-1.54188	22.127	-18.5821	0.05103	-0.00649	40.7091						-7.96796	0.1275	0.56331	-19.3034	0.24125	0.8141	0.24125	0.231875	0.725881	-0.281208	0.0086465	-0.0067535	1.00709						2
3	Non-dominant	B2	Anesthesia	1	3	2	-814.603	0.7325	1.639	-118.836	0.389375	1.302	6.44437	-5.71938	5.27082	-0.597985	0.04072	-0.00638	5.86881						0.783005	0.061875	0.51465	9.6684	0.1075	0.5508	0.23125	0.30625	0.0281	-1.7619	0.00155	-0.02375	1.79						2
3	Non-dominant	B2	Anesthesia	1	3	3	-11983.3	5.005	4.492	-129.738	0.246875	1.505	2.92813	-2.17313	0.445677	-4.44157	0.006825	-0.028995	4.88725						-3.49904	0.089375	0.405	-70.5461	0.164375	1.259	0.2825	0.326875	2.37756	-0.00425	0.02167	-0.00065	2.38181						2
3	Non-dominant	B2	Anesthesia	1	3	4	-1858.39	1.29563	3.197	-70.7413	0.2925	0.8075	2.88813	-1.9925	0.28321	-0.683049	0.004265	-0.004835	0.966259						-4.63457	0.035625	0.24773	-2182.06	1.8	3.134	0.324375	0.418125	27.0835	-8.91993	0.067825	-0.016575	36.0034						2
3	Non-dominant	B2	Anesthesia	1	3	5	-1897.03	1.09625	2.352	-123.831	0.440625	1.488	4.59438	-3.90437	2.37262	-0.907607	0.016565	-0.009255	3.28023						-26.9851	0.08625	0.7602	-177.71	0.1725	1.868	0.32625	0.35875	2.48003	-0.01445	0.01505	-0.00165	2.49448						2
3	Non-dominant	B2	Anesthesia	1	3	6	48.0542	2.6425	1.839	-155.407	0.26375	1.739	4.56562	-3.2525	0.705631	-4.7111	0.00964	-0.03545	5.41673						-42.2539	0.2025	0.5502	-171.918	0.11375	1.838	0.246875	0.3375	0.00155	-3.00305	0.00105	-0.03115	3.0046						2
3	Non-dominant	B2	Anesthesia	1	3	7	-3274.21	2.41625	3.287	-47.5936	0.32375	1.574	2.65563	-1.91437	0.32536	-3.5651	0.00902	-0.01333	3.89046						-32.858	0.133125	0.6922	-73.8984	0.558125	1.422	0.29125	0.50125	1.89268	-4.68851	0.019015	-0.014065	6.58119						2
3	Non-dominant	B2	Anesthesia	1	3	8	-1115.47	2.90937	2.518	-76.1047	0.338125	1.345	0.798125		1.13851	-0.389185	0.0117	-0.0063	1.5277						-1.52473	0.1075	0.1172	-213.776	0.22125	1.467	-0.731875	0.404375	0.0269	-3.89873	0.000945	-0.025855	3.92563						2
3	Non-dominant	B2	Anesthesia	1	4	1	-1480.33	0.731875	3.436	-361.253	0.5325	2.134	0.48	0.3425	0.7802	-11.3857	0.00925	-0.05625	12.166						-43.4474	0.2475	0.565	-53.4384	0.245	1.2	0.239375	0.196875	0.932341	-0.33535	0.00978	-0.0072	1.26769						3
3	Non-dominant	B2	Anesthesia	1	4	2	-586.431	0.5575	3.174	-3.3358	1.61875	1.16	0.485625	0.269375	11.5868	-0.9197	0.00775	-0.01095	12.5065						-48.9657	0.061875	1.754	16.1035	0.121875	0.8891	0.275	0.2675	0.848597	-0.34612	0.012315	-0.005965	1.19472						3
3	Non-dominant	B2	Anesthesia	1	4	3	-1140.9	0.90875	3.064	-129.569	0.44	1.592	0.58875	0.30375	1.7842	-0.753	0.00775	-0.01215	2.5372						-12.6443	0.07	0.28873	-29.0249	0.11875	0.9863	0.208125	0.271875	0.302764	-0.17715	0.00605	-0.00575	0.479914						3
3	Non-dominant	B2	Anesthesia	1	4	4	-1713.69	0.895	3.348	-110.064	0.1825	1.401	0.590625	0.395625	2.8194	-0.006214	0.020685	-0.002815	2.82561						-8.71451	0.104375	0.34927	-80.7384	0.1525	1.04	0.2225	0.315625	2.07168	-0.0141	0.0171	-0.0011	2.08578						3
3	Non-dominant	B2	Anesthesia	1	4	5	-1426.79	1.25687	3.366	-122.198	0.351875	2.645	0.63875	0.299375	2.56533	-7.22585	0.0138	-0.0765	9.79118						-58.0728	0.085	1.417	-76.1761	0.195	0.9473	0.26875	0.31875	1.61391	-0.4903	0.01745	-0.00795	2.10421						3
3	Non-dominant	B2	Anesthesia	1	4	6	-2546.99	1.45188	2.128	-356.78	0.691875	2.069	0.50625	0.37125	1.77674	-10.3205	0.01115	-0.03415	12.0972						4.32125	0.25	0.419	-63.3036	0.118125	0.8825	0.238125	0.329375	0.12495	-0.94565	0.0035	-0.0115	1.0706						3
3	Non-dominant	B2	Anesthesia	1	4	7	-2169.99	0.753125	2.924	-191.946	0.38625	2.235	0.50125	0.278125	12.0898	-3.79422	0.043335	-0.086665	15.8841						-37.8354	0.24375	1.313	-116.86	0.1125	1.627	0.240625	0.34625	0.0015	-2.7547	0.0008	-0.0384	2.7562						3
3	Non-dominant	B2	Anesthesia	1	4	8	-723.654	0.40375	2.842	-344.529	0.561875	2.249	0.43125		13.0664	-0.422558	0.034085	-0.011015	13.489						-47.2255	0.34625	1.013	-179.816	0.13	1.499	-0.8325	0.3575	0.0023	-3.1668	0.0005	-0.0257	3.1691						3
3	Non-dominant	B2	Anesthesia	1	5	1	-3309.69	1.7025	2.8	-539.057	0.78375	1.277	0.628125	0.256875	0.488438	-9.19012	0.006342	-0.021738	9.67856	0.137052	-0.04538	0.00025	-0.00026	0.182432	-46.8641	0.235625	0.59431	-32.29	0.185	1.247	0.200625	0.239375	2.32632	-0.007348	0.016175	-0.001425	2.33367	1.54326	-0.59685	0.02119	-0.00505	2.14011	4
3	Non-dominant	B2	Anesthesia	1	5	2	-3119.57	2.64938	2.956	-226.289	0.349375	1.391	0.799375	0.3275	0.24036	-7.6445	0.0029	-0.0364	7.88486	0.05796	-0.095573	0.0003	-0.00021	0.153533	-15.2103	0.1075	0.483	-36.2872	0.569375	0.965	0.385625	0.41375	5.49659	-1.62793	0.0181055	-0.0183845	7.12451	0.795934	-0.2226	0.01496	-0.00335	1.01853	4
3	Non-dominant	B2	Anesthesia	1	5	3	-1960.58	2.49	2.919	-183.981	0.43625	1.149	0.790625	0.641875	0.256	-1.3606	0.0043	-0.0072	1.6166	0.0543391	-0.0760805	0.0002	-0.00023	0.13042	1.42821	0.108125	0.428	-127.996	0.22875	1.545	0.273125	0.385	4.7119	-0.46128	0.02502	-0.00836	5.17318	0.269411	-0.2621	0.00866	-0.00352	0.531511	4
3	Non-dominant	B2	Anesthesia	1	5	4	-1726.52	1.53	3.737	-218.279	0.54375	1.181	0.678125	0.381875	4.52092	-0.2678	0.0212	-0.0061	4.78872	0.020649	-0.143823	0.00015	-0.00036	0.164472	-7.9987	0.088125	0.33346	-95.5475	0.214375	1.292	0.311875	0.341875	0.088	-0.73025	0.0018	-0.0061	0.81825	0.209679	-0.00055	0.00608	-0.0002	0.210229	4
3	Non-dominant	B2	Anesthesia	1	5	5	-2139.45	3.02438	3.794	-44.8976	0.155	0.835	0.645	0.26125	1.65651	-0.126111	0.012885	-0.004505	1.78263	0.158623	-0.0507355	0.0004	-0.00031	0.209358	44.9888	0.348125	0.346	-90.6651	0.19	1.102	0.365625	0.3525	0.596311	-0.5682	0.00675	-0.01365	1.16451	0.62987	-3.9913	0.021455	-0.009545	4.62117	4
3	Non-dominant	B2	Anesthesia	1	5	6	-1208.91	0.58	2.074	-145.09	0.66125	1.237	0.488125	0.4275	0.408033	-1.87105	0.0041	-0.0073	2.27908	0.020192	-0.0316525	0.00015	-0.00021	0.0518445	-28.9355	0.12875	0.2523	-37.3749	0.18375	1.066	0.393125	0.4175	0.884908	-0.126135	0.014915	-0.003605	1.01104	0.0131	-0.2845	0.0007	-0.0048	0.2976	4
3	Non-dominant	B2	Anesthesia	1	5	7	-853.284	0.445	2.126	-147.047	0.646875	1.041	0.465625	0.220625	2.95573	-0.377305	0.0088925	-0.0025075	3.33304	0.010726	-0.0271658	5e-05	-0.00018	0.0378918	-93.4554	0.618125	0.7002	-73.5452	0.285	1.108	0.44125	0.516875	0.2765	-4.0208	0.00325	-0.02455	4.2973	3.40916	-1.73528	0.016929	-0.005801	5.14444	4
3	Non-dominant	B2	Anesthesia	1	5	8	-516.807	1.075	3.272	-116.575	0.3825	1.334	0.425		3.16072	-0.38764	0.02372	-0.00636	3.54836	0.0344385	-0.0588739	5e-05	-0.00018	0.0933124	-3.73705	0.155625	0.0812	-228.266	0.22125	1.378	-0.88	0.504375	0.0613	-6.0248	0.00255	-0.04185	6.0861	0.10569	-0.0391	0.0009	-0.0022	0.14479	4
3	Non-dominant	B2	Anesthesia	2	1	1	-979.204	0.48875	2.739	-410.602	0.6725	1.141	0.36125	0.266875	13.4126	-0.310918	0.037841	-0.003509	13.7235	0.0132296	-0.0136685	0.0001	-0.00016	0.0268981	-5.15265	0.0525	0.55269	2.2412	0.1175	0.7206	0.243125	0.17875	0.436618	-0.3741	0.007675	-0.006725	0.810718	0.03155	-0.0163	0.00135	-0.00085	0.04785	10
3	Non-dominant	B2	Anesthesia	2	1	2	-2377.49	1.785	3.677	-292.646	0.4475	0.976	1.09625	0.334375	10.3632	-0.016075	0.030465	-0.001865	10.3793	0.0206298	-0.107919	0.0004	-0.0003	0.128549	-2.44356	0.068125	0.50062	2.9444	0.07125	0.4936	0.229375	0.229375	0.00415	-0.47115	0.001	-0.0099	0.4753	0.08655	-0.03915	0.0035	-0.0012	0.1257	10
3	Non-dominant	B2	Anesthesia	2	1	3	-2450.73	1.69562	3.103	-172.334	0.349375	0.9105	0.843125	0.30375	0.030715	-2.72055	0.00079	-0.01771	2.75126	0.0184059	-0.118511	0.0001	-0.00025	0.136917	-28.4876	0.070625	0.5188	-15.7067	0.086875	1.527	0.17875	0.25375	0.95148	-0.0053055	0.015655	-0.001965	0.956785	0.505695	-0.00265	0.01309	-0.0012	0.508345	10
3	Non-dominant	B2	Anesthesia	2	1	4	-750.996	0.395	3.081	-258.947	0.49125	1.622	0.75625	0.33125	0.488161	-8.40115	0.00499	-0.0286	8.88931	0.0238339	-0.018686	0.00015	-0.00025	0.0425199	-10.9115	0.091875	0.34988	-60.62	0.133125	1.28	0.1675	0.25375	1.37915	-0.330825	0.019655	-0.004935	1.70997	0.283	-0.0533	0.00645	-0.00165	0.3363	10
3	Non-dominant	B2	Anesthesia	2	1	5	-951.261	0.7675	2.252	-98.0082	0.29125	1.449	0.43875	0.276875	0.688844	-2.09827	0.006765	-0.026235	2.78712	0.0098362	-0.037678	0.0002	-0.0002	0.0475142	-47.2755	0.066875	0.8272	-55.8853	0.13125	1.183	0.2175	0.28875	1.05869	-0.777527	0.02267	-0.01156	1.83622	0.794097	-0.000799	0.0166055	-0.0006845	0.794896	10
3	Non-dominant	B2	Anesthesia	2	1	6	-751.115	0.661875	1.911	-61.462	0.143125	1.441	0.709375	0.29	0.0032	-1.869	0.00055	-0.03285	1.8722	0.0535439	-0.0062505	0.000142	-8.8e-05	0.0597944	-36.4515	0.146875	2.801	-77.8171	0.124375	1.537	0.25	0.274375	0.28879	-1.74885	0.0057	-0.0232	2.03764	3.74718	-1.76802	0.09156	-0.01629	5.51521	10
3	Non-dominant	B2	Anesthesia	2	1	7	-858.968	0.703125	1.754	-162.803	0.333125	1.309	0.634375	0.278125	3.17525	-0.385468	0.02876	-0.00434	3.56072	0.135142	-0.000895	0.00023	-8e-05	0.136037	-4.82745	0.171875	0.2952	-75.3161	0.211875	0.919	0.290625	0.411875	4.60285	-0.055366	0.0320735	-0.0016265	4.65822	0.390825	-0.119586	0.013735	-0.002375	0.510411	10
3	Non-dominant	B2	Anesthesia	2	1	8	-493.465	0.62125	2.539	-74.0728	0.17375	1.627	0.4225		0.546378	-0.32115	0.01048	-0.0045	0.867528	0.010418	-0.043542	0.000181	-0.000319	0.05396	-30.6983	0.115	0.6139	-51.6094	0.17	0.8936	-0.60125	0.3175	1.005	-1.72001	0.0204485	-0.0207515	2.72502	0.856635	-0.04527	0.01661	-0.00157	0.901905	10
3	Non-dominant	B2	Anesthesia	2	2	1	-2030.19	1.45312	3.228	-170.518	0.365	0.8811	0.495625	0.185	5.19786	-0.198819	0.0330235	-0.0032665	5.39668	0.0295751	-0.0228965	0.0001	-0.00015	0.0524716	-18.3799	0.08625	0.51215	6.5269	0.086875	0.6705	0.1875	0.2275	0.1755	-0.760705	0.004715	-0.014665	0.936205	0.646016	-0.06595	0.01242	-0.00265	0.711966	6
3	Non-dominant	B2	Anesthesia	2	2	2	-2223.42	0.98375	3.666	-192.726	0.511875	0.8343	0.531875	0.17875	5.70411	-0.15617	0.014625	-0.003125	5.86028	0.0082835	-0.039192	0.0001	-0.00015	0.0474755	-3.63399	0.050625	0.48854	-13.5387	0.091875	0.9425	0.166875	0.22	0.221496	-0.42293	0.004145	-0.008255	0.644426	0.07855	-0.02465	0.004	-0.0015	0.1032	6
3	Non-dominant	B2	Anesthesia	2	2	3	-655.962	0.356875	2.909	-310.678	0.41375	2.118	1.77625	0.32375	0.223865	-9.88933	0.0036735	-0.0540265	10.1132	0.003646	-0.0158135	0.0001	-0.00011	0.0194595	-3.1284	0.05375	0.41827	-59.734	0.105	1.481	0.185	0.22125	0.480384	-0.132654	0.00965	-0.00325	0.613038	0.10688	-0.05255	0.00533	-0.0019	0.15943	6
3	Non-dominant	B2	Anesthesia	2	2	4	-1008.92	0.44125	3.05	-75.6574	0.24625	1.17	0.589375	0.2575	1.41264	-1.83833	0.031505	-0.011995	3.25098	0.0295168	-0.00612	0.00015	-8e-05	0.0356368	-46.818	0.0425	1.781	-68.2013	0.070625	2.229	0.243125	0.2575	0.50139	-0.23594	0.01396	-0.00764	0.73733	1.3567	-0.102542	0.047085	-0.011185	1.45924	6
3	Non-dominant	B2	Anesthesia	2	2	5	-807.316	0.690625	3.465	-121.379	0.27	1.545	0.685625	0.33125	0.66872	-0.370495	0.004525	-0.005775	1.03921	0.0221101	-0.032714	0.0001	-0.00026	0.0548241	-1.16657	0.068125	0.2805	-49.78	0.123125	1.363	0.22375	0.246875	0.15721	-1.26235	0.00485	-0.01595	1.41956	0.138499	-0.101711	0.00573	-0.00369	0.24021	6
3	Non-dominant	B2	Anesthesia	2	2	6	-3480.23	2.0625	2.563	-193.511	0.265625	2.148	0.395625	0.27875	0.168035	-5.85581	0.004208	-0.043192	6.02384	0.0337224	-0.064917	0.0002	-0.00016	0.0986394	-16.6433	0.044375	0.4016	-64.2767	0.09375	1.627	0.28625	0.321875	0.15675	-1.80815	0.00535	-0.03755	1.9649	0.503598	-0.0025315	0.0130055	-0.0012055	0.506129	6
3	Non-dominant	B2	Anesthesia	2	2	7	-1160.62	0.74125	2.244	-137.461	0.32	1.532	0.404375	0.210625	0.455783	-2.0135	0.00625	-0.01605	2.46928	0.0259475	-0.018588	0.000115	-0.000135	0.0445355	-23.8636	0.118125	0.9411	-38.1905	0.11125	1.402	0.23875	0.281875	0.077985	-0.88692	0.00309	-0.01251	0.964905	0.916105	-0.262151	0.021445	-0.003285	1.17826	6
3	Non-dominant	B2	Anesthesia	2	2	8	-1060.08	0.979375	2.376	-125.458	0.36375	2.016	0.399375		1.1709	-0.1225	0.011695	-0.001595	1.2934	0.0274094	-0.009564	0.0002	-0.00015	0.0369734	-66.911	0.110625	0.9969	-14.286	0.133125	0.6501	-0.544375	0.301875	0.01331	-1.52005	0.0011	-0.0146	1.53336	0.912965	-0.084569	0.01368	-0.00247	0.997534	6
3	Non-dominant	B2	Anesthesia	2	3	1	-2762.03	1.17	3.468	-252.227	0.3275	1.155	0.445	0.19375	6.38644	-0.152583	0.030241	-0.004961	6.53902	0.0110535	-0.131926	0.00015	-0.00026	0.142979	-19.6278	0.071875	0.51504	-7.1281	0.1175	0.807	0.15625	0.193125	0.776839	-0.705575	0.010125	-0.012775	1.48241	0.45209	-0.0123	0.00902	-0.0014	0.46439	7
3	Non-dominant	B2	Anesthesia	2	3	2	-690.973	0.44625	2.935	-157.044	0.29125	1.177	1.60875	0.295	5.28787	-0.023945	0.029945	-0.001395	5.31181	0.0585027	-0.003429	0.000275	-7.5e-05	0.0619317	-25.3335	0.06875	0.42285	17.7869	0.101875	0.7932	0.2025	0.256875	0.2858	-1.50105	0.00795	-0.02875	1.78685	0.949108	-0.04418	0.02359	-0.00399	0.993288	7
3	Non-dominant	B2	Anesthesia	2	3	3	-3479.05	2.31	3.732	-123.225	0.82125	1.342	1.07937	0.293125	1.00857	-4.37212	0.003935	-0.023465	5.3807	0.0607515	-0.179322	0.00035	-0.00026	0.240073	-18.3465	0.076875	0.40938	-51.8613	0.086875	1.701	0.14625	0.241875	0.743727	-0.40811	0.01413	-0.01137	1.15184	0.412322		0.01065	-5e-05	0.412322	7
3	Non-dominant	B2	Anesthesia	2	3	4	-2466.64	1.71562	3.43	-207.043	0.290625	1.52	0.920625	0.24875	0.00584	-5.41052	0.001812	-0.030012	5.41636	0.008019	-0.187537	0.0002	-0.00035	0.195556	-33.9526	0.086875	0.6065	-52.5947	0.105625	1.205	0.140625	0.24375	0.191645	-0.615519	0.003517	-0.013063	0.807164	1.11553		0.02684	-0.0006	1.11553	7
3	Non-dominant	B2	Anesthesia	2	3	5	-618.808	0.606875	2.946	-131.673	0.390625	1.745	0.618125	0.3125	0.972329	-1.55555	0.004	-0.0136	2.52788	0.017281	-0.0361031	0.000235	-0.000165	0.0533841	-70.9451	0.58375	0.30204	-121.85	0.205	1.936	0.24125	0.240625	2.91966	-0.41915	0.03403	-0.0131	3.33881	1.17446	-0.10855	0.00778	-0.00275	1.28301	7
3	Non-dominant	B2	Anesthesia	2	3	6	-1085.96	0.92375	2.885	-94.5127	0.24875	1.318	1.06375	0.218125	0.60023	-0.522192	0.011217	-0.004633	1.12242	0.0804815	-0.0193753	0.00025	-0.00021	0.0998568	-15.4389	0.15375	0.20188	-126.356	0.185625	1.366	0.234375	0.385625	1.28452	-0.631764	0.015281	-0.014509	1.91628	0.364374	-0.16096	0.005277	-0.002313	0.525334	7
3	Non-dominant	B2	Anesthesia	2	3	7	-748.587	0.516875	2.094	-188.899	0.33375	1.833	0.43	0.30875	0.56074	-1.2357	0.00624	-0.01225	1.79644	0.009375	-0.007812	0.0001	-0.000157	0.017187	-105.06	0.17125	1.983	-94.607	0.175	1.808	0.2075	0.309375	0.04776	-2.5158	0.0021	-0.036	2.56356	2.92235	-0.0173034	0.0518525	-0.0012475	2.93966	7
3	Non-dominant	B2	Anesthesia	2	3	8	-791.03	0.431875	1.998	-35.3482	0.4625	1.768	0.3625		0.430975	-2.00568	0.00896	-0.0102	2.43665	0.008917	-0.033495	5e-05	-0.0003	0.042412	-235.817	0.465625	1.126	-133.368	0.646875	2.391	-1.52563	0.414375	4.05413	-6.43897	0.03737	-0.05403	10.4931	6.77707	-0.127713	0.02857	-0.001611	6.90478	7
3	Non-dominant	B2	Anesthesia	2	4	1	-7770.59	2.4975	4.841	-368.678	0.55375	1.581	0.576875	0.2175	9.29013	-0.078897	0.04153	-0.002194	9.36902	0.076779	-0.186386	0.00015	-0.00031	0.263165	-26.0041	0.12	0.6041	-2.7501	0.08375	0.9008	0.18	0.24125	0.284982	-1.71249	0.007585	-0.033915	1.99747	0.711802	-0.1185	0.01954	-0.00265	0.830302	8
3	Non-dominant	B2	Anesthesia	2	4	2	-9078.28	4.44562	4.71	-82.4891	0.166875	1.223	0.653125	0.2275	2.84565	-0.02081	0.03394	-0.00114	2.86646	0.163278	-0.260149	0.0002405	-0.0003195	0.423427	-0.774535	0.089375	0.49765	-20.8727	0.0875	1.568	0.2275	0.240625	0.985135	-0.317857	0.02173	-0.00514	1.30299	0.309144	-0.361888	0.013314	-0.004646	0.671032	8
3	Non-dominant	B2	Anesthesia	2	4	3	-682.477	0.294375	4.194	-200.963	0.359375	1.799	0.794375	0.2625	0.40448	-6.18208	0.00513	-0.05467	6.58656	0.0490758	-0.001682	0.00035	-5e-05	0.0507578	-14.7879	0.07375	0.42146	-73.5244	0.1	2.203	0.238125	0.27375	0.314218	-0.243871	0.010461	-0.004659	0.558089	0.48631	-0.0026	0.0128	-0.00025	0.48891	8
3	Non-dominant	B2	Anesthesia	2	4	4	-531.118	0.276875	4.675	-148.548	0.248125	1.853	0.565625	0.284375	0.64053	-2.1174	0.00628	-0.02765	2.75793	0.0045835	-0.0306089	0.0002925	-0.0002075	0.0351924	-35.6754	0.07375	0.3618	-54.4429	0.098125	1.662	0.225625	0.278125	0.85701	-0.26161	0.02479	-0.00433	1.11862	0.947227	-0.03651	0.02183	-0.00212	0.983737	8
3	Non-dominant	B2	Anesthesia	2	4	5	-737.552	0.4425	2.712	-402.617	0.793125	1.256	0.43375	0.35875	4.38064	-0.569805	0.01823	-0.0094	4.95045	0.0448269	-0.014577	0.000215	-0.000235	0.0594039	-0.83345	0.073125	0.26181	-45.8312	0.151875	1.17	0.265625	0.2525	0.256426	-1.34535	0.0071	-0.0185	1.60178	0.06257	-0.01915	0.00294	-0.00065	0.08172	8
3	Non-dominant	B2	Anesthesia	2	4	6	-1650.64	1.17813	2.674	-136.508	0.204375	2.108	0.439375	0.323125	0.377434	-4.4698	0.0071	-0.0407	4.84723	0.038661	-0.0655716	0.000135	-0.000275	0.104233	-42.0248	0.0625	1.158	-46.5992	0.11125	1.135	0.321875	0.2925	0.048	-0.18585	0.0013	-0.0052	0.23385	1.15808	-0.010685	0.03575	-0.00118	1.16876	8
3	Non-dominant	B2	Anesthesia	2	4	7	-580.907	0.483125	1.953	-99.1554	0.248125	1.758	0.475	0.309375	0.380865	-1.07785	0.00555	-0.01125	1.45871	0.041558	-0.0076398	0.0002845	-0.0001455	0.0491978	-26.1594	0.091875	0.319	-54.3208	0.12	0.9897	0.24	0.354375	0.1238	-0.5282	0.00225	-0.01015	0.652	1.11456		0.0146755	-0.0003555	1.11456	8
3	Non-dominant	B2	Anesthesia	2	4	8	-473.017	0.23625	4.059	-164.982	0.261875	1.773	0.41625		2.0847	-0.34565	0.01675	-0.01295	2.43035	0.0045785	-0.02478	0.0001	-0.00023	0.0293585	-91.1254	0.2825	0.9179	-173.505	0.150625	1.721	-0.74375	0.311875	0.0739	-4.36825	0.00345	-0.05005	4.44215	3.74695	-0.057275	0.021465	-0.001675	3.80423	8
3	Non-dominant	B2	Anesthesia	2	5	1	-2394.02	1.98188	2.721	-747.604	1.43437	1.66	0.316875	0.473125						0.253028	-0.006885	0.0003	-0.0002	0.259913	-16.156	0.054375	0.44892	-45.7959	0.151875	1.109	0.16375	0.193125						0.1604	-0.00865	0.0066	-0.0007	0.16905	9
3	Non-dominant	B2	Anesthesia	2	5	2	-1145.69	0.713125	2.976	-222.844	1.0825	0.828	0.816875	0.3125						0.037019	-0.0243985	0.00015	-0.00015	0.0614175	-9.8611	0.049375	0.50415	-4.34895	0.103125	0.8209	0.27875	0.253125						0.1867	-0.00305	0.00435	-0.00075	0.18975	9
3	Non-dominant	B2	Anesthesia	2	5	3	-871.064	0.37	3.634	-62.0716	0.3325	1.134	0.55875	0.40375						0.022587	-0.009922	0.0002345	-0.0001155	0.032509	-5.90173	0.074375	0.41927	-27.1547	0.105625	1.142	0.210625	0.2675						0.0012	-0.0702	0.0002	-0.0024	0.0714	9
3	Non-dominant	B2	Anesthesia	2	5	4	-648.461	0.419375	2.62	-48.6127	0.388125	1.116	0.458125	0.33						0.0116116	-0.0105545	0.0003	-0.00015	0.0221661	-5.40925	0.1625	0.34958	-72.9545	0.0825	1.552	0.2925	0.29875						0.0423	-0.1133	0.00095	-0.00185	0.1556	9
3	Non-dominant	B2	Anesthesia	2	5	5	-2761.13	2.84	3.669	-75.8813	0.291875	1.362	0.570625	0.295						0.0898208	-0.0918035	0.0002	-0.00031	0.181624	-23.27	0.0825	0.412	-62.1514	0.166875	0.9578	0.32625	0.34875						0.478845	-0.058776	0.0086	-0.00293	0.537621	9
3	Non-dominant	B2	Anesthesia	2	5	6	-916.111	0.578125	1.439	-28.23	0.230625	1.616	0.49875	0.246875						0.0036728	-0.014048	0.0001	-0.00016	0.0177208	-46.0125	0.081875	0.6331	-106.168	0.198125	1.306	0.336875	0.325						1.46463	-0.018036	0.018985	-0.003735	1.48267	9
3	Non-dominant	B2	Anesthesia	2	5	7	-1765.71	1.14938	2.305	-123.84	0.4875	2.132	0.438125	0.2425						0.02349	-0.0523825	0.0001055	-0.0004045	0.0758725	-63.0888	0.094375	1.494	-86.8297	0.093125	1.254	0.32875	0.34125						2.26988	-0.024548	0.0547745	-0.0011555	2.29442	9
3	Non-dominant	B2	Anesthesia	2	5	8	-811.041	0.400625	2.323	-104.597	0.3825	1.287	0.454375							0.0233736	-0.0101565	0.0002345	-0.0001155	0.0335301	-55.7349	0.373125	0.4623	-68.7652	0.095	1.102	-0.80125	0.334375						0.064682	-0.94399	0.00181	-0.00339	1.00867	9
3	Non-dominant	B2	Anesthesia	3	1	1	-1798.05	0.86125	2.875	23.0866	0.366875	0.6216	0.44625	0.2175						0.0274537	-0.01002	0.0001	-0.00016	0.0374737	-53.0615	0.076875	0.8593	4.91475	0.143125	0.7746	0.176875	0.18875						0.662942	-0.0051	0.0133	-0.00135	0.668042	15
3	Non-dominant	B2	Anesthesia	3	1	2	-1161.25	0.62375	2.373	-108.805	0.38375	1.53	0.8075	0.2675						0.0287802	-0.013847	0.0001035	-0.0002065	0.0426272	-5.33853	0.063125	0.49519	-95.0932	0.115	2.161	0.15	0.214375						0.13255	-0.04295	0.0058	-0.002	0.1755	15
3	Non-dominant	B2	Anesthesia	3	1	3	-816.396	1.18312	2.581	-355.816	0.530625	1.43	0.574375	0.265625						0.0380575	-0.0425049	9.05e-05	-0.0002595	0.0805624	-36.0538	0.09375	0.41408	27.4313	0.384375	1.686	0.2675	0.2375						0.837377	-0.00715	0.01478	-0.0008	0.844527	15
3	Non-dominant	B2	Anesthesia	3	1	4	-2469.07	2.57563	2.997	-47.3048	0.165	1.209	1.23375	0.239375						0.0854605	-0.147594	0.00015	-0.00035	0.233054	-18.2447	0.059375	0.3242	-22.4264	0.08625	1.154	0.350625	0.266875						0.04145	-0.1212	0.0023	-0.0034	0.16265	15
3	Non-dominant	B2	Anesthesia	3	1	5	-639.633	0.48125	2.236	-34.6471	0.219375	0.8834	0.7375	0.305625						0.0302729	-0.011977	0.0002	-0.00011	0.0422499	-36.8074	0.038125	1.311	-61.559	0.054375	1.575	0.3125	0.3375						0.440263		0.01573	-0.00015	0.440263	15
3	Non-dominant	B2	Anesthesia	3	1	6	-2984.25	2.11687	2.151	-166.397	0.504375	1.683	0.49625	0.315625						0.139087	-0.019347	0.0002	-0.00021	0.158434	-46.8548	0.108125	0.5033	-52.426	0.1175	0.9111	0.2675	0.258125						0.409894	-0.0002	0.005092	-0.0003	0.410094	15
3	Non-dominant	B2	Anesthesia	3	1	7	-621.023	0.4125	2.256	-43.0494	0.4525	1.018	0.459375	0.265						0.009263	-0.0357848	5e-05	-0.0002	0.0450478	-27.4495	0.09625	0.3975	-38.5478	0.035	1.635	0.243125	0.341875						0.350966	-0.02775	0.0068	-0.00115	0.378716	15
3	Non-dominant	B2	Anesthesia	3	1	8	-971.254	0.503125	2.564	-283.636	0.48	1.779	0.449375							0.0140405	-0.0136105	0.0001	-0.00021	0.027651	-225.146	0.46625	1.228	-233.796	0.349375	1.019	-1.1125	0.298125						7.04046	-0.321635	0.02795	-0.00372	7.36209	15
3	Non-dominant	B2	Anesthesia	3	2	1	-5300.07	3.545	3.322	-128.385	0.22875	1.37	0.589375	0.291875						0.220428	-0.042922	0.0002	-0.0003	0.26335	-25.6889	0.104375	0.8193	-6.1167	0.13625	0.7781	0.22625	0.209375						1.24426	-0.713675	0.03615	-0.0095	1.95794	11
3	Non-dominant	B2	Anesthesia	3	2	2	-1495.29	0.75375	3.208	0.3885	0.33125	0.8043	0.53125	0.310625						0.0151995	-0.054387	0.00015	-0.00021	0.0695865	2.23875	0.118125	0.505	9.98105	0.068125	0.5407	0.18	0.23875						0.13731	-0.278	0.00589	-0.0029	0.41531	11
3	Non-dominant	B2	Anesthesia	3	2	3	-748.567	0.691875	2.317	-53.43	0.33125	1.3	0.8525	0.27375						0.103819	-0.001121	0.000255	-9.5e-05	0.10494	-2.65062	0.1525	0.44908	-190.397	0.645625	1.591	0.161875	0.325						0.276	-0.006	0.00405	-0.00045	0.282	11
3	Non-dominant	B2	Anesthesia	3	2	4	-1327.07	2.6075	2.525	-34.7957	0.44	0.9782	0.5925	0.374375						0.159058	-0.0275425	0.0003	-0.00025	0.1866	-0.98632	0.061875	0.35038	-210.389	0.3	1.822	0.226875	0.311875						0.03935	-0.00435	0.00155	-0.00035	0.0437	11
3	Non-dominant	B2	Anesthesia	3	2	5	-2896.7	2.75312	2.287	-75.855	0.350625	1.238	0.980625	0.529375						0.0087535	-0.282751	0.0002	-0.0004	0.291504	-1.98886	0.056875	0.26231	-73.8717	0.140625	1.21	0.22875	0.390625						0.03555	-0.0002	0.0009	-0.0003	0.03575	11
3	Non-dominant	B2	Anesthesia	3	2	6	-709.728	0.83125	1.68	-33.9609	0.325625	0.9976	0.83875	0.288125						0.025206	-0.0463599	0.000135	-0.000215	0.0715659	-9.24287	0.104375	0.2551	-223.007	0.78125	1.619	0.134375	0.384375						0.158739	-0.0154	0.00408	-0.00085	0.174139	11
3	Non-dominant	B2	Anesthesia	3	2	7	-988.109	0.696875	2.658	-71.5589	0.421875	1.119	0.6525	0.330625						0.0338605	-0.035035	0.00025	-0.0003	0.0688955	-31.7911	0.208125	0.7408	-156.3	0.238125	1.356	0.319375	0.31						1.51405	-0.545937	0.02592	-0.00416	2.05999	11
3	Non-dominant	B2	Anesthesia	3	2	8	-596.093	0.47625	3.015	5.5882	0.484375	1.487	0.694375							0.00242	-0.0470664	0.0001	-0.00026	0.0494864	-42.1025	0.183125	0.4806	-533.946	0.600625	2.338	-1.15688	0.374375						0.522504	-0.051699	0.005656	-0.001444	0.574203	11
3	Non-dominant	B2	Anesthesia	3	3	1	-2268.95	2.08562	3.076	-139.579	0.509375	0.9974	0.74625	0.285						0.13975	-0.0438267	0.00015	-0.00036	0.183577	-0.47664	0.13125	0.57485	8.7128	0.13125	0.8	0.0925	0.189375						0.0817	-0.2287	0.0014	-0.0026	0.3104	12
3	Non-dominant	B2	Anesthesia	3	3	2	-863.936	0.911875	3.433	-103.873	0.65375	1.296	0.47375	0.31625						0.106698	-0.0069935	0.0002	-0.00016	0.113691	-5.07749	0.1375	0.507	-20.8936	0.6725	1.215	0.425625	0.324375						1.00307	-0.636045	0.018195	-0.006935	1.63911	12
3	Non-dominant	B2	Anesthesia	3	3	3	-1075.19	1.21125	2.203	-95.6362	0.38375	0.856	0.464375	0.2775						0.0066865	-0.0466488	0.0001	-0.00026	0.0533353	-31.6942	0.121875	0.7558	-80.5934	0.205625	1.705	0.273125	0.29125						1.20707	-0.55214	0.02057	-0.00776	1.75921	12
3	Non-dominant	B2	Anesthesia	3	3	4	-3041.49	2.27188	3.023	-225.284	0.46125	1.08	0.645625	0.305						0.166878	-0.0528095	0.0001555	-0.0001745	0.219687	-21.8129	0.099375	0.34588	-66.9572	0.1425	1.543	0.26625	0.298125						1.19581	-0.200802	0.018995	-0.008055	1.39661	12
3	Non-dominant	B2	Anesthesia	3	3	5	-859.461	0.53375	2.229	-141.291	0.55375	1.447	0.469375	0.316875						0.0076395	-0.0321562	0.0001	-0.00025	0.0397957	-47.0306	0.098125	0.6902	-89.7472	0.15125	1.172	0.243125	0.30875						2.04032	-0.032716	0.034425	-0.006245	2.07304	12
3	Non-dominant	B2	Anesthesia	3	3	6	-1469.28	1.27875	2.296	-46.4517	0.414375	1.132	0.4675	0.24						0.0172515	-0.059237	0.0001	-0.00026	0.0764885	-68.8054	0.169375	0.8242	-86.073	0.1825	0.9047	0.255625	0.30125						2.479	-0.0259	0.03065	-0.00185	2.5049	12
3	Non-dominant	B2	Anesthesia	3	3	7	-2205.74	1.59	2.356	9.01525	0.381875	1.161	0.49625	0.243125						0.026904	-0.0342785	0.0001	-0.000161	0.0611825	-24.1665	0.153125	0.1999	-147.181	0.150625	1.606	0.284375	0.363125						0.536352	-0.004785	0.005925	-0.000875	0.541137	12
3	Non-dominant	B2	Anesthesia	3	3	8	-661.889	0.83625	1.531	25.8283	0.5225	2.36	0.35875							0.007691	-0.0260854	0.0004	-0.00026	0.0337764	-48.9352	0.344375	0.7779	-131.425	0.195	1.197	-0.9175	0.379375						1.91683	-0.524892	0.0215235	-0.0031065	2.44172	12
3	Non-dominant	B2	Anesthesia	3	4	1	-2014.81	1.01125	3.871	-47.4986	0.201875	1.174	0.5225	0.206875						0.088203	-0.0075704	0.00025	-0.00015	0.0957734	-26.934	0.09625	0.49331	-51.1358	0.213125	1.164	0.185	0.17375						1.04072	-5e-05	0.0202	-0.0001	1.04077	13
3	Non-dominant	B2	Anesthesia	3	4	2	-1753.35	0.88625	5.634	-117.014	0.28125	1.441	0.51625	0.19625						0.077569	-0.0255166	0.0002555	-0.0003445	0.103086	-7.35891	0.04375	0.40219	-49.155	0.156875	1.401	0.1575	0.246875						0.1022	-0.0121	0.005	-0.001	0.1143	13
3	Non-dominant	B2	Anesthesia	3	4	3	-1915.48	1.43375	3.698	18.9431	0.270625	1.106	0.66	0.2475						0.091283	-0.030809	0.000135	-0.000225	0.122092	0.40181	0.066875	0.42677	-3194.44	2.2125	4.482	0.258125	0.42625						0.0156	-0.06765	0.0011	-0.0015	0.08325	13
3	Non-dominant	B2	Anesthesia	3	4	4	-2010.33	1.43125	3.336	-25.4583	0.370625	0.6424	0.655625	0.324375						0.069966	-0.0355128	0.000285	-0.000265	0.105479	-2.07862	0.086875	0.351	-61.8761	0.131875	1.074	0.22125	0.318125						0.322957	-0.16275	0.01178	-0.0034	0.485707	13
3	Non-dominant	B2	Anesthesia	3	4	5	-1057.73	0.5425	2.939	-67.8267	0.31375	1.054	0.421875	0.270625						0.0137935	-0.051428	0.0003	-0.00031	0.0652215	-3.97125	0.104375	0.27508	-3.04139	0.19875	1.314	0.220625	0.356875						0.27123	-0.08045	0.005142	-0.00205	0.35168	13
3	Non-dominant	B2	Anesthesia	3	4	6	-3803.34	2.18812	3.673	-93.3297	0.38125	1.362	0.5725	0.303125						0.102057	-0.119581	0.00025	-0.00055	0.221638	-2.45298	0.050625	0.18012	-164.345	0.155	1.997	0.225	0.390625						0.02605	-0.0075	0.00075	-0.00055	0.03355	13
3	Non-dominant	B2	Anesthesia	3	4	7	-4903.17	3.18562	3.514	-47.3646	0.179375	1.08	0.871875	0.261875						0.137083	-0.182119	0.00045	-0.00045	0.319202	-10.3051	0.0575	0.3672	-200.961	0.16875	2.196	0.274375	0.394375						0.290919	-0.024475	0.00974	-0.00208	0.315394	13
3	Non-dominant	B2	Anesthesia	3	4	8	-1589.11	2.05125	2.322	6.2339	0.3825	1.373	0.6075							0.187009	-0.0307417	0.00025	-0.00031	0.217751	-6.34768	0.098125	0.1254	-211.915	0.191875	1.68	-0.7225	0.43375						0.222033	-0.0063	0.00355	-0.00045	0.228333	13
3	Non-dominant	B2	Anesthesia	3	5	1	-1159.81	0.638125	3.391	-41.0539	0.5525	0.8523	0.45375	0.315											-3.16721	0.08625	0.57265	-27.9085	0.173125	0.9239	0.201875	0.224375						0.0647	-0.0467	0.0018	-0.0018	0.1114	14
3	Non-dominant	B2	Anesthesia	3	5	2	-2554.22	1.78563	3.546	-75.9042	0.395625	0.625	0.455625	0.31625											-5.14585	0.06625	0.45923	-13.6652	0.138125	1.044	0.19375	0.273125						0.0434	-0.07355	0.0011	-0.0017	0.11695	14
3	Non-dominant	B2	Anesthesia	3	5	3	-2007.96	2.13437	3.305	-101.047	0.6175	0.6424	0.451875	0.44											3.91288	0.090625	0.40408	-81.8243	0.17875	1.452	0.203125	0.24125						0.117548	-0.09995	0.00596	-0.0022	0.217498	14
3	Non-dominant	B2	Anesthesia	3	5	4	-523.895	1.32875	2.118	18.9762	0.370625	0.89	0.49375	0.35125											-0.51784	0.068125	0.34758	-83.3605	0.1525	1.37	0.288125	0.279375						0.0677	-0.0324	0.0021	-0.0011	0.1001	14
3	Non-dominant	B2	Anesthesia	3	5	5	-2810.59	1.61813	3.017	-52.6866	0.3175	0.7702	0.8925	0.44125											5.46702	0.125625	0.3628	-59.9323	0.17125	1.56	0.361875	0.274375						0.118108	-0.177275	0.0046075	-0.0019325	0.295383	14
3	Non-dominant	B2	Anesthesia	3	5	6	-4287.53	4.22125	4.439	-67.197	0.37125	0.7227	0.826875	0.3											-28.4191	0.1075	0.4745	-25.684	0.591875	1.116	0.2975	0.323125						0.231952	-0.001645	0.00375	-0.00045	0.233597	14
3	Non-dominant	B2	Anesthesia	3	5	7	-3431.18	2.80187	4.107	-43.2367	0.813125	1.047	0.75	0.294375											-23.2771	0.116875	0.6418	-63.9449	0.220625	0.778	0.28625	0.361875						0.06134	-0.1883	0.00106	-0.004	0.24964	14
3	Non-dominant	B2	Anesthesia	3	5	8	-2855.75	1.60938	4.957	-193.671	0.708125	1.159	0.561875												-5.2723	0.0925	0.1545	-184.407	0.576875	1.527	-1.12125	0.453125						0.0373898	-0.0273155	0.0007485	-0.0008515	0.0647053	14
3	Non-dominant	B2	Anesthesia	4	1	1	-5829.37	5.54	6.551	-116.802	0.336875	1.007	0.660625	0.30125											-17.7814	0.086875	0.597	-14.4725	0.229375	0.87	0.241875	0.206875						0.4215	-0.00205	0.0071	-0.0003	0.42355	20
3	Non-dominant	B2	Anesthesia	4	1	2	-1022.88	1.22625	3.647	-52.154	0.31875	0.7188	0.601875	0.29375											-10.3294	0.056875	0.50612	-37.3844	0.11875	1.181	0.286875	0.274375						0.268926	-0.0082	0.00873	-0.0014	0.277126	20
3	Non-dominant	B2	Anesthesia	4	1	3	-5075.65	2.89125	4.586	-259.91	1.43188	1.223	0.8425	0.385											-0.812995	0.125625	0.42631	17.5767	0.105625	0.8262	0.17875	0.300625						0.17519	-0.16025	0.00552	-0.0016	0.33544	20
3	Non-dominant	B2	Anesthesia	4	1	4	-4406.96	2.85062	5.526	-64.2891	0.308125	0.9313	0.8	0.6											-1.8472	0.06875	0.36177	-21.6595	0.139375	0.797	0.280625	0.295						0.05405	-0.01215	0.0025	-0.001	0.0662	20
3	Non-dominant	B2	Anesthesia	4	1	5	-3382.96	2.51063	4.889	-158.794	0.53625	0.9202	0.875625	0.419375											-3.02583	0.088125	0.28827	-69.6943	0.191875	0.9121	0.1975	0.301875						0.10145	-0.01815	0.0028	-0.0014	0.1196	20
3	Non-dominant	B2	Anesthesia	4	1	6	-1922.11	1.18875	3.214	-24.0171	0.178125	0.7142	0.555	0.671875											-10.8627	0.165625	0.3082	-213.685	0.18875	1.537	0.251875	0.379375						0.661937	-0.1711	0.010186	-0.002194	0.833037	20
3	Non-dominant	B2	Anesthesia	4	1	7	-2350.04	1.85062	3.963	-67.6651	0.476875	0.9737	0.789375	0.68											-1.99465	0.071875	0.13973	-109.101	0.1275	1.088	0.205	0.405625						0.048408	-0.032235	0.001687	-0.001505	0.080643	20
3	Non-dominant	B2	Anesthesia	4	1	8	-22.0139	0.079375	0.48827	-78.1302	0.700625	1.265	0.720625												-38.3104	0.13875	1.067	-79.4011	0.215625	1.076	-0.739375	0.38625						1.03904	-0.060165	0.021595	-0.001527	1.0992	20
3	Non-dominant	B2	Anesthesia	4	2	1	-1621.44	0.940625	2.892	-29.1526	0.44875	0.6582	1.06062	0.335625											-1.95124	0.07375	0.567	-32.0227	0.198125	1.004	0.22375	0.19875						0.077	-0.0303	0.00335	-0.00105	0.1073	16
3	Non-dominant	B2	Anesthesia	4	2	2	-3655.99	2.44188	3.553	-102.153	0.38875	0.4982	0.70125	0.285625											-0.29249	0.065625	0.5015	-15.3912	0.155625	1.246	0.2	0.26375						0.05565	-0.00545	0.00145	-0.00025	0.0611	16
3	Non-dominant	B2	Anesthesia	4	2	3	-1457.37	0.74625	3.37	-27.0698	0.164375	0.4918	0.911875	0.331875											1.12776	0.080625	0.424	-49.0728	0.09125	0.9732	0.269375	0.30125						0.04365	-0.0839	0.00165	-0.00145	0.12755	16
3	Non-dominant	B2	Anesthesia	4	2	4	-836.398	0.520625	2.977	-92.5183	0.321875	0.784	1.01125	0.293125											-5.41764	0.069375	0.345	-24.5228	0.10625	0.87	0.281875	0.316875						0.141489	-0.06695	0.0056	-0.0021	0.208439	16
3	Non-dominant	B2	Anesthesia	4	2	5	-2420.02	1.65813	2.745	-435.608	0.81375	1.235	0.7475	0.275625											-15.1096	0.130625	0.27762	-35.3994	0.095625	0.9165	0.216875	0.27875						0.571085	-0.02085	0.01439	-0.0013	0.591935	16
3	Non-dominant	B2	Anesthesia	4	2	6	-2068.82	1.14187	3.885	-153.797	0.5225	1.157	0.760625	0.474375											-12.508	0.550625	0.18846	-179.592	0.534375	2.158	0.43375	0.44						0.436321	-0.89308	0.003515	-0.002285	1.3294	16
3	Non-dominant	B2	Anesthesia	4	2	7	-1334.56	0.77125	2.787	-33.3788	0.36125	1.504	0.41875	0.385											-9.7969	0.171875	0.259	-97.8409	0.128125	1.044	0.3175	0.32375						0.797225	-0.523619	0.0144855	-0.0048545	1.32084	16
3	Non-dominant	B2	Anesthesia	4	2	8	-1421.14	0.9175	2.609	-114.758	0.463125	1.078	0.809375												-33.5557	0.63	0.3282	-61.4251	0.5225	0.9405	-1.46875	0.3175						0.933205	-0.316839	0.00955	-0.001042	1.25004	16
3	Non-dominant	B2	Anesthesia	4	3	1	-9003.95	7.9025	4.907	711.016	5.19813	1.037	0.573125	0.25625											2.67302	0.11875	0.562	-81.2966	0.280625	1.37	0.254375	0.225						0.07	-0.1019	0.00135	-0.00335	0.1719	17
3	Non-dominant	B2	Anesthesia	4	3	2	-4858.6	3.91	4.822	-52.3527	0.520625	0.5141	0.50125	0.37625											7.22225	0.085625	0.50131	-27.0876	0.120625	1.507	0.29125	0.283125						0.287164	-0.52134	0.01607	-0.00609	0.808504	17
3	Non-dominant	B2	Anesthesia	4	3	3	-866.936	0.378125	3.558	-74.2438	0.563125	0.7577	0.53375	0.531875											-0.813025	0.079375	0.42	-49.407	0.0825	1.552	0.269375	0.381875						0.04865	-0.00365	0.0012	-0.0004	0.0523	17
3	Non-dominant	B2	Anesthesia	4	3	4	-1324.36	0.720625	2.892	-27.987	0.109375	0.8755	1.01937	1.02313											-1.80943	0.078125	0.33158	-46.2386	0.198125	1.159	0.271875	0.349375						0.09035	-0.0019	0.00185	-0.00035	0.09225	17
3	Non-dominant	B2	Anesthesia	4	3	5	-2757.42	0.879375	5.006	-655.725	2.005	1.298	0.83	0.455625											-1.94733	0.069375	0.28331	-38.7466	0.129375	1.079	0.2725	0.36875						0.0394	-0.0356	0.00135	-0.00085	0.075	17
3	Non-dominant	B2	Anesthesia	4	3	6	-650.238	1.105	2.712	-83.6418	0.411875	1.379	0.755	0.313125											14.0991	0.196875	0.21881	-115.387	0.194375	1.219	0.393125	0.3625						0.0960068	-0.65848	0.005105	-0.003385	0.754487	17
3	Non-dominant	B2	Anesthesia	4	3	7	-2227.71	0.94375	3.962	-91.533	0.185625	1.362	2.87812	0.38125											-9.64182	0.095625	0.09154	-89.2304	0.08875	1.312	0.3825	0.465625						0.0125	-0.07545	0.00045	-0.00155	0.08795	17
3	Non-dominant	B2	Anesthesia	4	3	8	-2589.58	1.79563	3.895	-5247.88	5.75687	5.909	0.826875												-35.6483	0.368125	0.6975	-85.3657	0.174375	1.034	-0.891875	0.350625						0.438585	-0.493907	0.007735	-0.002065	0.932492	17
3	Non-dominant	B2	Anesthesia	4	4	1	-3830.27	1.91	5.95	-66.796	0.304375	0.7843	0.798125	0.37375											-26.227	0.065625	0.5218	-9.18645	0.095625	1.002	0.255	0.189375						0.815292	-0.00635	0.02602	-0.00125	0.821642	18
3	Non-dominant	B2	Anesthesia	4	4	2	-782.149	0.459375	2.567	-72.3887	0.345	0.799	0.54	0.343125											-1.65299	0.065625	0.51965	-28.5435	0.07125	1.295	0.243125	0.26875						0.1021	-0.0401	0.0036	-0.0014	0.1422	18
3	Non-dominant	B2	Anesthesia	4	4	3	-734.951	0.440625	2.581	-79.4182	0.314375	0.7061	0.671875	0.303125											-2.74932	0.051875	0.44004	9.5039	0.071875	0.6121	0.30125	0.248125						0.04155	-0.0294	0.00215	-0.00165	0.07095	18
3	Non-dominant	B2	Anesthesia	4	4	4	-2801.64	1.41187	3.533	-129.538	0.570625	0.8912	0.4725	0.30125											-0.08984	0.0675	0.366	-43.0679	0.090625	1.575	0.27875	0.275625						0.03005	-0.05035	0.00155	-0.00125	0.0804	18
3	Non-dominant	B2	Anesthesia	4	4	5	-1688.96	1.18625	3.389	8.5234	0.73875	0.7961	0.775	0.405											-1.29572	0.1	0.2886	-42.5251	0.076875	1.273	0.241875	0.258125						0.142286	-0.0602	0.00412	-0.00125	0.202486	18
3	Non-dominant	B2	Anesthesia	4	4	6	-1960.3	0.820625	5.15	-13.8786	0.821875	1.252	0.7075	0.55											-1.29905	0.156875	0.20912	-85.417	0.153125	1.16	0.23875	0.304375						0.111902	-0.1077	0.002942	-0.00145	0.219602	18
3	Non-dominant	B2	Anesthesia	4	4	7	-4533.82	3.105	4.879	-77.8306	0.328125	1.116	0.7825	0.2675											-0.976285	0.04	0.119	-208.524	0.6	1.432	0.2625	0.42375						0.01575	-0.013	0.00115	-0.00065	0.02875	18
3	Non-dominant	B2	Anesthesia	4	4	8	-3451.43	1.57625	4.547	-81.2415	0.366875	1.302	0.7												-35.1475	0.18875	0.4397	-137.912	0.19875	1.605	-0.705625	0.319375						0.507437	-0.223993	0.0097065	-0.0023035	0.73143	18
4	Non-dominant	B2	Anesthesia	4	5	1	-8651.95	8.45125	2.742	-197.163	0.8175	0.7258	1.40187	0.541875											-2.25162	0.06625	0.56765	-31.78	0.105	0.9921	0.243125	0.245											19
4	Non-dominant	B2	Anesthesia	4	5	2	-7366.08	6.73438	3.056	-2197.53	8.50062	1.653	0.505	0.798125											-13.8535	0.1125	0.47873	-1.728	0.07375	0.6753	0.220625	0.205											19
4	Non-dominant	B2	Anesthesia	4	5	3	-4193.7	7.54188	2.749	-6.2667	0.415	0.493	0.908125	0.325											-36.3345	0.09375	0.4365	9.72135	0.114375	0.5036	0.241875	0.233125											19
4	Non-dominant	B2	Anesthesia	4	5	4	-881.572	0.763125	2.118	3.3943	0.2875	0.5303	0.665625	0.301875											-6.67006	0.116875	0.35331	-24.4149	0.555625	0.8771	0.3425	0.4425											19
4	Non-dominant	B2	Anesthesia	4	5	5	-776.962	0.80625	1.315	-46.6566	0.280625	0.912	0.75875	0.37375											0.47918	0.1	0.29754	-8.5762	0.034375	0.613	0.268125	0.3725											19
4	Non-dominant	B2	Anesthesia	4	5	6	-3158.23	3.51812	2.71	-115.475	0.535625	0.75	0.825625	0.319375											-2.14906	0.093125	0.19192	-3.1462	0.05875	0.3535	0.2625	0.36375											19
4	Non-dominant	B2	Anesthesia	4	5	7	-831.341	0.795625	1.817	-42.1797	0.524375	0.6828	0.573125	0.2875											-9.78936	0.165	0.2162	-4.2566	0.0325	0.2805	0.788125	0.375											19
4	Non-dominant	B2	Anesthesia	4	5	8	-11448.6	8.94	3.035	-23410.7	28.4825	4.743	0.44875												-107.245	0.663125	0.5939	-564.39	0.829375	1.964	-1.99313	0.501875											19
4	Non-dominant	B2	Anesthesia	1	1	1	-5359.07	4.28812	2.938	28.4609	1.00188	0.571	0.69	0.30625											-2.78875	0.076875	0.53119	-3.24929	0.09125	1.353	0.253125	0.2125											5
4	Non-dominant	B2	Anesthesia	1	1	2	-1371.99	0.885	3.258	-577.307	3.29125	3.446	0.420625	0.381875											-8.29204	0.129375	0.5	-2.94975	0.054375	0.6891	0.2175	0.315											5
4	Non-dominant	B2	Anesthesia	1	1	3	-1897.53	1.41625	3.944	1.4731	0.22875	0.376	0.85875	0.296875											-1.61594	0.050625	0.39935	3.09945	0.228125	0.8067	-2.29937	2.45187											5
4	Non-dominant	B2	Anesthesia	1	1	4	-542.2	0.468125	1.719	-403.274	1.21313	0.902	0.571875	0.290625											-1.87082	0.0925	0.35431	-410.619	2.73062	2.735	0.245	0.32625											5
4	Non-dominant	B2	Anesthesia	1	1	5	-1203.01	0.87375	3.007	-9014.79	2.675	6.005	0.8075	0.294375											4.6046	0.10625	0.274	-11.9619	0.16	0.9229	0.2525	0.385625											5
4	Non-dominant	B2	Anesthesia	1	1	6	-3428.92	1.95063	3.08	-399.617	0.7425	1.273	0.516875	0.2525											-9.28398	0.055625	0.2197	-2.60788	0.085	0.8386	0.305625	0.31125											5
4	Non-dominant	B2	Anesthesia	1	1	7	-2134.06	1.3575	3.1	-136.197	0.296875	1.398	0.521875	0.238125											-11.4921	0.10625	0.2721	-12.1528	0.0375	0.5249	0.329375	0.3275											5
4	Non-dominant	B2	Anesthesia	1	1	8	-3592.68	3.30938	3.429	-111.821	0.538125	1.098	0.886875												-3.62743	0.1925	0.1192	-0.032755	0.086875	0.54923	-0.58625	0.308125											5
4	Non-dominant	B2	Anesthesia	1	2	1	-323.519	0.260625	1.324	-2.40149	0.18625	0.1308	0.793125	0.239375											-3.89947	0.14	0.57608	-59.9373	1.06375	1.137	0.183125	0.42375											1
4	Non-dominant	B2	Anesthesia	1	2	2	-522.964	0.29875	2.571	-291.726	0.845	0.833	0.5175	0.256875											-16.601	0.10375	0.46315	-6.0152	0.10875	0.8573	0.26125	0.249375											1
4	Non-dominant	B2	Anesthesia	1	2	3	-1865.85	1.87125	2.977	-36.0595	0.36	0.6739	0.588125	0.244375											-1.20921	0.0775	0.43631	-11.513	0.111875	0.7159	0.23	0.35625											1
4	Non-dominant	B2	Anesthesia	1	2	4	-951.241	0.451875	3.888	-17.6133	0.29125	0.9981	0.526875	0.325											0.15651	0.155	0.35192	-8.8681	0.088125	0.6015	0.19375	0.325625											1
4	Non-dominant	B2	Anesthesia	1	2	5	-1280.39	0.590625	4.315	-48.7979	1.19063	0.6889	1.36625	0.296875											-0.80734	0.11	0.27469	-17.2308	0.08375	0.6272	0.265625	0.33375											1
4	Non-dominant	B2	Anesthesia	1	2	6	-989.586	0.475	3.769	-7990.15	9.39	4.693	1.55875	0.288125											-0.559245	0.046875	0.19708	8.69093	0.081875	0.2721	0.283125	0.353125											1
4	Non-dominant	B2	Anesthesia	1	2	7	-3609.32	3.07563	3.181	-40.7031	0.234375	1.008	0.718125	0.2675											-1.2611	0.18625	0.112	31.4124	0.449375	0.85927	0.18625	0.4475											1
4	Non-dominant	B2	Anesthesia	1	2	8	-1243.71	0.62	3.217	-95.2548	0.388125	1.128	0.495625												-4.60144	0.1525	0.3666	-20.1342	0.11	0.6705	-0.598125	0.336875											1
4	Non-dominant	B2	Anesthesia	1	3	1	-3322.3	2.15875	3.774	-32.9524	0.238125	0.5885	0.77875	0.2425											-0.91603	0.080625	0.58019	-36.5082	0.5275	1.192	0.168125	0.26875											2
4	Non-dominant	B2	Anesthesia	1	3	2	-1176.63	0.551875	3.843	-32.9723	0.2125	0.5357	0.614375	0.341875											0.499495	0.086875	0.498	-4.5719	0.0525	0.6563	0.165	0.234375											2
4	Non-dominant	B2	Anesthesia	1	3	3	-1628.68	0.599375	3.83	94.1446	1.55187	1.13	1.12125	-0.949375											3.67085	0.113125	0.40542	-4.88227	0.08625	0.9499	0.1875	0.23125											2
4	Non-dominant	B2	Anesthesia	1	3	4	-263.074	0.1975	1.726	-46.5703	0.2	0.9095	2.93438	-2.09375											4.57288	0.1225	0.34777	0.3344	0.046875	0.445	0.201875	0.251875											2
4	Non-dominant	B2	Anesthesia	1	3	5	-2465.27	1.21938	3.748	-83.9455	0.2525	0.859	3.95625	-3.04937											-1.24984	0.09625	0.27377	5.22329	0.08125	0.4837	0.1975	0.250625											2
4	Non-dominant	B2	Anesthesia	1	3	6	-2060.63	1.83813	3.136	-1162.51	1.86187	4.056	2.92375	-3.37438											-4.1574	0.155625	0.21042	3.66254	0.424375	0.875	0.16875	0.28375											2
4	Non-dominant	B2	Anesthesia	1	3	7	-732.46	0.385	3.129	-65.3365	0.7225	1.903	4.54563	-1.41312											0.51646	0.14875	0.1814	6.3291	0.060625	0.22931	0.204375	0.52125											2
4	Non-dominant	B2	Anesthesia	1	3	8	-1814.13	3.49	3.764	-4183.93	4.57	5.702	0.6375												-3.00537	0.06625	0.0972	-11.2185	0.058125	0.6541	-0.464375	0.34125											2
4	Non-dominant	B2	Anesthesia	1	4	1	-550.356	0.398125	2.664	-13.7692	0.266875	0.5756	0.504375	0.216875											-0.652745	0.074375	0.57427	-61.7203	0.581875	1.287	0.19	0.256875											3
4	Non-dominant	B2	Anesthesia	1	4	2	-949.735	0.695625	2.229	-62.177	0.273125	0.7375	1.19312	0.22375											1.07589	0.065625	0.5045	2.1993	0.075625	0.5868	0.205	0.22											3
4	Non-dominant	B2	Anesthesia	1	4	3	-1830.47	1.00188	3.602	-15.3645	0.2075	0.6609	0.463125	0.261875											-1.02323	0.079375	0.41892	2.50239	0.475625	0.5577	0.20375	0.30875											3
4	Non-dominant	B2	Anesthesia	1	4	4	-2336.22	1.81375	3.681	-9.6358	0.2925	0.7402	0.75375	0.25875											13.3723	0.148125	0.35431	-2.00295	0.049375	0.4788	0.155625	0.2775											3
4	Non-dominant	B2	Anesthesia	1	4	5	-2417.81	1.82438	3.341	-7879.88	5.65875	5.193	1.27625	0.28625											-3.71234	0.22375	0.26846	-0.0095	0.05	0.4633	0.1725	0.32375											3
4	Non-dominant	B2	Anesthesia	1	4	6	-2612.03	1.03	3.101	183.588	1.2925	0.827	0.49125	0.29625											4.07317	0.14	0.19931	2.0378	0.05875	0.3197	0.244375	0.3											3
4	Non-dominant	B2	Anesthesia	1	4	7	-819.961	0.58875	2.797	-5.262	0.193125	0.8848	0.819375	0.205											-6.76623	0.094375	0.2172	109.112	0.425	1.184	0.243125	0.3975											3
4	Non-dominant	B2	Anesthesia	1	4	8	-609.894	0.5875	2.119	-192.6	0.819375	1.231	0.610625												8.46373	0.3475	0.3301	-17.9169	0.04375	0.5802	-0.75	0.36											3
4	Non-dominant	B2	Anesthesia	1	5	1	-236.975	0.45375	0.6781	-20.3033	0.28625	0.3614	0.571875	0.2475											-1.49459	0.07625	0.56388	-28.2606	0.0575	1.3	0.20125	0.27625											4
4	Non-dominant	B2	Anesthesia	1	5	2	-289.218	0.339375	1.415	-64.0027	0.25125	0.7559	0.5525	0.258125											-0.07749	0.0825	0.50777	-2.94065	0.763125	0.8713	0.221875	0.31625											4
4	Non-dominant	B2	Anesthesia	1	5	3	-1362.7	0.848125	2.425	-360.754	1.22437	0.7663	0.70375	0.2225											1.74079	0.110625	0.43	-5.3424	0.1	0.5835	0.159375	0.32											4
4	Non-dominant	B2	Anesthesia	1	5	4	-1744.63	1.98188	2.165	-113.334	1.36312	0.623	0.631875	0.233125											4.9188	0.088125	0.35331	-21.0188	0.076875	0.8305	0.206875	0.309375											4
4	Non-dominant	B2	Anesthesia	1	5	5	-952.218	1.11563	2.144	-62.7871	0.356875	0.7332	0.464375	0.244375											0.17537	0.083125	0.27931	2.49598	0.109375	1.095	0.245625	0.290625											4
4	Non-dominant	B2	Anesthesia	1	5	6	-1368.67	1.58187	1.218	-20.1262	0.175625	0.6528	0.744375	0.306875											4.89647	0.164375	0.22162	-5.9729	0.075625	0.6326	0.20125	0.3075											4
4	Non-dominant	B2	Anesthesia	1	5	7	-418.663	0.44125	0.8037	-50.0236	1.49625	1.325	1.655	0.34125											-5.38413	0.210625	0.13323	9.94852	0.08375	0.5857	0.12125	0.351875											4
4	Non-dominant	B2	Anesthesia	1	5	8	-3860.49	5.12437	2.041	-81.5281	0.641875	0.972	1.66063												-3.02618	0.09	0.1438	-23.6483	0.085	0.7009	-0.466875	0.293125											4
4	Non-dominant	B2	Anesthesia	2	1	1	-2153.83	2.85	2.653	-58.3811	0.534375	0.5701	0.82625	0.35875											-29.5991	0.04125	0.6558	-480.797	1.20437	1.551	0.268125	0.238125											10
4	Non-dominant	B2	Anesthesia	2	1	2	-946.562	0.631875	2.67	-7.4359	0.72875	0.433	0.436875	0.235625											-24.0076	0.124375	0.47927	11.7527	0.104375	0.8478	0.221875	0.31375											10
4	Non-dominant	B2	Anesthesia	2	1	3	-864.199	1.13875	2.307	-10.0114	0.2275	0.542	0.94875	0.255											-4.71465	0.078125	0.42169	-8.91525	0.120625	0.686	0.241875	0.308125											10
4	Non-dominant	B2	Anesthesia	2	1	4	-2907.24	5.985	2.33	-45.3608	0.251875	0.6612	0.685	0.275625											-0.945546	0.1225	0.35331	-13.5453	0.10625	0.5836	0.25	0.37375											10
4	Non-dominant	B2	Anesthesia	2	1	5	-3188.95	3.82375	1.587	-99.0051	0.37375	0.9141	0.643125	0.260625											0.79472	0.0875	0.26715	-27.0274	0.574375	0.4696	0.205	0.328125											10
4	Non-dominant	B2	Anesthesia	2	1	6	-1033.47	0.94625	2.719	-605.76	0.76375	1.346	0.69375	0.35375											-1.92213	0.089375	0.20377	-2.0065	0.04	0.3836	0.211875	0.355											10
4	Non-dominant	B2	Anesthesia	2	1	7	-523.786	0.320625	1.853	-70.3273	0.42625	1.241	0.59	0.285											-0.113332	0.163125	0.13065	-6.15825	0.065625	0.348	0.1725	0.3175											10
4	Non-dominant	B2	Anesthesia	2	1	8	-3562.56	5.07937	2.761	-3731.54	6.79625	3.657	0.67625												-11.8072	0.14	0.6119	2.78692	0.095625	0.2863	-0.4825	0.248125											10
4	Non-dominant	B2	Anesthesia	2	2	1	-1208.63	1.1625	2.231	-294.673	2.50687	0.7765	0.410625	0.375625											4.51596	0.181875	0.57592	-8.36655	0.126875	0.8947	0.12375	0.19375											6
4	Non-dominant	B2	Anesthesia	2	2	2	-358.104	0.22125	2.39	-9308.96	16.6375	4.357	0.541875	0.4175											-0.923955	0.090625	0.50162	6.14095	0.078125	0.5991	0.135	0.235625											6
4	Non-dominant	B2	Anesthesia	2	2	3	-560.07	0.295	2.811	-6521.52	4.21312	4.358	0.519375	0.2925											0.13289	0.13125	0.42631	-13.8512	0.1075	0.741	0.153125	0.2825											6
4	Non-dominant	B2	Anesthesia	2	2	4	-1166.37	1.28375	2.663	-2065.97	3.06438	4.999	0.76	0.3775											-0.635405	0.064375	0.34504	-0.4199	0.05625	0.4099	0.234375	0.283125											6
4	Non-dominant	B2	Anesthesia	2	2	5	-2653.33	1.74125	3.517	-2051.32	4.495	4.01	0.63875	0.276875											-0.23724	0.135	0.29623	5.15241	0.079375	0.4902	0.16375	0.286875											6
4	Non-dominant	B2	Anesthesia	2	2	6	-2028.02	1.12375	2.553	-316.743	1.7925	1.43	0.7075	0.314375											2.43432	0.07125	0.199	-7.06995	0.054375	0.6369	0.255625	0.353125											6
4	Non-dominant	B2	Anesthesia	2	2	7	-1696.65	1.10375	3.028	-54.2596	0.76625	0.7039	0.559375	0.315											-0.134845	0.108125	0.12831	-8.9046	0.033125	0.4553	0.2625	0.315											6
4	Non-dominant	B2	Anesthesia	2	2	8	-4258.91	4.38812	2.777	-2617.54	1.99375	3.813	0.549375												-3.20841	0.12375	0.1675	27.3131	0.09125	0.67165	-0.53375	0.32											6
4	Non-dominant	B2	Anesthesia	2	3	1	-227.447	0.495625	1.531	-3923.63	2.22875	3.764	0.581875	0.450625											-5.05393	0.095625	0.55265	-11.9057	0.22375	0.9892	0.164375	0.18875											7
4	Non-dominant	B2	Anesthesia	2	3	2	-1384.53	0.781875	3.123	11.0647	0.293125	0.488	0.69375	0.42625											-11.2708	0.1	0.50227	-14.2869	0.098125	0.9674	0.16625	0.254375											7
4	Non-dominant	B2	Anesthesia	2	3	3	-444.143	0.2475	1.901	1.1738	0.379375	0.5036	0.580625	0.16875											1.39164	0.129375	0.42927	-34.3214	0.113125	1.251	0.179375	0.2575											7
4	Non-dominant	B2	Anesthesia	2	3	4	-836.589	0.51875	3.169	-156.199	0.473125	1.518	0.88	2.80563											-12.5255	0.101875	0.34688	-13.862	0.06125	0.7084	0.19125	0.294375											7
4	Non-dominant	B2	Anesthesia	2	3	5	-2147.47	2.26375	2.262	-9.06575	0.493125	0.6929	0.75375	0.309375											27.3465	0.27375	0.5271	-0.0224	0.1	0.556	0.1025	0.155625											7
4	Non-dominant	B2	Anesthesia	2	3	6	-1239.59	1.30937	2.204	-1979.07	2.35375	3.737	0.880625	0.3375											-10.9254	0.16875	0.2655	2.95105	0.094375	0.389	0.195625	0.250625											7
4	Non-dominant	B2	Anesthesia	2	3	7	-3289.65	2.16438	3.244	-82.9757	0.41625	1.171	0.545625	0.371875											-2.04035	0.094375	0.12808	-1.2603	0.4175	0.3966	0.176875	0.35375											7
4	Non-dominant	B2	Anesthesia	2	3	8	-259.621	0.1125	2.46	-25.6206	0.260625	1.25	0.525625												-2.05241	0.178125	0.1331	32.8233	0.46125	0.628	-1.10875	0.470625											7
4	Non-dominant	B2	Anesthesia	2	4	1	-253.859	0.29625	1.003	-54.7007	0.255625	0.7165	0.63375	0.35375											-4.22782	0.07375	0.57977	-28.3312	0.096875	0.8798	0.1625	0.226875											8
4	Non-dominant	B2	Anesthesia	2	4	2	-1759.32	1.55313	2.087	-78.9376	0.376875	0.6167	0.69125	0.2825											-5.14681	0.09875	0.49354	10.582	0.065	0.531	0.160625	0.2125											8
4	Non-dominant	B2	Anesthesia	2	4	3	-1280.33	1.26125	2.032	-89.0776	1.255	0.4847	0.8775	0.334375											-5.7138	0.10125	0.42365	-19.1056	0.048125	0.9706	0.181875	0.238125											8
4	Non-dominant	B2	Anesthesia	2	4	4	-1047	1.5175	2.005	-24.9679	0.315625	0.771	0.67375	0.2325											-2.23757	0.09625	0.35923	-16.3818	0.074375	0.9764	0.205625	0.223125											8
4	Non-dominant	B2	Anesthesia	2	4	5	-9258.94	7.99313	2.072	-115.737	0.356875	1.145	0.754375	0.31375											2.9852	0.09875	0.28392	5.86465	0.086875	0.328	0.188125	0.204375											8
4	Non-dominant	B2	Anesthesia	2	4	6	-438.874	0.845	1.36	53.3913	0.919375	1.432	0.58625	0.258125											-2.27441	0.113125	0.3662	-1.00285	0.078125	0.4347	0.236875	0.235											8
4	Non-dominant	B2	Anesthesia	2	4	7	-2837.45	3.20312	1.969	4.79195	0.318125	0.6543	0.740625	0.30875											-8.07805	0.02875	0.4461	-15.8715	0.05375	0.6082	0.268125	1.24812											8
4	Non-dominant	B2	Anesthesia	2	4	8	-1170.7	1.90875	1.68	13.6869	0.211875	0.6869	0.96375												-2.64012	0.1075	0.196	-36.755	0.055	1.692	-0.49875	0.3375											8
4	Non-dominant	B2	Anesthesia	2	5	1	-1508.1	1.77375	2.826	-5906.79	1.31313	5.178	0.955	0.288125	0.00275	-193.953	0.001	-0.1508	193.956	0.282525	-23.3144	0.00113	-0.02597	23.5969	6.95857	0.224375	0.57677	9.25735	0.131875	0.9178	0.036875	0.190625	1.29076	-0.100055	0.01905	-0.00275	1.39081	0.07257	-0.02359	0.00275	-0.00047	0.09616	9
4	Non-dominant	B2	Anesthesia	2	5	2	-4513.24	3.7375	3.994	-139.943	1.55062	0.6202	0.836875	0.395625	5.26053	-4.16424	0.01386	-0.00355	9.42476	10.605	-83.6475	0.02195	-0.06445	94.2525	0.86801	0.08875	0.52681	-6.0931	0.07125	0.7491	0.181875	0.248125	0.593995	-0.013	0.01268	-0.00217	0.606995	0.103075	-0.159706	0.001945	-0.006365	0.262781	9
4	Non-dominant	B2	Anesthesia	2	5	3	-334.719	0.92375	1.786	-100.174	1.15312	0.527	0.5275	0.43125	2.30213	-0.748625	0.01188	-0.00314	3.05075	6.22218	-7.88161	0.007955	-0.041435	14.1038	-0.951265	0.054375	0.43138	-5.1992	0.069375	0.616	0.214375	0.250625	1.51442	-0.00014	0.029715	-0.000105	1.51456	0.008305	-0.043775	0.00043	-0.00138	0.05208	9
4	Non-dominant	B2	Anesthesia	2	5	4	-781.177	0.779375	1.6	-8.6853	0.2325	0.4591	0.61125	0.328125	0.023765	-0.409065	0.000725	-0.002925	0.43283	0.0194175	-11.2283	0.0015915	-0.0238985	11.2477	-2.24586	0.086875	0.353	-13.1358	0.091875	0.6967	0.2325	0.27375	0.0095	-0.216469	0.00082	-0.004227	0.225969	0.10197	-0.128032	0.00171	-0.004898	0.230002	9
4	Non-dominant	B2	Anesthesia	2	5	5	-859.296	0.821875	1.169	-4.0568	0.31875	0.7738	0.45625	0.281875	0.215295	-0.296995	0.001975	-0.003885	0.51229	0.00301	-20.1948	0.00044	-0.03484	20.1978	3.6836	0.163125	0.28362	-5.24095	0.043125	0.5935	0.220625	0.27	0.31409	-0.165485	0.01225	-0.00744	0.479575	0.16733	-0.03942	0.001755	-0.002285	0.20675	9
4	Non-dominant	B2	Anesthesia	2	5	6	-4600.96	4.14625	2.108	-24.7738	0.238125	0.6534	0.77375	0.27125	0.001715	-1.24468	0.00027	-0.00811	1.2464	10.5375	-87.6683	0.029955	-0.060675	98.2058	-2.13855	0.073125	0.20031	51.0401	0.538125	0.842	0.2675	0.318125	1.82964	-6.2917	0.036325	-0.091365	8.12134	0.03837	-0.0617822	0.001655	-0.0024012	0.100152	9
4	Non-dominant	B2	Anesthesia	2	5	7	-294.092	0.378125	1.017	-3.0365	0.429375	0.661	0.49875	0.268125	1.10718	-0.544373	0.01164	-0.00395	1.65155		-5.50111	0.000145	-0.024755	5.50111	-1.07194	0.14125	0.1255	5.60017	0.0975	0.2148	0.2	0.3275	0.340875	-0.562822	0.007835	-0.008455	0.903697	0.083996	-0.149009	0.0012835	-0.0038165	0.233006	9
[truncated: 1,817 more rows]
