# Supplementary material for: Acute Loss of Tactile Input Leads to General Compensatory Changes in Eye–Hand Coordination during Object Manipulation
Source: eNeuro. 2025 Sep 25;12(9):ENEURO.0487-23.2025. doi: 10.1523/ENEURO.0487-23.2025 (PMC12494028; doi:10.1523/ENEURO.0487-23.2025)
Supplement: Extended Data — The file Code_and_Data.zip includes all code and data used to perform the analyses presented in this manuscript. The .R scripts contain the packages used and the filenames corresponding to the data and the structure of each model. Download Extended Data, ZIP file. [file eneuro-12-ENEURO.0487-23.2025-s014.zip › force_table_exp2.xlsx]

## Sheet: Sheet1
Subject	Hand	Block	Drug	Round	Series	Trial	Place_FXLRAUC	Place_FXLRForceDuration	Place_FXLRForcePeak	Place_FX2AUC	Place_FX2ForceDuration	Place_FX2ForcePeak	Place_FXLRtoFX2	Place_FX2toFXLR	Place_TY2above	Place_TY2below	Place_TY2max	Place_TY2min	Place_TY2tot	Place_TYLRabove	Place_TYLRbelow	Place_TYLRmax	Place_TYLRmin	Place_TYLRtot	Retrieve_FXLRAUC	Retrieve_FXLRForceDuration	Retrieve_FXLRForcePeak	Retrieve_FX2AUC	Retrieve_FX2ForceDuration	Retrieve_FX2ForcePeak	Retrieve_FXLRtoFX2	Retrieve_FX2toFXLR	Retrieve_TY2above	Retrieve_TY2below	Retrieve_TY2max	Retrieve_TY2min	Retrieve_TY2tot	Retrieve_TYLRabove	Retrieve_TYLRbelow	Retrieve_TYLRmax	Retrieve_TYLRmin	Retrieve_TYLRtot	Series_in_block
1	Non-dominant	B1	None	1	1	1	-145.348	0.29625	0.8592	-160.403	0.23	0.8986	0.408125	0.248125	0.250436	-3.23423	0.00695	-0.02495	3.48467	0.679984	-1.79743	0.015936	-0.008794	2.47742	-21.1126	0.100625	0.59742	-23.3576	0.070625	0.9593	0.133125	0.24875	0.654932	-0.00447	0.011825	-0.000975	0.659402	0.18985	-0.0026	0.00475	-0.00035	0.19245	1
1	Non-dominant	B1	None	1	1	2	-1000.91	0.378125	2.923	-151.615	0.240625	1.206	0.36	0.195625	0.0026	-6.22375	0.0012	-0.0539	6.22635	10.026	-0.0322	0.06845	-0.00145	10.0582	-22.9679	0.1125	0.51596	-11.3626	0.098125	0.7108	0.171875	0.229375	0.09007	-0.00165	0.0019	-0.0004	0.09172	0.393493	-0.0008	0.008276	-0.0001	0.394293	1
1	Non-dominant	B1	None	1	1	3	-919.044	0.398125	3.3	-191.293	0.395625	1.261	0.28625	0.20375	0.356999	-1.312	0.00648	-0.01345	1.669	7.77573	-0.1662	0.02905	-0.00535	7.94193	-6.67787	0.035	0.45031	-22.229	0.06125	0.7797	0.194375	0.244375	0.0016	-0.468	0.0005	-0.0081	0.4696	0.217204	-0.00215	0.00865	-0.00075	0.219354	1
1	Non-dominant	B1	None	1	1	4	-584.691	0.24875	2.099	-151.189	0.2925	1.291	0.375	0.205625	0.00755	-1.89075	0.00035	-0.01265	1.8983	9.20075	-0.01135	0.04274	-0.00075	9.2121	-22.32	0.08875	0.36977	-4.1772	0.0325	0.4976	0.16125	0.17125	0.087057	-0.0141	0.003676	-0.0015	0.101157	0.624932	-0.00445	0.01453	-0.001	0.629382	1
1	Non-dominant	B1	None	1	1	5	-756.69	0.320625	2.722	-138.738	0.24875	1.488	0.26625	0.214375	1.76316	-0.17905	0.01162	-0.0064	1.94221	12.4648	-0.0008	0.05693	-0.00015	12.4656	-5.28007	0.1	0.29454	-5.05535	0.076875	0.5346	0.13625	0.185625	0.091351	-0.2172	0.003776	-0.0041	0.308551	0.0639	-0.0487	0.00234	-0.00105	0.1126	1
1	Non-dominant	B1	None	1	1	6	-1077.12	1.44625	2.668	-656.621	1.72188	2.022	-0.63125	0.1925	10.8025	-1.1655	0.0469	-0.01845	11.968	24.0285	-1.43675	0.07287	-0.0018	25.4653	-7.29476	0.141875	0.22342	-25.9649	0.110625	0.6285	0.105	0.235	0.0177	-1.70125	0.001	-0.0298	1.71895	0.211272	-0.0264	0.00328	-0.00075	0.237672	1
1	Non-dominant	B1	None	1	1	7	-1459.07	0.954375	2.314	-181.436	0.23375	1.749	0.334375	0.213125	2.75705	-0.30709	0.016815	-0.009515	3.06414	21.2837	-0.0451	0.08471	-0.0015	21.3288	-5.69701	0.064375	0.14888	-11.194	0.1825	0.7436	0.211875	0.27125	2.86835	-2.72545	0.03275	-0.0533	5.5938	0.070242	-0.005545	0.00155	-0.00065	0.075787	1
1	Non-dominant	B1	None	1	1	8	-269.931	0.165	1.426	-244.534	0.261875	1.772	0.2375		7.16663	-0.004385	0.04058	-0.00115	7.17102	2.91613	-0.1518	0.02669	-0.0051	3.06793	-3.70843	0.185625	0.09865	-2.67749	0.029375	0.1688		0.16875	0.00185	-0.06035	0.0004	-0.0028	0.0622	0.245586	-0.0186089	0.0050681	-0.0009749	0.264195	1
1	Non-dominant	B1	None	1	2	1	-381.375	0.193125	2.553	-178.928	0.261875	1.494	0.34625	0.20375	0.045116	-4.59745	0.00138	-0.03685	4.64257	8.47591	-0.000329	0.05414	-0.00025	8.47624	-10.4173	0.086875	0.598	-2.653	0.060625	0.79	0.149375	0.198125	0.339448	-0.0010145	0.0071285	-0.0006515	0.340462	0.154	-0.0028	0.00355	-0.00065	0.1568	2
1	Non-dominant	B1	None	1	2	2	-440.7	0.179375	2.891	-143.69	0.19875	1.47	0.329375	0.18	0.04005	-4.52085	0.0018	-0.0421	4.5609	3.97618	-0.64062	0.04346	-0.00977	4.6168	-47.0616	0.109375	0.50423	-14.1642	0.04125	0.9716	0.175	0.254375	0.0156	-0.02955	0.00095	-0.00105	0.04515	1.15003	-0.00075	0.022	-0.0002	1.15078	2
1	Non-dominant	B1	None	1	2	3	-682.094	0.325625	2.321	-102.268	0.34625	1.294	0.303125	0.17625	0.01825	-1.47715	0.0005	-0.0296	1.4954	7.50395	-0.05735	0.02798	-0.0023	7.5613	-28.8723	0.093125	0.448	-94.7928	0.345625	0.9829	0.14375	0.21375	2.64789	-0.86095	0.03453	-0.0134	3.50884	0.13985	-0.1717	0.004	-0.0041	0.31155	2
1	Non-dominant	B1	None	1	2	4	-866.001	0.436875	2.635	-350.253	0.470625	2.015	0.3125	0.153125	0.474408	-4.2149	0.01004	-0.0232	4.68931	9.14574	-0.2226	0.04073	-0.004	9.36834	-13.614	0.206875	0.36138	-18.1863	0.0625	1.546	0.015625	0.138125	0.450961	-0.84637	0.0203	-0.02262	1.29733	0.708709	-0.0038	0.00759	-0.0011	0.712509	2
1	Non-dominant	B1	None	1	2	5	-1206.17	0.614375	2.719	-398.56	0.751875	1.273	0.26375	0.221875	4.80944	-0.16125	0.0141	-0.0048	4.97069	17.5564	-0.8127	0.066	-0.0084	18.3691	-6.83249	0.108125	0.30196	-33.3443	0.050625	1.105	0.124375	0.195625	0.055517	-0.2756	0.00276	-0.00954	0.331117	0.161448	-0.0114	0.00308	-0.00055	0.172848	2
1	Non-dominant	B1	None	1	2	6	-687.348	0.414375	2.608	-170.515	0.23	1.619	0.281875	0.17625	1.50265	-0.0364	0.01713	-0.0015	1.53905	10.4662	-0.3224	0.05137	-0.0079	10.7886	-7.89032	0.1	0.22115	-27.8402	0.043125	1.055	0.165625	0.205	0.0067	-0.63685	0.00135	-0.01985	0.64355	0.163133	-0.0019	0.00267	-0.0007	0.165033	2
1	Non-dominant	B1	None	1	2	7	-2362.15	1.09062	2.639	-141.973	0.33375	1.284	0.385	0.186875	4.6625	-0.20835	0.02423	-0.0028	4.87085	53.2502	-0.4364	0.08255	-0.0083	53.6866	-4.81784	0.063125	0.149	-4.70085	0.031875	0.3236	0.17125	0.259375	0.00765	-0.1123	0.00105	-0.00465	0.11995	0.142496	-0.004677	0.004732	-0.000638	0.147173	2
1	Non-dominant	B1	None	1	2	8	-643.353	0.275	3.037	-218.215	0.238125	1.787	0.26125		4.98586	-0.0309255	0.0235675	-0.0011825	5.01678	10.2165	-1.0419	0.13663	-0.01365	11.2584	-2.88783	0.096875	0.1547	-7.37822	0.09125	0.552		0.234375	0.248325	-0.80382	0.00921	-0.01462	1.05215	0.10566	-0.03182	0.0025	-0.00163	0.13748	2
1	Non-dominant	B1	None	1	3	1	-271.208	0.194375	1.898	-180.379	0.215	1.139	0.346875	0.24875	0.067299	-4.58805	0.00319	-0.03349	4.65535	7.61144	-0.00705	0.05803	-0.00145	7.61849	-11.3268	0.056875	0.594	-16.9552	0.06625	0.871	0.20875	0.184375	0.312447	-0.015536	0.006506	-0.000994	0.327983	0.2333	-0.0013	0.008	-0.0004	0.2346	3
1	Non-dominant	B1	None	1	3	2	-1643.79	0.4325	4.265	-223.046	0.299375	1.176	0.4175	0.225625	0.0325	-6.58655	0.0013	-0.0319	6.61905	31.2775	-0.0382	0.07087	-0.0015	31.3157	-14.5927	0.125	0.52104	2.32845	0.036875	0.5517	0.115	0.206875	0.00445	-0.0327	0.00045	-0.00175	0.03715	0.11325	-0.05665	0.0027	-0.0028	0.1699	3
1	Non-dominant	B1	None	1	3	3	-1955.61	0.51625	3.825	-197.43	0.3125	1.224	0.3775	0.170625	0.02	-2.3717	0.0009	-0.0187	2.3917	50.3658	-0.00765	0.08739	-0.0011	50.3735	-8.81651	0.129375	0.44715	-1.5838	0.03375	0.6136	0.139375	0.209375	0.04511	-0.02085	0.0023	-0.0013	0.06596	0.16255	-0.0066	0.00275	-0.00045	0.16915	3
1	Non-dominant	B1	None	1	3	4	-735.388	0.34	2.007	-247.366	0.36	1.025	0.435625	0.175625	3.40394	-0.0031	0.01868	-0.00045	3.40704	13.0955	-0.00685	0.05083	-0.00095	13.1024	-4.724	0.081875	0.36996	-7.0928	0.064375	0.8835	0.1325	0.19375	0.168867	-0.459699	0.0047235	-0.0160765	0.628565	0.310408	-0.00045	0.005488	-0.0004	0.310858	3
1	Non-dominant	B1	None	1	3	5	-1104.82	0.34625	2.653	-59.2287	0.14625	0.993	0.35375	0.196875	0.0975	-0.4911	0.0024	-0.0069	0.5886	14.5044	-0.00165	0.04362	-0.00035	14.5061	-18.1868	0.08625	0.28373	-18.3203	0.0575	0.9787	0.15375	0.191875	0.381855	-0.2841	0.01373	-0.0133	0.665955	0.499171	-0.0048	0.01122	-0.0007	0.503971	3
1	Non-dominant	B1	None	1	3	6	-549.185	0.209375	2.272	-103.124	0.196875	1.173	0.351875	0.181875	0.363919	-0.23197	0.011135	-0.002195	0.595889	7.85794	-0.0027	0.04684	-0.0008	7.86064	-13.7019	0.1	0.22331	61.9319	0.091875	1.3927	0.146875	0.389375	5.62614	-0.322284	0.109425	-0.008465	5.94842	0.1022	-0.10105	0.0018	-0.0033	0.20325	3
1	Non-dominant	B1	None	1	3	7	-588.74	0.220625	2.189	-148.172	0.33125	1.812	0.25625	0.121875	3.67752	-0.14955	0.03285	-0.0019	3.82707	9.82092	-0.001	0.04663	-0.00045	9.82192	-14.2875	0.091875	0.3211	-19.3985	0.068125	0.8397	0.168125	0.190625	0.0044	-0.25905	0.00035	-0.00725	0.26345	0.219821	-0.02439	0.00675	-0.00132	0.244211	3
1	Non-dominant	B1	None	1	3	8	-497.034	0.214375	2.101	-107.955	0.21125	1.634	0.20375		3.13326	-0.03618	0.028525	-0.001555	3.16944	7.2005	-1.4177	0.0517	-0.0238	8.6182	-12.9317	0.10125	0.3135	-26.982	0.049375	0.8505		0.345	0.004907	-0.88238	0.001044	-0.027444	0.887287	0.392969	-0.0085795	0.00941	-0.00094	0.401548	3
1	Non-dominant	B1	None	1	4	1	-1271.09	0.331875	4.518	-61.3541	0.121875	0.8072	0.394375	0.19125	0.128838	-1.68068	0.00387	-0.02398	1.80952	5.78651	-1.57448	0.03443	-0.02137	7.36099	-35.1245	0.094375	0.59677	-7.6037	0.034375	0.874	0.153125	0.196875	0.206555	-0.00559	0.007785	-0.001245	0.212145	0.21305	-0.6516	0.0063	-0.0198	0.86465	4
1	Non-dominant	B1	None	1	4	2	-2501.59	0.725	3.394	-313.633	0.36375	1.286	0.239375	0.181875	0.0072	-4.51565	0.0004	-0.0347	4.52285	31.5794		0.0633	-0.0001	31.5794	-11.799	0.1075	0.51315	-5.1246	0.028125	0.7115	0.13875	0.20375	0.0319	-0.0546	0.0021	-0.0031	0.0865	0.17575	-0.0433	0.0073	-0.0013	0.21905	4
1	Non-dominant	B1	None	1	4	3	-1730.07	0.575625	4.027	-95.3506	0.1775	1.461	0.31125	0.196875	0.04369	-3.05145	0.00229	-0.03615	3.09514	9.29645	-0.7751	0.04967	-0.01215	10.0716	-18.6094	0.106875	0.448	-1.1558	0.034375	0.575	0.1625	0.199375	0.00215	-0.09965	0.00055	-0.00365	0.1018	0.34564	-0.0038	0.00742	-0.0009	0.34944	4
1	Non-dominant	B1	None	1	4	4	-737.915	0.299375	2.134	-232.143	0.391875	1.311	0.35	0.16875	0.01675	-2.96465	0.0008	-0.0121	2.9814	10.0159	-0.00155	0.03216	-0.0002	10.0174	-7.20815	0.106875	0.37542	-22.1222	0.058125	0.7975	0.095	0.214375	0.003138	-1.11619	0.001108	-0.022808	1.11933	0.1084	-0.00335	0.00185	-0.00045	0.11175	4
1	Non-dominant	B1	None	1	4	5	-573.666	0.255	2.159	-216.551	0.490625	1.673	0.239375	0.17625	2.18283	-0.11665	0.01154	-0.00135	2.29948	8.31354	-0.15485	0.04679	-0.004	8.46839	-7.35354	0.069375	0.29604	-6.38155	0.031875	0.5473	0.1875	0.185	0.178322	-0.004195	0.00788	-0.00115	0.182517	0.183967	-0.0086	0.006119	-0.0007	0.192567	4
1	Non-dominant	B1	None	1	4	6	-745.826	0.2625	2.524	-69.8017	0.246875	1.052	0.35375	0.20875	0.575437	-0.0554	0.00525	-0.00095	0.630837	21.8709	-0.00115	0.08227	-0.00055	21.872	-10.24	0.16875	0.221	13.2151	0.04625	0.20915	0.10375	0.165625	0.507815		0.01441	-0.00011	0.507815	0.28285	-0.01755	0.00346	-0.001	0.3004	4
1	Non-dominant	B1	None	1	4	7	-539.504	0.305625	1.527	-137.601	0.393125	1.287	0.389375	0.24125	5.58923	-0.00035	0.03004	-0.00015	5.58958	16.9591	-0.0589	0.08585	-0.00125	17.018	-8.92638	0.09125	0.13096	-0.5673	0.03375	0.2152	0.170625	0.20625		-0.238		-0.0088	0.238	0.06305	-0.0333	0.0015	-0.0014	0.09635	4
1	Non-dominant	B1	None	1	4	8	-338.702	0.215625	1.065	-44.8117	0.185	1.278	0.250625		1.81488	-0.0595245	0.0299265	-0.0013035	1.87441	1.58103	-0.0589	0.01418	-0.00325	1.63993	-22.7389	0.075	0.4074	-31.4088	0.048125	0.9409		0.22	0.0023	-0.76265	0.0008	-0.0257	0.76495	0.0466	-0.031555	0.001645	-0.001255	0.078155	4
1	Non-dominant	B1	None	1	5	1	-294.58	0.22375	1.479	-82.6766	0.178125	0.9626	0.35375	0.243125	0.466458	-2.31385	0.00705	-0.02035	2.78031	10.7697	-0.008565	0.04918	-0.00135	10.7782	-6.07887	0.079375	0.597	-4.81305	0.039375	0.8684	0.15375	0.196875	0.136907	-0.13755	0.00653	-0.00665	0.274457	0.0443	-0.0382	0.0018	-0.0011	0.0825	5
1	Non-dominant	B1	None	1	5	2	-1842.07	0.480625	4.143	-185.025	0.2975	1.258	0.28875	0.225625	0.00085	-6.0547	0.0004	-0.0393	6.05555	32.9021	-0.0023	0.08343	-0.00015	32.9044	-15.4403	0.094375	0.522	-1.00615	0.054375	0.7683	0.144375	0.1975	0.0632	-1.07135	0.0041	-0.0259	1.13455	0.0938	-0.08055	0.00315	-0.00335	0.17435	5
1	Non-dominant	B1	None	1	5	3	-811.476	0.28	2.656	-146.058	0.281875	0.8906	0.31625	0.206875	0.09095	-1.6036	0.00155	-0.01195	1.69455	18.3213	-0.0002	0.06802	-0.0003	18.3215	-6.66626	0.12375	0.44235	-1.5503	0.0275	0.5054	0.100625	0.21375	0.00335	-0.01075	0.0006	-0.0006	0.0141	0.01955	-0.06495	0.0007	-0.0017	0.0845	5
1	Non-dominant	B1	None	1	5	4	-2549.34	0.89	3.534	-326.03	0.566875	1.547	0.269375	0.1475	3.31404	-0.41995	0.02492	-0.0065	3.73399	54.4387	-0.00015	0.08669	-0.0002	54.4388	-5.89739	0.090625	0.36954	-7.39855	0.058125	0.9086	0.079375	0.226875	0.03067	-0.4566	0.00155	-0.01785	0.48727	0.238202	-0.0059	0.005734	-0.0003	0.244102	5
1	Non-dominant	B1	None	1	5	5	-1334.72	0.563125	2.958	-158.318	0.344375	1.164	0.3575	0.20375	0.210236	-1.20665	0.0066	-0.00765	1.41689	29.645	-0.1047	0.09108	-0.00225	29.7497	-6.9462	0.100625	0.29365	-4.8661	0.086875	0.4251	0.100625	0.1575	0.143995	-0.05055	0.00348	-0.0014	0.194545	0.06275	-0.0157	0.00135	-0.00065	0.07845	5
1	Non-dominant	B1	None	1	5	6	-711.766	0.26125	2.14	-194.992	0.35875	1.344	0.36125	0.2325	4.05032	-0.0106	0.01445	-0.00215	4.06092	17.3617	-0.0007	0.102	-0.0001	17.3624	-14.8614	0.086875	0.3308	34.6409	0.09125	0.64754	0.161875	0.1825	2.1799	-0.798913	0.0462475	-0.0235825	2.97881	0.01515	-0.0691	0.00065	-0.00165	0.08425	5
1	Non-dominant	B1	None	1	5	7	-416.168	0.1925	2.609	-472.318	0.555625	1.669	0.239375	0.273125	14.2979	-0.01595	0.0389	-0.0018	14.3139	7.3174	-0.0933	0.06799	-0.00565	7.4107	-25.5737	0.0975	0.3595	1.95861	0.03875	0.1725	0.1975	0.19375	0.00125	-0.03365	0.00045	-0.00105	0.0349	0.27774	-0.7107	0.00565	-0.02195	0.98844	5
1	Non-dominant	B1	None	1	5	8	-526.8	0.235625	2.369	-205.252	0.314375	1.491	0.228125		5.20161	-0.05981	0.02989	-0.00191	5.26142	11.3678	-0.0101	0.06403	-0.0012	11.3779	-15.0215	0.24125	0.1382	-10.2881	0.03875	0.4405		0.24875	0.00015	-0.44215	0.0002	-0.0165	0.4423	0.42935	-0.02585	0.00483	-0.0007	0.4552	5
1	Non-dominant	B1	None	2	1	1	-1211.44	0.449375	3.315	-119.951	0.211875	1.357	0.399375	0.170625	0.130242	-4.34085	0.00537	-0.0554	4.47109	4.56697	-0.275811	0.026715	-0.003595	4.84278	-8.54473	0.0925	0.59815	4.2523	0.098125	0.5958	0.185625	0.15625	0.060311	-0.28029	0.001	-0.0086	0.340601	0.23085	-0.0013	0.004	-0.0003	0.23215	6
1	Non-dominant	B1	None	2	1	2	-3466.56	0.984375	5.236	-156.296	0.425625	1.006	0.30875	0.175	0.389486	-0.9556	0.00645	-0.00675	1.34509	57.3776	-1.56753	0.10028	-0.01331	58.9451	-9.63084	0.1225	0.5195	-26.2173	0.050625	1.18	0.181875	0.2025	0.09114	-0.1347	0.00369	-0.00555	0.22584	0.0171	-0.0406	0.0007	-0.001	0.0577	6
1	Non-dominant	B1	None	2	1	3	-1011.16	0.371875	2.672	-315.42	0.355	1.771	1.15375	0.233125	0.26728	-9.0466	0.00495	-0.04135	9.31388	24.6548	-0.0095	0.10731	-0.00115	24.6643	-8.89322	0.1275	0.44885	2.4732	0.0575	0.5214	0.16125	0.200625	0.293836	-0.11435	0.01199	-0.0042	0.408186	0.118	-0.0224	0.00285	-0.00125	0.1404	6
1	Non-dominant	B1	None	2	1	4	-932.032	0.301875	3.003	-234.802	0.250625	1.956	0.370625	0.254375	0.303602	-1.1579	0.00957	-0.01335	1.4615	13.4003	-0.0024	0.06793	-0.00045	13.4027	-7.4071	0.101875	0.37223	-12.1521	0.036875	0.7923	0.1175	0.243125		-0.35725		-0.0134	0.35725	0.11225	-0.0112	0.00205	-0.00075	0.12345	6
1	Non-dominant	B1	None	2	1	5	-661.259	0.291875	2.077	-330.834	0.36625	1.542	0.280625	0.20625	3.13163	-0.0028	0.01815	-0.00065	3.13443	11.0617	-0.08515	0.04238	-0.00335	11.1469	-6.44249	0.1025	0.29938	2.5278	0.02875	0.3252	0.1	0.174375	0.000735	-0.173555	0.001035	-0.007535	0.17429	0.06177	-0.00985	0.00135	-0.00045	0.07162	6
1	Non-dominant	B1	None	2	1	6	-889.931	0.34125	2.182	-442.643	0.5075	1.711	0.2875	0.2075	2.53904	-0.562	0.0087	-0.0068	3.10104	8.69753	-0.01	0.02899	-0.0009	8.70753	-7.37016	0.1125	0.22104	-4.1721	0.035	0.4541	0.1275	0.21625	0.07375	-0.01215	0.003392	-0.0008	0.0859	0.03036	-0.06356	0.00058	-0.00232	0.09392	6
1	Non-dominant	B1	None	2	1	7	-372.151	0.2425	1.643	-294.682	0.40625	1.896	0.1825	0.234375	7.36688	-0.25877	0.04129	-0.00294	7.62565	2.4933	-0.70835	0.01953	-0.01305	3.20165	-7.67905	0.095	0.14831	-1.49078	0.07125	0.3981	0.170625	0.196875	0.452631	-0.19545	0.01821	-0.0066	0.648081	0.0427138	-0.03543	0.00124	-0.00065	0.0781438	6
1	Non-dominant	B1	None	2	1	8	-886.947	0.309375	2.508	-112.236	0.21625	1.643	0.28875		2.90843	-0.087255	0.03023	-0.0026	2.99569	18.7013	-0.0449	0.08703	-0.0018	18.7462	-7.24493	0.093125	0.1513	8.17901	0.0525	0.52773		0.20875	1.45996	-0.189875	0.049595	-0.010955	1.64984	0.16445	-0.014975	0.003465	-0.000965	0.179425	6
1	Non-dominant	B1	None	2	2	1	-56.8126	0.1525	0.3868	-161.782	0.31625	1.438	0.3125	0.228125	0.0890135	-4.87214	0.001695	-0.042305	4.96115	1.81187	-0.008639	0.014979	-0.001079	1.82051	-7.97163	0.075625	0.597	-21.8593	0.12375	1.029	0.1475	0.165625	0.472164	-0.897333	0.0111625	-0.0251575	1.3695	0.0964	-0.00935	0.00225	-0.00075	0.10575	7
1	Non-dominant	B1	None	2	2	2	-828.135	0.318125	3.372	-155.632	0.316875	1.008	0.304375	0.1925	0.0047	-6.84885	0.0007	-0.0573	6.85355	10.2743	-0.0517146	0.0374981	-0.0026019	10.326	-5.35252	0.09375	0.52038	-3.3815	0.035	0.7354	0.116875	0.175	0.01925	-0.21565	0.0018	-0.0091	0.2349	0.202663	-0.01905	0.006297	-0.001	0.221713	7
1	Non-dominant	B1	None	2	2	3	-815.32	0.245625	3.001	-329.137	0.3275	1.641	0.2875	0.198125	0.0004	-4.5359	0.00025	-0.03005	4.5363	5.69853	-0.107695	0.037845	-0.002845	5.80623	-10.0402	0.08125	0.44631	-9.2215	0.03	0.8156	0.126875	0.210625	0.07435	-0.00045	0.003	-0.0004	0.0748	0.154398	-0.01	0.005126	-0.0007	0.164398	7
1	Non-dominant	B1	None	2	2	4	-618.479	0.24	3.024	-206.846	0.34125	1.386	0.280625	0.17875	0.01215	-3.4831	0.00045	-0.02895	3.49525	2.09203	-1.59945	0.03208	-0.01355	3.69148	-7.43719	0.083125	0.37296	-50.8556	0.204375	1.218	0.165	0.26	0.2936	-0.03195	0.00415	-0.00105	0.32555	0.13595	-0.0011	0.00285	-0.00035	0.13705	7
1	Non-dominant	B1	None	2	2	5	-645.676	0.65	3.263	-31.4442	0.055625	0.9297	0.31	0.30875	0.1797	-0.00365	0.0037	-0.0006	0.18335	11.1103	-0.94855	0.05844	-0.00215	12.0588	-6.12793	0.10375	0.29954	0.0917	0.05375	0.4426	0.159375	0.18875	0.00035	-0.08445	0.0002	-0.0021	0.0848	0.150055	-0.0222	0.00308	-0.00105	0.172255	7
1	Non-dominant	B1	None	2	2	6	-719.153	0.253125	2.943	-57.9502	0.120625	1.124	0.356875	0.153125	0.600612	-0.4669	0.01753	-0.0126	1.06751	7.77444	-0.00015	0.03913	-5e-05	7.77459	-11.3199	0.203125	0.223	-2.4406	0.0375	0.3851	0.026875	0.23375	0.0295	-0.11925	0.00185	-0.00605	0.14875	0.11516	-0.0567	0.00166	-0.0012	0.17186	7
1	Non-dominant	B1	None	2	2	7	-310.312	0.2025	2.259	-465.446	0.555	1.722	0.238125	0.183125	9.02911	-0.979619	0.024505	-0.006875	10.0087	2.28908	-0.84655	0.0272	-0.0103	3.13563	-14.2466	0.106875	0.2079	-9.89832	0.083125	0.5381	0.185	0.198125	0.094149	-0.80915	0.0033	-0.0175	0.903299	0.285135	-0.0008	0.0064	-0.00035	0.285935	7
1	Non-dominant	B1	None	2	2	8	-362.876	0.20375	1.548	-223.332	0.52625	1.249	0.189375		5.81418	-0.362805	0.02084	-0.00294	6.17698	9.10431	-0.00125	0.0573	-0.00075	9.10556	-14.5299	0.201875	0.1358	0.828103	0.0525	0.1936		0.221875	0.01622	-0.1984	0.00115	-0.00875	0.21462	0.289727	-0.048465	0.003205	-0.000875	0.338192	7
1	Non-dominant	B1	None	2	3	1	-236.075	0.17625	1.195	-209.131	0.298125	1.052	0.279375	0.205	0.063398	-5.40845	0.002745	-0.033745	5.47185	4.3808		0.02795	-5e-05	4.3808	-25.0981	0.103125	0.59773	7.3217	0.05625	0.5951	0.164375	0.17625	0.00085	-0.39105	0.0007	-0.0115	0.3919	0.573336	-0.0267	0.01223	-0.0015	0.600036	8
1	Non-dominant	B1	None	2	3	2	-619.913	0.44	2.564	-103.327	0.245	0.8456	0.366875	0.2375	0.401125	-2.14475	0.00933	-0.01995	2.54587	5.22923	-0.30665	0.02859	-0.0026	5.53589	-13.0336	0.134375	0.51996	-5.48795	0.038125	0.6585	0.13125	0.2325	0.0244	-0.1553	0.00175	-0.00595	0.1797	0.0621	-0.03335	0.00135	-0.00155	0.09545	8
1	Non-dominant	B1	None	2	3	3	-1005.96	0.300625	3.304	-325.775	0.4425	1.316	0.363125	0.20625	0.0619	-4.41685	0.0012	-0.0165	4.47875	9.74767	-0.0023	0.03809	-0.0005	9.74997	-11.1868	0.0925	0.44419	-23.9809	0.054375	0.9733	0.361875	0.23625	0.00045	-0.75765	0.0003	-0.0186	0.7581	0.395359	-0.00115	0.00767	-0.0006	0.396509	8
1	Non-dominant	B1	None	2	3	4	-714.335	0.264375	2.532	-193.979	0.304375	1.497	0.26625	0.15625	0.1326	-2.16375	0.00205	-0.01215	2.29635	14.2624	-0.00635	0.06727	-0.00125	14.2688	-17.4616	0.0875	0.37131	-76.743	0.235	1.556	0.14875	0.225	0.0185	-2.54735	0.0006	-0.0473	2.56585	0.34029	-0.00215	0.0069	-0.0005	0.34244	8
1	Non-dominant	B1	None	2	3	5	-512.255	0.235	2.353	-33.2212	0.04625	1.127	0.311875	0.3325	0.339757		0.00785	-5e-05	0.339757	10.2656	-0.2179	0.06267	-0.01205	10.4835	-5.5023	0.081875	0.28985	-10.909	0.063125	0.977	0.138125	0.165625	0.0669145	-1.03509	0.0042115	-0.0296785	1.10201	0.05865	-0.00785	0.00174	-0.00055	0.0665	8
1	Non-dominant	B1	None	2	3	6	-672.882	0.433125	1.68	-37.0497	0.24625	0.9566	0.3825	0.160625	0.320808	-0.24295	0.0048	-0.0023	0.563758	13.8684	-0.0048	0.04804	-0.00065	13.8732	-8.60996	0.0925	0.21554	-8.1724	0.03	0.5645	0.1425	0.206875	0.0202	-0.013	0.001	-0.0009	0.0332	0.127948	-0.0042	0.0033	-0.00025	0.132148	8
1	Non-dominant	B1	None	2	3	7	-736.291	0.448125	1.4	-45.9197	0.150625	1.179	0.36125	0.233125	1.34947	-0.0882	0.02114	-0.00145	1.43767	17.7658		0.06275	-5e-05	17.7658	-6.62332	0.09875	0.14377	4.82925	0.0625	0.2476	0.141875	0.175	0.0543	-0.0327	0.0011	-0.0015	0.087	0.10735	-0.052645	0.00208	-0.00185	0.159995	8
1	Non-dominant	B1	None	2	3	8	-126.571	0.17375	0.8031	-144.742	0.35875	1.087	0.2925		3.60603	-0.075565	0.01576	-0.00154	3.68159	1.04216	-0.77352	0.010265	-0.011735	1.81568	-7.49479	0.101875	0.0881	-23.6189	0.0675	0.7283		0.203125	0.012531	-2.86333	0.0015855	-0.0552445	2.87586	0.141541	-0.010801	0.00228	-0.00084	0.152342	8
1	Non-dominant	B1	None	2	4	1	-411.014	0.271875	1.746	-65.0334	0.17	0.8312	0.28625	0.1975	0.02243	-2.58405	0.0012	-0.0306	2.60648	5.85308	-0.0001545	0.0283425	-0.0001925	5.85324	-12.7866	0.079375	0.58754	0.10735	0.078125	1.069	0.220625	0.164375	0.317015	-0.552	0.01187	-0.0158	0.869015	0.28193	-0.0044	0.00724	-0.00045	0.28633	9
1	Non-dominant	B1	None	2	4	2	-607.768	0.24	3.243	-508.445	0.641875	1.196	0.339375	0.193125	0.03965	-16.8931	0.00245	-0.03375	16.9328	4.64734	-0.40436	0.04713	-0.00835	5.0517	-8.10305	0.1	0.52965	-9.18165	0.048125	0.7772	0.1475	0.194375	0.0484	-0.0858	0.0023	-0.0036	0.1342	0.17605	-0.0035	0.0038	-0.0007	0.17955	9
1	Non-dominant	B1	None	2	4	3	-964.111	0.349375	3.04	-139.593	0.246875	0.8222	0.303125	0.29125	0.0065	-1.29165	0.00085	-0.00655	1.29815	17.2898	-0.0071	0.0582	-0.0004	17.2969	-3.888	0.081875	0.44815	-2.4853	0.063125	0.7393	0.159375	0.19625	0.0047	-0.587	0.0005	-0.0167	0.5917	0.07865	-0.02045	0.0014	-0.0009	0.0991	9
1	Non-dominant	B1	None	2	4	4	-914.841	0.46875	2.493	-108.975	0.27	1.235	0.4175	0.1875	0.0008	-1.20225	0.00025	-0.00645	1.20305	11.9627	-0.16245	0.04619	-0.0041	12.1252	-16.1519	0.110625	0.37	-1.7223	0.05625	0.6052	0.098125	0.2	0.00721	-0.19205	0.00107	-0.00707	0.19926	0.714609	-0.00255	0.01599	-0.0007	0.717159	9
1	Non-dominant	B1	None	2	4	5	-694.319	0.25375	3.397	-106.503	0.20375	1.51	0.29875	0.178125	1.03994	-0.0037	0.01257	-0.00055	1.04364	2.58378	-0.7762	0.02186	-0.0076	3.35998	-10.6167	0.104375	0.294	-25.0442	0.091875	1.019	0.125625	0.173125	0.00879	-2.91675	0.001625	-0.036325	2.92554	0.06265	-0.0226	0.0015	-0.0009	0.08525	9
1	Non-dominant	B1	None	2	4	6	-640.057	0.42	2.165	-83.1624	0.19	1.463	0.335	0.184375	1.40734	-0.01585	0.0149	-0.00075	1.42319	12.6731	-0.2501	0.06658	-0.0059	12.9232	-11.1348	0.145625	0.21435	-4.20235	0.053125	0.5313	0.114375	0.15	0.06748	-0.03095	0.00285	-0.001	0.09843	0.19159	-0.01485	0.0021	-0.0009	0.20644	9
1	Non-dominant	B1	None	2	4	7	-915.39	0.301875	2.841	-41.0484	0.089375	0.9544	0.360625	0.180625	1.72776	-0.00045	0.01963	-0.0007	1.72821	19.2935	-0.0004	0.0698	-0.0003	19.2939	-5.63206	0.11625	0.14408	-9.1544	0.066875	0.5059	0.14	0.195625	0.00705	-0.2763	0.00065	-0.00575	0.28335	0.07046	-0.00225	0.00125	-0.00035	0.07271	9
1	Non-dominant	B1	None	2	4	8	-489.767	0.365	1.321	-36.2848	0.059375	1.441	0.4125		0.610746	-0.0837695	0.017105	-0.003625	0.694516	7.79824	-0.0991	0.04038	-0.00315	7.89734	-10.908	0.129375	0.1318	-14.4965	0.06875	0.8542		0.22875	0.102743	-0.27684	0.00218	-0.01092	0.379583	0.242889	-0.020198	0.002926	-0.001394	0.263087	9
1	Non-dominant	B1	None	2	5	1	-806.194	0.320625	3.295	-41.4289	0.149375	0.8703	0.42125	0.193125	0.05279	-1.31182	0.001665	-0.025565	1.36461	8.5303	-0.0243055	0.029691	-0.001509	8.55461	-23.6602	0.0925	0.59	-6.8684	0.16	0.9567	0.140625	0.181875	0.489568	-0.5227	0.007045	-0.015345	1.01227	0.1678	-0.1388	0.0035	-0.0061	0.3066	10
1	Non-dominant	B1	None	2	5	2	-471.464	0.24125	2.664	-53.1865	0.16125	0.7316	0.34625	0.171875	0.03855	-1.68775	0.0015	-0.0186	1.7263	5.28224	-0.01073	0.02736	-0.00112	5.29297	-8.57129	0.0875	0.52038	-15.4154	0.054375	1.192	0.16	0.16875	0.06585	-0.7452	0.0036	-0.021	0.81105	0.02505	-0.0201	0.00115	-0.00115	0.04515	10
1	Non-dominant	B1	None	2	5	3	-343.891	0.179375	2.161	-130.718	0.231875	1.101	0.33625	0.17625	0.00945	-1.53495	0.00085	-0.01285	1.5444	5.85738	-0.01085	0.04675	-0.00125	5.86823	-9.97186	0.1075	0.44777	-0.99105	0.043125	0.5305	0.134375	0.1925	0.0018	-0.0531	0.0003	-0.0023	0.0549	0.0851	-0.01075	0.00185	-0.00085	0.09585	10
1	Non-dominant	B1	None	2	5	4	-722.541	0.251875	3.451	-76.2085	0.176875	1.114	0.2875	0.175	0.00705	-0.98845	0.0005	-0.0095	0.9955	9.8993	-0.00045	0.0497	-0.0003	9.89975	-6.36873	0.095	0.3725	-1.0911	0.06125	0.6891	0.1225	0.216875	0.0463598	-0.70838	0.00214	-0.02166	0.75474	0.160628	-0.018	0.00425	-0.00115	0.178628	10
1	Non-dominant	B1	None	2	5	5	-688.902	0.295	2.357	-44.2916	0.143125	0.9675	0.358125	0.16375	0.465402	-0.092	0.00755	-0.00155	0.557402	14.3299	-0.00565	0.0577	-0.0008	14.3356	-8.75333	0.109375	0.30554	-2.79	0.03625	0.5016	0.084375	0.1725	0.01551	-0.2283	0.00172	-0.00965	0.24381	0.06893	-0.04995	0.0019	-0.0012	0.11888	10
1	Non-dominant	B1	None	2	5	6	-562.409	0.274375	1.87	-321.249	0.605	1.405	0.344375	0.16125	2.53747	-0.02225	0.0078	-0.0005	2.55972	6.96235	-0.01585	0.02615	-0.00185	6.9782	-8.34623	0.10375	0.22231	-11.0539	0.056875	0.6841	0.1	0.195625	0.090591	-0.04895	0.0043	-0.002	0.139541	0.0012	-0.15275	0.0002	-0.0034	0.15395	10
1	Non-dominant	B1	None	2	5	7	-563.839	0.22875	2.138	-185.295	0.263125	1.553	0.264375	0.165	5.46717	-0.0065	0.02757	-0.00175	5.47367	8.23226	-0.04565	0.03972	-0.0027	8.27791	-9.77621	0.165625	0.14877	4.8486	0.20125	0.459	0.04	0.065625	0.1197	-0.04165	0.0007	-0.0018	0.16135	0.00956	-0.0911	0.00075	-0.00155	0.10066	10
1	Non-dominant	B1	None	2	5	8	-312.247	0.1925	1.519	-85.9597	0.16875	1.29	0.230625		2.03666	-0.00245	0.01537	-0.00055	2.03911	3.07221	-0.55115	0.0259	-0.0071	3.62336	-18.3579	0.116875	0.583	-18.0284	0.068125	0.6978		0.23375	0.0109	-0.85025	0.0008	-0.0249	0.86115	0.249218	-0.00209	0.003692	-0.000608	0.251308	10
1	Non-dominant	B1	None	3	1	1	-220.153	0.164375	2.166	-190.145	0.299375	1.043	0.333125	0.175625	0.04394	-5.1432	0.0012	-0.0302	5.18714	1.03668	-0.393491	0.015959	-0.010521	1.43017	-6.68239	0.06875	0.59704	-11.818	0.0425	0.9224	0.329375	0.166875	0.022436	-0.05325	0.002	-0.0025	0.075686	0.1651	-0.0063	0.0041	-0.0009	0.1714	11
1	Non-dominant	B1	None	3	1	2	-4265.02	0.899375	4.874	-256.739	0.4175	1.238	0.326875	0.19625	0.0691	-8.4463	0.00215	-0.04975	8.5154	16.6006	-0.940207	0.03965	-0.01695	17.5408	-6.75394	0.11	0.52388	-11.1552	0.0475	1.081	0.08875	0.19	0.0283	-0.7388	0.0028	-0.0203	0.7671	0.0021	-0.12915	0.0004	-0.003	0.13125	11
1	Non-dominant	B1	None	3	1	3	-571.483	0.268125	2.558	-214.385	0.34	1.373	0.191875	0.190625	0.25532	-2.0285	0.00429	-0.02445	2.28382	3.91969	-0.662365	0.03553	-0.0074	4.58206	-3.84333	0.07625	0.44862	-7.332	0.03875	0.6537	0.156875	0.226875	0.00755	-0.7606	0.00205	-0.02395	0.76815	0.03925	-0.03665	0.00125	-0.00185	0.0759	11
1	Non-dominant	B1	None	3	1	4	-360.474	0.235625	2.347	-121.199	0.24375	1.561	0.38125	0.205	0.12945	-1.89135	0.0017	-0.0277	2.0208	3.0343	-0.0327	0.0216	-0.001	3.067	-5.39817	0.083125	0.36569	-5.0089	0.02875	0.5698	0.108125	0.25625	0.00287	-0.1494	0.00106	-0.00646	0.15227	0.02265	-0.0101	0.00095	-0.00065	0.03275	11
1	Non-dominant	B1	None	3	1	5	-1051.46	0.445625	2.668	-132.208	0.3175	1.039	0.303125	0.180625	1.0099	-0.07325	0.00795	-0.00155	1.08315	12.0749	-0.2397	0.03637	-0.0049	12.3146	-5.69798	0.0975	0.29688	-2.93	0.0575	0.6213	0.081875	0.16125	0.096297	-0.090195	0.0046625	-0.0035075	0.186492	0.0504	-0.0277	0.0012	-0.0013	0.0781	11
1	Non-dominant	B1	None	3	1	6	-420.634	0.239375	2.293	-134.741	0.30875	1.277	0.345	0.231875	1.43948	-0.1332	0.00785	-0.00195	1.57268	4.41784	-0.00995	0.03432	-0.00065	4.42779	-10.029	0.140625	0.23165	-14.3504	0.0525	0.7816	0.09875	0.181875	0.0858	-0.00365	0.00332	-0.00035	0.08945	0.07422	-0.0206	0.0022	-0.0006	0.09482	11
1	Non-dominant	B1	None	3	1	7	-420.264	0.250625	1.224	-84.7274	0.293125	1.084	0.244375	0.155625	2.85821	-0.04805	0.02106	-0.0012	2.90626	7.3342	-0.0001	0.03278	-0.0001	7.3343	-5.60049	0.110625	0.14888	-8.4804	0.03375	0.4952	0.138125	0.201875	0.0059	-0.1824	0.0012	-0.0071	0.1883	0.118116	-0.0048	0.0023	-0.0003	0.122916	11
1	Non-dominant	B1	None	3	1	8	-242.805	0.19	1.071	-129.225	0.306875	1.39	0.285625		3.39995	-0.03715	0.02621	-0.00105	3.4371	2.63761	-0.07375	0.01945	-0.00235	2.71136	-5.67419	0.130625	0.0902	-1.93184	0.0475	0.21		0.231875	0.024897	-0.229355	0.001705	-0.007195	0.254252	0.136391	-0.0667117	0.002085	-0.001515	0.203103	11
1	Non-dominant	B1	None	3	2	1	-441.302	0.328125	1.276	-129.158	0.306875	0.7836	0.343125	0.25375	0.057589	-3.30045	0.00215	-0.02445	3.35804	15.3125	-0.0066322	0.05459	-0.0013	15.3192	-5.8866	0.13875	0.57988	5.62455	0.046875	0.6147	0.060625	0.166875	0.004281	-0.330017	0.00103	-0.00752	0.334298	0.0501	-0.03385	0.0011	-0.0011	0.08395	12
1	Non-dominant	B1	None	3	2	2	-652.282	0.2775	3.028	-77.8668	0.2	1.271	0.30625	0.188125	0.02985	-2.6279	0.001	-0.0395	2.65775	6.80684	-0.110115	0.04028	-0.0025	6.91695	-5.36518	0.08375	0.51873	10.5866	0.050625	0.5277	0.13	0.135	0.014093	-0.27325	0.00158	-0.00805	0.287343	0.0372	-0.0111	0.00095	-0.00055	0.0483	12
1	Non-dominant	B1	None	3	2	3	-562.612	0.23375	2.164	-68.6212	0.19125	0.8975	0.348125	0.131875	0.0189	-0.73995	0.0008	-0.0081	0.75885	6.08785		0.02743	-0.0004	6.08785	-20.0162	0.154375	0.44462	-7.3823	0.03125	0.7351	0.100625	0.21875		-0.1838	0.0001	-0.0081	0.1838	0.1444	-0.0349	0.0054	-0.0006	0.1793	12
1	Non-dominant	B1	None	3	2	4	-856.271	0.44	2.643	-135.33	0.324375	0.8998	0.360625	0.1825	0.0487	-1.77685	0.00085	-0.00765	1.82555	12.7567	-1.8885	0.06452	-0.0197	14.6452	-7.48673	0.08125	0.36915	-28.5561	0.050625	1.069	0.098125	0.224375	0.0086445	-1.03146	0.002335	-0.027235	1.0401	0.09785	-0.01865	0.00185	-0.00125	0.1165	12
1	Non-dominant	B1	None	3	2	5	-554.472	0.320625	2.82	-169.916	0.390625	1.31	0.245	0.108125	1.05794	-0.0194	0.0058	-0.0009	1.07734	5.95096	-0.00635	0.02559	-0.0008	5.95731	-6.35405	0.0925	0.29565	-4.45565	0.031875	0.4667	0.29625	0.17875	0.0438398	-0.013295	0.001996	-0.001094	0.0571348	0.0374	-0.0374	0.00135	-0.00165	0.0748	12
1	Non-dominant	B1	None	3	2	6	-604.011	0.31625	2.279	-131.77	0.215625	1.049	0.369375	0.285625	1.20905	-0.0005	0.00625	-0.00015	1.20955	7.03745	-0.38025	0.0273	-0.0084	7.4177	-8.34713	0.13	0.21646	-25.3754	0.058125	0.9171	0.121875	0.220625	0.0033	-0.71935	0.0005	-0.0175	0.72265	0.0057	-0.102	0.00055	-0.00255	0.1077	12
1	Non-dominant	B1	None	3	2	7	-286.718	0.18125	1.032	-177.737	0.235625	1.572	0.195	0.171875	5.29447	-0.00475	0.03157	-0.00135	5.29922	9.11353	-0.06605	0.06412	-0.0027	9.17958	-9.0964	0.1325	0.14638	-1.4749	0.024375	0.2066	0.110625	0.211875	0.00115	-0.0491	0.0006	-0.0024	0.05025	0.0951	-0.0212	0.00169	-0.00075	0.1163	12
1	Non-dominant	B1	None	3	2	8	-412.253	0.255625	1.417	-71.4567	0.170625	1.625	0.303125		2.16964	-0.030233	0.0295725	-0.0011425	2.19987	4.25457	-0.13445	0.03552	-0.0032	4.38902	-5.88411	0.13125	0.1177	-0.00427	0.05125	0.2442		0.2275	0.112424	-0.12106	0.00342	-0.00564	0.233484	0.175516	-0.011	0.00315	-0.00065	0.186516	12
1	Non-dominant	B1	None	3	3	1	-156.351	0.16625	1.236	-175.42	0.280625	0.7261	0.34125	0.3525	0.007425	-4.14146	0.000905	-0.018005	4.14888	2.24374	-0.00015	0.02278	-0.00015	2.24389	-2.19924	0.121875	0.57404	-14.2935	0.076875	1.116	0.0675	0.1675	0.118132	-0.27735	0.0026	-0.008	0.395482	0.03335	-0.0698	0.00075	-0.00305	0.10315	13
1	Non-dominant	B1	None	3	3	2	-881.874	0.308125	3.499	-65.88	0.116875	0.8785	0.340625	0.28625	0.0002	-2.1308	0.00025	-0.02525	2.131	16.9435	-0.00185	0.0751	-0.00025	16.9454	-8.08198	0.080625	0.51231	-4.207	0.056875	0.8862	0.13	0.149375	0.0223	-0.0978	0.00132	-0.00255	0.1201	0.16785	-0.00505	0.0044	-0.001	0.1729	13
1	Non-dominant	B1	None	3	3	3	-503.294	0.191875	3.58	-368.358	0.615	1.675	0.226875	0.19	0.09065	-3.8839	0.00085	-0.01335	3.97455	11.0808	-0.00753	0.07584	-0.00067	11.0883	-10.9114	0.075	0.50477	-14.1182	0.0475	0.7917	0.1575	0.174375	0.0018	-0.44165	0.0008	-0.0123	0.44345	0.349976	-0.00055	0.00975	-0.00065	0.350526	13
1	Non-dominant	B1	None	3	3	4	-679.602	0.3075	2.154	-157.806	0.240625	1.536	0.370625	0.195	0.1563	-1.39815	0.0026	-0.0111	1.55445	2.08876	-1.2468	0.0158	-0.0136	3.33556	-6.41481	0.1175	0.37362	-12.0784	0.046875	0.8757	0.076875	0.183125	0.037839	-0.511653	0.00245	-0.02025	0.549492	0.13105	-0.00075	0.0018	-0.0002	0.1318	13
1	Non-dominant	B1	None	3	3	5	-1186.32	0.44	2.835	-199.677	0.4825	1.04	0.444375	0.234375	1.92694	-0.1251	0.0067	-0.0049	2.05204	28.6534	-0.0094	0.10003	-0.00155	28.6628	-18.6867	0.08	0.5056	-17.332	0.308125	0.9853	0.125625	0.16875	2.04711	-1.10104	0.025776	-0.021294	3.14815	0.300081	-0.0042	0.00858	-0.0017	0.304281	13
1	Non-dominant	B1	None	3	3	6	-565.24	0.27125	2.227	-92.6778	0.256875	1.034	0.330625	0.205625	1.15677	-0.0232	0.0095	-0.0008	1.17997	8.2918	-0.0022	0.03394	-0.00065	8.294	-8.1887	0.128125	0.22231	0.958413	0.048125	0.3209	0.0675	0.20375	0.152482	-0.0152	0.00385	-0.00095	0.167682	0.0257	-0.14255	0.00085	-0.00395	0.16825	13
1	Non-dominant	B1	None	3	3	7	-468.927	0.230625	2.02	-170.915	0.34	1.14	0.2425	0.185	3.91042	-0.33027	0.01916	-0.00529	4.24069	6.69592	-0.0058	0.03904	-0.00045	6.70172	-7.76392	0.145625	0.14469	-36.8887	0.25	0.7812	0.07625	0.230625	0.72225	-1.70015	0.003	-0.0286	2.4224	0.02526	-0.0853	0.00065	-0.00365	0.11056	13
1	Non-dominant	B1	None	3	3	8	-315.146	0.196875	2.109	-135.39	0.294375	1.473	0.289375		3.69753	-0.093964	0.024284	-0.001896	3.79149	5.48308	-0.2595	0.04198	-0.00865	5.74258	-13.8969	0.206875	0.1141	-0.647999	0.059375	0.3638		0.205625	0.013155	-0.646625	0.001005	-0.020305	0.65978	0.206032	-0.022996	0.0018735	-0.0008265	0.229028	13
1	Non-dominant	B1	None	3	4	1	-437.647	0.43375	1.558	-333.637	0.605	0.8576	0.310625	0.2225	0.085422	-9.27484	0.00185	-0.02565	9.36026	11.3973	-0.03188	0.06787	-0.00135	11.4291	-76.836	0.07	0.981	-18.2168	0.041875	1.139	0.170625	0.224375	0.184743	-0.329635	0.009015	-0.012755	0.514378	0.4418		0.00815	-0.00015	0.4418	14
1	Non-dominant	B1	None	3	4	2	-754.357	0.325	3.505	-177.068	0.314375	1.25	0.24	0.211875	0.01073	-6.47	0.00145	-0.05155	6.48073	5.94543	-0.3596	0.03813	-0.0063	6.30503	-14.7103	0.07875	0.54077	5.03615	0.041875	0.6565	0.153125	0.168125	0.01675	-1.28675	0.0025	-0.0472	1.3035	0.31234	-0.0012	0.00584	-0.001	0.31354	14
1	Non-dominant	B1	None	3	4	3	-590.512	0.265	2.491	-128.964	0.21	0.9865	0.35125	0.184375	0.08297	-1.0917	0.00285	-0.00825	1.17467	4.85082	-0.376538	0.0286265	-0.0057035	5.22736	-5.72128	0.098125	0.426	1.9669	0.04375	0.5872	0.088125	0.185	0.02465	-0.23365	0.00145	-0.00865	0.2583	0.11345		0.0018	-0.0002	0.11345	14
1	Non-dominant	B1	None	3	4	4	-529.557	0.279375	2.075	-379.361	0.6725	1.139	0.433125	0.135	0.459489	-3.6572	0.00645	-0.01005	4.11669	6.44938	-0.05265	0.03222	-0.00175	6.50203	-14.1521	0.105625	0.369	-57.3998	0.461875	1.325	0.14625	0.199375	0.24595	-0.86655	0.0017	-0.0208	1.1125	0.0948	-0.00915	0.00205	-0.00055	0.10395	14
1	Non-dominant	B1	None	3	4	5	-646.583	0.459375	2.662	-170.89	0.29625	1.582	0.290625	0.1375	2.46161	-0.0035	0.01805	-0.00045	2.46511	8.00002	-2.3714	0.05526	-0.0259	10.3714	-7.8474	0.13	0.29888	-15.7523	0.03125	0.9642	0.0875	0.208125	0.00955	-0.30045	0.00145	-0.01375	0.31	0.521645	-0.00155	0.00922	-0.00025	0.523195	14
1	Non-dominant	B1	None	3	4	6	-413.723	0.249375	1.994	-40.2719	0.176875	1.001	0.3	0.1825	0.751011	-0.0269	0.01039	-0.0007	0.777911	5.31759	-0.00495	0.03322	-0.0008	5.32254	-8.80703	0.1275	0.208	0.09685	0.04875	0.6107	0.1175	0.165625	0.812811	-0.00235	0.02272	-0.00075	0.815161	0.23042	-0.0032	0.00419	-0.0003	0.23362	14
1	Non-dominant	B1	None	3	4	7	-412.199	0.204375	1.681	-131.498	0.2025	1.543	0.25625	0.16125	3.76044	-0.029705	0.034615	-0.001605	3.79014	3.80767	-0.10565	0.0205	-0.0021	3.91332	-8.21098	0.125625	0.1941	-1.14375	0.023125	0.2036	0.13	0.19125	0.00905	-0.0012	0.0005	-0.0004	0.01025	0.04607	-0.01835	0.00129	-0.00075	0.06442	14
1	Non-dominant	B1	None	3	4	8	-1446.23	1.07688	1.921	-217.639	0.361875	1.548	0.33125		6.09193	-0.271398	0.027032	-0.006348	6.36333	39.6977	-3.34815	0.08597	-0.0316	43.0459	-4.55411	0.106875	0.1112	2.10821	0.03125	0.0733		0.219375	0.05157	-0.0024875	0.0016925	-0.0008075	0.0540575	0.105325		0.00196	-6e-05	0.105325	14
1	Non-dominant	B1	None	3	5	1	-1185.79	0.309375	4.009	-120.35	0.2025	1.231	0.389375	0.255	0.021863	-3.10386	0.00173	-0.0336	3.12572	17.6575	-0.00515	0.06948	-0.00115	17.6626	-10.3577	0.091875	0.59765	-35.2262	0.35375	0.813	0.116875	0.1725	1.74508	-1.2388	0.0104455	-0.0185845	2.98388	0.1075	-0.0026	0.00245	-0.00035	0.1101	15
1	Non-dominant	B1	None	3	5	2	-848.649	0.2825	3.119	-189.7	0.33	1.053	0.473125	0.248125	0.20312	-5.48665	0.00469	-0.0341	5.68977	12.1225	-0.0298	0.0505	-0.0025	12.1523	-14.2334	0.148125	0.521	-5.1178	0.040625	0.7778	0.04875	0.16375	0.0438	-0.19905	0.0025	-0.0076	0.24285	0.0549	-0.054	0.0016	-0.0016	0.1089	15
1	Non-dominant	B1	None	3	5	3	-694.242	0.290625	2.826	-101.823	0.374375	0.8674	0.243125	0.145	0.0259	-1.0829	0.0004	-0.0076	1.1088	3.53782	-0.9078	0.03002	-0.01015	4.44562	-7.76091	0.115625	0.42758	-2.62445	0.030625	0.5262	0.105625	0.19625	0.00205	-0.06385	0.00035	-0.00295	0.0659	0.1115	-0.0445	0.0046	-0.0017	0.156	15
1	Non-dominant	B1	None	3	5	4	-487.828	0.3075	1.844	-135.933	0.24125	1.369	0.32375	0.183125	0.1913	-1.389	0.00455	-0.01145	1.5803	7.22371	-0.0386	0.04339	-0.0012	7.26231	-7.05654	0.091875	0.36458	-4.9212	0.034375	0.5333	0.0475	0.24625	0.00255	-0.15145	0.000725	-0.006125	0.154	0.04355	-0.0227	0.0016	-0.0009	0.06625	15
1	Non-dominant	B1	None	3	5	5	-421.884	0.226875	1.997	-143.132	0.280625	1.361	0.37375	0.105625	1.32411	-0.012	0.00834	-0.0005	1.33611	3.7525	-0.58465	0.02994	-0.01345	4.33715	-4.63431	0.134375	0.30331	-13.7207	0.06375	0.9934	0.02125	0.1725	0.467612	-0.60497	0.0219455	-0.0235445	1.07258	0.042	-0.0716	0.0006	-0.0024	0.1136	15
1	Non-dominant	B1	None	3	5	6	-601.948	0.545625	1.765	-158.631	0.231875	1.357	0.29875	0.236875	2.9027	-0.0053	0.01733	-0.0024	2.908	8.14624	-1.7693	0.05278	-0.01225	9.91554	-2.36131	0.049375	0.21092	-5.316	0.06125	0.4466	0.094375	0.234375	0.05468	-0.62215	0.00249	-0.0222	0.67683	0.0123	-0.04745	0.0011	-0.0021	0.05975	15
1	Non-dominant	B1	None	3	5	7	-260.097	0.20625	1.103	-143.609	0.196875	1.82	0.221875	0.22625	4.35405		0.04028	-0.0004	4.35405	3.20645	-0.07045	0.02686	-0.00255	3.2769	-60.8856	0.273125	0.3333	4.6238	0.06	0.215	0.20125	0.22625	0.213954	-0.02205	0.00469	-0.0011	0.236004	0.143751	-1.01496	0.003035	-0.006765	1.15872	15
1	Non-dominant	B1	None	3	5	8	-580.213	0.391875	1.338	-44.7572	0.178125	1.311	0.298125		1.79409	-0.02215	0.02328	-0.00235	1.81624	5.82827	-0.08605	0.02961	-0.0034	5.91432	-11.7616	0.1325	0.1576	-10.7365	0.050625	0.5807		0.191875	0.029944	-0.5498	0.00135	-0.02085	0.579744	0.245441	-0.0088345	0.004815	-0.000665	0.254275	15
1	Non-dominant	B1	None	4	1	1	-3406.77	0.628125	6.39	-132.708	0.294375	1.158	0.35625	0.205625	0.566419	-4.1096	0.00679	-0.0249	4.67602	20.2179	-0.0705	0.04513	-0.00375	20.2884	-6.45165	0.071875	0.58519	8.26415	0.091875	0.6103	0.095625	0.133125	0.0342154	-1.19425	0.0013	-0.0304	1.22847	0.0155	-0.0341	0.0005	-0.0012	0.0496	16
1	Non-dominant	B1	None	4	1	2	-497.933	0.209375	2.894	-69.2392	0.18125	1.065	0.318125	0.198125	0.2716	-3.1205	0.00415	-0.03715	3.3921	8.76926	-0.003225	0.076305	-0.000995	8.77248	-5.63385	0.073125	0.51992	1.2266	0.0675	0.5328	0.109375	0.1675	0.01935	-0.12515	0.0007	-0.0029	0.1445	0.0221	-0.03485	0.00105	-0.00175	0.05695	16
1	Non-dominant	B1	None	4	1	3	-767.242	0.2525	3.259	-42.7634	0.218125	0.8832	0.315	0.220625	0.65495	-0.55325	0.00485	-0.00835	1.2082	16.5828	-0.00655	0.09167	-0.00135	16.5894	-8.74924	0.10875	0.445	4.9944	0.068125	0.5411	0.09375	0.150625	0.469821	-0.0342	0.01797	-0.00185	0.504021	0.1372	-0.00945	0.00335	-0.00055	0.14665	16
1	Non-dominant	B1	None	4	1	4	-569.79	0.251875	2.215	-83.9219	0.203125	1.303	0.294375	0.175	0.00695	-1.8264	0.00065	-0.02855	1.83335	5.60425	-0.1266	0.03145	-0.00285	5.73085	-6.99753	0.1025	0.371	-3.03175	0.081875	0.6123	0.050625	0.158125	0.117112	-0.229	0.00294	-0.00885	0.346112	0.1537	-0.05485	0.00275	-0.00145	0.20855	16
1	Non-dominant	B1	None	4	1	5	-422.654	0.184375	2.019	-49.3734	0.16875	0.9866	0.285625	0.218125	0.259102	-0.6145	0.005276	-0.0097	0.873602	9.47565	-0.0436	0.05693	-0.0021	9.51925	-4.30657	0.1175	0.29992	0.8138	0.085	0.4561	0.031875	0.158125	0.095469	-0.31016	0.00423	-0.0103	0.405629	0.0315	-0.0833	0.00085	-0.00315	0.1148	16
1	Non-dominant	B1	None	4	1	6	-821.172	0.425625	1.721	-9.34325	0.190625	1.259	0.230625	0.175	0.93035	-0.426025	0.012675	-0.003925	1.35638	3.75694	-0.36535	0.0233	-0.0043	4.12229	-6.93336	0.135625	0.20573	-1.4172	0.075	0.3711	0.051875	0.15875	0.00855	-0.16385	0.00045	-0.00315	0.1724	0.06505	-0.0542	0.0015	-0.0008	0.11925	16
1	Non-dominant	B1	None	4	1	7	-352.007	0.201875	1.806	-33.1989	0.114375	1.142	0.31375	0.12875	1.4202	-0.10084	0.01575	-0.0031	1.52104	8.9736	-0.131	0.07538	-0.00315	9.1046	-7.10367	0.109375	0.15	59.1791	0.314375	1.7418	0.121875	0.17875	8.00161	-0.16321	0.14326	-0.00489	8.16482	0.0686	-0.03405	0.0013	-0.002	0.10265	16
1	Non-dominant	B1	None	4	1	8	-341.156	0.209375	1.625	-31.7761	0.083125	1.289	0.301875		0.979945	-0.016375	0.01678	-0.00317	0.99632	4.4421	-0.06795	0.0319	-0.0025	4.51005	-12.6639	0.096875	0.2187	-5.93168	0.07125	0.4074		0.181875	0.013411	-0.97879	0.00105	-0.03405	0.992201	0.101794	-0.012685	0.00235	-0.00085	0.114479	16
1	Non-dominant	B1	None	4	2	1	-369.957	0.205	2.355	-714.076	0.771875	1.264	0.275	0.219375	0.0224835	-22.3407	0.000971	-0.042429	22.3632	4.57397	-0.010463	0.032335	-0.000975	4.58443	-52.855	0.079375	0.57673	-13.5493	0.095625	0.7957	0.13	0.13	0.0226165	-0.586462	0.00119	-0.01248	0.609078	0.00955	-0.64385	0.00085	-0.01695	0.6534	17
1	Non-dominant	B1	None	4	2	2	-490.058	0.2275	2.953	-222.361	0.335625	1.354	0.315	0.14	0.18261	-7.4085	0.0025	-0.0539	7.59111	2.53004	-0.384865	0.017035	-0.006065	2.91491	-7.75948	0.100625	0.52062	0.6575	0.099375	1.053	0.10875	0.095	0.071116	-0.7281	0.00332	-0.025	0.799216	0.0103	-0.05765	0.00075	-0.00125	0.06795	17
1	Non-dominant	B1	None	4	2	3	-889.11	0.33375	2.441	-398.781	0.400625	1.435	0.27375	0.21875	0.00265	-4.0894	0.00025	-0.01945	4.09205	8.03678	-0.1132	0.04225	-0.00235	8.14998	-5.96331	0.10375	0.44315	0.0209	0.085	0.6955	0.054375	0.16	0.02999	-0.2711	0.00125	-0.00725	0.30109	0.081	-0.0004	0.0015	-0.0003	0.0814	17
1	Non-dominant	B1	None	4	2	4	-304.046	0.19875	2.062	-71.5067	0.160625	0.8569	0.321875	0.153125	0.725551	-0.62095	0.01223	-0.0088	1.3465	5.0881	-0.06545	0.037	-0.00135	5.15355	-36.3833	0.42375	0.36592	-28.2897	0.135	0.9498	-0.2675	0.15125	0.173451	-1.37217	0.00335	-0.02525	1.54563	0.19851	-0.22885	0.00379	-0.0015	0.42736	17
1	Non-dominant	B1	None	4	2	5	-464.252	0.258125	1.952	-245.393	0.365	1.439	0.271875	0.14875	2.83102	-0.1816	0.01295	-0.00275	3.01262	4.26884	-0.33635	0.02703	-0.00895	4.60519	-5.59063	0.12875	0.27315	11.9347	0.10625	0.4648	-0.02	0.16375	0.140361	-0.38365	0.00572	-0.0103	0.524011	0.0254	-0.0892	0.0007	-0.004	0.1146	17
1	Non-dominant	B1	None	4	2	6	-557.053	0.28625	2.392	-259.864	0.4775	1.305	0.246875	0.175	2.17368	-0.326	0.0087	-0.0033	2.49968	3.37399	-1.15475	0.02768	-0.0113	4.52874	-10.9172	0.1275	0.22462	-38.092	0.314375	1.054	0.099375	0.204375	0.455922	-0.09355	0.00823	-0.0016	0.549472	0.03175	-0.03295	0.0007	-0.0012	0.0647	17
1	Non-dominant	B1	None	4	2	7	-268.808	0.19	1.486	-112.213	0.295625	1.363	0.20625	0.126875	4.16801	-0.01035	0.02878	-0.0009	4.17836	1.34531	-0.79735	0.01919	-0.0087	2.14266	-9.32579	0.110625	0.14154	2.69894	0.085625	0.2285	0.136875	0.169375	0.0539	-0.61335	0.00125	-0.01545	0.66725	0.0718	-0.0248	0.001676	-0.0009	0.0966	17
1	Non-dominant	B1	None	4	2	8	-649.691	0.4275	1.105	-180.421	0.301875	1.901	0.285		5.29898	-0.034387	0.041845	-0.001335	5.33337	9.801	-0.7543	0.06123	-0.01195	10.5553	-6.49236	0.114375	0.07315	13.1938	0.08875	0.40977		0.170625	0.058124	-0.33828	0.00125	-0.00995	0.396404	0.181049	-0.0062075	0.0030975	-0.0009325	0.187257	17
1	Non-dominant	B1	None	4	3	1	-400.021	0.2325	1.781	-63.1485	0.1325	0.7016	0.391875	0.201875	0.076354	-0.92513	0.002555	-0.016905	1.00148	8.69788	-0.0334215	0.0384825	-0.0034325	8.7313	-18.5908	0.090625	0.59715	-0.9469	0.125625	0.676	0.093125	0.13125	0.0573538	-1.02805	0.001715	-0.02065	1.0854	0.2753	-0.0034	0.00745	-0.00025	0.2787	18
1	Non-dominant	B1	None	4	3	2	-640.862	0.276875	2.009	-62.5576	0.16875	0.7938	0.355625	0.14875	0.166138	-1.2447	0.003838	-0.01505	1.41084	14.4864	-0.0159	0.05805	-0.00195	14.5023	-3.9642	0.0725	0.523	0.63905	0.138125	0.8316	0.085	0.096875	0.051168	-0.63525	0.00258	-0.02125	0.686418	0.0463	-0.00845	0.0011	-0.0005	0.05475	18
1	Non-dominant	B1	None	4	3	3	-961.313	0.381875	2.383	-34.2189	0.095625	1.085	0.30625	0.226875	0.0008	-0.4536	0.0003	-0.0117	0.4544	17.0849	-0.0205	0.04329	-0.001	17.1054	-6.46033	0.114375	0.45431	-28.2242	0.339375	0.9517	0.026875	0.178125	0.0188	-2.4066	0.0005	-0.0279	2.4254	0.0453	-0.3268	0.0011	-0.0068	0.3721	18
1	Non-dominant	B1	None	4	3	4	-556.459	0.34	1.801	-80.0822	0.32125	1.009	0.185	0.188125	0.02575	-1.16925	0.0009	-0.0117	1.195	3.89917	-0.5109	0.01925	-0.00695	4.41007	-7.23351	0.12	0.37277	-22.0426	0.275	0.9356	0.034375	0.196875	0.058065	-1.62123	0.0013805	-0.0227195	1.67929	0.22	-0.0141	0.00375	-0.00095	0.2341	18
1	Non-dominant	B1	None	4	3	5	-454.881	0.21625	1.805	-162.476	0.40375	1.035	0.240625	0.13125	1.84369	-0.04695	0.0107	-0.0016	1.89064	6.30776	-0.01025	0.0334	-0.001	6.31801	-4.18968	0.06125	0.30031	-3.501	0.105625	0.5682	0.078125	0.13125	0.24867	-0.06205	0.00921	-0.0013	0.31072	0.03925	-0.06335	0.00095	-0.00345	0.1026	18
1	Non-dominant	B1	None	4	3	6	-1147.97	0.46625	2.284	-224.729	0.37625	1.445	0.205	0.178125	1.76731	-0.894	0.01298	-0.018	2.66131	16.837	-0.0002	0.04268	-0.0001	16.8372	-9.70241	0.0975	0.21769	-2.3371	0.093125	0.4612	0.10875	0.254375	0.01415	-0.29725	0.00065	-0.00945	0.3114	0.1031	-0.01985	0.0024	-0.0011	0.12295	18
1	Non-dominant	B1	None	4	3	7	-347.89	0.196875	1.925	-116.386	0.22125	1.22	0.30625	0.130625	3.63749	-0.00585	0.0223	-0.0011	3.64334	6.84729	-0.1921	0.06974	-0.0071	7.03939	-9.78682	0.160625	0.14719	-2.5235	0.1175	0.3025	0.080625	0.16625	0.06271	-0.477	0.00185	-0.00885	0.53971	0.14656	-0.02995	0.00178	-0.0009	0.17651	18
1	Non-dominant	B1	None	4	3	8	-685.129	0.56375	1.327	-153.43	0.30125	1.468	0.25		4.38805	-0.081056	0.024954	-0.001846	4.4691	12.4512	-0.1827	0.03943	-0.0079	12.6339	-6.758	0.088125	0.1231	-0.76319	0.09375	0.174		0.189375	0.100689	-0.11075	0.0015	-0.004	0.211439	0.133095	-0.010185	0.0029	-0.0011	0.14328	18
1	Non-dominant	B1	None	4	4	1	-325.955	0.371875	2.426	-347.389	0.348125	1.45	0.24	0.20125	0.02603	-10.0125	0.00195	-0.03815	10.0385	1.64886	-0.220966	0.012562	-0.006088	1.86983	-18.2274	0.09625	0.59246	-15.6168	0.124375	0.819	0.088125	0.12625	0.214483	-0.04585	0.00309	-0.0022	0.260333	0.1404	-0.009	0.0036	-0.0007	0.1494	19
1	Non-dominant	B1	None	4	4	2	-919.204	0.326875	2.847	-92.557	0.21625	1.084	0.335	0.16375	0.054806	-2.2108	0.002876	-0.02925	2.26561	15.3979	-0.04025	0.06746	-0.002	15.4381	-17.6749	0.2675	0.523	2.3435	0.07875	0.5205	-0.07	0.113125	0.0302	-0.06085	0.001	-0.0017	0.09105	0.0591	-0.41325	0.00085	-0.00295	0.47235	19
1	Non-dominant	B1	None	4	4	3	-826.962	0.380625	3.406	-71.2835	0.194375	1.214	0.346875	0.15125	0.14933	-0.5725	0.00434	-0.00775	0.72183	4.24026	-2.6485	0.0273	-0.0269	6.88876	-9.9173	0.146875	0.45419	-6.6312	0.085625	0.7445	0.01125	0.184375	0.0096	-0.3334	0.0004	-0.0125	0.343	0.0097	-0.14445	0.00045	-0.00175	0.15415	19
1	Non-dominant	B1	None	4	4	4	-952.694	0.33875	3.245	-50.3112	0.256875	0.824	0.32625	0.1925	0.12245	-0.50565	0.0012	-0.0047	0.6281	13.579	-0.0017	0.04685	-0.00035	13.5807	-5.53831	0.13625	0.36838	-10.2464	0.099375	0.8006	-0.005625	0.19125	0.139068	-0.971	0.00453	-0.0298	1.11007	0.0053	-0.1959	0.00045	-0.00475	0.2012	19
1	Non-dominant	B1	None	4	4	5	-616.763	0.255	2.195	-211.487	0.3225	1.23	0.315625	0.145625	2.48476	-0.45735	0.01225	-0.01215	2.94211	9.92768	-0.01655	0.04145	-0.00115	9.94423	-7.54954	0.105	0.31115	-2.89285	0.099375	0.5495	0.038125	0.150625	0.168096	-0.0831	0.00586	-0.0033	0.251196	0.01505	-0.19435	0.0008	-0.0065	0.2094	19
1	Non-dominant	B1	None	4	4	6	-874.036	0.42125	2.299	-179.111	0.351875	1.21	0.275	0.176875	1.98549	-0.08585	0.00805	-0.00205	2.07134	9.60502	-0.0143	0.04003	-0.00085	9.61932	-14.1592	0.22375	0.22735	13.7354	0.095625	0.3747	-0.073125	0.181875	0.95782	-0.00705	0.02514	-0.00035	0.96487	0.07665	-0.09445	0.00135	-0.00245	0.1711	19
1	Non-dominant	B1	None	4	4	7	-534.642	0.235625	1.538	-101.277	0.15125	1.489	1.13813	0.1525	5.34497	-0.00325	0.05644	-0.00095	5.34822	12.8587	-0.00875	0.05395	-0.00105	12.8674	-6.85566	0.114375	0.13935	-2.8599	0.095625	0.2756	0.070625	0.193125	0.06835	-1.419	0.0024	-0.0456	1.48735	0.0164	-0.10435	0.00055	-0.00255	0.12075	19
1	Non-dominant	B1	None	4	4	8	-574.153	0.21625	2.526	-126.659	0.240625	1.706	0.184375		3.85272	-0.040164	0.028655	-0.002365	3.89288	5.16572	-0.63555	0.05048	-0.0091	5.80127	-6.87813	0.250625	0.1348	-1.39732	0.13125	0.2028		0.15875	0.520802	-0.5827	0.01493	-0.01335	1.1035	0.0129	-0.25785	0.00085	-0.00295	0.27075	19
1	Non-dominant	B1	None	4	5	1	-1318.44	0.430625	3.036	-61.8871	0.171875	0.9165	0.3375	0.1575	0.006382	-1.63604	0.000692	-0.0268	1.64242	16.4163	-0.001485	0.03814	-0.00095	16.4178	-11.0572	0.060625	0.59715	-4.7742	0.09375	0.8855	0.11625	0.12625	0.280117	-0.1429	0.00952	-0.00335	0.423017	0.0234	-0.08345	0.00105	-0.00375	0.10685	20
1	Non-dominant	B1	None	4	5	2	-998.987	0.385625	2.913	-131.872	0.219375	0.9542	0.276875	0.215	0.302216	-3.8571	0.00475	-0.02425	4.15932	20.4385	-0.13735	0.06203	-0.0036	20.5758	-19.5255	0.145	0.52231	-5.0824	0.085	0.8801	0.034375	0.115625	0.087373	-0.07035	0.003376	-0.0022	0.157723	0.0948	-0.0907	0.00265	-0.00425	0.1855	20
1	Non-dominant	B1	None	4	5	3	-450.301	0.23625	1.991	-205.687	0.316875	1.294	0.2625	0.19625	0.00395	-1.8677	0.00045	-0.00925	1.87165	8.97361	-0.00735	0.04224	-0.00085	8.98096	-16.5042	0.1525	0.43577	0.3707	0.08125	0.4722	0.088125	0.095	0.0694	-0.0599	0.0018	-0.0012	0.1293	0.39345	-0.00995	0.00355	-0.00115	0.4034	20
1	Non-dominant	B1	None	4	5	4	-412.113	0.25125	1.681	-110.713	0.23125	1.173	0.284375	0.195625	0.00085	-1.82805	0.0003	-0.0198	1.8289	10.6859	-0.01155	0.07205	-0.00135	10.6974	-10.3852	0.163125	0.36112	1.28615	0.076875	0.3931	0.01625	0.131875	0.07135	-0.0058	0.00235	-0.00035	0.07715	0.10415	-0.15535	0.0022	-0.0017	0.2595	20
1	Non-dominant	B1	None	4	5	5	-752.027	0.4925	1.682	-74.0312	0.191875	0.991	0.359375	0.130625	1.1258	-0.0303	0.0102	-0.0012	1.1561	4.49935	-0.8166	0.02119	-0.0066	5.31595	-14.4645	0.150625	0.29754	-19.7225	0.33125	0.4574	0.089375	0.188125	0.00025	-0.61095	0.0002	-0.0136	0.6112	0.1552	-0.04435	0.00195	-0.00155	0.19955	20
1	Non-dominant	B1	None	4	5	6	-1529.81	0.47625	2.986	-75.397	0.1375	1.109	0.32625	0.305	0.49776	-0.00025	0.00413	-0.00015	0.49801	43.0218	-0.01245	0.1028	-0.0017	43.0342	-7.5833	0.1325	0.22523	3.48917	0.0975	0.4209	0.060625	0.2025	0.901942	-0.15295	0.02674	-0.00555	1.05489	0.06505	-0.08715	0.00115	-0.00155	0.1522	20
1	Non-dominant	B1	None	4	5	7	-382.576	0.180625	1.744	-166.18	0.37625	1.137	0.22875	0.148125	4.9786	-0.02565	0.02258	-0.0007	5.00425	10.6819	-0.01135	0.06702	-0.0018	10.6932	-8.45809	0.13125	0.14712	-37.1968	0.3275	0.7499	0.11625	0.188125	0.358956	-3.36175	0.01341	-0.06495	3.72071	0.350878	-0.00115	0.0041	-0.0004	0.352028	20
1	Non-dominant	B1	None	4	5	8	-889.096	0.34375	2.524	-98.9094	0.284375	1.776	0.209375		2.90229	-0.0490125	0.0325975	-0.0014325	2.9513	3.04096	-1.71125	0.0232	-0.0139	4.75221	-9.33606	0.12375	0.1444	13.0075	0.11375	0.63658		0.18125	0.050759	-1.2634	0.0011	-0.0251	1.31416	0.119531	-0.00035	0.001576	-0.0002	0.119881	20
1	Non-dominant	B2	None	1	1	1	-215.813	0.134375	2.075	-633.24	0.5825	1.397	0.26875	0.24875	0.061142	-20.7909	0.00175	-0.04945	20.852	6.7566	-0.00397	0.070176	-0.001444	6.76057	-7.45429	0.121875	0.598	-3.73135	0.089375	0.7668	0.080625	0.1575	0.096312	-0.163	0.00258	-0.00605	0.259312	0.1692	-0.00545	0.0039	-0.0004	0.17465	1
1	Non-dominant	B2	None	1	1	2	-2140.29	0.76375	2.777	-213.806	0.29875	1.21	0.206875	0.148125	0.0167	-7.3083	0.00185	-0.05595	7.325	13.9058	-0.69455	0.04365	-0.00945	14.6004	-6.65577	0.145625	0.52354	5.9701	0.06875	0.5732	0.028125	0.14125	0.04205	-0.2329	0.00155	-0.00735	0.27495	0.01995	-0.0729	0.00055	-0.00145	0.09285	1
1	Non-dominant	B2	None	1	1	3	-1908.27	0.50125	4.104	-184.527	0.2775	1.093	0.32375	0.21125	0.11035	-2.0498	0.0036	-0.013	2.16015	24.3808	-0.16355	0.05582	-0.00375	24.5443	-8.45413	0.13375	0.44865	-4.6078	0.069375	0.924	0.040625	0.16125	0.191145	-0.1382	0.00888	-0.00405	0.329345	0.11405	-0.02185	0.003	-0.0008	0.1359	1
1	Non-dominant	B2	None	1	1	4	-682.594	0.36875	1.866	-351.38	0.50375	1.33	0.27125	0.24125	0.18074	-3.74225	0.00549	-0.03075	3.92299	8.89433	-0.00585	0.03389	-0.0006	8.90018	-8.9536	0.15375	0.376	15.4614	0.343125	0.6092	0.03625	0.149375	0.738627	-2.96255	0.01693	-0.079	3.70118	0.1076	-0.01895	0.0016	-0.0006	0.12655	1
1	Non-dominant	B2	None	1	1	5	-723.225	0.319375	2.137	-88.22	0.19625	1.293	0.295	0.165	1.51249	-0.29965	0.01965	-0.00465	1.81214	8.80987	-0.0211	0.0349	-0.0013	8.83097	-10.238	0.17	0.29892	-1.92355	0.073125	0.4273	0.00375	0.1775	0.0343	-0.1887	0.00115	-0.00665	0.223	0.13765	-0.0081	0.0031	-0.0004	0.14575	1
1	Non-dominant	B2	None	1	1	6	-552.622	0.3	1.92	-182.009	0.354375	1.642	0.33875	0.141875	1.36343	-0.2735	0.01335	-0.00385	1.63693	5.0586	-0.7796	0.03372	-0.0068	5.8382	-8.33049	0.1375	0.225	2.94093	0.36375	0.4529	0.028125	0.1575	0.584075	-1.01485	0.0201	-0.029	1.59892	0.0731	-0.1468	0.00145	-0.00305	0.2199	1
1	Non-dominant	B2	None	1	1	7	-476.819	0.3075	2.375	-136.979	0.1975	1.236	0.32375	0.183125	4.43992	-0.005725	0.025425	-0.001775	4.44564	7.39553	-2.8278	0.09557	-0.0369	10.2233	-7.28807	0.105625	0.14812	-7.07424	0.105625	0.387	0.0525	0.1975	0.191551	-0.1816	0.00582	-0.0028	0.373151	0.248285	-0.0129	0.00651	-0.001	0.261185	1
1	Non-dominant	B2	None	1	1	8	-479.278	0.24	1.27	-73.5675	0.176875	1.237	0.24		2.27947	-0.091565	0.01916	-0.00252	2.37103	9.51706	-0.0065	0.03849	-0.00075	9.52356	-18.2206	0.214375	0.2685	-13.2674	0.109375	0.3413		0.185625	0.148887	-0.10015	0.0029	-0.0025	0.249037	0.0304	-0.23735	0.00065	-0.00175	0.26775	1
1	Non-dominant	B2	None	1	2	1	-174.128	0.16875	1.148	-403.403	0.5	1.103	0.341875	0.23625	0.024424	-12.091	0.00125	-0.03205	12.1155	6.81038	-0.0027	0.04236	-0.00085	6.81308	-20.8187	0.13125	0.59885	-6.4193	0.0275	0.8588	0.093125	0.155	0.162902	-0.00605	0.007175	-0.001625	0.168952	0.2029	-0.40745	0.0051	-0.0118	0.61035	2
1	Non-dominant	B2	None	1	2	2	-1200.51	0.37125	3.428	-117.788	0.250625	1.128	0.28625	0.19125	0.30067	-3.5767	0.00395	-0.03735	3.87737	27.2224	-0.0188	0.10298	-0.0014	27.2412	-6.37545	0.11	0.52692	-6.1739	0.048125	0.9392	0.074375	0.138125	0.04166	-0.50465	0.00256	-0.01885	0.54631	0.04125	-0.05955	0.0009	-0.0016	0.1008	2
1	Non-dominant	B2	None	1	2	3	-953.614	0.3675	2.865	-85.1832	0.1625	0.8837	0.3375	0.159375	0.0571	-0.4909	0.00175	-0.00655	0.548	15.8705	-0.0006	0.04495	-0.00035	15.8711	-7.22098	0.1275	0.44831	1.1253	0.05125	0.5105	0.06625	0.1675	0.00195	-0.12865	0.00065	-0.00265	0.1306	0.01515	-0.03495	0.00035	-0.00135	0.0501	2
1	Non-dominant	B2	None	1	2	4	-603.916	0.291875	2.072	-74.8881	0.1675	1.133	0.30625	0.204375	0.0254	-1.01495	0.00085	-0.00955	1.04035	4.17598	-0.1301	0.01844	-0.00495	4.30608	-13.3429	0.20875	0.37727	6.64025	0.0625	0.8405	-0.0425	0.18625	1.0617	-0.0019	0.02941	-0.0007	1.0636	0.041	-0.22115	0.00085	-0.00405	0.26215	2
1	Non-dominant	B2	None	1	2	5	-1031.46	0.324375	2.921	-67.3526	0.26	0.9933	0.28125	0.160625	1.07892	-0.0252	0.00825	-0.00105	1.10413	18.4891	-0.0201	0.06675	-0.00105	18.5092	-12.2264	0.201875	0.298	-6.1532	0.07	0.5967	0.025625	0.170625	0.05295	-0.24255	0.00165	-0.00925	0.2955	0.1954	-0.0551	0.0021	-0.0008	0.2505	2
1	Non-dominant	B2	None	1	2	6	-425.796	0.220625	1.94	-146.884	0.30625	1.155	0.294375	0.17625	1.73243	-0.46215	0.0086	-0.014	2.19458	7.44693	-0.1784	0.07785	-0.00605	7.62533	-3.32251	0.23	0.26081	6.8478	0.044375	0.2577	0.045625	0.106875	0.54836	-0.2106	0.0161	-0.0139	0.75896	0.00865	-0.16035	0.00035	-0.00295	0.169	2
1	Non-dominant	B2	None	1	2	7	-891.829	0.355625	2.77	-63.459	0.20625	0.9885	0.30375	0.161875	2.92834	-0.01745	0.02085	-0.00095	2.94579	19.322	-0.0067	0.06579	-0.0012	19.3287	-13.4878	0.24375	0.15	-4.43915	0.029375	0.3554	-0.10875	0.225625	0.00765	-0.149	0.00145	-0.00675	0.15665	0.17474	-0.0417	0.00205	-0.00075	0.21644	2
1	Non-dominant	B2	None	1	2	8	-372.917	0.225625	2.089	-60.7996	0.27625	1.093	0.275		1.98901	-0.18127	0.0167725	-0.0017075	2.17028	8.20961	-0.86005	0.10335	-0.01355	9.06966	-10.2178	0.20875	0.116	25.1001	0.513125	0.1817		-0.174375	0.762862	-0.557595	0.002465	-0.013335	1.32046	0.099942	-0.1262	0.00125	-0.00345	0.226142	2
1	Non-dominant	B2	None	1	3	1	-465.807	0.284375	2.05	-31.885	0.263125	0.5865	0.276875	0.189375	0.295783	-1.5351	0.00185	-0.01745	1.83088	3.69006	-0.49365	0.02528	-0.00612	4.18371	-16.29	0.13125	0.59731	0.176	0.0675	0.6929	0.0775	0.12375	0.073901	-0.10612	0.003	-0.004	0.180021	0.2466	-0.01895	0.0043	-0.0006	0.26555	3
1	Non-dominant	B2	None	1	3	2	-634.163	0.268125	2.372	-307.219	0.696875	1.107	0.24125	0.1525	0.31911	-10.5653	0.00245	-0.03725	10.8844	10.8116	-0.00775	0.04509	-0.001	10.8194	-11.4711	0.13875	0.53	8.2518	0.078125	0.5338	0.07	0.088125	0.01405	-0.5959	0.0011	-0.0188	0.60995	0.37615	-0.0182	0.00465	-0.00085	0.39435	3
1	Non-dominant	B2	None	1	3	3	-685.876	0.265625	2.498	-146.565	0.25125	1.046	0.285625	0.184375	0.276978	-2.38899	0.011255	-0.010745	2.66597	12.9446	-0.02165	0.059	-0.0015	12.9662	-27.2319	0.13125	0.449	-0.7512	0.046875	0.4652	0.066875	0.15875	0.0252	-0.01235	0.00075	-0.00075	0.03755	0.935779	-0.0148	0.02483	-0.00085	0.950579	3
1	Non-dominant	B2	None	1	3	4	-532.081	0.223125	3.007	-97.3164	0.23875	1.11	0.275	0.175	0.05845	-0.91825	0.00165	-0.00835	0.9767	7.72814	-0.0075	0.04509	-0.0009	7.73564	-5.40599	0.1275	0.37592	20.4141	0.081875	0.3753	0.053125	0.109375	0.00305	-0.22995	0.0002	-0.0067	0.233	0.2655	-0.0191	0.0037	-0.0007	0.2846	3
1	Non-dominant	B2	None	1	3	5	-700.963	0.24375	2.261	-99.1684	0.2275	1.601	0.250625	0.140625	1.5132	-0.14655	0.01783	-0.0017	1.65975	13.1094	-0.0001	0.04841	-5e-05	13.1095	-8.82682	0.134375	0.29962	-2.8703	0.053125	0.4721	-0.006875	0.1875	0.0492	-0.09505	0.00185	-0.00325	0.14425	0.239311	-0.00955	0.004715	-0.00045	0.248861	3
1	Non-dominant	B2	None	1	3	6	-442.664	0.22125	1.951	-71.4663	0.280625	1.165	0.27	0.18125	1.04061	-0.23455	0.0119	-0.0019	1.27516	8.65599	-0.04045	0.06213	-0.003	8.69644	-7.01731	0.13125	0.22388	-10.8654	0.060625	0.4392	0.063125	0.1975		-1.1496	0.00025	-0.02885	1.1496	0.15948	-0.02215	0.00302	-0.00055	0.18163	3
1	Non-dominant	B2	None	1	3	7	-300.206	0.19125	1.575	-79.2426	0.30875	1.182	0.236875	0.135625	2.80783	-0.05035	0.01792	-0.0013	2.85818	4.15298	-0.0523	0.03454	-0.00245	4.20528	-5.77637	0.205625	0.14888	12.1385	0.081875	0.35769	0.003125	0.148125	0.404423	-0.05245	0.01453	-0.00205	0.456873	0.0481	-0.14295	0.00095	-0.00175	0.19105	3
1	Non-dominant	B2	None	1	3	8	-274.508	0.174375	1.324	-92.904	0.334375	1.552	0.160625		2.24555	-0.603955	0.026755	-0.003305	2.8495	4.29528	-0.0251	0.03343	-0.0009	4.32038	-10.6606	0.1625	0.2089	0.161602	0.089375	0.1775		0.186875	0.158117	-0.10745	0.00462	-0.003	0.265567	0.227746	-0.0201753	0.00505	-0.0006	0.247922	3
1	Non-dominant	B2	None	1	4	1	-1690.86	0.873125	3.054	-271.167	0.530625	0.9947	0.3325	0.186875	0.0340506	-8.80233	0.00055	-0.03415	8.83639	13.9719	-2.17232	0.0458955	-0.0195345	16.1442	-20.5481	0.151875	0.59788	-14.4807	0.049375	0.9734	0.065625	0.12875	0.247734	-0.544708	0.0099425	-0.0212075	0.792442	0.1094	-0.14415	0.00135	-0.00375	0.25355	4
1	Non-dominant	B2	None	1	4	2	-538.987	0.246875	1.989	-213.919	0.285625	1.301	0.24875	0.193125	0.00075	-7.5368	0.0006	-0.0585	7.53755	8.4998	-0.012335	0.0335	-0.0018	8.51213	-7.01037	0.13125	0.52331	-0.11935	0.039375	0.6482	0.04625	0.135625	0.096865	-0.00075	0.00334	-0.00015	0.097615	0.08295	-0.01925	0.0011	-0.0006	0.1022	4
1	Non-dominant	B2	None	1	4	3	-1460.26	0.510625	3.587	-74.743	0.18875	0.7162	0.320625	0.14625	0.0048	-1.726	0.00045	-0.01385	1.7308	23.7235	-0.0107	0.10071	-0.00125	23.7342	-9.19685	0.19125	0.451	9.52841	0.06	0.5502	0.005625	0.151875	0.452158	-0.1346	0.01824	-0.00515	0.586758	0.1217	-0.0422	0.0016	-0.001	0.1639	4
1	Non-dominant	B2	None	1	4	4	-842.598	0.274375	2.654	-278.065	0.4275	1.065	0.29375	0.17375	0.06195	-3.63555	0.00145	-0.01335	3.6975	12.7541	-0.00245	0.04456	-0.0008	12.7565	-7.56162	0.135	0.37431	-1.55095	0.024375	0.4366	0.0225	0.189375	0.0007	-0.00865	0.00035	-0.00055	0.00935	0.01505	-0.10755	0.00045	-0.00165	0.1226	4
1	Non-dominant	B2	None	1	4	5	-817.185	0.395625	2.81	-165.378	0.236875	1.613	0.9825	0.22375	3.71082	-0.07645	0.0234	-0.00315	3.78727	14.3504	-0.3474	0.066	-0.0028	14.6978	-6.50902	0.13875	0.29831	0.55215	0.056875	0.347	0.06	0.17125	0.09877	-0.12265	0.00345	-0.00415	0.22142	0.20615	-0.00415	0.0031	-0.0002	0.2103	4
1	Non-dominant	B2	None	1	4	6	-958.738	0.48375	2.385	-234.983	0.29125	1.866	0.219375	0.143125	1.58987	-0.0241	0.01048	-0.0009	1.61397	16.2053	-0.073	0.07486	-0.0006	16.2783	-9.82613	0.180625	0.22265	24.4055	0.0575	0.52215	0.0275	0.161875	0.990998	-0.13905	0.03274	-0.00475	1.13005	0.13515	-0.0283	0.00265	-0.00065	0.16345	4
1	Non-dominant	B2	None	1	4	7	-483.865	0.3575	1.3	-184.391	0.230625	1.895	0.1675	0.128125	6.78324	-0.0042	0.0566	-0.0011	6.78744	7.2959	-0.1074	0.02765	-0.00305	7.4033	-14.8948	0.28625	0.14842	15.8032	0.043125	0.50765	-0.089375	0.1625	1.22491	-0.0299	0.04729	-0.00276	1.25481	0.718778	-0.0488	0.00545	-0.00115	0.767578	4
1	Non-dominant	B2	None	1	4	8	-413.234	0.24625	1.82	-216.228	0.375	1.759	0.2525		6.75942	-0.537268	0.038495	-0.005185	7.29669	9.32996	-0.0097	0.04561	-0.00105	9.33966	-9.54292	0.180625	0.1363	24.0303	0.459375	0.084		-0.210625	0.689187	-0.09925	0.0017	-0.0023	0.788437	0.259865	-0.021475	0.004405	-0.000615	0.28134	4
1	Non-dominant	B2	None	1	5	1	-226.119	0.185625	1.728	-240.821	0.37625	0.8421	0.255	0.21125	0.0022658	-7.71647	0.000638	-0.020738	7.71874	5.42367	-0.022914	0.046333	-0.001567	5.44659	-10.2835	0.1175	0.59677	-4.64405	0.039375	0.7644	0.066875	0.1375	0.0909228	-0.0093428	0.0047162	-0.0009138	0.100266	0.0941	-0.0224	0.00175	-0.00075	0.1165	5
1	Non-dominant	B2	None	1	5	2	-307.247	0.214375	1.958	-52.8974	0.185	0.7573	0.414375	0.175625	0.0624	-2.01945	0.0011	-0.0208	2.08185	5.26298	-0.00313	0.03123	-0.00035	5.26611	-27.9806	0.155625	0.52188	11.443	0.074375	0.6274	0.031875	0.095625	0.02595	-1.63135	0.00135	-0.05055	1.6573	0.41467	-0.33945	0.00712	-0.01105	0.75412	5
1	Non-dominant	B2	None	1	5	3	-852.388	0.474375	2.476	-191.887	0.425	1.038	0.28125	0.185625	0.18035	-2.27635	0.00205	-0.01335	2.4567	13.6174	-0.11735	0.0549	-0.0024	13.7347	-7.06112	0.124375	0.44788	-96.8411	0.29375	1.782	0.049375	0.13375	0.724494	-0.6365	0.01822	-0.01995	1.36099	0.0079	-0.09445	0.0003	-0.0031	0.10235	5
1	Non-dominant	B2	None	1	5	4	-488.078	0.256875	1.775	-120.775	0.2475	0.9974	0.330625	0.201875	0.00215	-1.98585	0.0006	-0.012	1.988	4.30513	-0.0158	0.02927	-0.0006	4.32093	-6.40749	0.095625	0.374	7.28458	0.060625	0.4807	0.06	0.14125	0.00165	-0.9771	0.0002	-0.033	0.97875	0.0611	-0.01905	0.0014	-0.0007	0.08015	5
1	Non-dominant	B2	None	1	5	5	-484.122	0.230625	1.964	-61.8841	0.174375	0.9897	0.2425	0.136875	2.64419	-0.0743	0.03567	-0.002	2.71849	6.20024	-0.02555	0.0372	-0.0012	6.22579	-7.42042	0.130625	0.3005	-13.081	0.08875	0.7974	0.03875	0.145	0.2814	-0.2863	0.00775	-0.00785	0.5677	0.1242	-0.02165	0.00225	-0.00095	0.14585	5
1	Non-dominant	B2	None	1	5	6	-371.746	0.199375	1.622	-56.9437	0.095625	1.243	0.228125	0.331875	0.1937	-0.00745	0.00295	-0.00035	0.20115	2.3412	-0.2384	0.02025	-0.00755	2.5796	-21.1279	0.1525	0.5251	-5.9315	0.07125	0.318	0.084375	0.1625	0.0294	-0.92035	0.00215	-0.02005	0.94975	0.0102	-0.33735	0.0006	-0.0101	0.34755	5
1	Non-dominant	B2	None	1	5	7	-354.981	0.201875	1.414	-139.491	0.265	1.361	0.3225	0.120625	3.23025	-0.16755	0.02633	-0.0038	3.3978	4.62986	-0.00985	0.0322	-0.0006	4.63971	-8.54845	0.163125	0.148	1.89384	0.039375	0.1731	0.070625	0.18	0.136182	-0.0369	0.00623	-0.00167	0.173082	0.09043	-0.06905	0.00175	-0.00115	0.15948	5
1	Non-dominant	B2	None	1	5	8	-817.894	0.65875	1.602	-289	0.5525	1.471	0.1975		7.78416	-0.24025	0.03016	-0.00162	8.02441	18.1793	-0.10975	0.05154	-0.00525	18.2891	-12.042	0.16625	0.1856	-1.33383	0.04625	0.1283		0.20125	0.021588	-0.409695	0.001815	-0.015715	0.431283	0.05255	-0.06675	0.0007	-0.0018	0.1193	5
1	Non-dominant	B2	None	2	1	1	-78.6299	0.085	1.174	-517.552	0.57	1.001	0.349375	0.184375	0.0913704	-16.0908	0.0023	-0.04895	16.1821	0.537098	-0.003278	0.01233	-0.000253	0.540376	-27.9923	0.135	0.60942	-4.5698	0.06125	0.8569	0.10375	0.08	0.166669	-0.06458	0.00639	-0.0018	0.231249	0.0556	-0.3486	0.001	-0.0147	0.4042	6
1	Non-dominant	B2	None	2	1	2	-1655.12	0.415	4.762	-275.673	0.380625	1.359	0.219375	0.178125	0.031424	-9.18311	0.00269	-0.04123	9.21453	11.6661	-0.312586	0.039775	-0.007225	11.9786	-9.07225	0.141875	0.526	-1.6683	0.0225	0.5999	0.096875	0.213125	0.0488	-0.0114	0.00284	-0.0015	0.0602	0.1024	-0.01565	0.0019	-0.0008	0.11805	6
1	Non-dominant	B2	None	2	1	3	-843.197	0.284375	2.763	-178.088	0.2875	0.9936	0.336875	0.17	0.07482	-2.00395	0.00385	-0.01075	2.07877	18.2877	-0.0011	0.072	-0.00075	18.2888	-6.06479	0.120625	0.44881	7.8885	0.063125	0.4412	0.084375	0.14	0.00515	-0.2678	0.0004	-0.0075	0.27295	0.10515	-0.02715	0.00165	-0.00055	0.1323	6
1	Non-dominant	B2	None	2	1	4	-1277.02	0.4125	2.938	-249.518	0.3725	1.666	0.415	0.160625	0.1193	-2.90475	0.00175	-0.02195	3.02405	16.6606	-0.0178	0.04785	-0.00145	16.6784	-6.59506	0.11	0.37469	1.2206	0.03625	0.3991	0.11875	0.14125	0.0003	-0.0717	0.0001	-0.0031	0.072	0.17035	-0.01295	0.00265	-0.00065	0.1833	6
1	Non-dominant	B2	None	2	1	5	-955.349	0.38625	2.113	-187.179	0.375625	1.624	0.140625	0.165625	1.97544	-0.10075	0.01155	-0.00115	2.07619	13.8143	-0.6464	0.0436	-0.0103	14.4607	-8.87503	0.173125	0.301	5.6604	0.0425	0.2969	0.06875	0.1325	0.208515	-0.00625	0.00618	-0.00165	0.214765	0.18186	-0.0129	0.00229	-0.0004	0.19476	6
1	Non-dominant	B2	None	2	1	6	-758.568	0.288125	2.161	-196.178	0.330625	1.22	0.275625	0.165	1.42686	-0.4986	0.00775	-0.00735	1.92546	12.8813	-0.05305	0.05684	-0.00335	12.9343	-7.31261	0.163125	0.22231	-1.4712	0.0275	0.2578	0.0275	0.1725	0.0001	-0.05	0.00015	-0.00235	0.0501	0.02275	-0.0804	0.0006	-0.0011	0.10315	6
1	Non-dominant	B2	None	2	1	7	-428.759	0.22875	1.762	-42.1159	0.249375	0.9905	0.24	0.1675	1.391	-0.06405	0.01528	-0.0012	1.45505	7.35284	-0.00365	0.04985	-0.00045	7.35649	-9.76486	0.19125	0.15	18.7615	0.5125	0.3306	0.255	-0.23625	0.568436	-1.10609	0.020815	-0.016985	1.67452	0.0673	-0.05725	0.0014	-0.0016	0.12455	6
1	Non-dominant	B2	None	2	1	8	-348.103	0.20375	1.332	-170.576	0.435625	1.697	0.1725		4.71384	-0.311231	0.027749	-0.002581	5.02507	5.30037	-0.02505	0.03658	-0.00175	5.32542	-14.4278	0.1875	0.0952	2.56391	0.0425	0.20419		0.215	0.01152	-0.3886	0.00095	-0.01625	0.40012	0.122786	-0.077025	0.0016	-0.0017	0.199811	6
1	Non-dominant	B2	None	2	2	1	-1183.43	0.54125	2.808	-210.181	0.299375	1.705	0.264375	0.173125	0.010726	-6.73422	0.001365	-0.052665	6.74495	12.3958	-0.003645	0.03727	-0.0005	12.3994	-17.4453	0.109375	0.59988	0.5098	0.073125	0.6716	0.08875	0.12125	0.074211	-0.1082	0.0028	-0.00265	0.182411	0.0725	-0.2997	0.0018	-0.0104	0.3722	7
1	Non-dominant	B2	None	2	2	2	-672.681	0.291875	3.074	-216.207	0.31375	1.304	0.244375	0.17875	0.1049	-7.65195	0.0018	-0.0616	7.75685	5.48703	-0.13778	0.030115	-0.005485	5.62481	-7.38276	0.15375	0.523	1.1745	0.286875	0.6637	0.00375	0.133125	0.26315	-1.572	0.00155	-0.04345	1.83515	0.01535	-0.12785	0.00045	-0.00255	0.1432	7
1	Non-dominant	B2	None	2	2	3	-1237.3	0.528125	3.48	-38.3389	0.085625	0.7287	0.386875	0.19625	0.09664	-0.2733	0.00419	-0.0083	0.36994	16.2598	-0.02907	0.04585	-0.00294	16.2888	-7.3371	0.13375	0.44977	-5.0312	0.08125	0.7167	0.028125	0.149375	0.0154	-0.2582	0.00055	-0.00775	0.2736	0.07195	-0.02325	0.0024	-0.0007	0.0952	7
1	Non-dominant	B2	None	2	2	4	-595.411	0.224375	2.584	-117.073	0.369375	0.8347	0.39375	0.175	1.07442	-1.3134	0.0099	-0.0174	2.38782	11.6868	-0.01565	0.07097	-0.00135	11.7024	-5.39292	0.11375	0.374	12.9253	0.089375	0.3835	0.27	0.12875	0.00495	-0.5467	0.00045	-0.01415	0.55165	0.0706	-0.0229	0.00233	-0.00115	0.0935	7
1	Non-dominant	B2	None	2	2	5	-647.894	0.31875	1.996	-111.738	0.159375	1.48	0.388125	0.184375	1.11818	-0.0024	0.0095	-0.001	1.12058	6.43207	-0.1064	0.04766	-0.00175	6.53847	-8.59741	0.149375	0.29831	-4.35345	0.085625	0.5952	0.03625	0.19375	0.00045	-0.74715	0.0002	-0.0211	0.7476	0.0188	-0.06	0.0005	-0.0022	0.0788	7
1	Non-dominant	B2	None	2	2	6	-482.422	0.27375	1.938	-178.072	0.344375	1.742	0.4275	0.208125	2.15225	-0.25655	0.01728	-0.00425	2.4088	4.36799	-0.001	0.02898	-0.00035	4.36899	-42.029	0.1825	0.8389	-0.36293	0.275	0.3983	0.02375	0.136875	0.02365	-1.1264	0.0007	-0.0248	1.15005	0.0159	-0.8528	0.00055	-0.01815	0.8687	7
1	Non-dominant	B2	None	2	2	7	-247.276	0.220625	1.041	-118.362	0.25	1.406	0.326875	0.185	4.5071	-0.03235	0.02575	-0.0025	4.53945	2.84561	-0.0088	0.01515	-0.00055	2.85441	-8.62131	0.21875	0.15031	-14.2718	0.101875	0.8699	-0.008125	0.209375	0.174915	-2.632	0.0047	-0.08145	2.80692	0.151657	-0.0372	0.00264	-0.00065	0.188857	7
1	Non-dominant	B2	None	2	2	8	-299.105	0.1975	0.9589	-160.319	0.414375	1.338	0.23125		4.4983	-0.126395	0.01699	-0.00211	4.6247	4.84341	-0.79505	0.04154	-0.01285	5.63846	-16.5661	0.16625	0.387	-1.89357	0.073125	0.1556		0.173125	0.0487136	-0.101544	0.001362	-0.002938	0.150258	0.15611	-0.013635	0.00308	-0.00065	0.169745	7
1	Non-dominant	B2	None	2	3	1	-887.16	0.36	3.107	-263.493	0.468125	1.221	0.235	0.146875	0.022478	-8.06362	0.000809	-0.02908	8.0861	8.70673	-0.263321	0.0411485	-0.0031515	8.97006	-9.49284	0.10625	0.599	2.6764	0.045625	0.9381	0.093125	0.16375	0.105399	-0.563837	0.0060525	-0.0227075	0.669237	0.1295	-0.01305	0.0023	-0.0008	0.14255	8
1	Non-dominant	B2	None	2	3	2	-1193.63	0.47125	3.932	-191.584	0.305625	1.508	0.250625	0.19625	0.2386	-6.17365	0.0018	-0.0522	6.41225	25.6216	-1.60885	0.09539	-0.0215	27.2304	-6.60573	0.130625	0.52531	-11.5363	0.035625	0.9507	0.064375	0.14125	0.087549	-0.3086	0.00558	-0.01365	0.396149	0.18975	-0.01985	0.00285	-0.00085	0.2096	8
1	Non-dominant	B2	None	2	3	3	-537.622	0.259375	2.882	-82.9384	0.185625	1.156	0.355625	0.12	0.18781	-0.6086	0.00406	-0.009	0.79641	12.532	-0.00165	0.06763	-0.0004	12.5336	-11.6122	0.16375	0.44831	0.90925	0.053125	0.504	0.0525	0.113125	0.0159	-0.04795	0.0007	-0.0015	0.06385	0.13345	-0.0459	0.002	-0.0009	0.17935	8
1	Non-dominant	B2	None	2	3	4	-409.669	0.2125	2.169	-57.2053	0.203125	1.076	0.369375	0.168125	0.27425	-0.5378	0.0022	-0.0124	0.81205	3.89182	-0.4611	0.0249	-0.0153	4.35292	-5.3784	0.145625	0.37465	0.9069	0.05125	0.5012	0.03375	0.141875	0.01	-0.2143	0.00105	-0.00775	0.2243	0.0329	-0.02615	0.0005	-0.0005	0.05905	8
1	Non-dominant	B2	None	2	3	5	-710.106	0.255	2.789	-114.281	0.2325	1.207	0.313125	0.115	1.35009	-0.07145	0.0135	-0.0023	1.42154	8.48689	-0.00065	0.0364	-0.0002	8.48754	-10.3826	0.154375	0.29831	4.77483	0.06	0.4156	0.050625	0.125	0.6361	-0.0353	0.02178	-0.00135	0.6714	0.2101	-0.00045	0.00225	-0.00025	0.21055	8
1	Non-dominant	B2	None	2	3	6	-504.065	0.2925	2.05	-225.106	0.381875	1.106	0.26375	0.161875	2.57617	-0.43245	0.0104	-0.0067	3.00862	9.59846	-0.0852	0.04755	-0.00245	9.68366	-9.73328	0.166875	0.223	-7.1441	0.031875	0.4845	0.066875	0.145		-0.2092	0.0001	-0.0082	0.2092	0.20599	-0.00785	0.00248	-0.0004	0.21384	8
1	Non-dominant	B2	None	2	3	7	-910.76	0.830625	1.98	-154.759	0.655625	1.408	0.359375	0.10875	4.05565	-2.3854	0.02353	-0.0289	6.44105	18.1253	-0.29785	0.07158	-0.00205	18.4232	-6.77097	0.166875	0.14888	1.4842	0.046875	0.2181	0.065	0.1625	0.110385	-0.04875	0.0034	-0.0027	0.159135	0.206589	-0.0551	0.00398	-0.001	0.261689	8
1	Non-dominant	B2	None	2	3	8	-666.234	0.33875	1.915	-203.22	0.34875	1.585	0.271875		7.551	-0.062585	0.030705	-0.001735	7.61358	9.25326	-0.0238	0.04953	-0.0014	9.27706	-14.4637	0.20625	0.1697	24.5313	0.074375	0.81642		0.160625	1.81886	-0.0736885	0.0516955	-0.0029845	1.89255	0.551219	-0.012624	0.00515	-0.00075	0.563843	8
1	Non-dominant	B2	None	2	4	1	-319.732	0.21125	1.639	-89.8152	0.2525	0.6862	0.294375	0.129375	0.086456	-2.61925	0.00352	-0.01835	2.70571	14.7633	-0.0014285	0.073155	-0.000945	14.7648	-11.6208	0.13125	0.59731	-1.0602	0.015	0.6782	0.2225	0.14625	0.030186	-0.0023	0.002255	-0.001235	0.032486	0.21745	-0.0243	0.00435	-0.00095	0.24175	9
1	Non-dominant	B2	None	2	4	2	-446.069	0.239375	2.477	-176.841	0.409375	0.8417	0.22625	0.184375	0.1265	-5.05545	0.0022	-0.0214	5.18195	3.01597	-0.0061	0.01369	-0.0005	3.02207	-9.31705	0.1275	0.52331	-3.6204	0.08375	0.5322	0.035	0.195625	0.3916	-0.007	0.00315	-0.00315	0.3986	0.02775	-0.02415	0.0007	-0.0008	0.0519	9
1	Non-dominant	B2	None	2	4	3	-1589.87	0.530625	3.562	-100.861	0.25	0.8763	0.299375	0.09625	0.122215	-0.9595	0.00453	-0.0087	1.08171	23.2599	-0.0429	0.07794	-0.0021	23.3028	-6.71634	0.151875	0.44931	-1.6728	0.01625	0.5971	0.256875	0.189375	0.0358	-0.08455	0.00755	-0.00765	0.12035	0.07875	-0.0427	0.001	-0.0015	0.12145	9
1	Non-dominant	B2	None	2	4	4	-620.957	0.265	2.299	-229.13	0.435	1.275	0.244375	0.168125	0.3544	-2.1809	0.00475	-0.00975	2.5353	10.4957	-0.01755	0.04946	-0.00195	10.5132	-7.74024	0.145	0.37427	-3.18785	0.016875	0.6406	0.09	0.2	0.01955	-0.1089	0.00555	-0.00785	0.12845	0.13945	-0.00745	0.0022	-0.0004	0.1469	9
1	Non-dominant	B2	None	2	4	5	-1011.02	0.4	2.803	-287.047	0.3675	1.49	0.2325	0.171875	2.65457	-0.1333	0.01365	-0.00265	2.78787	21.6441	-0.01945	0.06553	-0.00135	21.6635	-10.1806	0.275625	0.29931	-0.5277	0.01375	0.3226	-0.060625	0.158125	0.0005	-0.00125	0.0002	-0.0002	0.00175	0.143197	-0.1167	0.003826	-0.00115	0.259897	9
1	Non-dominant	B2	None	2	4	6	-523.25	0.2425	1.778	-160.688	0.249375	1.392	0.285	0.155	1.30547	-0.03125	0.01247	-0.001	1.33672	10.2208	-0.00155	0.05383	-0.0006	10.2224	-5.80685	0.1175	0.22531	-3.2733	0.018125	0.4572	0.09	0.163125	0.13425	-0.1554	0.0186	-0.0186	0.28965	0.119375	-0.0251	0.001561	-0.001115	0.144475	9
1	Non-dominant	B2	None	2	4	7	-604.855	0.27625	1.792	-71.6818	0.189375	1.269	0.248125	0.11875	1.93075	-0.1607	0.02039	-0.0028	2.09145	11.1509	-0.00025	0.05544	-0.0002	11.1511	-6.7347	0.13875	0.15065	-3.143	0.020625	0.3782	0.1175	0.228125	0.01265	-0.11405	0.00575	-0.00575	0.1267	0.159456	-0.00349	0.00283	-0.00025	0.162946	9
1	Non-dominant	B2	None	2	4	8	-632.793	0.288125	1.648	-198.205	0.518125	1.459	0.2		6.23606	-0.661101	0.023988	-0.003342	6.89716	3.18172	-0.1075	0.0231	-0.00385	3.28922	-8.98696	0.13125	0.1607	1.69707	0.018125	0.14408		0.210625	0.05499	-0.003275	0.003795	-0.001185	0.058265	0.267262	-0.033733	0.004318	-0.001412	0.300995	9
1	Non-dominant	B2	None	2	5	1	-210.026	0.166875	1.574	-173.451	0.326875	0.8849	0.269375	0.143125	0.0707265	-4.93973	0.00262	-0.02247	5.01045	3.93723	-0.00428	0.03328	-0.00098	3.9415	-9.75896	0.103125	0.59031	-14.4443	0.085625	1.05	0.08125	0.105625	0.390908	-0.00032	0.00932	-0.00045	0.391228	0.11125	-0.02215	0.00325	-0.00085	0.1334	10
1	Non-dominant	B2	None	2	5	2	-644.77	0.334375	1.959	-53.4697	0.216875	0.929	0.290625	0.145625	0.18265	-1.87115	0.00305	-0.02705	2.0538	3.38945	-0.231725	0.0241235	-0.0057465	3.62117	-99.5982	0.20875	1.63	23.5751	0.08875	0.588	-0.0425	0.05625	0.929681	-0.042	0.02317	-0.00135	0.971681	0.08305	-0.33645	0.00095	-0.01045	0.4195	10
1	Non-dominant	B2	None	2	5	3	-386.039	0.205625	1.994	-49.9422	0.185	0.7486	0.341875	0.100625	0.0034	-1.12155	0.0004	-0.0111	1.12495	8.01405	-0.0002	0.0442	-0.0001	8.01425	-6.92723	0.13125	0.45065	-12.9786	0.13125	1.075	0.049375	0.109375	0.20702	-0.2555	0.00793	-0.0101	0.46252	0.06295	-0.05675	0.0012	-0.002	0.1197	10
1	Non-dominant	B2	None	2	5	4	-519.385	0.243125	2.092	-149.77	0.30875	0.9901	0.2075	0.126875	0.10535	-2.0933	0.00195	-0.01435	2.19865	10.2952	-0.0987	0.0552	-0.0035	10.3939	-7.45207	0.163125	0.37277	3.384	0.068125	0.378	0.006875	0.1125	0.00785	-0.16415	0.00045	-0.00445	0.172	0.0212	-0.0695	0.0005	-0.0012	0.0907	10
1	Non-dominant	B2	None	2	5	5	-532.861	0.235625	2.031	-104.156	0.24875	1.289	0.25875	0.124375	1.44369	-0.0037	0.01847	-0.00035	1.44739	10.8629	-0.0534	0.05827	-0.00225	10.9163	-7.95786	0.116875	0.29931	5.58051	0.08875	0.479	0.091875	0.10625	0.19436	-0.188	0.0085	-0.0085	0.38236	0.02724	-0.0465	0.001	-0.0012	0.07374	10
1	Non-dominant	B2	None	2	5	6	-315.224	0.169375	1.606	-137.251	0.260625	1.65	0.216875	0.119375	1.14581	-0.07085	0.01323	-0.00135	1.21666	5.45328	-0.13485	0.03143	-0.00465	5.58813	-9.204	0.176875	0.22331	-9.4438	0.30375	0.2385	-0.01375	0.1625	0.15427	-0.18325	0.00446	-0.0007	0.33752	0.021181	-0.20128	0.00055	-0.00195	0.222461	10
1	Non-dominant	B2	None	2	5	7	-509.719	0.3575	1.439	-271.218	0.413125	1.606	0.2475	0.135625	7.20429	-0.02475	0.02803	-0.00115	7.22904	9.17163	-0.14555	0.03433	-0.00415	9.31718	-6.38858	0.11375	0.14888	-1.69347	0.099375	0.4849	0.084375	0.11625	0.14761	-0.48565	0.00285	-0.01665	0.63326	0.010825	-0.073225	0.000435	-0.002065	0.08405	10
1	Non-dominant	B2	None	2	5	8	-344.455	0.223125	0.9457	-241.292	0.366875	1.545	0.24		6.83962	-0.07583	0.0292	-0.0014	6.91545	2.63097	-0.52435	0.01695	-0.01275	3.15532	-14.2627	0.1625	0.2743	-3.76163	0.085	0.2914		0.159375	0.180992	-0.19835	0.00484	-0.0071	0.379342	0.227691	-0.0030245	0.00378	-0.00045	0.230716	10
1	Non-dominant	B2	None	3	1	1	-313.241	0.165625	2.19	-277.055	0.353125	1.359	0.210625	0.15125	0.012775	-8.37772	0.001515	-0.0517	8.3905	4.70356	-0.011416	0.043094	-0.001496	4.71498	-8.39397	0.138125	0.59792	-7.9429	0.09875	0.929	0.0225	0.1175	0.135403	-0.13855	0.00383	-0.0031	0.273953	0.0473	-0.05435	0.0012	-0.001	0.10165	11
1	Non-dominant	B2	None	3	1	2	-3490.45	0.880625	3.627	-77.0908	0.1425	0.8715	0.27625	0.18375		-2.16595		-0.0221	2.16595	38.2301	-0.17069	0.07013	-0.0066	38.4008	-5.19073	0.074375	0.5335	4.4298	0.07375	0.5283	0.0725	0.100625	0.0371	-0.05035	0.0012	-0.0011	0.08745	0.0477	-0.01435	0.0013	-0.0008	0.06205	11
1	Non-dominant	B2	None	3	1	3	-1341.34	0.381875	3.069	-223.802	0.30125	1.22	0.199375	0.246875	0.03245	-2.51965	0.00075	-0.01605	2.5521	21.7481	-0.00285	0.06397	-0.00055	21.751	-6.35225	0.07	0.45662	11.5999	0.07625	0.4586	0.11375	0.134375	0.206464	-0.01875	0.00801	-0.0006	0.225214	0.02105	-0.0265	0.00115	-0.00095	0.04755	11
1	Non-dominant	B2	None	3	1	4	-832.618	0.398125	2.507	-84.4072	0.18875	1.224	0.19875	0.163125	0.18556	-0.4787	0.00608	-0.0064	0.66426	15.7276	-0.7972	0.07549	-0.01	16.5248	-7.42152	0.11125	0.37719	-13.0391	0.09125	0.9165	0.028125	0.13125	0.3611	-0.02715	0.01319	-0.0008	0.38825	0.14805	-0.0269	0.0029	-0.0009	0.17495	11
1	Non-dominant	B2	None	3	1	5	-730.203	0.3925	1.847	-118.988	0.1875	1.346	0.33375	0.249375	1.13428	-0.00055	0.00755	-0.00035	1.13483	12.4384	-0.02165	0.06239	-0.0023	12.4601	-7.05121	0.066875	0.29269	4.1756	0.09125	0.5335	0.0925	0.14625	0.36223	-0.0673	0.01295	-0.00305	0.42953	0.250389	-0.0007	0.00642	-0.0009	0.251089	11
1	Non-dominant	B2	None	3	1	6	-565.83	0.245625	2.004	-163.237	0.32625	1.194	0.21125	0.156875	1.79053	-0.0255	0.01694	-0.00085	1.81603	7.4137	-0.03135	0.0391	-0.0015	7.44505	-6.77161	0.161875	0.208	-3.3589	0.09875	0.4368	0.000625	0.138125	0.14081	-0.18165	0.0033	-0.0049	0.32246	0.196998	-0.021	0.0039	-0.0005	0.217998	11
1	Non-dominant	B2	None	3	1	7	-416.249	0.22	1.719	-104.146	0.31875	1.319	0.196875	0.181875	2.97099	-0.1645	0.02998	-0.00115	3.13549	5.84384	-0.11195	0.03398	-0.00395	5.95579	-7.96818	0.15375	0.16565	-1.75615	0.08625	0.4414	0.04875	0.108125	0.347805	-0.08075	0.0123	-0.0029	0.428555	0.198283	-0.0256	0.00323	-0.00095	0.223883	11
1	Non-dominant	B2	None	3	1	8	-276.375	0.186875	1.14	-162.594	0.386875	1.294	0.185		4.85035	-0.06884	0.02602	-0.00097	4.91919	3.98826	-0.16255	0.02734	-0.00475	4.15081	-5.84425	0.096875	0.0802	1.17491	0.09125	0.2232		0.17125	0.325801	-0.12025	0.00988	-0.0045	0.446051	0.0249414	-0.087599	0.0009395	-0.0025135	0.11254	11
1	Non-dominant	B2	None	3	2	1	-205.645	0.18875	1.891	-739.087	0.593125	1.367	0.2675	0.24	0.01109	-19.8675	0.000907	-0.035785	19.8786	2.88811	-0.014895	0.03042	-0.00115	2.903	-12.1696	0.096875	0.60015	-8.6656	0.0975	0.9895	0.08625	0.12	0.028601	-0.45955	0.001326	-0.01015	0.488151	0.1095	-0.01545	0.00235	-0.00085	0.12495	12
1	Non-dominant	B2	None	3	2	2	-452.057	0.248125	2.324	-152.437	0.23125	1.162	0.270625	0.210625	0.00215	-4.69205	0.00045	-0.04115	4.6942	3.09841	-0.35041	0.01778	-0.00582	3.44882	-4.76422	0.108125	0.52431	1.58735	0.059375	0.532	0.016875	0.14375	0.02525	-0.0796	0.0012	-0.0018	0.10485	0.0279	-0.0317	0.0006	-0.0015	0.0596	12
1	Non-dominant	B2	None	3	2	3	-1336.11	0.53375	2.663	-131.533	0.26875	1.108	0.31875	0.14875	0.35009	-1.4063	0.00454	-0.00925	1.75639	23.1014	-0.48235	0.087915	-0.007275	23.5838	-11.087	0.17125	0.45031	-1.471	0.08	0.5865	-0.016875	0.13125	0.02185	-0.09495	0.0008	-0.0019	0.1168	0.0459	-0.0845	0.00125	-0.00135	0.1304	12
1	Non-dominant	B2	None	3	2	4	-657.74	0.360625	2.208	-76.5315	0.159375	1.254	0.296875	0.215	1.14003	-0.00795	0.01215	-0.00135	1.14798	14.5508	-0.01115	0.0605	-0.0005	14.562	-14.1926	0.135	0.37431	1.9839	0.07375	0.3939	-0.0175	0.124375	0.0343	-0.0163	0.0011	-0.0004	0.0506	0.17757	-0.02765	0.00449	-0.00155	0.20522	12
1	Non-dominant	B2	None	3	2	5	-285.237	0.17	1.427	-493.834	0.613125	1.413	0.18375	0.126875	14.7653	-0.06705	0.03203	-0.00175	14.8323	1.96675	-0.0001	0.0119	-0.0001	1.96685	-17.2124	0.23625	0.29631	-3.7207	0.12125	0.4556	-0.09375	0.143125	0.408167	-0.02435	0.01197	-0.00085	0.432517	0.2703	-0.00255	0.0021	-0.0007	0.27285	12
1	Non-dominant	B2	None	3	2	6	-405.124	0.2	1.802	-137.183	0.300625	1.3	0.309375	0.15125	0.1026	-1.30185	0.0014	-0.0124	1.40445	8.84741	-0.00305	0.06043	-0.00075	8.85046	-15.0106	0.12875	0.2215	-0.1772	0.100625	0.3511	0.203125	0.13375	0.22372	-0.14375	0.00555	-0.00555	0.36747	0.191987	-0.00583	0.0047	-0.00132	0.197817	12
1	Non-dominant	B2	None	3	2	7	-329.891	0.176875	1.515	-192.748	0.290625	1.51	0.3225	0.17625	1.62919		0.01083	-0.0002	1.62919	4.73282	-0.002	0.0229	-0.0002	4.73482	-5.61534	0.088125	0.15069	-4.2667	0.118125	0.5517	0.038125	0.1625	0.463814	-0.18735	0.01474	-0.0078	0.651164	0.102822	-0.0076	0.002226	-0.00045	0.110422	12
1	Non-dominant	B2	None	3	2	8	-339.506	0.2075	1.385	-77.5457	0.235625	1.218	0.269375		1.95284	-0.170733	0.0160495	-0.0027405	2.12358	5.77707	-0.5065	0.03154	-0.01495	6.28357	-5.66905	0.11375	0.2312	-8.79814	0.141875	0.391		0.144375	0.127401	-1.71035	0.0019	-0.0381	1.83775	0.100059	-0.09258	0.004445	-0.001185	0.192639	12
1	Non-dominant	B2	None	3	3	1	-427.626	0.28125	1.753	-153.874	0.3075	1.268	0.2625	0.13625	0.521115	-4.2494	0.00619	-0.0343	4.77051	2.64553	-0.42642	0.0254845	-0.0047155	3.07195	-11.3759	0.161875	0.59931	-5.6423	0.10375	0.8654	0.05875	0.05625	0.179308	-0.034093	0.003244	-0.001346	0.213401	0.236	-0.07995	0.00385	-0.00105	0.31595	13
1	Non-dominant	B2	None	3	3	2	-432.505	0.326875	1.557	-598.873	0.954375	1.527	0.48125	0.205	0.3013	-19.7612	0.0013	-0.0392	20.0625	3.54671	-0.0482	0.02055	-0.00145	3.59491	-12.5632	0.1725	0.524	2.535	0.0625	0.5328	0.004375	0.070625	0.03035	-0.0573	0.00105	-0.00225	0.08765	0.06605	-0.03575	0.002	-0.001	0.1018	13
1	Non-dominant	B2	None	3	3	3	-350.796	0.213125	2.125	-178.833	0.263125	1.091	0.268125	0.261875	0.00135	-2.20315	0.00015	-0.01435	2.2045	6.22298	-0.0084	0.04487	-0.00095	6.23138	-16.9801	0.2425	0.44731	1.7337	0.083125	0.4783	-0.074375	0.094375	0.01175	-0.32315	0.00045	-0.01015	0.3349	0.1142	-0.1895	0.00135	-0.00185	0.3037	13
1	Non-dominant	B2	None	3	3	4	-956.393	0.531875	2.29	-168.728	0.355625	1.161	0.27125	0.143125	0.12735	-1.97935	0.00175	-0.01375	2.1067	8.98681	-0.0012	0.02923	-0.0005	8.98801	-14.8787	0.245	0.37377	-0.9838	0.07125	0.4981	-0.08875	0.114375	0.0276	-0.06605	0.0008	-0.003	0.09365	0.18395	-0.0653	0.0011	-0.0024	0.24925	13
1	Non-dominant	B2	None	3	3	5	-353.941	0.204375	1.313	-106.166	0.2125	1.36	0.2325	0.1575	1.36767	-0.0887	0.00988	-0.0022	1.45637	6.92631	-0.0355	0.0418	-0.0014	6.96181	-27.2163	0.283125	0.3915	13.6109	0.07125	0.3638	-0.07375	0.10875	1.24175	-0.24325	0.04648	-0.01095	1.485	1.20411	-0.0116	0.01423	-0.0006	1.21571	13
1	Non-dominant	B2	None	3	3	6	-393.032	0.236875	1.803	-92.5288	0.135	1.415	0.280625	0.281875	0.2744	-0.01015	0.00311	-0.00045	0.28455	3.64938	-0.5549	0.02455	-0.00785	4.20428	-29.1145	0.32125	0.3682	16.0678	0.083125	0.26562	-0.14125	0.111875	0.705162	-0.00875	0.01857	-0.00045	0.713912	0.443	-0.08145	0.00223	-0.00155	0.52445	13
1	Non-dominant	B2	None	3	3	7	-210.723	0.139375	1.348	-89.3906	0.17125	1.298	0.236875	0.14375	2.68381	-0.101871	0.0272195	-0.0031705	2.78568	0.0986	-0.5108	0.00395	-0.00635	0.6094	-41.6733	0.444375	0.9878	10.9635	0.094375	0.45019	0.0825	0.10625	1.0821	-0.1332	0.04019	-0.00635	1.2153	0.741098	-0.01975	0.0102	-0.00045	0.760848	13
1	Non-dominant	B2	None	3	3	8	-372.681	0.224375	1.519	-180.551	0.2775	1.382	0.275625		4.71723	-0.001315	0.0217225	-0.0009075	4.71855	7.56412	-0.2024	0.0484	-0.00405	7.76652	-30.6874	0.2825	0.246	1.71109	0.07125	0.0871		0.146875	0.043766	-0.04263	0.00105	-0.00125	0.086396	0.407755	-0.113859	0.00208	-0.0037	0.521614	13
1	Non-dominant	B2	None	3	4	1	-2569.29	0.771875	3.463	-121.638	0.250625	1.003	0.375	0.185625	0.149051	-3.90702	0.0016	-0.0323	4.05607	47.5734	-0.02895	0.07663	-0.0011	47.6024	-12.8518	0.228125	0.59615	-3.45485	0.091875	0.7728	-0.07625	0.105625	0.21465	-0.015405	0.00475	-0.00095	0.230055	0.15455	-0.0218	0.001	-0.0007	0.17635	14
1	Non-dominant	B2	None	3	4	2	-1060.87	0.38125	2.543	-143.164	0.2675	1.002	0.31875	0.16875	0.077121	-4.88125	0.00205	-0.02765	4.95837	6.74417	-3.52567	0.02704	-0.03116	10.2698	-14.8682	0.248125	0.52431	-1.4939	0.06625	0.6441	-0.089375	0.09125	0.105076	-0.0536	0.0036	-0.0014	0.158676	0.0797	-0.10625	0.00065	-0.00155	0.18595	14
1	Non-dominant	B2	None	3	4	3	-1373.49	0.430625	3.553	-178.876	0.355	1.082	0.26125	0.154375	0.05525	-1.94525	0.0013	-0.0135	2.0005	26.0558	-0.3379	0.07763	-0.0055	26.3937	-17.9356	0.31375	0.45	-0.5784	0.06875	0.491	-0.14125	0.1025	0.0235	-0.04465	0.00065	-0.00135	0.06815	0.589611	-0.00335	0.006915	-0.0002	0.592961	14
1	Non-dominant	B2	None	3	4	4	-622.359	0.2675	2.184	-63.1056	0.183125	1.007	0.278125	0.175625	0.0045	-0.9473	0.00065	-0.00675	0.9518	8.65046	-0.0429	0.04575	-0.00325	8.69336	-17.3864	0.299375	0.37331	1.9826	0.06875	0.386	-0.126875	0.098125	0.0116	-0.1082	0.00035	-0.00315	0.1198	0.32845	-0.11355	0.00145	-0.00185	0.442	14
1	Non-dominant	B2	None	3	4	5	-438.98	0.215625	2.362	-144.668	0.245625	1.376	0.1875	0.173125	1.69114	-0.0068	0.01118	-0.0007	1.69793	11.2798	-0.00155	0.06539	-0.0005	11.2813	-16.5344	0.329375	0.29931	-6.52575	0.043125	0.4968	-0.12	0.139375	0.00045	-0.2586	0.00015	-0.00985	0.25905	0.2106		0.0023		0.2106	14
1	Non-dominant	B2	None	3	4	6	-423.334	0.21	1.727	-3.6286	0.08375	0.5831	0.443125	0.149375	0.06565	-0.0102	0.0018	-0.0005	0.07585	12.9873	-0.00065	0.06775	-0.00015	12.9879	-13.4174	0.26875	0.225	6.62608	0.073125	0.2442	-0.10625	0.103125	0.04775	-0.01705	0.0008	-0.0008	0.0648	0.26385	-0.19985	0.00185	-0.00275	0.4637	14
1	Non-dominant	B2	None	3	4	7	-1027.55	0.56625	2.385	-97.0484	0.239375	1.215	0.53375	0.140625	2.47939	-0.05897	0.01963	-0.00132	2.53836	18.8967	-0.52555	0.07368	-0.0084	19.4222	-30.6592	0.415	0.15496	10.1665	0.09625	0.50942	-0.190625	0.08625	1.62974	-0.33225	0.05322	-0.0133	1.96199	0.4364	-0.15615	0.0014	-0.0027	0.59255	14
1	Non-dominant	B2	None	3	4	8	-371.345	0.17625	2.156	-99.7454	0.244375	1.691	0.191875		2.69795	-0.304746	0.02776	-0.00331	3.00269	5.81774	-0.01915	0.04878	-0.00175	5.83689	-11.0884	0.1925	0.182	15.0464	0.10875	0.94419		0.133125	0.561489	-1.6491	0.02197	-0.04865	2.21059	0.227198	-0.00345	0.00317	-0.00015	0.230648	14
1	Non-dominant	B2	None	3	5	1	-639.346	0.443125	2.397	-27.2062	0.179375	0.7473	0.274375	0.12875	1.47233	-0.3143	0.0327	-0.00725	1.78663	12.8587	-0.513624	0.0504445	-0.0053655	13.3723	-10.5546	0.12125	0.59731	-2.2083	0.08	0.6989	0.02625	0.09125	0.123981	-0.020785	0.00352	-0.00105	0.144766	0.05725	-0.03275	0.0014	-0.0007	0.09	15
1	Non-dominant	B2	None	3	5	2	-4208.83	1.15688	5.509	-34.1707	0.1075	0.659	0.36375	0.15875	0.0061	-0.3571	0.00035	-0.00565	0.3632	72.2927	-0.047748	0.092285	-0.003125	72.3404	-11.7692	0.150625	0.52815	7.13655	0.100625	0.6161	-0.014375	0.1	0.06385	-0.63575	0.00135	-0.02095	0.6996	0.03515	-0.12925	0.0006	-0.0035	0.1644	15
1	Non-dominant	B2	None	3	5	3	-599.094	0.251875	2.396	-228.804	0.320625	1.465	0.49125	0.138125	2.52776	-0.00065	0.01102	-0.00035	2.52841	16.9827	-0.112443	0.063855	-0.013075	17.0951	-7.50402	0.12125	0.44731	2.1186	0.08875	0.4568	0.00625	0.105625	0.02255	-0.03955	0.0006	-0.0009	0.0621	0.00445	-0.15465	0.00035	-0.00475	0.1591	15
1	Non-dominant	B2	None	3	5	4	-663.216	0.3975	2.564	-191.648	0.283125	1.47	0.250625	0.12125	8.45799	-0.061453	0.0639	-0.00179	8.51945	9.89913	-0.979771	0.0567	-0.0095	10.8789	-14.3392	0.218125	0.373	-0.0297	0.0975	0.4179	-0.0675	0.085	0.03255	-0.02945	0.0008	-0.0005	0.062	0.11285	-0.13665	0.0012	-0.0036	0.2495	15
1	Non-dominant	B2	None	3	5	5	-576.84	0.2325	2.766	-158.135	0.253125	1.631	0.335625	0.1225	4.49928	-0.009539	0.0332055	-0.0009655	4.50882	7.52709	-0.372489	0.035995	-0.013305	7.89958	-13.3333	0.200625	0.30577	-1.6513	0.095	0.4498	-0.02625	0.09375	0.1428	-0.0538	0.00385	-0.00135	0.1966	0.393049	-0.03915	0.00495	-0.0009	0.432199	15
1	Non-dominant	B2	None	3	5	6	-463.272	0.17125	2.605	-91.9926	0.131875	1.18	0.3325	0.21625	0.0033755	-2.50935	0.00178	-0.02128	2.51273	11.5288	-0.02113	0.062125	-0.005505	11.5499	-8.20155	0.120625	0.22915	1.7376	0.07125	0.24	0.011875	0.120625	0.02745	-0.0164	0.00055	-0.00065	0.04385		-0.1783	0.0001	-0.0044	0.1783	15
1	Non-dominant	B2	None	3	5	7	-306.801	0.15625	2.064	-84.6993	0.18125	1.454	0.388125	0.16	0.0516022	-0.96279	0.001235	-0.009465	1.01439	5.56123	-0.138375	0.041345	-0.012175	5.6996	-122.309	0.49125	1.008	-6.5201	0.1125	0.3993	0.388125	0.161875	0.0777	-1.06795	0.0018	-0.0333	1.14565	0.637026	-1.77301	0.01224	-0.0158	2.41004	15
1	Non-dominant	B2	None	3	5	8	-196.494	0.1375	1.685	-188.202	0.4075	1.254	0.248125		2.59376	-0.12234	0.0161165	-0.0030635	2.7161	5.20256	-0.08847	0.0554	-0.00553	5.29103	-5.92833	0.083125	0.163	-10.0433	0.098125	0.7893		0.164375	0.053946	-1.97145	0.0011	-0.0449	2.0254	0.1049	-0.007616	0.002435	-0.000477	0.112516	15
1	Non-dominant	B2	None	4	1	1	-636.909	0.29625	2.421	-368.744	0.45125	1.249	0.308125	0.17125	0.033	-12.6991	0.00215	-0.04585	12.7321	11.9548	-0.017425	0.049815	-0.002015	11.9722	-5.61143	0.220625	0.6185	-10.1837	0.0975	1.055	0.285625	0.061875	0.36432	-0.17955	0.01276	-0.00395	0.54387	0.0177	-0.22655	0.00055	-0.00205	0.24425	16
1	Non-dominant	B2	None	4	1	2	-1300.86	0.69625	2.142	-45.3051	0.073125	0.8078	0.346875	0.183125	0.156326	-0.144505	0.004055	-0.005105	0.300831	9.98721	-0.898091	0.0231235	-0.0081265	10.8853	-6.70977	0.133125	0.53108	18.8159	0.0825	0.5027	0.02625	0.103125	0.00195	-1.751	0.00095	-0.05875	1.75295	0.01895	-0.09055	0.0004	-0.0023	0.1095	16
1	Non-dominant	B2	None	4	1	3	-395.108	0.210625	2.533	-138.945	0.2125	1.013	0.26	0.1775	1.76158		0.0107	-0.0002	1.76158	4.44952		0.03352		4.44952	-12.7607	0.2	0.44931	0.8444	0.074375	0.4843	0.003125	0.120625	0.00965	-0.2446	0.00055	-0.00725	0.25425	0.14495	-0.05205	0.00185	-0.00095	0.197	16
1	Non-dominant	B2	None	4	1	4	-341	0.235625	1.463	-55.5353	0.12875	1.029	0.223125	0.149375	1.44738	-0.00533	0.020015	-0.000745	1.45271	1.99405	-0.2311	0.0199	-0.0073	2.22515	-11.8566	0.18875	0.37265	-0.3508	0.08	0.4925	-0.038125	0.144375	0.0764	-0.03315	0.0022	-0.0012	0.10955	0.13125	-0.05185	0.00085	-0.00195	0.1831	16
1	Non-dominant	B2	None	4	1	5	-708.958	0.25625	2.06	-218.612	0.316875	1.323	0.335	0.216875	0.01089	-6.8737	0.0006	-0.0318	6.88459	9.79839	-0.0005	0.04827	-0.0005	9.79889	-11.1385	0.1825	0.299	4.0797	0.08	0.3123	-0.02625	0.15	0.0584	-0.1371	0.00285	-0.00595	0.1955	0.18855	-0.0014	0.0014	-0.0005	0.18995	16
1	Non-dominant	B2	None	4	1	6	-355.889	0.17625	1.806	-105.811	0.194375	1.561	0.32125	0.15375	0.229661	-1.51168	0.0035735	-0.0189765	1.74134	9.31543		0.05432		9.31543	-20.2629	0.335625	0.228	4.65452	0.083125	0.3381	-0.164375	0.123125	0.408818	-0.01965	0.01482	-0.00085	0.428468	0.477764	-0.02905	0.00303	-0.0006	0.506814	16
1	Non-dominant	B2	None	4	1	7	-419.115	0.25125	1.856	-89.3905	0.116875	1.778	0.32375	0.17625	0.500158	-0.689525	0.011285	-0.018305	1.18968	5.26537	-0.74355	0.04153	-0.01155	6.00892	-11.7505	0.1975	0.149	3.6094	0.095	0.3423	0.015	0.16125	0.610227	-0.10465	0.01554	-0.0048	0.714877	0.13337	-0.00825	0.00175	-0.00055	0.14162	16
1	Non-dominant	B2	None	4	1	8	-268.693	0.16125	2.187	-50.637	0.195	1.227	0.284375		1.37815	-0.116205	0.01784	-0.00226	1.49436	6.5815	-0.0033	0.06569	-0.00155	6.5848	-16.1329	0.285625	0.0785	1.45322	0.08	0.1705		0.17375	0.144448	-0.1338	0.0034	-0.0052	0.278248	0.41357	-0.03047	0.00255	-0.00095	0.44404	16
1	Non-dominant	B2	None	4	2	1	-1128.88	0.52875	2.278	-297.228	0.28875	1.685	0.25125	0.224375	0.0323035	-7.72306	0.00208	-0.0455	7.75536	10.8812	-0.001922	0.033865	-0.000665	10.8831	-21.063	0.165625	0.59777	-7.3719	0.08	1.18		0.120625	0.155411	-0.1654	0.0057	-0.0064	0.320811	0.389546	-0.01855	0.00991	-0.00085	0.408096	17
1	Non-dominant	B2	None	4	2	2	-1231.54	0.45375	3.089	-217.865	0.439375	1.182	0.238125	0.135	0.0283	-2.595	0.00065	-0.01085	2.6233	6.84103	-1.10795	0.04405	-0.01005	7.94898	-7.08079	0.12125	0.52288	11.652	0.159375	0.5415	0.05875	0.04375	0.04165	-1.25885	0.0015	-0.0362	1.3005	0.06075	-0.02645	0.0009	-0.0006	0.0872	17
1	Non-dominant	B2	None	4	2	3	-738.421	0.46375	2.01	-45.5804	0.21875	1.044	0.261875	0.150625	0.510869	-0.21825	0.01173	-0.0033	0.729119	5.33224	-0.5087	0.03107	-0.0051	5.84094	-9.64005	0.109375	0.449	1.6965	0.05625	0.4546	0.335	0.126875	0.00765	-0.04475	0.00035	-0.00125	0.0524	0.0655	-0.0471	0.0016	-0.0007	0.1126	17
1	Non-dominant	B2	None	4	2	4	-588.72	0.250625	2.825	-37.5917	0.179375	0.7272	0.294375	0.12125	1.70311	-0.02109	0.016785	-0.001615	1.7242	5.64604	-0.01925	0.03785	-0.00105	5.66529	-7.43717	0.13875	0.374	0.7642	0.08625	0.4929	0.04125	0.14375	0.0192	-0.0768	0.00095	-0.00135	0.096	0.0356	-0.0553	0.0011	-0.0016	0.0909	17
1	Non-dominant	B2	None	4	2	5	-840.447	0.278125	2.674	-206.608	0.37	1.099	0.3225	0.189375	0.057215	-6.43735	0.001665	-0.025575	6.49456	16.0089	-0.0663	0.06395	-0.004	16.0752	-12.6499	0.19125	0.29731	6.389	0.095	0.3204	0.035625	0.138125	0.00895	-0.77745	0.00045	-0.01895	0.7864	0.21073	-0.01275	0.00247	-0.0008	0.22348	17
1	Non-dominant	B2	None	4	2	6	-693.564	0.255	2.183	-223.731	0.40125	1.448	0.350625	0.183125	0.097468	-3.2906	0.00375	-0.01835	3.38807	15.571	-0.00325	0.05959	-0.00045	15.5742	-11.5357	0.18	0.22688	13.596	0.091875	0.2363	0.0175	0.12625	0.490933	-0.01325	0.01118	-0.00045	0.504183	0.04135	-0.11385	0.00075	-0.00295	0.1552	17
1	Non-dominant	B2	None	4	2	7	-617.426	0.38375	2.579	-134.812	0.18375	1.237	0.251875	0.269375	1.00582	-0.01465	0.00845	-0.00055	1.02047	1.97781	-1.62175	0.0195	-0.0113	3.59956	-10.1407	0.1825	0.14831	-11.7124	0.118125	0.6268	0.07375	0.1475	0.10361	-1.6952	0.00305	-0.03395	1.79881	0.07809	-0.0825	0.00081	-0.00325	0.16059	17
1	Non-dominant	B2	None	4	2	8	-331.591	0.210625	1.495	-240.496	0.34625	1.388	0.29125		6.7356	-0.01797	0.02641	-0.00129	6.75357	11.3778	-0.01595	0.08115	-0.00075	11.3937	-12.3636	0.18	0.2485	-2.76342	0.0975	0.4315		0.155625	0.275761	-0.4856	0.00939	-0.01675	0.761361	0.082896	-0.034205	0.00185	-0.00085	0.117101	17
1	Non-dominant	B2	None	4	3	1	-868.325	0.45	2.034	-53.2881	0.129375	0.6959	0.295625	0.209375	0.0194	-1.95355	0.0011	-0.0235	1.97295	3.11883	-0.419683	0.020113	-0.006127	3.53851	-11.3777	0.12375	0.598	-5.9369	0.09375	0.8782	0.068125	0.09625	0.103943	-0.0668	0.00257	-0.0025	0.170743	0.1601	-0.01895	0.00185	-0.00125	0.17905	18
1	Non-dominant	B2	None	4	3	2	-1110.76	0.32125	3.486	-81.6275	0.24	0.7421	0.18625	0.16375	0.407707	-0.9662	0.01113	-0.0171	1.37391	15.6127	-0.00015	0.04737	-0.0001	15.6129	-9.79303	0.134375	0.52542	2.4124	0.06125	0.5414	0.030625	0.118125	0.0438	-0.054	0.0017	-0.002	0.0978	0.15945	-0.02665	0.0031	-0.0009	0.1861	18
1	Non-dominant	B2	None	4	3	3	-467.447	0.21875	2.442	-69.6818	0.141875	0.9388	0.330625	0.136875	0.801786	-0.0822	0.00905	-0.00225	0.883986	4.65764	-0.13	0.02862	-0.00745	4.78764	-11.6784	0.171875	0.44931	4.2535	0.063125	0.4516	0.0025	0.10625	0.0054	-0.13925	0.00035	-0.00385	0.14465	0.25385	-0.04025	0.0017	-0.0013	0.2941	18
1	Non-dominant	B2	None	4	3	4	-513.106	0.23875	2.558	-78.3345	0.15625	1.046	0.20125	0.14375	2.64117	-0.154974	0.0234	-0.00357	2.79614	4.20695	-0.7388	0.02941	-0.00965	4.94575	-19.944	0.33125	0.37477	-0.0001	0.06125	0.3881	-0.186875	0.140625	0.03205	-0.0221	0.00135	-0.00105	0.05415	0.49995	-0.16295	0.00195	-0.00505	0.6629	18
1	Non-dominant	B2	None	4	3	5	-480.094	0.231875	2.109	-368.351	0.41625	1.38	0.24625	0.255		-10.7363	0.00028	-0.03252	10.7363	7.47108	-0.3389	0.04838	-0.00525	7.80998	-0.99907	0.2725	0.30431	-2.5018	0.08625	0.4987	-0.103125	0.171875	0.13276	-0.3083	0.00518	-0.00935	0.44106	0.03025	-0.26335	0.0007	-0.0029	0.2936	18
1	Non-dominant	B2	None	4	3	6	-345.512	0.23125	1.615	-616.438	0.659375	1.651	0.17375	0.2125	0.0135	-7.10555	0.0008	-0.0159	7.11905	4.18294	-0.43615	0.0312	-0.006	4.61909	-17.2344	0.285625	0.222	0.3026	0.07875	0.2631	-0.13125	0.16375	0.0146	-0.4639	0.0004	-0.0164	0.4785	0.09515	-0.14365	0.0009	-0.003	0.2388	18
1	Non-dominant	B2	None	4	3	7	-393.114	0.156875	2.087	-39.2762	0.156875	1.049	0.23875	0.15	0.370822	-0.574282	0.0075445	-0.0055555	0.945105	13.1823	-0.00875	0.08204	-0.00225	13.191	-18.3194	0.38875	0.15815	-2.2083	0.08375	0.3794	-0.234375	0.14625	0.189244	-0.1931	0.0039	-0.0079	0.382344	0.03297	-0.26825	0.0008	-0.006	0.30122	18
1	Non-dominant	B2	None	4	3	8	-1718.44	1.355	2.646	-113.09	0.171875	1.452	0.24875		3.88095	-0.0031	0.03522	-0.0003	3.88405	27.4083	-0.8499	0.04937	-0.00885	28.2582	-17.6347	0.285625	0.07331	-5.05348	0.156875	0.35658		0.16875	0.159805	-1.32052	0.00344	-0.02745	1.48033	0.164463	-0.12687	0.0007	-0.0023	0.291333	18
1	Non-dominant	B2	None	4	4	1	-545.011	0.398125	2.722	-203.947	0.34	1.078	0.289375	0.16375	0.132567	-5.9439	0.00235	-0.03365	6.07647	11.1757	-0.01393	0.048165	-0.001065	11.1896	-11.8951	0.126875	0.59731	-8.50015	0.106875	0.8444	0.065	0.09375	0.024135	-0.27095	0.001242	-0.00475	0.295085	0.0363	-0.0443	0.0006	-0.0009	0.0806	19
1	Non-dominant	B2	None	4	4	2	-351.48	0.213125	2.189	-45.225	0.15625	1.07	0.253125	0.16125	0.303846	-0.63695	0.00929	-0.0082	0.940796	2.59466	-0.01795	0.02068	-0.00135	2.61261	-7.85785	0.15625	0.52515	4.4193	0.0625	0.525	0.011875	0.10875	0.07915	-0.023	0.0021	-0.0011	0.10215	0.0247	-0.22725	0.001	-0.0048	0.25195	19
1	Non-dominant	B2	None	4	4	3	-622.894	0.243125	3.566	-48.3474	0.108125	1.013	0.38125	1.8675	0.480624	-0.019975	0.008175	-0.001075	0.500599	5.49646	-0.0122	0.03643	-0.00095	5.50866	-17.8954	0.18	0.44931	2.3026	0.065	0.4601	0.0175	0.12375	0.0177	-0.04725	0.0006	-0.0016	0.06495	0.04925	-0.0841	0.0008	-0.0029	0.13335	19
1	Non-dominant	B2	None	4	4	4	-91.9187	0.11375	1.593	-532.342	1.30062	1.568	-0.6225	0.2025	0.595807	-13.6494	0.00587	-0.04485	14.2452	4.19865	-0.03049	0.081145	-0.001645	4.22914	-24.5065	0.276875	0.374	1.5243	0.074375	0.5054	-0.1175	0.105625	0.239319	-0.00905	0.00728	-0.0005	0.248369	0.23201	-0.1236	0.00241	-0.00475	0.35561	19
1	Non-dominant	B2	None	4	4	5	-529.973	0.2425	1.959	-235.412	0.27	1.356	0.235625	0.14	7.37789	-0.0461	0.0336	-0.0033	7.42399	14.7956	-0.02405	0.08897	-0.0017	14.8196	-21.1963	0.12125	0.3	-22.192	0.1125	0.8572	0.07625	0.1175	0.332789	-0.01635	0.00698	-0.00065	0.349139	0.0048	-0.3473	0.00025	-0.00865	0.3521	19
1	Non-dominant	B2	None	4	4	6	-538.557	0.1975	2.432	-263.078	0.339375	1.506	0.248125	0.19625	0.0049	-3.75785	0.0006	-0.0448	3.76275	8.48454	-0.0069	0.0483	-0.0012	8.49144	-6.35669	0.156875	0.225	0.53496	0.068125	0.5199	0.02625	0.14125	0.403813	-0.08285	0.01412	-0.0044	0.486663	0.0162	-0.0764	0.0007	-0.0016	0.0926	19
1	Non-dominant	B2	None	4	4	7	-325.353	0.174375	1.868	-127.023	0.216875	1.215	0.2025	0.19125	0.659671	-0.10775	0.0069	-0.0021	0.767421	5.43557	-0.00135	0.03325	-0.00045	5.43692	-8.40745	0.20625	0.15019	-1.55125	0.0975	0.3738	-0.435	0.3825	0.502164	-0.4087	0.01971	-0.0138	0.910864	0.14053	-0.03265	0.00135	-0.00135	0.17318	19
1	Non-dominant	B2	None	4	4	8	-203.05	0.1475	1.131	-130.107	0.266875	1.43	0.165		2.78203	-0.02699	0.02223	-0.00116	2.80902	2.71463	-0.35805	0.0249	-0.0084	3.07268	-18.2501	0.23875	0.3325	8.35517	0.08875	0.5943	-0.479375	0.629375	0.0251	-3.1171	0.001	-0.0864	3.1422	0.177238	-0.1659	0.0016	-0.004	0.343138	19
1	Non-dominant	B2	None	4	5	1	-444.299	0.23375	2.291	-251.902	0.373125	0.8485	0.21875	0.1775	0.230474	-7.60315	0.00415	-0.02585	7.83362	5.28425	-0.0283912	0.03153	-0.0013	5.31264	-17.9849	0.29	0.598	-7.928	0.09625	0.9505	-0.108125	0.09875	0.17451	-0.2412	0.00673	-0.0087	0.41571	0.32715	-0.03935	0.00295	-0.00105	0.3665	20
1	Non-dominant	B2	None	4	5	2	-1858.25	1.17687	2.877	-103.96	0.1625	1.064	0.28125	0.206875	0.391157	-0.6654	0.00939	-0.0116	1.05656	27.1486	-0.0045095	0.044027	-0.000457	27.1531	-10.0535	0.119375	0.52231	4.5645	0.06125	0.5655	0.0575	0.100625	0.04925	-0.05535	0.00165	-0.00295	0.1046	0.1104	-0.0204	0.0023	-0.0006	0.1308	20
1	Non-dominant	B2	None	4	5	3	-1541.28	0.521875	3.603	-210.276	0.405625	1.331	0.385625	0.11125	2.16556	-0.4169	0.01207	-0.0084	2.58246	25.1504	-0.001	0.04455	-0.00045	25.1514	-8.48373	0.189375	0.45031	-2.7239	0.08625	0.6025	-0.0475	0.12375	0.188917	-0.05155	0.00638	-0.00255	0.240467	0.0243	-0.1113	0.0007	-0.0024	0.1356	20
1	Non-dominant	B2	None	4	5	4	-804.562	0.385625	2.57	-541.012	0.611875	1.646	1.21375	0.15375	17.4363	-0.373027	0.0456645	-0.0042555	17.8093	6.99189	-1.13015	0.03749	-0.0101	8.12204	-17.8207	0.298125	0.373	-2.1493	0.07625	0.4832	-0.115625	0.128125	0.0031	-0.79055	0.0003	-0.0242	0.79365	0.361945	-0.0245	0.0034	-0.0006	0.386445	20
1	Non-dominant	B2	None	4	5	5	-392.934	0.21625	2.248	-179.121	0.21375	1.756	0.26375	0.229375	0.077171	-4.6556	0.00265	-0.04025	4.73277	7.73372	-0.0003	0.03705	-0.00025	7.73402	-18.2589	0.298125	0.293	-20.1302	0.10875	1.035	-0.12125	0.16125	0.278873	-0.0602	0.00855	-0.00215	0.339073	0.200502	-0.00755	0.002066	-0.0004	0.208052	20
1	Non-dominant	B2	None	4	5	6	-565.8	0.220625	2.599	-109.022	0.1425	1.682	0.27875	0.18125	0.04799	-1.25135	0.00165	-0.02215	1.29934	17.6952		0.0903	-0.0001	17.6952	-18.4775	0.325625	0.22431	-17.0369	0.08125	0.5352	-0.14625	0.176875	0.02805	-1.6777	0.00125	-0.03415	1.70575	0.117872	-0.02915	0.0017	-0.0016	0.147022	20
1	Non-dominant	B2	None	4	5	7	-437.115	0.199375	1.609	-210.36	0.4025	1.485	0.204375	0.15375	1.58679	-0.0561	0.00975	-0.00115	1.64289	5.84161	-0.00225	0.03015	-0.00035	5.84386	-19.9544	0.355625	0.15004	-1.57677	0.11125	0.4998	-0.17125	0.169375	0.04814	-1.5624	0.00209	-0.0405	1.61054	0.10633	-0.0525	0.0013	-0.002	0.15883	20
1	Non-dominant	B2	None	4	5	8	-322.448	0.150625	1.97	-119.196	0.224375	1.495	0.2175		3.16506	-0.0043245	0.023315	-0.000465	3.16939	4.44044	-0.06085	0.04033	-0.00335	4.50129	-10.9015	0.185	0.0949	-4.87297	0.10125	0.4245		0.17125	0.133246	-0.69935	0.00325	-0.02125	0.832596	0.05062	-0.0758	0.0007	-0.0024	0.12642	20
1	Non-dominant	B3	None	1	1	1	-1319.21	0.55125	2.148	-178.045	0.31875	1.149	0.238125	0.215	0.063539	-5.5531	0.001342	-0.03405	5.61664	18.2365	-0.0133	0.0444	-0.0013	18.2498	-7.77318	0.109375	0.60131	4.9583	0.08	0.6601	0.09125	0.111875	0.312226	-0.019385	0.00798	-0.00095	0.331611	0.09725	-0.029	0.00265	-0.00115	0.12625	1
1	Non-dominant	B3	None	1	1	2	-1979.66	0.545	3.916	-258.155	0.24375	1.334	0.30375	0.175625	0.02908	-3.4009	0.00185	-0.02005	3.42998	37.9097	-0.00915	0.08053	-0.0011	37.9188	-6.06489	0.118125	0.53	4.2444	0.053125	0.523	0.068125	0.14125	0.0247	-0.11185	0.00125	-0.00335	0.13655	0.07115	-0.0461	0.0011	-0.001	0.11725	1
1	Non-dominant	B3	None	1	1	3	-566.939	0.268125	2.66	-250.804	0.423125	1.279	0.254375	0.183125	2.43379	-0.7765	0.01238	-0.01805	3.21029	12.3911	-0.0077	0.0586	-0.00065	12.3988	-9.48989	0.135625	0.45131	5.31515	0.059375	0.4499	0.070625	0.1175	0.120577	-0.0117	0.004742	-0.00045	0.132277	0.14795	-0.053	0.00295	-0.00105	0.20095	1
1	Non-dominant	B3	None	1	1	4	-619.384	0.27	1.793	-169.757	0.310625	1.68	0.195625	0.186875	4.81786	-0.0356	0.04105	-0.00075	4.85346	10.3792	-0.16495	0.04562	-0.00725	10.5441	-4.24444	0.120625	0.377	7.24465	0.056875	0.387	0.118125	0.10875	0.12942	-0.0169	0.00509	-0.00095	0.14632	0.09025	-0.03265	0.0021	-0.0008	0.1229	1
1	Non-dominant	B3	None	1	1	5	-496.981	0.269375	2.034	-83.1469	0.139375	1.272	0.27625	0.211875	0.00306	-3.11416	0.0004	-0.03393	3.11722	6.77392	-0.19325	0.04555	-0.00345	6.96717	-8.47287	0.115	0.30431	38.2541	0.07375	0.71177	0.094375	0.126875	2.50783	-0.0081	0.06655	-0.0012	2.51593	0.10515	-0.0575	0.0028	-0.0015	0.16265	1
1	Non-dominant	B3	None	1	1	6	-559.017	0.250625	2.256	-188.38	0.211875	1.368	0.2525	0.285	0.0001	-2.3155	0.0001	-0.015	2.3156	13.0102		0.07131		13.0102	-10.2511	0.153125	0.228	1.5187	0.065	0.2236	0.0325	0.161875	0.0278	-0.0149	0.00075	-0.00055	0.0427	0.0584	-0.14125	0.001	-0.0027	0.19965	1
1	Non-dominant	B3	None	1	1	7	-447.571	0.210625	1.931	-223.251	0.396875	1.166	0.25375	0.179375	2.38732	-0.0611	0.00925	-0.00175	2.44842	6.76392	-0.00475	0.04195	-0.0006	6.76867	-13.0519	0.191875	0.1709	-3.08785	0.076875	0.2632	0.061875	0.144375	0.09528	-0.3202	0.00285	-0.00935	0.41548	0.359938	-0.06025	0.00438	-0.00125	0.420188	1
1	Non-dominant	B3	None	1	1	8	-264.528	0.166875	1.443	-157.594	0.298125	1.396	0.203125		4.24953	-0.042558	0.02197	-0.00174	4.29209	5.55712	-0.1123	0.04195	-0.00375	5.66942	-8.77612	0.17375	0.1072	5.71405	0.1	0.36104		0.159375	1.03737	-0.2763	0.0338	-0.0087	1.31367	0.281439	-0.01467	0.002885	-0.000815	0.296109	1
1	Non-dominant	B3	None	1	2	1	-160.958	0.1275	1.277	-60.8434	0.1525	0.6807	0.33375	0.249375	0.005617	-1.90125	0.0011	-0.018	1.90687	7.56237	-0.003326	0.0620735	-0.0012765	7.5657	-6.6837	0.11875	0.60231	1.7946	0.07625	0.5983	0.055625	0.11875	0.0725656	-0.01261	0.0013	-0.001	0.0851756	0.10005	-0.01415	0.00165	-0.00055	0.1142	2
1	Non-dominant	B3	None	1	2	2	-356.054	0.186875	2.027	-59.9045	0.12875	0.9603	0.35125	0.155625	0.06955	-0.8414	0.00185	-0.01245	0.91095	7.00355	-0.0002	0.05137	-0.0002	7.00375	-5.77328	0.13875	0.527	2.5801	0.07375	0.5231	0.045625	0.11125	0.0412	-0.0664	0.0011	-0.0012	0.1076	0.18155	-0.01155	0.00375	-0.00075	0.1931	2
1	Non-dominant	B3	None	1	2	3	-489.869	0.22125	2.602	-346.629	0.428125	1.522	0.355	0.193125	2.70228	-0.35715	0.01365	-0.00555	3.05943	9.82144	-5e-05	0.06573	-5e-05	9.82149	-5.00962	0.08125	0.43331	2.2211	0.06125	0.4511	0.08625	0.135625	0.0771	-0.0031	0.00195	-0.00035	0.0802	0.1721	-0.0024	0.00295	-0.00085	0.1745	2
1	Non-dominant	B3	None	1	2	4	-532.486	0.38875	2.201	-18.251	0.12625	0.7093	0.2375	0.171875	0.999014	-0.017772	0.013531	-0.000919	1.01679	7.16173	-0.8488	0.04619	-0.007	8.01053	-15.8877	0.196875	0.377	3.68815	0.053125	0.3722	-0.0225	0.11375	0.00665	-0.0684	0.0005	-0.0023	0.07505	0.33415	-0.0255	0.00405	-0.00075	0.35965	2
1	Non-dominant	B3	None	1	2	5	-428.867	0.23125	2.336	-37.2045	0.06875	1.076	0.291875	0.266875		-1.0433	0.00055	-0.02045	1.0433	2.96689	-0.011	0.02075	-0.0011	2.97789	-7.15662	0.11875	0.304	7.7192	0.10375	0.3771	0.060625	0.10625	0.4743	-0.0294	0.01058	-0.00105	0.5037	0.1362	-0.05815	0.003	-0.0014	0.19435	2
1	Non-dominant	B3	None	1	2	6	-439.976	0.214375	1.751	-160.97	0.28375	1.079	0.306875	0.251875	0.0002	-1.4518	0.0002	-0.0079	1.452	8.39453	-0.0004	0.0459	-0.0002	8.39493	-7.89722	0.10875	0.228	1.3243	0.07875	0.2863	0.060625	0.12875	0.00295	-0.2141	0.0002	-0.008	0.21705	0.0337	-0.107	0.00125	-0.00205	0.1407	2
1	Non-dominant	B3	None	1	2	7	-329.805	0.19875	1.563	-174.839	0.255625	1.452	0.218125	0.26875	2.12228	-0.0013	0.01075	-0.00035	2.12358	4.04958	-0.22745	0.0305	-0.0067	4.27703	-6.74324	0.101875	0.16438	3.19757	0.08625	0.1719	0.115625	0.128125	0.04415	-0.47215	0.001	-0.0148	0.5163	0.114314	-0.0162	0.00325	-0.00075	0.130514	2
1	Non-dominant	B3	None	1	2	8	-243.616	0.184375	1.09	-79.559	0.158125	1.351	0.2975		1.90879	-0.00519	0.017285	-0.001315	1.91398	2.27123	-0.44165	0.019	-0.0074	2.71288	-22.3884	0.149375	0.764	12.5175	0.08125	0.33427		0.14625	0.540473	-0.02895	0.01599	-0.001	0.569423	0.439694	-0.0361	0.00696	-0.00105	0.475794	2
1	Non-dominant	B3	None	1	3	1	-679.323	0.269375	4.021	-110.789	0.170625	1.581	0.31	0.190625	0.168802	-3.3585	0.0032	-0.0477	3.5273	7.21393	-0.0149	0.03979	-0.00107	7.22883	-10.5371	0.12125	0.602	5.54615	0.100625	0.7346	0.094375	0.12625	0.038336	-0.5815	0.00184	-0.0082	0.619836	0.0622	-0.0066	0.0008	-0.0003	0.0688	3
1	Non-dominant	B3	None	1	3	2	-384.673	0.185625	2.003	-163.512	0.321875	0.8675	0.3175	0.1375	0.0046	-2.28415	0.0004	-0.0111	2.28875	5.98973	-0.00145	0.03933	-0.0003	5.99118	-10.0139	0.1475	0.52631	0.5378	0.061875	0.5231	0.061875	0.12375	0.03105	-0.0156	0.00075	-0.00075	0.04665	0.0275	-0.0855	0.00065	-0.00175	0.113	3
1	Non-dominant	B3	None	1	3	3	-480.787	0.328125	2.075	-148.084	0.28875	1.025	0.283125	0.126875	1.15661	-0.25215	0.00818	-0.0057	1.40876	4.44224	-0.47305	0.04454	-0.0058	4.91529	-8.99276	0.13875	0.45231	4.1932	0.0625	0.4436	0.05625	0.096875	0.0404	-0.061	0.0023	-0.0012	0.1014	0.0243	-0.03015	0.0006	-0.0006	0.05445	3
1	Non-dominant	B3	None	1	3	4	-278.112	0.14625	1.805	-70.6444	0.2325	1.254	0.233125	0.108125	2.69301	-0.371515	0.0262485	-0.0033815	3.06453	4.64492	-0.0044	0.03545	-0.00085	4.64932	-7.07272	0.141875	0.37631	-4.12215	0.085625	0.6142	0.0325	0.1175	0.034	-0.3374	0.0013	-0.0104	0.3714	0.20955	-0.03415	0.00405	-0.00065	0.2437	3
1	Non-dominant	B3	None	1	3	5	-385.285	0.22125	1.687	-125.359	0.29125	1.16	0.2375	0.20125	0.039826	-3.93484	0.001415	-0.022915	3.97466	8.72839	-0.0221	0.0433	-0.00095	8.75049	-6.69894	0.115	0.30131	-10.1269	0.0975	0.671	0.115	0.14125	0.03885	-0.4106	0.00125	-0.01115	0.44945	0.0504	-0.0967	0.0012	-0.0018	0.1471	3
1	Non-dominant	B3	None	1	3	6	-664.267	0.373125	1.502	-43.3573	0.085	0.8807	0.354375	0.249375	0.0036	-0.3936	0.00055	-0.00715	0.3972	21.0824	-0.098236	0.071432	-0.004598	21.1806	-8.66566	0.20375	0.24708	-0.4266	0.07125	0.3151	0.06125	0.09375	0.0543	-0.1287	0.0019	-0.0049	0.183	0.2828	-0.03075	0.0034	-0.0006	0.31355	3
1	Non-dominant	B3	None	1	3	7	-270.354	0.1525	1.289	-172.14	0.293125	1.456	0.249375	0.1975	1.58312	-0.14297	0.01486	-0.00224	1.72609	8.44115	-0.0116	0.06708	-0.00185	8.45275	-16.3605	0.109375	0.4172	-293.918	0.53625	1.601	0.131875	0.120625	2.9764	-2.21495	0.0257	-0.0236	5.19135	0.727088	-0.0178	0.02053	-0.00075	0.744888	3
1	Non-dominant	B3	None	1	3	8	-214.176	0.171875	0.9067	-363.418	1.55563	1.47	0.33625		9.72993	-3.66939	0.0277245	-0.0073555	13.3993	2.78228	-0.00535	0.02139	-0.0006	2.78763	-7.32924	0.168125	0.07592	0.891974	0.0775	0.1431		0.146875	0.081095	-0.09625	0.001942	-0.00365	0.177345	0.203431	-0.0281	0.002268	-0.00097	0.231531	3
1	Non-dominant	B3	None	1	4	1	-701.981	0.285625	3.346	-64.8811	0.19	0.8155	0.28625	0.159375	0.061105	-1.9464	0.0019	-0.0224	2.00751	11.7822	-0.00325	0.05863	-0.0006	11.7854	-17.2747	0.276875	0.60331	-7.7431	0.100625	0.8873	-0.05875	0.096875	0.242506	-0.073295	0.00758	-0.00195	0.315801	0.37475	-0.2739	0.0021	-0.0045	0.64865	4
1	Non-dominant	B3	None	1	4	2	-350.124	0.22625	1.355	-146.524	0.25625	1.121	0.2825	0.173125	0.0672	-1.66445	0.0011	-0.0133	1.73165	8.46053	-0.002	0.04747	-0.0007	8.46253	-17.0814	0.309375	0.52631	2.463	0.068125	0.5613	-0.153125	0.118125	0.03665	-0.08945	0.00155	-0.00205	0.1261	0.255	-0.58015	0.00215	-0.00445	0.83515	4
1	Non-dominant	B3	None	1	4	3	-564.94	0.33625	1.759	-44.8898	0.094375	0.682	0.309375	0.164375	0.40685	-0.01135	0.0054	-0.0008	0.4182	9.10207	-0.00145	0.03059	-0.00035	9.10352	-12.1844	0.209375	0.45	-1.10855	0.174375	0.7592	-0.055625	0.07	0.0144	-0.38465	0.00075	-0.00745	0.39905	0.0184	-0.27035	0.00055	-0.00255	0.28875	4
1	Non-dominant	B3	None	1	4	4	-1094.19	0.585625	1.696	-86.1086	0.214375	1.098	0.21375	0.11	2.50759	-0.081475	0.0225	-0.0016	2.58907	15.4096	-0.00835	0.04354	-0.0008	15.4179	-13.8152	0.25625	0.37631	-0.58	0.083125	0.4231	-0.085	0.15875	0.0583	-0.0252	0.002	-0.0013	0.0835	0.03885	-0.38555	0.00075	-0.00385	0.4244	4
1	Non-dominant	B3	None	1	4	5	-1720.1	0.646875	2.783	-132.486	0.286875	1.323	0.46	0.16875	0.07002	-5.76531	0.00149	-0.05781	5.83533	24.9441	-0.61815	0.0613	-0.00545	25.5623	-13.4261	0.19125	0.30765	-10.1265	0.059375	0.5567	0.035625	0.179375	0.0649	-0.53585	0.002	-0.0163	0.60075	0.616227	-0.00785	0.00852	-0.00045	0.624077	4
1	Non-dominant	B3	None	1	4	6	-526.467	0.260625	1.844	-111.128	0.139375	1.44	0.353125	0.235	0.02305	-1.2452	0.00115	-0.01545	1.26825	13.6554	-0.0062	0.05913	-0.00125	13.6616	-17.824	0.174375	0.226	3.3226	0.083125	0.2335	0.04375	0.14375	0.14306	-0.0423	0.00305	-0.0014	0.18536	0.2342	-0.09905	0.00333	-0.00195	0.33325	4
1	Non-dominant	B3	None	1	4	7	-412.186	0.230625	1.717	-173.238	0.2525	1.451	0.203125	0.165625	1.29881	-0.0274	0.01309	-0.0012	1.32621	9.5273	-0.00525	0.05419	-0.00045	9.53255	-11.2415	0.1125	0.2002	-4.65758	0.08	0.4755	0.07375	0.138125	0.00505	-0.34225	0.0002	-0.0119	0.3473	0.05495	-0.09435	0.00143	-0.00365	0.1493	4
1	Non-dominant	B3	None	1	4	8	-360.265	0.185625	1.658	-176.155	0.34375	1.314	0.276875		5.0532	-0.075115	0.03551	-0.00159	5.12832	8.13259	-0.2756	0.0555	-0.0092	8.40819	-13.5247	0.200625	0.1405	-7.60755	0.1125	0.5335		0.146875	0.0454	-1.0872	0.00105	-0.03065	1.1326	0.350773	-0.00715	0.00418	-0.0002	0.357923	4
1	Non-dominant	B3	None	1	5	1	-697.256	0.321875	2.78	-114.957	0.216875	0.6969	0.309375	0.19875	0.00677	-3.57384	0.0005	-0.0219	3.58061	1.83151	-0.282835	0.014795	-0.004295	2.11435	-27.8629	0.13	0.60231	-11.2999	0.0775	1.095	0.07	0.120625	0.327325	-0.0390035	0.0099265	-0.0017035	0.366328	0.0215	-0.38585	0.0005	-0.0112	0.40735	5
1	Non-dominant	B3	None	1	5	2	-984.239	0.383125	2.478	-22.2653	0.196875	0.5662	0.356875	0.19375	0.19277	-0.37029	0.00331	-0.00619	0.56306	18.5209	-0.00147	0.066375	-0.001225	18.5224	-17.9114	0.145	0.52692	14.4873	0.095	0.6086	0.00875	0.088125	0.223747	-0.0306	0.00345	-0.00115	0.254347	0.2196	-0.03745	0.0034	-0.0011	0.25705	5
1	Non-dominant	B3	None	1	5	3	-305.2	0.224375	1.532	-117.548	0.188125	1.052	0.315625	0.176875	0.846282	-0.1964	0.01205	-0.00275	1.04268	5.94636	-0.026055	0.031575	-0.001885	5.97242	-8.86237	0.17125	0.45388	-34.5309	0.118125	0.9988	0.0325	0.1675	0.0439	-0.29005	0.00205	-0.00645	0.33395	0.0357	-0.08485	0.00075	-0.00205	0.12055	5
1	Non-dominant	B3	None	1	5	4	-1050.77	0.444375	2.064	-58.1063	0.108125	0.8103	0.35	0.22125	1.97447	-0.0001	0.01825	-0.00015	1.97457	23.766	-0.00075	0.05782	-0.00065	23.7667	-18.5246	0.183125	0.39177	4.2639	0.065	0.5086	0.05	0.10875	0.248061	-0.0008	0.00843	-0.0003	0.248861	0.2228	-0.05615	0.00205	-0.00105	0.27895	5
1	Non-dominant	B3	None	1	5	5	-399.868	0.296875	1.55	-46.8152	0.213125	0.7719	0.2975	0.165625	0.127163	-1.22801	0.002346	-0.014146	1.35517	7.25338	-0.00065	0.0342	-0.0002	7.25403	-6.72167	0.13625	0.29931	3.9811	0.08875	0.3985	0.038125	0.14375	0.16485	-0.12455	0.0034	-0.0056	0.2894	0.0562	-0.0572	0.0015	-0.0022	0.1134	5
1	Non-dominant	B3	None	1	5	6	-348.336	0.205625	1.278	-45.4271	0.225625	0.8386	0.31875	0.17	0.267786	-0.55755	0.00305	-0.00595	0.825336	9.34619	-0.00035	0.05513	-0.00025	9.34654	-34.4308	0.20625	0.5423	-10.0114	0.126875	0.3489	0.029375	0.144375	0.12465	-1.46485	0.00285	-0.03335	1.5895	0.27564	-0.27545	0.00319	-0.00785	0.55109	5
1	Non-dominant	B3	None	1	5	7	-1413.52	0.65	1.764	-54.6813	0.165625	1.168	0.296875	0.145625	0.469734	-0.0132	0.0048	-0.001	0.482934	26.618	-0.15055	0.05033	-0.00385	26.7685	-10.7141	0.17125	0.15731	-4.7953	0.095	0.4363	0.0675	0.164375	0.025	-0.2123	0.0008	-0.008	0.2373	0.0895978	-0.08685	0.001726	-0.00225	0.176448	5
1	Non-dominant	B3	None	1	5	8	-1497.64	0.93125	1.435	-175.615	0.315625	1.391	0.270625		5.01386	-0.02465	0.0235	-0.0009	5.03851	36.9854	-0.6228	0.06323	-0.0056	37.6082	-15.1227	0.159375	0.3354	-2.47673	0.0975	0.3086		0.15	0.0997822	-0.23315	0.0016	-0.009	0.332932	0.157354	-0.02233	0.00253	-0.00065	0.179684	5
1	Non-dominant	B3	None	2	1	1	-333.591	0.20375	1.597	-127	0.200625	0.9479	0.334375	0.203125	0.0168505	-3.89635	0.001235	-0.031765	3.91321	3.33372	-0.06809	0.01793	-0.00336	3.40181	-31.1588	0.1325	0.60131	3.3426	0.1125	0.6453	0.08875	0.091875	0.098138	-0.105985	0.00289	-0.0016	0.204123	0.16975	-0.5585	0.0037	-0.0182	0.72825	6
1	Non-dominant	B3	None	2	1	2	-463.993	0.2425	2.134	-98.7995	0.279375	1.102	0.219375	0.17125	0.173691	-0.6787	0.00265	-0.00705	0.852391	8.52519	-0.003455	0.03964	-0.00056	8.52865	-8.9214	0.133125	0.52431	9.0175	0.1125	0.564	0.06	0.073125	0.0401	-0.2989	0.00125	-0.00865	0.339	0.1067	-0.0115	0.00185	-0.00045	0.1182	6
1	Non-dominant	B3	None	2	1	3	-324.388	0.226875	1.777	-349.058	0.529375	1.016	0.218125	0.25875	3.16175	-0.0003	0.00955	-0.00025	3.16205	1.9791	-0.1188	0.01963	-0.0044	2.0979	-7.91287	0.206875	0.45042	5.0583	0.1125	0.4548	0.014375	0.098125	0.0548	-0.0725	0.0026	-0.0018	0.1273	0.03505	-0.1653	0.00055	-0.00245	0.20035	6
1	Non-dominant	B3	None	2	1	4	-554.755	0.4625	1.513	-63.0953	0.250625	0.8952	0.235625	0.138125	1.83584	-0.022152	0.0165385	-0.0011615	1.858	8.4607	-0.21955	0.04087	-0.00335	8.68025	-12.9688	0.211875	0.37492	3.699	0.118125	0.5257	-0.001875	0.085625	0.00505	-0.3116	0.00055	-0.00835	0.31665	0.04155	-0.1203	0.00065	-0.00185	0.16185	6
1	Non-dominant	B3	None	2	1	5	-473.04	0.255	1.813	-120.474	0.2275	0.9904	0.30125	0.30125	5.5e-05	-3.4185	7.45e-05	-0.0204645	3.41856	9.95868	-0.24785	0.0467	-0.0057	10.2065	-8.48546	0.17125	0.29831	1.8826	0.130625	0.4617	0.04625	0.10125	0.027	-0.51015	0.00035	-0.01615	0.53715	0.0379	-0.1139	0.00095	-0.00225	0.1518	6
1	Non-dominant	B3	None	2	1	6	-335.018	0.216875	1.636	-524.534	0.56375	1.437	1.06062	0.3025	0.0009	-4.9946	0.00025	-0.01195	4.9955	8.38927	-0.00965	0.06185	-0.00115	8.39892	-9.8521	0.141875	0.227	0.8669	0.11875	0.3207	0.094375	0.094375	0.226428	-0.1228	0.00543	-0.00415	0.349228	0.0246	-0.117	0.0008	-0.0024	0.1416	6
1	Non-dominant	B3	None	2	1	7	-355.409	0.185	1.792	-98.8168	0.280625	1.413	0.235625	0.2	1.02185	-0.17845	0.00877	-0.0025	1.2003	11.3033	-0.0066	0.06952	-0.00075	11.3099	-12.1555	0.18875	0.14608	0.6761	0.1125	0.165	0.086875	0.14375	0.03415	-0.06555	0.00075	-0.00135	0.0997	0.191831	-0.02185	0.00345	-0.00065	0.213681	6
1	Non-dominant	B3	None	2	1	8	-623.615	0.314375	1.709	-52.5049	0.199375	1.123	0.324375		1.19034	-0.098825	0.0123175	-0.0013825	1.28917	5.13429	-0.0176	0.03	-0.0007	5.15189	-12.4317	0.191875	0.1535	4.82321	0.106875	0.0769		0.145	0.156051	-0.02557	0.00131	-0.00119	0.181621	0.22974	-0.0295	0.00256	-0.0006	0.25924	6
1	Non-dominant	B3	None	2	2	1	-140.428	0.10625	1.28	-65.3436	0.210625	0.5758	0.329375	0.17625	0.01074	-1.41439	0.00079	-0.01351	1.42513	4.03749	-0.0082	0.04109	-0.0015	4.04569	-6.69159	0.100625	0.59904	2.18355	0.124375	0.7907	0.08	0.109375	0.137723	-0.6052	0.004	-0.0187	0.742923	0.0379	-0.0404	0.00075	-0.00155	0.0783	7
1	Non-dominant	B3	None	2	2	2	-812.276	0.259375	3.317	-54.9437	0.19375	0.6182	0.30875	0.155625	0.0541	-0.3527	0.0011	-0.0049	0.4068	11.7111		0.06215	-0.00015	11.7111	-11.6273	0.1625	0.52331	9.86645	0.118125	0.628	-0.001875	0.081875	0.06585	-0.23455	0.00175	-0.00605	0.3004	0.04395	-0.0528	0.0015	-0.001	0.09675	7
1	Non-dominant	B3	None	2	2	3	-720.243	0.271875	2.365	-199.047	0.418125	0.693	0.271875	0.245625	1.62348	-5e-05	0.00525	-5e-05	1.62353	13.9881	-0.0055	0.06633	-0.0009	13.9936	-12.8234	0.150625	0.449	-1.87715	0.124375	0.6398	0.023125	0.104375	0.03605	-0.14225	0.00085	-0.00435	0.1783	0.06145	-0.1787	0.00095	-0.00225	0.24015	7
1	Non-dominant	B3	None	2	2	4	-511.278	0.23875	1.998	-173.491	0.35625	1.246	0.1825	0.168125	5.44302	-0.10768	0.033675	-0.001125	5.5507	8.5535	-0.15215	0.0378	-0.0076	8.70565	-9.41108	0.13	0.37231	-2.8632	0.15375	0.8078	0.061875	0.085625	0.054	-0.39665	0.0023	-0.0124	0.45065	0.12225	-0.01115	0.00215	-0.00045	0.1334	7
1	Non-dominant	B3	None	2	2	5	-3662.18	0.948125	4.158	-150.378	0.2825	1.254	0.3275	0.181875	0.00881	-4.41555	0.00151	-0.02331	4.42436	78.0953	-1.97785	0.1125	-0.02275	80.0731	-6.10032	0.174375	0.29988	2.9615	0.1425	0.449	0.039375	0.051875	0.21855	-0.03435	0.0044	-0.0014	0.2529	0.07065	-0.04485	0.0017	-0.0007	0.1155	7
1	Non-dominant	B3	None	2	2	6	-623.991	0.23125	2.179	-65.3108	0.1825	0.9811	0.334375	0.181875	0.04845	-0.5515	0.0019	-0.0064	0.59995	8.97616	-0.00035	0.04575	-5e-05	8.97651	-12.7953	0.176875	0.22469	1.7802	0.16	0.4061	0.300625	0.0775	0.10335	-0.1621	0.0022	-0.0061	0.26545	0.12605	-0.00395	0.00275	-0.00025	0.13	7
1	Non-dominant	B3	None	2	2	7	-783.47	0.471875	2.305	-147.707	0.259375	1.301	0.3675	0.185625	0.902452	-0.0059	0.0053	-0.0007	0.908352	8.36038	-0.48995	0.04558	-0.00495	8.85033	-10.5565	0.16875	0.15046	-10.283	0.11875	0.7122	0.013125	0.1425	0.0949	-0.79135	0.00125	-0.02565	0.88625	0.06615	-0.08	0.0012	-0.0016	0.14615	7
1	Non-dominant	B3	None	2	2	8	-360.162	0.16125	1.628	-106.01	0.309375	1.073	0.27125		3.04456	-0.002545	0.014105	-0.000295	3.0471	6.53926	-0.02845	0.04978	-0.00185	6.56771	-9.002	0.150625	0.1561	-12.8508	0.13625	0.6178		0.241875	0.380901	-0.944748	0.0103355	-0.0201845	1.32565	0.06765	-0.06695	0.0008	-0.001	0.1346	7
1	Non-dominant	B3	None	2	3	1	-423.48	0.18875	2.434	-121.791	0.218125	0.6769	0.394375	0.295625	0.04109	-3.99859	0.00158	-0.02222	4.03968	3.12883	-0.0608375	0.0307905	-0.0012695	3.18967	-12.0802	0.265	0.57623	3.7193	0.100625	0.599	-0.058125	0.10625	0.042932	-0.07814	0.0011	-0.001	0.121072	0.06565	-0.22215	0.0006	-0.0048	0.2878	8
1	Non-dominant	B3	None	2	3	2	-1112.1	0.401875	3.609	-70.7877	0.2075	0.785	0.235	0.1775	0.00195	-0.79555	0.00015	-0.00885	0.7975	18.0296	-0.0019	0.06166	-0.0003	18.0315	-11.6001	0.141875	0.52365	5.7807	0.083125	0.5368	0.048125	0.081875	0.00265	-0.138	0.00105	-0.00225	0.14065	0.0862	-0.03395	0.00115	-0.00075	0.12015	8
1	Non-dominant	B3	None	2	3	3	-444.816	0.22	2.117	-53.8006	0.14125	0.8785	0.274375	0.16875	0.399309	-0.0508	0.00698	-0.00115	0.450109	6.11377	-0.01525	0.03392	-0.0006	6.12902	-9.23019	0.1475	0.45	4.2741	0.1125	0.6469	0.25875	0.113125	0.0195	-0.1787	0.0006	-0.005	0.1982	0.09265	-0.0138	0.00165	-0.00045	0.10645	8
1	Non-dominant	B3	None	2	3	4	-524.35	0.23375	2.027	-80.488	0.2575	0.9246	0.196875	0.113125	2.01808	-0.058081	0.016196	-0.001394	2.07616	7.02503	-0.4952	0.03517	-0.009	7.52023	-5.61141	0.159375	0.353	11.029	0.130625	0.4082	0.0075	0.14625	0.0323	-1.53635	0.00045	-0.04465	1.56865	0.09	-0.00805	0.00075	-0.00045	0.09805	8
1	Non-dominant	B3	None	2	3	5	-964.809	0.3875	2.26	-112.127	0.27625	1.388	0.266875	0.21125	0.224121	-2.76075	0.00385	-0.02505	2.98487	21.4286	-0.05	0.07119	-0.0023	21.4786	-14.5036	0.18875	0.3	-5.1826	0.16	0.5973	0.06125	0.098125	0.051	-1.29225	0.00105	-0.03185	1.34325	0.16625	-0.04035	0.00115	-0.00115	0.2066	8
1	Non-dominant	B3	None	2	3	6	-265.505	0.186875	1.237	-62.9808	0.215625	1.04	0.27	0.18375	0.422035	-0.7959	0.00985	-0.00885	1.21793	4.72125	-0.16595	0.03335	-0.00455	4.8872	-9.90284	0.189375	0.23131	-1.85575	0.148125	0.4614	0.08875	0.09375	0.229828	-0.271	0.00468	-0.00925	0.500828	0.0482	-0.07875	0.00055	-0.00135	0.12695	8
1	Non-dominant	B3	None	2	3	7	-231.858	0.1425	1.402	-65.8915	0.195	1.096	0.28125	0.1725	0.545891	-0.0018	0.0049	-0.0003	0.547691	1.98594	-0.01185	0.03112	-0.0016	1.99779	-12.3063	0.17125	0.14842	18.5457	0.148125	0.30962	0.073125	0.104375	1.04574	-0.0165	0.02558	-0.0005	1.06224	0.21881	-0.0039	0.0014	-0.0007	0.22271	8
1	Non-dominant	B3	None	2	3	8	-807.426	0.491875	1.327	-84.0129	0.19375	1.257	0.246875		1.86216	-0.05165	0.01678	-0.0018	1.91381	18.5126	-0.57085	0.0575	-0.0149	19.0835	-18.0824	0.250625	0.1807	8.88635	0.183125	0.21562		0.103125	0.593764	-0.14115	0.01034	-0.0035	0.734914	0.186301	-0.0631	0.00305	-0.00235	0.249401	8
1	Non-dominant	B3	None	2	4	1	-245.169	0.21625	1.679	-169.621	0.234375	1.26	0.223125	0.215	0.012855	-6.42447	0.000985	-0.042385	6.43732	1.77643	-0.267579	0.01824	-0.00576	2.04401	-10.6183	0.13625	0.59888	3.2407	0.141875	0.623	0.070625	0.065	0.126023	-0.14455	0.0015	-0.0045	0.270573	0.1095	-0.109	0.0027	-0.003	0.2185	9
1	Non-dominant	B3	None	2	4	2	-1405.08	0.479375	3.22	-132.473	0.26	0.8655	0.31375	0.138125	0.104968	-1.3982	0.00374	-0.00835	1.50317	11.3105	-0.422045	0.028965	-0.005935	11.7326	-17.9793	0.15375	0.524	14.1462	0.1125	0.7968	0.053125	0.053125	0.481002	-0.09055	0.01358	-0.00135	0.571552	0.1798	-0.0203	0.0022	-0.0005	0.2001	9
1	Non-dominant	B3	None	2	4	3	-624.281	0.25	2.671	-124.866	0.158125	1.232	0.34	0.149375	1.72928	-0.0087	0.0141	-0.0004	1.73798	13.9895	-0.0168	0.06465	-0.00135	14.0063	-8.22892	0.1775	0.452	-1.2537	0.095	0.4945	0.029375	0.12375	0.0378	-0.03325	0.001	-0.0008	0.07105	0.10225	-0.0737	0.00195	-0.00145	0.17595	9
1	Non-dominant	B3	None	2	4	4	-614.591	0.2325	2.345	-72.9202	0.175	1.022	0.29125	0.166875	2.17155	-0.131074	0.022284	-0.002186	2.30262	8.62123	-0.00105	0.03533	-0.0005	8.62228	-8.60583	0.20125	0.37665	2.9328	0.11875	0.3891	-0.035625	0.094375	0.10275	-0.04775	0.00245	-0.00185	0.1505	0.02865	-0.18975	0.00055	-0.00475	0.2184	9
1	Non-dominant	B3	None	2	4	5	-607.945	0.234375	2.499	-386.823	0.401875	1.827	0.26625	0.198125	0.094023	-12.4419	0.00306	-0.04424	12.5359	12.9512	-0.0037	0.0631	-0.0007	12.9549	-9.13299	0.2075	0.30031	6.86839	0.165625	0.3886	0.005625	0.094375	0.15698	-0.8259	0.0026	-0.0211	0.98288	0.0732	-0.12975	0.001	-0.0026	0.20295	9
1	Non-dominant	B3	None	2	4	6	-662.55	0.24625	2.429	-365.607	0.45125	1.403	0.335	0.208125	0.0114	-4.5396	0.0007	-0.0159	4.551	11.6562	-0.0073	0.05475	-0.00095	11.6635	-9.27537	0.17125	0.22465	-21.7994	0.1775	0.9204	0.0475	0.076875	0.084139	-0.7356	0.002842	-0.02425	0.819739	0.3023	-0.0216	0.00302	-0.0009	0.3239	9
1	Non-dominant	B3	None	2	4	7	-496.575	0.215	2.561	-114.379	0.22875	1.509	0.20625	0.163125	1.18217	-0.405025	0.01131	-0.00404	1.58719	7.88598	-0.00185	0.05594	-0.0002	7.88783	-15.8161	0.183125	0.14831	16.4019	0.148125	0.37773	0.053125	0.070625	0.04315	-0.80885	0.0004	-0.0295	0.852	0.14177	-0.0722	0.00144	-0.00105	0.21397	9
1	Non-dominant	B3	None	2	4	8	-279.724	0.15625	1.674	-87.6206	0.1125	1.427	0.27875		1.14056	-0.000153	0.011694	-0.000121	1.14071	7.9214	-0.00135	0.08046	-0.0002	7.92275	-11.0433	0.2425	0.1503	-7.40152	0.171875	0.5152		0.105625	0.271488	-0.53835	0.0039	-0.0186	0.809838	0.06449	-0.0796	0.00085	-0.00215	0.14409	9
1	Non-dominant	B3	None	2	5	1	-641.935	0.325	2.544	-202.696	0.20625	1.842	0.3075	0.221875	0.0010826	-5.97614	0.000188	-0.0656	5.97723	9.39304	-0.00635	0.04498	-0.0014	9.39939	-11.0024	0.1525	0.59931	-7.4295	0.10125	1.095	0.015	0.055625	0.26132	-0.136273	0.0108105	-0.0020095	0.397593	0.0841	-0.03395	0.0014	-0.0006	0.11805	10
1	Non-dominant	B3	None	2	5	2	-1131.25	0.42875	3.232	-99.2515	0.2425	0.8951	0.286875	0.18	0.0145	-1.1356	0.0004	-0.009	1.1501	22.5454	-0.00475	0.06341	-0.0015	22.5501	-11.1225	0.136875	0.52431	9.83069	0.1675	0.8004	0.020625	0.055625	0.10712	-0.51305	0.00247	-0.0154	0.62017	0.0649	-0.04975	0.00075	-0.00115	0.11465	10
1	Non-dominant	B3	None	2	5	3	-1475.07	0.705625	2.589	-204.68	0.289375	1.2	0.22375	0.156875	2.24175	-0.00695	0.01875	-0.00065	2.2487	21.7757	-0.9779	0.06299	-0.0105	22.7536	-15.768	0.1775	0.449	1.6435	0.08125	0.4521	-0.005	0.11625	0.01755	-0.02095	0.0005	-0.0004	0.0385	0.10675	-0.05945	0.001	-0.0018	0.1662	10
1	Non-dominant	B3	None	2	5	4	-550.729	0.258125	1.804	-188.929	0.335625	1.185	0.24875	0.149375	4.82499	-0.0252	0.02281	-0.0012	4.85019	11.9594	-0.06355	0.0545	-0.004	12.0229	-8.108	0.111875	0.375	1.4046	0.1975	0.7054	0.02	0.045625	0.0195	-0.8936	0.0007	-0.0273	0.9131	0.0137	-0.0943	0.0005	-0.0033	0.108	10
1	Non-dominant	B3	None	2	5	5	-1142.96	0.4825	2.647	-89.9288	0.258125	1.008	0.311875	0.18875	0.132555	-2.88226	0.00208	-0.02312	3.01482	19.8141	-0.10275	0.04877	-0.00535	19.9169	-9.92811	0.1825	0.30065	-0.2636	0.126875	0.5444	0.025	0.07125	0.02995	-0.4679	0.0007	-0.016	0.49785	0.12318	-0.03405	0.00324	-0.0007	0.15723	10
1	Non-dominant	B3	None	2	5	6	-377.987	0.189375	1.777	-534.356	0.685625	1.353	0.214375	0.20875	0.00015	-5.24855	0.0002	-0.0151	5.2487	12.377	-0.0286	0.07263	-0.0019	12.4056	-18.9833	0.28875	0.22492	7.89014	0.1475	0.2522	-0.09125	0.075625	0.15825	-0.34645	0.00175	-0.01095	0.5047	0.361146	-0.00875	0.003865	-0.0003	0.369896	10
1	Non-dominant	B3	None	2	5	7	-320.806	0.195	1.537	-73.2697	0.17875	1.078	0.25125	0.190625	0.326583	-0.04295	0.00405	-0.00105	0.369533	5.51443	-0.05495	0.03515	-0.0024	5.56938	-27.2647	0.1875	0.6602	7.73163	0.116875	0.3642	0.025	0.141875	0.01775	-1.24875	0.0004	-0.0272	1.2665	0.782289	-0.0262455	0.0053055	-0.0019945	0.808534	10
1	Non-dominant	B3	None	2	5	8	-267.169	0.2	1.27	-63.721	0.260625	1.331	0.225		2.04579	-0.127385	0.0174585	-0.0025315	2.17318	8.44606	-0.7373	0.06395	-0.0126	9.18336	18.1216	0.1575	0.1626	14.7271	0.106875	0.37892		0.166875	0.36598	-0.0492	0.00798	-0.00135	0.41518	0.001735	-0.1203	0.00017	-0.001231	0.122035	10
1	Non-dominant	B3	None	3	1	1	-768.044	0.276875	3.3	-95.9143	0.18125	0.8764	0.368125	0.195	0.075153	-2.25745	0.001753	-0.02495	2.3326	24.1532	-0.027371	0.108987	-0.002313	24.1806	-29.4454	0.1675	0.6	8.6	0.1775	0.7456	0.040625	0.005	0.0818238	-2.03445	0.00297	-0.0533	2.11627	0.02715	-0.41485	0.0007	-0.0136	0.442	11
1	Non-dominant	B3	None	3	1	2	-1767.14	1.19188	3.569	-262.894	0.389375	1.352	0.2875	0.1375	0.855824	-1.62045	0.01628	-0.01185	2.47627	37.4476	-4.0869	0.07071	-0.00539	41.5345	2.77388	0.238125	0.49631	-4.125	0.121875	0.7063	-0.10625	0.13125	0.0713	-0.31075	0.0015	-0.0059	0.38205	0.0671	-0.29025	0.00095	-0.00475	0.35735	11
1	Non-dominant	B3	None	3	1	3	-252.493	0.1575	1.681	-249.361	0.37625	1.088	0.225	0.1425	2.63072	-0.0935	0.011	-0.0022	2.72422	5.70151	-0.02185	0.04168	-0.00205	5.72336	7.19049	0.203125	0.4325	4.1202	0.081875	0.4835	-0.060625	0.15125	0.214648	-0.00785	0.00718	-0.00045	0.222498	0.0129	-0.08855	0.0002	-0.0013	0.10145	11
1	Non-dominant	B3	None	3	1	4	-1021.41	0.661875	2.389	-80.5605	0.198125	0.8346	0.24	0.15875	2.59263	-0.208397	0.019957	-0.003373	2.80102	16.9529	-0.426	0.0456	-0.008	17.3789	-15.2528	0.233125	0.374	4.2878	0.09125	0.4253	-0.055625	0.12125	0.223454	-0.01085	0.00729	-0.0004	0.234304	0.24515	-0.0088	0.00305	-0.00065	0.25395	11
1	Non-dominant	B3	None	3	1	5	-668.507	0.273125	2.428	-148.941	0.23375	1.208	0.348125	0.18125	0.008514	-4.21686	0.0006255	-0.0316745	4.22538	12.0752	-0.00735	0.0481	-0.0009	12.0826	-12.7475	0.136875	0.31515	0.5067	0.101875	0.3375	0.07625	0.11125	0.03525	-0.0396	0.00095	-0.00075	0.07485	0.115	-0.05935	0.0017	-0.0013	0.17435	11
1	Non-dominant	B3	None	3	1	6	-861.242	0.43875	2.13	-111.52	0.20625	1.723	0.224375	0.134375	0.0031	-1.482	0.00035	-0.01515	1.4851	5.43177	-0.1573	0.02045	-0.00315	5.58907	-12.5994	0.1675	0.225	-13.6246	0.11125	0.7998	0.01	0.11125	0.447201	-0.62175	0.01716	-0.01825	1.06895	0.173033	-0.033	0.00405	-0.0006	0.206033	11
1	Non-dominant	B3	None	3	1	7	-1186.04	0.741875	1.94	-65.4845	0.205625	1.169	0.275	0.18125	0.585103	-0.2531	0.0054	-0.0037	0.838203	20.731	-0.7461	0.04904	-0.0099	21.4771	-14.3506	0.1875	0.14892	-1.55355	0.121875	0.2909	0.070625	0.136875	0.06585	-0.37435	0.0011	-0.012	0.4402	0.234191	-0.0234	0.0037	-0.001	0.257591	11
1	Non-dominant	B3	None	3	1	8	-450.625	0.2825	1.149	-255.125	0.405	1.223	0.273125		7.05896	-0.01331	0.023765	-0.001535	7.07227	2.99175	-1.56625	0.01644	-0.01845	4.558	-13.4678	0.223125	0.2081	8.99253	0.111875	0.09831		0.12125	0.41311	-0.02025	0.0069	-0.0012	0.43336	0.107341	-0.04083	0.00153	-0.00055	0.148171	11
1	Non-dominant	B3	None	3	2	1	-568.74	0.2525	2.707	-98.8069	0.245625	0.8406	0.2725	0.225	0.242455	-2.88038	0.00798	-0.02225	3.12284	12.1037	-0.0064475	0.0584975	-0.0009325	12.1101	-14.4988	0.189375	0.59988	-3.321	0.1125	0.8421	-0.00625	0.094375	0.182923	-0.17341	0.00375	-0.00625	0.356333	0.122	-0.06625	0.0009	-0.0009	0.18825	12
1	Non-dominant	B3	None	3	2	2	-327.869	0.205625	2.078	-281.243	0.40875	1.221	0.26875	0.13875	0.04685	-3.95075	0.0014	-0.0172	3.9976	5.78471	-0.00995	0.04165	-0.00135	5.79466	-11.631	0.213125	0.52315	15.2037	0.11875	0.8002	-0.053125	0.094375	0.11257	-0.30135	0.00289	-0.0101	0.41392	0.23375	-0.00125	0.0017	-0.0004	0.235	12
1	Non-dominant	B3	None	3	2	3	-1392.78	0.5025	2.719	-74.5602	0.245625	0.6338	0.33	0.14875	1.11594	-0.07395	0.00808	-0.00205	1.18989	20.6565	-0.01225	0.05868	-0.00125	20.6687	-3.17204	0.1775	0.41088	4.8428	0.083125	0.447	-0.053125	0.165	0.1075	-0.0194	0.00428	-0.0004	0.1269	0.0015	-0.1601	0.00025	-0.00185	0.1616	12
1	Non-dominant	B3	None	3	2	4	-361.808	0.21875	1.645	-41.3687	0.19125	0.8056	0.4225	0.169375	1.27142	-0.128623	0.0141675	-0.0020325	1.40004	6.569		0.0365		6.569	-11.2602	0.195625	0.374	5.73	0.10125	0.4	-0.011875	0.09375	0.0214	-0.28595	0.0005	-0.0103	0.30735	0.1608	-0.06845	0.00115	-0.00085	0.22925	12
1	Non-dominant	B3	None	3	2	5	-2589.86	1.22063	3.177	-181.814	0.3725	1.482	0.298125	0.183125	0.36352	-5.42055	0.004	-0.0406	5.78407	23.037	-0.08505	0.02965	-0.00125	23.122	-16.6603	0.313125	0.299	-3.8541	0.1775	0.502	-0.070625	0.053125	0.09255	-0.66145	0.00175	-0.01785	0.754	0.31912	-0.04115	0.0032	-0.0006	0.36027	12
1	Non-dominant	B3	None	3	2	6	-628.907	0.28	2.385	-77.709	0.2275	1.098	0.3175	0.18	0.0154	-1.1075	0.00035	-0.00915	1.1229	12.2866	-0.05465	0.05768	-0.00235	12.3412	-14.4031	0.236875	0.22331	10.6462	0.076875	0.1882	-0.018125	0.135625	0.224538	-0.0842	0.00648	-0.00505	0.308738	0.1042	-0.11005	0.00065	-0.00185	0.21425	12
1	Non-dominant	B3	None	3	2	7	-1574.91	0.750625	1.992	-144.256	0.36375	1.066	0.321875	0.126875	1.18264	-0.0352	0.0099	-0.0008	1.21784	30.6559	-0.31785	0.06085	-0.00775	30.9738	-12.5544	0.200625	0.14831	-7.7087	0.113125	0.5325	0.200625	0.165	0.189753	-0.45805	0.005	-0.0154	0.647803	0.06648	-0.02185	0.00089	-0.001	0.08833	12
1	Non-dominant	B3	None	3	2	8	-268.747	0.154375	1.782	-185.292	0.454375	1.503	0.209375		5.02233	-0.20316	0.02155	-0.0016	5.22549	7.06418	-0.07915	0.06918	-0.00265	7.14333	-1.06102	0.1475	0.2758	-1.00161	0.095	0.1787		0.183125	0.049925	-0.14753	0.001	-0.0041	0.197455	0.121288	-0.05044	0.00113	-0.00187	0.171728	12
1	Non-dominant	B3	None	3	3	1	-152.639	0.37	1.959	-45.7376	0.225625	0.6649	0.431875	0.16875	0.226887	-1.67605	0.00245	-0.02115	1.90294	0.177843	-0.688985	0.001653	-0.0075	0.866828	-7.85225	0.106875	0.59777	-0.02615	0.141875	0.8629	0.070625	0.094375	0.155233	-0.88555	0.00593	-0.027	1.04078	0.0256	-0.05995	0.00075	-0.00145	0.08555	13
1	Non-dominant	B3	None	3	3	2	-146.317	0.204375	1.101	-176.178	0.43	0.7309	0.300625	0.169375	0.1957	-1.7317	0.00205	-0.00875	1.9274	0.00323	-1.56005	0.00035	-0.01045	1.56328	-7.34246	0.195625	0.52442	17.932	0.566875	0.9741	0.035	0.1	0.648967	-7.52115	0.003515	-0.1317	8.17012	0.0828	-0.31105	0.0012	-0.0046	0.39385	13
1	Non-dominant	B3	None	3	3	3	-1578	0.46375	4.063	-79.3974	0.33125	0.755	0.2325	0.121875	0.955666	-0.02955	0.0076	-0.0005	0.985216	39.388	-0.0817	0.1106	-0.0029	39.4697	-15.876	0.189375	0.44888	0.0933	0.11875	0.6008	0.0175	0.0825	0.0619	-0.5659	0.0017	-0.0116	0.6278	0.43833	-0.03065	0.00588	-0.00095	0.46898	13
1	Non-dominant	B3	None	3	3	4	-738.876	0.431875	1.69	-78.2274	0.225	1.301	0.23125	0.133125	2.49483	-0.08369	0.02953	-0.00169	2.57852	4.78464	-1.20175	0.02787	-0.0124	5.98639	-10.0315	0.130625	0.37231	3.8447	0.106875	0.3771	0.076875	0.1	0.00875	-0.0768	0.00045	-0.00135	0.08555	0.11885	-0.02275	0.0012	-0.0009	0.1416	13
1	Non-dominant	B3	None	3	3	5	-1081.02	0.439375	2.276	-133.844	0.243125	1.193	0.43625	0.180625	0.012122	-3.91111	0.0013	-0.0268	3.92323	15.6439	-0.0439	0.05498	-0.00315	15.6878	-15.1394	0.2425	0.29792	8.1589	0.095	0.309	-0.00625	0.1	0.22815	-0.0868	0.0043	-0.0034	0.31495	0.254	-0.0053	0.0021	-0.0002	0.2593	13
1	Non-dominant	B3	None	3	3	6	-609.53	0.32625	1.845	-158.312	0.244375	1.947	0.333125	0.18	0.01745	-1.8886	0.00075	-0.01465	1.90605	7.45767	-0.01055	0.02694	-0.0011	7.46822	-15.4799	0.200625	0.22135	5.1764	0.124375	0.228	0.00625	0.1125	0.132	-0.0388	0.0011	-0.0012	0.1708	0.1444	-0.04795	0.0009	-0.0018	0.19235	13
1	Non-dominant	B3	None	3	3	7	-343.309	0.194375	1.917	-122.12	0.270625	1.358	0.244375	0.16875	1.4624	-0.002	0.00985	-0.00025	1.4644	5.80468	-0.16835	0.045	-0.004	5.97303	-10.9627	0.230625	0.14931	4.4017	0.095	0.1576	0.018125	0.1175	0.02075	-0.07275	0.0004	-0.0023	0.0935	0.02955	-0.08595	0.0007	-0.00205	0.1155	13
1	Non-dominant	B3	None	3	3	8	-469.985	0.274375	1.059	-115.887	0.185	1.345	0.226875		6.22897	-0.05965	0.03935	-0.00895	6.28862	6.18752	-0.00145	0.02775	-0.00045	6.18897	-11.5461	0.21875	0.1515	10.4463	0.206875	0.0833		0.04125	0.26846	-0.05755	0.00125	-0.00155	0.32601	0.110614	-0.08983	0.00085	-0.00225	0.200444	13
1	Non-dominant	B3	None	3	4	1	-607.216	0.31375	2.647	-90.6304	0.181875	0.7709	0.3725	0.1975	0.008843	-2.1542	0.00085	-0.01715	2.16304	10.3634	-0.102624	0.0517845	-0.0046155	10.466	-15.1829	0.195625	0.598	-11.6707	0.1125	1.178	-0.011875	0.05875	0.360339	-0.07108	0.00925	-0.00115	0.431419	0.2019	-0.02445	0.00295	-0.00055	0.22635	14
1	Non-dominant	B3	None	3	4	2	-887.634	0.2825	3.232	-53.1946	0.2175	0.6516	0.27	0.161875	0.01107	-0.78548	0.00101	-0.00509	0.79655	11.9839	-0.001838	0.046927	-0.000473	11.9858	-12.3192	0.26	0.52265	11.3389	0.17125	0.5521	-0.076875	0.0475	0.118829	-0.2977	0.0035	-0.0085	0.416529	0.1153	-0.1703	0.00095	-0.00345	0.2856	14
1	Non-dominant	B3	None	3	4	3	-564.688	0.286875	3.491	-52.9026	0.238125	0.635	0.30875	0.136875	0.468311	-0.2139	0.00355	-0.00265	0.682211	2.02378	-0.3096	0.02377	-0.0082	2.33338	-20.7523	0.1775	0.449	-1.56705	0.106875	0.688	0.023125	0.076875	0.123269	-0.102	0.00513	-0.0031	0.225269	0.1416	-0.02315	0.00295	-0.00055	0.16475	14
1	Non-dominant	B3	None	3	4	4	-356.817	0.205	2.052	-52.6009	0.17375	0.8516	0.271875	0.135625	2.79744	-0.03453	0.03191	-0.00149	2.83197	5.51257	-0.02875	0.037	-0.002	5.54132	-11.6183	0.206875	0.37231	-2.3975	0.125	0.5574	-0.011875	0.088125	0.06475	-0.06125	0.00155	-0.00185	0.126	0.13	-0.04995	0.001	-0.0009	0.17995	14
1	Non-dominant	B3	None	3	4	5	-823.374	0.30625	2.202	-200.803	0.65	1.02	0.26625	0.16875	0.07149	-6.1429	0.0009	-0.0188	6.21439	10.8384	-0.0001	0.0339	-0.0001	10.8385	-15.9229	0.15375	0.29792	-0.4763	0.106875	0.377	0.059375	0.10625	0.0686	-0.0152	0.00165	-0.00035	0.0838	0.379375	-0.00345	0.00732	-0.00065	0.382825	14
1	Non-dominant	B3	None	3	4	6	-537.759	0.205	1.972	-191.893	0.380625	1.161	0.27375	0.15375	0.01265	-2.8482	0.00065	-0.02765	2.86085	10.1507	-0.0016	0.0538	-0.00055	10.1523	-13.9898	0.195	0.22331	5.4227	0.10625	0.2346	-0.011875	0.1125	0.0435	-0.04775	0.00085	-0.00225	0.09125	0.11423	-0.0522	0.00169	-0.0017	0.16643	14
1	Non-dominant	B3	None	3	4	7	-415.955	0.22	1.679	-255.334	0.4625	1.427	0.218125	0.15	2.72404	-0.01105	0.00975	-0.00045	2.73509	7.28495	-0.0188	0.04565	-0.00125	7.30375	-17.9361	0.230625	0.1966	3.282	0.106875	0.1545	0.011875	0.094375	0.1624	-0.04955	0.00205	-0.00115	0.21195	0.452812	-0.0253	0.00365	-0.00075	0.478112	14
1	Non-dominant	B3	None	3	4	8	-286.374	0.190625	1.182	-116.696	0.24375	1.505	0.174375		3.17552	-0.04784	0.019785	-0.001215	3.22336	7.1142	-0.16275	0.04293	-0.00615	7.27695	-14.9148	0.189375	0.1742	11.5983	0.1125	0.27458		0.12375	0.481727	-0.0275	0.01172	-0.0014	0.509227	0.359135	-0.0214745	0.00352	-0.0005	0.38061	14
1	Non-dominant	B3	None	3	5	1	-229.896	0.15625	1.585	-48.3702	0.213125	0.4464	0.30375	0.1475	0.914294	-1.15465	0.017642	-0.012948	2.06894	3.28444	-0.001678	0.02528	-0.0003	3.28612	-9.75877	0.1725	0.6	15.0962	0.1925	0.6123	0.03		0.054573	-1.26885	0.001338	-0.04135	1.32342	0.11225	-0.04455	0.0009	-0.0009	0.1568	15
1	Non-dominant	B3	None	3	5	2	-503.322	0.20875	2.445	-110.49	0.2275	1.304	0.298125	0.1625	0.00145	-1.1867	0.00035	-0.00895	1.18815	6.55699	-0.018455	0.03893	-0.00249	6.57545	-13.0635	0.1725	0.523	25.37	0.1675	0.5271	0.015625	0.01	0.0026	-0.43245	0.00095	-0.01045	0.43505	0.24225	-0.0094	0.0028	-0.0006	0.25165	15
1	Non-dominant	B3	None	3	5	3	-585.673	0.225625	2.458	-158.622	0.328125	1.129	0.311875	0.113125	2.27678	-0.1294	0.01385	-0.00155	2.40618	7.18956	-0.04215	0.03079	-0.0032	7.23171	-18.61	0.27875	0.454	8.3834	0.050625	0.4115	-0.10125	0.11625	0.02755	-0.02005	0.0014	-0.0006	0.0476	0.15745	-0.0835	0.0011	-0.0012	0.24095	15
1	Non-dominant	B3	None	3	5	4	-454.254	0.235625	2.279	-180.267	0.305625	1.128	0.2525	0.13375	5.1186	-0.032825	0.025665	-0.001595	5.15142	2.69512	-0.48665	0.02418	-0.00755	3.18177	39.4743	0.1825	0.36523	-1.3872	0.086875	0.5059	-0.02	0.13625	0.02345	-0.04255	0.0006	-0.001	0.066	0.004	-0.27675	0.00095	-0.00155	0.28075	15
1	Non-dominant	B3	None	3	5	5	-610.106	0.259375	1.976	-78.8773	0.23125	1.095	0.3025	0.184375	0.276882	-1.81865	0.003205	-0.021495	2.09553	8.52879	-0.0893	0.04578	-0.00455	8.61809	-12.1138	0.233125	0.29731	1.8472	0.06125	0.3016	-0.045625	0.166875	0.07365	-0.0178	0.00265	-0.00055	0.09145	0.23836	-0.0592	0.00392	-0.00095	0.29756	15
1	Non-dominant	B3	None	3	5	6	-648.011	0.275	2.291	-121.819	0.2475	1.17	0.416875	0.20125	0.024159	-1.50999	0.001857	-0.009085	1.53415	13.932	-0.0042	0.06653	-0.0004	13.9362	-14.1385	0.156875	0.22388	-0.2245	0.07625	0.2929	0.050625	0.141875	0.00925	-0.04655	0.00035	-0.00115	0.0558	0.03075	-0.1246	0.00115	-0.00295	0.15535	15
1	Non-dominant	B3	None	3	5	7	-293.345	0.170625	1.941	-174.018	0.260625	1.301	0.31875	0.15	1.3368	-0.02505	0.01015	-0.00065	1.36185	2.86447	-0.0326	0.0204	-0.0016	2.89707	-13.7032	0.1925	0.14677	3.21145	0.096875	0.1562	0.035625	0.11625	0.10445	-0.03975	0.0011	-0.0012	0.1442	0.297853	-0.03345	0.002526	-0.00125	0.331303	15
1	Non-dominant	B3	None	3	5	8	-299.127	0.184375	1.56	-69.4964	0.200625	1.423	0.286875		1.07383	-0.367624	0.01171	-0.00507	1.44145	2.0118	-0.4024	0.01475	-0.01095	2.4142	-14.0103	0.223125	0.0887	1.26591	0.106875	0.291		0.15125	0.070782	-0.6384	0.00105	-0.01785	0.709182	0.037967	-0.116685	0.0008	-0.0016	0.154652	15
1	Non-dominant	B3	None	4	1	1	-1515.62	0.675	3.022	-117.894	0.285625	0.8895	0.3075	0.193125	0.245865	-3.44325	0.00577	-0.0275	3.68912	9.35637	-0.67062	0.03042	-0.00625	10.027	-15.3812	0.1875	0.6	2.9467	0.1775	0.7173		0.020625	0.0979256	-0.23685	0.001842	-0.00385	0.334776	0.0367	-0.1524	0.00075	-0.00225	0.1891	16
1	Non-dominant	B3	None	4	1	2	-469.233	0.256875	1.754	-1.9792	0.103125	0.243	0.389375	0.1675	0.23364	-0.00735	0.003443	-0.00085	0.24099	11.6121		0.05273		11.6121	-10.4483	0.208125	0.52354	20.7375	0.116875	0.534	-0.060625	0.075625	0.23145	-0.89275	0.00295	-0.02275	1.1242	0.029	-0.31305	0.0008	-0.0031	0.34205	16
1	Non-dominant	B3	None	4	1	3	-297.901	0.169375	1.824	-4.45	0.1225	0.563	0.279375	0.181875	0.139619	-0.0307	0.00427	-0.0008	0.170319	6.26133	-0.08721	0.03372	-0.00558	6.34854	-13.4196	0.233125	0.45565	5.2085	0.09625	0.4468	-0.07625	0.09625	0.01025	-0.06985	0.00045	-0.00175	0.0801	0.144	-0.17245	0.00135	-0.00235	0.31645	16
1	Non-dominant	B3	None	4	1	4	-509.813	0.3125	1.943	-134.948	0.29375	1.059	0.370625	0.16	4.16246	-0.020734	0.021927	-0.001073	4.1832	8.38082	-0.02075	0.03924	-0.00035	8.40157	-8.85153	0.1725	0.37531	-1.8543	0.086875	0.481	-0.01	0.13125	0.05235	-0.04875	0.00155	-0.00215	0.1011	0.0393	-0.0573	0.0007	-0.001	0.0966	16
1	Non-dominant	B3	None	4	1	5	-7.48935	0.026875	0.5296	-158.458	0.369375	1.297	0.781875	0.223125	0.161011	-4.31723	0.003415	-0.025385	4.47824	0.15396	-0.031577	0.0073	-0.00434	0.185537	-18.8406	0.28375	0.29954	4.4726	0.07625	0.3543	-0.10625	0.12625	0.06435	-0.2063	0.00245	-0.00825	0.27065	0.13435	-0.0853	0.0013	-0.0026	0.21965	16
1	Non-dominant	B3	None	4	1	6	-411.44	0.476875	2.24	-64.147	0.221875	1.151	0.0075	0.150625	0.15234	-0.75075	0.0021	-0.0096	0.90309	5.32042	-0.3852	0.03882	-0.00105	5.70562	-6.06041	0.1625	0.22488	0.81915	0.096875	0.3631	0.005	0.11125	0.03655	-0.0655	0.0009	-0.0029	0.10205	0.0068	-0.0975	0.00045	-0.00195	0.1043	16
1	Non-dominant	B3	None	4	1	7	-459.585	0.36875	1.601	-51.6458	0.2425	0.9932	0.1375	0.170625	0.609327	-0.0866	0.00535	-0.00145	0.695927	5.99634	-0.07315	0.03035	-0.0007	6.06949	-13.7078	0.2275	0.15	1.12827	0.111875	0.2786	0.020625	0.11125	0.1188	-0.23	0.0015	-0.0087	0.3488	0.06765	-0.01515	0.00075	-0.00105	0.0828	16
1	Non-dominant	B3	None	4	1	8	-300.335	0.258125	1.849	-3.7271	0.1525	0.7377	0.12375		0.210895	-0.06573	0.00526	-0.00125	0.276625	5.87091	-0.07665	0.04853	-0.0006	5.94756	-15.0131	0.243125	0.1153	3.35394	0.111875	0.2028		0.14625	0.13825	-0.1971	0.00245	-0.00875	0.33535	0.15664	-0.0182	0.00119	-0.0006	0.17484	16
1	Non-dominant	B3	None	4	2	1	-181.35	0.17	1.502	-540.649	1.04375	1.52	0.244375	0.178125	0.335112	-9.53212	0.005975	-0.029725	9.86723	2.46632	-0.0300225	0.01958	-0.00175	2.49635	-0.87285	0.195	0.55238	-10.4686	0.135625	1.072	-0.02375	0.100625	0.152909	-0.91155	0.00485	-0.0282	1.06446	0.03665	-0.20055	0.0008	-0.0047	0.2372	17
1	Non-dominant	B3	None	4	2	2	-776.735	0.264375	2.604	-337.666	0.36375	1.282	0.281875	0.14375	0.318101	-2.98615	0.00605	-0.01305	3.30425	9.17302		0.0386765	-0.0008865	9.17302	-12.4172	0.183125	0.52331	0.989	0.0775	0.5309	0.200625	0.094375	0.0476	-0.07765	0.0013	-0.0014	0.12525	0.01075	-0.1367	0.00035	-0.00235	0.14745	17
1	Non-dominant	B3	None	4	2	3	-496.795	0.208125	2.92	-45.7593	0.2025	0.8732	0.215625	0.12625	0.424086	-0.52925	0.00776	-0.01302	0.953336	1.60445	-0.184282	0.017357	-0.008243	1.78874	-11.0906	0.200625	0.44877	-14.3052	0.130625	0.9592	0.00625	0.065	0.05345	-0.14025	0.0011	-0.0045	0.1937	0.099	-0.12275	0.00085	-0.00255	0.22175	17
1	Non-dominant	B3	None	4	2	4	-1347.58	0.418125	3.681	-150.965	0.271875	1.173	0.196875	0.151875	4.15634	-0.086982	0.028028	-0.001792	4.24333	9.7559	-0.4808	0.03365	-0.00805	10.2367	-15.7254	0.30125	0.37331	-5.3731	0.1125	0.6983	-0.159375	0.10625	0.01295	-0.41595	0.0005	-0.0125	0.4289	0.11405	-0.13675	0.0007	-0.0024	0.2508	17
1	Non-dominant	B3	None	4	2	5	-686.662	0.238125	2.278	-355.11	0.36	1.87	0.248125	0.195	0.119857	-9.97359	0.001788	-0.039235	10.0935	10.4801	-0.00105	0.04683	-0.0004	10.4812	-15.0388	0.295625	0.30319	-1.9105	0.13625	0.4625	-0.118125	0.118125	0.10245	-0.6969	0.0022	-0.0205	0.79935	0.503355	-0.0064	0.00383	-0.00075	0.509755	17
1	Non-dominant	B3	None	4	2	6	-361.281	0.160625	2.353	-142.767	0.22875	1.32	0.2775	0.184375	0.12738	-1.06155	0.00537	-0.0089	1.18893	6.3228	-0.094	0.05473	-0.0047	6.4168	-8.49435	0.213125	0.224	-2.3561	0.1125	0.2926	-0.011875	0.094375	0.0829	-1.15335	0.00135	-0.02975	1.23625	0.0430238	-0.16765	0.0008	-0.003	0.210674	17
1	Non-dominant	B3	None	4	2	7	-426.079	0.215625	2.116	-170.924	0.2775	1.726	0.179375	0.16625	1.09712	-0.10266	0.01253	-0.00164	1.19978	5.30038	-0.0368	0.03277	-0.0016	5.33718	-12.314	0.189375	0.149	-21.0109	0.08875	0.5955	0.018125	0.176875	0.011504	-1.10496	0.001765	-0.025865	1.11647	0.330805	-0.006882	0.002085	-0.000957	0.337687	17
1	Non-dominant	B3	None	4	2	8	-241.309	0.145625	1.997	-55.6173	0.213125	1.229	0.23		1.47045	-0.04815	0.01487	-0.0016	1.5186	6.49341	-0.0143	0.08064	-0.0013	6.50771	-10.7954	0.224375	0.1312	-7.09356	0.26	0.389		0.0175	0.465514	-0.91625	0.00225	-0.02275	1.38176	0.04167	-0.094858	0.00124	-0.002454	0.136528	17
1	Non-dominant	B3	None	4	3	1	-446.235	0.21875	2.586	-93.4082	0.19375	0.9435	0.255	0.13875	0.289838	-2.72162	0.00391	-0.03469	3.01146	4.77806	-0.01805	0.02825	-0.00115	4.79611	-58.4028	0.13625	0.60131	-1.9741	0.13625	0.8141	0.100625	0.046875	0.116436	-0.148721	0.0021645	-0.0029155	0.265157	0.082	-0.3999	0.00215	-0.00935	0.4819	18
1	Non-dominant	B3	None	4	3	2	-375.305	0.18625	2.329	-73.4893	0.254375	0.8723	0.235	0.164375	0.097102	-0.9132	0.002388	-0.0086	1.0103	8.85611	-0.016319	0.062165	-0.001795	8.87243	-16.2628	0.183125	0.52377	1.862	0.08875	0.5886	0.04125	0.02375	0.068543	-0.09905	0.00313	-0.0013	0.167593	0.41093	-0.02925	0.00719	-0.00055	0.44018	18
1	Non-dominant	B3	None	4	3	3	-2677.35	1.15813	2.818	-27.243	0.2125	0.7944	0.3375	0.116875	0.150171	-0.0652	0.00373	-0.00065	0.215371	40.4372	-0.16825	0.04685	-0.00455	40.6054	-53.9027	0.20125	1.253	-10.2612	0.43125	0.9123	0.035	0.0825	2.04071	-0.01555	0.0214	-0.0004	2.05626	1.64218	-0.03335	0.0538	-0.00065	1.67553	18
1	Non-dominant	B3	None	4	3	4	-513.646	0.229375	2.484	-78.9403	0.184375	0.9138	0.203125	0.21875	2.62166	-0.075775	0.02095	-0.00143	2.69743	14.4704	-0.0035	0.08296	-0.00055	14.4739	-5.28224	0.1125	0.35546	11.6954	0.1425	0.3761	0.070625	0.10625	0.2723	-0.04685	0.00883	-0.0006	0.31915	0.13094	-0.0038	0.00423	-0.00025	0.13474	18
1	Non-dominant	B3	None	4	3	5	-1754.13	0.583125	3.013	-184.934	0.314375	1.262	0.345625	0.213125	0.008	-5.89315	0.0008	-0.0323	5.90115	26.2549	-0.01255	0.05319	-0.00115	26.2674	-18.8787	0.171875	0.31927	-4.0033	0.18375	0.6681	0.111875	0.064375	0.06405	-0.6167	0.00045	-0.01655	0.68075	0.517231	-0.04335	0.01433	-0.00085	0.560581	18
1	Non-dominant	B3	None	4	3	6	-1079.16	0.545	1.644	-76.2643	0.28625	1.442	0.26875	0.141875	0.24855	-0.9416	0.0021	-0.0089	1.19015	15.9211	-0.0222	0.03428	-0.0012	15.9433	-15.0518	0.23	0.22785	7.68598	0.16	0.315	-0.01125	0.076875	0.400107	-0.14515	0.00683	-0.0023	0.545257	0.18046	-0.07675	0.00145	-0.00095	0.25721	18
1	Non-dominant	B3	None	4	3	7	-1375.36	0.58625	1.942	-75.4631	0.18375	1.529	0.23875	0.165625	1.37004	-0.0005	0.01613	-0.0001	1.37054	30.3784	-0.01265	0.06146	-0.00085	30.391	-4.92228	0.113125	0.14931	-3.05701	0.165625	0.4986	0.14125	0.1175	0.0317	-1.43405	0.00045	-0.04005	1.46575	0.110665	-0.0243	0.001976	-0.0007	0.134965	18
1	Non-dominant	B3	None	4	3	8	-405.181	0.225	1.448	-209.735	0.298125	1.757	0.16625		5.7407	-0.14114	0.03489	-0.00248	5.88184	8.68398	-0.00625	0.03712	-0.00045	8.69023	-11.0524	0.1775	0.1485	1.8246	0.124375	0.2558		0.141875	0.177138	-0.2606	0.00364	-0.00745	0.437738	0.204825	-0.0034	0.00353	-0.0002	0.208225	18
1	Non-dominant	B3	None	4	4	1	-392.544	0.209375	1.892	-95.0436	0.2675	0.6771	0.35375	0.17875	0.0607	-2.9099	0.00201	-0.01715	2.9706	2.00834	-0.0447935	0.0162	-0.00135	2.05314	-41.4433	0.213125	0.60154	-3.6114	0.08625	0.8952	-0.015	0.065625	0.178363	-0.09385	0.00522	-0.0039	0.272213	0.1567	-0.43295	0.00115	-0.00915	0.58965	19
1	Non-dominant	B3	None	4	4	2	-928.87	0.3425	2.776	-272.052	0.35625	0.84	0.33875	0.16	0.0007	-2.4554	0.00015	-0.01175	2.4561	19.4	-0.001699	0.0695985	-0.0004515	19.4017	-22.559	0.29875	0.52292	10.4391	0.126875	0.5706	-0.13625	0.080625	0.08245	-0.2689	0.00135	-0.00765	0.35135	0.07215	-0.09295	0.0005	-0.0027	0.1651	19
1	Non-dominant	B3	None	4	4	3	-810.178	0.404375	3.31	-36.2139	0.148125	0.7489	0.33125	0.1675	0.318074	-0.20135	0.00741	-0.0036	0.519424	12.0878	-0.00525	0.06523	-0.00085	12.0931	-4.08551	0.116875	0.44331	7.94025	0.096875	0.4914	0.050625	0.12125	0.00765	-0.3993	0.00045	-0.01225	0.40695	0.0152	-0.08565	0.0005	-0.0027	0.10085	19
1	Non-dominant	B3	None	4	4	4	-664.079	0.23875	2.75	-48.6942	0.11375	0.842	0.344375	0.176875	1.79857	-0.002955	0.02542	-0.0007	1.80152	8.88894		0.03963	-0.0001	8.88894	-9.2945	0.1675	0.37431	-2.8933	0.09625	0.6054	0.02	0.11125	0.1122	-0.1337	0.00388	-0.0044	0.2459	0.08175	-0.10615	0.0015	-0.0016	0.1879	19
1	Non-dominant	B3	None	4	4	5	-695.652	0.26375	2.284	-91.3606	0.27875	0.835	0.34	0.1925	0.167041	-2.7819	0.002	-0.0145	2.94894	10.4949	-0.0163	0.04155	-0.00135	10.5112	-10.1995	0.156875	0.29754	-9.1895	0.111875	0.527		0.141875	0.12243	-1.0311	0.003	-0.0274	1.15353	0.0566	-0.04925	0.00085	-0.00085	0.10585	19
1	Non-dominant	B3	None	4	4	6	-500.439	0.244375	2.308	-71.0143	0.165	1.303	0.346875	0.158125	0.0552	-0.1383	0.0013	-0.0023	0.1935	11.7313	-0.00715	0.06145	-0.00105	11.7384	-16.3193	0.253125	0.223	2.30296	0.091875	0.5372	-0.070625	0.13125	0.00515	-1.18585	0.0004	-0.0285	1.191	0.06062	-0.04935	0.00075	-0.00095	0.10997	19
1	Non-dominant	B3	None	4	4	7	-495.681	0.369375	1.709	-29.0433	0.0825	0.9182	0.336875	0.215625	0.134205	-0.025	0.003	-0.0011	0.159205	5.8817	-1.25155	0.04148	-0.01655	7.13325	-9.78871	0.2125	0.149	2.729	0.106875	0.1506	-0.01	0.10625	0.02415	-0.03325	0.0004	-0.0005	0.0574	0.128728	-0.04295	0.00135	-0.00075	0.171678	19
1	Non-dominant	B3	None	4	4	8	-281.649	0.16375	1.626	-115.973	0.19875	1.164	0.2325		3.24909	-0.000225	0.016575	-0.000425	3.24932	1.49193	-0.96635	0.01575	-0.01325	2.45828	-10.887	0.1675	0.1294	2.33437	0.1425	0.1386		0.12625	0.140282	-0.1445	0.00125	-0.00405	0.284782	0.072454	-0.040823	0.0013	-0.0021	0.113277	19
1	Non-dominant	B3	None	4	5	1	-110.379	0.1125	1.173	-81.6186	0.16625	0.8503	0.28625	0.2	0.024984	-2.22865	0.0008	-0.0303	2.25364	0.711062	-0.030948	0.0090725	-0.0021575	0.74201	-15.8394	0.1675	0.59842	-3.0474	0.106875	0.8347	0.015	0.070625	0.150368	-0.095511	0.004476	-0.002494	0.245879	0.10715	-0.03915	0.0009	-0.0008	0.1463	20
1	Non-dominant	B3	None	4	5	2	-709.412	0.33875	2.284	-92.3563	0.245	0.8324	0.299375	0.18875	0.01084	-0.99121	0.001	-0.00569	1.00205	7.33101	-0.51535	0.03674	-0.00666	7.84636	-9.85288	0.1475	0.524	16.8513	0.1525	0.5231	0.02	0.025	0.04925	-0.4888	0.0013	-0.0135	0.53805	0.0813	-0.0451	0.00085	-0.00105	0.1264	20
1	Non-dominant	B3	None	4	5	3	-634.323	0.2775	1.98	-219.101	0.349375	1.24	0.333125	0.1575	1.63856	-0.1679	0.0069	-0.00315	1.80646	4.15185	-0.0502	0.01875	-0.00145	4.20205	-12.7217	0.111875	0.44854	5.4145	0.096875	0.4416	0.075625	0.080625	0.02035	-0.04395	0.0009	-0.0005	0.0643	0.0249	-0.0605	0.0007	-0.001	0.0854	20
1	Non-dominant	B3	None	4	5	4	-351.774	0.22125	1.527	-57.8023	0.15125	1.091	0.255	0.18	2.18374	-0.180453	0.0310785	-0.0046515	2.36419	1.36926	-0.7391	0.01145	-0.00985	2.10835	-9.96142	0.1725	0.37315	6.63865	0.081875	0.3591	-0.01	0.080625	0.07065	-0.2011	0.00105	-0.00845	0.27175	0.1552	-0.0284	0.0017	-0.0007	0.1836	20
1	Non-dominant	B3	None	4	5	5	-475.309	0.24875	1.967	-423.407	0.73375	1.279	0.298125	0.203125	0.034975	-11.4008	0.001125	-0.026555	11.4358	8.686	-0.02335	0.0397	-0.0018	8.70935	-12.1387	0.1825	0.30131	12.1791	0.1725	0.3266	-0.025	0.025	0.0917	-0.5911	0.00095	-0.02025	0.6828	0.09	-0.02645	0.00154	-0.0015	0.11645	20
1	Non-dominant	B3	None	4	5	6	-728.824	0.27	2.613	-153.719	0.206875	1.533	0.28625	0.210625	0.145544	-2.09532	0.006295	-0.014235	2.24086	17.223	-0.0091	0.07025	-0.001	17.2321	-9.12553	0.208125	0.223	0.2226	0.131875	0.3103	0.025	0.060625	0.03965	-0.0901	0.00105	-0.00355	0.12975	0.02485	-0.0889	0.00055	-0.00165	0.11375	20
1	Non-dominant	B3	None	4	5	7	-445.704	0.2475	1.798	-167.149	0.4	1.193	0.24375	0.19875	1.44952	-0.3201	0.00645	-0.00515	1.76962	12.0946	-0.36385	0.06811	-0.01135	12.4584	-32.4607	0.27875	0.7827	5.31169	0.096875	0.161	0.196875	0.085625	0.12232	-0.1059	0.00254	-0.0032	0.22822	0.938096	-0.21041	0.00699	-0.0051	1.14851	20
1	Non-dominant	B3	None	4	5	8	-207.588	0.114375	2.129	-161.977	0.26	2.115	0.19		3.6358	-0.440678	0.037065	-0.004215	4.07648	0.8975	-0.24	0.02507	-0.0059	1.1375	-9.31044	0.1575	0.1572	8.71419	0.1325	0.45658		0.14125	0.0923438	-1.2551	0.00115	-0.03475	1.34744	0.0712275	-0.01959	0.00078	-0.000458	0.0908175	20
1	Dominant	B3	Anesthesia	1	1	1	-1014.26	0.420625	3.624	-324.366	0.715	0.7803	1.32812	0.433125	9.94086	-1.90324	0.02438	-0.02535	11.8441	2.55401	-2.35433	0.014835	-0.013865	4.90833	-11.3502	0.12125	0.602	-132.42	0.303125	1.441	0.22625	0.250625	1.05362	-2.2068	0.01769	-0.01601	3.26042	0.049805	-0.116855	0.001235	-0.003125	0.16666	1
1	Dominant	B3	Anesthesia	1	1	2	-4213.07	1.34625	7.514	-126.887	0.43	0.827	1.44437	0.42625	4.16124	-1.11489	0.022325	-0.016675	5.27613	0.002805	-52.5954	0.0004	-0.1084	52.5982	-8.18804	0.116875	0.522	-28.2472	0.054375	1.111	0.260625	0.279375	0.037103	-0.809755	0.0028485	-0.0199815	0.846858	0.01027	-0.11632	0.000435	-0.004035	0.12659	1
1	Dominant	B3	Anesthesia	1	1	3	-3393.06	1.34438	4.745	-79.766	0.5275	0.5477	1.3225	0.348125	0.360975	-2.60483	0.00399	-0.00731	2.96581	0.160405	-50.0924	0.00083	-0.07167	50.2528	-3.75846	0.10125	0.42977	-13.3834	0.055	0.7181	0.18875	0.295	0.000665	-0.16435	0.000245	-0.004905	0.165015	0.03091	-0.106675	0.000555	-0.004485	0.137585	1
1	Dominant	B3	Anesthesia	1	1	4	-2792.9	1.2325	3.011	-169.354	0.660625	0.802	1.37062	0.48125	1.8155	-0.12046	0.0101	-0.00266	1.93596	0.05495	-29.9375	0.001215	-0.037885	29.9924	-5.86344	0.12625	0.37865	-28.948	0.058125	1.32	0.211875	0.273125	0.59663	-0.01081	0.01053	-0.002	0.60744	0.00723	-0.22418	0.000585	-0.003025	0.23141	1
1	Dominant	B3	Anesthesia	1	1	5	-12127.1	3.85375	11.47	-199.152	0.43625	1.268	1.30688	0.295625	0.13333	-1.73226	0.002495	-0.010335	1.86559	4.91894	-84.8069	0.018535	-0.057495	89.7258	-14.5446	0.171875	0.30092	-10.1276	0.086875	0.8246	0.21625	0.24125	0.69114	-0.20844	0.019425	-0.004405	0.89958	0.032195	-0.322018	0.0009	-0.0059	0.354213	1
1	Dominant	B3	Anesthesia	1	1	6	-6839.57	3.2425	7.271	-184.512	0.509375	1.321	1.99937	0.28125	1.48969	-5.41117	0.012675	-0.031315	6.90086	9.70588	-20.7269	0.031965	-0.031535	30.4328	-12.5907	0.201875	0.22231	-35.183	0.06	1.081	0.17375	0.309375	0.3476	-0.044175	0.01009	-0.00165	0.391775	0.037865	-0.155245	0.00092	-0.0028	0.19311	1
1	Dominant	B3	Anesthesia	1	1	7	-3821.8	0.735	5.2	-106.743	0.415	0.944	0.959375	0.411875	0.315775	-3.14401	0.001595	-0.013405	3.45979	0.00205	-35.9245	0.00044	-0.06384	35.9266	-9.17191	0.121875	0.14965	-56.6116	0.0725	1.918	0.189375	0.27375	1.48822	-0.153196	0.048595	-0.006225	1.64142	0.101277	-0.079563	0.001587	-0.002043	0.18084	1
1	Dominant	B3	Anesthesia	1	1	8	-21703.2	7.065	11.5	-163.757	0.430625	1.364	0.993125		0.09328	-7.23755	0.0024	-0.0447	7.33083	9.57339	-148.445	0.0185	-0.1408	158.018	-6.66826	0.111875	0.1646	-19.6279	0.085	0.8366		0.265	1.11276	-0.170198	0.03016	-0.00585	1.28296	0.004865	-0.114809	0.0005	-0.00229	0.119674	1
1	Dominant	B3	Anesthesia	1	2	1	-937.686	0.409375	3.707	-279.044	0.38	1.142	0.77	0.301875	9.91651	-0.0206872	0.05258	-0.00075	9.93719	0.03836	-8.83421	0.002538	-0.028138	8.87257	-7.37392	0.086875	0.60019	-20.0676	0.07375	1.248	0.185	0.220625	0.101	-0.701304	0.0027	-0.0195	0.802304	0.003925	-0.17002	0.00035	-0.00432	0.173945	2
1	Dominant	B3	Anesthesia	1	2	2	-2110.65	0.55625	5.677	-161.9	0.939375	0.6302	0.655	0.359375	3.20495	-0.18057	0.0145	-0.00225	3.38552	1.70956	-3.89265	0.00804	-0.02335	5.60221	-6.88685	0.101875	0.521	-4.4923	0.045625	0.642	0.196875	0.250625	0.085435	-0.08344	0.00363	-0.00285	0.168875	0.098655	-0.1771	0.002375	-0.005415	0.275755	2
1	Dominant	B3	Anesthesia	1	2	3	-6159.46	1.25625	9.62	-99.2794	0.254375	0.79	0.82375	0.24	2.48679	-0.03939	0.02661	-0.00092	2.52618	10.2124	-50.7259	0.043506	-0.091294	60.9383	-10.5186	0.094375	0.44992	-18.4067	0.058125	0.886	0.17125	0.255625	0.06349	-0.207549	0.00276	-0.00674	0.271039	0.007805	-0.219525	0.000595	-0.008155	0.22733	2
1	Dominant	B3	Anesthesia	1	2	4	-1780.56	0.616875	4.876	-422.216	0.60625	1.282	0.904375	0.280625	2.75845	-0.430196	0.01105	-0.004304	3.18865	0.0004	-24.926	0.0001	-0.0697	24.9264	-8.58426	0.105	0.36985	-26.5647	0.055	0.9928	0.216875	0.248125	0.3039	-0.003145	0.00647	-0.00051	0.307045	0.029985	-0.103515	0.001315	-0.002835	0.1335	2
1	Dominant	B3	Anesthesia	1	2	5	-5324.06	2.2375	4.895	-1900.78	3.68562	1.676	0.695625	0.336875	36.0692	-19.2071	0.060775	-0.036365	55.2763	0.77282	-41.1572	0.0083	-0.0872	41.9301	-6.84596	0.131875	0.29031	-25.9382	0.059375	1.135	0.2025	0.2475	0.8266	-0.00256	0.024605	-0.000545	0.82916	0.01436	-0.196275	0.001175	-0.002705	0.210635	2
1	Dominant	B3	Anesthesia	1	2	6	-2031.15	0.68125	3.627	-205.479	0.33625	1.43	0.54875	0.336875	1.6959	-4.86634	0.02337	-0.02711	6.56224	0.09922	-20.568	0.00199	-0.05121	20.6673	-5.26692	0.065	0.22192	-8.5981	0.05125	0.5398	0.24	0.274375	0.19398	-1.5e-05	0.0042	-2e-05	0.193995	0.00177	-0.09756	0.00054	-0.00264	0.09933	2
1	Dominant	B3	Anesthesia	1	2	7	-2213.51	0.565625	4.406	-367.359	0.838125	1.184	0.6525	0.325625	2.77694	-3.98077	0.01716	-0.01007	6.75771	0.025565	-27.4064	0.00129	-0.05751	27.432	-6.83078	0.073125	0.14931	25.3008	0.610625	0.9835	0.22375	0.363125	1.52055	-8.28703	0.02306	-0.11687	9.80757	0.01664	-0.047554	0.001155	-0.001625	0.064194	2
1	Dominant	B3	Anesthesia	1	2	8	-15036.3	5.33063	9.606	-748.745	2.8025	1.415	0.5875		4.2353	-27.4394	0.02688	-0.03095	31.6747	6.098	-163.754	0.0155	-0.1666	169.852	-10.7029	0.15625	0.1	-58.1422	0.084375	1.891		0.31125	3.79128	-0.00225	0.09476	-0.00055	3.79353	0.032843	-0.189171	0.001886	-0.002994	0.222014	2
1	Dominant	B3	Anesthesia	1	3	1	-949.216	0.43125	3.085	-179.55	0.30375	1.207	1.72188	2.71437	6.12346	-0.002165	0.041565	-0.001035	6.12563	0.037223	-13.1107	0.0013	-0.0394	13.148	-12.7333	0.17375	0.599	-47.9237	0.12375	1.29	0.098125	0.19875	0.317347	-1.94129	0.006465	-0.022735	2.25863	0.23168	-0.077515	0.00384	-0.00348	0.309195	3
1	Dominant	B3	Anesthesia	1	3	2	-1068.16	0.414375	3.702	-204.989	0.52375	1.165	-1.45437	2.22125	6.10289	-0.29328	0.02736	-0.001282	6.39617	0.049314	-18.5063	0.00155	-0.06825	18.5556	-8.50272	0.07875	0.51665	-10.0419	0.04	0.8611	0.21	0.24125	0.040015	-0.061705	0.00224	-0.00401	0.10172	0.00098	-0.25146	0.000595	-0.004275	0.25244	3
1	Dominant	B3	Anesthesia	1	3	3	-490.49	0.261875	2.567	-100.326	0.356875	0.9633	-1.14125	2.06562	1.07746	-0.154327	0.006555	-0.003325	1.23179	0.01443	-15.3086	0.0013	-0.0855	15.3231	-9.55403	0.125625	0.45	-23.4761	0.06125	0.8774	0.1425	0.243125	0.80421	-0.21956	0.02604	-0.0065	1.02377	0.03643	-0.11894	0.00095	-0.00276	0.15537	3
1	Dominant	B3	Anesthesia	1	3	4	-5176.45	1.65813	6.403	-57.6765	0.241875	0.7442	-2.41688	3.65687	0.00038	-0.49337	0.00018	-0.00306	0.49375	0.162296	-123.502	0.00456	-0.13524	123.664	-6.52895	0.113125	0.37431	-31.7779	0.0525	1.293	0.205625	0.245625	0.182095	-0.116371	0.005905	-0.005555	0.298466	0.03269	-0.087655	0.001085	-0.002225	0.120345	3
1	Dominant	B3	Anesthesia	1	3	5	-2277.69	0.8475	3.16	-510.835	5.09812	1.095	-1.67813	0.456875	15.2951	-12.3448	0.023385	-0.012095	27.6399	0.037005	-55.5816	0.002145	-0.078535	55.6186	-12.6694	0.11	0.29662	-14.1473	0.06125	0.9237	0.216875	0.240625	0.48467	-0.131891	0.014075	-0.005665	0.616561	0.00038	-0.318304	0.00045	-0.00675	0.318684	3
1	Dominant	B3	Anesthesia	1	3	6	-3422.84	1.53313	3.741	-82.9848	0.396875	0.8343	0.914375	0.321875	0.677825	-0.068345	0.00366	-0.0006	0.74617	0.172485	-47.9352	0.00267	-0.07183	48.1077	-8.68357	0.099375	0.203	-22.1248	0.08	0.9685	0.225	0.225	0.992165	-0.101551	0.02577	-0.00352	1.09372	0.01874	-0.192288	0.000765	-0.006215	0.211028	3
1	Dominant	B3	Anesthesia	1	3	7	-1951.56	0.62	4.152	-99.2155	0.265625	1.079	0.754375	0.254375	0.013275	-1.65951	0.0007	-0.0099	1.67278	0.0076	-33.0358	0.00055	-0.08315	33.0434	-11.0344	0.141875	0.14204	-47.3976	0.084375	1.342	0.16	0.2475	1.81702	-0.12053	0.0414	-0.00368	1.93755	0.134615	-0.032565	0.00256	-0.00114	0.16718	3
1	Dominant	B3	Anesthesia	1	3	8	-2874.39	0.566875	6.192	-558.784	1.7425	2.146	0.9825		4.50352	-0.910312	0.01013	-0.0114	5.41384	8.44952	-0.463155	0.03288	-0.0051	8.91267	-55.9199	0.27125	1.133	-29.2141	0.085	1.016		0.24375	2.44334	-0.01858	0.06281	-0.00122	2.46192	0.05131	-0.921331	0.00095	-0.02285	0.972641	3
1	Dominant	B3	Anesthesia	1	4	1	-1253.26	0.784375	2.727	-205.733	0.37	1.05	0.790625	0.260625	6.27092	-0.115367	0.03664	-0.00215	6.38629	0.0302145	-16.7554	0.00115	-0.04355	16.7856	-19.6739	0.13	0.59931	-50.4287	0.074375	1.557	0.11	0.2225	0.060025	-1.1731	0.00511	-0.02362	1.23312	0.21257	-0.224695	0.0064	-0.00469	0.437265	4
1	Dominant	B3	Anesthesia	1	4	2	-2846.87	1.41813	3.439	-79.1404	0.294375	0.58	0.92625	0.29125	0.186735	-0.39346	0.0036	-0.00311	0.580195	2.08913	-21.5786	0.010135	-0.039365	23.6678	-14.9509	0.10125	0.51527	-26.9969	0.05375	1.141	0.141875	0.246875	0.52531	-0.202253	0.01577	-0.00829	0.727563	0.004455	-0.261193	0.00023	-0.007078	0.265648	4
1	Dominant	B3	Anesthesia	1	4	3	-1792.94	0.774375	4.302	-25.6917	0.27125	0.8723	0.81875	0.32125	0.06048	-0.595929	0.00125	-0.00525	0.656409	0.0007	-30.909	0.0011	-0.07	30.9097	-6.49634	0.07875	0.45665	-3.7812	0.065	0.6887	0.111875	0.204375	0.209515	-0.073024	0.00793	-0.0034	0.282539	0.00264	-0.101325	0.00059	-0.00363	0.103965	4
1	Dominant	B3	Anesthesia	1	4	4	-5954.1	2.65937	5.117	-23.0978	0.659375	0.5449	0.464375	0.25875	0.57532	-1.34698	0.00245	-0.00685	1.9223	4.68727	-43.4957	0.02695	-0.06635	48.1829	-13.7541	0.19875	0.37592	-23.5559	0.085	0.9523	0.01625	0.195625	0.83025	-0.161385	0.021705	-0.005165	0.991635	0.19476	-0.137345	0.002175	-0.002775	0.332105	4
1	Dominant	B3	Anesthesia	1	4	5	-14181.8	5.2475	7.553	-65.6694	0.3275	0.859	0.814375	0.33	1.60282	-0.222391	0.015855	-0.002035	1.82521	10.8498	-134.386	0.04625	-0.10175	145.236	-8.21919	0.10125	0.29488	-26.9165	0.105	0.9351	0.145	0.1975	1.93569	-0.00106	0.044475	-0.000285	1.93676	0.050785	-0.130265	0.002225	-0.003065	0.18105	4
1	Dominant	B3	Anesthesia	1	4	6	-2587.68	0.85625	3.888	-10.1668	0.289375	0.6093	0.94875	0.296875	0.185205	-0.658286	0.002	-0.003012	0.843491	0.066205	-26.401	0.00185	-0.04455	26.4672	-6.28109	0.08125	0.22231	-27.4643	0.0575	0.9151	0.17375	0.226875	0.13159	-0.047805	0.004415	-0.001485	0.179395	0.007315	-0.0831	0.0006	-0.0018	0.090415	4
1	Dominant	B3	Anesthesia	1	4	7	-1899.26	0.566875	3.439	-2.9645	0.1925	0.7943	0.550625	0.475625	0.000785	-0.276736	0.00027	-0.00257	0.277521	0.00952	-22.1156	0.0007	-0.045	22.1251	-4.46567	0.0675	0.14831	-17.051	0.080625	0.687	0.191875	0.224375	0.57163	-0.138581	0.01695	-0.00438	0.710211	0.00218	-0.113673	0.000435	-0.002496	0.115853	4
1	Dominant	B3	Anesthesia	1	4	8	-14922.9	5.8725	9.404	-655.692	2.46937	2.335	0.671875		6.57701	-11.3166	0.023605	-0.048395	17.8936	5.04316	-192.893	0.01695	-0.09335	197.936	-16.54	0.174375	0.2574	-4.51692	0.075625	0.543		0.204375	1.04632	-0.332794	0.03133	-0.01266	1.37911	0.008685	-0.333456	0.000295	-0.008305	0.342141	4
1	Dominant	B3	Anesthesia	1	5	1	-393.882	0.355625	2.257	-204.206	0.5125	0.9533	0.39125	0.178125	5.52755	-0.0820925	0.023965	-0.001425	5.60964	0.020447	-5.78562	0.00115	-0.02555	5.80607	-7.12949	0.15	0.59962	-37.5795	0.089375	1.903	0.0875	0.19125	0.42569	-0.838511	0.00894	-0.03395	1.2642	0.04001	-0.162035	0.0016	-0.00316	0.202045	5
1	Dominant	B3	Anesthesia	1	5	2	-9907.69	4.48813	5.384	-96.711	1.4475	0.8756	1.79688	0.361875	3.67799	-0.997821	0.016275	-0.003775	4.67581	0.055175	-171.508	0.002165	-0.094865	171.563	-6.33548	0.10125	0.52031	-21.8666	0.04875	1.036	0.1625	0.2	0.746105	-0.405114	0.026615	-0.017905	1.15122	0.01557	-0.046595	0.000455	-0.001505	0.062165	5
1	Dominant	B3	Anesthesia	1	5	3	-3832.89	2.01	3.808	-52.8099	0.32625	0.8432	0.630625	0.468125	0.12453	-0.564647	0.00111	-0.00939	0.689177	0.10346	-64.7085	0.00149	-0.0778	64.812	-11.9235	0.169375	0.451	-44.1135	0.064375	1.651	0.03125	0.235	0.47967	-0.0108	0.015185	-0.001425	0.49047	0.235585	-0.01129	0.003965	-0.000585	0.246875	5
1	Dominant	B3	Anesthesia	1	5	4	-371.918	0.32	1.116	-255.424	0.71375	1.065	1.35438	0.35	0.255911	-6.82549	0.003498	-0.020002	7.08141	7.37576	-0.067005	0.037675	-0.001535	7.44276	-6.38493	0.090625	0.36231	-42.8108	0.09875	0.8751	0.154375	0.22	0.219555	-0.469333	0.007435	-0.007745	0.688888	0.02788	-0.090235	0.001085	-0.003445	0.118115	5
1	Dominant	B3	Anesthesia	1	5	5	-459.099	0.256875	2.263	-106.953	0.266875	1.591	2.35312	0.211875	2.56979	-0.28168	0.032585	-0.004005	2.85147	0.024075	-6.98878	0.00265	-0.03085	7.01285	-10.9983	0.14375	0.2935	-13.2224	0.04125	0.7729	0.114375	0.214375	0.732835	-0.006245	0.017835	-0.002515	0.73908	0.00522	-0.249039	0.00049	-0.00498	0.254259	5
1	Dominant	B3	Anesthesia	1	5	6	-6649.73	2.005	6.517	-146.136	0.594375	0.9332	0.7625	0.250625	1.63818	-0.175425	0.00869	-0.00137	1.8136	0.135615	-100.042	0.00284	-0.10156	100.178	-7.39924	0.085	0.22081	-22.2974	0.0475	0.7868	0.174375	0.205	0.72338	-0.016125	0.024555	-0.001265	0.739505	0.018195	-0.089914	0.000895	-0.002125	0.108109	5
1	Dominant	B3	Anesthesia	1	5	7	-2574.35	1.01063	5.239	-37.838	0.245625	1.442	0.99625	0.245	0.47213	-1.15535	0.008445	-0.011855	1.62748	0.26835	-61.659	0.0021	-0.118	61.9273	-6.29051	0.070625	0.14631	-27.6667	0.045625	0.961	0.205625	0.248125	1.34766	-0.00728	0.03393	-0.00265	1.35494	0.00549	-0.087896	0.000735	-0.002465	0.093386	5
1	Dominant	B3	Anesthesia	1	5	8	-4196.98	2.21062	4.727	-173.007	0.60125	1.32	0.583125		0.0189825	-5.8311	0.0008405	-0.0217595	5.85008	0.07235	-78.1819	0.00085	-0.11805	78.2542	-64.0501	0.14	1.554	-22.6673	0.063125	0.868		0.21375	0.70875	-0.039121	0.02307	-0.0018	0.74787	0.043845	-2.02084	0.00115	-0.04775	2.06468	5
1	Dominant	B3	Anesthesia	2	1	1	-5083.89	2.845	4.906	-34.0496	0.304375	0.73	0.7975	0.38	1.07759	-0.213888	0.01616	-0.00232	1.29147	0.621783	-96.4725	0.00345	-0.08905	97.0942	-13.6505	0.13625	0.59642	-2.975	0.088125	0.7387	0.149375	0.19375	0.130735	-0.052366	0.0031	-0.00185	0.183101	0.155805	-0.244095	0.00231	-0.00509	0.3999	6
1	Dominant	B3	Anesthesia	2	1	2	-1156.85	1.51812	2.915	-153.087	0.691875	0.4862	1.24125	0.276875	0.058185	-0.706649	0.0012	-0.00224	0.764834	19.8153	-0.349924	0.043009	-0.001381	20.1652	-11.4849	0.16875	0.51931	2.3677	0.068125	0.9099	0.1075	0.193125	0.48497	-0.01703	0.011405	-0.000835	0.502	0.0963	-0.0812	0.00218	-0.0026	0.1775	6
1	Dominant	B3	Anesthesia	2	1	3	-2229.02	0.780625	4.426	-24.6915	0.44125	0.3885	0.99875	0.268125	0.089065	-0.30122	0.0005	-0.002262	0.390285	0.0017	-49.7785	0.00023	-0.07697	49.7802	-5.30765	0.109375	0.44485	-24.8273	0.04875	1.189	0.1575	0.206875	0.244705	-0.000175	0.007265	-0.000265	0.24488	0.01885	-0.077165	0.00061	-0.0021	0.096015	6
1	Dominant	B3	Anesthesia	2	1	4	-1513.54	0.781875	3.046	-127.013	0.646875	0.552	0.7025	0.199375	0.208058	-3.68614	0.0016905	-0.0096095	3.8942	0.017735	-42.2733	0.0006	-0.0673	42.291	-9.41508	0.13	0.366	-8.0073	0.065	1.029	0.1325	0.215	1.26594	-0.0007	0.028005	-0.000505	1.26663	0.02129	-0.08097	0.000685	-0.001365	0.10226	6
1	Dominant	B3	Anesthesia	2	1	5	-977.455	0.5275	2.536	-51.013	0.1925	0.6711	1.16875	0.305625	0.97729	-0.015226	0.008535	-0.001265	0.992516	0.026545	-7.2285	0.0009	-0.0173	7.25504	-7.14888	0.085625	0.31	-22.7993	0.071875	1.109	0.209375	0.210625	1.09421	-0.098355	0.02935	-0.00369	1.19257	0.00059	-0.079895	0.00015	-0.00218	0.080485	6
1	Dominant	B3	Anesthesia	2	1	6	-1043.34	0.534375	1.929	-27.6371	0.283125	0.7071	0.913125	0.255	0.5032	-0.2312	0.004085	-0.001665	0.7344	0.29761	-1.31161	0.001765	-0.007035	1.60922	-7.18109	0.106875	0.21642	-16.8728	0.04	0.7235	0.194375	0.239375	0.28884	-0.01018	0.010055	-0.001675	0.29902	0.004255	-0.12651	0.000545	-0.002192	0.130765	6
1	Dominant	B3	Anesthesia	2	1	7	-6655.98	2.20438	5.507	-128.756	0.509375	0.9026	0.65375	0.120625	0.003845	-1.60487	0.00019	-0.00641	1.60871	3.30022	-49.4287	0.025425	-0.058775	52.7289	-8.39738	0.085625	0.15131	-18.1459	0.070625	0.4525	0.1875	0.284375	0.74163	-0.00067	0.019135	-0.000395	0.7423	0.06181	-0.01635	0.00215	-0.0007	0.07816	6
1	Dominant	B3	Anesthesia	2	1	8	-10185.3	3.97	11.1	-253.807	0.688125	1.194	1.30563		0.22954	-8.79963	0.00105	-0.02685	9.02917	8.67891	-59.7504	0.01602	-0.07395	68.4293	-29.0592	0.343125	0.2135	-10.9362	0.095	0.5465		0.274375	0.72456	-0.273644	0.016065	-0.009435	0.998204	0.097592	-0.33433	0.00213	-0.00205	0.431922	6
1	Dominant	B3	Anesthesia	2	2	1	-3640.88	3.38375	4.918	-56.6155	0.2925	0.5345	0.85125	0.31625	1.99799	-0.0799597	0.01359	-0.00101	2.07795	0.555588	-94.3674	0.0017	-0.1328	94.923	-7.87843	0.08375	0.598	-2.4176	0.06625	0.8066	0.194375	0.18375	0.193938	-0.183446	0.0051035	-0.0068965	0.377384	0.043925	-0.09877	0.0018	-0.003	0.142695	7
1	Dominant	B3	Anesthesia	2	2	2	-654.287	0.253125	3.545	-7.5089	0.089375	0.3195	1.07688	0.23125	0.084885	-0.00323	0.00195	-0.00075	0.088115	1.21198	-0.233885	0.01068	-0.00265	1.44586	-13.3342	0.108125	0.52054	-6.0545	0.065625	0.8968	0.131875	0.151875	0.53773	-0.00137	0.011175	-0.000975	0.5391	0.0064	-0.20021	0.00073	-0.00417	0.20661	7
1	Dominant	B3	Anesthesia	2	2	3	-984.978	0.43875	3.72	-25.2223	0.3775	0.4253	0.64375	0.29125	0.076335	-0.64292	0.001495	-0.002126	0.719255	0.0035895	-8.2	0.000797	-0.034623	8.20359	-15.1423	0.206875	0.44731	-12.1126	0.06	0.8194	0.016875	0.186875	0.99298	-0.001375	0.01994	-0.00034	0.994355	0.09647	-0.196296	0.00193	-0.004382	0.292766	7
1	Dominant	B3	Anesthesia	2	2	4	-1701.61	0.935	2.763	-21.1549	0.185625	0.568	0.715625	0.209375	0.00733	-0.961859	0.000987	-0.010613	0.969189	0.009335	-24.6038	0.00093	-0.053	24.6132	-15.8248	0.0925	0.37273	-21.043	0.04625	0.9076	0.175625	0.21375	0.39487	-0.090555	0.013595	-0.004385	0.485425	0.00253	-0.299093	0.000285	-0.007765	0.301623	7
1	Dominant	B3	Anesthesia	2	2	5	-1313.88	0.77125	3.576	-23.5295	0.231875	0.8179	0.73875	0.323125	1.42256	-0.073245	0.01191	-0.00148	1.49581	0.03812	-14.2653	0.00049	-0.04461	14.3034	-20.7166	0.118125	0.29342	0.16175	0.040625	0.4057	0.14625	0.19875	0.35116	-0.03846	0.013605	-0.002785	0.38962	0.0243	-0.554845	0.00075	-0.01575	0.579145	7
1	Dominant	B3	Anesthesia	2	2	6	-1492.91	0.5975	3.354	-113.792	0.4225	1.147	0.604375	0.315625	0.98744	-0.1169	0.01146	-0.0014	1.10434	0.06692	-9.30834	0.0016	-0.021	9.37526	-5.00169	0.0975	0.22231	-12.5344	0.05375	0.6083	0.15625	0.19875	0.086721	-0.03499	0.002062	-0.002062	0.121711	0.0031	-0.135272	0.00038	-0.00243	0.138372	7
1	Dominant	B3	Anesthesia	2	2	7	-2154.3	0.634375	3.214	-115.226	0.303125	1.021	0.54375	0.23875	0.522425	-1.3489	0.00859	-0.01121	1.87132	2.46297	-2.912	0.01145	-0.01415	5.37496	-8.66343	0.09875	0.2224	-10.7333	0.02875	0.6176	0.13125	0.22375	0.7302	-0.00129	0.029245	-0.001875	0.73149	0.0179895	-0.247148	0.00076	-0.00694	0.265138	7
1	Dominant	B3	Anesthesia	2	2	8	-1736.23	0.47125	6.143	-45.3695	0.27375	0.95	0.775625		0.040015	-1.61845	0.00085	-0.01265	1.65847	2.61198	-2.2758	0.01745	-0.01495	4.88778	-19.5321	0.16125	0.3249	-11.4135	0.10625	0.3937		0.184375	0.773645	-0.239305	0.018235	-0.007645	1.01295	0.010795	-0.429044	0.00035	-0.01065	0.439839	7
1	Dominant	B3	Anesthesia	2	3	1	-299.657	0.226875	2.492	-34.4539	0.32	0.3852	0.543125	0.258125	1.22983	-0.137688	0.009855	-0.001145	1.36752	0.286425	-3.93517	0.005355	-0.032645	4.2216	-10.1286	0.100625	0.59731	-7.0579	0.02625	0.8814	0.169375	0.1825	0.0038	-0.174123	0.00155	-0.0079	0.177923	0.01505	-0.213935	0.0006	-0.00546	0.228985	8
1	Dominant	B3	Anesthesia	2	3	2	-3537.31	2.12812	6.2	-62.332	0.26875	0.5706	0.621875	0.316875	0.162445	-0.265615	0.003045	-0.002674	0.42806	11.992	-6.841	0.038	-0.01795	18.833	-11.9548	0.13625	0.52931	-11.7413	0.048125	0.9488	0.065625	0.201875	1.31193	-0.02551	0.03532	-0.00521	1.33743	0.0001	-0.09699	2.5e-05	-0.001125	0.09709	8
1	Dominant	B3	Anesthesia	2	3	3	-1704.31	1.13938	2.981	-39.7654	0.205625	0.4741	0.55	0.260625	0.005745	-0.568641	0.00049	-0.00471	0.574386	13.151	-11.0597	0.0304481	-0.0596519	24.2107	-11.4929	0.15375	0.45265	-35.788	0.075625	0.9892	0.05	0.205	0.62392	-0.383183	0.01379	-0.0099	1.0071	0.073535	-0.112275	0.00131	-0.00354	0.18581	8
1	Dominant	B3	Anesthesia	2	3	4	-2898.4	1.42312	3.515	-95.2843	0.336875	0.7488	0.664375	0.265625	0.242519	-2.86608	0.003138	-0.013262	3.1086	2.53077	-39.6602	0.0138	-0.0576	42.1909	-5.53103	0.1125	0.36504	-25.3591	0.05125	0.9804	0.093125	0.203125	0.354845	-0.417781	0.016445	-0.011825	0.772626	0.0426	-0.068285	0.001685	-0.001475	0.110885	8
1	Dominant	B3	Anesthesia	2	3	5	-1471.35	0.906875	2.48	-24.9347	0.563125	0.5952	1.07375	0.39125	1.12591	-0.151348	0.007405	-0.000756	1.27726	0.0612	-12.8103	0.00111	-0.05428	12.8715	-7.98268	0.153125	0.296	1.90329	0.669375	1.183	0.588125	-0.37625	1.72986	-1.93781	0.037185	-0.037085	3.66767	0.04103	-0.177708	0.00085	-0.002812	0.218738	8
1	Dominant	B3	Anesthesia	2	3	6	-2316.55	0.96125	2.584	-33.0046	0.17	0.9156	0.5225	0.284375	0.07233	-0.220473	0.00221	-0.002621	0.292803	0.033675	-23.6827	0.00085	-0.03245	23.7164	-5.04386	0.12	0.223	-39.4592	0.08	0.8562	0.139375	0.250625	0.599635	-0.033285	0.014295	-0.001045	0.63292	0.017485	-0.103313	0.00091	-0.002343	0.120798	8
1	Dominant	B3	Anesthesia	2	3	7	-1739.73	0.5	3.303	-50.3518	0.170625	1.287	0.456875	0.269375	0.55299	-0.32397	0.0092	-0.00725	0.87696	0.004405	-11.1785	0.00049	-0.02041	11.1829	-9.67081	0.165	0.13865	-75.8434	0.086875	1.737	0.0975	0.281875	2.09861	-0.007575	0.058235	-0.000945	2.10618	0.073101	-0.108544	0.0013115	-0.0026885	0.181644	8
1	Dominant	B3	Anesthesia	2	3	8	-7891.03	2.9825	6.977	-36.6806	0.330625	0.867	0.50375		0.090042	-1.11261	0.002262	-0.007338	1.20265	25.9562	-21.1406	0.08057	-0.03605	47.0968	-44.0518	0.805	0.1845	-41.3756	0.116875	0.892		0.25625	1.93529	-0.050945	0.047656	-0.001424	1.98624	1.0189	-0.11182	0.00334	-0.00095	1.13072	8
1	Dominant	B3	Anesthesia	2	4	1	-350.289	0.284375	1.943	-74.0842	0.26875	1.103	0.75125	0.35	1.748	-0.0704676	0.02678	-0.0012	1.81847	0.195778	-2.60625	0.00824	-0.02175	2.80203	-34.8087	0.106875	0.58065	-21.4942	0.064375	1.261	0.153125	0.161875	0.039807	-0.77294	0.001505	-0.023175	0.812747	0.110805	-0.447434	0.002515	-0.012085	0.558239	9
1	Dominant	B3	Anesthesia	2	4	2	-697.15	0.285	3.67	-188.539	0.303125	1.221	0.5275	0.305625	1.49872	-0.312741	0.015425	-0.003665	1.81146	0.054157	-1.51171	0.00175	-0.01425	1.56586	-8.11379	0.096875	0.52319	-14.9359	0.04625	1.019	0.12625	0.2	0.35239	-0.00233	0.0097	-0.00171	0.35472	0.012	-0.07841	0.00045	-0.00256	0.09041	9
1	Dominant	B3	Anesthesia	2	4	3	-1946.63	0.6975	4.245	-57.6769	0.203125	0.6303	0.446875	0.251875	0.184725	-0.563363	0.003925	-0.005075	0.748088	0.010302	-10.7347	0.00041	-0.02279	10.745	-7.37141	0.1025	0.44262	-22.3948	0.05875	0.8135	0.105	0.221875	0.527795	-0.553308	0.018785	-0.014235	1.0811	0.012655	-0.14875	0.000995	-0.002505	0.161405	9
1	Dominant	B3	Anesthesia	2	4	4	-3517.47	1.06187	4.343	-156.036	0.395	0.931	0.366875	0.206875	0.210113	-4.27999	0.002868	-0.016932	4.4901	0.13664	-37.1343	0.00175	-0.05545	37.2709	-8.71093	0.125	0.37619	-20.6349	0.0575	0.7428	0.1	0.22375	0.001305	-0.437987	0.0005	-0.0077	0.439292	0.025985	-0.121145	0.000885	-0.002715	0.14713	9
1	Dominant	B3	Anesthesia	2	4	5	-1847.77	0.6125	4.295	-124.482	0.284375	0.9422	0.541875	0.295	3.44378	-0.009606	0.01783	-0.00108	3.45339	0.0013	-11.2241	0.0001	-0.0296	11.2254	-12.3599	0.16	0.29762	2.04479	0.076875	0.5271	0.12	0.19125	0.42227	-0.02359	0.01438	-0.0015	0.44586	0.042855	-0.154245	0.0016	-0.00285	0.1971	9
1	Dominant	B3	Anesthesia	2	4	6	-2430.44	0.9675	2.59	-45.611	0.175625	1.036	0.483125	0.2475	1.79954	-0.025085	0.032	-0.00103	1.82463	0.035765	-33.5958	0.0012	-0.0471	33.6316	2.21428	0.100625	0.205	-32.5104	0.045	1.118	0.143125	0.23375	1.5696	-0.005535	0.04315	-0.00245	1.57513	0.198486	-0.050099	0.002517	-0.003383	0.248585	9
1	Dominant	B3	Anesthesia	2	4	7	-2044.58	0.715	2.721	-63.433	0.1375	1.328	0.45375	0.245625	1.02873	-0.435239	0.017405	-0.008085	1.46397	0.791155	-3.21113	0.00789	-0.01391	4.00229	-7.44148	0.125	0.14631	-49.6075	0.084375	1.054	0.10875	0.2275	0.850885	-0.006715	0.025065	-0.000325	0.8576	0.01081	-0.281288	0.00104	-0.00456	0.292098	9
1	Dominant	B3	Anesthesia	2	4	8	-3788.44	1.85938	4.088	-115.462	0.3925	1.377	0.510625		0.073784	-4.39159	0.00184	-0.02465	4.46538	6.36234	-42.1074	0.02155	-0.08065	48.4697	-8.26879	0.13875	0.1125	-17.5663	0.083125	0.4456		0.241875	0.49484	-0.043515	0.00995	-0.00156	0.538355	0.041382	-0.1053	0.00135	-0.00145	0.146682	9
1	Dominant	B3	Anesthesia	2	5	1	-856.434	0.62375	2.001	-146.39	0.275625	0.9933	0.390625	0.28375	4.8689	-0.016092	0.035026	-0.001476	4.88499	0.000205	-11.3747	0.00017	-0.02577	11.3749	-4.57705	0.073125	0.58588	-10.6595	0.07	1.081	0.163125	0.17375	0.63307	-0.248113	0.01974	-0.01112	0.881184	0.01556	-0.091575	0.000795	-0.003295	0.107135	10
1	Dominant	B3	Anesthesia	2	5	2	-1558.94	0.6375	3.657	-171.113	0.450625	0.665	0.503125	0.270625	1.70419	-0.053225	0.00841	-0.00119	1.75741	1.67471	-13.6347	0.010985	-0.051915	15.3094	-6.44381	0.100625	0.52031	-9.56665	0.054375	1.023	0.13	0.19125	0.633805	-0.02995	0.01924	-0.00186	0.663755	0.045595	-0.080515	0.001895	-0.002885	0.12611	10
1	Dominant	B3	Anesthesia	2	5	3	-3100.8	1.66875	2.514	-196.753	0.325	0.914	0.456875	0.269375	0.02435	-3.99096	0.001945	-0.013615	4.01531	0.138583	-39.0135	0.002627	-0.043473	39.1521	-9.15039	0.099375	0.45715	-19.6025	0.065625	1.09	0.0675	0.1925	0.46409	-0.022385	0.016205	-0.001445	0.486475	0.014685	-0.09795	0.00055	-0.00355	0.112635	10
1	Dominant	B3	Anesthesia	2	5	4	-972.608	0.441875	2.484	-71.4752	0.21	0.8697	0.425	0.2625	0.081024	-1.84521	0.001885	-0.016115	1.92624	0.00201	-8.85346	0.000735	-0.023165	8.85547	-9.17651	0.108125	0.36981	-26.4419	0.09875	0.8383	0.103125	0.169375	0.035595	-0.63332	0.00176	-0.01114	0.668915	0.02852	-0.112415	0.00101	-0.00241	0.140935	10
1	Dominant	B3	Anesthesia	2	5	5	-1090.05	0.619375	2.074	-146.345	0.3175	1.038	0.64125	0.32875	4.56589	-0.018865	0.02401	-0.00082	4.58475	0.050075	-8.74293	0.001565	-0.028665	8.793	-21.591	0.07375	0.378	-25.6375	0.05375	0.9433	0.165625	0.22	0.67338	-0.03382	0.01682	-0.00244	0.7072	0.001075	-0.495843	0.000625	-0.012165	0.496918	10
1	Dominant	B3	Anesthesia	2	5	6	-1656.24	0.65125	2.317	-192.183	0.430625	1.399	0.58	0.36375	2.39526	-0.345929	0.01762	-0.00305	2.74118	0.296225	-7.85702	0.0064	-0.0159	8.15325	-8.70709	0.1425	0.21831	14.6416	0.69125	1.177	0.714375	-0.411875	4.02048	-3.84438	0.02353	-0.0546	7.86486	0.00577	-0.191055	0.00046	-0.00262	0.196825	10
1	Dominant	B3	Anesthesia	2	5	7	-6352.26	3.64625	6.131	-1.6895	0.06625	0.5815	0.973125	0.20875	0.024655	-0.017282	0.00075	-0.00095	0.041937	4.4021	-77.8578	0.012875	-0.135815	82.2599	-5.64801	0.06625	0.15892	-40.8411	0.048125	1.304	0.189375	0.29125	1.06416	-0.02349	0.02953	-0.00356	1.08765	0.002845	-0.135019	0.0006	-0.003611	0.137864	10
1	Dominant	B3	Anesthesia	2	5	8	-1593.15	0.3725	5.853	-1775.48	3.18438	3.868	0.40125		2.11724	-47.3843	0.005015	-0.078385	49.5015	0.025125	-4.52685	0.00114	-0.02115	4.55197	-53.4796	0.325625	0.7632	-65.9564	0.099375	1.681		0.303125	2.77024	-0.055904	0.071235	-0.001985	2.82615	0.078245	-0.560969	0.00173	-0.00287	0.639214	10
1	Dominant	B3	Anesthesia	3	1	1	-3538.58	2.1375	4.007	-151.334	0.36375	0.6753	1.21562	0.29625	3.71902	-0.055503	0.01658	-0.001161	3.77453	0.095605	-51.8277	0.00201	-0.06199	51.9233	-16.1026	0.120625	0.58635	-37.799	0.08375	1.508	0.148125	0.1875	0.126037	-1.17267	0.0032335	-0.0269665	1.29871	0.177475	-0.055605	0.004815	-0.002285	0.23308	11
1	Dominant	B3	Anesthesia	3	1	2	-1567.96	0.758125	3.697	-107.03	0.2575	0.8113	0.55875	0.27125	0.491965	-0.183563	0.005685	-0.002527	0.675528	11.9631	-1.356	0.03968	-0.00781	13.3191	-18.4571	0.1475	0.50431	-12.3939	0.040625	0.9399	0.11	0.2275	0.034545	-0.301363	0.00309	-0.00981	0.335908	0.033185	-0.283919	0.000535	-0.009765	0.317104	11
1	Dominant	B3	Anesthesia	3	1	3	-7174.78	3.15563	4.535	-63.7378	0.39625	0.5674	1.05563	0.194375	0.122805	-0.941571	0.002695	-0.005595	1.06438	0.02618	-105.225	0.00045	-0.06595	105.252	-6.83536	0.11375	0.44031	-50.748	0.06875	1.527	0.14125	0.226875	0.009665	-0.294558	0.00075	-0.00694	0.304223	0.06649	-0.04548	0.00134	-0.00194	0.11197	11
1	Dominant	B3	Anesthesia	3	1	4	-2437.81	1.14375	2.966	-93.4181	0.215625	1.23	0.53875	0.25	0.0247425	-3.53317	0.0009925	-0.0353775	3.55792	0.070125	-36.3663	0.00244	-0.07365	36.4364	-6.37304	0.10875	0.37227	-35.5391	0.05875	1.224	0.18625	0.244375	0.111355	-0.1282	0.00553	-0.00527	0.239555	0.061495	-0.10568	0.00143	-0.00357	0.167175	11
1	Dominant	B3	Anesthesia	3	1	5	-1855.06	0.870625	2.818	-45.2145	0.239375	1.013	0.6375	0.26	1.0609	-0.247373	0.01624	-0.00354	1.30828	0.002255	-20.1019	0.000695	-0.027795	20.1041	-4.58874	0.078125	0.28562	-39.7948	0.05625	1.219	0.160625	0.270625	0.115455	-0.00484	0.003595	-0.001245	0.120295	0.00187	-0.120265	0.000455	-0.00424	0.122135	11
1	Dominant	B3	Anesthesia	3	1	6	-2063.99	0.960625	3.338	-97.4151	0.408125	0.934	0.69125	0.3125	0.857805	-0.300378	0.00585	-0.002104	1.15818	1.76574	-4.02523	0.007155	-0.018645	5.79097	-4.63254	0.115625	0.22242	-44.0716	0.10125	1.091	0.1925	0.226875	1.72049	-0.08823	0.031235	-0.005825	1.80872	0.01199	-0.165955	0.000655	-0.002695	0.177945	11
1	Dominant	B3	Anesthesia	3	1	7	-1963.3	0.814375	5.225	-112.344	0.358125	1.182	0.715	0.284375	0.19873	-1.03743	0.00389	-0.0068	1.23616	0.807565	-5.59448	0.00645	-0.01745	6.40204	-13.0891	0.075	0.2295	-29.1287	0.03375	1.313	0.219375	0.2525	0.917285	-0.022373	0.034622	-0.005402	0.939658	0.001035	-0.313793	0.00029	-0.00721	0.314828	11
1	Dominant	B3	Anesthesia	3	1	8	-1298.32	0.383125	5.165	-55.5132	0.44125	1.092	3.26		0.175425	-2.93523	0.0011965	-0.0172035	3.11065	0.01935	-5.81325	0.00045	-0.02305	5.8326	-9.91454	0.1475	0.1404	-31.8466	0.096875	0.8498		0.260625	0.99759	-1.47813	0.02172	-0.05241	2.47572	0.015405	-0.171831	0.000735	-0.002435	0.187236	11
1	Dominant	B3	Anesthesia	3	2	1	-529.126	0.261875	2.898	-153.437	0.4775	0.5937	0.808125	0.26	5.23919	-0.132428	0.02045	-0.00118	5.37162	0.0248815	-4.79332	0.00145	-0.02935	4.8182	-29.9955	0.109375	0.59931	-10.1395	0.03125	0.9959	0.161875	0.20125	0.0637	-0.204866	0.0046	-0.01	0.268566	0.01733	-0.760012	0.00085	-0.01235	0.777342	12
1	Dominant	B3	Anesthesia	3	2	2	-6336.96	3.66188	4.026	-67.9672	0.565	0.4953	0.80625	0.215625	1.04076	-0.1934	0.00725	-0.00125	1.23415	4.98848	-45.954	0.01525	-0.05935	50.9425	-12.231	0.145625	0.50631	-17.2294	0.061875	0.9172	0.106875	0.185625	0.255815	-0.210818	0.00731	-0.00806	0.466633	0.02325	-0.244265	0.00069	-0.00595	0.267515	12
1	Dominant	B3	Anesthesia	3	2	3	-1225.37	0.695	3.373	43.3532	0.23	0.6309	0.6075	0.205	0.484798	-0.083934	0.002835	-0.001745	0.568732	0.882393	-4.80721	0.010666	-0.010134	5.6896	-13.7199	0.105	0.44731	-23.6916	0.0575	0.9768	0.16875	0.20375	0.001735	-0.416574	0.000375	-0.009925	0.418309	0.009985	-0.328847	0.0009	-0.0085	0.338832	12
1	Dominant	B3	Anesthesia	3	2	4	-1063.41	0.761875	1.957	-291.814	0.794375	0.874	0.533125	0.265625	0.06668	-11.2663	0.001405	-0.023995	11.333	0.098365	-7.14214	0.0017	-0.0135	7.2405	-9.21347	0.159375	0.375	-26.2281	0.058125	0.9979	0.13375	0.23625	0.02179	-0.348455	0.001235	-0.010665	0.370245	0.023055	-0.2328	0.0011	-0.00407	0.255855	12
1	Dominant	B3	Anesthesia	3	2	5	-1446.57	0.61875	2.557	-152.256	0.335625	0.9411	0.81	0.29375	3.14136	-1.09956	0.02186	-0.00901	4.24092	0.05602	-3.16985	0.00244	-0.0142	3.22587	-49.3314	0.2275	0.8678	-43.8206	0.06	1.405	0.073125	0.210625	0.828535	-0.022475	0.025485	-0.002115	0.85101	0.006515	-0.885949	0.000285	-0.016915	0.892464	12
1	Dominant	B3	Anesthesia	3	2	6	-1747.43	1.3125	2.807	-73.7636	0.370625	0.9269	0.564375	0.299375	1.12253	-0.134722	0.00855	-0.00285	1.25725	1.31174	-11.9685	0.006	-0.0374	13.2802	-14.0138	0.231875	0.22769	-31.4547	0.574375	1.132	0.0575	0.233125	0.223365	-4.95773	0.003355	-0.073545	5.1811	0.23966	-0.094995	0.002185	-0.001415	0.334655	12
1	Dominant	B3	Anesthesia	3	2	7	-1689.1	0.615	3.316	-116.235	0.33625	1.052	0.63875	0.233125	0.01007	-1.62649	0.00025	-0.01115	1.63656	0.069095	-4.09658	0.0017	-0.0126	4.16567	-7.53777	0.11	0.14296	-74.7061	0.111875	1.11	0.13	0.289375	1.74301	-0.00143	0.032375	-0.000875	1.74445	0.04711	-0.161927	0.001645	-0.003005	0.209037	12
1	Dominant	B3	Anesthesia	3	2	8	-3685.16	1.49687	8.111	-84.8123	0.5475	0.9751	0.951875		0.125015	-2.3242	0.001	-0.0126	2.44921	0.166435	-10.8084	0.001395	-0.020035	10.9748	-12.9199	0.186875	0.1509	-97.5411	0.125625	1.906		0.2525	3.39394	-0.079885	0.07886	-0.00249	3.47383	0.047845	-0.164796	0.0013	-0.0032	0.212641	12
1	Dominant	B3	Anesthesia	3	3	1	-1382.88	0.63	3.64	-61.1728	0.25375	0.7024	0.699375	0.314375	2.43906	-0.01563	0.01717	-0.0011	2.45469	0.284071	-10.1438	0.0053	-0.0307	10.4279	-12.6175	0.093125	0.59931	-9.2412	0.06375	0.7102	0.15375	0.20625	0.03077	-0.282529	0.002265	-0.005365	0.313299	0.05123	-0.16487	0.00235	-0.00575	0.2161	13
1	Dominant	B3	Anesthesia	3	3	2	-1782.62	1.4025	2.353	-97.0886	0.253125	0.9859	0.47875	0.2875	0.516615	-0.253018	0.005955	-0.004095	0.769633	0.121963	-38.0703	0.00284	-0.04365	38.1923	-11.2993	0.165	0.52362	-19.159	0.04875	1.114	0.070625	0.20625	0.54554	-0.06945	0.012785	-0.005925	0.61499	0.06754	-0.284455	0.002495	-0.003305	0.351995	13
1	Dominant	B3	Anesthesia	3	3	3	-2403.3	1.14	4.004	-78.7899	0.285625	0.7515	0.681875	0.286875	0.020885	-1.39257	0.000715	-0.009065	1.41345	0.012415	-30.47	0.00115	-0.04175	30.4824	-11.1843	0.1525	0.45	-47.3487	0.07	1.35	0.05625	0.196875	0.029685	-0.572078	0.0015	-0.0143	0.601763	0.018	-0.165125	0.000585	-0.003075	0.183125	13
1	Dominant	B3	Anesthesia	3	3	4	-1887.64	0.771875	3.083	-148.49	0.29875	1.139	0.451875	0.2375	0.002704	-4.80975	0.000417	-0.022344	4.81245	0.007875	-22.048	0.000565	-0.034765	22.0559	-41.2057	0.144375	0.3934	-52.8691	0.073125	1.15	0.095	0.19625	0.69386	-0.493379	0.02167	-0.01166	1.18724	0.079065	-0.26402	0.00333	-0.0046	0.343085	13
1	Dominant	B3	Anesthesia	3	3	5	-2122.1	0.82375	3.215	-287.564	0.4	1.58	0.425625	0.296875	6.77418	-0.079172	0.032777	-0.002903	6.85335	0.0174	-21.8047	0.00065	-0.03155	21.8221	-9.85465	0.145	0.29669	-90.2315	0.073125	1.969	0.11375	0.218125	1.96195	-0.012855	0.049335	-0.000715	1.9748	0.03092	-0.055655	0.00065	-0.00216	0.086575	13
1	Dominant	B3	Anesthesia	3	3	6	-2094.61	0.711875	3.824	-222.963	0.34625	1.231	0.42375	0.341875	1.99849	-0.409912	0.012405	-0.004485	2.4084	0.109245	-20.7984	0.000685	-0.041815	20.9076	-20.1579	0.14375	0.2798	-45.6525	0.056875	1.265	0.12125	0.203125	0.99413	-0.009205	0.028415	-0.000715	1.00334	0.078305	-0.179837	0.001535	-0.004665	0.258142	13
1	Dominant	B3	Anesthesia	3	3	7	-2693.06	0.984375	3.493	-319.161	0.57125	1.368	0.578125	0.205625	0.070035	-2.89613	0.000865	-0.012935	2.96616	2.38815	-9.50405	0.0178	-0.0194	11.8922	-8.99605	0.135	0.149	-56.885	0.0725	1.303	0.113125	0.260625	2.17984	-0.00109	0.05751	-0.00045	2.18093	0.01992	-0.167237	0.001055	-0.003015	0.187157	13
1	Dominant	B3	Anesthesia	3	3	8	-6612.77	3.85125	6.373	-60.956	0.29625	1.205	0.59875		0.00841	-2.2619	0.0009	-0.0185	2.27031	4.68443	-66.4943	0.0152	-0.12585	71.1788	-14.8055	0.244375	0.1308	-60.6639	0.114375	1.311		0.243125	2.33911	-0.0507825	0.0573125	-0.0016875	2.38989	0.0798295	-0.072512	0.00125	-0.00095	0.152341	13
1	Dominant	B3	Anesthesia	3	4	1	-2518.97	1.43375	3.569	-298.802	0.43125	1.141	0.374375	0.334375	8.48697	-0.084405	0.0338	-0.00135	8.57137	0.0031725	-31.1344	0.000245	-0.043555	31.1376	-35.1229	0.086875	0.59831	-2.0604	0.06625	0.6881	0.17875	0.185	0.11677	-0.139008	0.00304	-0.00436	0.255778	0.17127	-0.423326	0.005365	-0.009635	0.594596	14
1	Dominant	B3	Anesthesia	3	4	2	-1334.25	0.844375	2.339	-143.623	0.346875	0.9977	0.436875	0.243125	1.48754	-0.41395	0.0094	-0.005	1.90149	0.002934	-17.1113	0.0003	-0.0325	17.1142	-26.9632	0.238125	0.52892	-10.9793	0.07625	1.226	0.026875	0.19875	2.10976	-0.012238	0.0398765	-0.0024465	2.122	0.2232	-0.528299	0.00285	-0.00775	0.751499	14
1	Dominant	B3	Anesthesia	3	4	3	-4909.11	2.85125	3.039	-154.689	0.523125	0.9762	0.245625	0.31125	0.098945	-2.77395	0.0003	-0.0195	2.87289	6.92932	-46.8876	0.02315	-0.04195	53.817	-7.2268	0.1225	0.42977	-67.1673	0.081875	1.804	0.070625	0.249375	1.14726	-0.399265	0.019125	-0.010775	1.54652	0.048115	-0.03764	0.001715	-0.000985	0.085755	14
1	Dominant	B3	Anesthesia	3	4	4	-1163.09	0.5825	2.804	-306.572	0.963125	1.575	1.27188	0.340625	2.55848	-4.54679	0.011035	-0.027965	7.10527	0.01483	-9.9624	0.00071	-0.02509	9.97723	-15.5991	0.12875	0.374	-75.0089	0.098125	1.505	0.10625	0.2	0.51916	-0.915413	0.015395	-0.014705	1.43457	0.0348	-0.234624	0.00105	-0.00487	0.269424	14
1	Dominant	B3	Anesthesia	3	4	5	-1612.75	0.725625	2.866	-125.455	0.23	1.599	0.42625	0.301875	3.97153	-0.089479	0.05144	-0.003321	4.06101	0.20045	-8.0881	0.00268	-0.01792	8.28855	-22.3748	0.168125	0.29619	-83.6762	0.095	1.584	0.153125	0.206875	1.24062	-0.150235	0.033405	-0.003485	1.39085	0.02074	-0.151673	0.00055	-0.002769	0.172413	14
1	Dominant	B3	Anesthesia	3	4	6	-2063.67	0.659375	3.195	-398.947	0.515	1.503	0.47875	0.314375	3.46357	-0.254178	0.027775	-0.003375	3.71774	1.76157	-1.70517	0.0101	-0.0081	3.46674	-8.46817	0.125	0.22669	-62.2723	0.065	1.578	0.196875	0.265	1.29275	-0.00561	0.0336	-0.00133	1.29835	0.063997	-0.0689735	0.0017805	-0.0017795	0.13297	14
1	Dominant	B3	Anesthesia	3	4	7	-2838.37	1.07313	3.582	-220.702	0.2975	1.599	0.38875	0.185	0.00583	-3.84069	0.00033	-0.02405	3.84652	0.116105	-23.5925	0.001165	-0.050055	23.7086	-9.18221	0.114375	0.14731	-43.5019	0.070625	1.282	0.168125	0.26625	1.27123	-0.114227	0.03346	-0.00383	1.38545	0.0968615	-0.113803	0.0034205	-0.0024095	0.210665	14
1	Dominant	B3	Anesthesia	3	4	8	-2710.39	1.25188	4.768	-31.4839	0.271875	0.9422	1.34125		0.079035	-1.31969	0.0009	-0.0173	1.39873	0.0754	-11.4654	0.00165	-0.02745	11.5408	-26.979	0.244375	0.4849	-41.8262	0.109375	1.038		0.285	0.954825	-0.308981	0.022445	-0.007505	1.26381	0.032194	-0.538887	0.000935	-0.011165	0.571081	14
1	Dominant	B3	Anesthesia	3	5	1	-921.277	0.4475	3.933	-146.058	0.284375	0.6646	0.650625	0.328125	2.49772	-0.033221	0.01375	-0.00135	2.53094	7.54458	-0.0439	0.04143	-0.00225	7.58848	-13.3808	0.10625	0.596	-50.3776	0.08125	1.774	0.21125	0.204375	0.153369	-1.84731	0.006069	-0.040121	2.00068	0.0798	-0.24899	0.0029	-0.00618	0.32879	15
1	Dominant	B3	Anesthesia	3	5	2	-2981.19	1.66063	3.794	-249.014	0.335	1.242	0.433125	0.353125	2.47955	-0.509296	0.01231	-0.00439	2.98885	0.0744305	-37.3451	0.00099	-0.0488	37.4196	-11.0448	0.164375	0.51827	-38.5234	0.05375	1.775	0.11125	0.23125	0.15639	-0.259665	0.00899	-0.01094	0.416055	0.08643	-0.064385	0.00135	-0.00274	0.150815	15
1	Dominant	B3	Anesthesia	3	5	3	-2204.55	1.32688	2.199	-135.238	0.244375	1.122	0.449375	0.348125	0.017045	-1.5991	0.000545	-0.017855	1.61615	0.189989	-39.0718	0.005508	-0.053592	39.2618	-10.5737	0.118125	0.44631	-76.6315	0.06125	2.246	0.13875	0.23	0.024215	-0.45874	0.001505	-0.012185	0.482955	0.003655	-0.2103	0.00029	-0.00309	0.213955	15
1	Dominant	B3	Anesthesia	3	5	4	-4116.56	2.5175	4.462	-71.9069	0.2175	1.212	0.4875	0.2675	0.19746	-2.91965	0.00375	-0.03345	3.11711	0.172235	-53.2032	0.0027155	-0.0619845	53.3755	-45.8859	0.1	0.5846	-43.2174	0.066875	1.061	0.215625	0.2275	0.000795	-0.634376	0.000585	-0.009155	0.635171	0.000855	-0.712722	0.000385	-0.015015	0.713577	15
1	Dominant	B3	Anesthesia	3	5	5	-1885.46	0.866875	2.431	-168.939	0.23	1.423	0.500625	0.405625	3.95004	-0.027782	0.0239	-0.001424	3.97783	0.000715	-14.4176	0.0001	-0.0198	14.4183	-8.31301	0.13875	0.29931	-40.1673	0.049375	1.451	0.195625	0.245	0.54339	-0.006555	0.01824	-0.00131	0.549945	0.046875	-0.219986	0.00115	-0.00353	0.266861	15
1	Dominant	B3	Anesthesia	3	5	6	-1329.15	0.51625	2.843	-200.641	0.240625	1.47	0.47375	0.41625	1.06865	-0.252818	0.00851	-0.00244	1.32147	0.02326	-9.73466	0.00125	-0.02295	9.75792	-12.9052	0.14	0.21981	-80.1529	0.06625	2.14	0.18875	0.27375	0.990215	-0.004445	0.029145	-0.000425	0.99466	0.02142	-0.156401	0.000535	-0.003525	0.177821	15
1	Dominant	B3	Anesthesia	3	5	7	-1419.42	0.5325	3.946	-122.302	0.26125	1.904	0.373125	0.1725	1.39977	-1.20712	0.032585	-0.021665	2.60689	0.010455	-7.02296	0.0004	-0.0257	7.03342	-7.95269	0.12	0.145	-69.4069	0.04625	2.327	0.1675	0.270625	2.02851		0.06081	-0.00029	2.02851	0.03328	-0.064198	0.000865	-0.001666	0.097478	15
1	Dominant	B3	Anesthesia	3	5	8	-18887.2	8.13687	8.62	-239.121	1.0275	1.091	0.89125		0.11674	-6.55238	0.00153	-0.01975	6.66912	31.8569	-95.2809	0.03675	-0.05935	127.138	-18.796	0.295	0.1635	-47.2294	0.089375	1.334		0.295	2.4503	-0.040572	0.062665	-0.002165	2.49087	0.191562	-0.0760835	0.00278	-0.00205	0.267645	15
1	Dominant	B3	Anesthesia	4	1	1	-1779.28	1.06375	2.57	-296.273	0.47125	0.7616	0.335625	0.865625	8.28266	-0.0598019	0.0258645	-0.0013255	8.34247	0.00044	-18.7364	0.00015	-0.02625	18.7369	-33.4228	0.079375	0.57731	-33.5639	0.05875	1.348	0.23625	0.230625	0.004435	-0.591647	0.00137	-0.01357	0.596082	0.000105	-0.308623	7e-05	-0.00888	0.308728	16
1	Dominant	B3	Anesthesia	4	1	2	-1002.93	1.13312	2.162	-60.0575	0.2475	0.71	0.48375	0.290625	0.335255	-0.017375	0.00315	-0.00047	0.35263	0.33529	-19.14	0.00339	-0.0425	19.4753	-5.03749	0.0775	0.52731	-14.2266	0.043125	0.9351	0.194375	0.215	0.00371	-0.383831	0.00076	-0.01074	0.387541	0.026835	-0.07306	0.000915	-0.002895	0.099895	16
1	Dominant	B3	Anesthesia	4	1	3	-5647.23	2.23875	4.44	-66.4571	0.21	0.7197	0.459375	0.271875	0.04911	-0.995744	0.001115	-0.008685	1.04485	0.295325	-26.3031	0.00716	-0.02347	26.5985	-12.8178	0.12	0.448	-24.9638	0.069375	0.8413	0.1025	0.2225	0.0169	-0.394843	0.00082	-0.00798	0.411743		-0.389422		-0.005508	0.389422	16
1	Dominant	B3	Anesthesia	4	1	4	-4793.84	1.84937	3.613	-182.974	0.3375	1.011	0.53125	0.32375	0.0956835	-5.54504	0.0023645	-0.0215355	5.64072	0.007135	-52.8883	0.000315	-0.072315	52.8954	-8.23237	0.14125	0.37369	-47.2855	0.07125	1.194	0.099375	0.2225	0.045305	-0.84688	0.002685	-0.012915	0.892185	0.02269	-0.199605	0.001	-0.00405	0.222295	16
1	Dominant	B3	Anesthesia	4	1	5	-1703.13	0.7825	1.86	-74.9746	0.253125	0.8181	0.589375	0.368125	0.72673	-0.65357	0.010115	-0.005365	1.3803	0.01826	-10.7235	0.001115	-0.014385	10.7417	-9.89755	0.07125	0.30096	-65.3954	0.715	0.9382	0.743125	-0.394375	1.88055	-2.1482	0.01688	-0.03885	4.02875	0.000925	-0.237518	0.0005	-0.005311	0.238443	16
1	Dominant	B3	Anesthesia	4	1	6	-1924.19	0.733125	3.143	-185.762	0.483125	0.9702	0.4875	0.63375	1.76673	-0.17712	0.008695	-0.001745	1.94385	0.00055	-15.4954	0.00012	-0.02688	15.4959	-3.61186	0.085	0.22427	-64.074	0.071875	1.253	0.193125	0.2775	0.190915	-0.01885	0.005025	-0.000885	0.209765	0.030655	-0.140573	0.001255	-0.003687	0.171228	16
1	Dominant	B3	Anesthesia	4	1	7	-1425.99	1.17687	2.341	-86.5218	0.3675	1.227	0.59375	0.37125	0.011895	-0.868161	0.000355	-0.003335	0.880056	0.384255	-18.452	0.001665	-0.036935	18.8363	-7.83328	0.07875	0.15208	-64.7342	0.09	0.965	0.201875	0.279375	1.73342	-0.05334	0.02558	-0.00322	1.78676	0.01163	-0.217755	0.000855	-0.003945	0.229385	16
1	Dominant	B3	Anesthesia	4	1	8	-2555.61	2.98	3.111	-143.871	2.22187	1.068	0.8125		3.28619	-4.5727	0.00665	-0.01765	7.85889	0.75391	-12.7614	0.00085	-0.02005	13.5153	-8.04791	0.139375	0.1448	-52.8636	0.12125	0.8498		0.27875	0.96123	-0.1604	0.01562	-0.00396	1.12163	0.003045	-0.276675	0.000415	-0.003985	0.27972	16
1	Dominant	B3	Anesthesia	4	2	1	-604.059	0.290625	3.414	-187.657	0.410625	0.6893	0.61625	0.388125	5.59782	-0.0331065	0.0249	-0.001	5.63093	1.6149	-0.34784	0.02004	-0.00415	1.96274	-20.136	0.0625	0.59704	-0.8341	0.065625	0.7479	0.234375	0.19	0.159585	-0.165936	0.003485	-0.006815	0.325521	0.00115	-0.310255	0.00034	-0.00545	0.311405	17
1	Dominant	B3	Anesthesia	4	2	2	-1234.79	0.64625	2.765	-83.1829	0.1575	0.8672	0.735	0.41375	0.28773	-0.102621	0.005335	-0.001707	0.390351	0.008825	-30.44	0.00145	-0.05525	30.4488	-9.31381	0.123125	0.523	-25.777	0.055625	1.298	0.120625	0.225	0.56724	-0.419396	0.01945	-0.01473	0.986636	0.01359	-0.108655	0.000555	-0.003595	0.122245	17
1	Dominant	B3	Anesthesia	4	2	3	-2063.2	0.73375	3.214	-158.244	0.276875	0.985	0.5925	0.36625	0.008905	-1.18627	0.000555	-0.011045	1.19517		-23.5599	9.5e-05	-0.046535	23.5599	-13.5281	0.14125	0.44977	-59.3768	0.109375	1.098	0.08125	0.259375	0.0066	-1.01082	0.00113	-0.0092	1.01742	0.025435	-0.06467	0.00095	-0.00228	0.090105	17
1	Dominant	B3	Anesthesia	4	2	4	-1882.62	0.87625	2.591	-131.244	0.308125	0.9652	0.405625	0.348125	0.109135	-3.42289	0.0017	-0.0193	3.53202	0.05574	-35.4412	0.00197	-0.05412	35.497	-6.87208	0.13375	0.36981	-42.9792	0.11375	0.694	0.12875	0.20875	0.00538	-0.713629	0.00043	-0.00847	0.719009	0.031575	-0.129605	0.00121	-0.00185	0.16118	17
1	Dominant	B3	Anesthesia	4	2	5	-2758.27	0.7825	3.366	-130.436	0.235625	0.8778	0.5575	0.33875	3.08807	-0.023449	0.01714	-0.000832	3.11152	0.00416	-13.7079	0.00041	-0.01789	13.7121	-17.7697	0.199375	0.29727	-32.9817	0.090625	0.7272	0.09375	0.22	0.314995	-0.19394	0.006735	-0.004185	0.508935	0.047205	-0.153555	0.000865	-0.002015	0.20076	17
1	Dominant	B3	Anesthesia	4	2	6	-1541.36	0.774375	2.709	-87.6259	0.204375	1.332	0.4175	0.321875	1.02762	-0.081887	0.01447	-0.001782	1.10951	0.003805	-9.35419	0.00016	-0.02294	9.358	-4.55649	0.0875	0.21735	-31.061	0.075	0.7767	0.176875	0.24125	0.45599	-0.02285	0.014495	-0.000685	0.47884	0.084435	-0.01641	0.001995	-0.001315	0.100845	17
1	Dominant	B3	Anesthesia	4	2	7	-1270.24	0.47125	2.263	-121.226	0.31	1.161	0.493125	0.325625	0.044645	-0.951936	0.000885	-0.005815	0.996581	0.002445	-9.73774	0.0004	-0.0213	9.74019	-7.98588	0.101875	0.15	-43.3037	0.11	0.796	0.123125	0.245625	2.21491	-0.403728	0.04412	-0.01593	2.61864	0.032145	-0.23672	0.000965	-0.004225	0.268865	17
1	Dominant	B3	Anesthesia	4	2	8	-1294.13	1.09125	4.196	-308.628	1.39562	1.763	0.914375		2.13053	-6.7544	0.0079	-0.0326	8.88493	3.28403	-3.96212	0.019285	-0.017595	7.24615	-25.3248	0.194375	0.2629	-44.5802	0.158125	0.4477		0.284375	0.444767	-0.170673	0.00647	-0.00313	0.615439	0.053715	-0.432457	0.00177	-0.0065	0.486172	17
1	Dominant	B3	Anesthesia	4	3	1	-408.74	0.265625	2.476	-223.847	0.368125	0.7798	0.516875	0.3175	6.22789	-0.06074	0.0265	-0.0017	6.28863	2.71799	-0.0023795	0.026494	-0.000204	2.72037	-6.213	0.061875	0.56815	0.54925	0.080625	0.7824	0.224375	0.195625	0.07857	-0.133152	0.00215	-0.00485	0.211722	0.000835	-0.12846	0.00017	-0.00338	0.129295	18
1	Dominant	B3	Anesthesia	4	3	2	-953.689	0.628125	2.346	-364.907	0.498125	1.202	0.39625	0.3375	2.52799	-0.04406	0.011065	-0.000685	2.57205	0.0157543	-8.89273	0.0009465	-0.0208535	8.90848	-7.30232	0.1025	0.52354	-4.05125	0.028125	0.6491	0.1275	0.224375	0.02366	-0.146713	0.00323	-0.00666	0.170373	0.00062	-0.102125	0.00013	-0.00261	0.102745	18
1	Dominant	B3	Anesthesia	4	3	3	-6940.8	2.81062	4.963	-141.028	0.27375	0.9308	0.521875	0.33625	0.02913	-1.94515	0.00113	-0.01137	1.97428	3.97009	-56.8179	0.02732	-0.04415	60.788	-14.5139	0.188125	0.43296	-58.7004	0.080625	1.522	0.0625	0.214375	0.028215	-0.661929	0.00132	-0.01318	0.690144	0.390315	-0.02204	0.00654	-0.00095	0.412355	18
1	Dominant	B3	Anesthesia	4	3	4	-2462.71	0.95	3.226	-141.958	0.34375	0.84	0.4625	0.311875	0.0326315	-4.95517	0.00158	-0.02002	4.98781	0.0036585	-27.3103	0.0004885	-0.0373115	27.3139	-8.72423	0.115625	0.373	-34.8181	0.05875	1.162	0.149375	0.20875	0.0535	-0.333999	0.002175	-0.009825	0.387499	0.0023	-0.113635	0.00027	-0.00172	0.115935	18
1	Dominant	B3	Anesthesia	4	3	5	-4005.07	1.66437	3.311	-74.2788	0.275625	1.25	0.51125	0.321875	2.04356	-0.386575	0.0213415	-0.0034785	2.43014	0.003185	-60.1939	0.000415	-0.064365	60.1971	-7.30293	0.118125	0.29115	-15.6188	0.084375	0.7773	0.135	0.208125	0.07307	-0.489577	0.001455	-0.017945	0.562647	0.019485	-0.226376	0.001125	-0.004255	0.245861	18
1	Dominant	B3	Anesthesia	4	3	6	-1436.18	0.566875	2.292	-87.0392	0.35375	1.066	0.855625	0.34125	0.575685	-0.226256	0.0099	-0.00335	0.801941	0.020755	-10.5638	0.0008	-0.0217	10.5846	-5.36984	0.0675	0.22846	-16.4367	0.0625	0.8283	0.17375	0.1975	0.525195	-0.01009	0.01518	-0.0011	0.535285	0.028795	-0.118185	0.0013425	-0.0045575	0.14698	18
1	Dominant	B3	Anesthesia	4	3	7	-1131.29	0.513125	2.16	-26.2581	0.18625	0.9978	0.421875	0.28	0.066415	-0.753212	0.00214	-0.00702	0.819627	0.00073	-5.26258	0.000135	-0.012665	5.26331	-9.96462	0.13	0.14873	-80.1763	0.094375	1.268	0.155	0.233125	2.04547	-0.006115	0.03802	-0.00067	2.05159	0.027945	-0.20457	0.00157	-0.00352	0.232515	18
1	Dominant	B3	Anesthesia	4	3	8	-4517.95	2.70063	4.221	-140.113	0.45125	1.356	0.424375		0.02192	-4.53461	0.00105	-0.02405	4.55653	2.05507	-19.0217	0.0122	-0.0284	21.0768	-20.412	0.333125	0.1529	-20.5256	0.085	0.6083		0.224375	0.825235	-0.029027	0.01637	-0.00125	0.854262	0.0140115	-0.286837	0.0006	-0.0025	0.300849	18
1	Dominant	B3	Anesthesia	4	4	1	-1284.93	0.966875	2.385	-128.181	0.281875	0.9374	0.585625	0.37375	3.43228	-0.444867	0.02474	-0.00484	3.87715	0.1817	-8.8668	0.0015	-0.0221	9.0485	-8.31496	0.095	0.59865	-14.3261	0.074375	1.031	0.185	0.179375	0.05852	-0.449482	0.00175	-0.01105	0.508002	0.00546	-0.14043	0.00025	-0.00401	0.14589	19
1	Dominant	B3	Anesthesia	4	4	2	-313.918	0.22375	2.277	-134.802	0.38	0.7852	0.561875	0.32625	1.60817	-0.194855	0.01034	-0.00177	1.80303	1.19365	-0.206411	0.0104935	-0.0029765	1.40006	-8.48739	0.089375	0.52254	-28.7525	0.045	1.478	0.15125	0.225	0.057655	-0.761102	0.003675	-0.027415	0.818757	0.00467	-0.13631	0.000285	-0.005045	0.14098	19
1	Dominant	B3	Anesthesia	4	4	3	-1230.22	0.615625	3.971	-188.191	0.6875	0.923	0.391875	0.391875	0.34998	-1.64083	0.001875	-0.006925	1.99081	0.425498	-8.34574	0.0023	-0.0288	8.77124	-8.17737	0.10875	0.44619	-44.1833	0.068125	1.323	0.105625	0.215	0.00909	-0.678247	0.00078	-0.01412	0.687337	0.054255	-0.172825	0.00164	-0.00346	0.22708	19
1	Dominant	B3	Anesthesia	4	4	4	-3598.41	2.20562	3.772	-61.4127	0.281875	0.795	1.15063	0.315625	0.064281	-1.61632	0.00145	-0.0125	1.6806	0.02776	-39.9571	0.000885	-0.036015	39.9848	-10.6318	0.108125	0.37681	-38.308	0.06875	1.149	0.14	0.200625	0.00239	-0.753495	0.000995	-0.011415	0.755885	0.017745	-0.15726	0.00094	-0.004	0.175005	19
1	Dominant	B3	Anesthesia	4	4	5	-898.678	0.575	1.471	-164.37	0.311875	1.311	0.55125	0.408125	3.91427	-0.035008	0.021694	-0.001204	3.94928	0.01229	-17.9925	0.000985	-0.052185	18.0048	-11.9022	0.07	0.299	-42.5712	0.063125	1.147	0.171875	0.193125	0.64349	-0.07054	0.021175	-0.001935	0.71403	0.00554	-0.215061	0.000845	-0.006055	0.220601	19
1	Dominant	B3	Anesthesia	4	4	6	-692.809	0.521875	1.492	-104.435	0.193125	1.608	0.34375	0.2675	1.84028	-1.42185	0.04231	-0.0257	3.26214	0.01975	-4.09059	0.00084	-0.01476	4.11034	-7.69787	0.08875	0.22292	-43.4013	0.09625	0.7566	0.165625	0.233125	0.12382	-0.288206	0.003385	-0.004277	0.412026	0.032125	-0.19629	0.00155	-0.003519	0.228415	19
1	Dominant	B3	Anesthesia	4	4	7	-1309.69	1.10688	1.94	-51.9086	0.2675	1.508	0.440625	0.34375	0.040455	-0.778408	0.000805	-0.005285	0.818863	0.06036	-8.34949	0.0014	-0.02369	8.40985	-11.1772	0.111875	0.2738	-26.1801	0.0925	0.6952	0.156875	0.20625	0.599787	-0.490893	0.010402	-0.017498	1.09068	0.027165	-0.338513	0.00125	-0.00775	0.365678	19
1	Dominant	B3	Anesthesia	4	4	8	-6990.93	4.24375	6.707	-35.9813	0.285625	0.8419	0.555		0.194615	-1.02104	0.0029	-0.0082	1.21565	8.30844	-54.9056	0.03519	-0.06814	63.214	-14.8779	0.191875	0.1553	-51.0353	0.098125	1.065		0.218125	1.43949	-0.0624295	0.0307645	-0.0021155	1.50192	0.005023	-0.301907	0.000179	-0.004221	0.30693	19
1	Dominant	B3	Anesthesia	4	5	1	-1045.44	1.0275	2.873	-308.26	0.41625	0.9703	0.42375	0.3725	8.61942	-0.049908	0.03104	-0.00145	8.66933	2.37971	-14.5901	0.0044425	-0.0401575	16.9698	-18.8165	0.0775	0.57738	1.40725	0.055625	0.6695	0.160625	0.17	0.087279	-0.0701652	0.0023885	-0.0035115	0.157444	0.18771	-0.01579	0.004845	-0.000745	0.2035	20
1	Dominant	B3	Anesthesia	4	5	2	-1648.13	0.768125	3.075	-80.0418	0.29375	0.6693	0.544375	0.315	0.724545	-0.096751	0.0042	-0.0017	0.821296	0.030842	-24.2133	0.00145	-0.03615	24.2442	-7.53204	0.080625	0.51608	-13.1604	0.03625	0.9757	0.143125	0.18875	0.231065	-0.027115	0.00797	-0.00376	0.25818	0.02338	-0.131685	0.000945	-0.002955	0.155065	20
1	Dominant	B3	Anesthesia	4	5	3	-1119.63	0.60875	2.302	-158.463	0.343125	0.9984	0.540625	0.31125	0.07638	-1.56361	0.00186	-0.00862	1.63999	0.000585	-14.3804	5e-05	-0.02475	14.381	-10.9108	0.101875	0.43454	-35.677	0.058125	1.467	0.1425	0.179375	0.7372	-0.116857	0.021945	-0.005855	0.854057	0.005215	-0.254971	0.000565	-0.005535	0.260186	20
1	Dominant	B3	Anesthesia	4	5	4	-541.946	0.366875	2.005	-61.6268	0.1925	0.7316	0.414375	0.41	0.044885	-1.67037	0.00115	-0.01615	1.71525	0.01229	-4.73948	0.00075	-0.01665	4.75177	-8.85716	0.0925	0.37123	-36.5121	0.060625	1.103	0.1275	0.201875	0.1086	-0.41959	0.00441	-0.01206	0.52819	0.006325	-0.202791	0.000715	-0.004935	0.209116	20
1	Dominant	B3	Anesthesia	4	5	5	203.194	0.31	2.403	-56.1097	0.19125	1.068	0.60875	0.278125	1.77916	-0.003367	0.020976	-0.000716	1.78253	0.002395	-1.61523	0.000605	-0.014495	1.61763	-9.90481	0.16	0.296	-51.0742	0.058125	1.358	0.081875	0.218125	1.69917	-0.10339	0.048	-0.0043	1.80255	0.139515	-0.068585	0.001835	-0.001805	0.2081	20
1	Dominant	B3	Anesthesia	4	5	6	-724.533	0.4775	2.19	-169.712	0.353125	1.075	0.616875	0.339375	1.66047	-0.228438	0.010185	-0.003125	1.88891	0.071535	-4.14181	0.0019	-0.0111	4.21335	-9.71884	0.12875	0.224	-68.8678	0.58	1.296	0.113125	0.230625	1.40152	-2.67092	0.02354	-0.04815	4.07244	0.00245	-0.14807	0.000215	-0.002385	0.15052	20
1	Dominant	B3	Anesthesia	4	5	7	-860.585	0.494375	1.806	-54.075	0.199375	1.276	0.424375	0.299375	0.176585	-0.457232	0.00363	-0.00667	0.633817	0.00141	-5.71323	0.000465	-0.018265	5.71464	-5.80129	0.08125	0.14754	-67.5883	0.10875	1.011	0.149375	0.22375	1.69337	-0.535697	0.02429	-0.01954	2.22907	0.02122	-0.134122	0.00166	-0.00414	0.155342	20
1	Dominant	B3	Anesthesia	4	5	8	-1294.65	0.971875	3.2	-226.933	0.551875	1.174	0.361875		0.286575	-7.12502	0.0038	-0.0224	7.41159	2.00659	-2.8338	0.01625	-0.01765	4.84039	-14.3091	0.218125	0.2087	-51.783	0.108125	1.112		0.239375	1.1639	-0.136112	0.02165	-0.0043	1.30002	0.02616	-0.221985	0.00055	-0.00345	0.248144	20
1	Dominant	B1	None	1	1	1	-3147.73	0.865	5.311	-1288.11	0.518125	3.29	0.451875	0.206875	35.1867	-0.018344	0.08106	-0.00158	35.2051		-77.8623	4.5e-05	-0.130455	77.8623	-167.999	0.2125	1.317	18.2421	0.1275	0.6383	0.19375	0.169375	1.24008	-0.106162	0.03182	-0.00211	1.34624	0.010695	-4.20246	0.00069	-0.04581	4.21316	1
1	Dominant	B1	None	1	1	2	-1356.75	0.541875	4.497	-718.292	0.354375	3.542	0.45	0.19375	5.78918	-0.989912	0.05188	-0.02202	6.77909	0.424269	-38.7389	0.005685	-0.135415	39.1632	-40.0801	0.1275	0.52119	0.9614	0.1275	0.554	0.211875	0.18125	0.163175	-0.109525	0.0018	-0.00201	0.2727	0.001855	-0.62334	0.0007	-0.01133	0.625195	1
1	Dominant	B1	None	1	1	3	-904.779	0.3475	3.733	-602.027	0.30875	3.649	0.394375	0.27375	15.0055	-0.225835	0.113835	-0.004215	15.2313	0.09531	-21.5511	0.00295	-0.08625	21.6464	-45.1325	0.10375	0.44931	-2.68405	0.151875	0.5928	0.23	0.199375	0.042455	-0.054705	0.0008	-0.00115	0.09716	0.00186	-1.5523	0.000715	-0.028515	1.55416	1
1	Dominant	B1	None	1	1	4	-1511.63	0.3875	3.293	-386.665	0.19	3.232	0.385	0.1875	1.09702	-1.24285	0.018015	-0.023855	2.33987	0.00044	-34.3588	0.0001	-0.0818	34.3592	-20.7421	0.121875	0.37231	-22.9603	0.1575	0.7242	0.22375	0.175625	0.107575	-0.558466	0.0024	-0.0082	0.666041	0.00809	-0.652609	0.000485	-0.010315	0.660699	1
1	Dominant	B1	None	1	1	5	-497.033	0.258125	2.453	-340.66	0.291875	2.873	0.29	0.245	0.198695	-3.6656	0.0108	-0.02889	3.8643	0.020615	-15.8953	0.000805	-0.083225	15.9159	-42.8711	0.13375	0.7993	-7.60365	0.139375	0.4832	0.241875	0.205625	0.31477	-0.02819	0.00859	-0.00075	0.34296	0.005205	-0.962526	0.00055	-0.01915	0.967731	1
1	Dominant	B1	None	1	1	6	-593.511	0.239375	2.433	-275.041	0.295625	2.085	0.364375	0.263125	0.008905	-8.9624	0.00167	-0.06487	8.97131	0.001035	-11.1687	0.000165	-0.055765	11.1697	-60.252	0.145625	0.8788	4.96315	0.121875	0.3835	0.2	0.2175	0.47239	-0.04288	0.009	-0.00105	0.51527	0.028695	-1.38327	0.000735	-0.027165	1.41196	1
1	Dominant	B1	None	1	1	7	-489.352	0.185	2.473	-235.406	0.203125	2.274	0.45375	0.2025	0.075783	-3.37057	0.001721	-0.023579	3.44636	0.001915	-9.05892	0.000515	-0.054005	9.06084	-8.55206	0.1275	0.14454	-42.9574	0.13375	0.8632	0.175625	0.235625	0.007445	-0.290818	0.0003	-0.004	0.298263	0.03173	-0.142027	0.00147	-0.00225	0.173757	1
1	Dominant	B1	None	1	1	8	-431.131	0.22	2.063	-520.677	0.33125	3.813	0.2825		0.005095	-17.3274	0.0013	-0.1023	17.3325	0.19378	-5.10871	0.00551	-0.03565	5.30249	-35.4072	0.12125	0.3226	-53.6325	0.151875	0.8147		0.26625	0.76407	-0.110557	0.010765	-0.001915	0.874627	0.006557	-0.79109	0.0007	-0.0074	0.797647	1
1	Dominant	B1	None	1	2	1	-1673.41	0.481875	4.385	-543.418	0.36125	1.842	0.281875	0.255	6.73197	-2.47647	0.046255	-0.024235	9.20844	0.02635	-11.5509	0.0021	-0.0353	11.5772	-94.5324	0.13375	1.905	-7.2007	0.129375	0.9027	0.12125	0.145	0.33825	-0.30167	0.006885	-0.008365	0.63992	0.008055	-1.44796	0.00045	-0.03745	1.45602	2
1	Dominant	B1	None	1	2	2	-2133.75	0.5625	3.674	-228.75	0.233125	2.045	0.291875	0.260625	4.08275	-0.28744	0.0221	-0.004491	4.37019	0.554617	-13.3428	0.0076675	-0.0322325	13.8974	-15.5244	0.096875	0.52431	0.1981	0.109375	0.605	0.109375	0.1575	0.1397	-0.14681	0.00343	-0.00345	0.28651	0.02754	-0.069575	0.000835	-0.001905	0.097115	2
1	Dominant	B1	None	1	2	3	-2744.83	0.985625	2.579	-575.921	0.365	2.189	0.26125	0.2175	5.4235	-0.00819	0.02085	-0.00055	5.43169	0.000345	-38.3708	0.000245	-0.037945	38.3712	-8.00887	0.093125	0.44862	-41.2747	0.161875	0.831	0.133125	0.16125	0.003195	-1.13109	0.000285	-0.011915	1.13428	0.00645	-0.173535	0.000635	-0.003675	0.179985	2
1	Dominant	B1	None	1	2	4	-991.17	0.295	3.884	-463.004	0.614375	1.314	0.234375	0.186875	5.64853	-1.2741	0.01717	-0.02235	6.92263	0.00505	-15.3701	0.00061	-0.06342	15.3751	-6.05223	0.105625	0.37231	-17.337	0.11375	0.8011	0.125	0.173125	0.338855	-0.310985	0.00897	-0.00995	0.64984	0.04139	-0.097775	0.0009	-0.00231	0.139165	2
1	Dominant	B1	None	1	2	5	-613.247	0.460625	1.77	-385.517	0.349375	2.957	0.275	0.221875	0.000135	-4.42585	0.00021	-0.02701	4.42599	0.074265	-9.29076	0.00317	-0.03545	9.36502	-16.0574	0.08125	0.29942	-23.3369	0.125625	0.7016	0.173125	0.1775	0.92077	-0.127775	0.02528	-0.0026	1.04855	0.004875	-0.428335	0.00055	-0.00835	0.43321	2
1	Dominant	B1	None	1	2	6	-530.925	0.275	2.255	-219.393	0.21375	1.959	0.269375	0.21625	0.002435	-8.31264	0.001315	-0.054595	8.31508	0.13386	-12.6483	0.002705	-0.058495	12.7821	-36.2518	0.11375	0.7949	-48.6769	0.1175	0.8707	0.189375	0.169375	0.00273	-0.313785	0.0003	-0.0036	0.316515	0.01669	-0.695332	0.0007	-0.0194	0.712022	2
1	Dominant	B1	None	1	2	7	-448.289	0.168125	2.542	-435.272	0.450625	3.693	0.2425	0.17875	0.59892	-3.40314	0.02353	-0.015	4.00206	0.00574	-10.1519	0.001825	-0.063475	10.1576	-20.8897	0.0975	0.6618	-46.1809	0.141875	0.741	0.205625	0.165	0.295495	-0.115095	0.0046	-0.0023	0.41059	0.018419	-0.206826	0.000854	-0.006846	0.225245	2
1	Dominant	B1	None	1	2	8	-778.68	0.740625	2.706	-176.04	0.374375	1.749	0.22		0.44097	-5.54997	0.00495	-0.03235	5.99094	4.80822	-12.3782	0.03414	-0.0641	17.1865	-20.0847	0.11375	0.4632	-30.2845	0.101875	1.165		0.14875	2.21991	-0.30732	0.066725	-0.008595	2.52723	0.010241	-0.345075	0.0006	-0.0077	0.355316	2
1	Dominant	B1	None	1	3	1	-186.76	0.139375	1.686	-477.66	0.26	2.788	0.368125	0.23	12.9763	-0.0062355	0.0697725	-0.0014525	12.9825	0.005861	-5.37503	0.00155	-0.04885	5.38089	-77.4853	0.1175	1.018	-27.9637	0.11375	1.186	0.16125	0.153125	0.18092	-1.20414	0.00335	-0.02235	1.38506	0.04341	-0.962919	0.00186	-0.0186	1.00633	3
1	Dominant	B1	None	1	3	2	-952.926	0.406875	2.536	-589.941	0.375625	2.135	0.196875	0.18625	11.6756	-0.963277	0.0473185	-0.0204115	12.6388	6e-05	-27.1484	7e-05	-0.08317	27.1485	-14.2803	0.105625	0.52431	-18.946	0.085625	1.129	0.104375	0.16125	0.056435	-0.663091	0.00215	-0.01925	0.719526	0.070555	-0.109565	0.00368	-0.00328	0.18012	3
1	Dominant	B1	None	1	3	3	-728.103	0.29	2.656	-405.435	0.265625	2.56	0.231875	0.22375	3.68729	-0.244271	0.02188	-0.00712	3.93156	0.0644	-14.6696	0.002915	-0.050785	14.734	-12.8086	0.09375	0.45031	-48.3291	0.101875	1.276	0.120625	0.176875	0.003715	-0.958386	0.000375	-0.011525	0.962101	0.01246	-0.329198	0.00085	-0.00773	0.341658	3
1	Dominant	B1	None	1	3	4	-540.939	0.21125	2.254	-395.488	0.264375	2.475	0.33625	0.235625	1.67731	-1.27826	0.021585	-0.012145	2.95557	0.00851	-15.7404	0.00093	-0.06727	15.7489	-4.40576	0.0975	0.375	-40.5711	0.118125	0.8756	0.14125	0.185	0.048845	-0.734501	0.0013	-0.0113	0.783346	0.015595	-0.157835	0.0008	-0.00326	0.17343	3
1	Dominant	B1	None	1	3	5	-435.185	0.200625	2.284	-216.304	0.2475	2.774	0.26875	0.20875	1.05613	-2.13373	0.030365	-0.022175	3.18986	0.008625	-4.02057	0.001255	-0.022385	4.02919	-21.2392	0.109375	0.4149	-26.5085	0.109375	0.8101	0.133125	0.17375	0.149185	-0.362839	0.00677	-0.00855	0.512024	0.008635	-0.782487	0.00095	-0.02575	0.791122	3
1	Dominant	B1	None	1	3	6	-982.106	0.316875	3.293	-403.469	0.238125	2.504	0.343125	0.15125	0.00327	-4.95017	0.001065	-0.033235	4.95344	0.00014	-21.6915	0.00015	-0.07875	21.6916	-57.209	0.161875	1.151	-35.8126	0.10125	1.078	0.12875	0.169375	0.078195	-0.211108	0.00373	-0.0042	0.289303	0.01589	-1.86674	0.00059	-0.04151	1.88263	3
1	Dominant	B1	None	1	3	7	-497.96	0.23875	1.496	-282.144	0.2325	2.288	0.386875	0.155625	0.001125	-9.91962	0.000905	-0.056955	9.92075	0.02042	-13.6685	0.003185	-0.054355	13.6889	-22.8638	0.15	0.2673	26.1076	0.121875	1.951	0.100625	0.165	0.69771	-3.83584	0.01806	-0.10611	4.53355	0.012885	-0.486974	0.000765	-0.008835	0.499859	3
1	Dominant	B1	None	1	3	8	-456.11	0.23375	3.036	-489.575	0.34625	2.952	0.1875		0.0115135	-14.353	0.0011235	-0.0551765	14.3646	0.01016	-5.02985	0.0002	-0.042	5.04001	-37.0991	0.129375	0.8641	-9.45234	0.11	0.7673		0.169375	0.387918	-1.40676	0.0127975	-0.0414425	1.79468	0.025753	-1.65425	0.0015	-0.0342	1.68	3
1	Dominant	B1	None	1	4	1	-1846.52	0.443125	4.301	-373.411	0.38875	2.54	0.268125	0.221875	8.70256	-0.0932865	0.0498135	-0.0034865	8.79585	0.027008	-56.6054	0.002325	-0.134625	56.6324	-62.6711	0.093125	0.6094	-33.945	0.125625	1.227	0.15375	0.165	0.11721	-1.34453	0.0024	-0.0211	1.46174	0.02158	-0.490325	0.00105	-0.01215	0.511905	4
1	Dominant	B1	None	1	4	2	-917.023	0.27875	3.853	-516.723	0.349375	3.57	0.2825	0.204375	18.0403	-0.028245	0.19587	-0.00152	18.0686	0.000695	-8.21659	0.000525	-0.037575	8.21728	-40.5137	0.1175	0.524	-12.2971	0.085	1.101	0.125	0.12125	0.028385	-0.454559	0.001	-0.0161	0.482944	0.013125	-0.865852	0.00045	-0.01775	0.878977	4
1	Dominant	B1	None	1	4	3	-965.757	0.319375	3.592	-569.118	0.29375	3.175	0.246875	0.18	6.02523	-0.866348	0.07357	-0.02115	6.89158	0.01181	-26.8735	0.002235	-0.099935	26.8853	-56.4518	0.129375	0.45	-28.0846	0.113125	1.046	0.096875	0.113125	0.09663	-0.397722	0.00403	-0.00625	0.494352	0.015635	-0.753026	0.00085	-0.01545	0.768661	4
1	Dominant	B1	None	1	4	4	-822.705	0.31125	2.894	-450.15	0.236875	2.384	0.29	0.174375	3.09643	-0.274669	0.024815	-0.006785	3.3711	0.001395	-25.4031	0.000525	-0.093375	25.4045	-40.0694	0.109375	0.5495	-43.8204	0.141875	0.9116	0.096875	0.105	0.34725	-0.998603	0.0143	-0.0141	1.34585	0.009645	-1.15854	0.0006	-0.0291	1.16818	4
1	Dominant	B1	None	1	4	5	-801.061	0.334375	2.432	-445.221	0.23375	2.924	0.244375	0.153125	0.0039	-6.70859	0.0009	-0.0596	6.71249		-20.4943	7.5e-05	-0.072545	20.4943	-23.4764	0.105625	0.297	-27.5827	0.141875	0.7671	0.12875	0.156875	0.018605	-0.771541	0.0005	-0.012	0.790146	0.012785	-1.07384	0.0009	-0.0223	1.08663	4
1	Dominant	B1	None	1	4	6	-749.8	0.25875	2.502	-775.421	0.4325	3.334	0.24875	0.1475	0.316844	-10.6303	0.007449	-0.055551	10.9472	0.000995	-18.9492	0.00052	-0.07806	18.9501	-29.4665	0.0975	0.4297	-47.3252	0.101875	1.082	0.12125	0.165	0.062115	-0.418687	0.00365	-0.00945	0.480802	0.00036	-0.633881	0.00021	-0.01069	0.634241	4
1	Dominant	B1	None	1	4	7	-686.167	0.254375	2.095	-296.17	0.241875	2.279	0.22875	0.118125	0.002243	-8.68989	0.000897	-0.058923	8.69213	0.000725	-15.8339	0.000615	-0.062795	15.8346	-57.1596	0.125625	1.341	-59.8185	0.1575	0.9437	0.105	0.169375	0.714525	-0.525875	0.01813	-0.0087	1.2404	0.008145	-1.69451	0.0003	-0.0399	1.70266	4
1	Dominant	B1	None	1	4	8	-442.846	0.26875	1.953	-372.574	0.341875	2.982	0.180625		0.011075	-10.5455	0.0011	-0.0505	10.5565	0.85319	-8.18159	0.01469	-0.0569	9.03478	-47.2687	0.101875	0.9106	-429.086	0.593125	2.456		0.16125	2.08706	-2.30078	0.05354	-0.0186	4.38784	0.00135	-0.647685	0.0001	-0.014	0.649035	4
1	Dominant	B1	None	1	5	1	-260.536	0.15875	1.884	-330.769	0.2125	2.037	0.224375	0.2	7.94484	-0.039371	0.040135	-0.000957	7.98421	0.00074	-4.3241	0.00046	-0.03118	4.32484	-41.2177	0.089375	0.59215	-18.3037	0.141875	1.091	0.136875	0.116875	0.379235	-0.923435	0.0051	-0.0172	1.30267	0.002295	-0.400519	0.00026	-0.00895	0.402814	5
1	Dominant	B1	None	1	5	2	-634.904	0.229375	3.242	-329.445	0.205625	2.7	0.234375	0.176875	7.83708	-0.039145	0.05064	-0.00112	7.87623	0.00033	-15.4617	0.000455	-0.091525	15.462	-29.9441	0.125625	0.522	-0.8125	0.089375	0.6473	0.0725	0.10125	0.110975	-0.166525	0.00364	-0.0051	0.2775	0.23188	-0.040965	0.0046	-0.00223	0.272845	5
1	Dominant	B1	None	1	5	3	-717.82	0.3225	2.389	-1405.72	0.544375	3.187	0.1925	0.14875	12.8731	-0.995005	0.03277	-0.02595	13.8681	0.00037	-19.5609	0.000295	-0.065795	19.5613	-32.7384	0.145625	0.45338	-37.5902	0.125625	1.303	0.080625	0.10875	0.098945	-0.804131	0.00338	-0.02045	0.903076	0.017095	-0.732688	0.00045	-0.01035	0.749783	5
1	Dominant	B1	None	1	5	4	-473.259	0.20875	2.23	-514.024	0.523125	3.079	0.291875	0.179375	5.6627	-0.350949	0.048195	-0.005155	6.01364		-10.3977	3.5e-05	-0.072135	10.3977	-79.572	0.181875	0.8908	-13.3472	0.101875	0.9376	0.096875	0.10875	0.039835	-0.549759	0.0017	-0.0142	0.589594	1.07194	-0.012435	0.01533	-0.00066	1.08438	5
1	Dominant	B1	None	1	5	5	-669.386	0.294375	2.149	-426.754	0.304375	2.892	0.140625	0.135625	0.143135	-7.86398	0.00569	-0.05895	8.00711	0.00068	-15.2176	0.000335	-0.055865	15.2183	-156.988	0.2225	0.8931	-153.574	0.194375	1.316	0.176875	0.153125	0.027765	-1.85184	0.0013	-0.0144	1.87961	1.07282	-2.6613	0.01146	-0.03727	3.73413	5
1	Dominant	B1	None	1	5	6	-353.933	0.175	1.757	-697.731	0.4875	2.722	0.198125	0.1575	0.028464	-21.4697	0.0024735	-0.0751265	21.4982	0.001075	-8.46707	0.00056	-0.05456	8.46815	-56.3215	0.13375	0.8903	-22.3873	0.11	0.8144	0.113125	0.12875	0.43138	-0.0369	0.01253	-0.0014	0.46828	0.021965	-0.501509	0.0008	-0.0127	0.523474	5
1	Dominant	B1	None	1	5	7	-497.551	0.21875	1.969	-383.753	0.374375	3.305	0.259375	0.175	0.107935	-3.85417	0.002055	-0.020245	3.96211	0.00377	-11.2527	0.00045	-0.05355	11.2565	-26.9441	0.10125	0.5399	-88.1986	0.14125	1.431	0.133125	0.15375	1.70795	-0.039345	0.02653	-0.00095	1.74729	0.024585	-0.555487	0.001285	-0.011715	0.580072	5
1	Dominant	B1	None	1	5	8	-423.534	0.18375	2.458	-303.052	0.29	2.3	0.17125		0.089075	-8.64206	0.0017	-0.044	8.73114	1.71854	-0.035665	0.01463	-0.00126	1.75421	-72.9321	0.141875	1.328	-38.2294	0.1575	0.7728		0.12125	0.309725	-0.373762	0.00739	-0.0065	0.683487	0.008038	-1.84296	0.0009	-0.0321	1.851	5
1	Dominant	B1	None	2	1	1	-433.61	0.273125	1.96	-453.815	0.25125	3.615	0.27	0.204375	14.7993	-0.418224	0.197103	-0.009627	15.2175	0.632277	-9.93817	0.009644	-0.060856	10.5705	-105.373	0.15	0.9664	-9.0697	0.085	0.7985	0.105	0.105	0.002645	-0.414168	0.000615	-0.006865	0.416813	0.928565	-0.07452	0.01522	-0.00398	1.00309	6
1	Dominant	B1	None	2	1	2	-563.991	0.248125	2.649	-423.773	0.248125	2.569	0.246875	0.12625	9.81959	-0.05472	0.050255	-0.002445	9.87431	0.228889	-2.5563	0.005561	-0.019369	2.78519	-13.1805	0.11375	0.526	0.8942	0.12125	0.8181	0.100625	0.145	1.47551	-0.254154	0.04077	-0.00785	1.72967	0.039025	-0.052035	0.00178	-0.0015	0.09106	6
1	Dominant	B1	None	2	1	3	-974.579	0.360625	2.613	-381.175	0.206875	3.218	0.2225	0.138125	2.11776	-0.795407	0.02795	-0.02495	2.91317	0.808094	-3.19505	0.0145195	-0.0188305	4.00314	-16.0551	0.065	0.451	-16.5713	0.1175	0.8158	0.133125	0.15375	0.00703	-0.439896	0.0004	-0.0079	0.446926	0.00626	-0.380253	0.000965	-0.010735	0.386513	6
1	Dominant	B1	None	2	1	4	-1823.51	0.774375	4.34	-359.045	0.339375	2.629	0.263125	0.178125	4.4038	-0.18764	0.034	-0.00355	4.59144	10.8157	-4.40989	0.023995	-0.028195	15.2256	-17.4846	0.101875	0.37504	-10.2624	0.13375	0.6287	0.1975	0.14875	0.34147	-0.380031	0.008585	-0.008165	0.721501	0.00119	-0.413165	0.00035	-0.00695	0.414355	6
1	Dominant	B1	None	2	1	5	-721.182	0.3375	1.903	-836.664	0.5075	3.334	0.181875	0.19625	4.02807	-9.51201	0.075115	-0.046215	13.5401	0.015005	-15.249	0.001235	-0.055685	15.264	-18.684	0.089375	0.299	-8.13965	0.076875	0.8412	0.16125	0.181875	0.44242	-0.0266	0.01363	-0.0011	0.46902	0.000465	-0.431768	0.00037	-0.01036	0.432233	6
1	Dominant	B1	None	2	1	6	-633.269	0.35375	2.292	-349.912	0.3175	2.725	0.258125	0.19375	0.45998	-2.64583	0.0183	-0.01303	3.10582	0.00267	-10.2345	0.0006	-0.0396	10.2372	-29.706	0.161875	0.7472	-20.7297	0.10125	0.7392	0.08875	0.18125	0.18774	-0.16383	0.00633	-0.00376	0.35157	0.1395	-0.662446	0.002279	-0.022921	0.801946	6
1	Dominant	B1	None	2	1	7	-849.194	0.266875	2.335	-198.384	0.18625	1.669	0.276875	0.148125	0.000715	-5.94864	0.00102	-0.03449	5.94935	0.00013	-13.8369	8e-05	-0.04935	13.837	-28.0564	0.10125	0.4807	-29.0464	0.158125	0.5867	0.181875	0.169375	0.490175	-0.222722	0.00838	-0.004704	0.712897	0.037185	-0.266666	0.000855	-0.007445	0.303851	6
1	Dominant	B1	None	2	1	8	-419.197	0.20125	1.703	-522.089	0.420625	2.624	0.20625		0.023145	-15.7619	0.0014	-0.064	15.785	0.010405	-6.27186	0.00039	-0.04441	6.28227	-21.7898	0.125625	0.2992	-34.9735	0.149375	0.5873		0.24625	0.58934	-0.166547	0.01529	-0.002541	0.755887	0.005823	-0.389653	0.00067	-0.00446	0.395476	6
1	Dominant	B1	None	2	2	1	-3606.79	0.815625	5.075	-470.956	0.380625	2.679	0.23	0.17125	11.7677	-0.133357	0.065685	-0.003785	11.9011	0.012315	-78.5176	0.00125	-0.10725	78.5299	-38.3768	0.085	0.6	-60.9443	0.109375	1.482	0.149375	0.129375	0.169705	-1.50243	0.00563	-0.0247	1.67214	0.01904	-0.675465	0.001225	-0.015075	0.694505	7
1	Dominant	B1	None	2	2	2	-724.03	0.279375	3.469	-288.169	0.3	1.852	0.250625	0.21	8.04823	-0.34388	0.050895	-0.007945	8.39211	0.0001	-16.7393	0.000105	-0.091695	16.7394	-19.653	0.0775	0.52592	-4.5401	0.0775	0.7268	0.125	0.145	0.01233	-0.274693	0.0011	-0.0075	0.287023	0.26948	-0.033005	0.008675	-0.001105	0.302485	7
1	Dominant	B1	None	2	2	3	-1115.53	0.515	2.711	-480.808	0.323125	2.092	0.19625	0.148125	3.0431	-2.52962	0.024345	-0.018685	5.57272	4.04898	-4.36837	0.04039	-0.0247	8.41735	-18.2963	0.105625	0.452	-22.4775	0.093125	0.831	0.105	0.165	0.385475	-0.484664	0.009815	-0.012385	0.870139	0.07073	-0.236147	0.00225	-0.00785	0.306877	7
1	Dominant	B1	None	2	2	4	-595.629	0.259375	2.393	-159.873	0.243125	1.408	0.2675	0.16625	1.31294	-0.241035	0.01029	-0.00441	1.55398	0.00081	-12.7302	0.00025	-0.05955	12.731	-111.998	0.1375	2.815	-710.928	0.520625	2.836	0.116875	0.113125	3.99063	-4.00339	0.0374	-0.0221	7.99402	0.034945	-1.68783	0.001955	-0.045145	1.72277	7
1	Dominant	B1	None	2	2	5	-783.854	0.30375	2.354	-573.191	0.416875	2.288	0.205625	0.136875	0.00111	-4.95797	0.000645	-0.019375	4.95908	0.066965	-7.62008	0.004835	-0.027815	7.68705	-62.2023	0.15375	0.6295	-9.8698	0.0975	0.6132	0.133125	0.096875	0.67575	-0.082295	0.01482	-0.00371	0.758045	0.187145	-1.07877	0.00225	-0.01445	1.26592	7
1	Dominant	B1	None	2	2	6	-439.892	0.291875	1.914	-269.968	0.19625	2.071	0.245	0.17375	0.00019	-5.10182	0.000295	-0.035215	5.10201	1.63286	-4.38721	0.023415	-0.023615	6.02007	-33.3969	0.10125	0.5888	-66.4241	0.125625	1.03	0.113125	0.16125	0.120275	-0.853486	0.00466	-0.01761	0.973761	0.01491	-0.738431	0.0014	-0.014	0.753341	7
1	Dominant	B1	None	2	2	7	-357.423	0.16375	1.816	-130.844	0.1875	1.568	0.23375	0.188125	0.00199	-4.2713	0.000845	-0.036475	4.27329	0.000615	-9.15819	0.000365	-0.051185	9.1588	-26.7704	0.113125	0.5339	-70.981	0.141875	1.006	0.109375	0.169375	1.14326	-0.058265	0.02103	-0.00203	1.20153	0.01787	-0.307284	0.0009	-0.0067	0.325154	7
1	Dominant	B1	None	2	2	8	-498.098	0.22875	2.199	-261.198	0.3575	2.055	0.17625		0.06335	-7.56994	0.001225	-0.043375	7.63329	0.00185	-5.96772	0.000335	-0.040495	5.96957	-129.808	0.178125	0.967	-60.2888	0.1175	1.389		0.156875	0.65425	-0.138609	0.02123	-0.0028	0.792859	0.0102865	-3.88793	0.0006	-0.0286	3.89821	7
1	Dominant	B1	None	2	3	1	-1752.26	0.479375	4.464	-1109.9	0.495	3.148	0.209375	0.193125	28.2384	-0.495116	0.072125	-0.016195	28.7335	0.0008085	-20.1965	0.000215	-0.055515	20.1973	-62.2065	0.105625	0.59908	-50.5298	0.11	1.438	0.104375	0.145	0.03712	-1.83187	0.00128	-0.02802	1.86898	0.051755	-0.427528	0.002455	-0.008219	0.479283	8
1	Dominant	B1	None	2	3	2	-920.944	0.284375	3.076	-348.55	0.211875	2.166	0.31	0.164375	7.12208	-0.000305	0.034385	-0.000395	7.12239	0.001588	-9.07979	0.0005185	-0.0306115	9.08138	-21.7022	0.073125	0.498	-10.5518	0.125625	1.212	0.185625	0.185625	1.22798	-0.375418	0.02782	-0.0141	1.60339	0.000245	-0.417014	0.00034	-0.01053	0.417259	8
1	Dominant	B1	None	2	3	3	-618.606	0.275	2.326	-346.581	0.27	2.019	0.176875	0.16375	1.39986	-1.61127	0.014315	-0.015185	3.01112	0.0123515	-9.22423	0.001435	-0.039735	9.23658	-28.4193	0.105625	0.44731	1.21415	0.089375	0.4801	0.1125	0.185625	0.112565	-0.058145	0.003335	-0.002465	0.17071	0.007365	-0.95245	0.0004	-0.0211	0.959815	8
1	Dominant	B1	None	2	3	4	-414.925	0.31875	2.027	-543.947	0.41	2.515	0.2875	0.209375	3.4906	-0.422847	0.02235	-0.01045	3.91345	0.378425	-4.79701	0.005185	-0.027215	5.17544	-32.8011	0.085625	0.3776	13.0637	0.158125	0.7785	0.185625	0.165	1.37021	-0.16293	0.017285	-0.003845	1.53314	0.02041	-1.18566	0.00095	-0.02585	1.20608	8
1	Dominant	B1	None	2	3	5	-732.177	0.311875	2.244	-589.94	0.40375	1.916	0.1775	0.179375	0.000165	-6.59651	0.00026	-0.02354	6.59668	0.00028	-11.6261	0.000395	-0.040835	11.6264	-12.8945	0.109375	0.29931	1.00535	0.093125	0.4231	0.181875	0.16125	0.532315	-0.046765	0.01354	-0.00175	0.57908	0.003705	-0.316859	0.0009	-0.004054	0.320564	8
1	Dominant	B1	None	2	3	6	-406.504	0.191875	2.427	-94.6163	0.18125	1.351	0.224375	0.18	0.682705	-2.00189	0.008645	-0.025455	2.6846	0.037385	-8.89325	0.00226	-0.05244	8.93063	-36.1148	0.141875	0.8121	-9.1386	0.085	0.6744	0.120625	0.1975	0.45524	-0.169397	0.017425	-0.003775	0.624637	0.01056	-1.52347	0.001	-0.0427	1.53403	8
1	Dominant	B1	None	2	3	7	-871.912	0.3375	2.66	-117.138	0.265	1.348	0.200625	0.1525	0.181633	-3.72818	0.0029275	-0.0279725	3.90981	0.21938	-4.51938	0.00699	-0.0163	4.73876	-11.9347	0.1575	0.14977	-17.1765	0.101875	0.7064	0.14125	0.1775	1.27971	-0.0064	0.02517	-0.0004	1.28611	0.02935	-0.584516	0.0011	-0.0109	0.613866	8
1	Dominant	B1	None	2	3	8	-697.355	0.30375	2.801	-302.436	0.369375	1.739	0.205		0.049091	-9.37177	0.001331	-0.040769	9.42086	0.02135	-21.1163	0.0009	-0.084	21.1376	-17.7648	0.185625	0.3448	-6.87682	0.089375	0.3281		0.201875	0.617796	-0.145527	0.018181	-0.003719	0.763323	0.027668	-0.73795	0.000989	-0.0176	0.765618	8
1	Dominant	B1	None	2	4	1	-239.372	0.15125	1.943	-291.97	0.2875	1.761	0.306875	0.2125	10.3116	-0.122062	0.066875	-0.002285	10.4336	0.002224	-8.42427	0.0010115	-0.0739115	8.42649	-25.0833	0.109375	0.59792	-11.1241	0.10125	0.9126	0.120625	0.1375	0.130485	-0.268759	0.00295	-0.00555	0.399244	0.002605	-0.387995	0.0006	-0.008458	0.3906	9
1	Dominant	B1	None	2	4	2	-541.052	0.296875	3.211	-306.978	0.25375	2.655	0.409375	0.17625	8.06841	-0.019835	0.07792	-0.00097	8.08825	0.20577	-13.7679	0.00355	-0.08075	13.9736	-10.7217	0.121875	0.52577	16.279	0.09375	0.5357	0.145	0.104375	0.79284	-0.025635	0.02316	-0.00122	0.818475	0.01538	-0.18005	0.0007	-0.0031	0.19543	9
1	Dominant	B1	None	2	4	3	-450.781	0.256875	2.057	-810.677	0.535	2.606	0.268125	0.18375	7.61676	-0.733871	0.026565	-0.015515	8.35063	0.000175	-9.46189	0.000115	-0.051515	9.46207	-8.81698	0.105625	0.447	-20.6853	0.105625	1.172	0.105	0.153125	0.03935	-0.200298	0.002	-0.00635	0.239648	0.011965	-0.10137	0.0007	-0.00207	0.113335	9
1	Dominant	B1	None	2	4	4	-418.843	0.24875	1.948	-201.247	0.200625	2.176	0.293125	0.188125	2.19233	-0.021845	0.01765	-0.00105	2.21418	0.00291	-8.51384	0.000435	-0.049365	8.51675	-6.67731	0.12125	0.374	-18.2655	0.1175	0.7047	0.10125	0.205625	0.184735	-0.04125	0.00455	-0.00126	0.225985	0.020435	-0.081345	0.00069	-0.00186	0.10178	9
1	Dominant	B1	None	2	4	5	-1233.84	0.54875	2.327	-552.226	0.42875	2.572	0.30125	0.234375	0.02724	-5.69796	0.001345	-0.022925	5.7252	0.2641	-5.98795	0.00435	-0.02064	6.25205	-28.3133	0.194375	0.3178	-15.4461	0.14125	0.4636	0.096875	0.125	1.47683	-0.088095	0.01793	-0.00296	1.56492	0.017055	-0.641595	0.00075	-0.01105	0.65865	9
1	Dominant	B1	None	2	4	6	-519.425	0.276875	1.836	-175.109	0.268125	1.543	0.249375	0.175	0.021215	-1.37348	0.00112	-0.00755	1.3947	0.005205	-6.1601	0.000585	-0.026345	6.16531	-11.4846	0.194375	0.22431	0.58175	0.109375	0.3326	0.23375	0.1775	0.807975	-0.053045	0.01828	-0.00196	0.86102	0.016915	-0.326752	0.0009	-0.00466	0.343667	9
1	Dominant	B1	None	2	4	7	-829.804	0.289375	2.646	-57.7903	0.188125	1.092	0.27	0.18	0.00857	-2.27566	0.001225	-0.017775	2.28423	0.00043	-14.2624	0.00015	-0.05875	14.2629	-7.54061	0.15375	0.14831	16.1845	0.1175	0.16831	0.085	0.1975	0.069	-0.430872	0.0023	-0.0095	0.499872	0.00228	-0.233919	0.00015	-0.00405	0.236199	9
1	Dominant	B1	None	2	4	8	-456.45	0.225	2.202	-196.139	0.2475	1.629	0.269375		0.050225	-6.07273	0.00173	-0.03467	6.12295	0.096115	-7.3465	0.00405	-0.047	7.44261	-13.2517	0.161875	0.1801	-10.8374	0.1375	0.375		0.145	1.41853	-0.073422	0.0199	-0.001135	1.49195	9.5e-05	-0.293323	5e-05	-0.00425	0.293418	9
1	Dominant	B1	None	2	5	1	-1273.04	0.555	3.799	-233.045	0.270625	1.196	0.315	0.221875	6.32709	-0.070688	0.029245	-0.001669	6.39778	4.84831	-1.70916	0.0237225	-0.0120075	6.55747	-30.7956	0.13	0.599	-21.874	0.125625	0.9361	0.096875	0.140625	0.031465	-0.589406	0.00115	-0.01105	0.62087	0.01373	-0.085095	0.00045	-0.00185	0.098825	10
1	Dominant	B1	None	2	5	2	-858.934	0.296875	5.627	-355.345	0.406875	1.434	0.401875	0.22125	11.639	-0.019995	0.06416	-0.00071	11.659	0.0529	-21.9153	0.00385	-0.12005	21.9682	-33.1302	0.1375	0.52431	-3.4677	0.105	0.7247	0.14125	0.10125	0.06415	-0.209035	0.00145	-0.00635	0.273185	0.03539	-0.501404	0.0013	-0.0075	0.536794	10
1	Dominant	B1	None	2	5	3	-531.887	0.2975	2.377	-191.431	0.27125	1.253	0.281875	0.23875	1.71759	-0.298576	0.013965	-0.006725	2.01617		-7.55977	0.00016	-0.03296	7.55977	-20.6727	0.16625	0.44804	-1.848	0.10125	0.6883	0.05625	0.133125	0.76698	-0.008125	0.0223	-0.0004	0.775105	0.019905	-0.439741	0.001035	-0.006319	0.459646	10
1	Dominant	B1	None	2	5	4	-486.914	0.294375	2.187	-255.429	0.3125	1.488	0.32875	0.19375	3.04811	-0.032995	0.028995	-0.000765	3.08111	0.00086	-7.32728	0.00015	-0.03055	7.32814	-9.72299	0.121875	0.37104	-7.30568	0.1175	0.7426	0.133125	0.136875	0.031435	-0.555568	0.000985	-0.016715	0.587003	0.01583	-0.12978	0.00079	-0.00326	0.14561	10
1	Dominant	B1	None	2	5	5	-743.203	0.366875	2.303	-232.36	0.291875	1.835	0.286875	0.186875	0.078375	-2.16392	0.00373	-0.01214	2.24229	0.000775	-14.0149	0.0001	-0.0486	14.0156	-10.37	0.145625	0.29831	5.00355	0.105	0.4787	0.145	0.1175	0.074315	-0.379425	0.002305	-0.007595	0.45374	0.01531	-0.173555	0.00075	-0.00154	0.188865	10
1	Dominant	B1	None	2	5	6	-423.604	0.256875	2.066	-180.746	0.21	1.856	0.24125	0.166875	0.08786	-1.51485	0.002115	-0.011285	1.60271	0.00019	-6.53257	0.000145	-0.044045	6.53276	-9.09937	0.129375	0.22227	19.4947	0.11375	0.3319	0.145	0.133125	0.057655	-1.3037	0.00195	-0.02455	1.36136	0.011255	-0.150295	0.00046	-0.0021	0.16155	10
1	Dominant	B1	None	2	5	7	-738.861	0.271875	2.586	-210.127	0.261875	1.332	0.280625	0.1525	0.019295	-6.75046	0.001025	-0.031275	6.76976	0.000715	-12.6135	0.00015	-0.04725	12.6142	-6.28775	0.15375	0.147	11.7289	0.105625	0.41262	0.08875	0.1775	0.51996	-0.127901	0.01515	-0.00275	0.647861	0.078745	-0.0581	0.00192	-0.001408	0.136845	10
1	Dominant	B1	None	2	5	8	-485.3	0.234375	2.334	-209.598	0.3675	1.693	0.181875		0.230305	-6.45013	0.00255	-0.03435	6.68044	0.012855	-8.98051	0.000565	-0.050165	8.99337	-22.3525	0.145625	0.2857	-7.37845	0.105625	0.4833		0.145	1.61112	-0.0764072	0.04097	-0.00151	1.68752	0.0155255	-0.395465	0.000955	-0.006245	0.41099	10
1	Dominant	B1	None	3	1	1	-224.559	0.13875	1.49	-232.402	0.22	1.631	0.35	0.215625	8.78113	-0.052	0.06805	-0.00415	8.83313	0.002919	-7.23666	0.000665	-0.053935	7.23958	-47.2853	0.106875	0.7493	-16.1556	0.08875	1.126	0.1125	0.123125	0.05066	-0.535131	0.0023	-0.01505	0.585791	0.45594	-0.064295	0.0086	-0.00159	0.520235	11
1	Dominant	B1	None	3	1	2	-460.793	0.27	1.882	-211.138	0.2325	1.685	0.275	0.21	2.0101	-0.531149	0.01596	-0.00824	2.54124	0.01667	-10.861	0.001025	-0.046575	10.8777	-9.75397	0.095625	0.52481	-5.24015	0.103125	0.7835	0.134375	0.134375	0.97319	-0.054405	0.02236	-0.00152	1.0276	0.017975	-0.1058	0.00065	-0.00213	0.123775	11
1	Dominant	B1	None	3	1	3	-593.268	0.235625	2.16	-408.696	0.364375	2.449	0.25	0.174375	0.14802	-3.98441	0.0039	-0.0247	4.13243	0.0016	-12.7325	0.000525	-0.049455	12.7341	-5.28392	0.103125	0.44731	-15.8593	0.08125	0.7405	0.1125	0.20125	0.26658	-0.08117	0.00975	-0.00285	0.34775	0.007425	-0.12476	0.00035	-0.00241	0.132185	11
1	Dominant	B1	None	3	1	4	-506.512	0.29	1.925	-260.512	0.19375	2.486	0.213125	0.1525	0.138613	-7.27753	0.00365	-0.06745	7.41615	0.016945	-8.2098	0.00099	-0.04354	8.22674	-8.52108	0.11375	0.37431	-5.0245	0.1	0.7846	0.12	0.140625	0.689305	-0.080685	0.021245	-0.003095	0.76999	0.00773	-0.206055	0.0005	-0.00376	0.213785	11
1	Dominant	B1	None	3	1	5	-528.99	0.23	2.21	-290.445	0.25625	1.944	0.345	0.3175	10.5869	-0.0146305	0.078825	-0.001095	10.6016	9.5e-05	-6.51281	6e-05	-0.03397	6.51291	-12.4015	0.130625	0.29942	-9.4476	0.11375	0.7135	0.12375	0.12	0.34471	-0.09494	0.0095	-0.00245	0.43965	0.017905	-0.177575	0.000835	-0.005073	0.19548	11
1	Dominant	B1	None	3	1	6	0.72747	0.091875	0.8291	-114.239	0.185625	1.697	0.276875	0.1575	1.17792	-0.024088	0.01266	-0.001794	1.202	0.60537	-0.52655	0.01335	-0.01335	1.13192	-11.5009	0.14875	0.22319	-3.8367	0.085	0.4267	0.126875	0.134375	0.07414	-0.1247	0.00244	-0.00325	0.19884	0.013285	-0.22286	0.00094	-0.00267	0.236145	11
1	Dominant	B1	None	3	1	7	-1127.57	0.48375	2.256	-61.1255	0.0625	1.778	0.430625	0.216875	0.0061965	-0.760501	0.0012895	-0.0130805	0.766698	0.00956	-18.6389	0.0008	-0.0565	18.6485	-14.7596	0.25125	0.147	1.99871	0.078125	0.2408	-0.028125	0.173125	0.092295	-0.279725	0.00305	-0.0085	0.37202	0.06318	-0.243913	0.00181	-0.003594	0.307093	11
1	Dominant	B1	None	3	1	8	-207.696	0.119375	1.416	-594.314	0.6075	1.919	0.245625		0.0418015	-18.5442	0.001495	-0.043295	18.586	0.207605	-1.93629	0.006885	-0.021445	2.1439	-6.09544	0.103125	0.1743	-0.492762	0.11	0.2419		0.1725	0.144835	-0.207187	0.00467	-0.00445	0.352022	0.013015	-0.03923	0.0006	-0.0007	0.052245	11
1	Dominant	B1	None	3	2	1	-262.653	0.214375	1.224	-154.191	0.231875	1.272	0.325625	0.231875	4.30748	-0.159868	0.047555	-0.004345	4.46734	0.11214	-1.49929	0.00245	-0.00955	1.61143	-9.26356	0.154375	0.60592	-2.8361	0.16	0.628	0.08625	0.10875	0.261635	-0.516221	0.00645	-0.0097	0.777856	0.120225	-0.00417	0.0042	-0.00026	0.124395	12
1	Dominant	B1	None	3	2	2	-394.786	0.235625	2.538	-348.457	0.370625	1.123	0.288125	0.196875	5.11542	-0.002375	0.03299	-0.00056	5.1178	0.0014875	-5.2812	0.0003	-0.0335	5.28268	-6.73507	0.109375	0.525	-0.16914	0.318125	0.7277	0.081875	0.145625	4.16643	-0.153165	0.05742	-0.00165	4.3196	0.02106	-0.05959	0.0007	-0.0012	0.08065	12
1	Dominant	B1	None	3	2	3	-380.026	0.225625	1.686	-142.899	0.224375	1.545	0.320625	0.183125	0.01656	-1.20213	0.000995	-0.008505	1.21869	0.011225	-7.04337	0.00116	-0.03776	7.0546	-8.7081	0.123125	0.44831	-9.79735	0.145625	0.7806	0.05	0.15875	1.59326	-0.02827	0.02383	-0.00096	1.62153	0.027515	-0.064195	0.0006	-0.0025	0.09171	12
1	Dominant	B1	None	3	2	4	-1373.1	0.73	1.736	-128.505	0.28125	0.9133	0.255625	0.169375	0.312227	-2.94854	0.008195	-0.018685	3.26077	6.5e-05	-21.211	5e-05	-0.03235	21.2111	-12.2789	0.2	0.38092	-16.7834	0.354375	0.5996	0.018125	0.1225	0.201325	-0.134915	0.00418	-0.0025	0.33624	0.035425	-0.10132	0.00073	-0.00117	0.136745	12
1	Dominant	B1	None	3	2	5	-591.836	0.37625	1.644	-97.0133	0.22625	1.47	0.31125	0.21375	2.76951	-0.486438	0.036205	-0.006595	3.25594	0.32121	-8.59383	0.00574	-0.04841	8.91504	-5.87451	0.131875	0.297	-55.4109	0.318125	0.9713	0.10875	0.131875	2.40629	-0.00746	0.03221	-0.00028	2.41375	0.023365	-0.135815	0.00065	-0.00282	0.15918	12
1	Dominant	B1	None	3	2	6	-346.624	0.22125	1.462	-215.791	0.473125	1.316	0.214375	0.22	2.60775	-1.33253	0.016915	-0.026305	3.94028	0.164025	-4.89209	0.00429	-0.0287	5.05611	-10.4092	0.1775	0.22392	-15.5953	0.114375	0.7485	0.11375	0.145	1.6381	-0.03343	0.04517	-0.00111	1.67153	0.003395	-0.24417	0.00045	-0.0021	0.247565	12
1	Dominant	B1	None	3	2	7	-348.407	0.195	1.414	-241.066	0.5825	1.239	0.2925	0.225625	0.12826	-1.9353	0.000875	-0.009925	2.06356	0.030345	-5.74401	0.001785	-0.030365	5.77435	-11.152	0.145625	0.149	-13.8184	0.14125	0.6553	0.104375	0.140625	1.90309	-0.145785	0.04933	-0.00216	2.04888	0.006505	-0.140035	0.0005	-0.00169	0.14654	12
1	Dominant	B1	None	3	2	8	-331.724	0.20125	2.025	-406.103	0.5275	1.9	0.17		0.036655	-13.0882	0.0011	-0.0405	13.1249	0.273695	-2.81871	0.00492	-0.02355	3.0924	-10.2257	0.245625	0.078	-5.72503	0.131875	0.5734		0.10875	0.39002	-0.876127	0.011965	-0.022735	1.26615	0.00509	-0.318956	0.000235	-0.003965	0.324046	12
1	Dominant	B1	None	3	3	1	-236.01	0.189375	1.778	-293.186	0.32375	0.9921	0.300625	0.184375	8.73618	-0.012812	0.03445	-0.00135	8.749	0.011515	-8.27095	0.00145	-0.06755	8.28246	-8.59844	0.109375	0.59554	-16.5359	0.109375	1.129	0.14125	0.105	1.28523	-0.270207	0.033855	-0.010315	1.55544	0.09204	-0.05261	0.0038	-0.00085	0.14465	13
1	Dominant	B1	None	3	3	2	-661.349	0.375625	1.659	-283.249	0.296875	1.577	0.266875	0.199375	3.32506	-0.005075	0.018295	-0.000425	3.33014	0.26151	-9.32843	0.007315	-0.030985	9.58994	-8.21108	0.165625	0.52331	3.33015	0.109375	0.7409	0.0325	0.12125	0.501475	-0.16306	0.01365	-0.0055	0.664535	0.0017	-0.140785	0.00025	-0.00201	0.142485	13
1	Dominant	B1	None	3	3	3	-435.648	0.23375	2.258	-111.312	0.151875	1.418	0.264375	0.16125	0.766706	-0.801629	0.0179655	-0.0150345	1.56834	0.00016	-8.47227	0.0002	-0.04753	8.47243	-13.4097	0.210625	0.44731	11.8332	0.178125	0.6477	0.011875	0.120625	0.30915	-1.43277	0.00848	-0.0335	1.74192	0.046265	-0.158255	0.000735	-0.002975	0.20452	13
1	Dominant	B1	None	3	3	4	-345.537	0.17375	1.938	-146.001	0.38875	0.8741	0.27875	0.195625	0.0364	-4.37371	0.001895	-0.019685	4.41011	0.004495	-7.18222	0.000555	-0.048875	7.18671	-8.16256	0.15375	0.375	-25.7371	0.178125	0.6912	0.100625	0.133125	0.49416	-0.07152	0.00832	-0.00123	0.56568	0.04876	-0.11964	0.001035	-0.001575	0.1684	13
1	Dominant	B1	None	3	3	5	-1087.07	0.524375	2.269	-247.276	0.36	1.516	0.298125	0.194375	9.82439	-0.3511	0.03774	-0.01525	10.1755	0.07948	-19.3603	0.00281	-0.06115	19.4398	-7.45862	0.13375	0.3	-24.4812	0.118125	0.9433	0.153125	0.1125	0.420235	-0.0853	0.01123	-0.0018	0.505535	0.05063	-0.164845	0.00114	-0.00242	0.215475	13
1	Dominant	B1	None	3	3	6	-353.215	0.153125	2.442	-77.3547	0.18375	1.418	0.256875	0.180625	0.744963	-0.06573	0.007181	-0.002919	0.810693	0.0003	-11.3646	0.000385	-0.087515	11.3649	-5.48718	0.1175	0.222	-4.1628	0.1175	0.4318	0.15375	0.125	0.528325	-0.104025	0.01439	-0.00331	0.63235	0.015615	-0.132471	0.00085	-0.002504	0.148086	13
1	Dominant	B1	None	3	3	7	-322.397	0.154375	1.82	-119.448	0.333125	1.211	0.300625	0.2075	0.16443	-1.01752	0.002985	-0.007115	1.18195	0.0767	-2.60795	0.004335	-0.022595	2.68465	-17.3498	0.339375	0.148	-26.5643	0.1175	0.8802	-0.03625	0.12875	1.31823	-0.198935	0.03348	-0.00565	1.51717	0.01188	-0.628624	0.00071	-0.00449	0.640504	13
1	Dominant	B1	None	3	3	8	-419.006	0.21	2.301	-182.302	0.379375	1.416	0.179375		0.032595	-5.49526	0.001035	-0.025635	5.52786	0.092185	-5.96782	0.00297	-0.04241	6.06	-5.30342	0.12125	0.1183	2.90497	0.0775	0.0842		0.16125	0.11416	-0.0480532	0.002585	-0.001326	0.162213	0.018525	-0.152556	0.0009	-0.0033	0.171081	13
1	Dominant	B1	None	3	4	1	-71.014	0.09625	1.001	-203.997	0.2375	1.567	0.27625	0.199375	7.01386	-0.120097	0.052509	-0.002511	7.13395	0.0034775	-1.44558	0.00058	-0.01974	1.44905	-12.6273	0.095625	0.59631	-12.8046	0.099375	0.9286	0.085	0.12375	0.068955	-0.405579	0.00196	-0.00932	0.474534	0.026315	-0.021455	0.00065	-0.00055	0.04777	14
1	Dominant	B1	None	3	4	2	-407.211	0.22	2.221	-326.302	0.34875	1.417	0.370625	0.185625	4.41791	-0.204361	0.01795	-0.00638	4.62227	0.136469	-13.287	0.0024705	-0.0852295	13.4235	-8.20267	0.099375	0.52231	-4.4693	0.116875	0.7981	0.1125	0.10625	0.564255	-0.060725	0.01533	-0.00145	0.62498	0.017345	-0.00794	0.00058	-0.00036	0.025285	14
1	Dominant	B1	None	3	4	3	-403.767	0.19	2.282	-164.54	0.26875	0.9648	0.269375	0.201875	0.01446	-1.66901	0.0013445	-0.0123555	1.68347	0.000375	-7.95785	0.00029	-0.05133	7.95822	-8.1124	0.120625	0.44777	3.3999	0.08875	0.6268	0.084375	0.1275	0.01821	-0.07889	0.0008	-0.00236	0.0971	0.07919	-0.101575	0.001445	-0.002215	0.180765	14
1	Dominant	B1	None	3	4	4	-949.727	0.325	2.991	-49.5568	0.174375	0.8609	0.31	0.179375	0.163759	-1.93815	0.00331	-0.01869	2.10191	0.000885	-18.2855	0.00062	-0.06458	18.2863	-24.0139	0.15625	0.4617	-5.9176	0.103125	0.7445	0.080625	0.155	0.09109	-0.080525	0.00215	-0.00325	0.171615	0.006185	-0.744854	0.00055	-0.01975	0.751039	14
1	Dominant	B1	None	3	4	5	-386.373	0.28	2.092	-142.577	0.228125	1.093	0.3975	0.244375	3.11993	-0.04896	0.018615	-0.001715	3.16889	0.061945	-7.26419	0.00105	-0.04495	7.32614	-5.77445	0.103125	0.29762	-7.932	0.120625	0.775	0.1025	0.148125	0.233595	-0.542942	0.00583	-0.01655	0.776537	0.040825	-0.078885	0.001405	-0.001485	0.11971	14
1	Dominant	B1	None	3	4	6	-424.181	0.19375	2.034	-307.34	0.460625	1.493	0.25125	0.165	4.04272	-0.278682	0.060975	-0.009175	4.32141	0.005035	-6.02348	0.0006	-0.0336	6.02852	-8.1423	0.13125	0.22431	7.55726	0.1275	0.238	0.155625	0.11625	0.057495	-0.133443	0.00075	-0.004657	0.190938	0.052335	-0.13895	0.001485	-0.002045	0.191285	14
1	Dominant	B1	None	3	4	7	-311.941	0.159375	1.709	-159.684	0.226875	1.494	0.300625	0.178125	0.002505	-1.78276	0.000785	-0.011485	1.78527	0.003435	-4.13071	0.00035	-0.03095	4.13415	-9.79677	0.201875	0.148	9.73306	0.078125	0.24015	0.024375	0.169375	0.05244	-0.60176	0.00143	-0.01897	0.6542	0.099365	-0.276517	0.00165	-0.00595	0.375882	14
1	Dominant	B1	None	3	4	8	-293.131	0.174375	1.946	-92.8484	0.2175	2.005	0.25		0.226427	-2.59655	0.0028345	-0.0363655	2.82298	0.0521	-2.20952	0.00142	-0.02495	2.26162	-6.27394	0.099375	0.1257	-9.01604	0.11	0.4456		0.17625	0.596349	-0.066723	0.0167345	-0.0014655	0.663072	0.0115945	-0.141165	0.0006715	-0.0035285	0.15276	14
1	Dominant	B1	None	3	5	1	-231.877	0.155625	1.741	-105.5	0.165625	1.634	0.308125	0.166875	4.03006	-0.068365	0.032455	-0.003445	4.09843	0.00162	-4.55332	0.00064	-0.03784	4.55494	-13.9511	0.105	0.59415	-11.1041	0.125625	0.9558	0.109375	0.105	0.050065	-0.309554	0.00115	-0.00875	0.359619	0.011875	-0.04025	0.0007	-0.00095	0.052125	15
1	Dominant	B1	None	3	5	2	-569.075	0.265625	3.118	-285.317	0.4775	1.278	0.255	0.18	2.96841	-0.649973	0.01528	-0.00692	3.61839	0.008225	-9.4208	0.00053	-0.05767	9.42903	-12.264	0.13375	0.52031	-1.6975	0.0975	1.02	0.080625	0.100625	1.31917	-0.102718	0.041945	-0.003686	1.42189	0.02246	-0.086485	0.00068	-0.00192	0.108945	15
1	Dominant	B1	None	3	5	3	-333.43	0.175	2.016	-204.681	0.23625	1.465	0.274375	0.21125	0.00389	-2.12586	0.000685	-0.011885	2.12975	0.02196	-7.18282	0.00322	-0.05342	7.20478	-9.63904	0.1175	0.446	3.436	0.10125	0.6237	0.080625	0.10875	0.00617	-0.228879	0.0003	-0.00545	0.235049	0.016165	-0.075055	0.00065	-0.00115	0.09122	15
1	Dominant	B1	None	3	5	4	-1237.84	0.5225	5.086	-106.444	0.2575	0.9245	0.25625	0.15	0.009025	-3.42878	0.00105	-0.02265	3.43781	1.60782	-2.50456	0.0095	-0.022	4.11238	-8.61716	0.113125	0.37077	-62.1612	0.388125	0.9125	0.12125	0.133125	3.72763	-0.07413	0.031435	-0.000625	3.80175	0.029625	-0.138875	0.0011	-0.00173	0.1685	15
1	Dominant	B1	None	3	5	5	-429.731	0.206875	2.391	-119.119	0.213125	1.012	0.390625	0.21375	3.28293	-0.117374	0.021966	-0.002134	3.4003	0.020253	-8.92122	0.0026465	-0.0601535	8.94148	-11.7169	0.125625	0.29331	2.3589	0.085	0.4012	0.08875	0.149375	0.33999	-0.024755	0.0104	-0.00078	0.364745	0.02793	-0.1134	0.000825	-0.002305	0.14133	15
1	Dominant	B1	None	3	5	6	-290.19	0.12	1.861	-161.144	0.189375	1.46	0.359375	0.303125	1.59985	-0.00403	0.011645	-0.000645	1.60388	0.012315	-9.06172	0.002765	-0.078545	9.07403	-14.727	0.194375	0.22	-8.9168	0.12125	0.5193	0.0325	0.133125	0.253515	-0.08322	0.00773	-0.00235	0.336735	0.00689	-0.175895	0.00045	-0.00221	0.182785	15
1	Dominant	B1	None	3	5	7	-263.066	0.144375	1.329	-24.5887	0.055625	0.923	0.35375	0.275		-0.334269	9.5e-05	-0.006195	0.334269	0.00379	-6.29978	0.000625	-0.042275	6.30357	-14.761	0.158125	0.2577	-12.5566	0.0975	0.7425	0.048125	0.1325	0.59833	-0.07108	0.01937	-0.0016	0.66941	0.02157	-0.346214	0.000835	-0.005965	0.367784	15
1	Dominant	B1	None	3	5	8	-740.452	0.485	2.725	-57.416	0.22375	1.091	0.31		0.01771	-1.73337	0.00105	-0.01655	1.75108	1.68287	-9.9001	0.011725	-0.039975	11.583	-12.1499	0.18625	0.1771	-22.7129	0.158125	0.4191		0.136875	1.54166	-0.282847	0.02283	-0.00505	1.82451	0.062805	-0.244871	0.0014	-0.00323	0.307676	15
1	Dominant	B1	None	4	1	1	-549.429	0.438125	1.855	-217.193	0.2975	1.216	0.231875	0.198125	6.1947	-0.0113295	0.0393555	-0.0013745	6.20603	0.155275	-9.67528	0.0028	-0.0339	9.83055	-36.2392	0.105625	0.605	-0.2795	0.2425	0.6508	0.116875	0.153125	1.62982	-0.438807	0.038065	-0.002615	2.06862	0.17292	-0.16869	0.006965	-0.005825	0.34161	16
1	Dominant	B1	None	4	1	2	-286.627	0.233125	1.35	-147.935	0.284375	1.014	0.21125	0.154375	1.87834	-0.334814	0.01608	-0.00351	2.21316	0.20681	-3.01659	0.0106	-0.01715	3.2234	-8.91535	0.141875	0.52554	-1.05675	0.076875	0.6302	0.080625	0.113125	0.099515	-0.088162	0.00314	-0.00338	0.187677	0.01713	-0.093885	0.00055	-0.00241	0.111015	16
1	Dominant	B1	None	4	1	3	-473.642	0.275625	1.9	-72.825	0.2	1.084	0.245	0.155625	0.72841	-0.535772	0.009925	-0.008505	1.26418	0.012255	-11.3544	0.00088	-0.05112	11.3667	-8.41664	0.161875	0.44927	-10.4379	0.073125	0.8071	0.04	0.133125	0.015935	-0.14049	0.000685	-0.005815	0.156425	0.029495	-0.08056	0.0007	-0.00121	0.110055	16
1	Dominant	B1	None	4	1	4	-439.659	0.26875	1.679	-108.759	0.21	0.8936	0.30125	0.166875	0.003775	-3.45963	0.0006985	-0.0240015	3.4634	0.038477	-10.1786	0.001377	-0.054623	10.2171	-3.88184	0.10125	0.37465	-7.3359	0.0975	0.5803	0.064375	0.149375	0.1618	-0.04381	0.005805	-0.001095	0.20561	0.02899	-0.02547	0.00105	-0.00085	0.05446	16
1	Dominant	B1	None	4	1	5	-317.544	0.240625	2.63	-103.554	0.200625	1.014	0.270625	0.29125	3.11856	-0.0002	0.022833	-0.000373	3.11876	0.06805	-2.28786	0.00384	-0.02176	2.35591	-10.1896	0.121875	0.30031	-25.9969	0.1175	1.101	0.116875	0.165625	1.48391	-0.025305	0.04081	-0.001	1.50921	0.01527	-0.244614	0.001235	-0.004158	0.259884	16
1	Dominant	B1	None	4	1	6	-313.006	0.184375	2.009	-38.6864	0.094375	0.9942	0.36	0.2375	0.277645	-0.097162	0.006735	-0.003995	0.374807	0.27049	-5.57874	0.009055	-0.042275	5.84923	-11.7195	0.18625	0.222	26.4677	0.125625	0.65388	0.028125	0.140625	0.02011	-1.35204	0.0007	-0.0434	1.37215	0.014835	-0.349726	0.000855	-0.007145	0.364561	16
1	Dominant	B1	None	4	1	7	-114.346	0.120625	1.352	-109.698	0.19125	1.083	0.29	0.274375	0.001905	-0.797384	0.00082	-0.00766	0.799289	0.036715	-2.63389	0.00139	-0.04201	2.6706	-5.5331	0.13375	0.148	-34.5005	0.1175	1.315	0.0725	0.185625	2.99971	-0.08336	0.077605	-0.001945	3.08306	0.067615	-0.067104	0.00085	-0.00105	0.134719	16
1	Dominant	B1	None	4	1	8	-303.625	0.205625	1.284	-49.1961	0.2575	1.025	0.260625		0.020975	-1.45696	0.00095	-0.00925	1.47794	0.116705	-5.22773	0.006305	-0.032615	5.34444	-20.2452	0.15375	0.4144	3.67829	0.158125	0.1121		0.133125	0.17161	-0.162709	0.0028	-0.0018	0.334319	0.009315	-0.648105	0.0009	-0.0151	0.65742	16
1	Dominant	B1	None	4	2	1	-1242.75	0.713125	3.905	-69.3143	0.293125	0.8097	0.330625	0.21	2.31698	-0.305525	0.0292	-0.003052	2.6225	4.96534	-6.26045	0.02314	-0.02945	11.2258	-12.5532	0.116875	0.60031	-29.9847	0.163125	1.038	0.10625	0.17625	1.4769	-0.438592	0.02406	-0.00722	1.91549	0.001565	-0.14051	0.00025	-0.00241	0.142075	17
1	Dominant	B1	None	4	2	2	-411.19	0.26875	1.706	-13.3402	0.1675	0.4899	0.265625	0.166875	0.45917	-0.01619	0.006365	-0.000715	0.47536	0.001805	-3.79219	0.00035	-0.01525	3.79399	-7.58409	0.116875	0.52531	-28.758	0.32875	0.8741	0.08125	0.1375	0.112125	-1.05135	0.00175	-0.01215	1.16347	0.016085	-0.081	0.00055	-0.00246	0.097085	17
1	Dominant	B1	None	4	2	3	-248.063	0.2125	2.018	-21.0701	0.13	0.5783	0.275	0.166875	0.073915	-0.225358	0.001995	-0.003435	0.299273	0.01749	-1.40877	0.0007	-0.01798	1.42626	-31.1128	0.10625	0.4803	-6.1523	0.11	0.7167	0.091875	0.130625	0.024165	-0.117742	0.00103	-0.004162	0.141907	0.024015	-0.315192	0.00085	-0.00915	0.339207	17
1	Dominant	B1	None	4	2	4	-494.987	0.26875	2.328	-74.2211	0.311875	0.82	0.23875	0.176875	0.367716	-2.29104	0.003125	-0.018575	2.65876	0.011955	-4.77902	0.000895	-0.035005	4.79097	-8.03042	0.1025	0.37877	-0.88779	0.15625	0.7215	0.116875	0.049375	0.033325	-0.581516	0.0004	-0.0149	0.614841	0.026825	-0.07891	0.00095	-0.00115	0.105735	17
1	Dominant	B1	None	4	2	5	-402.757	0.226875	1.584	-149.289	0.423125	1.005	0.29125	0.189375	4.50132	-0.333294	0.019975	-0.002525	4.83462	1.24092	-0.142706	0.01122	-0.003262	1.38363	-9.50711	0.145	0.29931	-0.1318	0.10625	0.4962	0.08125	0.09875	0.1151	-0.04484	0.00315	-0.00115	0.15994	0.09846	-0.01873	0.001825	-0.000475	0.11719	17
1	Dominant	B1	None	4	2	6	-455.135	0.38875	2.156	-36.1059	0.288125	0.7205	0.3225	0.16625	0.50104	-0.114035	0.00434	-0.00097	0.615075	0.07469	-7.13487	0.002055	-0.044245	7.20956	-8.589	0.134375	0.226	2.0027	0.078125	0.2315	0.02875	0.145	0.05804	-0.05153	0.001225	-0.001675	0.10957	0.05841	-0.030485	0.00177	-0.0006	0.088895	17
1	Dominant	B1	None	4	2	7	-428.528	0.2475	1.43	-69.6248	0.200625	0.8483	0.28625	0.254375	0.0085	-0.515758	0.00044	-0.00366	0.524258	0.002805	-7.90651	0.0002	-0.0436	7.90931	-11.5649	0.201875	0.1526	-11.0561	0.138125	0.3738	-0.006875	0.15125	0.62766	-0.087346	0.01237	-0.002147	0.715006	0.021945	-0.136126	0.00094	-0.00254	0.158071	17
1	Dominant	B1	None	4	2	8	-342.14	0.163125	1.883	-25.228	0.229375	0.8595	0.31375		0.062575	-0.877518	0.000885	-0.009715	0.940093	0.47377	-0.063615	0.00942	-0.0012	0.537385	-3.73688	0.1025	0.074	-10.6495	0.116875	0.647		0.16625	2.18459	-0.062173	0.05985	-0.000912	2.24676	0.00912	-0.0819805	0.0005925	-0.0020675	0.0911005	17
1	Dominant	B1	None	4	3	1	-431.099	0.363125	2.633	-113.111	0.2975	0.684	0.279375	0.15	3.10952	-0.099983	0.021205	-0.001795	3.2095	0.291543	-6.13327	0.005895	-0.047705	6.42482	-37.6803	0.078125	0.53377	2.1891	0.11	0.8078	0.12	0.14125	1.72328	-0.122131	0.042885	-0.004705	1.84542	0.00494	-0.257061	0.00052	-0.006614	0.262001	18
1	Dominant	B1	None	4	3	2	-399.805	0.2725	2.016	-86.7122	0.214375	0.8002	0.258125	0.20875	1.04672	-0.059275	0.009135	-0.001395	1.106	0.012795	-6.26991	0.000845	-0.032145	6.2827	-8.98307	0.099375	0.52631	-11.0426	0.11375	1.214	0.091875	0.09875	1.82034	-0.044845	0.04823	-0.00196	1.86519	0.03936	-0.005715	0.001425	-0.000265	0.045075	18
1	Dominant	B1	None	4	3	3	-527.946	0.2575	2.743	-102.18	0.21875	0.6832	0.254375	0.223125	0.00161	-0.853045	0.000185	-0.007515	0.854655	0.01844	-4.16556	0.00135	-0.02655	4.184	-10.8755	0.12375	0.449	2.8521	0.099375	0.5797	0.0675	0.11625	0.008995	-0.16256	0.0004	-0.0042	0.171555	0.003165	-0.17788	0.00065	-0.00275	0.181045	18
1	Dominant	B1	None	4	3	4	-327.239	0.310625	1.875	-41.6581	0.185625	0.7424	0.255	0.1575	0.034375	-1.07603	0.0012485	-0.0120515	1.1104	0.53636	-6.8966	0.0089	-0.0445	7.43296	-12.321	0.180625	0.37773	-4.2895	0.11	0.6208	0.00375	0.1125	0.012795	-0.265916	0.000465	-0.006885	0.278711	0.011615	-0.22182	0.00059	-0.00259	0.233435	18
1	Dominant	B1	None	4	3	5	-300.853	0.76375	2.058	-57.7612	0.146875	0.9077	0.36375	0.23125	1.54461	-0.0303492	0.0144215	-0.0009185	1.57496	0.47606	-6.18521	0.00614	-0.03891	6.66127	-6.95525	0.11375	0.29962	6.19979	0.145	0.5116	0.09875	0.1025	0.544445	-0.036675	0.015265	-0.000815	0.58112	0.00497	-0.080325	0.00055	-0.00127	0.085295	18
1	Dominant	B1	None	4	3	6	-649.75	0.439375	1.939	-57.2604	0.164375	1.026	0.335625	0.21875	0.60599	-0.110228	0.00954	-0.00235	0.716218	0.06935	-10.7424	0.00105	-0.05755	10.8118	-113.091	0.180625	1.313	-14.358	0.08875	0.6872	0.088125	0.14125	0.827875	-0.013465	0.025425	-0.000485	0.84134	0.045375	-1.75183	0.000945	-0.022955	1.79721	18
1	Dominant	B1	None	4	3	7	-357.42	0.2275	1.297	-41.0044	0.231875	0.8296	0.24	0.20125	4.5e-05	-0.420198	8e-05	-0.00417	0.420243	0.305195	-5.44744	0.00795	-0.04035	5.75264	-5.79254	0.099375	0.14831	-7.36989	0.12375	0.4878	0.08125	0.18375	0.888055	-0.03282	0.01205	-0.00105	0.920875	0.013205	-0.065763	0.00049	-0.00191	0.078968	18
1	Dominant	B1	None	4	3	8	-730.966	0.36375	2.266	-110.561	0.368125	1.188	0.25375		0.03952	-3.27109	0.0008	-0.0205	3.31061	0.036525	-16.7299	0.00093	-0.0633	16.7664	-6.29931	0.106875	0.07531	7.88656	0.120625	0.28796		0.161875	0.310525	-0.037529	0.00808	-0.001085	0.348054	0.004265	-0.118982	0.000335	-0.001765	0.123247	18
1	Dominant	B1	None	4	4	1	-222.694	0.176875	1.659	-85.6549	0.229375	0.5865	0.3125	0.185625	2.83476	-0.0955576	0.018175	-0.001965	2.93032	0.008085	-1.33909	0.0003	-0.0105	1.34718	-12.9435	0.125625	0.599	-0.6125	0.10125	0.7431	0.0525	0.100625	0.27278	-0.090898	0.00872	-0.0027	0.363678	0.007045	-0.122635	0.0003	-0.00201	0.12968	19
1	Dominant	B1	None	4	4	2	-986.694	0.438125	2.351	-1.8592	0.0225	0.235	0.3875	0.1975	0.009555	-0.000845	0.000625	-0.000175	0.0104	0.03503	-17.6651	0.0013	-0.0496	17.7001	-19.866	0.0975	0.52331	4.8718	0.121875	0.6328	0.120625	0.133125	0.913065	-0.147071	0.02907	-0.00357	1.06014	0.005325	-0.171715	0.00045	-0.00356	0.17704	19
1	Dominant	B1	None	4	4	3	-359.699	0.331875	1.937	-86.7082	0.19625	0.7806	0.26625	0.1525	0.004205	-0.938879	0.00025	-0.00725	0.943084	0.149805	-4.11152	0.0013	-0.0248	4.26132	-9.16252	0.16625	0.44942	-4.6463	0.11375	0.6959	0.028125	0.1125	0.01174	-0.15284	0.00045	-0.0026	0.16458	0.068295	-0.04098	0.000885	-0.000945	0.109275	19
1	Dominant	B1	None	4	4	4	-396.412	0.30375	2.366	-73.1762	0.17625	1.092	0.23625	0.201875	0.046295	-1.86827	0.001115	-0.016485	1.91457	0.98737	-6.77296	0.01458	-0.04755	7.76033	-10.9402	0.270625	0.375	-28.3657	0.31125	0.6998	-0.096875	0.133125	0.07032	-0.2516	0.00213	-0.00381	0.32192	0.218345	-0.097365	0.00201	-0.00143	0.31571	19
1	Dominant	B1	None	4	4	5	-267.157	0.219375	1.52	-55.9948	0.164375	0.8971	0.316875	0.225	1.35553	-0.111807	0.01309	-0.00276	1.46734	0.029845	-3.23312	0.000865	-0.022065	3.26296	-8.74419	0.158125	0.30031	-2.5601	0.15	0.5947	0.04	0.116875	0.85606	-0.108875	0.02164	-0.00304	0.964935	0.007105	-0.24246	0.000235	-0.003342	0.249565	19
1	Dominant	B1	None	4	4	6	-457.939	0.29	1.831	-33.7005	0.164375	0.8042	0.355625	0.215	0.11573	-0.20301	0.002975	-0.002455	0.31874	0.00998	-3.86648	0.0006	-0.0255	3.87646	-9.05554	0.158125	0.22831	-5.1405	0.109375	0.3565	0.05625	0.165625	0.16277	-0.02826	0.004885	-0.000885	0.19103	0.0116	-0.252311	0.00065	-0.00367	0.263911	19
1	Dominant	B1	None	4	4	7	-342.689	0.17	1.73	-32.0696	0.128125	1.052	0.3	0.165	0.159737	-0.886947	0.002436	-0.018064	1.04668	0.01362	-1.53976	0.00075	-0.01125	1.55338	-5.35401	0.11	0.14831	-3.80444	0.2225	0.442	0.09625	0.14875	0.97301	-0.865257	0.0196	-0.0183	1.83827	0.022949	-0.151204	0.0007155	-0.0022845	0.174153	19
1	Dominant	B1	None	4	4	8	-1159.02	0.50875	3.024	-8.9638	0.179375	0.817	0.273125		0.066806	-0.433782	0.0012035	-0.0081965	0.500588	0.03034	-24.4196	0.00075	-0.07235	24.45	-13.9655	0.2425	0.1485	-0.326163	0.14625	0.3		0.153125	0.23076	-0.159078	0.00663	-0.00211	0.389838	0.016552	-0.223723	0.00045	-0.00315	0.240275	19
1	Dominant	B1	None	4	5	1	-115.998	0.261875	0.8398	-23.2903	0.205	0.536	0.17625	0.318125	1.25823	-0.626002	0.01301	-0.00333	1.88424	0.139941	-0.76347	0.002	-0.0073	0.903411	-26.4429	0.11375	0.598	-15.7465	0.13125	1.105	0.1025	0.105625	0.13724	-0.774884	0.00582	-0.0178	0.912124	0.00313	-0.24152	0.000205	-0.005225	0.24465	20
1	Dominant	B1	None	4	5	2	-911.96	0.42375	3.242	5.2766	0.19125	0.1147	-0.0775	0.55	0.00152	-0.018365	5e-05	-0.00021	0.019885	8.8e-05	-25.6925	0.0001	-0.0769	25.6926	-11.8245	0.145625	0.52415	-10.4167	0.11	0.9392	0.09875	0.095	0.239275	-0.093185	0.00676	-0.00287	0.33246	0.03949	-0.16269	0.00115	-0.00181	0.20218	20
1	Dominant	B1	None	4	5	3	-462.574	0.3325	1.709	-15.2515	0.55125	0.7167	-0.190625	0.268125	0.104175	-0.276533	0.000535	-0.005165	0.380708	0.49651	-9.64921	0.005535	-0.044265	10.1457	-23.6996	0.10625	0.44831	22.922	0.099375	0.6336	0.08875	0.126875	0.042605	-0.802397	0.00178	-0.01985	0.845002	0.00249	-0.323214	0.00022	-0.00968	0.325704	20
1	Dominant	B1	None	4	5	4	-368.908	0.26875	1.552	-36.5576	0.50875	0.6147	0.1125	-0.0775	0.232695	-1.26445	0.0011	-0.0098	1.49715	0.01131	-7.26316	0.00048	-0.04272	7.27447	-7.16413	0.106875	0.37431	-13.3563	0.099375	0.9528	0.105625	0.13	0.01078	-0.317729	0.00045	-0.01065	0.328509	0.091105	-0.001185	0.00243	-0.00015	0.09229	20
1	Dominant	B1	None	4	5	5	-505.258	0.261875	2.251	-1.1197	0.2825	0.4291	0.45875	-0.161875	0.003695	-0.05005	0.000165	-0.000365	0.053745	0.007995	-8.29773	0.000775	-0.043705	8.30572	-14.4474	0.166875	0.29815	0.86175	0.085625	0.355	0.049375	0.140625	0.035455	-0.0404	0.0011	-0.00101	0.075855	0.018855	-0.18328	0.00085	-0.00292	0.202135	20
1	Dominant	B1	None	4	5	6	-450.712	0.254375	2.192	148.809	0.501875	0.922	0.41625	-0.254375	0.94138	-0.319625	0.023735	-0.001415	1.261	0.009245	-6.42125	0.0003	-0.0335	6.43049	-11.0653	0.1525	0.22131	0.72935	0.095625	0.2391	0.09875	0.1375	0.045965	-0.072075	0.000905	-0.001895	0.11804	0.038025	-0.154815	0.00138	-0.00231	0.19284	20
1	Dominant	B1	None	4	5	7	-389.957	0.261875	1.522	114.699	0.346875	0.9833	0.635	-0.099375	0.538995	-0.07809	0.00235	-0.00215	0.617085	0.152935	-5.33575	0.00504	-0.0286	5.48869	-15.5902	0.275625	0.14408	-0.9496	0.09625	0.2153		0.169375	0.12441	-0.03558	0.00315	-0.00125	0.15999	0.096665	-0.151333	0.00108	-0.001682	0.247998	20
1	Dominant	B1	None	4	5	8	-270.445	0.1775	1.99	-46.0463	0.304375	1.204	0.45125		0.023255	-0.900381	0.0011	-0.0087	0.923636	0.04615	-3.68939	0.00168	-0.03655	3.73554	-7.11432	0.159375	0.1031	-2.23996	0.099375	0.27		0.144375	0.23596	-0.17699	0.00828	-0.00345	0.41295	0.00686	-0.160236	0.0004	-0.00231	0.167096	20
1	Dominant	B2	Sham	1	1	1	-4319.22	1.07313	6.269	-306.877	0.355625	1.915	0.26625	0.12875	9.16651	-0.0650925	0.05505	-0.00123	9.23161		-51.4323	3.8e-05	-0.072138	51.4323	-13.0155	0.089375	0.60181	-25.307	0.109375	1.229	0.14125	0.125	0.453065	-0.445392	0.01258	-0.01175	0.898457	0.00457	-0.23682	0.000215	-0.005955	0.24139	1
1	Dominant	B2	Sham	1	1	2	-1018.89	0.355625	4.045	-141.119	0.234375	1.235	0.25	0.129375	5.03237	-0.045245	0.0415	-0.00105	5.07762	0.0224115	-16.7358	0.0004	-0.0726	16.7582	-6.02371	0.113125	0.52519	4.5817	0.085	0.695	0.093125	0.129375	0.814565	-0.056391	0.02008	-0.003035	0.870956	0.010165	-0.12692	0.0004	-0.00246	0.137085	1
1	Dominant	B2	Sham	1	1	3	-2313.96	0.94375	3.369	-308.714	0.371875	1.842	0.23375	0.145	3.09146	-0.382304	0.01498	-0.00995	3.47376		-40.7394	1.5e-05	-0.059815	40.7394	-7.16413	0.089375	0.44965	1.3659	0.109375	0.8037	0.10875	0.189375	0.00638	-0.686212	0.00035	-0.00945	0.692592	0.00363	-0.231385	0.00075	-0.00472	0.235015	1
1	Dominant	B2	Sham	1	1	4	-802.913	0.315625	3.679	-321.818	0.42	1.471	0.265625	0.105	0.34098	-1.9279	0.01342	-0.00873	2.26888	0.003675	-16.3619	0.000245	-0.068855	16.3656	-6.31739	0.11375	0.375	2.23175	0.141875	0.5373	0.080625	0.1775	0.881875	-0.05071	0.009425	-0.002305	0.932585	0.012965	-0.10417	0.000455	-0.002885	0.117135	1
1	Dominant	B2	Sham	1	1	5	-696.026	0.266875	3.002	-49.0806	0.161875	1.213	0.29	0.16125	0.080145	-1.28401	0.00165	-0.02305	1.36415	0.007645	-11.7257	0.00025	-0.05895	11.7334	-6.7167	0.10125	0.2955	-2.10877	0.1175	0.4912	0.116875	0.16125	1.61828	-0.038495	0.03428	-0.00145	1.65678	0.001295	-0.15804	0.000615	-0.002475	0.159335	1
1	Dominant	B2	Sham	1	1	6	-672.746	0.25875	3.238	-153.493	0.283125	1.715	0.274375	0.08875	3.02702	-0.03984	0.05187	-0.00113	3.06685	0.041235	-15.2771	0.001075	-0.072025	15.3183	-6.34122	0.13375	0.22431	1.37445	0.089375	0.3211	0.105	0.145	0.25401	-0.072445	0.0059	-0.00272	0.326455	0.03867	-0.195605	0.001335	-0.002665	0.234275	1
1	Dominant	B2	Sham	1	1	7	-661.839	0.315	2.004	-256.264	0.306875	1.539	0.258125	0.113125	0.688655	-1.69303	0.02271	-0.00825	2.38168	0.004615	-12.5287	0.00015	-0.04265	12.5333	-7.10366	0.15375	0.148	-10.3135	0.089375	0.7136	0.0725	0.1575	1.9312	-0.02844	0.05467	-0.00119	1.95964	0.0076255	-0.271162	0.000506	-0.004194	0.278787	1
1	Dominant	B2	Sham	1	1	8	-373.266	0.218125	1.816	-180.288	0.306875	1.603	0.26625		0.02239	-5.70162	0.001125	-0.035065	5.72401	0.006195	-6.14128	0.0005	-0.0383	6.14747	-8.99086	0.1575	0.101	-19.2066	0.089375	0.7323		0.16125	0.93045	-0.0389392	0.02353	-0.00125	0.969389	0.018142	-0.4116	0.0012	-0.0045	0.429742	1
1	Dominant	B2	Sham	1	2	1	-229.871	0.196875	1.777	-150.892	0.35625	0.8606	0.325	0.128125	5.30763	-0.170166	0.02929	-0.0019	5.47779	0.04433	-5.5359	0.0009	-0.0428	5.58023	-15.1607	0.12375	0.59931	-29.6544	0.124375	1.273	0.116875	0.08125	0.042135	-1.207	0.00115	-0.02105	1.24914	0.02713	-0.4203	0.00099	-0.006334	0.44743	2
1	Dominant	B2	Sham	1	2	2	-514.172	0.280625	2.676	-117.783	0.288125	1.215	0.264375	0.16625	3.56145	-0.277853	0.029215	-0.003177	3.8393	0.001971	-6.70304	0.0001575	-0.0408575	6.70501	-10.7644	0.11	0.524	-3.82515	0.078125	0.7392	0.148125	0.123125	0.083725	-0.170036	0.002765	-0.006265	0.253761	0.03889	-0.275109	0.00153	-0.006589	0.313999	2
1	Dominant	B2	Sham	1	2	3	-340.325	0.2125	1.997	-101.45	0.303125	0.9875	0.271875	0.15875	0.90285	-0.16645	0.00868	-0.00315	1.0693	0.03332	-8.50584	0.0009	-0.0536	8.53916	-8.16668	0.12375	0.45088	-5.59665	0.064375	0.7768	0.091875	0.1625	0.283585	-0.027995	0.00928	-0.00156	0.31158	0.04365	-0.176205	0.00154	-0.0043	0.219855	2
1	Dominant	B2	Sham	1	2	4	-581.017	0.310625	2.189	-95.6816	0.303125	1.093	0.226875	0.17375	0.010165	-0.98439	0.000485	-0.007315	0.994555	0.01086	-19.4386	0.00085	-0.07775	19.4494	-14.5207	0.134375	0.37715	-5.3275	0.081875	0.6136	0.088125	0.130625	0.001125	-0.08739	0.0003	-0.0021	0.088515	0.014165	-0.471795	0.00093	-0.01357	0.48596	2
1	Dominant	B2	Sham	1	2	5	-1176.61	0.583125	2.785	-106.54	0.265	1.242	0.264375	0.12875	0.074025	-3.67626	0.00115	-0.02645	3.75028	0.03695	-31.9258	0.00065	-0.07115	31.9628	-12.119	0.145	0.30331	-8.5368	0.07875	0.8217	0.095625	0.1375	1.10772	-0.0454	0.034445	-0.001965	1.15311	0.01432	-0.491175	0.000615	-0.013285	0.505495	2
1	Dominant	B2	Sham	1	2	6	-452.914	0.273125	1.791	-96.4612	0.205	1.306	0.271875	0.113125	0.871435	-0.152082	0.01227	-0.00585	1.02352	0.0019	-8.46225	5e-05	-0.04365	8.46415	-16.8812	0.180625	0.2453	0.3773	0.074375	0.253	0.049375	0.1375	0.04397	-0.024995	0.00073	-0.00107	0.068965	0.023145	-0.430045	0.00064	-0.01486	0.45319	2
1	Dominant	B2	Sham	1	2	7	-837.371	0.40875	2.512	-212.971	0.340625	1.866	0.174375	0.15125	0.01497	-2.49221	0.000335	-0.017365	2.50718	0.002345	-12.0458	0.00029	-0.04114	12.0481	-9.0048	0.19875	0.15031	-21.3986	0.103125	0.8635	0.041875	0.144375	1.38739	-0.08801	0.04133	-0.00248	1.4754	0.0342735	-0.327155	0.001	-0.0046	0.361429	2
1	Dominant	B2	Sham	1	2	8	-459.518	0.59	0.7485	-105.665	0.2425	1.51	0.13625		0.082065	-3.6723	0.00165	-0.03015	3.75437	1.47959	-5.55716	0.02469	-0.0238	7.03675	-8.42538	0.18375	0.1282	-0.8296	0.064375	0.1637		0.20125	0.113645	-0.048127	0.00435	-0.001285	0.161772	0.01057	-0.22445	0.0006	-0.0035	0.23502	2
1	Dominant	B2	Sham	1	3	1	-1026.73	0.40875	4.333	-67.7096	0.181875	0.7907	0.295	0.166875	2.5618	-0.06246	0.02915	-0.00155	2.62425	0.0004	-19.0232	0.0001	-0.0924	19.0236	-26.5537	0.124375	0.601	-100.952	0.201875	1.405	0.09875	0.15875	0.0735925	-3.18835	0.002245	-0.020455	3.26194	0.01556	-0.755856	0.0007	-0.0114	0.771416	3
1	Dominant	B2	Sham	1	3	2	-675.755	0.340625	2.568	-191.074	0.333125	0.943	0.2875	0.12875	2.53737	-0.02493	0.012105	-0.000825	2.5623	0.0062588	-10.0673	0.00025	-0.04275	10.0735	-6.95218	0.099375	0.52392	3.5748	0.085	0.7482	0.0775	0.10625	1.04991	-0.081691	0.031305	-0.003525	1.1316	0.006415	-0.22078	0.0006	-0.0048	0.227195	3
1	Dominant	B2	Sham	1	3	3	-943.066	0.40875	4.803	-264.717	0.37875	1.566	0.19625	0.105625	0.038345	-3.14048	0.00065	-0.03075	3.17883	0.04431	-16.3073	0.001335	-0.073865	16.3516	-8.29168	0.163125	0.45	-3.2272	0.124375	0.7467	0.035	0.123125	0.44041	-0.0142	0.008245	-0.000435	0.45461	0.01608	-0.28359	0.0007	-0.00298	0.29967	3
1	Dominant	B2	Sham	1	3	4	-437.269	0.31875	2.273	-365.469	0.41625	1.44	0.16625	0.090625	0.02179	-11.2796	0.001135	-0.034965	11.3014	0.01991	-9.08736	0.00045	-0.05245	9.10727	-14.5731	0.166875	0.37315	3.04452	0.085625	0.7058	0.059375	0.095	0.00231	-0.947516	0.000315	-0.027615	0.949826	0.013585	-0.333832	0.00065	-0.00425	0.347417	3
1	Dominant	B2	Sham	1	3	5	-676.702	0.34125	2.848	-377.811	0.5	1.653	0.21125	0.120625	11.603	-0.055225	0.04448	-0.00131	11.6582	0.01066	-14.9511	0.000315	-0.065715	14.9618	-15.618	0.135	0.301	-5.91194	0.106875	0.7836	0.07375	0.123125	0.77404	-0.692207	0.0251	-0.0273	1.46625	0.004645	-0.376042	0.00027	-0.00783	0.380687	3
1	Dominant	B2	Sham	1	3	6	-549.923	0.288125	2.753	-230.636	0.37875	1.375	0.234375	0.083125	2.78843	-0.01301	0.026775	-0.000405	2.80144	0.03459	-12.706	0.0009	-0.0714	12.7406	-5.75799	0.141875	0.22531	-2.9974	0.1	0.4264	0.095625	0.140625	0.997	-0.018975	0.02218	-0.00105	1.01598	0.025635	-0.03817	0.00045	-0.00095	0.063805	3
1	Dominant	B2	Sham	1	3	7	-1511.9	0.794375	2.361	-73.2778	0.2425	1.065	0.31	0.12875	0.01513	-1.26575	0.00035	-0.01035	1.28089	1.46816	-28.2856	0.0185	-0.0752	29.7537	-22.0722	0.145625	0.4339	4.59213	0.06375	0.1541	0.09875	0.148125	0.05847	-0.076786	0.00174	-0.00246	0.135256	0.048015	-0.19255	0.0015175	-0.0036825	0.240565	3
1	Dominant	B2	Sham	1	3	8	-180.02	0.189375	1.361	-55.6562	0.235	1.365	0.226875		0.081136	-1.79627	0.00133	-0.02357	1.87741	0.02672	-2.88537	0.00045	-0.03275	2.91209	-10.3539	0.135	0.143	2.75377	0.081875	0.0831		0.144375	0.24552	-0.152884	0.00909	-0.0038	0.398404	0.007747	-0.282223	0.000545	-0.003955	0.28997	3
1	Dominant	B2	Sham	1	4	1	-956.828	0.3675	4.594	-143.49	0.2975	0.8604	0.380625	0.12	4.16807	-0.0507965	0.02439	-0.00115	4.21887	0.013048	-7.75857	0.00065	-0.04295	7.77162	-13.4484	0.17625	0.60015	-4.89815	0.109375	0.8893	0.00625	0.105625	0.02683	-0.545828	0.00115	-0.00825	0.572658	0.127625	-0.090905	0.00248	-0.00371	0.21853	4
1	Dominant	B2	Sham	1	4	2	-842.578	0.508125	2.795	-162.066	0.261875	1.076	0.211875	0.14125	1.87818	-0.218932	0.01824	-0.0072	2.09711	1.01498	-14.7293	0.015357	-0.085623	15.7443	-16.8108	0.1275	0.52431	-1.3435	0.085	0.6127	0.07875	0.10625	0.03328	-0.099138	0.001065	-0.002565	0.132418	0.066945	-0.229076	0.001935	-0.008465	0.296021	4
1	Dominant	B2	Sham	1	4	3	-379.178	0.240625	2.069	-274.04	0.318125	1.756	0.2325	0.134375	0.011355	-2.97436	0.0006	-0.0192	2.98572	0.00883	-7.11048	0.0002	-0.0433	7.11931	-10.6333	0.14625	0.46254	-13.5114	0.085	1.037	0.063125	0.090625	0.81891	-0.03819	0.02933	-0.00215	0.8571	0.000735	-0.32796	0.00011	-0.00557	0.328695	4
1	Dominant	B2	Sham	1	4	4	-477.662	0.233125	2.768	-280.198	0.3675	1.594	0.155625	0.091875	0.033445	-9.15477	0.001095	-0.049405	9.18821	0.01951	-7.71454	0.00045	-0.04765	7.73405	-16.1991	0.151875	0.374	0.1017	0.0675	0.4253	0.060625	0.10875	0.075865	-0.021155	0.003055	-0.001025	0.09702	0.018115	-0.450167	0.0009	-0.005747	0.468282	4
1	Dominant	B2	Sham	1	4	5	-787.034	0.3675	3.865	-66.029	0.2125	1.69	0.225625	0.12	2.54001	-0.0737935	0.052995	-0.001295	2.61381	0.05885	-15.3919	0.0008	-0.0759	15.4507	-11.1958	0.115625	0.29569	-1.0143	0.07875	0.3661	0.075625	0.12125	0.09093	-0.085755	0.0029	-0.00243	0.176685	0.027255	-0.06675	0.000985	-0.001975	0.094005	4
1	Dominant	B2	Sham	1	4	6	-533.736	0.289375	2.659	-104.195	0.254375	1.274	0.2475	0.14125	0.971555	-0.249297	0.012765	-0.007665	1.22085	0.011255	-11.035	0.0005	-0.0505	11.0463	-8.52764	0.14	0.224	-9.59255	0.094375	0.5352	0.075625	0.1025	0.541235	-0.26807	0.01405	-0.0081	0.809305	0.082205	-0.06678	0.00229	-0.001	0.148985	4
1	Dominant	B2	Sham	1	4	7	-669.386	0.353125	1.865	-70.8468	0.17	1.138	0.24	0.10625	0.04914	-1.73491	0.0016	-0.0188	1.78405	0.003385	-16.1682	0.0002	-0.0839	16.1716	-7.01168	0.115625	0.151	9.54412	0.073125	0.2915	0.084375	0.115	0.45927	-0.076823	0.014295	-0.00267	0.536093	0.01309	-0.189546	0.0009	-0.0023	0.202636	4
1	Dominant	B2	Sham	1	4	8	-1177.13	0.656875	2.343	-126.479	0.339375	1.407	0.148125		0.043815	-4.1606	0.00124	-0.02725	4.20441	4.66518	-5.47597	0.01882	-0.02795	10.1411	-11.9304	0.16375	0.1049	1.79326	0.094375	0.11		0.12125	0.194927	-0.169583	0.00555	-0.00315	0.36451	0.0075	-0.2949	0.00055	-0.00345	0.3024	4
1	Dominant	B2	Sham	1	5	1	-700.422	0.3675	2.433	-211.992	0.43125	0.9183	0.211875	0.105625	7.27531	-0.0423824	0.03922	-0.00142	7.3177	0.049618	-13.9397	0.00065	-0.06295	13.9894	-8.75	0.120625	0.599	-19.5045	0.099375	1.191	0.078125	0.09875	0.03735	-0.310808	0.00159	-0.0089	0.348158	0.019405	-0.06413	0.0005	-0.00122	0.083535	5
1	Dominant	B2	Sham	1	5	2	-412.659	0.318125	1.963	-180.488	0.360625	1.132	0.14125	0.0775	1.45774	-0.189992	0.0074	-0.002208	1.64773	0.032405	-3.48366	0.000635	-0.020065	3.51606	-7.14618	0.138125	0.52631	4.1463	0.06375	0.524	0.0775	0.1025	0.08242	-0.02981	0.00225	-0.00116	0.11223	0.013455	-0.031575	0.00035	-0.00075	0.04503	5
1	Dominant	B2	Sham	1	5	3	-322.202	0.261875	2.561	-137.336	0.3325	1.059	0.155	0.063125	0.02574	-1.99732	0.00085	-0.01505	2.02306	0.00305	-3.09908	0.000465	-0.026265	3.10213	-7.43938	0.120625	0.45031	-14.2884	0.3325	0.6204	0.066875	0.105625	0.32098	-0.1597	0.00573	-0.00057	0.48068	0.104845	-0.04871	0.001985	-0.001515	0.153555	5
1	Dominant	B2	Sham	1	5	4	-655.171	0.34625	2.209	-112.102	0.296875	1.084	0.190625	0.0425	0.0473305	-3.68864	0.0008965	-0.0230035	3.73597	0.156385	-7.87028	0.00313	-0.04505	8.02667	-10.0045	0.120625	0.37788	12.735	0.081875	0.3916	0.063125	0.085	0.007135	-0.382989	0.0004	-0.0086	0.390124	0.0237	-0.14799	0.000635	-0.002555	0.17169	5
1	Dominant	B2	Sham	1	5	5	-590.049	0.3325	2.152	-166.498	0.339375	1.433	0.183125	0.12	5.5621	-0.083237	0.04638	-0.001184	5.64534	0.009175	-14.9799	0.000805	-0.064665	14.9891	-13.4223	0.24375	0.30031	-10.7492	0.11	0.8023	-0.066875	0.116875	1.18579	-0.012775	0.02855	-0.0004	1.19857	0.005635	-0.177635	0.0002	-0.00191	0.18327	5
1	Dominant	B2	Sham	1	5	6	-471.71	0.23375	1.889	-117.983	0.283125	1.272	0.3175	0.09125	0.89462	-0.31479	0.00966	-0.002352	1.20941	0.015095	-12.2966	0.000615	-0.050185	12.3117	-3.12489	0.120625	0.22531	-3.2366	0.08875	0.4892	0.06375	0.09875	0.80773	-0.0198	0.02145	-0.0006	0.82753	0.06864	-0.008985	0.002065	-0.000405	0.077625	5
1	Dominant	B2	Sham	1	5	7	-379.514	0.240625	1.351	-97.2271	0.261875	1.36	0.211875	0.063125	0.037735	-1.40454	0.00105	-0.01835	1.44228	0.009305	-9.44494	0.00056	-0.04304	9.45425	-7.99031	0.103125	0.15131	4.81125	0.12	0.6353	0.113125	0.1625	2.14681	-0.04396	0.05549	-0.0009	2.19077	0.016525	-0.136393	0.0009	-0.0031	0.152918	5
1	Dominant	B2	Sham	1	5	8	-261.107	0.205625	1.928	-43.4052	0.18375	1.08	0.289375		0.042175	-1.7894	0.0011	-0.0183	1.83157	0.05835	-10.7094	0.0007	-0.1067	10.7678	-8.23847	0.190625	0.0882	-3.04425	0.078125	0.4567		0.130625	0.78759	-0.083044	0.02676	-0.00235	0.870634	0.038851	-0.265549	0.00095	-0.00305	0.3044	5
1	Dominant	B2	Sham	2	1	1	-376.783	0.283125	2.31	-156.145	0.219375	1.291	0.260625	0.134375	5.40472	-0.023604	0.04588	-0.00128	5.42832	0.490161	-1.51842	0.008785	-0.015305	2.00858	-40.6803	0.12125	0.60131	-15.7776	0.09125	0.8897	0.085	0.109375	0.21451	-0.528016	0.0073	-0.01065	0.742526	0.54726	-0.00226	0.01115	-0.00025	0.54952	6
1	Dominant	B2	Sham	2	1	2	-448.033	0.22625	2.433	-158.423	0.304375	1.013	0.225625	0.0775	1.76941	-0.515754	0.01285	-0.00745	2.28517	0.00553	-5.7196	0.00052	-0.03465	5.72513	-12.5884	0.160625	0.527	9.49055	0.066875	0.6298	0.015625	0.09375	0.27284	-0.095326	0.010295	-0.004335	0.368166	0.06166	-0.02077	0.00115	-0.00055	0.08243	6
1	Dominant	B2	Sham	2	1	3	-622.179	0.325	2.79	-191.702	0.381875	0.9808	0.1625	0.0775	0.238215	-2.5457	0.0064	-0.0138	2.78391	0.02918	-7.00688	0.001145	-0.034645	7.03606	-8.58266	0.124375	0.455	-2.1825	0.07625	0.5764	0.0425	0.12375	0.468185	-0.01052	0.01417	-0.00045	0.478705	0.11202	-0.043365	0.00263	-0.001	0.155385	6
1	Dominant	B2	Sham	2	1	4	-538.42	0.283125	2.444	-228.09	0.43125	1.363	0.13375	0.0775	0.220595	-6.88536	0.0023845	-0.0342155	7.10595	0.076815	-6.29696	0.00135	-0.03785	6.37378	-6.26077	0.125	0.37631	-5.83085	0.109375	0.6146	0.045	0.111875	1.06787	-0.016235	0.01994	-0.0005	1.0841	0.03702	-0.02751	0.0015	-0.00096	0.06453	6
1	Dominant	B2	Sham	2	1	5	-610.96	0.240625	3.182	-201.076	0.424375	1.052	0.1975	0.1125	6.35012	-0.123322	0.02457	-0.0018	6.47344	0.029045	-9.69368	0.0006	-0.057	9.72272	-11.7312	0.1675	0.3	-2.6231	0.07625	0.4472	0.020625	0.148125	0.227485	-0.04487	0.00822	-0.0017	0.272355	0.011465	-0.297835	0.00085	-0.00332	0.3093	6
1	Dominant	B2	Sham	2	1	6	-433.615	0.23375	2.376	-140.831	0.30375	1.163	0.21875	0.085	1.11924	-0.08294	0.01049	-0.0013	1.20218	0.000165	-6.31786	0.0001	-0.0427	6.31803	-5.80091	0.1275	0.227	22.279	0.0975	0.65927	0.081875	0.12125	0.546965	-1.20511	0.020165	-0.046565	1.75207	0.007305	-0.06221	0.000385	-0.000615	0.069515	6
1	Dominant	B2	Sham	2	1	7	-419.718	0.233125	2.934	-255.4	0.558125	1.412	0.1975	0.84	0.112773	-1.20932	0.000937	-0.004463	1.32209	0.124165	-5.75132	0.005765	-0.048265	5.87549	-6.66375	0.100625	0.15288	1.39487	0.07	0.3523	0.039375	0.16625	0.40326	-0.079435	0.01163	-0.00319	0.482695	0.00811	-0.155339	0.00065	-0.00307	0.163449	6
1	Dominant	B2	Sham	2	1	8	-307.518	0.155625	2.594	-511.577	1.58813	1.96	-0.8675		1.92846	-12.5103	0.00606	-0.03965	14.4388	0.022925	-6.94429	0.00055	-0.06845	6.96721	-16.8012	0.2125	0.2165	-6.55088	0.139375	0.4045		0.154375	1.9615	-0.692728	0.04467	-0.02062	2.65423	0.006115	-0.337712	0.00065	-0.00395	0.343827	6
1	Dominant	B2	Sham	2	2	1	-576.858	0.325	3.042	-57.4883	0.184375	0.5694	0.24	0.105625	2.73564	-0.0207755	0.0295035	-0.0012265	2.75642	0.004203	-11.4257	0.000375	-0.067905	11.4299	-15.2039	0.11	0.59731	-49.0207	0.180625	0.9571	0.088125	0.1025	0.49053	-0.851746	0.01766	-0.00883	1.34228	0.010925	-0.267615	0.00055	-0.00451	0.27854	7
1	Dominant	B2	Sham	2	2	2	-253.59	0.219375	2.019	-158.437	0.296875	1.342	0.26125	0.09875	1.64699	-0.162583	0.01405	-0.00385	1.80957	0.001645	-3.89623	0.0001	-0.0324	3.89787	-5.3458	0.10625	0.52431	16.1846	0.085	0.5872	0.0775	0.078125	1.09505	-0.072601	0.03564	-0.002812	1.16766	0.01334	-0.098555	0.0006	-0.00191	0.111895	7
1	Dominant	B2	Sham	2	2	3	-447.098	0.261875	3.125	-185.61	0.3675	1.134	0.275	0.070625	0.069755	-1.28333	0.001335	-0.006665	1.35308	0.02258	-5.20808	0.00083	-0.042	5.23066	-15.0147	0.099375	0.45085	-3.58455	0.099375	0.6905	0.0525	0.10625	0.30792	-0.02726	0.01015	-0.00086	0.33518	0.09094	-0.02531	0.00404	-0.00084	0.11625	7
1	Dominant	B2	Sham	2	2	4	-417.394	0.26875	2.249	-129.208	0.29	1.233	0.268125	0.0775	0.033042	-3.10886	0.0009405	-0.0176595	3.1419	0.00911	-6.66867	0.00027	-0.0381	6.67778	-17.3488	0.145625	0.37854	6.28471	0.103125	0.828	0.063125	0.088125	0.545085	-1.33589	0.01783	-0.04435	1.88098	0.014355	-0.518607	0.0006	-0.0139	0.532962	7
1	Dominant	B2	Sham	2	2	5	-726.301	0.2975	3.216	-116.546	0.2475	1.379	0.2325	0.14125	2.75791	-0.041833	0.031415	-0.001065	2.79974	0.009775	-16.1861	0.00025	-0.07435	16.1959	-9.90508	0.194375	0.302	-1.10001	0.099375	0.6081	0.018125	0.074375	1.14287	-0.02342	0.03223	-0.0009	1.16629	0.07685	-0.121515	0.0011	-0.00162	0.198365	7
1	Dominant	B2	Sham	2	2	6	-781.407	0.395625	5.606	-212.325	0.318125	1.594	0.198125	0.148125	1.92826	-0.236587	0.01621	-0.00375	2.16484	0.046425	-10.9225	0.00217	-0.0508	10.9689	-55.3463	0.1275	0.9672	1.318	0.07125	0.2306	0.074375	0.123125	0.251745	-0.0181	0.0104	-0.0008	0.269845	0.374915	-0.20269	0.009875	-0.005265	0.577605	7
1	Dominant	B2	Sham	2	2	7	-542.265	0.240625	3.471	-103.823	0.240625	1.605	0.275	0.049375	0.030835	-1.1771	0.000985	-0.015815	1.20793	0.019155	-12.4999	0.0005	-0.0828	12.5191	-12.3045	0.14875	0.153	-31.253	0.116875	1.139	0.353125	0.109375	3.04264	-0.164994	0.08422	-0.00403	3.20763	0.06987	-0.099645	0.00148	-0.00126	0.169515	7
1	Dominant	B2	Sham	2	2	8	-257.868	0.19125	1.86	-113.878	0.240625	1.409	0.1975		0.028285	-3.26018	0.001085	-0.022915	3.28847	0.074025	-1.96051	0.002225	-0.019665	2.03454	-20.8492	0.141875	0.3323	11.5034	0.074375	0.45392		0.15875	0.58628	-0.015987	0.0177	-0.001	0.602267	0.01076	-0.511781	0.0006	-0.0075	0.522541	7
1	Dominant	B2	Sham	2	3	1	-580.43	0.26875	3.238	-90.8665	0.18375	0.9507	0.289375	0.14875	2.39628	-0.056673	0.03337	-0.00196	2.45295	0.005567	-10.0987	0.0003	-0.0629	10.1043	-9.54537	0.1175	0.59731	-33.6098	0.118125	1.055	0.080625	0.100625	0.03651	-0.834207	0.0012	-0.0128	0.870717	0.1142	-0.00622	0.00344	-0.00038	0.12042	8
1	Dominant	B2	Sham	2	3	2	-484.674	0.24	3.34	-307.245	0.635625	1.83	0.22625	0.091875	3.55663	-0.24169	0.03462	-0.0017	3.79832	0.178985	-4.79387	0.0067	-0.0349	4.97286	-5.15118	0.109375	0.52577	-39.8474	0.553125	1.047	0.096875	0.116875	2.27387	-0.766529	0.04037	-0.0101	3.0404	0.020615	-0.053735	0.00069	-0.00161	0.07435	8
1	Dominant	B2	Sham	2	3	3	-537.598	0.26125	3.115	-152.686	0.35375	1.371	0.09875	0.070625	0.03916	-2.03481	0.000785	-0.017815	2.07397	0.03007	-9.17204	0.00154	-0.06352	9.20211	-5.72127	0.13375	0.44915	-25.3135	0.10125	1.062	0.040625	0.116875	0.180055	-0.631003	0.00691	-0.01392	0.811058	0.01101	-0.147215	0.000305	-0.002355	0.158225	8
1	Dominant	B2	Sham	2	3	4	-558.246	0.261875	2.901	-176.348	0.339375	1.253	0.21125	0.0775	0.124355	-4.97511	0.00168	-0.02535	5.09947	0.003585	-8.30284	0.000115	-0.052315	8.30642	-12.1521	0.29125	0.37392	-10.8047	0.0975	0.8866	-0.0925	0.09625	0.349465	-0.07549	0.009565	-0.002865	0.424955	0.313985	-0.036465	0.001985	-0.001125	0.35045	8
1	Dominant	B2	Sham	2	3	5	-840.73	0.403125	3.194	-123.806	0.261875	1.331	0.204375	0.14125	3.69984	-0.0504215	0.03385	-0.00121	3.75027	0.040685	-18.2678	0.0008	-0.0721	18.3085	-3.3117	0.08125	0.299	4.96632	0.08125	0.4282	0.116875	0.125	0.063565	-0.127805	0.00143	-0.00327	0.19137	0.01593	-0.12535	0.00085	-0.00318	0.14128	8
1	Dominant	B2	Sham	2	3	6	-741.615	0.3325	2.63	-54.6356	0.2475	1.399	0.24	0.070625	0.628135	-0.03071	0.0105	-0.00043	0.658845	0.229595	-16.751	0.00498	-0.0669	16.9806	-27.9527	0.178125	0.4401	-15.4478	0.085	1.046	0.080625	0.105	0.78003	-0.228493	0.03049	-0.0092	1.00852	0.080115	-0.212853	0.001385	-0.003815	0.292968	8
1	Dominant	B2	Sham	2	3	7	-1210.38	0.438125	3.214	-80.7458	0.240625	1.206	0.281875	0.148125	0.415455	-1.80461	0.0102	-0.013	2.22007	0.009835	-22.0794	0.0004	-0.0857	22.0893	-6.65676	0.165625	0.15077	2.98005	0.11375	0.5082	0.0325	0.125	0.143845	-0.467268	0.00303	-0.01155	0.611113	0.074975	-0.171646	0.0014	-0.0025	0.246621	8
1	Dominant	B2	Sham	2	3	8	-379.39	0.19125	3.358	-169.467	0.31125	1.855	0.126875		0.098691	-5.31498	0.001605	-0.029195	5.41367	0.072015	-6.42795	0.00279	-0.078	6.49997	-8.76553	0.14625	0.0941	-15.0329	0.29875	0.5576		0.136875	3.84891	-0.118007	0.07178	-0.00171	3.96692	0.024186	-0.299086	0.00095	-0.00355	0.323272	8
1	Dominant	B2	Sham	2	4	1	-274.685	0.1775	1.919	-78.0859	0.240625	0.793	0.2325	0.12	2.52011	-0.0575015	0.02125	-0.00126	2.57761	0.0080695	-7.71283	0.00079	-0.0537	7.7209	-9.20044	0.145	0.59988	-21.2564	0.095625	1.021	0.066875	0.085	0.023507	-0.407297	0.00105	-0.00975	0.430804	0.230095	-0.00019	0.00372	-0.00011	0.230285	9
1	Dominant	B2	Sham	2	4	2	-642.108	0.31125	2.967	-125.282	0.283125	1.033	0.281875	0.06375	1.22061	-0.250224	0.0111	-0.0049	1.47083	0.008845	-12.807	0.00078	-0.04708	12.8158	-32.339	0.14125	0.6503	0.5217	0.09625	0.6736	0.078125	0.06	0.165045	-0.168936	0.00676	-0.00417	0.333981	0.394025	-0.003815	0.01573	-0.00035	0.39784	9
1	Dominant	B2	Sham	2	4	3	-816.784	0.445	2.793	-154.684	0.4875	0.9752	0.155	0.14125	0.203675	-1.42207	0.00409	-0.008	1.62575	1.2529	-8.9901	0.02363	-0.0436	10.243	-32.7629	0.14875	0.9623	2.354	0.1025	0.6608	0.06375	0.091875	0.00633	-0.472165	0.000315	-0.010705	0.478495	0.4457	-0.051585	0.01887	-0.00075	0.497285	9
1	Dominant	B2	Sham	2	4	4	-695.486	0.296875	2.728	-91.2657	0.254375	0.9902	0.34625	0.06375	0.005314	-2.93833	0.0005425	-0.0222575	2.94365	0.022945	-9.12989	0.0006	-0.0493	9.15284	-14.7871	0.15625	0.38088	-15.7289	0.095625	0.9488	0.06	0.088125	1.28561	-0.143124	0.0325	-0.0059	1.42873	0.17359	-0.022705	0.00613	-0.00075	0.196295	9
1	Dominant	B2	Sham	2	4	5	-781.757	0.310625	3.714	-98.4339	0.22625	1.472	0.30375	0.134375	2.22535	-0.271023	0.03542	-0.00395	2.49638	0.02081	-8.68069	0.0008	-0.0466	8.7015	-6.72816	0.12375	0.29731	-5.5992	0.1025	0.6713	0.09875	0.1275	0.79421	-0.039255	0.02417	-0.00105	0.833465	0.02437	-0.068105	0.0005	-0.00123	0.092475	9
1	Dominant	B2	Sham	2	4	6	-524.588	0.26125	2.593	-59.1529	0.19125	1.082	0.331875	0.14125	0.340455	-0.180502	0.00729	-0.00375	0.520957	0.01513	-9.50801	0.0006	-0.0524	9.52314	-30.0748	0.3075	0.5963	-3.7171	0.09625	0.4253	-0.06375	0.0775	0.72219	-0.070585	0.02496	-0.00215	0.792775	0.32597	-0.06959	0.00802	-0.00066	0.39556	9
1	Dominant	B2	Sham	2	4	7	-550.287	0.2475	2.397	-34.3846	0.219375	0.9797	0.275	0.0775	0.012475	-0.472219	0.000315	-0.004585	0.484694	0.00107	-12.1342	0.00015	-0.05515	12.1352	-8.20854	0.159375	0.15231	-3.03567	0.1	0.6173	0.053125	0.119375	1.01228	-0.324723	0.027705	-0.008195	1.337	0.088975	-0.190416	0.0017	-0.0025	0.279391	9
1	Dominant	B2	Sham	2	4	8	-347.971	0.198125	1.884	-59.6771	0.254375	1.169	0.275625		0.10885	-1.93517	0.0016	-0.0188	2.04402	0.03135	-6.46183	0.00183	-0.0494	6.49318	-5.9222	0.145625	0.093	-1.75219	0.081875	0.3746		0.144375	0.462192	-0.081147	0.016251	-0.002169	0.543339	0.035655	-0.045389	0.0009	-0.000712	0.081044	9
1	Dominant	B2	Sham	2	5	1	-411.457	0.23375	2.677	-104.674	0.2975	0.6545	0.28875	0.09125	2.96985	-0.156588	0.0200915	-0.0022485	3.12644	0.058475	-11.5086	0.00185	-0.07245	11.5671	-13.6733	0.128125	0.59873	-3.5054	0.08125	0.9434	0.0775	0.12	0.285395	-0.21725	0.00848	-0.00875	0.502645	0.127665	-0.054735	0.002005	-0.001275	0.1824	10
1	Dominant	B2	Sham	2	5	2	-299.12	0.248125	2.085	-66.5728	0.240625	0.809	0.25375	0.0775	1.02076	-0.344599	0.01149	-0.00379	1.36536	0.028455	-4.28555	0.000895	-0.026735	4.31401	-13.9414	0.120625	0.52431	4.4664	0.060625	0.5222	0.084375	0.105625	0.080235	-0.023225	0.00254	-0.00093	0.10346	0.015355	-0.08195	0.00043	-0.00139	0.097305	10
1	Dominant	B2	Sham	2	5	3	-1649.59	0.9675	3.417	-121.329	0.331875	0.9126	0.26125	0.0425	0.02237	-1.67991	0.00045	-0.00875	1.70228	0.413645	-27.367	0.01379	-0.07475	27.7807	-8.05679	0.155625	0.449	-6.602	0.085625	0.8229	0.0175	0.091875	0.177395	-0.08378	0.008	-0.00383	0.261175	0.050335	-0.13754	0.00085	-0.00316	0.187875	10
1	Dominant	B2	Sham	2	5	4	-673.985	0.339375	2.685	-102.999	0.261875	1.524	0.204375	0.09875	0.057165	-2.66562	0.0011	-0.0242	2.72278	0.01419	-11.7447	0.00041	-0.05755	11.7589	-10.9731	0.180625	0.38958	-5.5626	0.09625	0.714	0.031875	0.084375	0.160365	-0.161238	0.006265	-0.005965	0.321603	0.07753	-0.113135	0.00174	-0.00145	0.190665	10
1	Dominant	B2	Sham	2	5	5	-753.636	0.296875	2.539	-124.196	0.558125	1.552	0.388125	0.14125	1.77821	-3.19071	0.02186	-0.04435	4.96892	0.024615	-6.60481	0.00097	-0.0367	6.62943	-5.57982	0.180625	0.29931	9.00965	0.085	0.3325	0.04625	0.08125	0.01737	-0.297484	0.0005	-0.007	0.314854	0.013575	-0.155405	0.000275	-0.001825	0.16898	10
1	Dominant	B2	Sham	2	5	6	-421.117	0.219375	3.209	-26.0995	0.2125	0.8186	0.211875	0.049375	0.103855	-0.222414	0.0027	-0.00285	0.326269	0.013835	-6.29348	0.000615	-0.050215	6.30731	-52.2409	0.1875	1.014	7.48697	0.08125	0.2236	0.028125	0.095625	0.010475	-0.335664	0.00047	-0.01203	0.346139	0.074475	-0.17974	0.00216	-0.00214	0.254215	10
1	Dominant	B2	Sham	2	5	7	-579.424	0.24	3.028	-169.885	0.39625	1.351	0.190625	0.05625	0.027205	-1.9242	0.00135	-0.0159	1.95141	0.00796	-13.1131	0.00039	-0.0808	13.1211	-53.1067	0.17	0.8622	13.4468	0.141875	0.95608	0.091875	0.126875	1.02513	-5.67433	0.02692	-0.10235	6.69947	0.022035	-1.38385	0.000625	-0.028075	1.40588	10
1	Dominant	B2	Sham	2	5	8	-451.459	0.205	2.309	-97.8639	0.31875	1.076	0.29625		0.049085	-2.80646	0.00105	-0.01535	2.85554	0.00247	-11.802	0.00015	-0.08935	11.8045	-8.15175	0.188125	0.102	-10.5055	0.085	0.5362		0.15875	0.513708	-0.136507	0.018775	-0.003015	0.650215	0.025265	-0.202234	0.0006	-0.0029	0.227499	10
1	Dominant	B2	Sham	3	1	1	-570.395	0.53	1.832	-77.1501	0.2475	0.7553	0.24	0.13375	1.80317	-0.0475742	0.01544	-0.00135	1.85075	0.0318415	-9.50487	0.001255	-0.040245	9.53671	-11.9518	0.116875	0.59927	-26.4688	0.13125	1.223	0.08125	0.0775	1.22477	-0.160595	0.026595	-0.004415	1.38536	0.058955	-0.026935	0.00214	-0.00085	0.08589	11
1	Dominant	B2	Sham	3	1	2	-507.439	0.26875	2.444	-198.862	0.29	1.463	0.22625	0.169375	2.08501	-0.02009	0.01005	-0.00045	2.1051	0.00618	-7.77654	0.000725	-0.037125	7.78272	-4.50685	0.09625	0.52731	-10.4775	0.11	0.9463	0.091875	0.088125	1.36617	-0.04886	0.030495	-0.001745	1.41503	0.02595	-0.07855	0.0006	-0.00177	0.1045	11
1	Dominant	B2	Sham	3	1	3	-531.985	0.30375	2.937	-111.869	0.275625	1.086	0.190625	0.10625	0.034465	-1.21139	0.00127	-0.01192	1.24585	0.022515	-9.68809	0.0004	-0.047	9.71061	-7.98597	0.128125	0.45031	-0.5834	0.091875	0.5725	0.27125	0.09875	0.03596	-0.059705	0.001255	-0.001645	0.095665	0.00926	-0.076255	0.0003	-0.00126	0.085515	11
1	Dominant	B2	Sham	3	1	4	-707.542	0.296875	2.522	-24.6103	0.176875	0.8134	0.289375	0.13375	0.084685	-0.869272	0.00135	-0.01545	0.953957	0.125545	-13.5625	0.004445	-0.051555	13.688	-4.10133	0.13125	0.37831	-6.5533	0.075	0.5955	0.049375	0.13375	0.00852	-0.081365	0.00035	-0.00275	0.089885	0.138345	-0.005895	0.002865	-0.000505	0.14424	11
1	Dominant	B2	Sham	3	1	5	-389.377	0.219375	1.951	-58.6868	0.17	0.9175	0.296875	0.155	1.47154	-0.053111	0.01448	-0.00151	1.52465	0.046505	-6.6853	0.0013	-0.0438	6.7318	-7.91119	0.194375	0.30331	-27.7101	0.17375	0.7659	-0.031875	0.12	1.36808	-0.05555	0.01984	-0.00156	1.42363	0.03514	-0.15499	0.00083	-0.00166	0.19013	11
1	Dominant	B2	Sham	3	1	6	-300.693	0.22625	1.997	-84.1534	0.261875	1.316	0.331875	0.105625	0.982165	-0.294699	0.01473	-0.00336	1.27686	0.01618	-4.6763	0.0003	-0.0394	4.69248	-11.353	0.14875	0.2753	-6.54085	0.163125	0.5051	0.066875	0.06375	2.33879	-0.027905	0.04122	-0.00112	2.36669	0.19576	-0.003445	0.004425	-0.000235	0.199205	11
1	Dominant	B2	Sham	3	1	7	-398.604	0.184375	2.122	-115.533	0.26875	1.259	0.3525	0.091875	0.02127	-1.24387	0.00055	-0.01345	1.26514	0.19032	-1.95151	0.00548	-0.01775	2.14183	-8.65566	0.17	0.15231	-6.17135	0.0925	0.7172	0.031875	0.11625	1.43749	-0.25959	0.04339	-0.0078	1.69708	0.03936	-0.197153	0.00085	-0.00205	0.236513	11
1	Dominant	B2	Sham	3	1	8	-955.981	0.41	2.708	-123.695	0.261875	1.573	0.140625		0.0382	-4.10335	0.0011	-0.0304	4.14155	0.1821	-27.745	0.00384	-0.08985	27.9271	-6.51345	0.195	0.0942	-4.85113	0.085	0.3713		0.12	0.52073	-0.095185	0.01727	-0.00285	0.615915	0.07226	-0.042052	0.00213	-0.00065	0.114312	11
1	Dominant	B2	Sham	3	2	1	-1044.96	0.795	3.444	-153.345	0.41625	0.6579	0.249375	0.14375	5.37125	-0.041926	0.02155	-0.000881	5.41317	0.25106	-19.366	0.00185	-0.05125	19.6171	-9.93525	0.1275	0.60031	-17.6307	0.099375	1.217	0.0775	0.091875	0.15876	-0.435925	0.00778	-0.01165	0.594685	0.009145	-0.09886	0.000385	-0.001945	0.108005	12
1	Dominant	B2	Sham	3	2	2	-824.917	0.35625	3.22	-111.643	0.288125	0.9551	0.279375	0.098125	1.26085	-0.167311	0.01035	-0.002662	1.42816	0.195175	-9.47787	0.0041	-0.04487	9.67305	-10.3058	0.11	0.52419	-0.9577	0.0675	0.6076	0.101875	0.116875	0.034655	-0.101439	0.00115	-0.00345	0.136094	0.06701	-0.07238	0.00275	-0.00228	0.13939	12
1	Dominant	B2	Sham	3	2	3	-424.344	0.235	2.356	-371.607	0.575	1.37	0.226875	0.15125	0.06209	-3.44824	0.001455	-0.017035	3.51033	0.030525	-7.61102	0.00085	-0.05065	7.64155	-9.1449	0.1525	0.451	1.1254	0.075	0.4566	0.041875	0.109375	0.02094	-0.01564	0.00065	-0.00035	0.03658	0.050715	-0.058445	0.000785	-0.001215	0.10916	12
1	Dominant	B2	Sham	3	2	4	-482.259	0.25	2.609	-86.2615	0.235	1.023	0.196875	0.12875	0.06475	-2.79388	0.001185	-0.023315	2.85863	0.001515	-9.72564	0.000485	-0.062615	9.72716	-6.51267	0.15625	0.37831	-39.6176	0.31125	1.306	0.0775	0.05625	3.05803	-0.06753	0.038675	-0.001415	3.12556	0.10822	-0.04411	0.00135	-0.00086	0.15233	12
1	Dominant	B2	Sham	3	2	5	-642.673	0.2875	2.382	-87.8722	0.74875	1.154	0.174375	0.12125	3.62054	-0.941455	0.028045	-0.008445	4.562	0.046555	-7.32523	0.00075	-0.03795	7.37178	-11.5124	0.20875	0.303	-6.95208	0.08875	0.8274	-0.024375	0.126875	0.4569	-0.15018	0.0153	-0.00493	0.60708	0.041095	-0.130935	0.000795	-0.002275	0.17203	12
1	Dominant	B2	Sham	3	2	6	-620.931	0.2275	3.592	-122.885	0.288125	1.599	0.21875	0.090625	0.768035	-0.095534	0.007475	-0.002273	0.863569	0.00808	-15.845	0.0005	-0.1016	15.853	-4.22615	0.11375	0.224	-5.90325	0.099375	0.576	0.0775	0.109375	0.065885	-0.26232	0.00159	-0.00921	0.328205	0.02488	-0.02631	0.0006	-0.00071	0.05119	12
1	Dominant	B2	Sham	3	2	7	-455.359	0.2275	2.931	-106.365	0.303125	1.76	0.219375	0.090625	0.08821	-1.74888	0.00295	-0.0148	1.83709	0.0003	-10.3877	5e-05	-0.08075	10.388	-6.72026	0.166875	0.15131	-16.4595	0.116875	0.8145	0.049375	0.095	0.746155	-0.11834	0.02305	-0.00206	0.864495	0.03559	-0.077635	0.00064	-0.00091	0.113225	12
1	Dominant	B2	Sham	3	2	8	-518.155	0.325625	1.512	-143.112	0.37875	1.337	0.249375		0.10737	-3.20898	0.0013	-0.0179	3.31635	0.040705	-12.4281	0.0013	-0.0549	12.4688	-5.08214	0.124375	0.1395	4.20995	0.10625	0.16662		0.12	0.512455	-0.202484	0.01784	-0.00465	0.714939	0.02495	-0.06477	0.00065	-0.00088	0.08972	12
1	Dominant	B2	Sham	3	3	1	-778.12	0.318125	3.412	-55.134	0.181875	0.6271	0.256875	0.181875	1.77795	-0.050699	0.02018	-0.001108	1.82864	0.038365	-12.6147	0.00121	-0.07239	12.6531	-31.943	0.100625	0.59931	-21.9683	0.166875	1.206	0.120625	0.115	0.696389	-0.271022	0.0171195	-0.0060805	0.967412	0.24686	-0.005385	0.00682	-0.00051	0.252245	13
1	Dominant	B2	Sham	3	3	2	-441.493	0.22	4.193	-242.016	0.583125	1.324	0.20375	0.075625	1.88382	-0.402139	0.0183	-0.00365	2.28595	0.06406	-6.17929	0.003915	-0.061785	6.24335	-6.68405	0.115625	0.52531	4.2993	0.0975	0.6101	0.07	0.111875	0.018465	-0.30255	0.00105	-0.00625	0.321015	0.003325	-0.07607	0.00025	-0.0014	0.079395	13
1	Dominant	B2	Sham	3	3	3	-455.444	0.25	2.517	-183.997	0.355625	1.171	0.226875	0.090625	0.02019	-1.67903	0.00045	-0.01245	1.69922	0.007185	-8.18645	0.00078	-0.05195	8.19364	-5.25442	0.109375	0.448	-8.0339	0.085	0.9952	0.084375	0.103125	0.34826	-0.147003	0.01396	-0.0069	0.495263	0.007705	-0.06816	0.00055	-0.0013	0.075865	13
1	Dominant	B2	Sham	3	3	4	-359.47	0.258125	2.589	-226.8	0.40875	1.622	0.15125	0.105625	0.033595	-7.07511	0.000885	-0.038215	7.1087	0.04489	-6.21022	0.00115	-0.04375	6.25511	-10.7613	0.136875	0.37131	-4.2778	0.09125	0.7305	0.07	0.0725	0.161465	-0.05252	0.00599	-0.0013	0.213985	0.049705	-0.08193	0.0009	-0.0027	0.131635	13
1	Dominant	B2	Sham	3	3	5	-1885.4	1.40688	3.355	-464.374	1.63375	1.969	-1.10375	0.13625	5.52	-10.7199	0.0277	-0.0335	16.2399	0.472365	-15.4294	0.0099	-0.05145	15.9018	-21.4831	0.158125	0.317	3.0317	0.088125	0.462	0.054375	0.08125	0.00578	-0.388439	0.00035	-0.01025	0.394219	0.145025	-0.41693	0.00299	-0.0061	0.561955	13
1	Dominant	B2	Sham	3	3	6	-660.952	0.28	2.906	-20.9259	0.19	0.7746	0.234375	0.098125	0.1337	-0.290592	0.002015	-0.004185	0.424292	0.041	-14.5554	0.0009	-0.0631	14.5964	-7.83016	0.130625	0.23504	-11.3051	0.0975	0.7697	0.081875	0.0725	0.295405	-0.213406	0.010425	-0.008265	0.508811	0.091635	-0.11181	0.00144	-0.00162	0.203445	13
1	Dominant	B2	Sham	3	3	7	-411.037	0.265	2.339	-21.637	0.2425	0.8806	0.219375	0.053125	0.144655	-0.230328	0.00258	-0.00364	0.374983	0.067675	-6.33144	0.001265	-0.047635	6.39912	-14.713	0.13375	0.3518	-1.95666	0.1125	0.2511	0.081875	0.1025	0.96078	-0.338948	0.019745	-0.010645	1.29973	0.02812	-0.171197	0.00139	-0.0035	0.199317	13
1	Dominant	B2	Sham	3	3	8	-459.86	0.25	2.011	-264.743	0.461875	1.724	0.13625		0.06843	-8.08473	0.00125	-0.03685	8.15316	0.03655	-11.0092	0.0007	-0.0624	11.0457	-45.0501	0.2	0.6398	-2.10999	0.0975	0.3027		0.0875	0.20801	-0.168206	0.00658	-0.00475	0.376216	0.24688	-0.425759	0.010072	-0.003988	0.672639	13
1	Dominant	B2	Sham	3	4	1	-252.407	0.163125	2.057	-73.7396	0.275625	0.5441	0.29625	0.148125	2.09311	-0.080619	0.0169	-0.0013	2.17373	0.0014315	-6.49706	0.00044	-0.05136	6.49849	-7.36106	0.078125	0.59831	-7.0755	0.11375	0.8457	0.109375	0.09875	1.16757	-0.210207	0.02743	-0.006	1.37778	0.08361	-0.000545	0.001475	-0.000175	0.084155	14
1	Dominant	B2	Sham	3	4	2	-635.31	0.4875	2.726	-19.4677	0.226875	0.7357	0.268125	0.09125	0.469015	-0.04139	0.00493	-0.0006	0.510405	0.204766	-7.83865	0.0049	-0.0243	8.04342	-6.63811	0.12375	0.52331	10.2257	0.085625	0.534	0.053125	0.09875	0.013975	-0.23999	0.001135	-0.006885	0.253965	0.02375	-0.079425	0.000495	-0.001915	0.103175	14
1	Dominant	B2	Sham	3	4	3	-681.114	0.283125	2.981	-59.0878	0.26125	0.7666	0.211875	0.06375	0.23618	-0.439705	0.0027	-0.0077	0.675885	0.40787	-4.52185	0.0106625	-0.0205075	4.92972	-3.48315	0.103125	0.448	0.21575	0.081875	0.466	0.084375	0.09875	0.038875	-0.01621	0.00115	-0.00035	0.055085	0.011685	-0.045905	0.00073	-0.00085	0.05759	14
1	Dominant	B2	Sham	3	4	4	-683.133	0.275625	3.52	-147.73	0.3675	1.429	0.18375	0.070625	0.081735	-4.35793	0.001334	-0.031096	4.43966	0.00124	-9.95428	0.00015	-0.05895	9.95552	-18.3793	0.13125	0.37454	2.9508	0.081875	0.3801	0.066875	0.091875	0.011705	-0.02412	0.00042	-0.00054	0.035825	0.18349	-0.06629	0.006445	-0.001855	0.24978	14
1	Dominant	B2	Sham	3	4	5	-631.363	0.26875	2.783	-85.1463	0.29	1.126	0.246875	0.12	2.12248	-0.231469	0.01932	-0.00295	2.35395	0.01795	-9.32124	0.00055	-0.04905	9.33919	-6.49174	0.124375	0.29627	-6.2814	0.095625	0.5807	0.049375	0.1025	0.24597	-0.211182	0.007355	-0.006645	0.457152	0.014975	-0.11164	0.00065	-0.00166	0.126615	14
1	Dominant	B2	Sham	3	4	6	-1333.55	0.494375	2.639	-76.7055	0.2975	1.236	0.29625	0.13375	1.42633	-0.194971	0.01098	-0.00332	1.6213	0.253255	-14.3333	0.005255	-0.059035	14.5866	-4.67093	0.124375	0.22431	-8.09617	0.38125	0.5642	0.070625	0.14125	0.96136	-0.655741	0.01378	-0.02345	1.6171	0.015455	-0.066465	0.0006	-0.00133	0.08192	14
1	Dominant	B2	Sham	3	4	7	-475.223	0.275625	1.983	-222.428	0.50125	1.181	0.2475	0.126875	0.036735	-2.6324	0.0016	-0.01145	2.66914	0.00566	-7.19668	0.00015	-0.03915	7.20234	-22.5764	0.364375	0.152	-15.5686	0.173125	0.8265	-0.130625	0.06	1.72141	-0.289912	0.03568	-0.00455	2.01133	0.200955	-0.043835	0.0018	-0.0009	0.24479	14
1	Dominant	B2	Sham	3	4	8	-333.474	0.19875	2.597	-124.039	0.395625	1.44	0.169375		0.0392	-4.16625	0.00105	-0.02335	4.20545		-4.51228		-0.0447	4.51228	-35.7342	0.29	0.5277	48.3251	0.43125	0.82992		0.088125	2.06067	-2.66047	0.04219	-0.06315	4.72114	0.132485	-0.97846	0.0016	-0.0134	1.11095	14
1	Dominant	B2	Sham	3	5	1	-365.719	0.189375	2.436	-68.6755	0.25	0.5495	0.348125	0.128125	2.28135	-0.146214	0.01815	-0.0026	2.42756		-9.59655		-0.0595	9.59655	-24.6739	0.15625	0.59888	0.0874	0.078125	0.7007	0.041875	0.088125	0.050795	-0.093783	0.002	-0.00345	0.144578	0.260765	-0.00761	0.00913	-0.00038	0.268375	15
1	Dominant	B2	Sham	3	5	2	-1145.91	0.598125	2.43	-211.073	0.416875	1.127	0.17375	0.105625	1.98754	-0.37049	0.0113	-0.0088	2.35803	2.81449	-4.20426	0.02028	-0.0202	7.01876	-8.70451	0.17	0.52704	7.17655	0.089375	0.6948	0.0075	0.07	0.402595	-0.098414	0.01409	-0.00316	0.501009	0.07034	-0.041155	0.00105	-0.00085	0.111495	15
1	Dominant	B2	Sham	3	5	3	-596.218	0.2725	3.649	-197.024	0.340625	1.142	0.181875	0.090625	0.01673	-2.01094	0.00027	-0.01273	2.02767	0.05759	-4.597	0.00173	-0.02685	4.65459	-7.75899	0.120625	0.44731	0.1885	0.113125	0.759	0.05625	0.085	0.260715	-0.05506	0.00953	-0.00215	0.315775	0.04248	-0.05062	0.00134	-0.00091	0.0931	15
1	Dominant	B2	Sham	3	5	4	-909.55	0.439375	3.198	-226.793	0.42375	1.122	0.14375	0.090625	0.050411	-6.43438	0.000956	-0.025044	6.48479	3.12722	-4.70335	0.02718	-0.04115	7.83058	-15.0393	0.155625	0.373	1.5497	0.064375	0.3821	0.049375	0.1375	0.0785	-0.008265	0.003225	-0.000275	0.086765	0.031275	-0.209626	0.00075	-0.00575	0.240901	15
1	Dominant	B2	Sham	3	5	5	-486.051	0.2425	2.805	-110.524	0.2725	1.113	0.204375	0.09875	3.1551	-0.154974	0.0247735	-0.0018265	3.31007	0.50459	-4.21283	0.01473	-0.0441	4.71742	-14.8347	0.1525	0.3	0.9599	0.09625	0.5022	0.084375	0.105625	0.017745	-0.276624	0.0004	-0.0078	0.294369	0.048575	-0.08037	0.00121	-0.00135	0.128945	15
1	Dominant	B2	Sham	3	5	6	-408.823	0.204375	2.496	-298.592	0.87	1.78	0.12875	0.12125	1.94957	-3.37316	0.015455	-0.028145	5.32273	0.015935	-4.94154	0.00079	-0.03641	4.95747	-4.61421	0.141875	0.22431	10.7315	0.08875	0.4164	0.049375	0.09875	0.103135	-0.954992	0.00511	-0.03075	1.05813	0.0756	-0.03601	0.00112	-0.00085	0.11161	15
1	Dominant	B2	Sham	3	5	7	-223.539	0.211875	1.547	-226.25	0.424375	1.532	0.219375	0.0675	0.025045	-2.89937	0.00089	-0.0136	2.92441	0.48961	-2.10114	0.01114	-0.01925	2.59075	-7.33865	0.211875	0.149	-2.00816	0.360625	0.546	0.00375	0.12375	1.48133	-0.089486	0.01948	-0.00421	1.57081	0.13368	-0.043565	0.003445	-0.001056	0.177245	15
1	Dominant	B2	Sham	3	5	8	-1216.52	0.84	2.366	-88.0456	0.303125	1.383	0.234375		0.044228	-2.54559	0.001072	-0.022528	2.58982	2.57527	-30.4622	0.01749	-0.1111	33.0375	-11.4991	0.1775	0.1343	-16.9751	0.103125	0.4085		0.13375	1.15335	-0.075912	0.02569	-0.001468	1.22926	0.001485	-0.386602	5e-05	-0.00455	0.388087	15
1	Dominant	B2	Sham	4	1	1	-608	0.38875	2.177	-112.978	0.240625	1.151	0.21875	0.161875	3.75327	-0.054841	0.033177	-0.001316	3.80811	0.0380546	-4.60841	0.00155	-0.03205	4.64647	-13.5285	0.205	0.59969	-3.8087	0.113125	0.9327	0.035625	0.053125	0.042135	-0.414216	0.00128	-0.01102	0.45635	0.22643	-0.015165	0.0022	-0.0004	0.241595	16
1	Dominant	B2	Sham	4	1	2	-306.257	0.318125	1.653	-167.211	0.325	1.134	0.198125	0.105625	2.183	-0.223886	0.0143	-0.0078	2.40689	0.031734	-6.00821	0.0008	-0.0368	6.03995	-19.1758	0.205	0.522	-13.0346	0.099375	0.968	0.138125	0.169375	0.145785	-0.059265	0.00508	-0.00106	0.20505	0.023315	-0.34505	0.00045	-0.00405	0.368365	16
1	Dominant	B2	Sham	4	1	3	-555.98	0.43125	2.363	-139.799	0.375	0.926	0.126875	0.09875	0.067945	-1.47704	0.001305	-0.010245	1.54498	0.402741	-6.03266	0.006165	-0.036785	6.4354	-19.348	0.155625	0.44831	17.2157	0.11	0.4971	0.091875	0.148125	0.00806	-0.674778	0.00045	-0.01375	0.682838	0.029675	-0.576051	0.0004	-0.0173	0.605726	16
1	Dominant	B2	Sham	4	1	4	-447.041	0.34625	1.938	-136.322	0.41	0.8856	0.13375	0.091875	0.065185	-4.6625	0.0008	-0.0192	4.72769	0.08885	-5.9802	0.00155	-0.03455	6.06905	-13.9922	0.176875	0.37331	1.74935	0.113125	0.4931	0.049375	0.085	0.311685	-0.054075	0.01025	-0.0015	0.36576	0.034135	-0.28812	0.00085	-0.00326	0.322255	16
1	Dominant	B2	Sham	4	1	5	-269.627	0.141875	1.965	-167.491	0.275625	1.68	0.246875	0.12	4.59762	-0.0351725	0.03847	-0.00141	4.63279	0.0018	-4.57454	0.00016	-0.03977	4.57634	-9.9304	0.159375	0.29731	0.81765	0.078125	0.3421	0.035	0.12375	0.1181	-0.01089	0.00294	-0.00045	0.12899	0.022645	-0.246966	0.0008	-0.0041	0.269611	16
1	Dominant	B2	Sham	4	1	6	-1155.5	0.621875	2.357	-43.5726	0.240625	1.168	0.204375	0.14125	0.265765	-0.189566	0.00565	-0.00435	0.455331	0.076805	-28.2381	0.00165	-0.07205	28.3149	-7.19955	0.159375	0.22865	-9.82355	0.106875	0.681	0.03875	0.11625	1.26351	-0.06746	0.04127	-0.00232	1.33096	0.01403	-0.091452	0.00055	-0.00115	0.105482	16
1	Dominant	B2	Sham	4	1	7	-951.886	0.62125	1.979	-252.374	0.473125	1.761	0.233125	0.06375	0.032695	-3.6731	0.001015	-0.016545	3.7058	2.37038	-11.6405	0.02931	-0.03679	14.0109	-6.9787	0.120625	0.147	-15.7589	0.11	0.7278	0.063125	0.1625	1.43139	-0.04778	0.04109	-0.0014	1.47917	0.0314715	-0.170345	0.001015	-0.003015	0.201817	16
1	Dominant	B2	Sham	4	1	8	-492.795	0.23375	2.86	-141.72	0.325	1.702	0.41625		0.031425	-4.21817	0.001155	-0.029045	4.24959	0.044395	-7.36809	0.001285	-0.043415	7.41249	-13.5453	0.163125	0.3176	0.650038	0.09625	0.1923		0.123125	0.173525	-0.142037	0.00473	-0.00355	0.315562	0.0122	-0.53215	0.00045	-0.01525	0.54435	16
1	Dominant	B2	Sham	4	2	1	-660.523	0.254375	3.458	-205.124	0.275625	1.483	0.24	0.12	6.24674	-0.032881	0.0579	-0.00148	6.27962		-12.4319	5e-05	-0.07775	12.4319	-18.7265	0.12375	0.59665	-0.3955	0.085	0.799	0.08125	0.095625	0.984851	-0.0206944	0.0172885	-0.0014115	1.00555	0.01043	-0.269775	0.0004	-0.00542	0.280205	17
1	Dominant	B2	Sham	4	2	2	-450.25	0.2125	2.981	-316.223	0.4875	0.9679	0.1975	0.113125	3.35145	-0.118862	0.01147	-0.0038	3.47031	0.029868	-7.09785	0.00105	-0.03595	7.12772	-10.691	0.12375	0.52231	-9.4524	0.315	0.7951	0.056875	0.148125	1.97125	-0.546164	0.049505	-0.008765	2.51741	0.017315	-0.16503	0.00069	-0.00392	0.182345	17
1	Dominant	B2	Sham	4	2	3	-396.677	0.2475	1.984	-98.2622	0.211875	1.16	0.24	0.169375	0.00465	-0.985126	0.00045	-0.00965	0.989776	0.010811	-5.77591	0.00035	-0.03705	5.78672	-9.60583	0.159375	0.44965	-24.4407	0.12375	1.244	0.0425	0.091875	1.53893	-0.04998	0.03348	-0.00118	1.58892	0.046425	-0.337932	0.00101	-0.005498	0.384357	17
1	Dominant	B2	Sham	4	2	4	-577.962	0.248125	3.011	-458.353	0.86125	1.907	0.126875	0.070625	0.49361	-12.5066	0.00324	-0.03545	13.0002	0.28815	-4.26304	0.008815	-0.026415	4.55119	-8.03089	0.120625	0.37331	-5.6039	0.11	0.9702	0.088125	0.070625	0.52765	-0.084245	0.019335	-0.002375	0.611895	0.025895	-0.04897	0.00074	-0.001	0.074865	17
1	Dominant	B2	Sham	4	2	5	-798.209	0.360625	3.06	-60.0959	0.226875	0.9005	0.275	0.126875	1.99617	-0.0439825	0.0175075	-0.0011935	2.04015	0.01935	-12.5514	0.00075	-0.06025	12.5708	-7.82783	0.12375	0.29731	-4.9991	0.1275	0.594	0.08125	0.1025	0.877765	-0.059425	0.01994	-0.00195	0.93719	0.005535	-0.055285	0.000185	-0.001045	0.06082	17
1	Dominant	B2	Sham	4	2	6	-467.893	0.2475	2.708	-159.806	0.445	1.137	0.211875	0.0425	2.13802	-0.04243	0.010665	-0.001285	2.18045	0.09123	-7.92888	0.00354	-0.0454	8.02011	-16.7912	0.17375	0.224	-12.53	0.10625	0.8841	0.06375	0.070625	1.22916	-0.013255	0.04131	-0.00052	1.24242	0.083195	-0.519134	0.001415	-0.007915	0.602329	17
1	Dominant	B2	Sham	4	2	7	-973.657	0.649375	2.948	-150.362	0.304375	1.754	0.21875	0.1125	0.23749	-1.76702	0.0032	-0.0148	2.00451	2.36207	-15.1053	0.01678	-0.0787	17.4674	-33.639	0.20125	0.68	-4.38045	0.095625	0.4025	0.02875	0.113125	0.286295	-0.162246	0.00791	-0.00435	0.448541	0.048707	-1.19497	0.00123	-0.02917	1.24368	17
1	Dominant	B2	Sham	4	2	8	-354.487	0.205625	1.867	-200.471	0.416875	1.448	0.169375		0.150112	-5.61747	0.0031	-0.0272	5.76758	0.16127	-3.87306	0.00642	-0.03208	4.03433	-16.0337	0.27875	0.078	-3.77114	0.085	0.4641		0.145	0.40713	-0.048775	0.01134	-0.001204	0.455905	0.03639	-0.35075	0.00075	-0.00235	0.38714	17
1	Dominant	B2	Sham	4	3	1	-1089.58	0.520625	3.373	-85.3657	0.24875	0.9786	0.33875	0.1025	2.86602	-0.089189	0.03465	-0.00225	2.95521	0.0178	-18.5038	0.00075	-0.05935	18.5217	-11.6626	0.116875	0.59831	-37.1497	0.356875	1.012	0.074375	0.11625	0.368545	-0.87828	0.005975	-0.008715	1.24682	0.189675	-0.05186	0.00654	-0.00169	0.241535	18
1	Dominant	B2	Sham	4	3	2	-401.681	0.273125	2.164	-149.916	0.24875	0.9964	0.205625	0.096875	1.19798	-0.280348	0.01066	-0.00461	1.47833	0.026568	-5.47648	0.00065	-0.02645	5.50305	-20.07	0.116875	0.521	19.8091	0.099375	0.6033	0.0775	0.113125	2.21962	-0.069385	0.05123	-0.00225	2.289	0.0881	-0.050455	0.00373	-0.00086	0.138555	18
1	Dominant	B2	Sham	4	3	3	-358.469	0.254375	2.134	-46.312	0.20625	0.7508	0.205625	0.115	0.448075	-0.448882	0.00672	-0.00585	0.896957	0.005883	-6.17947	0.00063	-0.03773	6.18535	-6.92589	0.099375	0.44688	1.88265	0.078125	0.6552	0.088125	0.130625	0.907885	-0.006405	0.024685	-0.000435	0.91429	0.011065	-0.15642	0.00045	-0.00315	0.167485	18
1	Dominant	B2	Sham	4	3	4	-555.33	0.290625	2.784	-40.1224	0.20625	0.7362	0.254375	0.054375	0.132635	-1.08362	0.0019905	-0.0134095	1.21625	0.00135	-8.28124	5e-05	-0.04455	8.28259	-27.7961	0.17	0.37231	3.73613	0.081875	0.6123	0.031875	0.09875	0.92423	-0.024275	0.03137	-0.00138	0.948505	0.34973	-0.05986	0.005855	-0.001725	0.40959	18
1	Dominant	B2	Sham	4	3	5	-557.64	0.2725	2.92	-29.5885	0.1825	0.9509	0.284375	0.126875	0.68661	-0.030206	0.01214	-0.001281	0.716816	0.0211	-7.80213	0.00127	-0.048	7.82323	-8.31236	0.141875	0.29731	-32.4671	0.10625	1.649	0.066875	0.148125	0.777865	-0.536952	0.03052	-0.0203	1.31482	0.030085	-0.100741	0.00125	-0.00274	0.130826	18
1	Dominant	B2	Sham	4	3	6	-423.543	0.230625	2.002	-13.2426	0.1825	0.5803	0.265625	0.120625	0.2419	-0.102235	0.0035	-0.0012	0.344135	0.050505	-5.29427	0.00178	-0.0394	5.34477	-12.7579	0.258125	0.221	3.2274	0.07125	0.3702	-0.0775	0.14125	0.36986	-0.016965	0.011875	-0.000755	0.386825	0.09621	-0.323653	0.0012	-0.0022	0.419863	18
1	Dominant	B2	Sham	4	3	7	-434.574	0.224375	2.454	-74.0063	0.24875	1.396	0.22375	0.096875	0.034885	-0.946354	0.00074	-0.00931	0.981239	0.0125	-7.50023	0.0004	-0.0509	7.51274	-7.3474	0.145	0.14731	-5.14034	0.11375	0.3657	0.0675	0.148125	0.729655	-0.065245	0.012265	-0.001375	0.7949	0.095566	-0.03139	0.0017235	-0.0009345	0.126956	18
1	Dominant	B2	Sham	4	3	8	-254.174	0.20625	1.642	-80.5409	0.315	1.212	0.1575		0.25442	-2.46691	0.00345	-0.02035	2.72133	0.01197	-3.427	0.00078	-0.0301	3.43897	-9.20812	0.20875	0.1436	-0.770439	0.0675	0.1342		0.18	0.038065	-0.0623475	0.0012925	-0.0012075	0.100413	0.0121285	-0.242151	0.0004	-0.0032	0.25428	18
1	Dominant	B2	Sham	4	4	1	-1143.93	0.454375	3.017	-83.8307	0.245625	0.6028	0.208125	0.118125	2.33638	-0.232075	0.01628	-0.0024	2.56846	0.183261	-18.2105	0.00305	-0.07155	18.3937	-4.63945	0.07625	0.60131	11.7294	0.085625	0.6013	0.12125	0.1025	0.35843	-0.0511382	0.01007	-0.00136	0.409568	0.032005	-0.013905	0.0007	-0.00061	0.04591	19
1	Dominant	B2	Sham	4	4	2	-401.198	0.3	2.165	-128.142	0.309375	1.135	0.20875	0.090625	1.30947	-0.107795	0.01434	-0.00172	1.41726	0.049443	-8.13322	0.002715	-0.041455	8.18266	-6.79595	0.1275	0.52231	0.9751	0.060625	0.5498	0.033125	0.124375	0.200335	-0.04233	0.00677	-0.0015	0.242665	0.001105	-0.095985	0.0001	-0.00185	0.09709	19
1	Dominant	B2	Sham	4	4	3	-1303.05	1.08937	2.119	-74.7416	0.254375	0.8055	0.2175	0.09125	0.04218	-1.17474	0.001465	-0.010165	1.21692	0.885327	-26.8952	0.005931	-0.076169	27.7805	-4.77351	0.0975	0.44662	-17.5728	0.094375	1.205	0.09375	0.103125	0.306845	-0.156704	0.0127	-0.0058	0.463549	0.035295	-0.204441	0.000935	-0.005723	0.239736	19
1	Dominant	B2	Sham	4	4	4	-1320.91	0.644375	2.737	-1130.42	1.08	3.059	0.181875	0.10875	2.23307	-32.862	0.03032	-0.08107	35.0951	0.013915	-22.7655	0.0004	-0.0526	22.7794	-5.58268	0.121875	0.372	6.8928	0.07	0.4445	0.045	0.10875	0.00887	-0.035875	0.0004	-0.0012	0.044745	0.042905	-0.03785	0.00085	-0.00106	0.080755	19
1	Dominant	B2	Sham	4	4	5	-752.664	0.418125	2.449	-345.168	0.426875	1.656	0.118125	0.090625	8.92691	-0.121326	0.043	-0.001111	9.04824	0.025535	-12.4242	0.00055	-0.03925	12.4497	-4.99754	0.1425	0.29631	1.8481	0.109375	0.3911	0.066875	0.085	0.120605	-0.15337	0.00354	-0.00348	0.273975	0.037485	-0.043645	0.001215	-0.000775	0.08113	19
1	Dominant	B2	Sham	4	4	6	-1380.76	0.79	2.457	-183.292	0.345625	1.972	0.245	0.0725	1.43627	-0.047705	0.017205	-0.000815	1.48398	0.067615	-26.3515	0.00075	-0.05685	26.4191	-13.2275	0.24875	0.223	1.21684	0.073125	0.4463	-0.081875	0.09375	0.03094	-0.14915	0.00178	-0.00467	0.18009	0.04991	-0.383616	0.000955	-0.004645	0.433526	19
1	Dominant	B2	Sham	4	4	7	-611.758	0.30875	2.301	-176.339	0.318125	1.347	0.2	0.08125	0.206235	-1.87556	0.0048	-0.0087	2.0818	0.01304	-17.2365	0.00045	-0.09195	17.2495	-11.4022	0.11875	0.2596	-6.4645	0.0975	0.3471	0.084375	0.12375	1.56222	-0.07015	0.041615	-0.001855	1.63237	0.021283	-0.28362	0.0007	-0.0064	0.304903	19
1	Dominant	B2	Sham	4	4	8	-371.876	0.236875	1.456	-63.8028	0.29125	1.257	0.2175		0.10249	-1.88451	0.00135	-0.02045	1.987	0.14582	-4.45699	0.00415	-0.02915	4.60281	-32.2959	0.185	0.5315	-9.19742	0.094375	0.5587		0.103125	0.510765	-0.071094	0.0187	-0.00155	0.581859	0.008265	-0.67938	0.0004	-0.0126	0.687645	19
1	Dominant	B2	Sham	4	5	1	-719.083	0.318125	2.621	-325.967	0.375	1.407	0.225625	0.09875	11.0736	-0.113957	0.048835	-0.002175	11.1875	0.01489	-9.19615	0.00075	-0.03325	9.21104	-23.4404	0.179375	0.59665	-22.1374	0.09125	1.284	-0.00625	0.0875	0.009903	-0.782287	0.0011	-0.0185	0.79219	0.045185	-0.058355	0.0009	-0.0019	0.10354	20
1	Dominant	B2	Sham	4	5	2	-517.279	0.2825	3.006	-390.845	0.35375	2.037	0.211875	0.13375	4.00474	-0.2567	0.02333	-0.00645	4.26144	0.203344	-3.98426	0.00549	-0.0256	4.1876	-13.7629	0.281875	0.52331	1.73115	0.100625	0.536	-0.111875	0.09375	0.354145	-0.070705	0.01046	-0.00115	0.42485	0.148295	-0.09339	0.0009	-0.0015	0.241685	20
1	Dominant	B2	Sham	4	5	3	-623.102	0.318125	2.629	-267.488	0.318125	1.656	0.225625	0.14875	0.138265	-2.53673	0.00165	-0.01835	2.675	0.013865	-10.4651	0.000665	-0.047035	10.4789	-7.1742	0.1425	0.44931	-0.8964	0.073125	0.5377	0.024375	0.118125	0.115615	-0.030155	0.00384	-0.00162	0.14577	0.028925	-0.091405	0.0008	-0.00156	0.12033	20
1	Dominant	B2	Sham	4	5	4	-1105.62	0.438125	2.729	-192.489	0.261875	1.625	0.204375	0.105625	0.03961	-5.43274	0.0011	-0.0414	5.47235	0.016115	-12.8029	0.0004	-0.0304	12.819	-7.75981	0.145625	0.373	-13.5316	0.094375	0.8759	0.048125	0.111875	0.667545	-0.03795	0.02268	-0.00095	0.705495	0.01403	-0.166805	0.0007	-0.0015	0.180835	20
1	Dominant	B2	Sham	4	5	5	-633.996	0.240625	2.407	-245.033	0.296875	2.281	0.233125	0.155	6.36419	-0.08996	0.05785	-0.0014	6.45415	0.024345	-8.21807	0.00092	-0.04438	8.24242	-15.9303	0.1825	0.298	-4.4136	0.073125	0.5437	0.005625	0.118125	0.52678	-0.044165	0.016925	-0.002105	0.570945	0.00722	-0.274905	0.0004	-0.0044	0.282125	20
1	Dominant	B2	Sham	4	5	6	-484.644	0.261875	2.124	-171.424	0.275625	1.658	0.24	0.126875	1.14663	-0.180898	0.008135	-0.002835	1.32752	0.017735	-7.43144	0.0004	-0.0355	7.44917	-8.43312	0.2275	0.22431	-17.0856	0.109375	0.9443	-0.060625	0.088125	1.25581	-0.04214	0.04031	-0.00146	1.29794	0.04437	-0.056115	0.00076	-0.00074	0.100485	20
1	Dominant	B2	Sham	4	5	7	-365.048	0.2475	1.802	-286.295	0.381875	1.882	0.134375	0.041875	0.02055	-5.58952	0.00124	-0.03644	5.61007	0.11559	-5.16971	0.0026	-0.0312	5.2853	-8.22893	0.1575	0.14631	-0.0867	0.085	0.1917	0.060625	0.10625	0.090555	-0.072055	0.0021	-0.00195	0.16261	0.0180775	-0.070655	0.0004	-0.0011	0.0887325	20
1	Dominant	B2	Sham	4	5	8	-684.94	0.248125	3.039	-218.675	0.254375	2.207	0.204375		0.028585	-6.04168	0.00105	-0.03105	6.07027	0.00976	-15.5459	0.0006	-0.0899	15.5556	-15.2903	0.200625	0.2414	2.12479	0.07625	0.2095		0.105625	0.190917	-0.099131	0.0068675	-0.0028325	0.290048	0.0414568	-0.150274	0.00085	-0.00115	0.191731	20
2	Non-dominant	B1	None	1	1	1	-524.971	0.388125	2.079	-510.564	0.455625	2.203	0.488125	0.084375	0.051767	-14.763	0.00115	-0.05805	14.8148	10.8963	-0.28455	0.04473	-0.0023	11.1809	-6.6603	0.144375	0.59988	-5.4922	0.1675	0.7532	0.136875	0.12125	0.30576	-0.20185	0.00548	-0.003	0.50761	0.15035	-0.01325	0.0023	-0.0004	0.1636	1
2	Non-dominant	B1	None	1	1	2	-707.383	0.4725	2.473	-311.238	0.405	1.284	0.35375	0.201875	0.638238	-2.6219	0.00815	-0.01755	3.26014	3.84589	-0.24955	0.01335	-0.00725	4.09544	-11.383	0.121875	0.52519	-4.9209	0.121875	0.7577	0.204375	0.189375	0.00615	-1.03025	0.0003	-0.0204	1.0364	0.2557	-0.0209	0.00435	-0.00075	0.2766	1
2	Non-dominant	B1	None	1	1	3	-387.665	0.37125	1.678	-256.05	0.37125	2.371	0.3875	0.0675	1.84037	-0.7178	0.01067	-0.0182	2.55817	3.74469	-0.29372	0.0192	-0.00429	4.0384	-12.3538	0.114375	0.449	-2.9227	0.145	0.7033	0.189375	0.22	0.0234	-1.31765	0.0005	-0.0298	1.34105	0.19615	-0.00215	0.00295	-0.00035	0.1983	1
2	Non-dominant	B1	None	1	1	4	-740.226	0.62375	2.09	-361.11	0.539375	1.842	0.185625	0.35375	11.9742	-0.13236	0.05667	-0.0012	12.1066	16.9074	-0.1079	0.05472	-0.00145	17.0153	-7.35723	0.1675	0.376	-12.3142	0.16	0.72	0.136875	0.16625	0.189369	-0.7973	0.00165	-0.01585	0.986669	0.08945	-0.04075	0.0019	-0.0006	0.1302	1
2	Non-dominant	B1	None	1	1	5	-369.727	0.354375	1.205	-257.352	0.624375	1.286	0.28625	0.134375	0.298816	-8.3181	0.00245	-0.03415	8.61692	5.63945		0.0269		5.63945	-14.3352	0.31875	0.30231	6.0674	0.136875	0.317	0.023125	0.12125	0.044239	-0.32305	0.00135	-0.00455	0.367289	0.19855	-0.05375	0.00105	-0.00075	0.2523	1
2	Non-dominant	B1	None	1	1	6	-418.729	0.405	1.533	-149.607	0.438125	1.468	0.23625	0.0675	0.07285	-1.19335	0.00065	-0.00815	1.2662	7.85244	-0.04655	0.03568	-0.0011	7.89899	-11.2109	0.1825	0.2255	5.7238	0.09875	0.2461	0.166875	0.1975	0.02065	-0.31135	0.0005	-0.0068	0.332	0.132	-0.01955	0.00265	-0.00055	0.15155	1
2	Non-dominant	B1	None	1	1	7	-540.51	0.708125	1.911	-307.836	0.471875	1.818	0.185625	0.135	3.32283	-0.0958	0.0124	-0.0025	3.41863	5.06321	-0.21315	0.0167	-0.0012	5.27636	-10.9412	0.19	0.15077	-5.5638	0.121875	0.4535	0.11375	0.189375	0.0596	-0.49105	0.00125	-0.01715	0.55065	0.17285	-0.02755	0.0024	-0.0008	0.2004	1
2	Non-dominant	B1	None	1	1	8	-351.405	0.253125	2.018	-494.516	0.505625	2.155	0.30375		15.3739	-0.00295	0.0486	-0.00095	15.3769	6.2852	-0.1605	0.0466	-0.00585	6.4457	-14.6772	0.280625	0.2429	-3.65508	0.175	0.212		0.1975	0.159952	-0.5571	0.00225	-0.00675	0.717052	0.295379	-0.0733	0.00425	-0.00115	0.368679	1
2	Non-dominant	B1	None	1	2	1	-427.063	0.364375	1.405	-163.448	0.394375	0.7005	0.258125	0.364375	0.181464	-4.4221	0.00243	-0.0189	4.60356	5.87538	-0.0509	0.0224	-0.0009	5.92628	-7.95247	0.1675	0.59731	2.0655	0.144375	0.7979	0.10625	0.11375	0.086655	-1.12168	0.002355	-0.026445	1.20834	0.21875	-0.0252	0.0039	-0.0006	0.24395	2
2	Non-dominant	B1	None	1	2	2	-1199.45	0.636875	1.904	-243.526	0.33375	1.322	0.364375	0.166875	0.100272	-2.22305	0.002665	-0.0156	2.32332	22.9222	-0.0055	0.0371	-0.0001	22.9277	-5.63088	0.175	0.52331	5.57785	0.121875	0.5851	0.10625	0.166875	0.0325	-0.2122	0.0009	-0.0034	0.2447	0.0758	-0.048	0.0013	-0.0009	0.1238	2
2	Non-dominant	B1	None	1	2	3	-356.584	0.395	1.371	-244.43	0.470625	1.455	0.33375	0.181875	2.24613	-1.2493	0.01395	-0.02675	3.49543	5.70663	-0.03375	0.02015	-0.00065	5.74038	-5.46337	0.106875	0.44931	7.2784	0.10625	0.4671	0.12125	0.205	0.0552	-0.88035	0.00135	-0.02775	0.93555	0.04335	-0.0267	0.00085	-0.00085	0.07005	2
2	Non-dominant	B1	None	1	2	4	-599.405	0.364375	1.681	-316.504	0.334375	1.691	0.318125	0.181875	8.6519	-0.0214	0.04453	-0.00125	8.6733	9.79012	-0.1362	0.0283	-0.0035	9.92632	-19.7541	0.136875	0.375	-5.0273	0.1825	0.524	0.09875	0.181875	0.157853	-0.44925	0.0016	-0.0059	0.607103	0.1101	-0.7021	0.003	-0.0134	0.8122	2
2	Non-dominant	B1	None	1	2	5	-382.179	0.30375	1.38	-267.769	0.349375	2.373	0.33375	0.2125	0.081465	-7.6625	0.0014	-0.0956	7.74397	4.54447	-0.02485	0.0216	-0.0011	4.56932	-7.76532	0.145	0.299	1.3493	0.16	0.4972	0.098125	0.15875	0.083005	-0.9065	0.001826	-0.02095	0.989505	0.09025	-0.0538	0.0024	-0.0018	0.14405	2
2	Non-dominant	B1	None	1	2	6	-243.853	0.228125	1.378	-298.202	0.470625	1.823	0.196875	0.166875	0.130063	-4.10455	0.00459	-0.032	4.23461	1.29274	-0.0242	0.0087	-0.0003	1.31694	-6.53698	0.16	0.226	-3.2662	0.1675	0.5199	0.174375	0.12125	0.0222	-1.3543	0.0004	-0.0344	1.3765	0.119	-0.0382	0.0021	-0.0007	0.1572	2
2	Non-dominant	B1	None	1	2	7	-246.303	0.31875	1.511	-397.961	0.500625	2.697	0.1975	0.10625	3.87193	-0.12815	0.02944	-0.00695	4.00008	1.55061	-0.16095	0.013	-0.0032	1.71156	-13.0177	0.183125	0.2096	1.57745	0.136875	0.2417	0.090625	0.174375	0.04315	-0.4788	0.00065	-0.01255	0.52195	0.24021	-0.0288	0.0035	-0.0009	0.26901	2
2	Non-dominant	B1	None	1	2	8	-182.275	0.243125	0.6684	-321.071	0.591875	1.818	0.13625		9.41784	-0.20615	0.03676	-0.0029	9.62399	0.04215	-0.8198	0.00155	-0.00675	0.86195	-10.0057	0.1825	0.1535	13.5871	0.1675	0.49773		0.2125	0.0645034	-0.40295	0.0011	-0.0065	0.467453	0.188213	-0.04425	0.0027	-0.0009	0.232463	2
2	Non-dominant	B1	None	1	3	1	-186.371	0.2025	1.067	-190.082	0.30375	1.138	0.278125	0.176875	0.064784	-6.1843	0.00115	-0.04355	6.24908	3.13968	-0.04756	0.01897	-0.00082	3.18724	-9.44936	0.144375	0.59631	-10.111	0.16	0.7314	0.09125	0.159375	0.293471	-0.826005	0.0030865	-0.0201135	1.11948	0.2463	-0.00865	0.0035	-0.0007	0.25495	3
2	Non-dominant	B1	None	1	3	2	-404.526	0.329375	2.637	-243.611	0.3675	1.393	0.201875	0.189375	0.232314	-2.8199	0.0056	-0.0175	3.05221	3.88414	-0.0868	0.01875	-0.00155	3.97094	-12.1646	0.144375	0.52331	5.37405	0.129375	0.6222	0.09875	0.151875	0.01975	-0.5951	0.00075	-0.01435	0.61485	0.14135	-0.05105	0.00525	-0.00095	0.1924	3
2	Non-dominant	B1	None	1	3	3	-537.025	0.27875	2.647	-214.254	0.38	1.377	0.214375	0.201875	4.54855	-0.0376	0.03055	-0.00175	4.58615	7.54428	-0.0212	0.04178	-0.00055	7.56548	-8.78033	0.121875	0.448	-4.76305	0.136875	0.7176	0.151875	0.174375	0.0356	-0.94655	0.00075	-0.02305	0.98215	0.2215	-0.00805	0.00495	-0.00075	0.22955	3
2	Non-dominant	B1	None	1	3	4	-537.569	0.341875	1.99	-158.154	0.29125	1.456	0.24	0.189375	5.50301	-0.02105	0.03703	-0.0011	5.52406	2.47531	-0.20125	0.0297	-0.0027	2.67656	-10.037	0.16	0.37696	3.31865	0.129375	0.4433	0.053125	0.181875	0.140918	-0.1298	0.0016	-0.0032	0.270718	0.305227	-0.0057	0.00804	-0.0004	0.310927	3
2	Non-dominant	B1	None	1	3	5	-184.262	0.26625	1.425	-494.793	0.645	1.48	0.2275	0.12625	0.179031	-15.829	0.00365	-0.056	16.008	0.65615	-0.0653	0.00485	-0.00065	0.72145	-28.2454	0.205	0.29823	-11.2039	0.175	0.64	0.08375	0.13625	0.116338	-0.65175	0.0024	-0.01585	0.768088	0.360319	-0.03705	0.00678	-0.00205	0.397369	3
2	Non-dominant	B1	None	1	3	6	-277.84	0.31625	1.213	-256.074	0.27875	2.102	0.278125	0.176875	0.743295	-2.9037	0.02173	-0.0224	3.64699	0.924275	-0.08315	0.01937	-0.00105	1.00742	-11.281	0.1825	0.23031	-18.2437	0.16	0.7545	0.10625	0.14375	0.0233	-1.5426	0.00045	-0.03935	1.5659	0.199802	-0.0234	0.003503	-0.00055	0.223202	3
2	Non-dominant	B1	None	1	3	7	-917.822	0.75875	1.27	-226.226	0.29125	2.021	0.214375	0.11375	2.52582	-0.18535	0.018	-0.0041	2.71117	10.6022	-0.18135	0.0215	-0.0014	10.7835	-9.39456	0.151875	0.148	-5.9383	0.151875	0.4814	0.1975	0.1825	0.08501	-0.74975	0.0018	-0.0231	0.83476	0.161739	-0.03745	0.00369	-0.0012	0.199189	3
2	Non-dominant	B1	None	1	3	8	-139.443	0.190625	0.59977	-236.207	0.32875	2.007	0.189375		7.15652	-0.0813	0.04804	-0.00125	7.23782	2.36865	-0.11315	0.02454	-0.00285	2.4818	-9.83024	0.1975	0.1105	6.99671	0.151875	0.18727		0.1975	0.329417	-0.16425	0.00757	-0.00375	0.493667	0.101479	-0.02825	0.001515	-0.00055	0.129729	3
2	Non-dominant	B1	None	1	4	1	-89.1625	0.23	0.5817	-240.508	0.431875	1.828	0.2425	0.161875	0.134624	-9.81065	0.0012	-0.0882	9.94527	1.42323	-0.00176	0.0114	-0.0001	1.42499	-29.2844	0.219375	0.59831	-1.42465	0.169375	0.6671	0.05875	0.12625	0.0687016	-1.40595	0.001703	-0.02695	1.47465	0.705009	-0.0167	0.0159	-0.0003	0.721709	4
2	Non-dominant	B1	None	1	4	2	-890.468	0.405	3.294	-304.148	0.378125	1.561	0.269375	0.215625	0.232982	-2.6925	0.00583	-0.0152	2.92548	7.76295	-0.00894	0.02787	-0.00025	7.77189	-5.92275	0.126875	0.51	-4.4305	0.1275	0.755	0.143125	0.185	0.118802	-0.4247	0.0042	-0.01195	0.543502	0.10505	-0.00525	0.00185	-0.00055	0.1103	4
2	Non-dominant	B1	None	1	4	3	-567.871	0.364375	2.349	-450.191	0.45875	1.857	0.25625	0.201875	4.33152	-0.4871	0.0179	-0.0075	4.81862	7.63913	-0.00635	0.03353	-0.0003	7.64548	-8.57353	0.194375	0.44831	3.263	0.1275	0.4657	0.118125	0.1175	0.0459	-0.0332	0.00105	-0.00045	0.0791	0.16065	-0.2024	0.00285	-0.00355	0.36305	4
2	Non-dominant	B1	None	1	4	4	-553.005	0.378125	2.333	-273.33	0.431875	1.907	0.12125	0.094375	7.88559	-0.1481	0.04628	-0.0014	8.03369	4.0109	-0.548212	0.021165	-0.004735	4.55911	-6.64597	0.14375	0.35838	-15.2206	0.151875	0.7103	0.126875	0.210625	0.0219	-0.29195	0.00035	-0.00475	0.31385	0.20275	-0.0048	0.0023	-0.0005	0.20755	4
2	Non-dominant	B1	None	1	4	5	-241.425	0.2975	1.266	-182.69	0.310625	1.873	0.2425	0.175	0.193203	-5.15795	0.0014	-0.0453	5.35115	1.64478	-0.0906	0.01025	-0.00105	1.73538	-28.1805	0.25375	0.29831	-20.9276	0.16875	0.6919	0.143125	0.12625	0.3456	-0.0709	0.00525	-0.00325	0.4165	1.34968	-0.05605	0.02622	-0.00085	1.40573	4
2	Non-dominant	B1	None	1	4	6	-235.243	0.23	0.9171	-222.976	0.296875	1.43	0.29625	0.229375	0.0315	-1.97305	0.0004	-0.0132	2.00455	3.61004	-0.0616	0.03267	-0.00075	3.67164	-14.2097	0.286875	0.223	-8.3493	0.14375	0.511	0.041875	0.2275	0.04245	-1.21905	0.00105	-0.03835	1.2615	0.32978	-0.02545	0.00244	-0.00065	0.35523	4
2	Non-dominant	B1	None	1	4	7	-159.149	0.2025	0.542	-336.093	0.593125	1.402	0.27	0.12125	1.50747	-1.1501	0.0094	-0.0143	2.65757	5.06094	-0.01165	0.03602	-0.00215	5.07259	-27.7642	0.185625	0.7325	-10.6012	0.194375	0.5327	0.151875	0.185625	0.09705	-2.9252	0.00105	-0.07165	3.02225	0.607403	-0.04085	0.01622	-0.0011	0.648253	4
2	Non-dominant	B1	None	1	4	8	-614.041	0.445625	1.879	-288.246	0.45875	2.419	0.18875		7.60475	-0.0333	0.03942	-0.0009	7.63805	8.88848	-0.09445	0.03185	-0.00095	8.98293	-15.1151	0.21125	0.1589	5.59131	0.126875	0.23196		0.295	0.145761	-0.2987	0.00305	-0.00745	0.444461	0.299292	-0.0536585	0.00313	-0.0009	0.35295	4
2	Non-dominant	B1	None	1	5	1	-141.328	0.53125	1.268	-922.312	0.75875	1.494	0.318125	0.196875	0.056612	-29.3018	0.001942	-0.04275	29.3584	0.452975	-1.62016	0.0046	-0.0084	2.07313	-11.3254	0.091875	0.52888	-1.8426	0.1225	0.7945	0.16625	0.14375	0.057492	-0.995148	0.003076	-0.018794	1.05264	0.1628	-0.01605	0.00345	-0.00045	0.17885	5
2	Non-dominant	B1	None	1	5	2	-205.888	0.243125	1.411	-423.191	0.44	1.956	0.1975	0.10625	0.0332	-4.87115	0.00045	-0.01615	4.90435	0.0895	-0.412246	0.003135	-0.007235	0.501746	-9.92272	0.144375	0.52231	1.9734	0.121875	0.5927	0.12125	0.121875	0.04856	-0.1592	0.00175	-0.00455	0.20776	0.1043	-0.08435	0.0031	-0.0027	0.18865	5
2	Non-dominant	B1	None	1	5	3	-1170.82	0.6525	3.078	-323.188	0.30375	2.028	0.2275	0.12125	3.72048	-0.10494	0.01941	-0.00102	3.82542	11.7094	-0.4225	0.03405	-0.00315	12.1319	-5.09645	0.121875	0.448	-4.3912	0.129375	0.6179	0.211875	0.144375	0.177018	-0.108	0.0038	-0.0012	0.285018	0.09405	-0.0168	0.0013	-0.0004	0.11085	5
2	Non-dominant	B1	None	1	5	4	-369.853	0.38	1.632	-327.164	0.41	1.872	0.211875	0.045625	10.1695	-0.106115	0.04548	-0.00125	10.2757	0.537549	-1.56105	0.00635	-0.01195	2.0986	-10.7023	0.235625	0.374	2.58835	0.114375	0.3841	0.11375	0.136875	0.07345	-0.0104	0.00135	-0.00025	0.08385	0.29005	-0.06855	0.0039	-0.0009	0.3586	5
2	Non-dominant	B1	None	1	5	5	-761.422	0.455625	1.733	-901.529	0.6825	2.341	0.273125	0.10625	0.19518	-26.5257	0.00751	-0.0677	26.7209	14.4057	-0.0748	0.0516	-0.0009	14.4805	-28.8913	0.235625	0.299	-11.9306	0.151875	0.7083	0.11375	0.181875	0.02295	-2.6038	0.00055	-0.06025	2.62675	0.514057	-0.01005	0.00979	-0.00065	0.524107	5
2	Non-dominant	B1	None	1	5	6	-438.493	0.334375	1.803	-499.301	0.48625	2.298	0.15125	0.166875	1.97482	-4.5539	0.02625	-0.02095	6.52872	4.61332	-0.11725	0.03333	-0.00165	4.73057	-11.0032	0.19	0.22331	-9.673	0.16	0.5573	0.09125	0.2425	0.19417	-0.47465	0.00338	-0.0127	0.66882	0.171332	-0.01485	0.002666	-0.00045	0.186182	5
2	Non-dominant	B1	None	1	5	7	-214.263	0.273125	0.8926	-265.786	0.25875	1.723	0.34875	0.15125	1.51144	-0.143365	0.011055	-0.002575	1.65481	2.17583	-0.03	0.02579	-0.0021	2.20583	-7.94621	0.1525	0.14831	-8.60864	0.1675	0.3386	0.14375	0.196875	0.02805	-1.1472	0.00045	-0.02655	1.17525	0.121758	-0.0465	0.00223	-0.0008	0.168258	5
2	Non-dominant	B1	None	1	5	8	-142.52	0.243125	0.60015	-286.906	0.33375	2.186	0.31875		8.96087	-0.161474	0.046845	-0.001682	9.12234	2.05666	-0.02475	0.01673	-0.00065	2.08141	-11.4293	0.1825	0.1893	-2.40229	0.175	0.4152		0.166875	0.10862	-1.08855	0.0011	-0.0142	1.19717	0.238025	-0.044245	0.00358	-0.0006	0.28227	5
2	Non-dominant	B1	None	2	1	1	-248.579	0.265625	1.389	-276.878	0.29125	2.027	0.2025	0.189375	0.143674	-7.51925	0.0037	-0.0667	7.66292	3.07783	-0.037895	0.02215	-0.00045	3.11572	-38.0594	0.106875	0.59692	-10.1913	0.159375	0.7803	0.159375	0.151875	0.162172	-0.641835	0.00385	-0.0113	0.804007	0.701056	-0.00585	0.0167	-0.0004	0.706906	6
2	Non-dominant	B1	None	2	1	2	-316.577	0.31625	1.901	-274.403	0.32875	1.797	0.19	0.151875	0.0324	-3.6298	0.00075	-0.04305	3.6622	3.04978	-0.1034	0.02052	-0.0021	3.15318	-12.8698	0.145	0.525	-1.6152	0.151875	0.6481	0.14375	0.13625	0.200052	-0.17325	0.003992	-0.0024	0.373302	0.34425	-0.0118	0.00675	-0.00045	0.35605	6
2	Non-dominant	B1	None	2	1	3	-936.009	0.4175	2.259	-710.729	0.493125	2.036	0.164375	0.13875	8.27644	-0.02895	0.02448	-0.00045	8.30539	15.9548	-0.0467	0.057	-0.0007	16.0015	-2.04952	0.220625	0.42804	-1.4543	0.1375	0.6249	0.0525	0.181875	0.0202	-0.4447	0.0004	-0.0123	0.4649	0.04985	-0.13835	0.0013	-0.0012	0.1882	6
2	Non-dominant	B1	None	2	1	4	-545.32	0.29125	2.083	-465.43	0.316875	2.488	0.24	0.11375	14.0326	-0.035975	0.06833	-0.0011	14.0685	6.96057	-0.00365	0.03479	-0.0002	6.96422	-14.7141	0.1525	0.37492	-7.272	0.145	0.6173	0.12125	0.181875	0.07115	-0.185	0.00125	-0.00575	0.25615	0.41721	-0.0255	0.00565	-0.00065	0.44271	6
2	Non-dominant	B1	None	2	1	5	-875.795	0.43	2.337	-521.519	0.518125	1.841	0.265625	0.139375	0.089724	-15.6214	0.00145	-0.04385	15.7111	11.1737	-0.0421	0.03629	-0.0008	11.2158	-19.7998	0.27375	0.29881	-19.1209	0.1975	0.7415	0.060625	0.189375	0.167426	-1.5227	0.003542	-0.02845	1.69013	0.521348	-0.0393	0.00773	-0.0012	0.560648	6
2	Non-dominant	B1	None	2	1	6	-760.175	0.683125	1.897	-299.567	0.366875	1.77	0.201875	0.07625	0.532878	-2.6985	0.01592	-0.0142	3.23138	10.7884	-0.0782	0.0349	-0.0011	10.8666	6.66427	0.129375	0.17196	2.75555	0.091875	0.2259	0.14375	0.2425	0.01205	-0.0491	0.0003	-0.0008	0.06115	0.0214	-0.19295	0.001235	-0.001835	0.21435	6
2	Non-dominant	B1	None	2	1	7	-463.192	0.30375	2.168	-356.12	0.29125	2.229	0.2775	0.126875	3.03461	-0.025	0.0201	-0.0007	3.05961	3.95498	-0.1636	0.03327	-0.0031	4.11858	-11.5809	0.235625	0.14831	-1.3738	0.1375	0.2502	0.075625	0.174375	0.139405	-0.07705	0.0033	-0.0017	0.216455	0.22015	-0.04795	0.0012	-0.001	0.2681	6
2	Non-dominant	B1	None	2	1	8	-150.081	0.215	0.7143	-191.875	0.32875	1.501	0.253125		5.44623	-0.117606	0.026375	-0.003375	5.56384	2.06348	-0.04095	0.02543	-0.0016	2.10443	-12.0308	0.151875	0.2948	-12.7134	0.121875	0.5958		0.2275	0.079985	-3.3207	0.00135	-0.08495	3.40069	0.271896	-0.052755	0.0069	-0.0011	0.324651	6
2	Non-dominant	B1	None	2	2	1	-227.218	0.243125	1.455	-381.435	0.41875	1.566	0.255625	0.2425	0.0096538	-12.119	0.0012	-0.0539	12.1287	2.67414	-0.05592	0.0176	-0.0006	2.73006	-18.6401	0.228125	0.59731	-1.6758	0.1525	0.9658	-0.0075	0.14375	0.422771	-0.2293	0.01169	-0.0063	0.652071	0.491768	-0.0111	0.01093	-0.0007	0.502868	7
2	Non-dominant	B1	None	2	2	2	-686.775	0.39125	2.63	-189.357	0.364375	1.094	0.25625	0.12125	0.02645	-2.0554	0.00055	-0.01095	2.08185	0.83568	-0.78532	0.00689	-0.00614	1.621	-9.9335	0.1675	0.52431	16.1399	0.1825	0.7008	0.105625	0.10625	0.03385	-1.06655	0.00095	-0.02355	1.1004	0.1372	-0.21675	0.0017	-0.008	0.35395	7
2	Non-dominant	B1	None	2	2	3	-291.016	0.256875	2.546	-376.512	0.48625	1.406	0.269375	0.148125	2.53689	-0.6092	0.01416	-0.0144	3.14609	0.989067	-0.29165	0.00954	-0.0055	1.28072	-10.7896	0.243125	0.449	-2.7521	0.1225	0.6672	0.08375	0.14375	0.04305	-0.17015	0.001	-0.0039	0.2132	0.28915	-0.0438	0.00285	-0.00075	0.33295	7
2	Non-dominant	B1	None	2	2	4	-422.657	0.310625	1.757	-155.873	0.405	1.042	0.201875	0.12125	4.78411	-0.105715	0.02577	-0.0013	4.88983	6.50378	-0.0529	0.03506	-0.001	6.55668	-27.5274	0.243125	0.375	5.559	0.129375	0.4248	0.053125	0.174375	0.180281	-0.173555	0.00393	-0.004	0.353836	0.12605	-0.8952	0.0027	-0.0171	1.02125	7
2	Non-dominant	B1	None	2	2	5	-455.024	0.3375	2.046	-115.929	0.270625	1.431	0.36375	0.134375	0.0700208	-3.98496	0.0011	-0.0401	4.05499	4.11784	-0.128	0.0175	-0.0014	4.24584	-10.6333	0.205	0.29965	-6.96685	0.121875	0.571	0.09875	0.166875	0.266527	-0.191705	0.00655	-0.00355	0.458232	0.24387	-0.02645	0.00375	-0.00055	0.27032	7
2	Non-dominant	B1	None	2	2	6	-1006.07	0.9175	1.844	-182.603	0.324375	1.849	0.323125	0.12125	0.22546	-1.6477	0.00703	-0.02025	1.87316	8.52877	-0.0382	0.02495	-0.0008	8.56697	-10.259	0.220625	0.22477	2.8265	0.144375	0.2753	0.10625	0.166875	0.0313	-0.4902	0.0005	-0.0137	0.5215	0.14602	-0.0465	0.0026	-0.0008	0.19252	7
2	Non-dominant	B1	None	2	2	7	-175.505	0.229375	0.9032	-218.959	0.2975	1.728	0.283125	0.134375	1.69095	-0.2344	0.01338	-0.0079	1.92535	1.08089	-0.02425	0.01063	-0.00035	1.10514	-9.65096	0.175	0.15	-1.30974	0.425	0.2754	0.105625	0.2125	0.0428	-1.9535	0.0012	-0.0231	1.9963	0.15106	-0.01285	0.0015	-0.0006	0.16391	7
2	Non-dominant	B1	None	2	2	8	-233.904	0.2975	1.446	-428.304	0.405	2.292	0.31		10.7618	-0.08085	0.04305	-0.0012	10.8427	0.746899	-1.79946	0.01234	-0.01089	2.54636	1.36926	0.205	0.0821	0.772997	0.205625	0.1686		0.2275	0.251244	-0.24335	0.00235	-0.00455	0.494594	0.0464575	-0.149825	0.0011425	-0.0007575	0.196282	7
2	Non-dominant	B1	None	2	3	1	-169.324	0.28125	1.398	-291.521	0.38	1.192	0.256875	0.098125	0.0917446	-9.5257	0.001792	-0.0495	9.61744	1.94823	-0.02677	0.02035	-0.00025	1.975	-8.45966	0.203125	0.598	5.3704	0.1525	0.6269	0.050625	0.12625	0.103143	-0.6645	0.0017	-0.0129	0.767643	0.1403	-0.03325	0.0026	-0.0006	0.17355	8
2	Non-dominant	B1	None	2	3	2	-666.809	0.540625	2.053	-222.15	0.405	1.078	0.27125	0.166875	0.09195	-1.76145	0.0012	-0.0094	1.8534	7.51932	-0.02424	0.02002	-0.00034	7.54356	-16.7346	0.18625	0.52431	-0.7267	0.118125	0.6327	0.0925	0.143125	0.147211	-0.1374	0.003938	-0.00195	0.284611	0.32195	-0.0338	0.0072	-0.001	0.35575	8
2	Non-dominant	B1	None	2	3	3	-535.61	0.433125	2.554	-216.715	0.30375	1.366	0.209375	0.04875	2.94679	-0.0094	0.02353	-0.0003	2.95619	4.00402	-0.30265	0.01798	-0.00535	4.30667	-9.93664	0.23625	0.44731	2.80155	0.160625	0.5033		0.135	0.0264	-0.56955	0.0004	-0.0155	0.59595	0.3119	-0.049	0.0036	-0.0007	0.3609	8
2	Non-dominant	B1	None	2	3	4	-298.417	0.34625	1.575	-207.368	0.31625	1.591	0.300625	0.075	6.25992	-0.01913	0.04302	-0.0012	6.27905	2.8279	-0.1928	0.01873	-0.0053	3.0207	-10.4214	0.25375	0.37877	25.1873	0.565	0.687	0.05875	0.12625	1.64592	-1.7364	0.02603	-0.0344	3.38232	0.1902	-0.0494	0.00245	-0.00055	0.2396	8
2	Non-dominant	B1	None	2	3	5	-274.885	0.303125	1.284	-239.961	0.316875	1.723	0.266875	0.108125	0.045925	-6.85091	0.00125	-0.03955	6.89683	2.03672	-0.06895	0.01168	-0.00095	2.10567	-20.7705	0.37125	0.298	5.4333	0.14375	0.3081	-0.03375	0.185625	0.0377	-0.023	0.0004	-0.0004	0.0607	0.3821	-0.0144	0.0025	-0.0007	0.3965	8
2	Non-dominant	B1	None	2	3	6	-206.246	0.389375	1.271	-283.519	0.304375	1.651	0.1975	0.146875	0.0378406	-3.80665	0.001892	-0.02335	3.84449	2.84086	-0.32265	0.0217	-0.0059	3.16352	-10.6928	0.194375	0.22442	-2.72595	0.126875	0.3423	0.109375	0.2275	0.0591	-0.08655	0.0012	-0.0021	0.14565	0.19468	-0.0249	0.0034	-0.0007	0.21958	8
2	Non-dominant	B1	None	2	3	7	-277.164	0.324375	1.251	-148.788	0.31625	1.475	0.3	0.140625	2.5124	-0.00895	0.02075	-0.00035	2.52135	3.16355	-0.06385	0.01555	-0.00075	3.2274	-14.8772	0.1775	0.14762	16.5334	0.160625	0.36419	0.168125	0.19375	1.05465	-0.1468	0.0296	-0.0025	1.20145	0.508667	-0.0075	0.00813	-0.0009	0.516167	8
2	Non-dominant	B1	None	2	3	8	-90.4387	0.28125	0.59892	-80.3855	0.30375	1.267	0.1475		2.53024	-0.08485	0.02095	-0.00115	2.61509	1.24174	-1.53007	0.022355	-0.009935	2.77181	-11.0298	0.253125	0.0879	0.958854	0.1525	0.1658		0.2275	0.134411	-0.70235	0.0016	-0.0206	0.836761	0.238523	-0.03208	0.00195	-0.00065	0.270603	8
2	Non-dominant	B1	None	2	4	1	-1311.64	0.52625	3.622	-127.536	0.21	1.464	0.2875	0.163125	0.05377	-4.00586	0.00115	-0.04595	4.05963	14.3596	-0.07952	0.03748	-0.00095	14.4391	-16.0856	0.126875	0.598	-17.9906	0.144375	0.89	0.143125	0.12625	0.632992	-0.1546	0.00925	-0.00235	0.787592	0.41	-0.0122	0.00775	-0.00065	0.4222	9
2	Non-dominant	B1	None	2	4	2	-531.316	0.675	1.49	-160.101	0.266875	0.922	0.2275	0.193125	0.22858	-1.48545	0.00565	-0.01695	1.71403	10.9375	-0.02095	0.03918	-0.00125	10.9584	2.55491	0.101875	0.523	25.2434	0.455625	0.5456	0.2275	0.15125	1.41858	-0.39295	0.02468	-0.011	1.81153	0.1072	-0.08265	0.00305	-0.00145	0.18985	9
2	Non-dominant	B1	None	2	4	3	-610.715	0.553125	1.394	-217.713	0.33125	1.317	0.221875	0.161875	2.29969	-0.0209	0.01318	-0.001	2.32059	8.81484	-0.29174	0.022435	-0.003165	9.10658	-8.73647	0.160625	0.448	3.83	0.135625	0.4519	0.143125	0.185	0.05225	-0.0209	0.00065	-0.00035	0.07315	0.25775	-0.0103	0.00425	-0.00065	0.26805	9
2	Non-dominant	B1	None	2	4	4	-406.043	0.365	1.561	-596.544	0.63	1.377	0.26375	0.144375	17.9891	-0.005457	0.040209	-0.001021	17.9945	3.0726	-0.07	0.01305	-0.00195	3.1426	-8.26351	0.18625	0.37331	9.6438	0.21125	0.4016	0.041875	0.143125	0.306725	-0.13716	0.00305	-0.0016	0.443885	0.2563	-0.03345	0.00295	-0.00105	0.28975	9
2	Non-dominant	B1	None	2	4	5	-285.761	0.296875	2.002	-182.325	0.25875	1.764	0.293125	0.230625	0.064084	-4.70241	0.00225	-0.0356	4.76649	3.34104	-0.0016	0.02485	-0.0003	3.34264	-13.8021	0.2875	0.3	2.3777	0.18625	0.4435	0.016875	0.1175	0.102782	-1.10976	0.00215	-0.02085	1.21255	0.26485	-0.0461	0.00325	-0.00055	0.31095	9
2	Non-dominant	B1	None	2	4	6	-489.272	0.364375	1.419	-185.849	0.2425	1.663	0.300625	0.13125	0.01935	-2.09265	0.00075	-0.01295	2.112	5.48827	-0.00945	0.01639	-0.0003	5.49772	-15.993	0.228125	0.22331	-12.415	0.1775	0.6889	0.143125	0.16	0.0364	-1.1155	0.0004	-0.0318	1.1519	0.217877	-0.03365	0.003515	-0.00065	0.251527	9
2	Non-dominant	B1	None	2	4	7	-325.146	0.310625	1.54	-151.733	0.234375	1.963	0.276875	0.176875	2.26293	-0.04425	0.02187	-0.001	2.30718	1.07117	-0.6493	0.0098	-0.0062	1.72047	-10.7312	0.253125	0.15	10.4838	0.118125	0.2838	0.143125	0.16875	0.136199	-0.47155	0.00488	-0.0139	0.607749	0.13842	-0.04075	0.00187	-0.0004	0.17917	9
2	Non-dominant	B1	None	2	4	8	-339.332	0.364375	0.7482	-255.345	0.29875	1.727	0.241875		7.71424	-0.0056015	0.0346705	-0.0011595	7.71984	5.70745	-0.03315	0.02445	-0.00045	5.7406	-16.9012	0.3125	0.1343	9.08671	0.14375	0.26831		0.16	0.27229	-0.238825	0.00504	-0.00595	0.511115	0.337074	-0.04845	0.00312	-0.00055	0.385524	9
2	Non-dominant	B1	None	2	5	1	-119.249	0.1975	0.92	-135.715	0.30375	0.685	0.273125	0.181875	0.06712	-3.92802	0.0011	-0.0188	3.99514	1.24018	-0.02198	0.01036	-0.0004	1.26215	-25.4886	0.194375	0.59631	-2.0685	0.1775	0.8041	0.050625	0.168125	0.1564	-2.60509	0.005211	-0.032569	2.76149	0.586937	-0.0119	0.01208	-0.00035	0.598837	10
2	Non-dominant	B1	None	2	5	2	-471.277	0.349375	2.205	-316.754	0.925	1.243	0.258125	0.1975	0.0575	-4.3997	0.0006	-0.0152	4.4572	2.00059	-0.0991	0.01325	-0.0042	2.09969	-12.0863	0.219375	0.52227	4.2868	0.1775	0.6448	0.075625	0.151875	0.03475	-0.68695	0.0005	-0.0112	0.7217	0.18585	-0.0333	0.00235	-0.00095	0.21915	10
2	Non-dominant	B1	None	2	5	3	-1215.06	0.743125	2.046	-104.585	0.364375	1.254	0.2125	0.09125	2.10361	-0.02805	0.02218	-0.00045	2.13166	15.1253	-0.006	0.0265	-0.0003	15.1313	-13.9997	0.2025	0.44731	0.0375	0.14375	0.6838	0.118125	0.16875	0.0324	-0.1242	0.00045	-0.00255	0.1566	0.27545	-0.0095	0.0036	-0.0005	0.28495	10
2	Non-dominant	B1	None	2	5	4	-917.826	0.53125	1.946	-137.316	0.41	0.9393	0.2275	0.090625	4.6736	-0.03328	0.02434	-0.00095	4.70688	8.31226	-0.0323	0.01879	-0.0005	8.34456	-10.708	0.126875	0.37054	4.5128	0.169375	0.3815	0.16	0.201875	0.30911	-0.116185	0.00519	-0.0013	0.425295	0.23955	-0.0014	0.0034	-0.0004	0.24095	10
2	Non-dominant	B1	None	2	5	5	-558.479	0.470625	1.145	-353.385	0.455	1.571	0.425	0.181875	0.044392	-11.7724	0.001265	-0.048065	11.8168	4.84144	-0.0206	0.01305	-0.00115	4.86204	-12.943	0.22	0.29715	-3.62355	0.160625	0.611	0.084375	0.16	0.107421	-1.22625	0.00205	-0.02265	1.33367	0.3091	-0.02875	0.0035	-0.0009	0.33785	10
2	Non-dominant	B1	None	2	5	6	-229.468	0.304375	0.993	-232.667	0.425	1.604	0.36375	0.060625	0.976939	-2.17485	0.01332	-0.0202	3.15179	2.63049	-0.02275	0.01455	-0.00055	2.65324	-14.3298	0.278125	0.22715	7.72404	0.14375	0.2497	0.084375	0.19375	0.0233	-0.2907	0.0003	-0.0085	0.314	0.18232	-0.07785	0.00273	-0.00115	0.26017	10
2	Non-dominant	B1	None	2	5	7	-153.489	0.228125	1.038	-239.84	0.28875	1.861	0.33375	0.16625	2.73531	-0.42305	0.01829	-0.0168	3.15836	0.64465	-0.0199	0.00455	-0.00045	0.66455	-11.6829	0.2275	0.14931	-6.8389	0.1775	0.423	0.16875	0.219375	0.06782	-0.7578	0.00155	-0.01785	0.82562	0.316602	-0.027	0.00365	-0.00085	0.343602	10
2	Non-dominant	B1	None	2	5	8	-212.305	0.27375	0.9038	-313.48	0.44	1.882	0.258125		9.55934	-0.025	0.04218	-0.0011	9.58434	0.88285	-0.2435	0.0071	-0.0046	1.12635	-9.21439	0.219375	0.1067	12.3571	0.160625	0.36131		0.2275	1.06794	-0.20925	0.02443	-0.0032	1.27719	0.217971	-0.01362	0.00295	-0.00026	0.231591	10
2	Non-dominant	B1	None	3	1	1	-372.647	0.45875	2.191	-230.959	0.310625	1.217	0.36375	0.229375	0.231807	-7.61086	0.00907	-0.08665	7.84267	3.61996	-0.0123335	0.01949	-0.0006	3.6323	-11.6635	0.1825	0.59881	-7.9016	0.151875	0.7826	0.13625	0.10625	0.169952	-0.23765	0.0024	-0.0039	0.407602	0.23945	-0.0218	0.00485	-0.00035	0.26125	11
2	Non-dominant	B1	None	3	1	2	-300.159	0.364375	1.365	-184.493	0.324375	1.496	0.2425	0.188125	0.0828	-1.66985	0.0011	-0.0122	1.75265	4.06043	-0.01654	0.01915	-0.00055	4.07697	-10.9673	0.16	0.52381	-1.37965	0.084375	0.5575	0.151875	0.204375	0.02255	-0.0317	0.0005	-0.0005	0.05425	0.20125	-0.0116	0.003	-0.0006	0.21285	11
2	Non-dominant	B1	None	3	1	3	-419.642	0.405	1.675	-162.669	0.21625	1.852	0.336875	0.18875	1.81393	-0.00445	0.01663	-0.00055	1.81838	6.37775	-0.04035	0.03343	-0.0018	6.4181	-22.5206	0.258125	0.44888	7.90755	0.121875	0.454	0.189375	0.235	0.140319	-0.023	0.00268	-0.0006	0.163319	0.38765	-0.01165	0.00515	-0.00075	0.3993	11
2	Non-dominant	B1	None	3	1	4	-250.04	0.378125	1.417	-276.071	0.56625	1.345	0.296875	0.215625	7.83446	-0.18002	0.02467	-0.00375	8.01448	6.63546	-0.09715	0.03678	-0.0011	6.73261	-10.8449	0.175	0.37215	4.1327	0.099375	0.3752	0.053125	0.2125	0.19261	-0.0254	0.00263	-0.00115	0.21801	0.07545	-0.03585	0.00125	-0.00095	0.1113	11
2	Non-dominant	B1	None	3	1	5	-275.832	0.256875	1.031	-142.793	0.28375	1.963	0.269375	0.12125	0.065082	-4.3221	0.00204	-0.04949	4.38718	1.1247	-0.0037	0.00875	-0.00015	1.1284	-10.519	0.213125	0.30392	2.35	0.144375	0.3048	0.060625	0.14375	0.096898	-0.1252	0.00125	-0.00135	0.222098	0.19755	-0.02005	0.0033	-0.0005	0.2176	11
2	Non-dominant	B1	None	3	1	6	-352.028	0.364375	1.193	-174.708	0.378125	1.196	0.25625	0.255625	0.0184	-1.4511	0.00045	-0.00935	1.4695	1.25129	-0.03935	0.008	-0.0005	1.29064	-11.323	0.198125	0.22331	5.1003	0.145	0.229	0.14375	0.15125	0.023	-0.15035	0.0004	-0.0019	0.17335	0.17545	-0.04105	0.00255	-0.00075	0.2165	11
2	Non-dominant	B1	None	3	1	7	-642.807	0.48625	1.716	-181.381	0.391875	1.561	0.255625	0.0675	2.46316	-0.0263	0.01882	-0.00045	2.48946	8.59434	-0.10495	0.03005	-0.00155	8.69929	-11.9836	0.2125	0.14931	0.9963	0.16	0.2459	0.159375	0.12125	0.08035	-0.54065	0.00135	-0.01755	0.621	0.1104	-0.04105	0.0011	-0.0009	0.15145	11
2	Non-dominant	B1	None	3	1	8	-431.254	0.296875	1.826	-314.776	0.391875	1.693	0.29625		9.71169	-0.05415	0.04315	-0.00105	9.76584	6.21402	-0.24825	0.02665	-0.00265	6.46227	-21.3498	0.1825	0.3436	-20.3185	0.136875	0.8077		0.2125	0.0974646	-2.66245	0.00135	-0.07365	2.75991	0.403899	-0.01425	0.00833	-0.0005	0.418149	11
2	Non-dominant	B1	None	3	2	1	-141.511	0.229375	1.131	-261.488	0.256875	1.813	0.2425	0.175	0.311129	-8.50502	0.0059	-0.0625	8.81615	2.3976	-0.048	0.02218	-0.0005	2.4456	-16.0115	0.205	0.59877	-6.679	0.145	0.8712	0.023125	0.14375	0.305189	-0.435	0.00794	-0.01105	0.740189	0.2573	-0.0054	0.00545	-0.00045	0.2627	12
2	Non-dominant	B1	None	3	2	2	-627.823	0.310625	3.299	-423.559	0.485625	1.75	0.296875	0.12125	0.350458	-6.6145	0.00848	-0.0253	6.96496	4.44393	-0.0015	0.02248	-0.0002	4.44543	-25.8161	0.175	0.52392	-3.04315	0.144375	0.7438	0.07625	0.12125	0.0564	-0.1153	0.00125	-0.00255	0.1717	0.1958	-0.0153	0.0038	-0.0006	0.2111	12
2	Non-dominant	B1	None	3	2	3	-1529.69	0.620625	2.752	-216.125	0.28375	1.773	0.36375	0.040625	1.89217	-0.02155	0.01723	-0.0004	1.91372	23.7968	-0.0111	0.04788	-0.0005	23.8079	-12.3576	0.2125	0.44977	-9.3395	0.159375	0.6866	0.045625	0.144375	0.04655	-0.844	0.0009	-0.0176	0.89055	0.13785	-0.06005	0.00185	-0.00225	0.1979	12
2	Non-dominant	B1	None	3	2	4	-936.864	0.70125	2.125	-492.058	0.5125	1.382	0.31	0.094375	14.6847	-0.00705	0.03281	-0.00125	14.6918	10.018	-0.12605	0.02689	-0.0034	10.1441	-15.0114	0.213125	0.37442	-1.4248	0.175	0.4445	0.060625	0.181875	0.319136	-0.2384	0.00723	-0.0024	0.557536	0.461646	-0.0285	0.01187	-0.0007	0.490146	12
2	Non-dominant	B1	None	3	2	5	-629.405	0.52625	2.185	-213.976	0.405	1.468	0.32375	0.080625	0.71774	-5.71855	0.00513	-0.02385	6.43629	5.13257	-0.07775	0.0203	-0.0008	5.21032	-25.186	0.258125	0.29931	-1.06425	0.114375	0.3898	0.060625	0.166875	0.219484	-0.10215	0.00608	-0.00215	0.321634	0.44305	-0.01675	0.00565	-0.00065	0.4598	12
2	Non-dominant	B1	None	3	2	6	-365.842	0.256875	2.085	-149.172	0.3375	1.705	0.29625	0.08125	0.217753	-1.4879	0.00539	-0.019	1.70565	4.24742	-0.1442	0.02075	-0.00195	4.39162	-13.4802	0.220625	0.22431	-0.9558	0.1525	0.3286	0.166875	0.13625	0.06386	-0.2378	0.00155	-0.00865	0.30166	0.286913	-0.0245	0.003803	-0.00065	0.311413	12
2	Non-dominant	B1	None	3	2	7	-368.836	0.283125	1.652	-309.449	0.566875	2.332	0.2025	0.066875	3.34709	-0.40955	0.02303	-0.0032	3.75664	4.45464	-0.06055	0.02965	-0.00125	4.51519	-5.63068	0.213125	0.14992	12.8484	0.136875	0.1622	0.15875	0.166875	0.0327	-0.46695	0.00035	-0.01425	0.49965	0.181323	-0.02325	0.002289	-0.0005	0.204573	12
2	Non-dominant	B1	None	3	2	8	-311.948	0.2975	1.05	-351.746	0.445625	2.475	0.22875		9.91071	-0.11365	0.0388	-0.00125	10.0244	2.92301	-0.0573	0.01925	-0.00215	2.98031	-9.47305	0.205625	0.1515	-15.2123	0.205625	0.4889		0.14375	0.202739	-1.53295	0.00215	-0.03295	1.73569	0.13302	-0.0403	0.00239	-0.00065	0.17332	12
2	Non-dominant	B1	None	3	3	1	-658.84	0.539375	1.891	-484.851	0.54	1.35	0.269375	0.1075	0.017025	-13.0127	0.00105	-0.03665	13.0298	11.4712	-0.00647	0.028665	-0.000335	11.4777	-12.4777	0.121875	0.598	-3.1704	0.115	0.7915	0.094375	0.115	0.108657	-0.83685	0.00347	-0.0202	0.945507	0.1183	-0.23635	0.0045	-0.0059	0.35465	13
2	Non-dominant	B1	None	3	3	2	-544.577	0.365	1.835	-156.362	0.28375	1.446	0.22875	0.148125	0.42605	-1.39055	0.00937	-0.0134	1.8166	4.64033	-0.00485	0.01405	-0.00016	4.64518	-9.15082	0.155625	0.52331	-8.3718	0.16875	0.8446	0.108125	0.0875	0.05475	-0.1945	0.0009	-0.0066	0.24925	0.1637	-0.0272	0.00265	-0.00065	0.1909	13
2	Non-dominant	B1	None	3	3	3	-519.802	0.2975	2.236	-37.0948	0.296875	0.5645	0.336875	0.094375	0.436304	-0.0934	0.00451	-0.00115	0.529704	8.53978	-0.06822	0.040925	-0.001105	8.608	-20.5482	0.121875	0.448	6.0083	0.12875	0.4648	0.114375	0.12125	0.09241	-0.0749	0.0023	-0.0019	0.16731	0.30409	-0.00805	0.00639	-0.0002	0.31214	13
2	Non-dominant	B1	None	3	3	4	-454.196	0.431875	1.699	-335.886	0.324375	2.175	0.215625	0.148125	11.0924	-0.0131725	0.0514365	-0.0013535	11.1056	0.72059	-0.54795	0.00533	-0.0051	1.26854	-8.62767	0.115625	0.37431	-9.0691	0.1425	0.7253	0.195	0.16125	0.0895068	-0.7634	0.00125	-0.01345	0.852907	0.125	-0.01705	0.0023	-0.0007	0.14205	13
2	Non-dominant	B1	None	3	3	5	-558.128	0.364375	1.88	-288.363	0.566875	1.701	0.283125	0.1075	1.06855	-9.71225	0.00715	-0.03115	10.7808	10.7203	-0.0682	0.0467	-0.0013	10.7885	-45.6635	0.229375	1.28	-0.3394	0.06125	0.2392	0.088125	0.108125	0.108	-0.03215	0.00165	-0.00205	0.14015	0.485008	-0.0283	0.0143	-0.00055	0.513308	13
2	Non-dominant	B1	None	3	3	6	-355.154	0.28375	1.633	-259.109	0.391875	1.77	0.22875	0.148125	0.462752	-1.45835	0.0091	-0.00885	1.9211	5.06554	-0.03865	0.02985	-0.00075	5.10419	-13.7226	0.1625	0.225	-2.7711	0.108125	0.4079	0.1075	0.12125	0.04515	-0.04985	0.0012	-0.0015	0.095	0.144201	-0.02555	0.003403	-0.00065	0.169751	13
2	Non-dominant	B1	None	3	3	7	-431.127	0.310625	1.527	-136.284	0.35125	1.371	0.269375	0.1075	1.66307	-0.07645	0.01015	-0.0012	1.73952	3.01229	-0.12505	0.02009	-0.0037	3.13734	-20.5807	0.14875	0.2451	-9.8093	0.155625	0.501	0.175625	0.161875	0.076	-0.59665	0.00145	-0.01975	0.67265	0.246956	-0.0057	0.00265	-0.00035	0.252656	13
2	Non-dominant	B1	None	3	3	8	-106.398	0.189375	0.60138	-674.049	0.728125	1.868	0.25625		19.6172	-0.01385	0.0393	-0.0012	19.6311	0.45722	-0.0282	0.00818	-0.0011	0.48542	-9.64614	0.223125	0.1064	-8.49643	0.135	0.4158		0.12125	0.306016	-0.8113	0.00817	-0.02525	1.11732	0.21371	-0.0133	0.00388	-0.0005	0.22701	13
2	Non-dominant	B1	None	3	4	1	-550.549	0.35125	2.082	-331.907	0.324375	1.916	0.269375	0.175	0.117097	-9.3039	0.00464	-0.05515	9.421	0.494867	-0.13435	0.00299	-0.0013	0.629217	-0.25572	0.144375	0.57562	-4.0774	0.145	0.8649	0.015625	0.181875	0.159021	-0.6069	0.00398	-0.01235	0.765921	0.0042	-0.11835	0.00055	-0.00135	0.12255	14
2	Non-dominant	B1	None	3	4	2	-596.489	0.35125	2.369	-304.398	0.39125	1.665	0.201875	0.161875	0.09927	-2.73145	0.00175	-0.02795	2.83072	4.01868	-0.0507	0.0167	-0.0019	4.06938	-3.74076	0.114375	0.52331	3.32185	0.159375	0.567	0.09125	0.11375	0.0633	-0.31385	0.00145	-0.01035	0.37715	0.041	-0.03625	0.0011	-0.0006	0.07725	14
2	Non-dominant	B1	None	3	4	3	-800.235	0.39125	2.272	-330.781	0.350625	1.439	0.243125	0.054375	4.66166	-0.071	0.03215	-0.00265	4.73266	7.05298	-0.00765	0.02335	-0.00035	7.06063	-29.567	0.114375	0.449	-5.4087	0.151875	0.588	0.14375	0.144375	0.288716	-0.07785	0.00589	-0.0011	0.366566	0.539037	-0.0011	0.01152	-0.0001	0.540137	14
2	Non-dominant	B1	None	3	4	4	-352.591	0.39125	1.339	-306.022	0.3375	1.653	0.18875	0.161875	10.3389	-0.0786	0.0563	-0.00135	10.4175	0.02305	-1.8142	0.0006	-0.0134	1.83725	-56.2155	0.114375	1.359	3.3843	0.16	0.393	0.204375	0.12125	0.1001	-0.0484	0.0021	-0.0007	0.1485	0.360617	-0.0157	0.01032	-0.0006	0.376317	14
2	Non-dominant	B1	None	3	4	5	-888.361	0.70125	1.728	-398.249	0.378125	2.56	0.215625	0.148125	0.088653	-11.9542	0.00155	-0.09295	12.0429	18.775	-0.00835	0.04845	-0.00035	18.7834	-13.8391	0.106875	0.226	3.3788	0.145	0.316	0.166875	0.15125	0.257216	-0.0864	0.0043	-0.0015	0.343616	0.089047	-0.1121	0.00283	-0.0021	0.201147	14
2	Non-dominant	B1	None	3	4	6	-197.391	0.310625	0.7011	-395.42	0.62	1.55	0.161875	0.14875	0.241778	-7.162	0.00395	-0.03345	7.40378	0.4717	-0.1713	0.004	-0.0024	0.643	-26.7092	0.129375	0.3818	2.4276	0.091875	0.2312	0.151875	0.13625	0.07307	-0.0105	0.002	-0.0003	0.08357	0.129134	-0.03935	0.0033	-0.0009	0.168484	14
2	Non-dominant	B1	None	3	4	7	-449.809	0.39125	1.053	-223.368	0.296875	1.971	0.229375	0.094375	2.67039	-0.0376	0.0171	-0.001	2.70799	7.55576	-0.3827	0.0323	-0.0066	7.93846	-18.2826	0.1675	0.15	-3.8907	0.09875	0.3677	0.523125	0.166875	0.061327	-0.76	0.002426	-0.02495	0.821327	0.206185	-0.04045	0.0032	-0.0011	0.246635	14
2	Non-dominant	B1	None	3	4	8	-342.375	0.405	1.131	-398.435	0.350625	3.01	0.161875		12.5279	-0.11315	0.07208	-0.00135	12.641	3.31265	-0.05215	0.0541	-0.0005	3.3648	-165.489	0.235625	1.205	-4.26731	0.091875	0.3402		0.265	0.054043	-0.56845	0.00125	-0.01885	0.622493	4.75882	-0.00876	0.05043	-0.0006	4.76758	14
2	Non-dominant	B1	None	3	5	1	-704.955	0.39125	2.27	-320.719	0.3375	1.271	0.25625	0.175	0.07411	-8.61495	0.00158	-0.04355	8.68906	1.77873	-0.842002	0.01495	-0.00835	2.62073	-15.0364	0.136875	0.58662	-32.9489	0.493125	0.8528	0.09125	0.136875	0.759402	-2.74285	0.007056	-0.054444	3.50225	0.363184	-0.0002	0.00996	-0.00035	0.363384	15
2	Non-dominant	B1	None	3	5	2	-465.104	0.391875	1.872	-276.7	0.378125	1.9	0.16125	0.0675	0.731202	-1.8496	0.01612	-0.0102	2.5808	1.40723	-0.053104	0.00609	-0.0006	1.46033	-10.7669	0.145	0.52288	6.01605	0.114375	0.5791	0.16625	0.14375	0.01515	-0.1877	0.0003	-0.0061	0.20285	0.1733	-0.02025	0.0037	-0.0005	0.19355	15
2	Non-dominant	B1	None	3	5	3	-280.401	0.35125	1.818	-278.918	0.3375	2.205	0.148125	0.175	3.95939	-0.0577	0.0261	-0.0023	4.01709	5.26559	-0.23915	0.03618	-0.00495	5.50474	-10.7441	0.1975	0.44831	3.9949	0.121875	0.4586	0.13625	0.129375	0.07555	-0.0374	0.00145	-0.00105	0.11295	0.15645	-0.015	0.0018	-0.0004	0.17145	15
2	Non-dominant	B1	None	3	5	4	-629.687	0.3375	1.906	-141.896	0.310625	1.354	0.283125	0.18875	3.6302	-0.03478	0.0233	-0.0011	3.66498	1.21132	-0.6568	0.01097	-0.00855	1.86812	-17.8993	0.166875	0.37231	2.38935	0.076875	0.4036	0.11375	0.174375	0.20446	-0.04985	0.00463	-0.00165	0.25431	0.303	-0.02885	0.00594	-0.00075	0.33185	15
2	Non-dominant	B1	None	3	5	5	-375.451	0.364375	1.449	-190.496	0.365	1.333	0.36375	0.134375	0.056698	-5.33911	0.00135	-0.02875	5.39581	9.08322	-1.01538	0.03281	-0.00757	10.0986	-11.0315	0.19	0.298	2.88095	0.121875	0.3066	0.083125	0.136875	0.0762532	-0.11055	0.0012	-0.0015	0.186803	0.093	-0.0623	0.0018	-0.0015	0.1553	15
2	Non-dominant	B1	None	3	5	6	-559.419	0.566875	1.859	-264.174	0.45875	1.839	0.31	0.135	0.171038	-4.02435	0.00448	-0.0393	4.19539	11.16	-0.23855	0.04522	-0.0022	11.3986	-20.9062	0.16	0.2917	-5.83117	0.145	0.6573	0.144375	0.14375	0.217402	-0.54185	0.00858	-0.0161	0.759252	0.393893	-0.02835	0.0084	-0.0006	0.422243	15
2	Non-dominant	B1	None	3	5	7	-558.838	0.674375	1.056	-191.215	0.405	1.199	0.094375	0.094375	1.606	-0.1917	0.01173	-0.0027	1.7977	13.3908	-0.66475	0.04413	-0.0091	14.0556	-5.60867	0.099375	0.10865	-2.14725	0.159375	0.2631	0.181875	0.181875	0.09391	-0.7029	0.0022	-0.011	0.79681	0.0723	-0.0034	0.0016	-0.0003	0.0757	15
2	Non-dominant	B1	None	3	5	8	-307.471	0.3375	2.32	-359.652	0.48625	2.315	0.16125		9.88257	-0.50689	0.04164	-0.01155	10.3895	6.4486	-0.0892	0.05295	-0.00085	6.5378	-35.5841	0.129375	0.4851	2.75461	0.1675	0.1598		0.189375	0.277587	-1.22605	0.00604	-0.02005	1.50364	0.713668	-0.01535	0.01069	-0.0008	0.729018	15
2	Non-dominant	B1	None	4	1	1	-1424.98	0.53125	2.888	-495.551	0.54375	1.953	0.253125	0.10125	0.201745	-15.5006	0.00338	-0.05985	15.7023	2.81154	-0.378725	0.0088	-0.0053	3.19026	-13.6179	0.131875	0.59631	-9.5459	0.1325	0.9143	0.10125	0.11125	0.20226	-0.20125	0.00424	-0.0038	0.40351	0.202	-0.02835	0.00485	-0.00105	0.23035	16
2	Non-dominant	B1	None	4	1	2	-445.242	0.265625	2.568	-198.823	0.26625	1.392	0.2525	0.11375	0.012102	-2.80209	0.0012385	-0.0390615	2.81419	4.86281	-0.03034	0.03248	-0.00124	4.89315	-13.9957	0.1725	0.522	8.91765	0.161875	0.5265	0.14125	0.09125	0.02685	-0.4477	0.0004	-0.0123	0.47455	0.157	-0.3425	0.00345	-0.00775	0.4995	16
2	Non-dominant	B1	None	4	1	3	-793.377	0.455625	2.51	-107.724	0.228125	0.9972	0.2775	0.063125	2.75923	-0.001	0.01903	-0.0004	2.76023	9.47712	-0.13925	0.03014	-0.00575	9.61637	-13.7677	0.233125	0.447	-3.8581	0.121875	0.7303	0.08125	0.12125	0.03905	-0.26725	0.00135	-0.00475	0.3063	0.1893	-0.00835	0.00265	-0.00025	0.19765	16
2	Non-dominant	B1	None	4	1	4	-608.327	0.405	1.971	-478.146	0.6325	1.448	0.2275	0.12625	15.1907	-0.07952	0.04143	-0.00115	15.2702	13.6045	-0.04555	0.04888	-0.00105	13.6501	-8.27271	0.1725	0.37331	-26.8818	0.394375	1.22	0.13125	0.80875	0.1293	-3.01905	0.0031	-0.0701	3.14835	0.18875	-0.0418	0.0037	-0.0009	0.23055	16
2	Non-dominant	B1	None	4	1	5	-384.321	0.354375	1.529	-324.427	0.32875	2.2	0.215	0.240625	0.083807	-8.28965	0.00115	-0.05555	8.37346	6.0917	-0.01225	0.02765	-0.00065	6.10395	-60.8221	0.203125	0.298	-9.43	0.233125	0.544	0.201875	0.12125	0.0594	-0.37135	0.00045	-0.00715	0.43075	1.49879	-0.0352	0.01293	-0.00075	1.53399	16
2	Non-dominant	B1	None	4	1	6	-236.681	0.278125	1.43	-218.525	0.405	1.581	0.151875	0.11375	0.0363	-4.02895	0.00055	-0.02015	4.06525	5.12549	-0.1205	0.03048	-0.0015	5.24599	-83.2679	0.2025	1.018	0.732	0.213125	0.3651	0.161875	0.10125	0.19845	-0.40865	0.00145	-0.00825	0.6071	2.05789	-0.009	0.02825	-0.00065	2.06689	16
2	Non-dominant	B1	None	4	1	7	-520.964	0.379375	1.616	-343.698	0.43	1.836	0.11375	0.139375	2.34286	-0.32995	0.01919	-0.0054	2.67281	13.6167	-0.2408	0.051	-0.0023	13.8575	-42.2239	0.27375	0.4262	-0.07239	0.1625	0.3903	0.11125	0.090625	0.0712	-0.6276	0.00175	-0.01745	0.6988	1.81964	-0.1368	0.02168	-0.00425	1.95644	16
2	Non-dominant	B1	None	4	1	8	-314.87	0.32875	1.077	-176.127	0.27875	1.768	0.164375		5.97442	-0.03125	0.04155	-0.00125	6.00567	12.5285	-0.5931	0.08042	-0.0189	13.1216	-441.065	0.485625	1.677	-31.7264	0.435	0.48577		0.161875	1.2027	-3.04995	0.0251	-0.0369	4.25265	11.818	-0.015503	0.04551	-0.0012	11.8335	16
2	Non-dominant	B1	None	4	2	1	-505.067	0.364375	2.619	-331.858	0.425625	1.368	0.2575	0.15125	0.111049	-12.5633	0.00265	-0.05525	12.6743	2.23476	-0.039477	0.0148	-0.001131	2.27424	-21.1094	0.084375	0.54831	-16.2226	0.1525	0.918	0.181875	0.12125	0.299525	-0.13063	0.00743	-0.0013	0.430155	0.447162		0.00985	-5e-05	0.447162	17
2	Non-dominant	B1	None	4	2	2	-741.13	0.53125	2.645	-486.285	0.576875	2.782	0.2125	0.060625	0.390801	-6.1768	0.0074	-0.0634	6.5676	8.98817	-0.071755	0.02793	-0.00235	9.05993	-43.6388	0.129375	0.52792	-5.9913	0.121875	0.7101	0.181875	0.13625	0.0281	-0.541	0.00085	-0.01425	0.5691	1.18625	-0.01795	0.02202	-0.00065	1.2042	17
2	Non-dominant	B1	None	4	2	3	-661.629	0.41	2.266	-508.855	0.425	2.454	0.303125	0.13625	4.35702	-0.55105	0.02261	-0.022	4.90807	8.25692	-0.0508	0.03265	-0.00125	8.30772	-26.2109	0.1525	0.44731	3.9373	0.16	0.5236	0.189375	0.12125	0.07579	-0.28235	0.00145	-0.00655	0.35814	0.54092	-0.01575	0.00595	-0.00055	0.55667	17
2	Non-dominant	B1	None	4	2	4	-588.672	0.334375	2.546	-494.926	0.41	1.832	0.2125	0.15125	13.9048	-0.09562	0.050235	-0.001315	14.0005	6.24855	-0.05085	0.02918	-0.00085	6.2994	-33.6114	0.08375	0.8541	3.94315	0.099375	0.4091	0.174375	0.235	0.124232	-0.233613	0.0036385	-0.0055515	0.357845	0.0889	-0.03415	0.0031	-0.001	0.12305	17
2	Non-dominant	B1	None	4	2	5	-766.516	0.591875	2.157	-196.637	0.364375	1.643	0.273125	0.1975	0.311489	-6.27655	0.00418	-0.05635	6.58804	11.3197	-0.0802	0.04105	-0.0009	11.3999	-18.6306	0.175	0.297	-3.2002	0.129375	0.4687	0.166875	0.159375	0.080288	-0.56109	0.001461	-0.0149	0.641378	0.398252	-0.01795	0.00587	-0.0005	0.416202	17
2	Non-dominant	B1	None	4	2	6	-827.603	0.77375	1.331	-184.02	0.50125	1.642	0.2575	0.13625	0.0593	-3.2604	0.0005	-0.0211	3.3197	18.6452	-0.00695	0.04722	-0.00045	18.6522	-74.0601	0.129375	1.062	-9.4886	0.16	0.7796	0.174375	0.13625	0.083384	-0.50865	0.00449	-0.01275	0.592034	1.85891	-0.0011	0.03352	-0.00045	1.86001	17
2	Non-dominant	B1	None	4	2	7	-338.821	0.30375	1.144	-241.852	0.425	1.544	0.288125	0.1825	1.87521	-0.3463	0.00976	-0.0093	2.22151	6.69782	-0.05335	0.03424	-0.00095	6.75117	-79.2623	0.1975	0.5677	-12.1157	0.175	0.4825	0.1975	0.174375	0.110785	-0.94915	0.0027	-0.0262	1.05994	1.47649	-0.01135	0.01012	-0.00065	1.48784	17
2	Non-dominant	B1	None	4	2	8	-161.964	0.349375	1.1	-478.786	0.834375	1.98	0.2425		13.1341	-0.183705	0.04692	-0.0011	13.3178	2.06731	-0.1115	0.01773	-0.0006	2.17881	-199.921	0.29625	1.087	-0.195366	0.121875	0.1993		0.13625	0.260649	-0.13518	0.00445	-0.00335	0.395829	2.02777	-0.0351	0.01094	-0.00046	2.06287	17
2	Non-dominant	B1	None	4	3	1	-1920.9	0.804375	3.462	-350.239	0.561875	1.373	0.211875	0.181875	0.194132	-9.13855	0.00135	-0.04305	9.33268	37.7252	-0.425528	0.060815	-0.006585	38.1507	-38.3528	0.129375	0.595	-0.78065	0.144375	0.9073	0.12875	0.09875	0.146043	-1.20385	0.00618	-0.02495	1.34989	0.12315	-0.421	0.00385	-0.01245	0.54415	18
2	Non-dominant	B1	None	4	3	2	-666.698	0.440625	2.284	-334.574	0.44	1.404	0.196875	0.10625	0.27038	-3.65385	0.00498	-0.02795	3.92423	2.93188	-0.487245	0.01413	-0.0061	3.41912	-30.0163	0.114375	0.45027	6.25015	0.114375	0.609	0.204375	0.151875	0.0337	-0.61245	0.00105	-0.01915	0.64615	0.428159	-0.00295	0.00955	-0.00025	0.431109	18
2	Non-dominant	B1	None	4	3	3	-706.659	0.41	2.185	-211.558	0.319375	1.734	0.303125	0.090625	2.32698	-0.57695	0.02097	-0.0164	2.90393	2.23894	-0.57075	0.01262	-0.01075	2.80969	-32.2824	0.121875	0.38119	10.4861	0.099375	0.4157	0.166875	0.151875	1.1982	-0.48885	0.01115	-0.01775	1.68705	0.500628	-0.0134	0.01222	-0.0006	0.514028	18
2	Non-dominant	B1	None	4	3	4	-713.288	0.48625	1.917	-316.073	0.30375	1.737	0.181875	0.12125	9.73001	-0.01633	0.04212	-0.00125	9.74634	3.22296	-0.6792	0.01312	-0.00655	3.90216	-70.8566	0.1675	0.9016	-2.8162	0.166875	0.4946	0.13625	0.144375	0.176184	-0.7283	0.0027	-0.0134	0.904484	0.705717	-0.01865	0.00927	-0.00045	0.724367	18
2	Non-dominant	B1	None	4	3	5	-531.889	0.31875	2.604	-407.875	0.77375	1.818	0.31875	0.13625	3.42937	-11.7399	0.02802	-0.0258	15.1693	10.2677	-0.1052	0.04348	-0.00185	10.3729	-54.4159	0.106875	0.6398	4.4114	0.121875	0.4365	0.211875	0.166875	0.0702306	-0.85215	0.0017	-0.0152	0.922381	0.545488	-0.0001	0.00693	-0.0002	0.545588	18
2	Non-dominant	B1	None	4	3	6	-962.175	0.668125	2.447	-435.432	0.546875	2.384	0.2575	0.15125	0.109719	-6.42285	0.0031	-0.0521	6.53257	15.0172	-0.07875	0.03963	-0.0011	15.096	-49.6682	0.136875	0.5108	5.6866	0.1375	0.2495	0.1975	0.12875	0.11894	-0.15885	0.0025	-0.0067	0.27779	0.544867	-0.0204	0.00425	-0.00095	0.565267	18
2	Non-dominant	B1	None	4	3	7	-337.487	0.30375	1.909	-258.537	0.364375	2.68	0.2125	0.181875	1.99828	-1.493	0.01225	-0.0461	3.49128	1.89024	-0.64935	0.01015	-0.00775	2.53959	-79.4545	0.151875	1.207	0.0382	0.121875	0.1911	0.205	0.2275	0.05507	-0.06535	0.00173	-0.00165	0.12042	1.36138	-0.00185	0.0206	-0.0002	1.36323	18
2	Non-dominant	B1	None	4	3	8	-262.701	0.1825	1.491	-197.012	0.44	2.218	0.258125		5.94546	-0.887126	0.02864	-0.00544	6.83259	3.63257	-0.0097	0.02858	-0.00065	3.64227	-191.731	0.1975	1.199	-3.792	0.144375	0.3016		0.2275	0.135496	-0.4718	0.0024	-0.0134	0.607296	4.1352	-0.0306	0.03388	-0.00095	4.1658	18
2	Non-dominant	B1	None	4	4	1	-216.779	0.41875	1.837	-248.576	0.485625	1.085	0.161875	0.175	0.203581	-5.8649	0.00593	-0.0285	6.06848	0.678126	-1.43595	0.00843	-0.008	2.11408	-31.8874	0.101875	0.59531	-11.0669	0.1425	0.826	0.128125	0.134375	0.205005	-1.13874	0.0049	-0.0247	1.34374	0.732815	-0.00685	0.01815	-0.00025	0.739665	19
2	Non-dominant	B1	None	4	4	2	-633.072	0.365	2.103	-457.099	0.499375	1.225	0.269375	0.22875	0.590814	-3.7585	0.01089	-0.0108	4.34931	1.38375	-0.52566	0.00869	-0.0058	1.90941	-31.3328	0.10125	0.52031	6.1814	0.115	0.6368	0.18875	0.135	0.127427	-0.1416	0.00275	-0.00665	0.269027	0.54944	-0.0209	0.00978	-0.00125	0.57034	19
2	Non-dominant	B1	None	4	4	3	-517.721	0.3375	2.652	-310.352	0.391875	1.571	0.215625	0.12125	3.78288	-0.52445	0.0252	-0.017	4.30733	4.98705	-0.167263	0.02508	-0.00225	5.15431	-60.9383	0.121875	0.8164	1.40835	0.121875	0.68	0.195	0.141875	0.315888	-0.0164	0.00628	-0.0004	0.332288	0.963191	-0.0034	0.01604	-0.00015	0.966591	19
2	Non-dominant	B1	None	4	4	4	-919.65	0.606875	2.181	-660.062	0.539375	1.933	0.229375	0.148125	18.2576	-0.03754	0.056875	-0.001065	18.2951	7.17584	-0.0018	0.01559	-5e-05	7.17764	-90.2395	0.1425	0.9034	1.1853	0.12875	0.5619	0.168125	0.12125	0.308322	-0.29795	0.00545	-0.00905	0.606272	3.09115	-0.02075	0.04305	-0.0007	3.1119	19
2	Non-dominant	B1	None	4	4	5	-679.616	0.378125	2.265	-248.226	0.364375	1.642	0.2025	0.1075	0.172174	-8.52595	0.0014	-0.0757	8.69812	1.23401	-0.94265	0.0097	-0.0084	2.17666	-62.241	0.12875	0.6111	9.9502	0.12875	0.3012	0.168125	0.108125	0.037598	-0.413195	0.00125	-0.00815	0.450793	0.793867	-0.0226	0.0098	-0.0007	0.816467	19
2	Non-dominant	B1	None	4	4	6	-626.893	0.365	2.338	-339.613	0.445625	2.074	0.22875	0.0675	0.399198	-2.7076	0.00835	-0.0269	3.1068	6.64581	-0.04695	0.03648	-0.001	6.69276	-115.275	0.128125	1.564	-0.4623	0.1425	0.2976	0.16875	0.155	0.04485	-0.19265	0.00065	-0.00475	0.2375	1.81073	-0.01335	0.02538	-0.0007	1.82408	19
2	Non-dominant	B1	None	4	4	7	-348.642	0.283125	1.357	-395.659	0.324375	2.297	0.2425	0.18875	2.778	-0.39775	0.0147	-0.014	3.17575	6.46936	-0.07005	0.0332	-0.0011	6.53941	-159.047	0.23	1.594	2.4614	0.1625	0.1881	0.1275	0.114375	0.21156	-0.0477	0.00423	-0.00075	0.25926	2.5576	-0.32435	0.02453	-0.0086	2.88195	19
2	Non-dominant	B1	None	4	4	8	-178.38	0.32375	2.031	-314.75	0.566875	2.241	0.094375		10.2815	-2.05553	0.0581225	-0.0254675	12.337	3.21526	-1.92992	0.019095	-0.007705	5.14518	-230.349	0.195625	1.518	-0.36567	0.121875	0.3797		0.14875	0.150878	-0.711555	0.0045	-0.01425	0.862433	4.79681	-0.00651	0.03028	-0.00015	4.80332	19
2	Non-dominant	B1	None	4	5	1	-1020.28	0.493125	2.832	-238.494	0.329375	1.573	0.278125	0.12625	0.0723345	-7.50485	0.0012405	-0.0567595	7.57718	1.63757	-1.1093	0.009265	-0.009365	2.74687	-26.791	0.09125	0.59515	-6.3403	0.145	0.814	0.10625	0.11375	0.072501	-0.509145	0.00185	-0.00995	0.581646	0.470201	-0.00415	0.00993	-0.0002	0.474351	20
2	Non-dominant	B1	None	4	5	2	-467.544	0.391875	1.772	-173.504	0.366875	1.168	0.151875	0.12625	0.182375	-0.95305	0.00498	-0.00635	1.13542	1.14794	-0.16855	0.00855	-0.00325	1.31649	-14.7012	0.091875	0.52731	-1.2791	0.16	0.7222	0.12125	0.13625	0.02605	-0.73135	0.0004	-0.0155	0.7574	0.1488	-0.05155	0.00475	-0.00215	0.20035	20
2	Non-dominant	B1	None	4	5	3	-500.191	0.316875	2.028	-304.635	0.341875	1.668	0.201875	0.189375	3.03398	-0.26475	0.0153	-0.0114	3.29873	6.99571	-0.00465	0.03515	-0.0005	7.00036	-22.7706	0.16	0.447	-3.5193	0.144375	0.673	0.11375	0.12875	0.0328	-0.17775	0.00085	-0.00355	0.21055	0.10805	-0.15485	0.0032	-0.0062	0.2629	20
2	Non-dominant	B1	None	4	5	4	-521.962	0.29125	1.772	-396.675	0.38	1.546	0.278125	0.100625	11.7789	-0.02739	0.0396	-0.0013	11.8063	8.01408	-0.0138	0.03258	-0.0006	8.02788	-47.5549	0.129375	0.37031	19.74	0.1825	0.426	0.11375	0.189375	1.30302	-0.1817	0.02195	-0.00255	1.48472	0.730048	-0.01525	0.00955	-0.00075	0.745298	20
2	Non-dominant	B1	None	4	5	5	-303.466	0.30375	1.497	-570.735	0.48125	2.113	0.11375	0.201875	0.20392	-16.9751	0.00445	-0.06555	17.1791	5.01883	-0.0197	0.0309	-0.0005	5.03853	-42.4444	0.235625	0.593	-4.6544	0.1525	0.4967	0.068125	0.181875	0.409128	-0.10313	0.00578	-0.0024	0.512258	0.839708	-0.0027	0.01703	-0.00065	0.842408	20
2	Non-dominant	B1	None	4	5	6	-575.65	0.480625	1.712	-166.65	0.27875	1.583	0.278125	0.15125	0.07295	-1.42995	0.00348	-0.01215	1.5029	7.97405	-0.30965	0.02205	-0.0022	8.2837	-38.6646	0.121875	0.4302	4.49023	0.129375	0.2826	0.530625	0.1825	0.239775	-0.0098	0.00658	-0.00035	0.249575	0.936388	-0.00945	0.01768	-0.0005	0.945838	20
2	Non-dominant	B1	None	4	5	7	-434.415	0.341875	1.734	-282.159	0.26625	1.896	0.24	0.13875	3.13599	-0.01315	0.02133	-0.0007	3.14914	2.61219	-0.62115	0.01379	-0.0128	3.23334	-52.7304	0.114375	1.216	-7.1503	0.159375	0.4287	0.166875	0.151875	0.0076	-0.79195	0.0002	-0.0153	0.79955	0.170354	-0.03165	0.00343	-0.0017	0.202004	20
2	Non-dominant	B1	None	4	5	8	-353.163	0.240625	1.388	-346.645	0.31625	1.966	0.253125		8.0457	-0.247978	0.04713	-0.0059	8.29368	6.8185	-0.0244	0.03765	-0.00085	6.8429	-37.8817	0.121875	0.7462	-5.79004	0.129375	0.2809		0.166875	0.0929258	-0.36965	0.00135	-0.01005	0.462576	0.605231	-0.01535	0.01018	-0.00055	0.620581	20
2	Non-dominant	B2	None	1	1	1	-393.761	0.310625	2.425	-440.439	0.364375	2.715	0.29625	0.12125	0.007508	-13.596	0.0011	-0.1367	13.6035	0.669607	-0.011	0.0041	-0.00035	0.680607	-15.1094	0.228125	0.59731	-4.64175	0.136875	0.7421	0.045625	0.11375	0.292024	-0.07865	0.0051	-0.001	0.370674	0.65496	-0.04565	0.01127	-0.0007	0.70061	1
2	Non-dominant	B2	None	1	1	2	-639.98	0.324375	2.786	-586.758	0.499375	1.89	0.215625	0.134375	1.20605	-5.8321	0.01432	-0.03445	7.03815	13.0501	-0.0676	0.06142	-0.0014	13.1177	-15.4056	0.2125	0.52431	-8.186	0.144375	0.8422	0.09125	0.151875	0.0381	-0.5203	0.0006	-0.012	0.5584	0.2403	-0.011	0.0033	-0.0005	0.2513	1
2	Non-dominant	B2	None	1	1	3	-410.974	0.431875	2.192	-324.174	0.3375	2.064	0.18875	0.12125	2.99387	-0.50975	0.01932	-0.00975	3.50362	7.74508	-3.70099	0.03109	-0.01278	11.4461	-12.9851	0.1825	0.44831	1.3233	0.09875	0.505	0.068125	0.151875	0.0581	-0.3716	0.0016	-0.0124	0.4297	0.1283	-0.0518	0.00195	-0.00135	0.1801	1
2	Non-dominant	B2	None	1	1	4	-694.8	0.513125	1.816	-252.416	0.3375	1.521	0.161875	0.175	7.553	-0.03655	0.0294	-0.0012	7.58955	14.4218	-0.13775	0.03955	-0.00135	14.5596	-11.4266	0.205625	0.37331	-2.4508	0.145	0.5191	0.060625	0.15125	0.123276	-0.51635	0.00302	-0.01205	0.639626	0.16875	-0.02265	0.00265	-0.00045	0.1914	1
2	Non-dominant	B2	None	1	1	5	-358.807	0.499375	1.694	-527.172	0.39125	2.224	0.2425	0.161875	0.085105	-17.1028	0.0016935	-0.0962945	17.1879	7.7985	-1.59949	0.033485	-0.008815	9.39798	-11.4375	0.22	0.29931	2.6809	0.121875	0.2941	0.053125	0.159375	0.08142	-0.1797	0.00119	-0.00331	0.26112	0.1875	-0.0137	0.0019	-0.0006	0.2012	1
2	Non-dominant	B2	None	1	1	6	-314.651	0.58	1.181	-319.709	0.45875	1.822	0.27	0.134375	0.06198	-4.54415	0.00245	-0.0181	4.60613	6.1878	-0.2979	0.0289	-0.0024	6.4857	-17.818	0.1675	0.22331	-11.3576	0.1375	0.7269	0.174375	0.13625	0.0229	-1.78645	0.00075	-0.04575	1.80935	0.0993	-0.01775	0.00275	-0.00085	0.11705	1
2	Non-dominant	B2	None	1	1	7	-250.802	0.310625	0.8379	-305.874	0.445	1.844	0.14875	0.2025	3.19789	-0.05855	0.01675	-0.00065	3.25644	3.88407	-0.0404	0.02006	-0.00055	3.92447	-6.2631	0.205625	0.15	51.1988	0.4475	0.91908	0.10625	0.174375	2.78281	-1.8072	0.05155	-0.02475	4.59001	0.16865	-0.05715	0.0015	-0.0008	0.2258	1
2	Non-dominant	B2	None	1	1	8	-129.051	0.27	0.60081	-379.126	0.4725	1.765	0.148125		10.0321	-0.02265	0.0464	-0.00105	10.0547	2.28195	-0.0119	0.0229	-0.0004	2.29385	-19.8495	0.364375	0.1201	2.34853	0.129375	0.1159		0.174375	0.180999	-0.10525	0.00245	-0.00255	0.286249	0.5759	-0.0681	0.00239	-0.0013	0.644	1
2	Non-dominant	B2	None	1	2	1	-184.163	0.21625	1.379	-861.094	0.5125	2.533	0.283125	0.161875	0.18016	-27.4486	0.00464	-0.0794	27.6288	1.84345	-0.01205	0.0132	-0.0004	1.8555	-20.3009	0.243125	0.59715	-8.9611	0.175	0.9333		0.12125	0.400965	-0.11585	0.00959	-0.0013	0.516815	0.25375	-0.026	0.00535	-0.00125	0.27975	2
2	Non-dominant	B2	None	1	2	2	-369.025	0.243125	2.171	-497.285	0.48625	2.882	0.2425	0.201875	0.434436	-7.88635	0.00545	-0.08005	8.32079	0.208565	-0.2642	0.00318	-0.0062	0.472765	-33.7354	0.175	0.54454	3.3437	0.121875	0.658	0.10625	0.11375	0.0021	-1.29555	0.00025	-0.03695	1.29765	0.2113	-0.54865	0.005	-0.0125	0.75995	2
2	Non-dominant	B2	None	1	2	3	-223.787	0.2975	1.523	-404.816	0.364375	2.288	0.22875	0.108125	4.43965	-0.04185	0.03268	-0.00155	4.4815	1.39128	-0.0239	0.0101	-0.0006	1.41518	-10.8113	0.1525	0.45	2.51085	0.136875	0.593	0.11375	0.13625	0.0311	-0.7166	0.00075	-0.02165	0.7477	0.1606	-0.01325	0.00215	-0.00055	0.17385	2
2	Non-dominant	B2	None	1	2	4	-898.986	0.59375	2.134	-660.846	0.5125	2.494	0.175	0.08125	21.7838	-0.02623	0.08575	-0.00117	21.8101	10.9583	-0.2743	0.04047	-0.0045	11.2326	-13.5706	0.19	0.43354	3.90805	0.159375	0.3703	0.394375	0.129375	0.168732	-0.0725	0.0019	-0.001	0.241232	0.1198	-0.6796	0.00155	-0.01265	0.7994	2
2	Non-dominant	B2	None	1	2	5	-308.987	0.350625	1.099	-431.284	0.471875	2.243	0.27	0.135	0.071475	-14.0333	0.00145	-0.07205	14.1048	2.88439	-0.01905	0.0123	-0.00035	2.90344	-13.2562	0.1825	0.29992	25.7264	0.136875	0.47408	0.11375	0.12875	0.064723	-1.79815	0.001692	-0.04355	1.86287	0.535359	-0.0537	0.00808	-0.00125	0.589059	2
2	Non-dominant	B2	None	1	2	6	-600.688	0.41875	1.767	-746.437	0.76875	2.022	0.201875	0.040625	1.84549	-8.07545	0.02358	-0.0239	9.92094	8.09955	-0.00715	0.0317	-0.0004	8.1067	-4.18129	0.1825	0.18223	-16.1847	0.106875	0.9144	0.10625	0.181875	0.02725	-1.45675	0.00145	-0.04315	1.484	0.05455	-0.03345	0.00065	-0.00135	0.088	2
2	Non-dominant	B2	None	1	2	7	-228.425	0.229375	1.701	-421.068	0.3775	2.817	0.175625	0.161875	3.54706	-0.0543	0.0144	-0.0019	3.60136	5.39795	-0.01425	0.041	-0.0004	5.4122	-24.0549	0.205	0.1676	5.0387	0.129375	0.1631	0.060625	0.144375	0.0514	-0.03755	0.00065	-0.00075	0.08895	0.300223	-0.01375	0.00479	-0.0007	0.313973	2
2	Non-dominant	B2	None	1	2	8	-239.643	0.243125	1.332	-498.717	0.418125	3.053	0.135		18.2308	-0.02087	0.09011	-0.00112	18.2517	3.42709	-0.0287	0.02378	-0.00035	3.45579	0.369414	0.129375	0.096	0.28311	0.1825	0.2361		0.174375	0.219519	-0.26925	0.00275	-0.00685	0.488769	0.048433	-0.102359	0.00238	-0.00097	0.150792	2
2	Non-dominant	B2	None	1	3	1	-143.168	0.240625	1.252	-1107.33	0.885	2.438	0.2275	0.12625	16.4206	-18.5055	0.05145	-0.07305	34.9261	2.19675	-0.101325	0.0192	-0.0012	2.29807	-13.6636	0.17625	0.59831	-23.5043	0.189375	0.9725	0.026875	0.100625	0.649596	-0.4404	0.01089	-0.0102	1.09	0.19665	-0.03765	0.00455	-0.00095	0.2343	3
2	Non-dominant	B2	None	1	3	2	-543.17	0.29125	2.17	-381.112	0.30375	2.268	0.24	0.063125	0.0091	-6.4881	0.0003	-0.0583	6.4972	7.29813	-0.17168	0.03365	-0.00293	7.46981	-9.57167	0.175625	0.52377	-5.5468	0.155625	0.8454	0.115	0.12125	0.0407	-0.67095	0.0011	-0.022	0.71165	0.1849	-0.0202	0.00395	-0.00045	0.2051	3
2	Non-dominant	B2	None	1	3	3	-405.035	0.430625	2.003	-346.79	0.38	1.727	0.214375	0.13875	1.16074	-0.5855	0.00855	-0.0145	1.74624	6.01529	-0.19625	0.02978	-0.00525	6.21154	-11.8775	0.155625	0.44831	1.61645	0.141875	0.5975	0.094375	0.12125	0.08045	-1.46355	0.00165	-0.04515	1.544	0.20065	-0.01505	0.00225	-0.00075	0.2157	3
2	Non-dominant	B2	None	1	3	4	-308.538	0.354375	1.268	-355.179	0.4425	1.497	0.08875	0.139375	8.67171	-0.1421	0.04395	-0.00125	8.81381	5.48813	-0.06625	0.02695	-0.00085	5.55438	-39.8978	0.17625	0.548	0.8412	0.12875	0.5406	0.07375	0.1075	0.164002	-0.2268	0.0022	-0.0063	0.390802	0.618568	-0.01795	0.01298	-0.00045	0.636518	3
2	Non-dominant	B2	None	1	3	5	-274.08	0.29125	1.328	-329.083	0.468125	1.76	0.2525	0.063125	0.593716	-12.0002	0.00835	-0.05485	12.594	3.43232	-0.07425	0.02688	-0.0008	3.50657	-27.5238	0.2025	0.29831	6.8021	0.14875	0.295	0.03375	0.14875	0.10139	-0.2158	0.0011	-0.0038	0.31719	0.501242	-0.0721	0.00914	-0.0033	0.573342	3
2	Non-dominant	B2	None	1	3	6	-226.965	0.240625	1.519	-270.055	0.228125	2.686	0.24	0.189375	0.478766	-5.7117	0.01195	-0.0804	6.19047	1.32142	-0.00895	0.00993	-0.0004	1.33037	-13.6197	0.21625	0.22515	-2.8207	0.155625	0.436	0.026875	0.148125	0.0288	-1.1853	0.0005	-0.0289	1.2141	0.22115	-0.01295	0.0031	-0.0004	0.2341	3
2	Non-dominant	B2	None	1	3	7	-677.658	0.569375	2.144	-482.752	0.316875	2.822	0.24	0.15125	2.78922	-1.32445	0.02765	-0.01725	4.11367	11.9759	-0.0144	0.0434	-0.0004	11.9903	-13.0859	0.223125	0.15431	-11.5236	0.189375	0.5756	0.100625	0.135	0.1299	-1.18925	0.0027	-0.0317	1.31915	0.16495	-0.0346	0.0015	-0.0008	0.19955	3
2	Non-dominant	B2	None	1	3	8	-251.26	0.240625	1.163	-352.871	0.354375	2.222	0.164375		9.77173	-3.47623	0.06145	-0.06211	13.248	4.72869	-0.03295	0.0276	-0.0006	4.76164	-5.45372	0.249375	0.1601	4.13066	0.155625	0.1171		0.209375	0.280743	-0.119	0.00558	-0.0021	0.399743	0.229656	-0.02991	0.003165	-0.001535	0.259566	3
2	Non-dominant	B2	None	1	4	1	-1553.16	0.634375	2.907	-831.491	0.620625	2.266	0.22875	0.135	0.03561	-27.7061	0.002075	-0.115115	27.7417	7.17127	-0.05075	0.0138	-0.0014	7.22202	-32.1317	0.16875	0.601	-6.1703	0.135625	0.9767	0.060625	0.0875	0.180824	-0.81215	0.00803	-0.02465	0.992974	0.0969	-0.2395	0.0031	-0.005	0.3364	4
2	Non-dominant	B2	None	1	4	2	-615.39	0.32375	2.852	-382.697	0.3375	2.205	0.14875	0.134375	0.220694	-1.8252	0.0057	-0.0156	2.04589	9.47436	-0.06015	0.0509	-0.0009	9.53451	-5.40345	0.155625	0.50715	-2.3473	0.095	0.9055	0.0875	0.135	0.0059	-0.71055	0.00045	-0.01635	0.71645	0.06385	-0.12355	0.0008	-0.0041	0.1874	4
2	Non-dominant	B2	None	1	4	3	-424.579	0.45875	1.404	-243.825	0.2975	1.498	0.161875	0.22875	1.83088	-0.0831	0.02188	-0.00265	1.91398	13.1381	-0.0995	0.04403	-0.00125	13.2376	-11.8341	0.12875	0.44931	3.2111	0.14875	0.654	0.080625	0.10125	0.0684	-0.68775	0.00075	-0.01345	0.75615	0.1054	-0.0737	0.0027	-0.003	0.1791	4
2	Non-dominant	B2	None	1	4	4	-237.162	0.364375	2.007	-416.36	0.310625	2.432	0.108125	0.201875	10.0482	-0.00919	0.05418	-0.00115	10.0574	6.39262	-2.76064	0.03075	-0.0141	9.15327	-20.5695	0.1625	0.34	-5.4985	0.21	0.534	0.0875	0.188125	0.165421	-0.54102	0.003	-0.0091	0.706441	0.0675	-0.4577	0.0034	-0.0094	0.5252	4
2	Non-dominant	B2	None	1	4	5	-400.171	0.364375	1.022	-468.956	0.350625	2.587	0.243125	0.135	0.022577	-14.5655	0.00165	-0.08215	14.5881	13.555	-0.4904	0.05464	-0.00755	14.0454	-17.4586	0.095	0.29831	2.0614	0.081875	0.4671	0.175	0.18875	0.053848	-0.94105	0.0029	-0.02595	0.994898	0.26972	-0.00315	0.0048	-0.0004	0.27287	4
2	Non-dominant	B2	None	1	4	6	-459.443	0.256875	2.264	-601.361	0.405	2.778	0.2425	0.175	0.0135	-9.11625	0.0005	-0.0511	9.12975	4.20416	-0.03585	0.024	-0.0009	4.24001	-14.0337	0.115625	0.3697	-4.07986	0.1625	0.6402	0.201875	0.16125	0.203598	-0.6329	0.00898	-0.0148	0.836498	0.471738	-0.0714	0.01244	-0.00165	0.543138	4
2	Non-dominant	B2	None	1	4	7	-233.695	0.175625	1.736	-699.832	0.499375	4.742	0.2025	0.148125	7.33427	-3.72045	0.0271	-0.0639	11.0547	5.71847	-0.04565	0.04458	-0.00075	5.76412	-17.2306	0.1825	0.2433	1.31279	0.14875	0.2257	0.175	0.175625	0.0344	-0.8452	0.0008	-0.0241	0.8796	0.314665	-0.02765	0.00495	-0.00085	0.342315	4
2	Non-dominant	B2	None	1	4	8	-645.43	0.674375	1.377	-1392.69	0.809375	3.829	0.094375		36.6515	-4.2474	0.12067	-0.0362	40.8989	6.03918	-1.88455	0.04265	-0.0164	7.92373	-12.7672	0.243125	0.1233	-2.52129	0.101875	0.3506		0.181875	0.17579	-0.1915	0.0034	-0.0071	0.36729	0.405862	-0.04036	0.00258	-0.00085	0.446222	4
2	Non-dominant	B2	None	1	5	1	-1155.38	0.58125	2.741	-500.296	0.316875	1.999	0.215	0.226875	0.0288	-14.6337	0.00175	-0.07275	14.6625	17.2527	-0.1163	0.03873	-0.0015	17.369	-2.83441	0.189375	0.57131	3.8896	0.121875	0.6676	0.02	0.148125	0.289268	-0.07	0.00738	-0.0019	0.359268	0.0704	-0.17745	0.00305	-0.00245	0.24785	5
2	Non-dominant	B2	None	1	5	2	-529.642	0.341875	2.143	-450.055	0.405	1.67	0.24	0.164375	0.783266	-4.5788	0.00885	-0.03485	5.36207	2.7565	-0.05409	0.01383	-0.00097	2.81059	-16.0713	0.16875	0.52331	1.2062	0.135625	0.6695	0.0875	0.128125	0.0238	-0.7468	0.0008	-0.0213	0.7706	0.012	-0.18295	0.00035	-0.00485	0.19495	5
2	Non-dominant	B2	None	1	5	3	-643.255	0.341875	2.406	-262.302	0.31625	1.828	0.290625	0.151875	1.60453	-1.25839	0.007795	-0.026405	2.86293	20.3948	-0.13335	0.08813	-0.00195	20.5281	-11.2286	0.149375	0.44815	0.9822	0.14875	0.598	0.16125	0.094375	0.10544	-0.33315	0.00263	-0.00925	0.43859	0.0906	-0.1443	0.00125	-0.00255	0.2349	5
2	Non-dominant	B2	None	1	5	4	-284.896	0.265625	1.748	-246.447	0.405	2.331	0.24	0.08875	6.4441	-0.057365	0.05928	-0.00125	6.50146	10.419	-0.06805	0.07133	-0.00095	10.487	-16.1671	0.121875	0.37392	24.8572	0.135625	0.5804	0.155	0.10125	0.493418	-1.11679	0.004235	-0.029065	1.61021	0.1343	-0.0462	0.00285	-0.00125	0.1805	5
2	Non-dominant	B2	None	1	5	5	-341.529	0.253125	2.102	-719.129	0.3675	3.768	0.303125	0.16375	0.0140636	-22.3561	0.0016	-0.1366	22.3702	7.396	-0.03175	0.0509	-0.0012	7.42775	-45.8322	0.088125	0.9673	2.5852	0.12875	0.343	0.18875	0.16125	0.092201	-0.37725	0.00175	-0.00975	0.469451	0.324835	-0.0017	0.00908	-0.00045	0.326535	5
2	Non-dominant	B2	None	1	5	6	-377.139	0.329375	1.799	-498.639	0.405	2.174	0.164375	0.201875	0.118232	-6.42025	0.00323	-0.0329	6.53848	8.55492	-0.04195	0.04563	-0.0012	8.59687	-38.2595	0.1425	0.7592	13.3583	0.169375	0.2251	0.14125	0.14125	0.03905	-0.8148	0.0004	-0.0208	0.85385	0.607945	-0.0108	0.01178	-0.00035	0.618745	5
2	Non-dominant	B2	None	1	5	7	-370.774	0.316875	1.754	-571.804	0.379375	3.848	0.12625	0.151875	5.30274	-0.03615	0.03454	-0.00115	5.33889	5.88494	-0.0733	0.03234	-0.00065	5.95824	-88.9806	0.1625	1.856	-6.72154	0.189375	0.4945	0.168125	0.12125	0.381563	-0.8545	0.01147	-0.0229	1.23606	0.624262	-0.02161	0.01147	-0.00056	0.645872	5
2	Non-dominant	B2	None	1	5	8	-135.878	0.1775	1.043	-782.165	0.658125	3.498	0.100625		18.788	-0.16764	0.07595	-0.00142	18.9556	2.72444	-0.0578	0.03866	-0.0007	2.78224	-102.322	0.1625	1.314	4.23659	0.183125	0.1166		0.1075	0.32946	-0.16186	0.00591	-0.00276	0.49132	0.578532	-0.123035	0.0082	-0.0048	0.701567	5
2	Non-dominant	B2	None	2	1	1	-1457.65	0.720625	2.137	-455.698	0.29125	2.297	0.265	0.139375	0.326972	-12.7134	0.0127	-0.08305	13.0403	12.4658	-0.074175	0.0249	-0.0015	12.54	-7.82958	0.144375	0.59831	-18.8882	0.1525	0.8988	0.09875	0.12875	0.588669	-0.0764	0.0084	-0.0011	0.665069	0.11715	-0.0223	0.00205	-0.00045	0.13945	6
2	Non-dominant	B2	None	2	1	2	-397.526	0.31625	1.862	-240.41	0.25375	1.86	0.2525	0.164375	0.359314	-2.41845	0.01052	-0.0228	2.77776	1.29696	-0.00585	0.00916	-0.0001	1.30281	-8.40651	0.1525	0.526	2.1224	0.1675	0.6079	0.12125	0.12125	0.03445	-0.36085	0.0005	-0.0082	0.3953	0.0576	-0.0979	0.0009	-0.0021	0.1555	6
2	Non-dominant	B2	None	2	1	3	-838.215	0.455	3.166	-263.585	0.569375	1.262	0.151875	0.12625	2.29844	-0.29295	0.00914	-0.00545	2.59139	6.05151	-0.36195	0.0206	-0.0089	6.41346	-12.5025	0.145	0.451	-4.5784	0.1825	0.6325	0.22	0.098125	0.02765	-0.8749	0.0005	-0.0188	0.90255	0.0683	-0.04365	0.002	-0.0016	0.11195	6
2	Non-dominant	B2	None	2	1	4	-252.673	0.253125	1.487	-337.584	0.43	1.297	0.176875	0.126875	11.1199	-0.06796	0.03608	-0.00125	11.1879	1.04225	-0.0248	0.01	-0.001	1.06705	-24.3103	0.19	0.37531	3.7804	0.1825	0.5788	0.12875	0.11375	0.806483	-0.38055	0.02404	-0.0085	1.18703	0.18507	-0.09215	0.00403	-0.00135	0.27722	6
2	Non-dominant	B2	None	2	1	5	-243.611	0.215	1.374	-346.619	0.379375	2.036	0.32875	0.10125	0.048898	-10.6988	0.001842	-0.05125	10.7477	7.54922	-0.0104	0.0517	-0.001	7.55962	-2.65676	0.129375	0.235	10.2357	0.136875	0.359	0.1975	0.159375	0.00667	-1.55917	0.001146	-0.019846	1.56584	0.145376	-0.125169	0.0030035	-0.0015865	0.270545	6
2	Non-dominant	B2	None	2	1	6	-370.447	0.594375	1.608	-535.701	0.4175	2.228	0.08875	0.11375	0.646283	-6.43705	0.01223	-0.0291	7.08333	11.3507	-0.79505	0.06309	-0.0027	12.1458	-29.6542	0.1525	0.2472	0.05475	0.159375	0.3142	0.189375	0.166875	0.01695	-0.50305	0.0003	-0.0145	0.52	0.239087	-0.0045	0.0027	-0.0003	0.243587	6
2	Non-dominant	B2	None	2	1	7	-289.161	0.265625	1.273	-372.977	0.391875	2.107	0.265625	0.176875	2.71388	-1.24715	0.02195	-0.01485	3.96103	2.22775	-0.0282	0.0139	-0.0006	2.25595	-45.7957	0.175	0.522	-1.874	0.1525	0.2287	0.12125	0.189375	0.06275	-0.0947	0.0012	-0.0015	0.15745	0.232828	-0.013285	0.00479	-0.00046	0.246113	6
2	Non-dominant	B2	None	2	1	8	-171.829	0.178125	0.9939	-318.615	0.405	2.136	0.16375		8.08941	-0.17588	0.04141	-0.00625	8.26529	3.47	-0.0334	0.03544	-0.00065	3.5034	-38.9882	0.145	0.6095	-18.7423	0.19	0.703		0.174375	0.106245	-1.97935	0.0011	-0.0431	2.0856	0.872945	-0.026874	0.012777	-0.000866	0.899818	6
2	Non-dominant	B2	None	2	2	1	-240.933	0.354375	2.706	-499.297	0.27875	2.23	0.215	0.15125	0.001865	-15.7198	0.000665	-0.065165	15.7216	2.86269	-0.017545	0.0161	-0.0024	2.88024	-16.5754	0.108125	0.59754	-20.7636	0.155625	1.029	0.074375	0.114375	0.37533	-0.4573	0.01008	-0.01055	0.83263	0.22545	-0.0034	0.00465	-0.00035	0.22885	7
2	Non-dominant	B2	None	2	2	2	-792.435	0.48125	2.867	-454.366	0.405	1.982	0.16375	0.11375	0.316679	-5.2951	0.0116	-0.0277	5.61178	2.0196	-0.356639	0.0142	-0.002	2.37624	-42.8013	0.18875	0.8177	-1.3608	0.141875	0.652	0.06125	0.115	0.0224	-0.97815	0.00035	-0.02455	1.00055	0.0483	-0.5069	0.0006	-0.0157	0.5552	7
2	Non-dominant	B2	None	2	2	3	-490.044	0.30375	2.995	-506.688	0.366875	2.278	0.19	0.13875	4.178	-0.0113	0.02159	-0.0003	4.1893	3.63965	-0.0314	0.02434	-0.00135	3.67105	-32.5611	0.1625	0.4505	-1.4993	0.135	0.6749	0.108125	0.114375	0.152997	-0.3984	0.00355	-0.01265	0.551397	0.0428	-0.19565	0.0009	-0.0051	0.23845	7
2	Non-dominant	B2	None	2	2	4	-497.801	0.405	1.782	-537.087	0.405	2.587	0.151875	0.11375	16.2595	-0.0389	0.07324	-0.00125	16.2984	11.0064	-0.2656	0.04527	-0.00206	11.272	-45.9927	0.169375	0.5937	4.2661	0.12875	0.3969	0.1075	0.134375	0.135786	-0.27285	0.00215	-0.00755	0.408636	0.1966	-0.35725	0.00145	-0.00855	0.55385	7
2	Non-dominant	B2	None	2	2	5	-626.735	0.34125	2.067	-589.274	0.354375	3.79	0.278125	0.2025	0.167286	-16.122	0.00175	-0.12425	16.2893	6.78842	-0.02095	0.02709	-0.0006	6.80937	-14.4079	0.263125	0.299	-0.0066	0.135625	0.4702	0.0875	0.10125	0.124143	-0.4095	0.00403	-0.01085	0.533643	0.36031	-0.00215	0.00449	-0.0001	0.36246	7
2	Non-dominant	B2	None	2	2	6	-391.315	0.30375	1.942	-462.899	0.31625	2.322	0.189375	0.164375	0.0002	-4.5772	0.0001	-0.0246	4.5774	9.6901	-0.03635	0.04983	-0.00055	9.72645	-20.5796	0.1625	0.22338	5.8891	0.115625	0.2255	0.128125	0.168125	0.01545	-0.05185	0.0004	-0.001	0.0673	0.207511	-0.03375	0.0033	-0.0012	0.241261	7
2	Non-dominant	B2	None	2	2	7	-206.526	0.253125	0.7995	-374.195	0.3675	2.012	0.2275	0.214375	3.83147	-0.03255	0.01565	-0.00055	3.86402	5.34275	-0.0188	0.0301	-0.0007	5.36155	-9.56889	0.108125	0.148	1.35425	0.12875	0.3249	0.25625	0.175	0.01775	-1.06265	0.00045	-0.02725	1.0804	0.149226	-0.0063	0.00189	-0.000675	0.155526	7
2	Non-dominant	B2	None	2	2	8	-149.169	0.190625	0.972	-500.454	0.43	2.834	0.201875		14.8074	-0.252535	0.057088	-0.004912	15.0599	2.97653	-0.09305	0.02824	-0.0012	3.06958	-54.6166	0.21625	0.3902	-0.172648	0.12875	0.1571		0.181875	0.168257	-0.2253	0.002	-0.0058	0.393557	0.373443	-0.08124	0.00585	-0.00115	0.454683	7
2	Non-dominant	B2	None	2	3	1	-557.796	0.405	1.93	-296.412	0.29125	1.651	0.24	0.13875	0.115493	-8.3295	0.00625	-0.0533	8.44499	3.72276	-0.644723	0.01976	-0.00464	4.36749	-48.3074	0.136875	0.60031	-1.7716	0.129375	0.7615	0.09125	0.09875	0.223979	-0.2645	0.0054	-0.00725	0.488479	0.605818	-0.0096	0.01142	-0.00035	0.615418	8
2	Non-dominant	B2	None	2	3	2	-1003.35	0.50625	2.65	-186.948	0.240625	1.206	0.315625	0.12625	0.03505	-1.92825	0.0008	-0.0157	1.9633	9.80043	-0.001	0.02232	-0.00025	9.80143	-35.4615	0.121875	0.52331	-1.3311	0.136875	0.7136	0.09875	0.11375	0.03565	-0.74095	0.0008	-0.0199	0.7766	0.461838	-0.01265	0.01129	-0.0005	0.474488	8
2	Non-dominant	B2	None	2	3	3	-421.074	0.480625	2.181	-320.55	0.329375	2.54	0.151875	0.0375	4.98869	-0.385186	0.04153	-0.00443	5.37388	3.9083	-0.3991	0.01829	-0.0023	4.3074	-49.4335	0.175	0.8721	-6.5245	0.175	0.7045	0.08375	0.15125	0.04215	-0.828	0.0006	-0.0156	0.87015	0.08225	-0.5446	0.00335	-0.00905	0.62685	8
2	Non-dominant	B2	None	2	3	4	-323.86	0.354375	1.768	-324.667	0.253125	2.31	0.265625	0.151875	9.60203	-0.0865844	0.06856	-0.00371	9.68861	3.33869	-0.03725	0.02052	-0.00175	3.37594	-49.9437	0.213125	0.4857	3.2351	0.136875	0.4381	0.083125	0.12125	0.144951	-0.34835	0.003	-0.0072	0.493301	0.343447	-0.1146	0.00585	-0.00275	0.458047	8
2	Non-dominant	B2	None	2	3	5	-214.389	0.1775	1.309	-409.085	0.354375	2.235	0.24	0.15125	0.439567	-11.2064	0.01629	-0.075	11.646	1.30261	-0.00635	0.01365	-0.00035	1.30896	-71.1432	0.099375	1.022	-6.7862	0.190625	0.5166	0.515625	0.113125	0.247083	-0.13895	0.00415	-0.00145	0.386033	0.759332	-0.0077	0.01138	-0.00065	0.767032	8
2	Non-dominant	B2	None	2	3	6	-257.927	0.304375	1.293	-895.987	0.708125	2.113	0.2275	0.075625	0.1129	-9.58	0.00453	-0.03075	9.6929	3.49607	-0.11465	0.0245	-0.0014	3.61072	-35.1136	0.1825	0.6558	4.00671	0.129375	0.2927	0.14375	0.151875	0.01385	-0.7191	0.00035	-0.02095	0.73295	0.09547	-0.06354	0.00088	-0.00132	0.15901	8
2	Non-dominant	B2	None	2	3	7	-389.394	0.31625	2.012	-1138.82	0.53125	3.494	0.24	0.08875	11.2807	-0.00815	0.05855	-0.00035	11.2889	8.11649	-0.04645	0.05076	-0.00095	8.16294	-29.9346	0.16	0.3455	14.1524	0.395	1.351	0.13625	0.174375	6.69987	-4.70175	0.04563	-0.1253	11.4016	0.256773	-0.066695	0.00285	-0.00265	0.323468	8
2	Non-dominant	B2	None	2	3	8	-323.703	0.228125	1.771	-701.192	0.3925	4.184	0.201875		19.435	-0.06888	0.10605	-0.00155	19.5039	2.9438	-0.0704	0.02575	-0.00285	3.0142	-70.136	0.220625	0.7541	-1.12575	0.1825	0.1766		0.12875	0.11297	-1.8084	0.00105	-0.04355	1.92137	0.193763	-0.107666	0.0029	-0.0021	0.301429	8
2	Non-dominant	B2	None	2	4	1	-961.4	0.59375	2.524	-410.876	0.32375	1.72	0.161875	0.108125	0.140563	-12.6848	0.00478	-0.05205	12.8254	15.0171	-0.037157	0.037887	-0.000343	15.0543	-23.5487	0.091875	0.59831	6.3722	0.1525	0.634	0.09125	0.105625	0.10242	-0.93911	0.001955	-0.02576	1.04153	0.663588	-0.00125	0.01093	-0.0003	0.664838	9
2	Non-dominant	B2	None	2	4	2	-554.331	0.45875	1.876	-431.756	0.3375	2.423	1.105	-0.970625	0.216445	-4.82755	0.00673	-0.0259	5.04399	3.87893	-0.12255	0.01565	-0.00085	4.00148	-5.61938	0.099375	0.52431	-209.88	0.591875	1.721	0.181875	0.189375	2.45945	-3.3209	0.01509	-0.0737	5.78035	0.1711	-0.02495	0.00395	-0.00065	0.19605	9
2	Non-dominant	B2	None	2	4	3	-751.904	1.48313	2.25	-465.593	0.324375	2.882	0.161875	0.148125	5.55427	-0.79195	0.04323	-0.022	6.34622	6.51438	-0.1167	0.01845	-0.00365	6.63108	-9.03201	0.1675	0.449	8.3764	0.136875	0.4593	0.083125	0.12125	0.035	-1.06185	0.00045	-0.02895	1.09685	0.1178	-0.03495	0.002	-0.0007	0.15275	9
2	Non-dominant	B2	None	2	4	4	-497.602	0.27	2.44	-491.515	0.364375	2.866	0.2025	0.080625	14.9948	-0.018207	0.087542	-0.001188	15.013	0.031502	-1.64832	0.0022015	-0.0128015	1.67982	-32.2131	0.129375	0.5312	-0.6566	0.13	0.5101	0.09875	0.189375	0.02417	-0.74595	0.00115	-0.01495	0.77012	0.0374	-0.4335	0.0008	-0.0111	0.4709	9
2	Non-dominant	B2	None	2	4	5	-976.88	0.445625	2.775	-401.899	0.3375	2.733	0.201875	0.12125	0.197751	-11.6527	0.00423	-0.0768	11.8505	15.3545	-0.60125	0.053175	-0.004825	15.9557	-12.4306	0.190625	0.35588	0.93227	0.136875	0.5677	0.098125	0.13625	0.175517	-1.2873	0.00572	-0.0347	1.46282	0.094549	-0.54005	0.002588	-0.00735	0.634599	9
2	Non-dominant	B2	None	2	4	6	-438.618	0.2975	1.698	-489.201	0.365	2.467	0.22875	0.134375	0.842848	-5.50075	0.02033	-0.0342	6.3436	3.57697	-0.07465	0.02005	-0.0012	3.65162	-51.218	0.2275	1.476	-18.3587	0.121875	0.9389	0.07625	0.129375	0.190711	-0.19435	0.0079	-0.0044	0.385061	0.321758	-0.06395	0.00612	-0.0008	0.385708	9
2	Non-dominant	B2	None	2	4	7	-404.932	0.21625	1.481	-408.461	0.283125	2.726	0.27	0.0675	3.19909	-0.03815	0.016	-0.0024	3.23724	4.36134	-0.11035	0.0255	-0.0039	4.47169	-16.4481	0.190625	0.2036	5.36673	0.151875	0.156	0.181875	0.12875	0.0302	-0.29975	0.00035	-0.01015	0.32995	0.194701	-0.0315915	0.0034	-0.00055	0.226293	9
2	Non-dominant	B2	None	2	4	8	-296.484	0.3375	1.137	-511.092	0.39125	3.256	0.108125		14.453	-0.1184	0.08189	-0.0012	14.5714	1.94878	-0.0206	0.02008	-0.00045	1.96938	-29.1997	0.136875	0.6424	1.0545	0.136875	0.0829		0.2125	0.11613	-0.1071	0.0012	-0.0012	0.22323	0.02678	-0.47299	0.0011125	-0.0129075	0.49977	9
2	Non-dominant	B2	None	2	5	1	-700.892	0.39125	2.771	-440.115	0.378125	1.981	0.849375	-0.18875	0.04547	-13.211	0.0013	-0.0599	13.2564	9.36622	-0.16994	0.0417	-0.00215	9.53616	-20.1155	0.114375	0.59931	4.7288	0.1225	0.6232	0.13625	0.12875	0.07911	-0.65311	0.00184	-0.01765	0.73222	0.10765	-0.0063	0.0025	-0.0004	0.11395	10
2	Non-dominant	B2	None	2	5	2	-511.769	0.6475	1.837	-413.939	0.3375	2.188	0.201875	0.12125	0.140662	-3.5248	0.0053	-0.0193	3.66546	3.10157	-0.047795	0.0134	-0.00036	3.14936	-13.8148	0.151875	0.52231	12.2465	0.114375	0.5191	0.250625	0.159375	0.0244	-1.1581	0.00055	-0.03095	1.1825	0.31565	-0.00405	0.0048	-0.0006	0.3197	10
2	Non-dominant	B2	None	2	5	3	-323.944	0.310625	2.302	-300.765	0.28375	2.134	0.2025	0.134375	3.0412	-0.0277	0.02005	-0.00175	3.0689	1.03096	-0.379	0.01662	-0.00245	1.40996	-30.9077	0.1375	0.44931	-49.939	0.22	1.291	0.090625	0.11375	0.0446	-0.60865	0.0005	-0.0136	0.65325	0.603572	-0.0063	0.0155	-0.0008	0.609872	10
2	Non-dominant	B2	None	2	5	4	-343.122	0.27	1.795	-429.339	0.378125	2.66	0.2025	0.04	15.3783	-0.514481	0.105453	-0.0048475	15.8928	3.01924	-0.1521	0.0164	-0.0016	3.17134	-12.3756	0.1675	0.37531	-19.2333	0.114375	0.787	0.0225	0.2125	0.0807	-2.13635	0.0011	-0.0541	2.21705	0.1359	-0.0155	0.0027	-0.0006	0.1514	10
2	Non-dominant	B2	None	2	5	5	-577.207	0.4725	2.704	-500.096	0.405	2.812	0.12125	0.108125	0.202093	-15.3652	0.004	-0.08345	15.5673	3.82099	-0.1763	0.0163	-0.0036	3.99729	-14.2661	0.2275	0.29892	7.86086	0.19	0.4123	0.023125	0.144375	0.149111	-1.13335	0.00135	-0.02175	1.28246	0.2016	-0.0064	0.00295	-0.00025	0.208	10
2	Non-dominant	B2	None	2	5	6	-311.8	0.445	1.514	-1430.72	0.6475	3.315	0.135	0.1075	1.12474	-14.4399	0.0179	-0.0567	15.5647	3.3386	-0.43905	0.01778	-0.0031	3.77765	-16.6735	0.243125	0.22331	-8.8114	0.19	0.4563	0.060625	0.12875	0.13013	-0.03935	0.00203	-0.00095	0.16948	0.320642	-0.03235	0.00358	-0.00115	0.352992	10
2	Non-dominant	B2	None	2	5	7	-353.269	0.28375	1.992	-530.577	0.310625	3.16	0.269375	0.108125	5.21896	-0.125	0.0373	-0.003	5.34396	1.6389	-0.1831	0.0125	-0.0051	1.822	-9.98073	0.121875	0.13315	-18.0821	0.114375	0.739	0.13625	0.205	0.0052	-1.0506	0.0003	-0.0267	1.0558	0.161423	-0.00055	0.00252	-0.0004	0.161973	10
2	Non-dominant	B2	None	2	5	8	-656.926	0.39125	2.314	-438.002	0.32375	2.733	0.25625		12.6497	-0.02022	0.07425	-0.0012	12.6699	11.3105	-0.03855	0.0489	-0.001	11.349	-28.5592	0.22	0.5418	0.8795	0.1675	0.1832		0.151875	0.122863	-1.3533	0.0021	-0.0394	1.47616	0.48297	-0.02276	0.00918	-0.00046	0.50573	10
2	Non-dominant	B2	None	3	1	1	-984.329	0.455625	3.09	-877.192	0.455	4.159	0.176875	0.2025	0.0529756	-25.9767	0.0014	-0.1262	26.0297	2.63571	-0.0063135	0.009542	-0.000138	2.64203	-33.2966	0.121875	0.55446	-9.8891	0.56625	0.6231	0.13125	0.2125	0.757722	-0.82061	0.00195	-0.00685	1.57833	1.43218	-0.0275	0.02473	-0.0005	1.45968	11
2	Non-dominant	B2	None	3	1	2	-439.244	0.265625	2.098	-560.15	0.30375	3.459	0.31625	0.13875	0.707878	-4.7867	0.01952	-0.039	5.49458	2.96016	-0.030225	0.018281	-0.000779	2.99038	-37.0083	0.233125	0.525	0.8994	0.08125	0.5166	0.364375	0.2325	0.03235	-0.3718	0.0007	-0.0098	0.40415	0.15995	-0.19095	0.0009	-0.0068	0.3509	11
2	Non-dominant	B2	None	3	1	3	-234.75	0.27875	1.865	-531.299	0.29125	2.951	0.201875	0.176875	6.31959	-0.124938	0.037257	-0.002663	6.44452	1.28493	-0.10655	0.00813	-0.00235	1.39148	-15.0592	0.243125	0.448	4.5644	0.1725	0.5943	0.040625	0.191875	0.0234	-0.3616	0.00035	-0.00735	0.385	0.4067	-0.01225	0.0032	-0.0006	0.41895	11
2	Non-dominant	B2	None	3	1	4	-372.443	0.25375	1.933	-572.096	0.341875	3.484	0.189375	0.176875	17.8021	-0.059259	0.072442	-0.001438	17.8613	8.95138	-0.0643	0.04673	-0.00115	9.01568	-6.39675	0.1725	0.37777	3.0402	0.151875	0.4536	0.090625	0.151875	0.099687	-0.47742	0.00115	-0.01155	0.577107	0.1289	-0.0445	0.00295	-0.00115	0.1734	11
2	Non-dominant	B2	None	3	1	5	-600.307	0.30375	1.982	-614.154	0.379375	2.607	0.278125	0.176875	0.075484	-16.1355	0.0015	-0.0661	16.211	12.2729	-0.17316	0.04809	-0.00413	12.4461	-17.834	0.30375	0.29881	3.918	0.1325	0.3491	-0.01	0.14125	0.067785	-0.46135	0.0014	-0.008	0.529135	0.41514	-0.02715	0.00316	-0.0007	0.44229	11
2	Non-dominant	B2	None	3	1	6	-273.824	0.215625	1.66	-536.953	0.405	2.656	0.164375	0.13875	0.746852	-6.77515	0.01055	-0.03615	7.522	6.1798	-0.03035	0.05014	-0.0007	6.21015	-22.7717	0.344375	0.22431	60.051	0.1825	0.6042	0.03	0.040625	0.06053	-1.77611	0.005575	-0.012475	1.83664	0.589548	-0.0782	0.00805	-0.0007	0.667748	11
2	Non-dominant	B2	None	3	1	7	-838.717	0.366875	2.026	-570.573	0.329375	2.877	0.2275	0.16375	6.51111	-0.23835	0.03054	-0.01005	6.74946	18.6805	-0.0151	0.05625	-0.00035	18.6956	-15.6364	0.283125	0.15062	5.65723	0.131875	0.1856	0.050625	0.1825	0.02545	-0.8554	0.00055	-0.01815	0.88085	0.374472	-0.035025	0.00426	-0.0007	0.409497	11
2	Non-dominant	B2	None	3	1	8	-308.483	0.26625	1.508	-947.837	0.50625	4.969	0.025		29.0584	-0.15928	0.10952	-0.0016	29.2177	3.89683	-0.051	0.02474	-0.00055	3.94783	-11.7543	0.2025	0.4539	6.02793	0.1525	0.2052		0.171875	0.156753	-0.538095	0.001537	-0.009263	0.694848	0.363385	-0.21334	0.003695	-0.002597	0.576725	11
2	Non-dominant	B2	None	3	2	1	-260.038	0.26625	1.21	-688.445	0.366875	2.997	0.2275	0.164375	0.0488568	-20.5924	0.00125	-0.10355	20.6413	4.22068	-0.001128	0.0247905	-0.0001945	4.22181	-39.841	0.18875	0.59831	1.706	0.135625	0.8783	0.020625	0.108125	0.368743	-0.42805	0.00985	-0.01095	0.796793	0.43678	-0.0026	0.00804	-0.0005	0.43938	12
2	Non-dominant	B2	None	3	2	2	-1238.44	0.733125	3.142	-637.153	0.405	3.135	0.2025	0.164375	0.193799	-5.0663	0.00687	-0.0268	5.2601	10.6695	-0.727729	0.0336	-0.0101	11.3973	9.11976	0.155625	0.45977	-6.3851	0.141875	0.6821	0.046875	0.195625	0.0258	-0.6978	0.00045	-0.01185	0.7236	0.0122	-0.437	0.00185	-0.00245	0.4492	12
2	Non-dominant	B2	None	3	2	3	-413.154	0.29125	2.038	-378.685	0.265625	2.744	0.2525	0.139375	5.09805	-0.081435	0.029625	-0.001945	5.17948	9.81925	-0.05515	0.0516	-0.0016	9.8744	-36.6104	0.223125	0.44931	3.8769	0.12875	0.5571	0.060625	0.12125	0.0361	-0.44365	0.00135	-0.00825	0.47975	0.881044	-0.02965	0.01382	-0.00085	0.910694	12
2	Non-dominant	B2	None	3	2	4	-632.183	0.31625	2.501	-181.951	0.4175	2.911	0.151875	0.088125	7.99794	-2.8625	0.06114	-0.01419	10.8604	9.93857	-0.05835	0.04215	-0.00095	9.99692	-11.8212	0.19625	0.375	-0.1064	0.14875	0.5524	0.07375	0.135	0.01825	-0.99535	0.00035	-0.02895	1.0136	0.386292	-0.02445	0.00807	-0.00065	0.410742	12
2	Non-dominant	B2	None	3	2	5	-459.325	0.405	1.843	-510.04	0.366875	2.479	0.31625	0.063125	0.025153	-15.3949	0.00145	-0.08835	15.42	5.89139	-0.0471	0.02875	-0.00095	5.93849	-23.5595	0.21625	0.301	-0.7569	0.12875	0.5212	0.040625	0.128125	0.05945	-0.88915	0.0018	-0.0206	0.9486	0.470475	-0.02565	0.0071	-0.0007	0.496125	12
2	Non-dominant	B2	None	3	2	6	-393.923	0.27875	1.461	-666.568	0.4175	2.457	0.24	0.164375	0.363003	-5.54915	0.00615	-0.02445	5.91215	6.62196	-0.04175	0.03577	-0.0015	6.66371	-18.326	0.25625	0.22531	4.91325	0.141875	0.2434	-0.046875	0.16875	0.08045	-1.1729	0.00165	-0.03535	1.25335	0.444859	-0.01155	0.00587	-0.0005	0.456409	12
2	Non-dominant	B2	None	3	2	7	-761.949	0.405	1.83	-557.51	0.405	2.702	0.176875	0.176875	6.14096	-0.0616	0.02935	-0.00175	6.20256	9.64495	-0.188	0.03595	-0.00405	9.83295	0.456136	0.1625	0.12227	-10.0808	0.175625	0.3512	0.060625	0.175	0.02405	-0.2688	0.0004	-0.0047	0.29285	0.084839	-0.0995105	0.0026035	-0.0016265	0.184349	12
2	Non-dominant	B2	None	3	2	8	-144.442	0.2275	0.888	-357.751	0.354375	3.196	0.2275		11.5816	-0.434597	0.054145	-0.013425	12.0162	2.47401	-0.0905	0.0222	-0.001	2.56451	-19.2377	0.276875	0.2942	-3.19195	0.135625	0.2198		0.148125	0.0596	-0.418	0.00105	-0.00965	0.4776	0.591492	-0.062162	0.008394	-0.000706	0.653654	12
2	Non-dominant	B2	None	3	3	1	-614.379	0.51875	2.455	-391.284	0.366875	1.547	0.19	0.11375	0.046063	-12.3615	0.00135	-0.05815	12.4076	10.9688	-0.14665	0.04572	-0.0016	11.1154	-17.6551	0.175625	0.59931	3.6121	0.115625	0.6571	0.0675	0.1075	0.106208	-0.328165	0.0025	-0.0084	0.434373	0.2797	-0.03345	0.00365	-0.00085	0.31315	13
2	Non-dominant	B2	None	3	3	2	-507.741	0.379375	1.891	-299.639	0.30375	2.002	0.24	0.07625	0.060345	-2.35255	0.00298	-0.01895	2.41289	1.48115	-0.2201	0.00739	-0.0026	1.70125	-36.7529	0.243125	0.52427	7.3669	0.189375	0.6187	0.026875	0.0475	0.0311	-1.58055	0.0007	-0.0412	1.61165	0.750539	-0.03985	0.01347	-0.00095	0.790389	13
2	Non-dominant	B2	None	3	3	3	-1635.29	1.03625	2.743	-380.38	0.265625	2.325	0.19	0.050625	4.60553	-0.01905	0.02854	-0.00045	4.62458	11.7489	-0.25445	0.02295	-0.00165	12.0034	-13.5731	0.16875	0.45031	0.51575	0.121875	0.6357	0.135	0.10125	0.02875	-0.673	0.00055	-0.00945	0.70175	0.04585	-0.19885	0.00085	-0.00365	0.2447	13
2	Non-dominant	B2	None	3	3	4	-462.894	0.3925	1.781	-294.228	0.29125	2.206	0.214375	0.08875	9.74083	-0.032652	0.064156	-0.001044	9.77349	2.77799	-0.04195	0.01585	-0.00075	2.81994	-21.1761	0.209375	0.38031	3.7942	0.115	0.4961	0.03375	0.141875	0.130855	-0.60195	0.0022	-0.0158	0.732805	0.591696	-0.019	0.01015	-0.00065	0.610696	13
2	Non-dominant	B2	None	3	3	5	-548.236	0.31625	2.176	-580.757	0.480625	2.135	0.253125	0.10125	0.205704	-14.8747	0.00335	-0.05205	15.0804	2.68656	-0.03675	0.01225	-0.00065	2.72331	-29.9578	0.21	0.299	8.5924	0.2225	0.337	0.066875	0.03375	0.0784788	-1.66395	0.001392	-0.0436	1.74243	0.386818	-0.1442	0.00645	-0.00185	0.531018	13
2	Non-dominant	B2	None	3	3	6	-238.058	0.253125	1.518	-359.591	0.354375	2.49	0.24	0.10125	0.082195	-3.5436	0.00357	-0.02275	3.6258	0.34085	-0.15375	0.004	-0.0035	0.4946	-47.1936	0.21	0.5588	0.0021	0.189375	0.4769	0.066875	0.060625	0.01775	-1.26745	0.00045	-0.03585	1.2852	0.386447	-0.4803	0.00457	-0.0108	0.866747	13
2	Non-dominant	B2	None	3	3	7	-529.026	0.32875	1.491	-354.031	0.341875	2.4	0.2275	0.075625	3.89405	-0.0009	0.02508	-0.00035	3.89495	1.98052	-1.0088	0.01725	-0.00955	2.98932	-8.40879	0.25	0.15	0.98274	0.1625	0.2742	0.040625	0.12125	0.03975	-0.88165	0.0005	-0.0249	0.9214	0.254	-0.05815	0.00195	-0.00075	0.31215	13
2	Non-dominant	B2	None	3	3	8	-267.749	0.26625	1.37	-486.829	0.31625	3.311	0.24		13.6278	-0.040665	0.072621	-0.001269	13.6685	4.49496	-0.108	0.03868	-0.00095	4.60296	-1.40576	0.183125	0.1455	2.15468	0.189375	0.109		0.16125	0.232588	-0.1698	0.0028	-0.0023	0.402388	0.132341	-0.065683	0.0030225	-0.0012575	0.198024	13
2	Non-dominant	B2	None	3	4	1	-523.156	0.391875	1.446	-525.045	0.35125	2.468	0.201875	0.16125	0.110138	-14.638	0.0014	-0.0782	14.7481	11.5503	-0.037087	0.0356	-0.0007	11.5874	-57.8368	0.106875	0.59262	6.0864	0.114375	0.6999	0.151875	0.12125	0.085865	-0.335079	0.0024645	-0.0081655	0.420944	1.38822	-0.0007	0.02453	-0.00055	1.38892	14
2	Non-dominant	B2	None	3	4	2	-1263.67	0.54	2.9	-517.559	0.39125	1.907	0.25625	0.094375	0.0067	-5.858	0.00035	-0.02755	5.8647	18.775	-0.0415389	0.044209	-0.001271	18.8166	-47.6182	0.213125	0.7395	7.404	0.121875	0.6517	0.053125	0.105625	0.080983	-0.27845	0.003415	-0.01035	0.359433	0.2612	-0.0134	0.0032	-0.0003	0.2746	14
[truncated: 4,534 more rows]
