# Supplementary material for: Acute Loss of Tactile Input Leads to General Compensatory Changes in Eye–Hand Coordination during Object Manipulation
Source: eNeuro. 2025 Sep 25;12(9):ENEURO.0487-23.2025. doi: 10.1523/ENEURO.0487-23.2025 (PMC12494028; doi:10.1523/ENEURO.0487-23.2025)
Supplement: Extended Data — The file Code_and_Data.zip includes all code and data used to perform the analyses presented in this manuscript. The .R scripts contain the packages used and the filenames corresponding to the data and the structure of each model. Download Extended Data, ZIP file. [file eneuro-12-ENEURO.0487-23.2025-s014.zip › GazeIndex_LMM_table_ProgressBefore_PlaceCollect_exp1.xlsx]

## Sheet: Sheet1
Condition	Block	Hand	Drug	Phase	Action	Subject	Round	mmDifference	Progress	Series	Trials	Series_in_block
ControlPre	B1	Dominant	None	Place	Collect	1	1	56.775	100	1	1	1
ControlPre	B1	Dominant	None	Place	Collect	1	1	379.998	100	1	2	1
ControlPre	B1	Dominant	None	Place	Collect	1	1	9.95	100	1	3	1
ControlPre	B1	Dominant	None	Place	Collect	1	1	85.025	100	1	4	1
ControlPre	B1	Dominant	None	Place	Collect	1	1	20.45	100	1	5	1
ControlPre	B1	Dominant	None	Place	Collect	1	1	141	100	1	6	1
ControlPre	B1	Dominant	None	Place	Collect	1	1	154	100	1	7	1
ControlPre	B1	Dominant	None	Place	Collect	1	1	390.973	100	2	1	2
ControlPre	B1	Dominant	None	Place	Collect	1	1	77	100	2	2	2
ControlPre	B1	Dominant	None	Place	Collect	1	1	14.25	100	2	3	2
ControlPre	B1	Dominant	None	Place	Collect	1	1	7.5	100	2	4	2
ControlPre	B1	Dominant	None	Place	Collect	1	1	75.5	100	2	5	2
ControlPre	B1	Dominant	None	Place	Collect	1	1	68.75	100	2	6	2
ControlPre	B1	Dominant	None	Place	Collect	1	1	78.575	100	2	7	2
ControlPre	B1	Dominant	None	Place	Collect	1	1	47	100	3	1	3
ControlPre	B1	Dominant	None	Place	Collect	1	1	94.5	100	3	2	3
ControlPre	B1	Dominant	None	Place	Collect	1	1	20	100	3	3	3
ControlPre	B1	Dominant	None	Place	Collect	1	1	13.5	100	3	4	3
ControlPre	B1	Dominant	None	Place	Collect	1	1	104.5	100	3	5	3
ControlPre	B1	Dominant	None	Place	Collect	1	1	40.75	100	3	6	3
ControlPre	B1	Dominant	None	Place	Collect	1	1	174	100	3	7	3
ControlPre	B1	Dominant	None	Place	Collect	1	1	88	100	4	1	4
ControlPre	B1	Dominant	None	Place	Collect	1	1	107.75	100	4	2	4
ControlPre	B1	Dominant	None	Place	Collect	1	1	375.998	100	4	3	4
ControlPre	B1	Dominant	None	Place	Collect	1	1	104.05	100	4	4	4
ControlPre	B1	Dominant	None	Place	Collect	1	1	26.5	100	4	5	4
ControlPre	B1	Dominant	None	Place	Collect	1	1	94.25	100	4	6	4
ControlPre	B1	Dominant	None	Place	Collect	1	1	69.525	100	4	7	4
ControlPre	B1	Dominant	None	Place	Collect	1	1	26	100	5	1	5
ControlPre	B1	Dominant	None	Place	Collect	1	1	7.5	100	5	2	5
ControlPre	B1	Dominant	None	Place	Collect	1	1	71.225	100	5	3	5
ControlPre	B1	Dominant	None	Place	Collect	1	1	33.5	100	5	4	5
ControlPre	B1	Dominant	None	Place	Collect	1	1	92.5	100	5	5	5
ControlPre	B1	Dominant	None	Place	Collect	1	1	350.7	100	5	6	5
ControlPre	B1	Dominant	None	Place	Collect	1	1	54.25	100	5	7	5
ControlPre	B1	Dominant	None	Place	Collect	1	2	115.475	100	1	1	6
ControlPre	B1	Dominant	None	Place	Collect	1	2	60.75	100	1	2	6
ControlPre	B1	Dominant	None	Place	Collect	1	2	130.275	100	1	3	6
ControlPre	B1	Dominant	None	Place	Collect	1	2	2.525	100	1	4	6
ControlPre	B1	Dominant	None	Place	Collect	1	2	23.725	100	1	5	6
ControlPre	B1	Dominant	None	Place	Collect	1	2	42.75	100	1	6	6
ControlPre	B1	Dominant	None	Place	Collect	1	2	7.725	100	1	7	6
ControlPre	B1	Dominant	None	Place	Collect	1	2	34.25	100	2	1	7
ControlPre	B1	Dominant	None	Place	Collect	1	2	29.025	100	2	2	7
ControlPre	B1	Dominant	None	Place	Collect	1	2	40.025	100	2	3	7
ControlPre	B1	Dominant	None	Place	Collect	1	2	30.225	100	2	4	7
ControlPre	B1	Dominant	None	Place	Collect	1	2	0.525	100	2	5	7
ControlPre	B1	Dominant	None	Place	Collect	1	2	16.275	100	2	6	7
ControlPre	B1	Dominant	None	Place	Collect	1	2	54.525	100	2	7	7
ControlPre	B1	Dominant	None	Place	Collect	1	2	93.75	100	3	1	8
ControlPre	B1	Dominant	None	Place	Collect	1	2	376.998	100	3	2	8
ControlPre	B1	Dominant	None	Place	Collect	1	2	16.25	100	3	3	8
ControlPre	B1	Dominant	None	Place	Collect	1	2	19.5	100	3	4	8
ControlPre	B1	Dominant	None	Place	Collect	1	2	376.998	100	3	5	8
ControlPre	B1	Dominant	None	Place	Collect	1	2	104.75	100	3	6	8
ControlPre	B1	Dominant	None	Place	Collect	1	2	56.5	100	3	7	8
ControlPre	B1	Dominant	None	Place	Collect	1	2	86.35	100	4	1	9
ControlPre	B1	Dominant	None	Place	Collect	1	2	111.975	100	4	2	9
ControlPre	B1	Dominant	None	Place	Collect	1	2	379.998	100	4	3	9
ControlPre	B1	Dominant	None	Place	Collect	1	2	4.525	100	4	4	9
ControlPre	B1	Dominant	None	Place	Collect	1	2	91.3	100	4	5	9
ControlPre	B1	Dominant	None	Place	Collect	1	2	371.998	100	4	6	9
ControlPre	B1	Dominant	None	Place	Collect	1	2	10.475	100	4	7	9
ControlPre	B1	Dominant	None	Place	Collect	1	2	374.973	100	5	1	10
ControlPre	B1	Dominant	None	Place	Collect	1	2	34.1	100	5	2	10
ControlPre	B1	Dominant	None	Place	Collect	1	2	79	100	5	3	10
ControlPre	B1	Dominant	None	Place	Collect	1	2	82.5	100	5	4	10
ControlPre	B1	Dominant	None	Place	Collect	1	2	92.475	100	5	5	10
ControlPre	B1	Dominant	None	Place	Collect	1	2	14.95	100	5	6	10
ControlPre	B1	Dominant	None	Place	Collect	1	2	86.525	100	5	7	10
ControlPre	B1	Dominant	None	Place	Collect	1	3	105.45	100	1	1	11
ControlPre	B1	Dominant	None	Place	Collect	1	3	9	100	1	2	11
ControlPre	B1	Dominant	None	Place	Collect	1	3	45.2	100	1	3	11
ControlPre	B1	Dominant	None	Place	Collect	1	3	32.25	100	1	4	11
ControlPre	B1	Dominant	None	Place	Collect	1	3	10.5	100	1	5	11
ControlPre	B1	Dominant	None	Place	Collect	1	3	1.725	100	1	6	11
ControlPre	B1	Dominant	None	Place	Collect	1	3	82	100	1	7	11
ControlPre	B1	Dominant	None	Place	Collect	1	3	61	100	2	1	12
ControlPre	B1	Dominant	None	Place	Collect	1	3	62.05	100	2	2	12
ControlPre	B1	Dominant	None	Place	Collect	1	3	95.35	100	2	3	12
ControlPre	B1	Dominant	None	Place	Collect	1	3	34.65	100	2	4	12
ControlPre	B1	Dominant	None	Place	Collect	1	3	127.25	100	2	5	12
ControlPre	B1	Dominant	None	Place	Collect	1	3	103.5	100	2	6	12
ControlPre	B1	Dominant	None	Place	Collect	1	3	79.775	100	2	7	12
ControlPre	B1	Dominant	None	Place	Collect	1	3	7.75	100	3	1	13
ControlPre	B1	Dominant	None	Place	Collect	1	3	25.5	100	3	2	13
ControlPre	B1	Dominant	None	Place	Collect	1	3	39.5	100	3	3	13
ControlPre	B1	Dominant	None	Place	Collect	1	3	5.225	100	3	4	13
ControlPre	B1	Dominant	None	Place	Collect	1	3	44.45	100	3	5	13
ControlPre	B1	Dominant	None	Place	Collect	1	3	36.5	100	3	6	13
ControlPre	B1	Dominant	None	Place	Collect	1	3	37.5	100	3	7	13
ControlPre	B1	Dominant	None	Place	Collect	1	3	39.25	100	4	1	14
ControlPre	B1	Dominant	None	Place	Collect	1	3	55.75	100	4	2	14
ControlPre	B1	Dominant	None	Place	Collect	1	3	427.998	100	4	3	14
ControlPre	B1	Dominant	None	Place	Collect	1	3	14.775	100	4	4	14
ControlPre	B1	Dominant	None	Place	Collect	1	3	9.15	100	4	5	14
ControlPre	B1	Dominant	None	Place	Collect	1	3	2.525	100	4	6	14
ControlPre	B1	Dominant	None	Place	Collect	1	3	26.875	100	4	7	14
ControlPre	B1	Dominant	None	Place	Collect	1	3	41.675	100	5	1	15
ControlPre	B1	Dominant	None	Place	Collect	1	3	58.2	100	5	2	15
ControlPre	B1	Dominant	None	Place	Collect	1	3	374.998	100	5	3	15
ControlPre	B1	Dominant	None	Place	Collect	1	3	36.5	100	5	4	15
ControlPre	B1	Dominant	None	Place	Collect	1	3	60.575	100	5	5	15
ControlPre	B1	Dominant	None	Place	Collect	1	3	45.475	100	5	6	15
ControlPre	B1	Dominant	None	Place	Collect	1	3	136.98	100	5	7	15
ControlPre	B1	Dominant	None	Place	Collect	1	4	393.898	100	1	1	16
ControlPre	B1	Dominant	None	Place	Collect	1	4	61	100	1	2	16
ControlPre	B1	Dominant	None	Place	Collect	1	4	377.173	100	1	3	16
ControlPre	B1	Dominant	None	Place	Collect	1	4	344.433	100	1	4	16
ControlPre	B1	Dominant	None	Place	Collect	1	4	35.75	100	1	5	16
ControlPre	B1	Dominant	None	Place	Collect	1	4	46	100	1	6	16
ControlPre	B1	Dominant	None	Place	Collect	1	4	99.45	100	1	7	16
ControlPre	B1	Dominant	None	Place	Collect	1	4	59.4	100	2	1	17
ControlPre	B1	Dominant	None	Place	Collect	1	4	72	100	2	2	17
ControlPre	B1	Dominant	None	Place	Collect	1	4	27	100	2	3	17
ControlPre	B1	Dominant	None	Place	Collect	1	4	137.95	100	2	4	17
ControlPre	B1	Dominant	None	Place	Collect	1	4	135.825	100	2	5	17
ControlPre	B1	Dominant	None	Place	Collect	1	4	370.998	100	2	6	17
ControlPre	B1	Dominant	None	Place	Collect	1	4	110.025	100	2	7	17
ControlPre	B1	Dominant	None	Place	Collect	1	4		100	3	1	18
ControlPre	B1	Dominant	None	Place	Collect	1	4		100	3	2	18
ControlPre	B1	Dominant	None	Place	Collect	1	4		100	3	3	18
ControlPre	B1	Dominant	None	Place	Collect	1	4		100	3	4	18
ControlPre	B1	Dominant	None	Place	Collect	1	4		100	3	5	18
ControlPre	B1	Dominant	None	Place	Collect	1	4		100	3	6	18
ControlPre	B1	Dominant	None	Place	Collect	1	4		100	3	7	18
ControlPre	B1	Dominant	None	Place	Collect	1	4	44.25	100	4	1	19
ControlPre	B1	Dominant	None	Place	Collect	1	4	11.3	100	4	2	19
ControlPre	B1	Dominant	None	Place	Collect	1	4	32.5	100	4	3	19
ControlPre	B1	Dominant	None	Place	Collect	1	4	56.925	100	4	4	19
ControlPre	B1	Dominant	None	Place	Collect	1	4	28	100	4	5	19
ControlPre	B1	Dominant	None	Place	Collect	1	4	63.025	100	4	6	19
ControlPre	B1	Dominant	None	Place	Collect	1	4	12.05	100	4	7	19
ControlPre	B1	Dominant	None	Place	Collect	1	4	61.375	100	5	1	20
ControlPre	B1	Dominant	None	Place	Collect	1	4	102.75	100	5	2	20
ControlPre	B1	Dominant	None	Place	Collect	1	4	14.25	100	5	3	20
ControlPre	B1	Dominant	None	Place	Collect	1	4	22	100	5	4	20
ControlPre	B1	Dominant	None	Place	Collect	1	4	57.275	100	5	5	20
ControlPre	B1	Dominant	None	Place	Collect	1	4	122.75	100	5	6	20
ControlPre	B1	Dominant	None	Place	Collect	1	4	46.775	100	5	7	20
ControlPre	B1	Dominant	None	Place	Collect	2	1	22.5	100	1	1	1
ControlPre	B1	Dominant	None	Place	Collect	2	1	14.5	100	1	2	1
ControlPre	B1	Dominant	None	Place	Collect	2	1	25.75	100	1	3	1
ControlPre	B1	Dominant	None	Place	Collect	2	1	35.25	100	1	4	1
ControlPre	B1	Dominant	None	Place	Collect	2	1	0.975	100	1	5	1
ControlPre	B1	Dominant	None	Place	Collect	2	1	5.275	100	1	6	1
ControlPre	B1	Dominant	None	Place	Collect	2	1	112.73	100	1	7	1
ControlPre	B1	Dominant	None	Place	Collect	2	1	33.05	100	2	1	2
ControlPre	B1	Dominant	None	Place	Collect	2	1	5.25	100	2	2	2
ControlPre	B1	Dominant	None	Place	Collect	2	1	135.525	100	2	3	2
ControlPre	B1	Dominant	None	Place	Collect	2	1	107.25	100	2	4	2
ControlPre	B1	Dominant	None	Place	Collect	2	1	197.06	100	2	5	2
ControlPre	B1	Dominant	None	Place	Collect	2	1	179.262	100	2	6	2
ControlPre	B1	Dominant	None	Place	Collect	2	1	151	100	2	7	2
ControlPre	B1	Dominant	None	Place	Collect	2	1		100	3	1	3
ControlPre	B1	Dominant	None	Place	Collect	2	1		100	3	2	3
ControlPre	B1	Dominant	None	Place	Collect	2	1		100	3	3	3
ControlPre	B1	Dominant	None	Place	Collect	2	1		100	3	4	3
ControlPre	B1	Dominant	None	Place	Collect	2	1		100	3	5	3
ControlPre	B1	Dominant	None	Place	Collect	2	1		100	3	6	3
ControlPre	B1	Dominant	None	Place	Collect	2	1		100	3	7	3
ControlPre	B1	Dominant	None	Place	Collect	2	1	172.982	100	4	1	4
ControlPre	B1	Dominant	None	Place	Collect	2	1	130.425	100	4	2	4
ControlPre	B1	Dominant	None	Place	Collect	2	1	116.55	100	4	3	4
ControlPre	B1	Dominant	None	Place	Collect	2	1	117	100	4	4	4
ControlPre	B1	Dominant	None	Place	Collect	2	1	160.23	100	4	5	4
ControlPre	B1	Dominant	None	Place	Collect	2	1	137.028	100	4	6	4
ControlPre	B1	Dominant	None	Place	Collect	2	1	112.975	100	4	7	4
ControlPre	B1	Dominant	None	Place	Collect	2	1		100	5	1	5
ControlPre	B1	Dominant	None	Place	Collect	2	1		100	5	2	5
ControlPre	B1	Dominant	None	Place	Collect	2	1		100	5	3	5
ControlPre	B1	Dominant	None	Place	Collect	2	1		100	5	4	5
ControlPre	B1	Dominant	None	Place	Collect	2	1		100	5	5	5
ControlPre	B1	Dominant	None	Place	Collect	2	1		100	5	6	5
ControlPre	B1	Dominant	None	Place	Collect	2	1		100	5	7	5
ControlPre	B1	Dominant	None	Place	Collect	2	2		100	1	1	6
ControlPre	B1	Dominant	None	Place	Collect	2	2		100	1	2	6
ControlPre	B1	Dominant	None	Place	Collect	2	2		100	1	3	6
ControlPre	B1	Dominant	None	Place	Collect	2	2		100	1	4	6
ControlPre	B1	Dominant	None	Place	Collect	2	2		100	1	5	6
ControlPre	B1	Dominant	None	Place	Collect	2	2		100	1	6	6
ControlPre	B1	Dominant	None	Place	Collect	2	2		100	1	7	6
ControlPre	B1	Dominant	None	Place	Collect	2	2		100	2	1	7
ControlPre	B1	Dominant	None	Place	Collect	2	2		100	2	2	7
ControlPre	B1	Dominant	None	Place	Collect	2	2		100	2	3	7
ControlPre	B1	Dominant	None	Place	Collect	2	2		100	2	4	7
ControlPre	B1	Dominant	None	Place	Collect	2	2		100	2	5	7
ControlPre	B1	Dominant	None	Place	Collect	2	2		100	2	6	7
ControlPre	B1	Dominant	None	Place	Collect	2	2		100	2	7	7
ControlPre	B1	Dominant	None	Place	Collect	2	2	171.005	100	3	1	8
ControlPre	B1	Dominant	None	Place	Collect	2	2	190.667	100	3	2	8
ControlPre	B1	Dominant	None	Place	Collect	2	2	108.425	100	3	3	8
ControlPre	B1	Dominant	None	Place	Collect	2	2	98.775	100	3	4	8
ControlPre	B1	Dominant	None	Place	Collect	2	2	201.5	100	3	5	8
ControlPre	B1	Dominant	None	Place	Collect	2	2	105.575	100	3	6	8
ControlPre	B1	Dominant	None	Place	Collect	2	2	29.035	100	3	7	8
ControlPre	B1	Dominant	None	Place	Collect	2	2		100	4	1	9
ControlPre	B1	Dominant	None	Place	Collect	2	2		100	4	2	9
ControlPre	B1	Dominant	None	Place	Collect	2	2		100	4	3	9
ControlPre	B1	Dominant	None	Place	Collect	2	2		100	4	4	9
ControlPre	B1	Dominant	None	Place	Collect	2	2		100	4	5	9
ControlPre	B1	Dominant	None	Place	Collect	2	2		100	4	6	9
ControlPre	B1	Dominant	None	Place	Collect	2	2		100	4	7	9
ControlPre	B1	Dominant	None	Place	Collect	2	2	151.525	100	5	1	10
ControlPre	B1	Dominant	None	Place	Collect	2	2	117.5	100	5	2	10
ControlPre	B1	Dominant	None	Place	Collect	2	2	126.55	100	5	3	10
ControlPre	B1	Dominant	None	Place	Collect	2	2	115.75	100	5	4	10
ControlPre	B1	Dominant	None	Place	Collect	2	2	182.63	100	5	5	10
ControlPre	B1	Dominant	None	Place	Collect	2	2	149.475	100	5	6	10
ControlPre	B1	Dominant	None	Place	Collect	2	2	164.1	100	5	7	10
ControlPre	B1	Dominant	None	Place	Collect	2	3	175.585	100	1	1	11
ControlPre	B1	Dominant	None	Place	Collect	2	3	143.278	100	1	2	11
ControlPre	B1	Dominant	None	Place	Collect	2	3	109	100	1	3	11
ControlPre	B1	Dominant	None	Place	Collect	2	3	100	100	1	4	11
ControlPre	B1	Dominant	None	Place	Collect	2	3	212.248	100	1	5	11
ControlPre	B1	Dominant	None	Place	Collect	2	3	166.5	100	1	6	11
ControlPre	B1	Dominant	None	Place	Collect	2	3	48.775	100	1	7	11
ControlPre	B1	Dominant	None	Place	Collect	2	3	155.752	100	2	1	12
ControlPre	B1	Dominant	None	Place	Collect	2	3	135.245	100	2	2	12
ControlPre	B1	Dominant	None	Place	Collect	2	3	107.75	100	2	3	12
ControlPre	B1	Dominant	None	Place	Collect	2	3	107	100	2	4	12
ControlPre	B1	Dominant	None	Place	Collect	2	3	146.365	100	2	5	12
ControlPre	B1	Dominant	None	Place	Collect	2	3	125.25	100	2	6	12
ControlPre	B1	Dominant	None	Place	Collect	2	3	102.275	100	2	7	12
ControlPre	B1	Dominant	None	Place	Collect	2	3	17.0075	100	3	1	13
ControlPre	B1	Dominant	None	Place	Collect	2	3	139.252	100	3	2	13
ControlPre	B1	Dominant	None	Place	Collect	2	3	121.25	100	3	3	13
ControlPre	B1	Dominant	None	Place	Collect	2	3	107.75	100	3	4	13
ControlPre	B1	Dominant	None	Place	Collect	2	3	196.493	100	3	5	13
ControlPre	B1	Dominant	None	Place	Collect	2	3	122.25	100	3	6	13
ControlPre	B1	Dominant	None	Place	Collect	2	3	183.75	100	3	7	13
ControlPre	B1	Dominant	None	Place	Collect	2	3	216.995	100	4	1	14
ControlPre	B1	Dominant	None	Place	Collect	2	3	119.525	100	4	2	14
ControlPre	B1	Dominant	None	Place	Collect	2	3	111.5	100	4	3	14
ControlPre	B1	Dominant	None	Place	Collect	2	3	96.25	100	4	4	14
ControlPre	B1	Dominant	None	Place	Collect	2	3	198.998	100	4	5	14
ControlPre	B1	Dominant	None	Place	Collect	2	3	104.275	100	4	6	14
ControlPre	B1	Dominant	None	Place	Collect	2	3	73.975	100	4	7	14
ControlPre	B1	Dominant	None	Place	Collect	2	3	217.507	100	5	1	15
ControlPre	B1	Dominant	None	Place	Collect	2	3	122.775	100	5	2	15
ControlPre	B1	Dominant	None	Place	Collect	2	3	93.55	100	5	3	15
ControlPre	B1	Dominant	None	Place	Collect	2	3	95.75	100	5	4	15
ControlPre	B1	Dominant	None	Place	Collect	2	3	126.763	100	5	5	15
ControlPre	B1	Dominant	None	Place	Collect	2	3	119.775	100	5	6	15
ControlPre	B1	Dominant	None	Place	Collect	2	3	103.25	100	5	7	15
ControlPre	B1	Dominant	None	Place	Collect	2	4	143.993	100	1	1	16
ControlPre	B1	Dominant	None	Place	Collect	2	4	120.275	100	1	2	16
ControlPre	B1	Dominant	None	Place	Collect	2	4	112.775	100	1	3	16
ControlPre	B1	Dominant	None	Place	Collect	2	4	101.5	100	1	4	16
ControlPre	B1	Dominant	None	Place	Collect	2	4	144.23	100	1	5	16
ControlPre	B1	Dominant	None	Place	Collect	2	4	123.7	100	1	6	16
ControlPre	B1	Dominant	None	Place	Collect	2	4	94	100	1	7	16
ControlPre	B1	Dominant	None	Place	Collect	2	4		100	2	1	17
ControlPre	B1	Dominant	None	Place	Collect	2	4		100	2	2	17
ControlPre	B1	Dominant	None	Place	Collect	2	4		100	2	3	17
ControlPre	B1	Dominant	None	Place	Collect	2	4		100	2	4	17
ControlPre	B1	Dominant	None	Place	Collect	2	4		100	2	5	17
ControlPre	B1	Dominant	None	Place	Collect	2	4		100	2	6	17
ControlPre	B1	Dominant	None	Place	Collect	2	4		100	2	7	17
ControlPre	B1	Dominant	None	Place	Collect	2	4		100	3	1	18
ControlPre	B1	Dominant	None	Place	Collect	2	4		100	3	2	18
ControlPre	B1	Dominant	None	Place	Collect	2	4		100	3	3	18
ControlPre	B1	Dominant	None	Place	Collect	2	4		100	3	4	18
ControlPre	B1	Dominant	None	Place	Collect	2	4		100	3	5	18
ControlPre	B1	Dominant	None	Place	Collect	2	4		100	3	6	18
ControlPre	B1	Dominant	None	Place	Collect	2	4		100	3	7	18
ControlPre	B1	Dominant	None	Place	Collect	2	4	144.005	100	4	1	19
ControlPre	B1	Dominant	None	Place	Collect	2	4	140.512	100	4	2	19
ControlPre	B1	Dominant	None	Place	Collect	2	4	106.275	100	4	3	19
ControlPre	B1	Dominant	None	Place	Collect	2	4	115.225	100	4	4	19
ControlPre	B1	Dominant	None	Place	Collect	2	4	208.998	100	4	5	19
ControlPre	B1	Dominant	None	Place	Collect	2	4	163.625	100	4	6	19
ControlPre	B1	Dominant	None	Place	Collect	2	4	124.375	100	4	7	19
ControlPre	B1	Dominant	None	Place	Collect	2	4	148.5	100	5	1	20
ControlPre	B1	Dominant	None	Place	Collect	2	4	126.332	100	5	2	20
ControlPre	B1	Dominant	None	Place	Collect	2	4	128.5	100	5	3	20
ControlPre	B1	Dominant	None	Place	Collect	2	4	105	100	5	4	20
ControlPre	B1	Dominant	None	Place	Collect	2	4	148.773	100	5	5	20
ControlPre	B1	Dominant	None	Place	Collect	2	4	153.268	100	5	6	20
ControlPre	B1	Dominant	None	Place	Collect	2	4	141.225	100	5	7	20
ControlPre	B1	Dominant	None	Place	Collect	3	1	41.55	100	1	1	1
ControlPre	B1	Dominant	None	Place	Collect	3	1	84	100	1	2	1
ControlPre	B1	Dominant	None	Place	Collect	3	1	19	100	1	3	1
ControlPre	B1	Dominant	None	Place	Collect	3	1	5.325	100	1	4	1
ControlPre	B1	Dominant	None	Place	Collect	3	1	45	100	1	5	1
ControlPre	B1	Dominant	None	Place	Collect	3	1	12.25	100	1	6	1
ControlPre	B1	Dominant	None	Place	Collect	3	1	9.025	100	1	7	1
ControlPre	B1	Dominant	None	Place	Collect	3	1	8.775	100	2	1	2
ControlPre	B1	Dominant	None	Place	Collect	3	1	31.25	100	2	2	2
ControlPre	B1	Dominant	None	Place	Collect	3	1	38.525	100	2	3	2
ControlPre	B1	Dominant	None	Place	Collect	3	1	35.525	100	2	4	2
ControlPre	B1	Dominant	None	Place	Collect	3	1	14.225	100	2	5	2
ControlPre	B1	Dominant	None	Place	Collect	3	1	26.25	100	2	6	2
ControlPre	B1	Dominant	None	Place	Collect	3	1	32	100	2	7	2
ControlPre	B1	Dominant	None	Place	Collect	3	1	48.75	100	3	1	3
ControlPre	B1	Dominant	None	Place	Collect	3	1	28.075	100	3	2	3
ControlPre	B1	Dominant	None	Place	Collect	3	1	35.475	100	3	3	3
ControlPre	B1	Dominant	None	Place	Collect	3	1	28	100	3	4	3
ControlPre	B1	Dominant	None	Place	Collect	3	1	39.25	100	3	5	3
ControlPre	B1	Dominant	None	Place	Collect	3	1	37.75	100	3	6	3
ControlPre	B1	Dominant	None	Place	Collect	3	1	21	100	3	7	3
ControlPre	B1	Dominant	None	Place	Collect	3	1	13.225	100	4	1	4
ControlPre	B1	Dominant	None	Place	Collect	3	1	20.25	100	4	2	4
ControlPre	B1	Dominant	None	Place	Collect	3	1	33.325	100	4	3	4
ControlPre	B1	Dominant	None	Place	Collect	3	1	32.475	100	4	4	4
ControlPre	B1	Dominant	None	Place	Collect	3	1	212.82	100	4	5	4
ControlPre	B1	Dominant	None	Place	Collect	3	1	36.2	100	4	6	4
ControlPre	B1	Dominant	None	Place	Collect	3	1	29.5	100	4	7	4
ControlPre	B1	Dominant	None	Place	Collect	3	1	27.975	100	5	1	5
ControlPre	B1	Dominant	None	Place	Collect	3	1	56.5	100	5	2	5
ControlPre	B1	Dominant	None	Place	Collect	3	1	28	100	5	3	5
ControlPre	B1	Dominant	None	Place	Collect	3	1	34.75	100	5	4	5
ControlPre	B1	Dominant	None	Place	Collect	3	1	40	100	5	5	5
ControlPre	B1	Dominant	None	Place	Collect	3	1	33.525	100	5	6	5
ControlPre	B1	Dominant	None	Place	Collect	3	1	28.25	100	5	7	5
ControlPre	B1	Dominant	None	Place	Collect	3	2	20.975	100	1	1	6
ControlPre	B1	Dominant	None	Place	Collect	3	2	13.025	100	1	2	6
ControlPre	B1	Dominant	None	Place	Collect	3	2	12.775	100	1	3	6
ControlPre	B1	Dominant	None	Place	Collect	3	2	37.35	100	1	4	6
ControlPre	B1	Dominant	None	Place	Collect	3	2	28.525	100	1	5	6
ControlPre	B1	Dominant	None	Place	Collect	3	2	21.525	100	1	6	6
ControlPre	B1	Dominant	None	Place	Collect	3	2	35.225	100	1	7	6
ControlPre	B1	Dominant	None	Place	Collect	3	2	47.25	100	2	1	7
ControlPre	B1	Dominant	None	Place	Collect	3	2	23	100	2	2	7
ControlPre	B1	Dominant	None	Place	Collect	3	2	44.3	100	2	3	7
ControlPre	B1	Dominant	None	Place	Collect	3	2	21.225	100	2	4	7
ControlPre	B1	Dominant	None	Place	Collect	3	2	30.75	100	2	5	7
ControlPre	B1	Dominant	None	Place	Collect	3	2	45.775	100	2	6	7
ControlPre	B1	Dominant	None	Place	Collect	3	2	49.025	100	2	7	7
ControlPre	B1	Dominant	None	Place	Collect	3	2	21.975	100	3	1	8
ControlPre	B1	Dominant	None	Place	Collect	3	2	37.075	100	3	2	8
ControlPre	B1	Dominant	None	Place	Collect	3	2	22.525	100	3	3	8
ControlPre	B1	Dominant	None	Place	Collect	3	2	19.75	100	3	4	8
ControlPre	B1	Dominant	None	Place	Collect	3	2	37.275	100	3	5	8
ControlPre	B1	Dominant	None	Place	Collect	3	2	20.25	100	3	6	8
ControlPre	B1	Dominant	None	Place	Collect	3	2	49.125	100	3	7	8
ControlPre	B1	Dominant	None	Place	Collect	3	2	52.775	100	4	1	9
ControlPre	B1	Dominant	None	Place	Collect	3	2	76.05	100	4	2	9
ControlPre	B1	Dominant	None	Place	Collect	3	2	25.475	100	4	3	9
ControlPre	B1	Dominant	None	Place	Collect	3	2	38.5	100	4	4	9
ControlPre	B1	Dominant	None	Place	Collect	3	2	27.5	100	4	5	9
ControlPre	B1	Dominant	None	Place	Collect	3	2	39.5	100	4	6	9
ControlPre	B1	Dominant	None	Place	Collect	3	2	39.225	100	4	7	9
ControlPre	B1	Dominant	None	Place	Collect	3	2	51	100	5	1	10
ControlPre	B1	Dominant	None	Place	Collect	3	2	19.25	100	5	2	10
ControlPre	B1	Dominant	None	Place	Collect	3	2	43.15	100	5	3	10
ControlPre	B1	Dominant	None	Place	Collect	3	2	9.525	100	5	4	10
ControlPre	B1	Dominant	None	Place	Collect	3	2	24	100	5	5	10
ControlPre	B1	Dominant	None	Place	Collect	3	2	23.725	100	5	6	10
ControlPre	B1	Dominant	None	Place	Collect	3	2	59.275	100	5	7	10
ControlPre	B1	Dominant	None	Place	Collect	3	3	37.25	100	1	1	11
ControlPre	B1	Dominant	None	Place	Collect	3	3	28.275	100	1	2	11
ControlPre	B1	Dominant	None	Place	Collect	3	3	19.725	100	1	3	11
ControlPre	B1	Dominant	None	Place	Collect	3	3	15	100	1	4	11
ControlPre	B1	Dominant	None	Place	Collect	3	3	30.75	100	1	5	11
ControlPre	B1	Dominant	None	Place	Collect	3	3	39.2	100	1	6	11
ControlPre	B1	Dominant	None	Place	Collect	3	3	33	100	1	7	11
ControlPre	B1	Dominant	None	Place	Collect	3	3	34.25	100	2	1	12
ControlPre	B1	Dominant	None	Place	Collect	3	3	19.775	100	2	2	12
ControlPre	B1	Dominant	None	Place	Collect	3	3	25.75	100	2	3	12
ControlPre	B1	Dominant	None	Place	Collect	3	3	23.675	100	2	4	12
ControlPre	B1	Dominant	None	Place	Collect	3	3	27.25	100	2	5	12
ControlPre	B1	Dominant	None	Place	Collect	3	3	64.025	100	2	6	12
ControlPre	B1	Dominant	None	Place	Collect	3	3	57.5	100	2	7	12
ControlPre	B1	Dominant	None	Place	Collect	3	3	64.275	100	3	1	13
ControlPre	B1	Dominant	None	Place	Collect	3	3	36.625	100	3	2	13
ControlPre	B1	Dominant	None	Place	Collect	3	3	42.75	100	3	3	13
ControlPre	B1	Dominant	None	Place	Collect	3	3	31.025	100	3	4	13
ControlPre	B1	Dominant	None	Place	Collect	3	3	41	100	3	5	13
ControlPre	B1	Dominant	None	Place	Collect	3	3	65.725	100	3	6	13
ControlPre	B1	Dominant	None	Place	Collect	3	3	52.75	100	3	7	13
ControlPre	B1	Dominant	None	Place	Collect	3	3	12	100	4	1	14
ControlPre	B1	Dominant	None	Place	Collect	3	3	27.025	100	4	2	14
ControlPre	B1	Dominant	None	Place	Collect	3	3	18.475	100	4	3	14
ControlPre	B1	Dominant	None	Place	Collect	3	3	30.975	100	4	4	14
ControlPre	B1	Dominant	None	Place	Collect	3	3	20.5	100	4	5	14
ControlPre	B1	Dominant	None	Place	Collect	3	3	38.25	100	4	6	14
ControlPre	B1	Dominant	None	Place	Collect	3	3	41.025	100	4	7	14
ControlPre	B1	Dominant	None	Place	Collect	3	3	28.225	100	5	1	15
ControlPre	B1	Dominant	None	Place	Collect	3	3	37.85	100	5	2	15
ControlPre	B1	Dominant	None	Place	Collect	3	3	24.5	100	5	3	15
ControlPre	B1	Dominant	None	Place	Collect	3	3	36.5	100	5	4	15
ControlPre	B1	Dominant	None	Place	Collect	3	3	37	100	5	5	15
ControlPre	B1	Dominant	None	Place	Collect	3	3	32.95	100	5	6	15
ControlPre	B1	Dominant	None	Place	Collect	3	3	51.75	100	5	7	15
ControlPre	B1	Dominant	None	Place	Collect	3	4	53.525	100	1	1	16
ControlPre	B1	Dominant	None	Place	Collect	3	4	16.5	100	1	2	16
ControlPre	B1	Dominant	None	Place	Collect	3	4	58.925	100	1	3	16
ControlPre	B1	Dominant	None	Place	Collect	3	4	23.5	100	1	4	16
ControlPre	B1	Dominant	None	Place	Collect	3	4	24.25	100	1	5	16
ControlPre	B1	Dominant	None	Place	Collect	3	4	17.5	100	1	6	16
ControlPre	B1	Dominant	None	Place	Collect	3	4	41.05	100	1	7	16
ControlPre	B1	Dominant	None	Place	Collect	3	4	26.775	100	2	1	17
ControlPre	B1	Dominant	None	Place	Collect	3	4	74	100	2	2	17
ControlPre	B1	Dominant	None	Place	Collect	3	4	17.5	100	2	3	17
ControlPre	B1	Dominant	None	Place	Collect	3	4	22.225	100	2	4	17
ControlPre	B1	Dominant	None	Place	Collect	3	4	36.5	100	2	5	17
ControlPre	B1	Dominant	None	Place	Collect	3	4	38	100	2	6	17
ControlPre	B1	Dominant	None	Place	Collect	3	4	40.975	100	2	7	17
ControlPre	B1	Dominant	None	Place	Collect	3	4	46.25	100	3	1	18
ControlPre	B1	Dominant	None	Place	Collect	3	4	24.5	100	3	2	18
ControlPre	B1	Dominant	None	Place	Collect	3	4	32.525	100	3	3	18
ControlPre	B1	Dominant	None	Place	Collect	3	4	34.275	100	3	4	18
ControlPre	B1	Dominant	None	Place	Collect	3	4	26.5	100	3	5	18
ControlPre	B1	Dominant	None	Place	Collect	3	4	41.75	100	3	6	18
ControlPre	B1	Dominant	None	Place	Collect	3	4	53.275	100	3	7	18
ControlPre	B1	Dominant	None	Place	Collect	3	4	27.45	100	4	1	19
ControlPre	B1	Dominant	None	Place	Collect	3	4	23.7	100	4	2	19
ControlPre	B1	Dominant	None	Place	Collect	3	4	32.55	100	4	3	19
ControlPre	B1	Dominant	None	Place	Collect	3	4	23.25	100	4	4	19
ControlPre	B1	Dominant	None	Place	Collect	3	4	30.275	100	4	5	19
ControlPre	B1	Dominant	None	Place	Collect	3	4	46.75	100	4	6	19
ControlPre	B1	Dominant	None	Place	Collect	3	4	33.025	100	4	7	19
ControlPre	B1	Dominant	None	Place	Collect	3	4	24.75	100	5	1	20
ControlPre	B1	Dominant	None	Place	Collect	3	4	17.5	100	5	2	20
ControlPre	B1	Dominant	None	Place	Collect	3	4	25.5	100	5	3	20
ControlPre	B1	Dominant	None	Place	Collect	3	4	28	100	5	4	20
ControlPre	B1	Dominant	None	Place	Collect	3	4	15.25	100	5	5	20
ControlPre	B1	Dominant	None	Place	Collect	3	4	39.575	100	5	6	20
ControlPre	B1	Dominant	None	Place	Collect	3	4	51.075	100	5	7	20
ControlPre	B1	Dominant	None	Place	Collect	4	1	9.0125	100	1	1	1
ControlPre	B1	Dominant	None	Place	Collect	4	1	2.98	100	1	2	1
ControlPre	B1	Dominant	None	Place	Collect	4	1	13.4975	100	1	3	1
ControlPre	B1	Dominant	None	Place	Collect	4	1	18.755	100	1	4	1
ControlPre	B1	Dominant	None	Place	Collect	4	1	9.0025	100	1	5	1
ControlPre	B1	Dominant	None	Place	Collect	4	1	4	100	1	6	1
ControlPre	B1	Dominant	None	Place	Collect	4	1	109.03	100	1	7	1
ControlPre	B1	Dominant	None	Place	Collect	4	1	46.7725	100	2	1	2
ControlPre	B1	Dominant	None	Place	Collect	4	1	26.9925	100	2	2	2
ControlPre	B1	Dominant	None	Place	Collect	4	1	13.705	100	2	3	2
ControlPre	B1	Dominant	None	Place	Collect	4	1	53.4913	100	2	4	2
ControlPre	B1	Dominant	None	Place	Collect	4	1	19.7775	100	2	5	2
ControlPre	B1	Dominant	None	Place	Collect	4	1	32.4675	100	2	6	2
ControlPre	B1	Dominant	None	Place	Collect	4	1	132.958	100	2	7	2
ControlPre	B1	Dominant	None	Place	Collect	4	1	28.265	100	3	1	3
ControlPre	B1	Dominant	None	Place	Collect	4	1	21.705	100	3	2	3
ControlPre	B1	Dominant	None	Place	Collect	4	1	27.005	100	3	3	3
ControlPre	B1	Dominant	None	Place	Collect	4	1	22.9925	100	3	4	3
ControlPre	B1	Dominant	None	Place	Collect	4	1	26.2625	100	3	5	3
ControlPre	B1	Dominant	None	Place	Collect	4	1	5.735	100	3	6	3
ControlPre	B1	Dominant	None	Place	Collect	4	1	38.71	100	3	7	3
ControlPre	B1	Dominant	None	Place	Collect	4	1	0.0275	100	4	1	4
ControlPre	B1	Dominant	None	Place	Collect	4	1	5.5025	100	4	2	4
ControlPre	B1	Dominant	None	Place	Collect	4	1	20.7675	100	4	3	4
ControlPre	B1	Dominant	None	Place	Collect	4	1	1.7025	100	4	4	4
ControlPre	B1	Dominant	None	Place	Collect	4	1	22.5	100	4	5	4
ControlPre	B1	Dominant	None	Place	Collect	4	1	18.5025	100	4	6	4
ControlPre	B1	Dominant	None	Place	Collect	4	1	18.0075	100	4	7	4
ControlPre	B1	Dominant	None	Place	Collect	4	1	42.2475	100	5	1	5
ControlPre	B1	Dominant	None	Place	Collect	4	1	11.005	100	5	2	5
ControlPre	B1	Dominant	None	Place	Collect	4	1	32.11	100	5	3	5
ControlPre	B1	Dominant	None	Place	Collect	4	1	5.2425	100	5	4	5
ControlPre	B1	Dominant	None	Place	Collect	4	1	14.7375	100	5	5	5
ControlPre	B1	Dominant	None	Place	Collect	4	1	7.75	100	5	6	5
ControlPre	B1	Dominant	None	Place	Collect	4	1	11.495	100	5	7	5
ControlPre	B1	Dominant	None	Place	Collect	4	2	26.0075	100	1	1	6
ControlPre	B1	Dominant	None	Place	Collect	4	2	3.7275	100	1	2	6
ControlPre	B1	Dominant	None	Place	Collect	4	2	20.485	100	1	3	6
ControlPre	B1	Dominant	None	Place	Collect	4	2	16.9925	100	1	4	6
ControlPre	B1	Dominant	None	Place	Collect	4	2	21.5175	100	1	5	6
ControlPre	B1	Dominant	None	Place	Collect	4	2	18.5025	100	1	6	6
ControlPre	B1	Dominant	None	Place	Collect	4	2	13.965	100	1	7	6
ControlPre	B1	Dominant	None	Place	Collect	4	2	18.715	100	2	1	7
ControlPre	B1	Dominant	None	Place	Collect	4	2	15.2575	100	2	2	7
ControlPre	B1	Dominant	None	Place	Collect	4	2	11.005	100	2	3	7
ControlPre	B1	Dominant	None	Place	Collect	4	2	3.225	100	2	4	7
ControlPre	B1	Dominant	None	Place	Collect	4	2	13.755	100	2	5	7
ControlPre	B1	Dominant	None	Place	Collect	4	2	23.2425	100	2	6	7
ControlPre	B1	Dominant	None	Place	Collect	4	2	14.7325	100	2	7	7
ControlPre	B1	Dominant	None	Place	Collect	4	2	26.9575	100	3	1	8
ControlPre	B1	Dominant	None	Place	Collect	4	2	2.5175	100	3	2	8
ControlPre	B1	Dominant	None	Place	Collect	4	2	8.765	100	3	3	8
ControlPre	B1	Dominant	None	Place	Collect	4	2	188.998	100	3	4	8
ControlPre	B1	Dominant	None	Place	Collect	4	2	23.2425	100	3	5	8
ControlPre	B1	Dominant	None	Place	Collect	4	2	23.7575	100	3	6	8
ControlPre	B1	Dominant	None	Place	Collect	4	2	29.965	100	3	7	8
ControlPre	B1	Dominant	None	Place	Collect	4	2	26.215	100	4	1	9
ControlPre	B1	Dominant	None	Place	Collect	4	2	9.27	100	4	2	9
ControlPre	B1	Dominant	None	Place	Collect	4	2	18.7525	100	4	3	9
ControlPre	B1	Dominant	None	Place	Collect	4	2	189.498	100	4	4	9
ControlPre	B1	Dominant	None	Place	Collect	4	2	15.71	100	4	5	9
ControlPre	B1	Dominant	None	Place	Collect	4	2	71.8075	100	4	6	9
ControlPre	B1	Dominant	None	Place	Collect	4	2	0.2775	100	4	7	9
ControlPre	B1	Dominant	None	Place	Collect	4	2	27.2575	100	5	1	10
ControlPre	B1	Dominant	None	Place	Collect	4	2	28.4975	100	5	2	10
ControlPre	B1	Dominant	None	Place	Collect	4	2	29.445	100	5	3	10
ControlPre	B1	Dominant	None	Place	Collect	4	2	37.995	100	5	4	10
ControlPre	B1	Dominant	None	Place	Collect	4	2	42.265	100	5	5	10
ControlPre	B1	Dominant	None	Place	Collect	4	2	33.0025	100	5	6	10
ControlPre	B1	Dominant	None	Place	Collect	4	2	170.015	100	5	7	10
ControlPre	B1	Dominant	None	Place	Collect	4	3	36.9501	100	1	1	11
ControlPre	B1	Dominant	None	Place	Collect	4	3	28.82	100	1	2	11
ControlPre	B1	Dominant	None	Place	Collect	4	3	28.72	100	1	3	11
ControlPre	B1	Dominant	None	Place	Collect	4	3	31.36	100	1	4	11
ControlPre	B1	Dominant	None	Place	Collect	4	3	33.7675	100	1	5	11
ControlPre	B1	Dominant	None	Place	Collect	4	3	6.2975	100	1	6	11
ControlPre	B1	Dominant	None	Place	Collect	4	3	22.515	100	1	7	11
ControlPre	B1	Dominant	None	Place	Collect	4	3	39.225	100	2	1	12
ControlPre	B1	Dominant	None	Place	Collect	4	3	26.9725	100	2	2	12
ControlPre	B1	Dominant	None	Place	Collect	4	3	41.41	100	2	3	12
ControlPre	B1	Dominant	None	Place	Collect	4	3	6.74	100	2	4	12
ControlPre	B1	Dominant	None	Place	Collect	4	3	6.0675	100	2	5	12
ControlPre	B1	Dominant	None	Place	Collect	4	3	11.9975	100	2	6	12
ControlPre	B1	Dominant	None	Place	Collect	4	3	11.355	100	2	7	12
ControlPre	B1	Dominant	None	Place	Collect	4	3	36.7525	100	3	1	13
ControlPre	B1	Dominant	None	Place	Collect	4	3	56.4988	100	3	2	13
ControlPre	B1	Dominant	None	Place	Collect	4	3	10.78	100	3	3	13
ControlPre	B1	Dominant	None	Place	Collect	4	3	180.495	100	3	4	13
ControlPre	B1	Dominant	None	Place	Collect	4	3	163.243	100	3	5	13
ControlPre	B1	Dominant	None	Place	Collect	4	3	10.73	100	3	6	13
ControlPre	B1	Dominant	None	Place	Collect	4	3	21.74	100	3	7	13
ControlPre	B1	Dominant	None	Place	Collect	4	3	25.2575	100	4	1	14
ControlPre	B1	Dominant	None	Place	Collect	4	3	36.4875	100	4	2	14
ControlPre	B1	Dominant	None	Place	Collect	4	3	18.0575	100	4	3	14
ControlPre	B1	Dominant	None	Place	Collect	4	3	35.74	100	4	4	14
ControlPre	B1	Dominant	None	Place	Collect	4	3	35.73	100	4	5	14
ControlPre	B1	Dominant	None	Place	Collect	4	3	27.23	100	4	6	14
ControlPre	B1	Dominant	None	Place	Collect	4	3	4	100	4	7	14
ControlPre	B1	Dominant	None	Place	Collect	4	3	35.2825	100	5	1	15
ControlPre	B1	Dominant	None	Place	Collect	4	3	14.25	100	5	2	15
ControlPre	B1	Dominant	None	Place	Collect	4	3	11	100	5	3	15
ControlPre	B1	Dominant	None	Place	Collect	4	3	17.46	100	5	4	15
ControlPre	B1	Dominant	None	Place	Collect	4	3	7.775	100	5	5	15
ControlPre	B1	Dominant	None	Place	Collect	4	3	26.24	100	5	6	15
ControlPre	B1	Dominant	None	Place	Collect	4	3	76.225	100	5	7	15
ControlPre	B1	Dominant	None	Place	Collect	4	4	29.4925	100	1	1	16
ControlPre	B1	Dominant	None	Place	Collect	4	4	178.025	100	1	2	16
ControlPre	B1	Dominant	None	Place	Collect	4	4	12.25	100	1	3	16
ControlPre	B1	Dominant	None	Place	Collect	4	4	184.988	100	1	4	16
ControlPre	B1	Dominant	None	Place	Collect	4	4	32.2525	100	1	5	16
ControlPre	B1	Dominant	None	Place	Collect	4	4	33.75	100	1	6	16
ControlPre	B1	Dominant	None	Place	Collect	4	4	1.435	100	1	7	16
ControlPre	B1	Dominant	None	Place	Collect	4	4	28.7525	100	2	1	17
ControlPre	B1	Dominant	None	Place	Collect	4	4	25.005	100	2	2	17
ControlPre	B1	Dominant	None	Place	Collect	4	4	17.945	100	2	3	17
ControlPre	B1	Dominant	None	Place	Collect	4	4	12.5025	100	2	4	17
ControlPre	B1	Dominant	None	Place	Collect	4	4	22.7675	100	2	5	17
ControlPre	B1	Dominant	None	Place	Collect	4	4	30.59	100	2	6	17
ControlPre	B1	Dominant	None	Place	Collect	4	4	31.7375	100	2	7	17
ControlPre	B1	Dominant	None	Place	Collect	4	4	21.9875	100	3	1	18
ControlPre	B1	Dominant	None	Place	Collect	4	4	179.993	100	3	2	18
ControlPre	B1	Dominant	None	Place	Collect	4	4	7.0075	100	3	3	18
ControlPre	B1	Dominant	None	Place	Collect	4	4	180.923	100	3	4	18
ControlPre	B1	Dominant	None	Place	Collect	4	4	1.485	100	3	5	18
ControlPre	B1	Dominant	None	Place	Collect	4	4	11.4875	100	3	6	18
ControlPre	B1	Dominant	None	Place	Collect	4	4	8.235	100	3	7	18
ControlPre	B1	Dominant	None	Place	Collect	4	4	22.22	100	4	1	19
ControlPre	B1	Dominant	None	Place	Collect	4	4	34.04	100	4	2	19
ControlPre	B1	Dominant	None	Place	Collect	4	4	9.9875	100	4	3	19
ControlPre	B1	Dominant	None	Place	Collect	4	4	15.8975	100	4	4	19
ControlPre	B1	Dominant	None	Place	Collect	4	4	7.2325	100	4	5	19
ControlPre	B1	Dominant	None	Place	Collect	4	4	18.7075	100	4	6	19
ControlPre	B1	Dominant	None	Place	Collect	4	4	102.498	100	4	7	19
ControlPre	B1	Dominant	None	Place	Collect	4	4	29.2525	100	5	1	20
ControlPre	B1	Dominant	None	Place	Collect	4	4	21.275	100	5	2	20
ControlPre	B1	Dominant	None	Place	Collect	4	4	1.745	100	5	3	20
ControlPre	B1	Dominant	None	Place	Collect	4	4	4.9925	100	5	4	20
ControlPre	B1	Dominant	None	Place	Collect	4	4	6.775	100	5	5	20
ControlPre	B1	Dominant	None	Place	Collect	4	4	4.2025	100	5	6	20
ControlPre	B1	Dominant	None	Place	Collect	4	4	2	100	5	7	20
ControlPre	B1	Dominant	None	Place	Collect	5	1	52.5	100	1	1	1
ControlPre	B1	Dominant	None	Place	Collect	5	1	78.3	100	1	2	1
ControlPre	B1	Dominant	None	Place	Collect	5	1	27.75	100	1	3	1
ControlPre	B1	Dominant	None	Place	Collect	5	1	20.225	100	1	4	1
ControlPre	B1	Dominant	None	Place	Collect	5	1	19.25	100	1	5	1
ControlPre	B1	Dominant	None	Place	Collect	5	1	74.975	100	1	6	1
ControlPre	B1	Dominant	None	Place	Collect	5	1	392.998	100	1	7	1
ControlPre	B1	Dominant	None	Place	Collect	5	1	27.525	100	2	1	2
ControlPre	B1	Dominant	None	Place	Collect	5	1	51.75	100	2	2	2
ControlPre	B1	Dominant	None	Place	Collect	5	1	24	100	2	3	2
ControlPre	B1	Dominant	None	Place	Collect	5	1	0.25	100	2	4	2
ControlPre	B1	Dominant	None	Place	Collect	5	1	22.275	100	2	5	2
ControlPre	B1	Dominant	None	Place	Collect	5	1	63.025	100	2	6	2
ControlPre	B1	Dominant	None	Place	Collect	5	1	67.25	100	2	7	2
ControlPre	B1	Dominant	None	Place	Collect	5	1	86.725	100	3	1	3
ControlPre	B1	Dominant	None	Place	Collect	5	1	144.75	100	3	2	3
ControlPre	B1	Dominant	None	Place	Collect	5	1	16.5	100	3	3	3
ControlPre	B1	Dominant	None	Place	Collect	5	1	20.525	100	3	4	3
ControlPre	B1	Dominant	None	Place	Collect	5	1	85.25	100	3	5	3
ControlPre	B1	Dominant	None	Place	Collect	5	1	90.575	100	3	6	3
ControlPre	B1	Dominant	None	Place	Collect	5	1	91	100	3	7	3
ControlPre	B1	Dominant	None	Place	Collect	5	1	112.5	100	4	1	4
ControlPre	B1	Dominant	None	Place	Collect	5	1	84.775	100	4	2	4
ControlPre	B1	Dominant	None	Place	Collect	5	1	231.002	100	4	3	4
ControlPre	B1	Dominant	None	Place	Collect	5	1	114.775	100	4	4	4
ControlPre	B1	Dominant	None	Place	Collect	5	1	213.752	100	4	5	4
ControlPre	B1	Dominant	None	Place	Collect	5	1	134.252	100	4	6	4
ControlPre	B1	Dominant	None	Place	Collect	5	1	11.675	100	4	7	4
ControlPre	B1	Dominant	None	Place	Collect	5	1	5.525	100	5	1	5
ControlPre	B1	Dominant	None	Place	Collect	5	1	4.575	100	5	2	5
ControlPre	B1	Dominant	None	Place	Collect	5	1	39.75	100	5	3	5
ControlPre	B1	Dominant	None	Place	Collect	5	1	124.95	100	5	4	5
ControlPre	B1	Dominant	None	Place	Collect	5	1	106.95	100	5	5	5
ControlPre	B1	Dominant	None	Place	Collect	5	1	17.5	100	5	6	5
ControlPre	B1	Dominant	None	Place	Collect	5	1	64.5	100	5	7	5
ControlPre	B1	Dominant	None	Place	Collect	5	2	42.025	100	1	1	6
ControlPre	B1	Dominant	None	Place	Collect	5	2	58.775	100	1	2	6
ControlPre	B1	Dominant	None	Place	Collect	5	2	42.25	100	1	3	6
ControlPre	B1	Dominant	None	Place	Collect	5	2	15.75	100	1	4	6
ControlPre	B1	Dominant	None	Place	Collect	5	2	83.075	100	1	5	6
ControlPre	B1	Dominant	None	Place	Collect	5	2	129.025	100	1	6	6
ControlPre	B1	Dominant	None	Place	Collect	5	2	104.7	100	1	7	6
ControlPre	B1	Dominant	None	Place	Collect	5	2	277.005	100	2	1	7
ControlPre	B1	Dominant	None	Place	Collect	5	2	153.632	100	2	2	7
ControlPre	B1	Dominant	None	Place	Collect	5	2	301.685	100	2	3	7
ControlPre	B1	Dominant	None	Place	Collect	5	2	139.998	100	2	4	7
ControlPre	B1	Dominant	None	Place	Collect	5	2	127.9	100	2	5	7
ControlPre	B1	Dominant	None	Place	Collect	5	2	157.502	100	2	6	7
ControlPre	B1	Dominant	None	Place	Collect	5	2	28	100	2	7	7
ControlPre	B1	Dominant	None	Place	Collect	5	2	138.99	100	3	1	8
ControlPre	B1	Dominant	None	Place	Collect	5	2	141.61	100	3	2	8
ControlPre	B1	Dominant	None	Place	Collect	5	2	149.73	100	3	3	8
ControlPre	B1	Dominant	None	Place	Collect	5	2	15.725	100	3	4	8
ControlPre	B1	Dominant	None	Place	Collect	5	2	47.925	100	3	5	8
ControlPre	B1	Dominant	None	Place	Collect	5	2	11.125	100	3	6	8
ControlPre	B1	Dominant	None	Place	Collect	5	2	32.525	100	3	7	8
ControlPre	B1	Dominant	None	Place	Collect	5	2	127.225	100	4	1	9
ControlPre	B1	Dominant	None	Place	Collect	5	2	384.961	100	4	2	9
ControlPre	B1	Dominant	None	Place	Collect	5	2	21.825	100	4	3	9
ControlPre	B1	Dominant	None	Place	Collect	5	2	115.3	100	4	4	9
ControlPre	B1	Dominant	None	Place	Collect	5	2	71.475	100	4	5	9
ControlPre	B1	Dominant	None	Place	Collect	5	2	1	100	4	6	9
ControlPre	B1	Dominant	None	Place	Collect	5	2	41.525	100	4	7	9
ControlPre	B1	Dominant	None	Place	Collect	5	2	21.5	100	5	1	10
ControlPre	B1	Dominant	None	Place	Collect	5	2	98.475	100	5	2	10
ControlPre	B1	Dominant	None	Place	Collect	5	2	45.95	100	5	3	10
ControlPre	B1	Dominant	None	Place	Collect	5	2	2.5	100	5	4	10
ControlPre	B1	Dominant	None	Place	Collect	5	2	74.675	100	5	5	10
ControlPre	B1	Dominant	None	Place	Collect	5	2	13.7	100	5	6	10
ControlPre	B1	Dominant	None	Place	Collect	5	2	212.01	100	5	7	10
ControlPre	B1	Dominant	None	Place	Collect	5	3	178.29	100	1	1	11
ControlPre	B1	Dominant	None	Place	Collect	5	3	33.35	100	1	2	11
ControlPre	B1	Dominant	None	Place	Collect	5	3	2.975	100	1	3	11
ControlPre	B1	Dominant	None	Place	Collect	5	3	41.5	100	1	4	11
ControlPre	B1	Dominant	None	Place	Collect	5	3	128.75	100	1	5	11
ControlPre	B1	Dominant	None	Place	Collect	5	3	1.9	100	1	6	11
ControlPre	B1	Dominant	None	Place	Collect	5	3	179.85	100	1	7	11
ControlPre	B1	Dominant	None	Place	Collect	5	3	59.25	100	2	1	12
ControlPre	B1	Dominant	None	Place	Collect	5	3	7.5	100	2	2	12
ControlPre	B1	Dominant	None	Place	Collect	5	3	46.95	100	2	3	12
ControlPre	B1	Dominant	None	Place	Collect	5	3	9.25	100	2	4	12
ControlPre	B1	Dominant	None	Place	Collect	5	3	45.225	100	2	5	12
ControlPre	B1	Dominant	None	Place	Collect	5	3	45.35	100	2	6	12
ControlPre	B1	Dominant	None	Place	Collect	5	3	35.5	100	2	7	12
ControlPre	B1	Dominant	None	Place	Collect	5	3	68.525	100	3	1	13
ControlPre	B1	Dominant	None	Place	Collect	5	3	2.275	100	3	2	13
ControlPre	B1	Dominant	None	Place	Collect	5	3	29.5	100	3	3	13
ControlPre	B1	Dominant	None	Place	Collect	5	3	44.425	100	3	4	13
ControlPre	B1	Dominant	None	Place	Collect	5	3	85.35	100	3	5	13
ControlPre	B1	Dominant	None	Place	Collect	5	3	58.925	100	3	6	13
ControlPre	B1	Dominant	None	Place	Collect	5	3	20.5	100	3	7	13
ControlPre	B1	Dominant	None	Place	Collect	5	3	110.6	100	4	1	14
ControlPre	B1	Dominant	None	Place	Collect	5	3	84.75	100	4	2	14
ControlPre	B1	Dominant	None	Place	Collect	5	3	144.755	100	4	3	14
ControlPre	B1	Dominant	None	Place	Collect	5	3	145.623	100	4	4	14
ControlPre	B1	Dominant	None	Place	Collect	5	3	145.257	100	4	5	14
ControlPre	B1	Dominant	None	Place	Collect	5	3	82.725	100	4	6	14
ControlPre	B1	Dominant	None	Place	Collect	5	3	21.25	100	4	7	14
ControlPre	B1	Dominant	None	Place	Collect	5	3	78.25	100	5	1	15
ControlPre	B1	Dominant	None	Place	Collect	5	3	25.75	100	5	2	15
ControlPre	B1	Dominant	None	Place	Collect	5	3	61.275	100	5	3	15
ControlPre	B1	Dominant	None	Place	Collect	5	3	18.45	100	5	4	15
ControlPre	B1	Dominant	None	Place	Collect	5	3	23.525	100	5	5	15
ControlPre	B1	Dominant	None	Place	Collect	5	3	76.025	100	5	6	15
ControlPre	B1	Dominant	None	Place	Collect	5	3	90.725	100	5	7	15
ControlPre	B1	Dominant	None	Place	Collect	5	4	5.75	100	1	1	16
ControlPre	B1	Dominant	None	Place	Collect	5	4	40.3	100	1	2	16
ControlPre	B1	Dominant	None	Place	Collect	5	4	52.625	100	1	3	16
ControlPre	B1	Dominant	None	Place	Collect	5	4	10.775	100	1	4	16
ControlPre	B1	Dominant	None	Place	Collect	5	4	43.1	100	1	5	16
ControlPre	B1	Dominant	None	Place	Collect	5	4	75	100	1	6	16
ControlPre	B1	Dominant	None	Place	Collect	5	4	9.45	100	1	7	16
ControlPre	B1	Dominant	None	Place	Collect	5	4	18.725	100	2	1	17
ControlPre	B1	Dominant	None	Place	Collect	5	4	58.475	100	2	2	17
ControlPre	B1	Dominant	None	Place	Collect	5	4	186.51	100	2	3	17
ControlPre	B1	Dominant	None	Place	Collect	5	4	14.7	100	2	4	17
ControlPre	B1	Dominant	None	Place	Collect	5	4	69	100	2	5	17
ControlPre	B1	Dominant	None	Place	Collect	5	4	30.275	100	2	6	17
ControlPre	B1	Dominant	None	Place	Collect	5	4	48.15	100	2	7	17
ControlPre	B1	Dominant	None	Place	Collect	5	4	6.1	100	3	1	18
ControlPre	B1	Dominant	None	Place	Collect	5	4	181.757	100	3	2	18
ControlPre	B1	Dominant	None	Place	Collect	5	4	212.118	100	3	3	18
ControlPre	B1	Dominant	None	Place	Collect	5	4	78.225	100	3	4	18
ControlPre	B1	Dominant	None	Place	Collect	5	4	35.125	100	3	5	18
ControlPre	B1	Dominant	None	Place	Collect	5	4	95.275	100	3	6	18
ControlPre	B1	Dominant	None	Place	Collect	5	4	71.5	100	3	7	18
ControlPre	B1	Dominant	None	Place	Collect	5	4	43.5	100	4	1	19
ControlPre	B1	Dominant	None	Place	Collect	5	4	146.738	100	4	2	19
ControlPre	B1	Dominant	None	Place	Collect	5	4	120.245	100	4	3	19
ControlPre	B1	Dominant	None	Place	Collect	5	4	130.227	100	4	4	19
ControlPre	B1	Dominant	None	Place	Collect	5	4	25.25	100	4	5	19
ControlPre	B1	Dominant	None	Place	Collect	5	4	188.498	100	4	6	19
ControlPre	B1	Dominant	None	Place	Collect	5	4	174.03	100	4	7	19
ControlPre	B1	Dominant	None	Place	Collect	5	4	186.018	100	5	1	20
ControlPre	B1	Dominant	None	Place	Collect	5	4	58.475	100	5	2	20
ControlPre	B1	Dominant	None	Place	Collect	5	4	86.45	100	5	3	20
ControlPre	B1	Dominant	None	Place	Collect	5	4	23.275	100	5	4	20
ControlPre	B1	Dominant	None	Place	Collect	5	4	85.475	100	5	5	20
ControlPre	B1	Dominant	None	Place	Collect	5	4	95.25	100	5	6	20
ControlPre	B1	Dominant	None	Place	Collect	5	4	34.75	100	5	7	20
ControlPre	B1	Dominant	None	Place	Collect	1	1	26.55	75	1	1	1
ControlPre	B1	Dominant	None	Place	Collect	1	1	94.2	75	1	2	1
ControlPre	B1	Dominant	None	Place	Collect	1	1	2	75	1	3	1
ControlPre	B1	Dominant	None	Place	Collect	1	1	363.248	75	1	4	1
ControlPre	B1	Dominant	None	Place	Collect	1	1	2.975	75	1	5	1
ControlPre	B1	Dominant	None	Place	Collect	1	1	49.25	75	1	6	1
ControlPre	B1	Dominant	None	Place	Collect	1	1	33.275	75	1	7	1
ControlPre	B1	Dominant	None	Place	Collect	1	1	40.75	75	2	1	2
ControlPre	B1	Dominant	None	Place	Collect	1	1	369.998	75	2	2	2
ControlPre	B1	Dominant	None	Place	Collect	1	1	13.725	75	2	3	2
ControlPre	B1	Dominant	None	Place	Collect	1	1	13.475	75	2	4	2
ControlPre	B1	Dominant	None	Place	Collect	1	1	118.5	75	2	5	2
ControlPre	B1	Dominant	None	Place	Collect	1	1	77.2	75	2	6	2
ControlPre	B1	Dominant	None	Place	Collect	1	1	98.8	75	2	7	2
ControlPre	B1	Dominant	None	Place	Collect	1	1	25	75	3	1	3
ControlPre	B1	Dominant	None	Place	Collect	1	1	90.725	75	3	2	3
ControlPre	B1	Dominant	None	Place	Collect	1	1	0.75	75	3	3	3
ControlPre	B1	Dominant	None	Place	Collect	1	1	2.975	75	3	4	3
ControlPre	B1	Dominant	None	Place	Collect	1	1	108.025	75	3	5	3
ControlPre	B1	Dominant	None	Place	Collect	1	1	15.5	75	3	6	3
ControlPre	B1	Dominant	None	Place	Collect	1	1	121.15	75	3	7	3
ControlPre	B1	Dominant	None	Place	Collect	1	1	372.973	75	4	1	4
ControlPre	B1	Dominant	None	Place	Collect	1	1	129	75	4	2	4
ControlPre	B1	Dominant	None	Place	Collect	1	1	250.225	75	4	3	4
ControlPre	B1	Dominant	None	Place	Collect	1	1	31.225	75	4	4	4
ControlPre	B1	Dominant	None	Place	Collect	1	1	71.15	75	4	5	4
ControlPre	B1	Dominant	None	Place	Collect	1	1	115	75	4	6	4
ControlPre	B1	Dominant	None	Place	Collect	1	1	121.175	75	4	7	4
ControlPre	B1	Dominant	None	Place	Collect	1	1	2.3	75	5	1	5
ControlPre	B1	Dominant	None	Place	Collect	1	1	27.525	75	5	2	5
ControlPre	B1	Dominant	None	Place	Collect	1	1	103.05	75	5	3	5
ControlPre	B1	Dominant	None	Place	Collect	1	1	24.45	75	5	4	5
ControlPre	B1	Dominant	None	Place	Collect	1	1	112.75	75	5	5	5
ControlPre	B1	Dominant	None	Place	Collect	1	1	110.7	75	5	6	5
ControlPre	B1	Dominant	None	Place	Collect	1	1	315.738	75	5	7	5
ControlPre	B1	Dominant	None	Place	Collect	1	2	375.998	75	1	1	6
ControlPre	B1	Dominant	None	Place	Collect	1	2	66.725	75	1	2	6
ControlPre	B1	Dominant	None	Place	Collect	1	2	139.55	75	1	3	6
ControlPre	B1	Dominant	None	Place	Collect	1	2	32.5	75	1	4	6
ControlPre	B1	Dominant	None	Place	Collect	1	2	130.5	75	1	5	6
ControlPre	B1	Dominant	None	Place	Collect	1	2	43.7	75	1	6	6
ControlPre	B1	Dominant	None	Place	Collect	1	2	134.8	75	1	7	6
ControlPre	B1	Dominant	None	Place	Collect	1	2	41.275	75	2	1	7
ControlPre	B1	Dominant	None	Place	Collect	1	2	13.3	75	2	2	7
ControlPre	B1	Dominant	None	Place	Collect	1	2	66.8	75	2	3	7
ControlPre	B1	Dominant	None	Place	Collect	1	2	23	75	2	4	7
ControlPre	B1	Dominant	None	Place	Collect	1	2	37.775	75	2	5	7
ControlPre	B1	Dominant	None	Place	Collect	1	2	26	75	2	6	7
ControlPre	B1	Dominant	None	Place	Collect	1	2	11.275	75	2	7	7
ControlPre	B1	Dominant	None	Place	Collect	1	2	383.973	75	3	1	8
ControlPre	B1	Dominant	None	Place	Collect	1	2	368.998	75	3	2	8
ControlPre	B1	Dominant	None	Place	Collect	1	2	119.5	75	3	3	8
ControlPre	B1	Dominant	None	Place	Collect	1	2	35	75	3	4	8
ControlPre	B1	Dominant	None	Place	Collect	1	2	383.973	75	3	5	8
ControlPre	B1	Dominant	None	Place	Collect	1	2	334.668	75	3	6	8
ControlPre	B1	Dominant	None	Place	Collect	1	2	63.25	75	3	7	8
ControlPre	B1	Dominant	None	Place	Collect	1	2	224.57	75	4	1	9
ControlPre	B1	Dominant	None	Place	Collect	1	2	114.475	75	4	2	9
ControlPre	B1	Dominant	None	Place	Collect	1	2	95.5	75	4	3	9
ControlPre	B1	Dominant	None	Place	Collect	1	2	355.719	75	4	4	9
ControlPre	B1	Dominant	None	Place	Collect	1	2	76.25	75	4	5	9
ControlPre	B1	Dominant	None	Place	Collect	1	2	97.5	75	4	6	9
ControlPre	B1	Dominant	None	Place	Collect	1	2	25.55	75	4	7	9
ControlPre	B1	Dominant	None	Place	Collect	1	2	128.25	75	5	1	10
ControlPre	B1	Dominant	None	Place	Collect	1	2	60	75	5	2	10
ControlPre	B1	Dominant	None	Place	Collect	1	2	108.725	75	5	3	10
ControlPre	B1	Dominant	None	Place	Collect	1	2	138.75	75	5	4	10
ControlPre	B1	Dominant	None	Place	Collect	1	2	129.5	75	5	5	10
ControlPre	B1	Dominant	None	Place	Collect	1	2	346.998	75	5	6	10
ControlPre	B1	Dominant	None	Place	Collect	1	2	125.1	75	5	7	10
ControlPre	B1	Dominant	None	Place	Collect	1	3	84	75	1	1	11
ControlPre	B1	Dominant	None	Place	Collect	1	3	58.725	75	1	2	11
ControlPre	B1	Dominant	None	Place	Collect	1	3	7	75	1	3	11
ControlPre	B1	Dominant	None	Place	Collect	1	3	133.282	75	1	4	11
ControlPre	B1	Dominant	None	Place	Collect	1	3	126.25	75	1	5	11
ControlPre	B1	Dominant	None	Place	Collect	1	3	133.238	75	1	6	11
ControlPre	B1	Dominant	None	Place	Collect	1	3	132.495	75	1	7	11
ControlPre	B1	Dominant	None	Place	Collect	1	3	59.45	75	2	1	12
ControlPre	B1	Dominant	None	Place	Collect	1	3	148.55	75	2	2	12
ControlPre	B1	Dominant	None	Place	Collect	1	3	345.898	75	2	3	12
ControlPre	B1	Dominant	None	Place	Collect	1	3	67.25	75	2	4	12
ControlPre	B1	Dominant	None	Place	Collect	1	3	3	75	2	5	12
ControlPre	B1	Dominant	None	Place	Collect	1	3	76.5	75	2	6	12
ControlPre	B1	Dominant	None	Place	Collect	1	3	101.5	75	2	7	12
ControlPre	B1	Dominant	None	Place	Collect	1	3	68.8	75	3	1	13
ControlPre	B1	Dominant	None	Place	Collect	1	3	56.5	75	3	2	13
ControlPre	B1	Dominant	None	Place	Collect	1	3	47	75	3	3	13
ControlPre	B1	Dominant	None	Place	Collect	1	3	42.525	75	3	4	13
ControlPre	B1	Dominant	None	Place	Collect	1	3	57.25	75	3	5	13
ControlPre	B1	Dominant	None	Place	Collect	1	3	65.75	75	3	6	13
ControlPre	B1	Dominant	None	Place	Collect	1	3	52.625	75	3	7	13
ControlPre	B1	Dominant	None	Place	Collect	1	3	30.025	75	4	1	14
ControlPre	B1	Dominant	None	Place	Collect	1	3	12.5	75	4	2	14
ControlPre	B1	Dominant	None	Place	Collect	1	3	41.175	75	4	3	14
ControlPre	B1	Dominant	None	Place	Collect	1	3	6.2	75	4	4	14
ControlPre	B1	Dominant	None	Place	Collect	1	3	19.25	75	4	5	14
ControlPre	B1	Dominant	None	Place	Collect	1	3	404.998	75	4	6	14
ControlPre	B1	Dominant	None	Place	Collect	1	3	125.075	75	4	7	14
ControlPre	B1	Dominant	None	Place	Collect	1	3	47.5	75	5	1	15
ControlPre	B1	Dominant	None	Place	Collect	1	3	74.75	75	5	2	15
ControlPre	B1	Dominant	None	Place	Collect	1	3	67.775	75	5	3	15
ControlPre	B1	Dominant	None	Place	Collect	1	3	50.25	75	5	4	15
ControlPre	B1	Dominant	None	Place	Collect	1	3	34.25	75	5	5	15
ControlPre	B1	Dominant	None	Place	Collect	1	3	89.25	75	5	6	15
ControlPre	B1	Dominant	None	Place	Collect	1	3	98.2575	75	5	7	15
ControlPre	B1	Dominant	None	Place	Collect	1	4	95	75	1	1	16
ControlPre	B1	Dominant	None	Place	Collect	1	4	62.25	75	1	2	16
ControlPre	B1	Dominant	None	Place	Collect	1	4	375.448	75	1	3	16
ControlPre	B1	Dominant	None	Place	Collect	1	4	374.298	75	1	4	16
ControlPre	B1	Dominant	None	Place	Collect	1	4	31.225	75	1	5	16
ControlPre	B1	Dominant	None	Place	Collect	1	4	54.975	75	1	6	16
ControlPre	B1	Dominant	None	Place	Collect	1	4	112.65	75	1	7	16
ControlPre	B1	Dominant	None	Place	Collect	1	4	79.5	75	2	1	17
ControlPre	B1	Dominant	None	Place	Collect	1	4	5.925	75	2	2	17
ControlPre	B1	Dominant	None	Place	Collect	1	4	86.95	75	2	3	17
ControlPre	B1	Dominant	None	Place	Collect	1	4	104.525	75	2	4	17
ControlPre	B1	Dominant	None	Place	Collect	1	4	134.3	75	2	5	17
ControlPre	B1	Dominant	None	Place	Collect	1	4	345.998	75	2	6	17
ControlPre	B1	Dominant	None	Place	Collect	1	4	81.875	75	2	7	17
ControlPre	B1	Dominant	None	Place	Collect	1	4		75	3	1	18
ControlPre	B1	Dominant	None	Place	Collect	1	4		75	3	2	18
ControlPre	B1	Dominant	None	Place	Collect	1	4		75	3	3	18
ControlPre	B1	Dominant	None	Place	Collect	1	4		75	3	4	18
ControlPre	B1	Dominant	None	Place	Collect	1	4		75	3	5	18
ControlPre	B1	Dominant	None	Place	Collect	1	4		75	3	6	18
ControlPre	B1	Dominant	None	Place	Collect	1	4		75	3	7	18
ControlPre	B1	Dominant	None	Place	Collect	1	4	50.75	75	4	1	19
ControlPre	B1	Dominant	None	Place	Collect	1	4	9.225	75	4	2	19
ControlPre	B1	Dominant	None	Place	Collect	1	4	51.825	75	4	3	19
ControlPre	B1	Dominant	None	Place	Collect	1	4	86.5	75	4	4	19
ControlPre	B1	Dominant	None	Place	Collect	1	4	43.975	75	4	5	19
ControlPre	B1	Dominant	None	Place	Collect	1	4	70.775	75	4	6	19
ControlPre	B1	Dominant	None	Place	Collect	1	4	63.25	75	4	7	19
ControlPre	B1	Dominant	None	Place	Collect	1	4	82.975	75	5	1	20
ControlPre	B1	Dominant	None	Place	Collect	1	4	86	75	5	2	20
ControlPre	B1	Dominant	None	Place	Collect	1	4	52.25	75	5	3	20
ControlPre	B1	Dominant	None	Place	Collect	1	4	13.525	75	5	4	20
ControlPre	B1	Dominant	None	Place	Collect	1	4	49.25	75	5	5	20
ControlPre	B1	Dominant	None	Place	Collect	1	4	131.425	75	5	6	20
ControlPre	B1	Dominant	None	Place	Collect	1	4	71.75	75	5	7	20
ControlPre	B1	Dominant	None	Place	Collect	2	1	42.675	75	1	1	1
ControlPre	B1	Dominant	None	Place	Collect	2	1	47.5	75	1	2	1
ControlPre	B1	Dominant	None	Place	Collect	2	1	44.975	75	1	3	1
ControlPre	B1	Dominant	None	Place	Collect	2	1	35.725	75	1	4	1
ControlPre	B1	Dominant	None	Place	Collect	2	1	39.5	75	1	5	1
ControlPre	B1	Dominant	None	Place	Collect	2	1	35.25	75	1	6	1
ControlPre	B1	Dominant	None	Place	Collect	2	1	204.255	75	1	7	1
ControlPre	B1	Dominant	None	Place	Collect	2	1	36.725	75	2	1	2
ControlPre	B1	Dominant	None	Place	Collect	2	1	60.75	75	2	2	2
ControlPre	B1	Dominant	None	Place	Collect	2	1	112.75	75	2	3	2
ControlPre	B1	Dominant	None	Place	Collect	2	1	76.325	75	2	4	2
ControlPre	B1	Dominant	None	Place	Collect	2	1	159	75	2	5	2
ControlPre	B1	Dominant	None	Place	Collect	2	1	151.05	75	2	6	2
ControlPre	B1	Dominant	None	Place	Collect	2	1	109.625	75	2	7	2
ControlPre	B1	Dominant	None	Place	Collect	2	1		75	3	1	3
ControlPre	B1	Dominant	None	Place	Collect	2	1		75	3	2	3
ControlPre	B1	Dominant	None	Place	Collect	2	1		75	3	3	3
ControlPre	B1	Dominant	None	Place	Collect	2	1		75	3	4	3
ControlPre	B1	Dominant	None	Place	Collect	2	1		75	3	5	3
ControlPre	B1	Dominant	None	Place	Collect	2	1		75	3	6	3
ControlPre	B1	Dominant	None	Place	Collect	2	1		75	3	7	3
ControlPre	B1	Dominant	None	Place	Collect	2	1	132.825	75	4	1	4
ControlPre	B1	Dominant	None	Place	Collect	2	1	119.748	75	4	2	4
ControlPre	B1	Dominant	None	Place	Collect	2	1	90.775	75	4	3	4
ControlPre	B1	Dominant	None	Place	Collect	2	1	91.55	75	4	4	4
ControlPre	B1	Dominant	None	Place	Collect	2	1	196.748	75	4	5	4
ControlPre	B1	Dominant	None	Place	Collect	2	1	128.225	75	4	6	4
ControlPre	B1	Dominant	None	Place	Collect	2	1	130.275	75	4	7	4
ControlPre	B1	Dominant	None	Place	Collect	2	1		75	5	1	5
ControlPre	B1	Dominant	None	Place	Collect	2	1		75	5	2	5
ControlPre	B1	Dominant	None	Place	Collect	2	1		75	5	3	5
ControlPre	B1	Dominant	None	Place	Collect	2	1		75	5	4	5
ControlPre	B1	Dominant	None	Place	Collect	2	1		75	5	5	5
ControlPre	B1	Dominant	None	Place	Collect	2	1		75	5	6	5
ControlPre	B1	Dominant	None	Place	Collect	2	1		75	5	7	5
ControlPre	B1	Dominant	None	Place	Collect	2	2		75	1	1	6
ControlPre	B1	Dominant	None	Place	Collect	2	2		75	1	2	6
ControlPre	B1	Dominant	None	Place	Collect	2	2		75	1	3	6
ControlPre	B1	Dominant	None	Place	Collect	2	2		75	1	4	6
ControlPre	B1	Dominant	None	Place	Collect	2	2		75	1	5	6
ControlPre	B1	Dominant	None	Place	Collect	2	2		75	1	6	6
ControlPre	B1	Dominant	None	Place	Collect	2	2		75	1	7	6
ControlPre	B1	Dominant	None	Place	Collect	2	2		75	2	1	7
ControlPre	B1	Dominant	None	Place	Collect	2	2		75	2	2	7
ControlPre	B1	Dominant	None	Place	Collect	2	2		75	2	3	7
ControlPre	B1	Dominant	None	Place	Collect	2	2		75	2	4	7
ControlPre	B1	Dominant	None	Place	Collect	2	2		75	2	5	7
ControlPre	B1	Dominant	None	Place	Collect	2	2		75	2	6	7
ControlPre	B1	Dominant	None	Place	Collect	2	2		75	2	7	7
ControlPre	B1	Dominant	None	Place	Collect	2	2	145.482	75	3	1	8
ControlPre	B1	Dominant	None	Place	Collect	2	2	186.257	75	3	2	8
ControlPre	B1	Dominant	None	Place	Collect	2	2	103.978	75	3	3	8
ControlPre	B1	Dominant	None	Place	Collect	2	2	71.975	75	3	4	8
ControlPre	B1	Dominant	None	Place	Collect	2	2	195.26	75	3	5	8
ControlPre	B1	Dominant	None	Place	Collect	2	2	85.25	75	3	6	8
ControlPre	B1	Dominant	None	Place	Collect	2	2	72.9075	75	3	7	8
ControlPre	B1	Dominant	None	Place	Collect	2	2		75	4	1	9
ControlPre	B1	Dominant	None	Place	Collect	2	2		75	4	2	9
ControlPre	B1	Dominant	None	Place	Collect	2	2		75	4	3	9
ControlPre	B1	Dominant	None	Place	Collect	2	2		75	4	4	9
ControlPre	B1	Dominant	None	Place	Collect	2	2		75	4	5	9
ControlPre	B1	Dominant	None	Place	Collect	2	2		75	4	6	9
ControlPre	B1	Dominant	None	Place	Collect	2	2		75	4	7	9
ControlPre	B1	Dominant	None	Place	Collect	2	2	175.762	75	5	1	10
ControlPre	B1	Dominant	None	Place	Collect	2	2	72	75	5	2	10
ControlPre	B1	Dominant	None	Place	Collect	2	2	100	75	5	3	10
ControlPre	B1	Dominant	None	Place	Collect	2	2	104.75	75	5	4	10
ControlPre	B1	Dominant	None	Place	Collect	2	2	183.745	75	5	5	10
ControlPre	B1	Dominant	None	Place	Collect	2	2	106.45	75	5	6	10
ControlPre	B1	Dominant	None	Place	Collect	2	2	132	75	5	7	10
ControlPre	B1	Dominant	None	Place	Collect	2	3	170.507	75	1	1	11
ControlPre	B1	Dominant	None	Place	Collect	2	3	116.502	75	1	2	11
ControlPre	B1	Dominant	None	Place	Collect	2	3	89.25	75	1	3	11
ControlPre	B1	Dominant	None	Place	Collect	2	3	73.75	75	1	4	11
ControlPre	B1	Dominant	None	Place	Collect	2	3	180.507	75	1	5	11
ControlPre	B1	Dominant	None	Place	Collect	2	3	133.502	75	1	6	11
ControlPre	B1	Dominant	None	Place	Collect	2	3	40.5	75	1	7	11
ControlPre	B1	Dominant	None	Place	Collect	2	3	134.752	75	2	1	12
ControlPre	B1	Dominant	None	Place	Collect	2	3	126.49	75	2	2	12
ControlPre	B1	Dominant	None	Place	Collect	2	3	103.075	75	2	3	12
ControlPre	B1	Dominant	None	Place	Collect	2	3	88.75	75	2	4	12
ControlPre	B1	Dominant	None	Place	Collect	2	3	183.898	75	2	5	12
ControlPre	B1	Dominant	None	Place	Collect	2	3	122	75	2	6	12
ControlPre	B1	Dominant	None	Place	Collect	2	3	113.525	75	2	7	12
ControlPre	B1	Dominant	None	Place	Collect	2	3	20	75	3	1	13
ControlPre	B1	Dominant	None	Place	Collect	2	3	113.513	75	3	2	13
ControlPre	B1	Dominant	None	Place	Collect	2	3	103.525	75	3	3	13
ControlPre	B1	Dominant	None	Place	Collect	2	3	81	75	3	4	13
ControlPre	B1	Dominant	None	Place	Collect	2	3	195.495	75	3	5	13
ControlPre	B1	Dominant	None	Place	Collect	2	3	101.525	75	3	6	13
ControlPre	B1	Dominant	None	Place	Collect	2	3	177.757	75	3	7	13
ControlPre	B1	Dominant	None	Place	Collect	2	3	235.618	75	4	1	14
ControlPre	B1	Dominant	None	Place	Collect	2	3	95.0075	75	4	2	14
ControlPre	B1	Dominant	None	Place	Collect	2	3	96.25	75	4	3	14
ControlPre	B1	Dominant	None	Place	Collect	2	3	62.5	75	4	4	14
ControlPre	B1	Dominant	None	Place	Collect	2	3	179.262	75	4	5	14
ControlPre	B1	Dominant	None	Place	Collect	2	3	84.05	75	4	6	14
ControlPre	B1	Dominant	None	Place	Collect	2	3	67.7	75	4	7	14
ControlPre	B1	Dominant	None	Place	Collect	2	3	175.79	75	5	1	15
ControlPre	B1	Dominant	None	Place	Collect	2	3	108.248	75	5	2	15
ControlPre	B1	Dominant	None	Place	Collect	2	3	49.15	75	5	3	15
ControlPre	B1	Dominant	None	Place	Collect	2	3	83	75	5	4	15
ControlPre	B1	Dominant	None	Place	Collect	2	3	101.26	75	5	5	15
ControlPre	B1	Dominant	None	Place	Collect	2	3	114.55	75	5	6	15
ControlPre	B1	Dominant	None	Place	Collect	2	3	72.5	75	5	7	15
ControlPre	B1	Dominant	None	Place	Collect	2	4	119.61	75	1	1	16
ControlPre	B1	Dominant	None	Place	Collect	2	4	94.5	75	1	2	16
ControlPre	B1	Dominant	None	Place	Collect	2	4	76.425	75	1	3	16
ControlPre	B1	Dominant	None	Place	Collect	2	4	77.8	75	1	4	16
ControlPre	B1	Dominant	None	Place	Collect	2	4	111.015	75	1	5	16
ControlPre	B1	Dominant	None	Place	Collect	2	4	113.502	75	1	6	16
ControlPre	B1	Dominant	None	Place	Collect	2	4	114.275	75	1	7	16
ControlPre	B1	Dominant	None	Place	Collect	2	4		75	2	1	17
ControlPre	B1	Dominant	None	Place	Collect	2	4		75	2	2	17
ControlPre	B1	Dominant	None	Place	Collect	2	4		75	2	3	17
ControlPre	B1	Dominant	None	Place	Collect	2	4		75	2	4	17
ControlPre	B1	Dominant	None	Place	Collect	2	4		75	2	5	17
ControlPre	B1	Dominant	None	Place	Collect	2	4		75	2	6	17
ControlPre	B1	Dominant	None	Place	Collect	2	4		75	2	7	17
ControlPre	B1	Dominant	None	Place	Collect	2	4		75	3	1	18
ControlPre	B1	Dominant	None	Place	Collect	2	4		75	3	2	18
ControlPre	B1	Dominant	None	Place	Collect	2	4		75	3	3	18
ControlPre	B1	Dominant	None	Place	Collect	2	4		75	3	4	18
ControlPre	B1	Dominant	None	Place	Collect	2	4		75	3	5	18
ControlPre	B1	Dominant	None	Place	Collect	2	4		75	3	6	18
ControlPre	B1	Dominant	None	Place	Collect	2	4		75	3	7	18
ControlPre	B1	Dominant	None	Place	Collect	2	4	110.972	75	4	1	19
ControlPre	B1	Dominant	None	Place	Collect	2	4	112.287	75	4	2	19
ControlPre	B1	Dominant	None	Place	Collect	2	4	77	75	4	3	19
ControlPre	B1	Dominant	None	Place	Collect	2	4	96.275	75	4	4	19
ControlPre	B1	Dominant	None	Place	Collect	2	4	175.745	75	4	5	19
ControlPre	B1	Dominant	None	Place	Collect	2	4	171.998	75	4	6	19
ControlPre	B1	Dominant	None	Place	Collect	2	4	108.2	75	4	7	19
ControlPre	B1	Dominant	None	Place	Collect	2	4	128.923	75	5	1	20
ControlPre	B1	Dominant	None	Place	Collect	2	4	101.897	75	5	2	20
ControlPre	B1	Dominant	None	Place	Collect	2	4	111.275	75	5	3	20
ControlPre	B1	Dominant	None	Place	Collect	2	4	91.475	75	5	4	20
ControlPre	B1	Dominant	None	Place	Collect	2	4	132.748	75	5	5	20
ControlPre	B1	Dominant	None	Place	Collect	2	4	192.975	75	5	6	20
ControlPre	B1	Dominant	None	Place	Collect	2	4	117.475	75	5	7	20
ControlPre	B1	Dominant	None	Place	Collect	3	1	59.25	75	1	1	1
ControlPre	B1	Dominant	None	Place	Collect	3	1	38.8	75	1	2	1
ControlPre	B1	Dominant	None	Place	Collect	3	1	48.7	75	1	3	1
ControlPre	B1	Dominant	None	Place	Collect	3	1	84.675	75	1	4	1
ControlPre	B1	Dominant	None	Place	Collect	3	1	91.75	75	1	5	1
ControlPre	B1	Dominant	None	Place	Collect	3	1	41.225	75	1	6	1
ControlPre	B1	Dominant	None	Place	Collect	3	1	18.075	75	1	7	1
ControlPre	B1	Dominant	None	Place	Collect	3	1	15.075	75	2	1	2
ControlPre	B1	Dominant	None	Place	Collect	3	1	46.75	75	2	2	2
ControlPre	B1	Dominant	None	Place	Collect	3	1	93.025	75	2	3	2
ControlPre	B1	Dominant	None	Place	Collect	3	1	65.25	75	2	4	2
ControlPre	B1	Dominant	None	Place	Collect	3	1	74.3	75	2	5	2
ControlPre	B1	Dominant	None	Place	Collect	3	1	70.275	75	2	6	2
ControlPre	B1	Dominant	None	Place	Collect	3	1	34.775	75	2	7	2
ControlPre	B1	Dominant	None	Place	Collect	3	1	48.7	75	3	1	3
ControlPre	B1	Dominant	None	Place	Collect	3	1	58.225	75	3	2	3
ControlPre	B1	Dominant	None	Place	Collect	3	1	66.7	75	3	3	3
ControlPre	B1	Dominant	None	Place	Collect	3	1	86.35	75	3	4	3
ControlPre	B1	Dominant	None	Place	Collect	3	1	80.25	75	3	5	3
ControlPre	B1	Dominant	None	Place	Collect	3	1	66.275	75	3	6	3
ControlPre	B1	Dominant	None	Place	Collect	3	1	50.925	75	3	7	3
ControlPre	B1	Dominant	None	Place	Collect	3	1	27.475	75	4	1	4
ControlPre	B1	Dominant	None	Place	Collect	3	1	46.45	75	4	2	4
ControlPre	B1	Dominant	None	Place	Collect	3	1	39.975	75	4	3	4
ControlPre	B1	Dominant	None	Place	Collect	3	1	56.6	75	4	4	4
ControlPre	B1	Dominant	None	Place	Collect	3	1	342.998	75	4	5	4
ControlPre	B1	Dominant	None	Place	Collect	3	1	44.525	75	4	6	4
ControlPre	B1	Dominant	None	Place	Collect	3	1	62.025	75	4	7	4
ControlPre	B1	Dominant	None	Place	Collect	3	1	49.475	75	5	1	5
ControlPre	B1	Dominant	None	Place	Collect	3	1	98.725	75	5	2	5
ControlPre	B1	Dominant	None	Place	Collect	3	1	88	75	5	3	5
ControlPre	B1	Dominant	None	Place	Collect	3	1	63.5	75	5	4	5
ControlPre	B1	Dominant	None	Place	Collect	3	1	55.05	75	5	5	5
ControlPre	B1	Dominant	None	Place	Collect	3	1	66.25	75	5	6	5
ControlPre	B1	Dominant	None	Place	Collect	3	1	64.75	75	5	7	5
ControlPre	B1	Dominant	None	Place	Collect	3	2	35.225	75	1	1	6
ControlPre	B1	Dominant	None	Place	Collect	3	2	34.775	75	1	2	6
ControlPre	B1	Dominant	None	Place	Collect	3	2	49.5	75	1	3	6
ControlPre	B1	Dominant	None	Place	Collect	3	2	78.6	75	1	4	6
ControlPre	B1	Dominant	None	Place	Collect	3	2	42.275	75	1	5	6
ControlPre	B1	Dominant	None	Place	Collect	3	2	53.6	75	1	6	6
ControlPre	B1	Dominant	None	Place	Collect	3	2	55.5	75	1	7	6
ControlPre	B1	Dominant	None	Place	Collect	3	2	63.25	75	2	1	7
ControlPre	B1	Dominant	None	Place	Collect	3	2	64.35	75	2	2	7
ControlPre	B1	Dominant	None	Place	Collect	3	2	85.925	75	2	3	7
ControlPre	B1	Dominant	None	Place	Collect	3	2	62.75	75	2	4	7
ControlPre	B1	Dominant	None	Place	Collect	3	2	57.75	75	2	5	7
ControlPre	B1	Dominant	None	Place	Collect	3	2	39.225	75	2	6	7
ControlPre	B1	Dominant	None	Place	Collect	3	2	77.225	75	2	7	7
ControlPre	B1	Dominant	None	Place	Collect	3	2	33.025	75	3	1	8
ControlPre	B1	Dominant	None	Place	Collect	3	2	53.7	75	3	2	8
ControlPre	B1	Dominant	None	Place	Collect	3	2	47.75	75	3	3	8
ControlPre	B1	Dominant	None	Place	Collect	3	2	64.25	75	3	4	8
ControlPre	B1	Dominant	None	Place	Collect	3	2	89.2	75	3	5	8
ControlPre	B1	Dominant	None	Place	Collect	3	2	39.4	75	3	6	8
ControlPre	B1	Dominant	None	Place	Collect	3	2	97.325	75	3	7	8
ControlPre	B1	Dominant	None	Place	Collect	3	2	86.525	75	4	1	9
ControlPre	B1	Dominant	None	Place	Collect	3	2	119.775	75	4	2	9
ControlPre	B1	Dominant	None	Place	Collect	3	2	37.025	75	4	3	9
ControlPre	B1	Dominant	None	Place	Collect	3	2	70.8	75	4	4	9
ControlPre	B1	Dominant	None	Place	Collect	3	2	37.625	75	4	5	9
ControlPre	B1	Dominant	None	Place	Collect	3	2	36.35	75	4	6	9
ControlPre	B1	Dominant	None	Place	Collect	3	2	67.275	75	4	7	9
ControlPre	B1	Dominant	None	Place	Collect	3	2	79.275	75	5	1	10
ControlPre	B1	Dominant	None	Place	Collect	3	2	61	75	5	2	10
ControlPre	B1	Dominant	None	Place	Collect	3	2	68.5	75	5	3	10
ControlPre	B1	Dominant	None	Place	Collect	3	2	68.825	75	5	4	10
ControlPre	B1	Dominant	None	Place	Collect	3	2	70.25	75	5	5	10
ControlPre	B1	Dominant	None	Place	Collect	3	2	53.5	75	5	6	10
ControlPre	B1	Dominant	None	Place	Collect	3	2	107.35	75	5	7	10
ControlPre	B1	Dominant	None	Place	Collect	3	3	69.45	75	1	1	11
ControlPre	B1	Dominant	None	Place	Collect	3	3	36	75	1	2	11
ControlPre	B1	Dominant	None	Place	Collect	3	3	38.025	75	1	3	11
ControlPre	B1	Dominant	None	Place	Collect	3	3	28.975	75	1	4	11
ControlPre	B1	Dominant	None	Place	Collect	3	3	30.75	75	1	5	11
ControlPre	B1	Dominant	None	Place	Collect	3	3	67.5	75	1	6	11
ControlPre	B1	Dominant	None	Place	Collect	3	3	64.225	75	1	7	11
ControlPre	B1	Dominant	None	Place	Collect	3	3	44.5	75	2	1	12
ControlPre	B1	Dominant	None	Place	Collect	3	3	37.475	75	2	2	12
ControlPre	B1	Dominant	None	Place	Collect	3	3	62.725	75	2	3	12
ControlPre	B1	Dominant	None	Place	Collect	3	3	99.05	75	2	4	12
ControlPre	B1	Dominant	None	Place	Collect	3	3	47.6	75	2	5	12
ControlPre	B1	Dominant	None	Place	Collect	3	3	117.725	75	2	6	12
ControlPre	B1	Dominant	None	Place	Collect	3	3	97.5	75	2	7	12
ControlPre	B1	Dominant	None	Place	Collect	3	3	100.75	75	3	1	13
ControlPre	B1	Dominant	None	Place	Collect	3	3	70.475	75	3	2	13
ControlPre	B1	Dominant	None	Place	Collect	3	3	62.75	75	3	3	13
ControlPre	B1	Dominant	None	Place	Collect	3	3	37.725	75	3	4	13
ControlPre	B1	Dominant	None	Place	Collect	3	3	63	75	3	5	13
ControlPre	B1	Dominant	None	Place	Collect	3	3	107.425	75	3	6	13
ControlPre	B1	Dominant	None	Place	Collect	3	3	71.425	75	3	7	13
ControlPre	B1	Dominant	None	Place	Collect	3	3	48.5	75	4	1	14
ControlPre	B1	Dominant	None	Place	Collect	3	3	52.175	75	4	2	14
ControlPre	B1	Dominant	None	Place	Collect	3	3	37.725	75	4	3	14
ControlPre	B1	Dominant	None	Place	Collect	3	3	60	75	4	4	14
ControlPre	B1	Dominant	None	Place	Collect	3	3	71	75	4	5	14
ControlPre	B1	Dominant	None	Place	Collect	3	3	85.775	75	4	6	14
ControlPre	B1	Dominant	None	Place	Collect	3	3	74.425	75	4	7	14
ControlPre	B1	Dominant	None	Place	Collect	3	3	75.4	75	5	1	15
ControlPre	B1	Dominant	None	Place	Collect	3	3	65.525	75	5	2	15
ControlPre	B1	Dominant	None	Place	Collect	3	3	31.375	75	5	3	15
ControlPre	B1	Dominant	None	Place	Collect	3	3	40.75	75	5	4	15
ControlPre	B1	Dominant	None	Place	Collect	3	3	62.525	75	5	5	15
ControlPre	B1	Dominant	None	Place	Collect	3	3	62.775	75	5	6	15
ControlPre	B1	Dominant	None	Place	Collect	3	3	83.15	75	5	7	15
ControlPre	B1	Dominant	None	Place	Collect	3	4	70.275	75	1	1	16
ControlPre	B1	Dominant	None	Place	Collect	3	4	51.525	75	1	2	16
ControlPre	B1	Dominant	None	Place	Collect	3	4	96.275	75	1	3	16
ControlPre	B1	Dominant	None	Place	Collect	3	4	56.25	75	1	4	16
ControlPre	B1	Dominant	None	Place	Collect	3	4	64.525	75	1	5	16
ControlPre	B1	Dominant	None	Place	Collect	3	4	37.725	75	1	6	16
ControlPre	B1	Dominant	None	Place	Collect	3	4	82.025	75	1	7	16
ControlPre	B1	Dominant	None	Place	Collect	3	4	35.475	75	2	1	17
ControlPre	B1	Dominant	None	Place	Collect	3	4	113.425	75	2	2	17
ControlPre	B1	Dominant	None	Place	Collect	3	4	81.05	75	2	3	17
ControlPre	B1	Dominant	None	Place	Collect	3	4	78	75	2	4	17
ControlPre	B1	Dominant	None	Place	Collect	3	4	54.2	75	2	5	17
ControlPre	B1	Dominant	None	Place	Collect	3	4	60.225	75	2	6	17
ControlPre	B1	Dominant	None	Place	Collect	3	4	83.525	75	2	7	17
ControlPre	B1	Dominant	None	Place	Collect	3	4	59	75	3	1	18
ControlPre	B1	Dominant	None	Place	Collect	3	4	36.025	75	3	2	18
ControlPre	B1	Dominant	None	Place	Collect	3	4	72.475	75	3	3	18
ControlPre	B1	Dominant	None	Place	Collect	3	4	68.25	75	3	4	18
ControlPre	B1	Dominant	None	Place	Collect	3	4	66.725	75	3	5	18
ControlPre	B1	Dominant	None	Place	Collect	3	4	70	75	3	6	18
ControlPre	B1	Dominant	None	Place	Collect	3	4	100.25	75	3	7	18
ControlPre	B1	Dominant	None	Place	Collect	3	4	54.5	75	4	1	19
ControlPre	B1	Dominant	None	Place	Collect	3	4	77.25	75	4	2	19
ControlPre	B1	Dominant	None	Place	Collect	3	4	81.75	75	4	3	19
ControlPre	B1	Dominant	None	Place	Collect	3	4	49.775	75	4	4	19
ControlPre	B1	Dominant	None	Place	Collect	3	4	60.8	75	4	5	19
ControlPre	B1	Dominant	None	Place	Collect	3	4	81.75	75	4	6	19
ControlPre	B1	Dominant	None	Place	Collect	3	4	35.25	75	4	7	19
ControlPre	B1	Dominant	None	Place	Collect	3	4	70.8	75	5	1	20
ControlPre	B1	Dominant	None	Place	Collect	3	4	21.5	75	5	2	20
ControlPre	B1	Dominant	None	Place	Collect	3	4	52.75	75	5	3	20
ControlPre	B1	Dominant	None	Place	Collect	3	4	70.225	75	5	4	20
ControlPre	B1	Dominant	None	Place	Collect	3	4	44.85	75	5	5	20
ControlPre	B1	Dominant	None	Place	Collect	3	4	70.525	75	5	6	20
ControlPre	B1	Dominant	None	Place	Collect	3	4	86.775	75	5	7	20
ControlPre	B1	Dominant	None	Place	Collect	4	1	5.6925	75	1	1	1
ControlPre	B1	Dominant	None	Place	Collect	4	1	41.4925	75	1	2	1
ControlPre	B1	Dominant	None	Place	Collect	4	1	22.6025	75	1	3	1
ControlPre	B1	Dominant	None	Place	Collect	4	1	6.02	75	1	4	1
ControlPre	B1	Dominant	None	Place	Collect	4	1	20.1175	75	1	5	1
ControlPre	B1	Dominant	None	Place	Collect	4	1	16.025	75	1	6	1
ControlPre	B1	Dominant	None	Place	Collect	4	1	38.5375	75	1	7	1
ControlPre	B1	Dominant	None	Place	Collect	4	1	8.9925	75	2	1	2
ControlPre	B1	Dominant	None	Place	Collect	4	1	5.275	75	2	2	2
ControlPre	B1	Dominant	None	Place	Collect	4	1	37.75	75	2	3	2
ControlPre	B1	Dominant	None	Place	Collect	4	1	52.7375	75	2	4	2
ControlPre	B1	Dominant	None	Place	Collect	4	1	35.49	75	2	5	2
ControlPre	B1	Dominant	None	Place	Collect	4	1	44.455	75	2	6	2
ControlPre	B1	Dominant	None	Place	Collect	4	1	8.7525	75	2	7	2
ControlPre	B1	Dominant	None	Place	Collect	4	1	33.78	75	3	1	3
ControlPre	B1	Dominant	None	Place	Collect	4	1	14.025	75	3	2	3
ControlPre	B1	Dominant	None	Place	Collect	4	1	9.4475	75	3	3	3
ControlPre	B1	Dominant	None	Place	Collect	4	1	8.97	75	3	4	3
ControlPre	B1	Dominant	None	Place	Collect	4	1	7.995	75	3	5	3
ControlPre	B1	Dominant	None	Place	Collect	4	1	3.5375	75	3	6	3
ControlPre	B1	Dominant	None	Place	Collect	4	1	7.5125	75	3	7	3
ControlPre	B1	Dominant	None	Place	Collect	4	1	61.2925	75	4	1	4
ControlPre	B1	Dominant	None	Place	Collect	4	1	30.5075	75	4	2	4
ControlPre	B1	Dominant	None	Place	Collect	4	1	17.035	75	4	3	4
ControlPre	B1	Dominant	None	Place	Collect	4	1	12.7175	75	4	4	4
ControlPre	B1	Dominant	None	Place	Collect	4	1	37.25	75	4	5	4
ControlPre	B1	Dominant	None	Place	Collect	4	1	25.85	75	4	6	4
ControlPre	B1	Dominant	None	Place	Collect	4	1	50.5	75	4	7	4
ControlPre	B1	Dominant	None	Place	Collect	4	1	26.4475	75	5	1	5
ControlPre	B1	Dominant	None	Place	Collect	4	1	45.515	75	5	2	5
ControlPre	B1	Dominant	None	Place	Collect	4	1	69.1775	75	5	3	5
ControlPre	B1	Dominant	None	Place	Collect	4	1	41.4925	75	5	4	5
ControlPre	B1	Dominant	None	Place	Collect	4	1	16.495	75	5	5	5
ControlPre	B1	Dominant	None	Place	Collect	4	1	29.8225	75	5	6	5
ControlPre	B1	Dominant	None	Place	Collect	4	1	37.26	75	5	7	5
ControlPre	B1	Dominant	None	Place	Collect	4	2	97.285	75	1	1	6
ControlPre	B1	Dominant	None	Place	Collect	4	2	23.985	75	1	2	6
ControlPre	B1	Dominant	None	Place	Collect	4	2	40.245	75	1	3	6
ControlPre	B1	Dominant	None	Place	Collect	4	2	44.2225	75	1	4	6
ControlPre	B1	Dominant	None	Place	Collect	4	2	38.7375	75	1	5	6
ControlPre	B1	Dominant	None	Place	Collect	4	2	36.95	75	1	6	6
ControlPre	B1	Dominant	None	Place	Collect	4	2	46.46	75	1	7	6
ControlPre	B1	Dominant	None	Place	Collect	4	2	16.9975	75	2	1	7
ControlPre	B1	Dominant	None	Place	Collect	4	2	27.775	75	2	2	7
ControlPre	B1	Dominant	None	Place	Collect	4	2	23.76	75	2	3	7
ControlPre	B1	Dominant	None	Place	Collect	4	2	29.505	75	2	4	7
ControlPre	B1	Dominant	None	Place	Collect	4	2	28.2625	75	2	5	7
ControlPre	B1	Dominant	None	Place	Collect	4	2	37.53	75	2	6	7
ControlPre	B1	Dominant	None	Place	Collect	4	2	28.46	75	2	7	7
ControlPre	B1	Dominant	None	Place	Collect	4	2	13.2725	75	3	1	8
ControlPre	B1	Dominant	None	Place	Collect	4	2	35.5025	75	3	2	8
ControlPre	B1	Dominant	None	Place	Collect	4	2	32.7175	75	3	3	8
ControlPre	B1	Dominant	None	Place	Collect	4	2	163.518	75	3	4	8
ControlPre	B1	Dominant	None	Place	Collect	4	2	16.9775	75	3	5	8
ControlPre	B1	Dominant	None	Place	Collect	4	2	33.7075	75	3	6	8
ControlPre	B1	Dominant	None	Place	Collect	4	2	3.495	75	3	7	8
ControlPre	B1	Dominant	None	Place	Collect	4	2	0.755	75	4	1	9
ControlPre	B1	Dominant	None	Place	Collect	4	2	47.9925	75	4	2	9
ControlPre	B1	Dominant	None	Place	Collect	4	2	6.2525	75	4	3	9
ControlPre	B1	Dominant	None	Place	Collect	4	2	177.958	75	4	4	9
ControlPre	B1	Dominant	None	Place	Collect	4	2	37.6475	75	4	5	9
ControlPre	B1	Dominant	None	Place	Collect	4	2	19.975	75	4	6	9
ControlPre	B1	Dominant	None	Place	Collect	4	2	22.5375	75	4	7	9
ControlPre	B1	Dominant	None	Place	Collect	4	2	13.8025	75	5	1	10
ControlPre	B1	Dominant	None	Place	Collect	4	2	4.7225	75	5	2	10
ControlPre	B1	Dominant	None	Place	Collect	4	2	7.985	75	5	3	10
ControlPre	B1	Dominant	None	Place	Collect	4	2	10.285	75	5	4	10
ControlPre	B1	Dominant	None	Place	Collect	4	2	17.965	75	5	5	10
ControlPre	B1	Dominant	None	Place	Collect	4	2	20.77	75	5	6	10
ControlPre	B1	Dominant	None	Place	Collect	4	2	23.745	75	5	7	10
ControlPre	B1	Dominant	None	Place	Collect	4	3	7.2175	75	1	1	11
ControlPre	B1	Dominant	None	Place	Collect	4	3	0.48	75	1	2	11
ControlPre	B1	Dominant	None	Place	Collect	4	3	6.3175	75	1	3	11
ControlPre	B1	Dominant	None	Place	Collect	4	3	15.75	75	1	4	11
ControlPre	B1	Dominant	None	Place	Collect	4	3	8.205	75	1	5	11
ControlPre	B1	Dominant	None	Place	Collect	4	3	36.5	75	1	6	11
ControlPre	B1	Dominant	None	Place	Collect	4	3	42.5	75	1	7	11
ControlPre	B1	Dominant	None	Place	Collect	4	3	37.015	75	2	1	12
ControlPre	B1	Dominant	None	Place	Collect	4	3	5.9975	75	2	2	12
ControlPre	B1	Dominant	None	Place	Collect	4	3	59.7923	75	2	3	12
ControlPre	B1	Dominant	None	Place	Collect	4	3	21.51	75	2	4	12
ControlPre	B1	Dominant	None	Place	Collect	4	3	2.9875	75	2	5	12
ControlPre	B1	Dominant	None	Place	Collect	4	3	10.2525	75	2	6	12
ControlPre	B1	Dominant	None	Place	Collect	4	3	7.56	75	2	7	12
ControlPre	B1	Dominant	None	Place	Collect	4	3	7.715	75	3	1	13
ControlPre	B1	Dominant	None	Place	Collect	4	3	26.9675	75	3	2	13
ControlPre	B1	Dominant	None	Place	Collect	4	3	9.7425	75	3	3	13
ControlPre	B1	Dominant	None	Place	Collect	4	3	179.01	75	3	4	13
ControlPre	B1	Dominant	None	Place	Collect	4	3	204.518	75	3	5	13
ControlPre	B1	Dominant	None	Place	Collect	4	3	19.2375	75	3	6	13
ControlPre	B1	Dominant	None	Place	Collect	4	3	37	75	3	7	13
ControlPre	B1	Dominant	None	Place	Collect	4	3	1.9875	75	4	1	14
ControlPre	B1	Dominant	None	Place	Collect	4	3	1.735	75	4	2	14
ControlPre	B1	Dominant	None	Place	Collect	4	3	9.4925	75	4	3	14
ControlPre	B1	Dominant	None	Place	Collect	4	3	14.255	75	4	4	14
ControlPre	B1	Dominant	None	Place	Collect	4	3	21.5275	75	4	5	14
ControlPre	B1	Dominant	None	Place	Collect	4	3	0.47	75	4	6	14
ControlPre	B1	Dominant	None	Place	Collect	4	3	16.9925	75	4	7	14
ControlPre	B1	Dominant	None	Place	Collect	4	3	0.9975	75	5	1	15
ControlPre	B1	Dominant	None	Place	Collect	4	3	1.47	75	5	2	15
ControlPre	B1	Dominant	None	Place	Collect	4	3	3.9725	75	5	3	15
ControlPre	B1	Dominant	None	Place	Collect	4	3	16.5375	75	5	4	15
ControlPre	B1	Dominant	None	Place	Collect	4	3	17.7625	75	5	5	15
ControlPre	B1	Dominant	None	Place	Collect	4	3	30.96	75	5	6	15
ControlPre	B1	Dominant	None	Place	Collect	4	3	11.8825	75	5	7	15
ControlPre	B1	Dominant	None	Place	Collect	4	4	10.555	75	1	1	16
ControlPre	B1	Dominant	None	Place	Collect	4	4	181.493	75	1	2	16
ControlPre	B1	Dominant	None	Place	Collect	4	4	25.3975	75	1	3	16
ControlPre	B1	Dominant	None	Place	Collect	4	4	161.76	75	1	4	16
ControlPre	B1	Dominant	None	Place	Collect	4	4	7.51	75	1	5	16
ControlPre	B1	Dominant	None	Place	Collect	4	4	10.145	75	1	6	16
ControlPre	B1	Dominant	None	Place	Collect	4	4	39.76	75	1	7	16
ControlPre	B1	Dominant	None	Place	Collect	4	4	7.2625	75	2	1	17
ControlPre	B1	Dominant	None	Place	Collect	4	4	14.3675	75	2	2	17
ControlPre	B1	Dominant	None	Place	Collect	4	4	59.195	75	2	3	17
ControlPre	B1	Dominant	None	Place	Collect	4	4	15.24	75	2	4	17
ControlPre	B1	Dominant	None	Place	Collect	4	4	49.48	75	2	5	17
ControlPre	B1	Dominant	None	Place	Collect	4	4	59.16	75	2	6	17
ControlPre	B1	Dominant	None	Place	Collect	4	4	23.75	75	2	7	17
ControlPre	B1	Dominant	None	Place	Collect	4	4	0.755	75	3	1	18
ControlPre	B1	Dominant	None	Place	Collect	4	4	188.99	75	3	2	18
ControlPre	B1	Dominant	None	Place	Collect	4	4	11.5325	75	3	3	18
ControlPre	B1	Dominant	None	Place	Collect	4	4	150.52	75	3	4	18
ControlPre	B1	Dominant	None	Place	Collect	4	4	24.765	75	3	5	18
ControlPre	B1	Dominant	None	Place	Collect	4	4	17.995	75	3	6	18
ControlPre	B1	Dominant	None	Place	Collect	4	4	22.525	75	3	7	18
ControlPre	B1	Dominant	None	Place	Collect	4	4	8.765	75	4	1	19
ControlPre	B1	Dominant	None	Place	Collect	4	4	10.2625	75	4	2	19
ControlPre	B1	Dominant	None	Place	Collect	4	4	26.9925	75	4	3	19
ControlPre	B1	Dominant	None	Place	Collect	4	4	17.485	75	4	4	19
ControlPre	B1	Dominant	None	Place	Collect	4	4	27.01	75	4	5	19
ControlPre	B1	Dominant	None	Place	Collect	4	4	33.49	75	4	6	19
ControlPre	B1	Dominant	None	Place	Collect	4	4	11.225	75	4	7	19
ControlPre	B1	Dominant	None	Place	Collect	4	4	9.885	75	5	1	20
ControlPre	B1	Dominant	None	Place	Collect	4	4	25.5075	75	5	2	20
ControlPre	B1	Dominant	None	Place	Collect	4	4	17.5075	75	5	3	20
ControlPre	B1	Dominant	None	Place	Collect	4	4	8.885	75	5	4	20
ControlPre	B1	Dominant	None	Place	Collect	4	4	25.7775	75	5	5	20
ControlPre	B1	Dominant	None	Place	Collect	4	4	28.87	75	5	6	20
ControlPre	B1	Dominant	None	Place	Collect	4	4	10.25	75	5	7	20
ControlPre	B1	Dominant	None	Place	Collect	5	1	90.75	75	1	1	1
ControlPre	B1	Dominant	None	Place	Collect	5	1	109.25	75	1	2	1
ControlPre	B1	Dominant	None	Place	Collect	5	1	92.5	75	1	3	1
ControlPre	B1	Dominant	None	Place	Collect	5	1	43.7	75	1	4	1
ControlPre	B1	Dominant	None	Place	Collect	5	1	19	75	1	5	1
ControlPre	B1	Dominant	None	Place	Collect	5	1	75.25	75	1	6	1
ControlPre	B1	Dominant	None	Place	Collect	5	1	36.75	75	1	7	1
ControlPre	B1	Dominant	None	Place	Collect	5	1	96.5	75	2	1	2
ControlPre	B1	Dominant	None	Place	Collect	5	1	92.25	75	2	2	2
ControlPre	B1	Dominant	None	Place	Collect	5	1	37.55	75	2	3	2
ControlPre	B1	Dominant	None	Place	Collect	5	1	80.475	75	2	4	2
ControlPre	B1	Dominant	None	Place	Collect	5	1	55.05	75	2	5	2
ControlPre	B1	Dominant	None	Place	Collect	5	1	72.65	75	2	6	2
ControlPre	B1	Dominant	None	Place	Collect	5	1	17	75	2	7	2
ControlPre	B1	Dominant	None	Place	Collect	5	1	12	75	3	1	3
ControlPre	B1	Dominant	None	Place	Collect	5	1	91.35	75	3	2	3
ControlPre	B1	Dominant	None	Place	Collect	5	1	135.275	75	3	3	3
ControlPre	B1	Dominant	None	Place	Collect	5	1	46.8	75	3	4	3
ControlPre	B1	Dominant	None	Place	Collect	5	1	67.6	75	3	5	3
ControlPre	B1	Dominant	None	Place	Collect	5	1	129.475	75	3	6	3
ControlPre	B1	Dominant	None	Place	Collect	5	1	92.5025	75	3	7	3
ControlPre	B1	Dominant	None	Place	Collect	5	1	146.475	75	4	1	4
ControlPre	B1	Dominant	None	Place	Collect	5	1	36.4	75	4	2	4
ControlPre	B1	Dominant	None	Place	Collect	5	1	106.543	75	4	3	4
ControlPre	B1	Dominant	None	Place	Collect	5	1	59.725	75	4	4	4
ControlPre	B1	Dominant	None	Place	Collect	5	1	212.235	75	4	5	4
ControlPre	B1	Dominant	None	Place	Collect	5	1	104.525	75	4	6	4
ControlPre	B1	Dominant	None	Place	Collect	5	1	40.725	75	4	7	4
ControlPre	B1	Dominant	None	Place	Collect	5	1	19	75	5	1	5
ControlPre	B1	Dominant	None	Place	Collect	5	1	43.025	75	5	2	5
ControlPre	B1	Dominant	None	Place	Collect	5	1	88.75	75	5	3	5
ControlPre	B1	Dominant	None	Place	Collect	5	1	32.875	75	5	4	5
ControlPre	B1	Dominant	None	Place	Collect	5	1	81.05	75	5	5	5
ControlPre	B1	Dominant	None	Place	Collect	5	1	95.75	75	5	6	5
ControlPre	B1	Dominant	None	Place	Collect	5	1	25	75	5	7	5
ControlPre	B1	Dominant	None	Place	Collect	5	2	8.775	75	1	1	6
ControlPre	B1	Dominant	None	Place	Collect	5	2	87.05	75	1	2	6
ControlPre	B1	Dominant	None	Place	Collect	5	2	13.3	75	1	3	6
ControlPre	B1	Dominant	None	Place	Collect	5	2	54	75	1	4	6
ControlPre	B1	Dominant	None	Place	Collect	5	2	116.748	75	1	5	6
ControlPre	B1	Dominant	None	Place	Collect	5	2	134.498	75	1	6	6
ControlPre	B1	Dominant	None	Place	Collect	5	2	72	75	1	7	6
ControlPre	B1	Dominant	None	Place	Collect	5	2	118.743	75	2	1	7
ControlPre	B1	Dominant	None	Place	Collect	5	2	108.138	75	2	2	7
ControlPre	B1	Dominant	None	Place	Collect	5	2	163.523	75	2	3	7
ControlPre	B1	Dominant	None	Place	Collect	5	2	96.275	75	2	4	7
ControlPre	B1	Dominant	None	Place	Collect	5	2	133.732	75	2	5	7
ControlPre	B1	Dominant	None	Place	Collect	5	2	122.215	75	2	6	7
ControlPre	B1	Dominant	None	Place	Collect	5	2	61.25	75	2	7	7
ControlPre	B1	Dominant	None	Place	Collect	5	2	91.6525	75	3	1	8
ControlPre	B1	Dominant	None	Place	Collect	5	2	113.998	75	3	2	8
ControlPre	B1	Dominant	None	Place	Collect	5	2	96.7375	75	3	3	8
ControlPre	B1	Dominant	None	Place	Collect	5	2	59.1	75	3	4	8
ControlPre	B1	Dominant	None	Place	Collect	5	2	79.7	75	3	5	8
ControlPre	B1	Dominant	None	Place	Collect	5	2	3.525	75	3	6	8
ControlPre	B1	Dominant	None	Place	Collect	5	2	56	75	3	7	8
ControlPre	B1	Dominant	None	Place	Collect	5	2	95.75	75	4	1	9
ControlPre	B1	Dominant	None	Place	Collect	5	2	106.275	75	4	2	9
ControlPre	B1	Dominant	None	Place	Collect	5	2	1.75	75	4	3	9
ControlPre	B1	Dominant	None	Place	Collect	5	2	83.925	75	4	4	9
ControlPre	B1	Dominant	None	Place	Collect	5	2	99.475	75	4	5	9
ControlPre	B1	Dominant	None	Place	Collect	5	2	96.725	75	4	6	9
ControlPre	B1	Dominant	None	Place	Collect	5	2	98.925	75	4	7	9
ControlPre	B1	Dominant	None	Place	Collect	5	2	55.475	75	5	1	10
ControlPre	B1	Dominant	None	Place	Collect	5	2	101.1	75	5	2	10
ControlPre	B1	Dominant	None	Place	Collect	5	2	98.24	75	5	3	10
ControlPre	B1	Dominant	None	Place	Collect	5	2	6	75	5	4	10
ControlPre	B1	Dominant	None	Place	Collect	5	2	80.05	75	5	5	10
ControlPre	B1	Dominant	None	Place	Collect	5	2	24.75	75	5	6	10
ControlPre	B1	Dominant	None	Place	Collect	5	2	97.755	75	5	7	10
ControlPre	B1	Dominant	None	Place	Collect	5	3	148.773	75	1	1	11
ControlPre	B1	Dominant	None	Place	Collect	5	3	60.5	75	1	2	11
ControlPre	B1	Dominant	None	Place	Collect	5	3	29.525	75	1	3	11
ControlPre	B1	Dominant	None	Place	Collect	5	3	11.525	75	1	4	11
ControlPre	B1	Dominant	None	Place	Collect	5	3	84.6	75	1	5	11
ControlPre	B1	Dominant	None	Place	Collect	5	3	103	75	1	6	11
ControlPre	B1	Dominant	None	Place	Collect	5	3	88.35	75	1	7	11
ControlPre	B1	Dominant	None	Place	Collect	5	3	65.325	75	2	1	12
ControlPre	B1	Dominant	None	Place	Collect	5	3	20	75	2	2	12
ControlPre	B1	Dominant	None	Place	Collect	5	3	11.8	75	2	3	12
ControlPre	B1	Dominant	None	Place	Collect	5	3	60.525	75	2	4	12
ControlPre	B1	Dominant	None	Place	Collect	5	3	2.45	75	2	5	12
ControlPre	B1	Dominant	None	Place	Collect	5	3	37.85	75	2	6	12
ControlPre	B1	Dominant	None	Place	Collect	5	3	51.75	75	2	7	12
ControlPre	B1	Dominant	None	Place	Collect	5	3	148.803	75	3	1	13
ControlPre	B1	Dominant	None	Place	Collect	5	3	13.45	75	3	2	13
ControlPre	B1	Dominant	None	Place	Collect	5	3	18.75	75	3	3	13
ControlPre	B1	Dominant	None	Place	Collect	5	3	44.725	75	3	4	13
ControlPre	B1	Dominant	None	Place	Collect	5	3	85	75	3	5	13
ControlPre	B1	Dominant	None	Place	Collect	5	3	110.15	75	3	6	13
ControlPre	B1	Dominant	None	Place	Collect	5	3	113.525	75	3	7	13
ControlPre	B1	Dominant	None	Place	Collect	5	3	93.7525	75	4	1	14
ControlPre	B1	Dominant	None	Place	Collect	5	3	86.225	75	4	2	14
ControlPre	B1	Dominant	None	Place	Collect	5	3	83.675	75	4	3	14
ControlPre	B1	Dominant	None	Place	Collect	5	3	174.952	75	4	4	14
ControlPre	B1	Dominant	None	Place	Collect	5	3	96.4375	75	4	5	14
ControlPre	B1	Dominant	None	Place	Collect	5	3	21.025	75	4	6	14
ControlPre	B1	Dominant	None	Place	Collect	5	3	137.8	75	4	7	14
ControlPre	B1	Dominant	None	Place	Collect	5	3	116	75	5	1	15
ControlPre	B1	Dominant	None	Place	Collect	5	3	16	75	5	2	15
ControlPre	B1	Dominant	None	Place	Collect	5	3	98.375	75	5	3	15
ControlPre	B1	Dominant	None	Place	Collect	5	3	58.375	75	5	4	15
ControlPre	B1	Dominant	None	Place	Collect	5	3	50.975	75	5	5	15
ControlPre	B1	Dominant	None	Place	Collect	5	3	55.25	75	5	6	15
ControlPre	B1	Dominant	None	Place	Collect	5	3	359.998	75	5	7	15
ControlPre	B1	Dominant	None	Place	Collect	5	4	14.7	75	1	1	16
ControlPre	B1	Dominant	None	Place	Collect	5	4	61.05	75	1	2	16
ControlPre	B1	Dominant	None	Place	Collect	5	4	10.25	75	1	3	16
ControlPre	B1	Dominant	None	Place	Collect	5	4	77.05	75	1	4	16
ControlPre	B1	Dominant	None	Place	Collect	5	4	92.225	75	1	5	16
ControlPre	B1	Dominant	None	Place	Collect	5	4	70.975	75	1	6	16
ControlPre	B1	Dominant	None	Place	Collect	5	4	16.275	75	1	7	16
ControlPre	B1	Dominant	None	Place	Collect	5	4	42.3	75	2	1	17
ControlPre	B1	Dominant	None	Place	Collect	5	4	12.75	75	2	2	17
ControlPre	B1	Dominant	None	Place	Collect	5	4	17.975	75	2	3	17
ControlPre	B1	Dominant	None	Place	Collect	5	4	12.575	75	2	4	17
ControlPre	B1	Dominant	None	Place	Collect	5	4	99.25	75	2	5	17
ControlPre	B1	Dominant	None	Place	Collect	5	4	36.2	75	2	6	17
ControlPre	B1	Dominant	None	Place	Collect	5	4	65.775	75	2	7	17
ControlPre	B1	Dominant	None	Place	Collect	5	4	52.5	75	3	1	18
ControlPre	B1	Dominant	None	Place	Collect	5	4	115.495	75	3	2	18
ControlPre	B1	Dominant	None	Place	Collect	5	4	181.493	75	3	3	18
ControlPre	B1	Dominant	None	Place	Collect	5	4	65.25	75	3	4	18
ControlPre	B1	Dominant	None	Place	Collect	5	4	64.075	75	3	5	18
ControlPre	B1	Dominant	None	Place	Collect	5	4	75	75	3	6	18
ControlPre	B1	Dominant	None	Place	Collect	5	4	16.525	75	3	7	18
ControlPre	B1	Dominant	None	Place	Collect	5	4	71.5	75	4	1	19
ControlPre	B1	Dominant	None	Place	Collect	5	4	146.287	75	4	2	19
ControlPre	B1	Dominant	None	Place	Collect	5	4	102.485	75	4	3	19
ControlPre	B1	Dominant	None	Place	Collect	5	4	110.985	75	4	4	19
ControlPre	B1	Dominant	None	Place	Collect	5	4	1.225	75	4	5	19
ControlPre	B1	Dominant	None	Place	Collect	5	4	84.975	75	4	6	19
ControlPre	B1	Dominant	None	Place	Collect	5	4	101.763	75	4	7	19
ControlPre	B1	Dominant	None	Place	Collect	5	4	178.748	75	5	1	20
ControlPre	B1	Dominant	None	Place	Collect	5	4	88.6725	75	5	2	20
ControlPre	B1	Dominant	None	Place	Collect	5	4	86.5	75	5	3	20
ControlPre	B1	Dominant	None	Place	Collect	5	4	88.525	75	5	4	20
ControlPre	B1	Dominant	None	Place	Collect	5	4	57.325	75	5	5	20
ControlPre	B1	Dominant	None	Place	Collect	5	4	40.25	75	5	6	20
ControlPre	B1	Dominant	None	Place	Collect	5	4	4.75	75	5	7	20
ControlPre	B1	Dominant	None	Place	Collect	1	1	105.475	50	1	1	1
ControlPre	B1	Dominant	None	Place	Collect	1	1	248.595	50	1	2	1
ControlPre	B1	Dominant	None	Place	Collect	1	1	59.15	50	1	3	1
ControlPre	B1	Dominant	None	Place	Collect	1	1	170.025	50	1	4	1
ControlPre	B1	Dominant	None	Place	Collect	1	1	52.45	50	1	5	1
ControlPre	B1	Dominant	None	Place	Collect	1	1	186.5	50	1	6	1
ControlPre	B1	Dominant	None	Place	Collect	1	1	159.275	50	1	7	1
ControlPre	B1	Dominant	None	Place	Collect	1	1	324.998	50	2	1	2
ControlPre	B1	Dominant	None	Place	Collect	1	1	133	50	2	2	2
ControlPre	B1	Dominant	None	Place	Collect	1	1	16.95	50	2	3	2
ControlPre	B1	Dominant	None	Place	Collect	1	1	143	50	2	4	2
ControlPre	B1	Dominant	None	Place	Collect	1	1	194.975	50	2	5	2
ControlPre	B1	Dominant	None	Place	Collect	1	1	158.55	50	2	6	2
ControlPre	B1	Dominant	None	Place	Collect	1	1	202.725	50	2	7	2
ControlPre	B1	Dominant	None	Place	Collect	1	1	38.4	50	3	1	3
ControlPre	B1	Dominant	None	Place	Collect	1	1	21.125	50	3	2	3
ControlPre	B1	Dominant	None	Place	Collect	1	1	347.973	50	3	3	3
ControlPre	B1	Dominant	None	Place	Collect	1	1	133.075	50	3	4	3
ControlPre	B1	Dominant	None	Place	Collect	1	1	137.275	50	3	5	3
ControlPre	B1	Dominant	None	Place	Collect	1	1	43.25	50	3	6	3
ControlPre	B1	Dominant	None	Place	Collect	1	1	155.025	50	3	7	3
ControlPre	B1	Dominant	None	Place	Collect	1	1	150.85	50	4	1	4
ControlPre	B1	Dominant	None	Place	Collect	1	1	159.95	50	4	2	4
ControlPre	B1	Dominant	None	Place	Collect	1	1	348.998	50	4	3	4
ControlPre	B1	Dominant	None	Place	Collect	1	1	168.525	50	4	4	4
ControlPre	B1	Dominant	None	Place	Collect	1	1	16.6	50	4	5	4
ControlPre	B1	Dominant	None	Place	Collect	1	1	198	50	4	6	4
ControlPre	B1	Dominant	None	Place	Collect	1	1	198.015	50	4	7	4
ControlPre	B1	Dominant	None	Place	Collect	1	1	153.225	50	5	1	5
ControlPre	B1	Dominant	None	Place	Collect	1	1	9.525	50	5	2	5
ControlPre	B1	Dominant	None	Place	Collect	1	1	190	50	5	3	5
ControlPre	B1	Dominant	None	Place	Collect	1	1	176.025	50	5	4	5
ControlPre	B1	Dominant	None	Place	Collect	1	1	161.925	50	5	5	5
ControlPre	B1	Dominant	None	Place	Collect	1	1	14.025	50	5	6	5
ControlPre	B1	Dominant	None	Place	Collect	1	1	170.825	50	5	7	5
ControlPre	B1	Dominant	None	Place	Collect	1	2	129.7	50	1	1	6
ControlPre	B1	Dominant	None	Place	Collect	1	2	118.7	50	1	2	6
ControlPre	B1	Dominant	None	Place	Collect	1	2	187.4	50	1	3	6
ControlPre	B1	Dominant	None	Place	Collect	1	2	142.275	50	1	4	6
ControlPre	B1	Dominant	None	Place	Collect	1	2	283.998	50	1	5	6
ControlPre	B1	Dominant	None	Place	Collect	1	2	182.975	50	1	6	6
ControlPre	B1	Dominant	None	Place	Collect	1	2	201.625	50	1	7	6
ControlPre	B1	Dominant	None	Place	Collect	1	2	86.25	50	2	1	7
ControlPre	B1	Dominant	None	Place	Collect	1	2	67.8	50	2	2	7
ControlPre	B1	Dominant	None	Place	Collect	1	2	123.225	50	2	3	7
ControlPre	B1	Dominant	None	Place	Collect	1	2	104.65	50	2	4	7
ControlPre	B1	Dominant	None	Place	Collect	1	2	114.25	50	2	5	7
ControlPre	B1	Dominant	None	Place	Collect	1	2	120.225	50	2	6	7
ControlPre	B1	Dominant	None	Place	Collect	1	2	159.45	50	2	7	7
ControlPre	B1	Dominant	None	Place	Collect	1	2	366.973	50	3	1	8
ControlPre	B1	Dominant	None	Place	Collect	1	2	135.175	50	3	2	8
ControlPre	B1	Dominant	None	Place	Collect	1	2	168.55	50	3	3	8
ControlPre	B1	Dominant	None	Place	Collect	1	2	101.75	50	3	4	8
ControlPre	B1	Dominant	None	Place	Collect	1	2	103.475	50	3	5	8
ControlPre	B1	Dominant	None	Place	Collect	1	2	174.725	50	3	6	8
ControlPre	B1	Dominant	None	Place	Collect	1	2	139.725	50	3	7	8
ControlPre	B1	Dominant	None	Place	Collect	1	2	118.75	50	4	1	9
ControlPre	B1	Dominant	None	Place	Collect	1	2	169.75	50	4	2	9
ControlPre	B1	Dominant	None	Place	Collect	1	2	305.948	50	4	3	9
ControlPre	B1	Dominant	None	Place	Collect	1	2	157.15	50	4	4	9
ControlPre	B1	Dominant	None	Place	Collect	1	2	98.025	50	4	5	9
ControlPre	B1	Dominant	None	Place	Collect	1	2	298.948	50	4	6	9
ControlPre	B1	Dominant	None	Place	Collect	1	2	166.675	50	4	7	9
ControlPre	B1	Dominant	None	Place	Collect	1	2	175	50	5	1	10
ControlPre	B1	Dominant	None	Place	Collect	1	2	110.525	50	5	2	10
ControlPre	B1	Dominant	None	Place	Collect	1	2	292.923	50	5	3	10
ControlPre	B1	Dominant	None	Place	Collect	1	2	16.5225	50	5	4	10
ControlPre	B1	Dominant	None	Place	Collect	1	2	195.5	50	5	5	10
ControlPre	B1	Dominant	None	Place	Collect	1	2	202.85	50	5	6	10
ControlPre	B1	Dominant	None	Place	Collect	1	2	200.5	50	5	7	10
ControlPre	B1	Dominant	None	Place	Collect	1	3	107.025	50	1	1	11
ControlPre	B1	Dominant	None	Place	Collect	1	3	119.825	50	1	2	11
ControlPre	B1	Dominant	None	Place	Collect	1	3	19.725	50	1	3	11
ControlPre	B1	Dominant	None	Place	Collect	1	3	143.22	50	1	4	11
ControlPre	B1	Dominant	None	Place	Collect	1	3	207.505	50	1	5	11
ControlPre	B1	Dominant	None	Place	Collect	1	3	151.988	50	1	6	11
ControlPre	B1	Dominant	None	Place	Collect	1	3	99.005	50	1	7	11
ControlPre	B1	Dominant	None	Place	Collect	1	3	118.125	50	2	1	12
ControlPre	B1	Dominant	None	Place	Collect	1	3	294.923	50	2	2	12
ControlPre	B1	Dominant	None	Place	Collect	1	3	179.75	50	2	3	12
ControlPre	B1	Dominant	None	Place	Collect	1	3	105.45	50	2	4	12
ControlPre	B1	Dominant	None	Place	Collect	1	3	100.3	50	2	5	12
ControlPre	B1	Dominant	None	Place	Collect	1	3	276.998	50	2	6	12
ControlPre	B1	Dominant	None	Place	Collect	1	3	175.225	50	2	7	12
ControlPre	B1	Dominant	None	Place	Collect	1	3	136	50	3	1	13
ControlPre	B1	Dominant	None	Place	Collect	1	3	15.225	50	3	2	13
ControlPre	B1	Dominant	None	Place	Collect	1	3	143.775	50	3	3	13
ControlPre	B1	Dominant	None	Place	Collect	1	3	40.75	50	3	4	13
ControlPre	B1	Dominant	None	Place	Collect	1	3	105.75	50	3	5	13
ControlPre	B1	Dominant	None	Place	Collect	1	3	196.775	50	3	6	13
ControlPre	B1	Dominant	None	Place	Collect	1	3	181.5	50	3	7	13
ControlPre	B1	Dominant	None	Place	Collect	1	3	62.6	50	4	1	14
ControlPre	B1	Dominant	None	Place	Collect	1	3	15.725	50	4	2	14
ControlPre	B1	Dominant	None	Place	Collect	1	3	371.998	50	4	3	14
ControlPre	B1	Dominant	None	Place	Collect	1	3	47.75	50	4	4	14
ControlPre	B1	Dominant	None	Place	Collect	1	3	321.998	50	4	5	14
ControlPre	B1	Dominant	None	Place	Collect	1	3	321.998	50	4	6	14
ControlPre	B1	Dominant	None	Place	Collect	1	3	291.048	50	4	7	14
ControlPre	B1	Dominant	None	Place	Collect	1	3	78.225	50	5	1	15
ControlPre	B1	Dominant	None	Place	Collect	1	3	113.35	50	5	2	15
ControlPre	B1	Dominant	None	Place	Collect	1	3	181.225	50	5	3	15
ControlPre	B1	Dominant	None	Place	Collect	1	3	74.7	50	5	4	15
ControlPre	B1	Dominant	None	Place	Collect	1	3	71.9	50	5	5	15
ControlPre	B1	Dominant	None	Place	Collect	1	3	150.375	50	5	6	15
ControlPre	B1	Dominant	None	Place	Collect	1	3	23.2075	50	5	7	15
ControlPre	B1	Dominant	None	Place	Collect	1	4	353.998	50	1	1	16
ControlPre	B1	Dominant	None	Place	Collect	1	4	93.75	50	1	2	16
ControlPre	B1	Dominant	None	Place	Collect	1	4	324.973	50	1	3	16
ControlPre	B1	Dominant	None	Place	Collect	1	4	315.007	50	1	4	16
ControlPre	B1	Dominant	None	Place	Collect	1	4	8.05	50	1	5	16
ControlPre	B1	Dominant	None	Place	Collect	1	4	172.625	50	1	6	16
ControlPre	B1	Dominant	None	Place	Collect	1	4	190.975	50	1	7	16
ControlPre	B1	Dominant	None	Place	Collect	1	4	164.725	50	2	1	17
ControlPre	B1	Dominant	None	Place	Collect	1	4	136.5	50	2	2	17
ControlPre	B1	Dominant	None	Place	Collect	1	4	56.275	50	2	3	17
ControlPre	B1	Dominant	None	Place	Collect	1	4	305.973	50	2	4	17
ControlPre	B1	Dominant	None	Place	Collect	1	4	81	50	2	5	17
ControlPre	B1	Dominant	None	Place	Collect	1	4	182	50	2	6	17
ControlPre	B1	Dominant	None	Place	Collect	1	4	179.8	50	2	7	17
ControlPre	B1	Dominant	None	Place	Collect	1	4		50	3	1	18
ControlPre	B1	Dominant	None	Place	Collect	1	4		50	3	2	18
ControlPre	B1	Dominant	None	Place	Collect	1	4		50	3	3	18
ControlPre	B1	Dominant	None	Place	Collect	1	4		50	3	4	18
ControlPre	B1	Dominant	None	Place	Collect	1	4		50	3	5	18
ControlPre	B1	Dominant	None	Place	Collect	1	4		50	3	6	18
ControlPre	B1	Dominant	None	Place	Collect	1	4		50	3	7	18
ControlPre	B1	Dominant	None	Place	Collect	1	4	108.875	50	4	1	19
ControlPre	B1	Dominant	None	Place	Collect	1	4	51.525	50	4	2	19
ControlPre	B1	Dominant	None	Place	Collect	1	4	117.475	50	4	3	19
ControlPre	B1	Dominant	None	Place	Collect	1	4	164	50	4	4	19
ControlPre	B1	Dominant	None	Place	Collect	1	4	157.6	50	4	5	19
ControlPre	B1	Dominant	None	Place	Collect	1	4	88	50	4	6	19
ControlPre	B1	Dominant	None	Place	Collect	1	4	144.025	50	4	7	19
ControlPre	B1	Dominant	None	Place	Collect	1	4	115.275	50	5	1	20
ControlPre	B1	Dominant	None	Place	Collect	1	4	136.975	50	5	2	20
ControlPre	B1	Dominant	None	Place	Collect	1	4	89.025	50	5	3	20
ControlPre	B1	Dominant	None	Place	Collect	1	4	56.95	50	5	4	20
ControlPre	B1	Dominant	None	Place	Collect	1	4	48.95	50	5	5	20
ControlPre	B1	Dominant	None	Place	Collect	1	4	208.25	50	5	6	20
ControlPre	B1	Dominant	None	Place	Collect	1	4	154.525	50	5	7	20
ControlPre	B1	Dominant	None	Place	Collect	2	1	164.83	50	1	1	1
ControlPre	B1	Dominant	None	Place	Collect	2	1	26.75	50	1	2	1
ControlPre	B1	Dominant	None	Place	Collect	2	1	32.75	50	1	3	1
ControlPre	B1	Dominant	None	Place	Collect	2	1	64.7	50	1	4	1
ControlPre	B1	Dominant	None	Place	Collect	2	1	90.95	50	1	5	1
ControlPre	B1	Dominant	None	Place	Collect	2	1	110	50	1	6	1
ControlPre	B1	Dominant	None	Place	Collect	2	1	196.76	50	1	7	1
ControlPre	B1	Dominant	None	Place	Collect	2	1	116.475	50	2	1	2
ControlPre	B1	Dominant	None	Place	Collect	2	1	131.95	50	2	2	2
ControlPre	B1	Dominant	None	Place	Collect	2	1	77.975	50	2	3	2
ControlPre	B1	Dominant	None	Place	Collect	2	1	36.275	50	2	4	2
ControlPre	B1	Dominant	None	Place	Collect	2	1	90.795	50	2	5	2
ControlPre	B1	Dominant	None	Place	Collect	2	1	49.5425	50	2	6	2
ControlPre	B1	Dominant	None	Place	Collect	2	1	14.2425	50	2	7	2
ControlPre	B1	Dominant	None	Place	Collect	2	1		50	3	1	3
ControlPre	B1	Dominant	None	Place	Collect	2	1		50	3	2	3
ControlPre	B1	Dominant	None	Place	Collect	2	1		50	3	3	3
ControlPre	B1	Dominant	None	Place	Collect	2	1		50	3	4	3
ControlPre	B1	Dominant	None	Place	Collect	2	1		50	3	5	3
ControlPre	B1	Dominant	None	Place	Collect	2	1		50	3	6	3
ControlPre	B1	Dominant	None	Place	Collect	2	1		50	3	7	3
ControlPre	B1	Dominant	None	Place	Collect	2	1	91.745	50	4	1	4
ControlPre	B1	Dominant	None	Place	Collect	2	1	74.9725	50	4	2	4
ControlPre	B1	Dominant	None	Place	Collect	2	1	79	50	4	3	4
ControlPre	B1	Dominant	None	Place	Collect	2	1	47.5	50	4	4	4
ControlPre	B1	Dominant	None	Place	Collect	2	1	110.005	50	4	5	4
ControlPre	B1	Dominant	None	Place	Collect	2	1	98.74	50	4	6	4
ControlPre	B1	Dominant	None	Place	Collect	2	1	113.2	50	4	7	4
ControlPre	B1	Dominant	None	Place	Collect	2	1		50	5	1	5
ControlPre	B1	Dominant	None	Place	Collect	2	1		50	5	2	5
ControlPre	B1	Dominant	None	Place	Collect	2	1		50	5	3	5
ControlPre	B1	Dominant	None	Place	Collect	2	1		50	5	4	5
ControlPre	B1	Dominant	None	Place	Collect	2	1		50	5	5	5
ControlPre	B1	Dominant	None	Place	Collect	2	1		50	5	6	5
ControlPre	B1	Dominant	None	Place	Collect	2	1		50	5	7	5
ControlPre	B1	Dominant	None	Place	Collect	2	2		50	1	1	6
ControlPre	B1	Dominant	None	Place	Collect	2	2		50	1	2	6
ControlPre	B1	Dominant	None	Place	Collect	2	2		50	1	3	6
ControlPre	B1	Dominant	None	Place	Collect	2	2		50	1	4	6
ControlPre	B1	Dominant	None	Place	Collect	2	2		50	1	5	6
ControlPre	B1	Dominant	None	Place	Collect	2	2		50	1	6	6
ControlPre	B1	Dominant	None	Place	Collect	2	2		50	1	7	6
ControlPre	B1	Dominant	None	Place	Collect	2	2		50	2	1	7
ControlPre	B1	Dominant	None	Place	Collect	2	2		50	2	2	7
ControlPre	B1	Dominant	None	Place	Collect	2	2		50	2	3	7
ControlPre	B1	Dominant	None	Place	Collect	2	2		50	2	4	7
ControlPre	B1	Dominant	None	Place	Collect	2	2		50	2	5	7
ControlPre	B1	Dominant	None	Place	Collect	2	2		50	2	6	7
ControlPre	B1	Dominant	None	Place	Collect	2	2		50	2	7	7
ControlPre	B1	Dominant	None	Place	Collect	2	2	69.5025	50	3	1	8
ControlPre	B1	Dominant	None	Place	Collect	2	2	36.945	50	3	2	8
ControlPre	B1	Dominant	None	Place	Collect	2	2	59.6075	50	3	3	8
ControlPre	B1	Dominant	None	Place	Collect	2	2	71.525	50	3	4	8
ControlPre	B1	Dominant	None	Place	Collect	2	2	142.36	50	3	5	8
ControlPre	B1	Dominant	None	Place	Collect	2	2	71.6275	50	3	6	8
ControlPre	B1	Dominant	None	Place	Collect	2	2	38.04	50	3	7	8
ControlPre	B1	Dominant	None	Place	Collect	2	2		50	4	1	9
ControlPre	B1	Dominant	None	Place	Collect	2	2		50	4	2	9
ControlPre	B1	Dominant	None	Place	Collect	2	2		50	4	3	9
ControlPre	B1	Dominant	None	Place	Collect	2	2		50	4	4	9
ControlPre	B1	Dominant	None	Place	Collect	2	2		50	4	5	9
ControlPre	B1	Dominant	None	Place	Collect	2	2		50	4	6	9
ControlPre	B1	Dominant	None	Place	Collect	2	2		50	4	7	9
ControlPre	B1	Dominant	None	Place	Collect	2	2	65.255	50	5	1	10
ControlPre	B1	Dominant	None	Place	Collect	2	2	26.21	50	5	2	10
ControlPre	B1	Dominant	None	Place	Collect	2	2	76.75	50	5	3	10
ControlPre	B1	Dominant	None	Place	Collect	2	2	88.275	50	5	4	10
ControlPre	B1	Dominant	None	Place	Collect	2	2	70.2675	50	5	5	10
ControlPre	B1	Dominant	None	Place	Collect	2	2	47.0625	50	5	6	10
ControlPre	B1	Dominant	None	Place	Collect	2	2	83	50	5	7	10
ControlPre	B1	Dominant	None	Place	Collect	2	3	117.95	50	1	1	11
ControlPre	B1	Dominant	None	Place	Collect	2	3	20.495	50	1	2	11
ControlPre	B1	Dominant	None	Place	Collect	2	3	81.5	50	1	3	11
ControlPre	B1	Dominant	None	Place	Collect	2	3	45.7	50	1	4	11
ControlPre	B1	Dominant	None	Place	Collect	2	3	78.0075	50	1	5	11
ControlPre	B1	Dominant	None	Place	Collect	2	3	91.7875	50	1	6	11
ControlPre	B1	Dominant	None	Place	Collect	2	3	34.75	50	1	7	11
ControlPre	B1	Dominant	None	Place	Collect	2	3	70.54	50	2	1	12
ControlPre	B1	Dominant	None	Place	Collect	2	3	25.2875	50	2	2	12
ControlPre	B1	Dominant	None	Place	Collect	2	3	45.025	50	2	3	12
ControlPre	B1	Dominant	None	Place	Collect	2	3	79.775	50	2	4	12
ControlPre	B1	Dominant	None	Place	Collect	2	3	131.775	50	2	5	12
ControlPre	B1	Dominant	None	Place	Collect	2	3	57.2525	50	2	6	12
ControlPre	B1	Dominant	None	Place	Collect	2	3	70.025	50	2	7	12
ControlPre	B1	Dominant	None	Place	Collect	2	3	27.76	50	3	1	13
ControlPre	B1	Dominant	None	Place	Collect	2	3	64.79	50	3	2	13
ControlPre	B1	Dominant	None	Place	Collect	2	3	55.025	50	3	3	13
ControlPre	B1	Dominant	None	Place	Collect	2	3	35.5	50	3	4	13
ControlPre	B1	Dominant	None	Place	Collect	2	3	105.76	50	3	5	13
ControlPre	B1	Dominant	None	Place	Collect	2	3	107.275	50	3	6	13
ControlPre	B1	Dominant	None	Place	Collect	2	3	120	50	3	7	13
ControlPre	B1	Dominant	None	Place	Collect	2	3	54.5075	50	4	1	14
ControlPre	B1	Dominant	None	Place	Collect	2	3	7.5025	50	4	2	14
ControlPre	B1	Dominant	None	Place	Collect	2	3	52.025	50	4	3	14
ControlPre	B1	Dominant	None	Place	Collect	2	3	22.25	50	4	4	14
ControlPre	B1	Dominant	None	Place	Collect	2	3	138.037	50	4	5	14
ControlPre	B1	Dominant	None	Place	Collect	2	3	36.7475	50	4	6	14
ControlPre	B1	Dominant	None	Place	Collect	2	3	20.2	50	4	7	14
ControlPre	B1	Dominant	None	Place	Collect	2	3	2.23	50	5	1	15
ControlPre	B1	Dominant	None	Place	Collect	2	3	39	50	5	2	15
ControlPre	B1	Dominant	None	Place	Collect	2	3	22.7475	50	5	3	15
ControlPre	B1	Dominant	None	Place	Collect	2	3	72.525	50	5	4	15
ControlPre	B1	Dominant	None	Place	Collect	2	3	13.7475	50	5	5	15
ControlPre	B1	Dominant	None	Place	Collect	2	3	10.275	50	5	6	15
ControlPre	B1	Dominant	None	Place	Collect	2	3	337.998	50	5	7	15
ControlPre	B1	Dominant	None	Place	Collect	2	4	79	50	1	1	16
ControlPre	B1	Dominant	None	Place	Collect	2	4	84.4875	50	1	2	16
ControlPre	B1	Dominant	None	Place	Collect	2	4	39.1775	50	1	3	16
ControlPre	B1	Dominant	None	Place	Collect	2	4	38	50	1	4	16
ControlPre	B1	Dominant	None	Place	Collect	2	4	58.51	50	1	5	16
ControlPre	B1	Dominant	None	Place	Collect	2	4	71.25	50	1	6	16
ControlPre	B1	Dominant	None	Place	Collect	2	4	20.48	50	1	7	16
ControlPre	B1	Dominant	None	Place	Collect	2	4		50	2	1	17
ControlPre	B1	Dominant	None	Place	Collect	2	4		50	2	2	17
ControlPre	B1	Dominant	None	Place	Collect	2	4		50	2	3	17
ControlPre	B1	Dominant	None	Place	Collect	2	4		50	2	4	17
ControlPre	B1	Dominant	None	Place	Collect	2	4		50	2	5	17
ControlPre	B1	Dominant	None	Place	Collect	2	4		50	2	6	17
ControlPre	B1	Dominant	None	Place	Collect	2	4		50	2	7	17
ControlPre	B1	Dominant	None	Place	Collect	2	4		50	3	1	18
ControlPre	B1	Dominant	None	Place	Collect	2	4		50	3	2	18
ControlPre	B1	Dominant	None	Place	Collect	2	4		50	3	3	18
ControlPre	B1	Dominant	None	Place	Collect	2	4		50	3	4	18
ControlPre	B1	Dominant	None	Place	Collect	2	4		50	3	5	18
ControlPre	B1	Dominant	None	Place	Collect	2	4		50	3	6	18
ControlPre	B1	Dominant	None	Place	Collect	2	4		50	3	7	18
ControlPre	B1	Dominant	None	Place	Collect	2	4	275.998	50	4	1	19
ControlPre	B1	Dominant	None	Place	Collect	2	4	56.2775	50	4	2	19
ControlPre	B1	Dominant	None	Place	Collect	2	4	26.275	50	4	3	19
ControlPre	B1	Dominant	None	Place	Collect	2	4	39.525	50	4	4	19
ControlPre	B1	Dominant	None	Place	Collect	2	4	61.55	50	4	5	19
ControlPre	B1	Dominant	None	Place	Collect	2	4	97.7275	50	4	6	19
ControlPre	B1	Dominant	None	Place	Collect	2	4	63	50	4	7	19
ControlPre	B1	Dominant	None	Place	Collect	2	4	86.005	50	5	1	20
ControlPre	B1	Dominant	None	Place	Collect	2	4	45.865	50	5	2	20
ControlPre	B1	Dominant	None	Place	Collect	2	4	60	50	5	3	20
ControlPre	B1	Dominant	None	Place	Collect	2	4	50.525	50	5	4	20
ControlPre	B1	Dominant	None	Place	Collect	2	4	138.23	50	5	5	20
ControlPre	B1	Dominant	None	Place	Collect	2	4	132.01	50	5	6	20
ControlPre	B1	Dominant	None	Place	Collect	2	4	106	50	5	7	20
ControlPre	B1	Dominant	None	Place	Collect	3	1	84	50	1	1	1
ControlPre	B1	Dominant	None	Place	Collect	3	1	66.5	50	1	2	1
ControlPre	B1	Dominant	None	Place	Collect	3	1	129.75	50	1	3	1
ControlPre	B1	Dominant	None	Place	Collect	3	1	175.525	50	1	4	1
ControlPre	B1	Dominant	None	Place	Collect	3	1	129.925	50	1	5	1
ControlPre	B1	Dominant	None	Place	Collect	3	1	91.675	50	1	6	1
ControlPre	B1	Dominant	None	Place	Collect	3	1	89.75	50	1	7	1
ControlPre	B1	Dominant	None	Place	Collect	3	1	80.55	50	2	1	2
ControlPre	B1	Dominant	None	Place	Collect	3	1	101.75	50	2	2	2
ControlPre	B1	Dominant	None	Place	Collect	3	1	161.5	50	2	3	2
ControlPre	B1	Dominant	None	Place	Collect	3	1	135.7	50	2	4	2
ControlPre	B1	Dominant	None	Place	Collect	3	1	168.75	50	2	5	2
ControlPre	B1	Dominant	None	Place	Collect	3	1	187.262	50	2	6	2
ControlPre	B1	Dominant	None	Place	Collect	3	1	90.45	50	2	7	2
ControlPre	B1	Dominant	None	Place	Collect	3	1	93.2	50	3	1	3
ControlPre	B1	Dominant	None	Place	Collect	3	1	108.6	50	3	2	3
ControlPre	B1	Dominant	None	Place	Collect	3	1	137.75	50	3	3	3
ControlPre	B1	Dominant	None	Place	Collect	3	1	158.25	50	3	4	3
ControlPre	B1	Dominant	None	Place	Collect	3	1	24.975	50	3	5	3
ControlPre	B1	Dominant	None	Place	Collect	3	1	141.725	50	3	6	3
ControlPre	B1	Dominant	None	Place	Collect	3	1	132.25	50	3	7	3
ControlPre	B1	Dominant	None	Place	Collect	3	1	93.9	50	4	1	4
ControlPre	B1	Dominant	None	Place	Collect	3	1	81.75	50	4	2	4
ControlPre	B1	Dominant	None	Place	Collect	3	1	86.475	50	4	3	4
ControlPre	B1	Dominant	None	Place	Collect	3	1	95.025	50	4	4	4
ControlPre	B1	Dominant	None	Place	Collect	3	1	115.45	50	4	5	4
ControlPre	B1	Dominant	None	Place	Collect	3	1	78.7	50	4	6	4
ControlPre	B1	Dominant	None	Place	Collect	3	1	96.75	50	4	7	4
ControlPre	B1	Dominant	None	Place	Collect	3	1	104.275	50	5	1	5
ControlPre	B1	Dominant	None	Place	Collect	3	1	158.875	50	5	2	5
ControlPre	B1	Dominant	None	Place	Collect	3	1	171.515	50	5	3	5
ControlPre	B1	Dominant	None	Place	Collect	3	1	148.25	50	5	4	5
ControlPre	B1	Dominant	None	Place	Collect	3	1	125.25	50	5	5	5
ControlPre	B1	Dominant	None	Place	Collect	3	1	127.5	50	5	6	5
ControlPre	B1	Dominant	None	Place	Collect	3	1	74.5	50	5	7	5
ControlPre	B1	Dominant	None	Place	Collect	3	2	97.75	50	1	1	6
ControlPre	B1	Dominant	None	Place	Collect	3	2	119.025	50	1	2	6
ControlPre	B1	Dominant	None	Place	Collect	3	2	120.5	50	1	3	6
ControlPre	B1	Dominant	None	Place	Collect	3	2	153.3	50	1	4	6
ControlPre	B1	Dominant	None	Place	Collect	3	2	115.6	50	1	5	6
ControlPre	B1	Dominant	None	Place	Collect	3	2	133.9	50	1	6	6
ControlPre	B1	Dominant	None	Place	Collect	3	2	106.825	50	1	7	6
ControlPre	B1	Dominant	None	Place	Collect	3	2	109.725	50	2	1	7
ControlPre	B1	Dominant	None	Place	Collect	3	2	145	50	2	2	7
ControlPre	B1	Dominant	None	Place	Collect	3	2	163.3	50	2	3	7
ControlPre	B1	Dominant	None	Place	Collect	3	2	153.775	50	2	4	7
ControlPre	B1	Dominant	None	Place	Collect	3	2	125.025	50	2	5	7
ControlPre	B1	Dominant	None	Place	Collect	3	2	77	50	2	6	7
ControlPre	B1	Dominant	None	Place	Collect	3	2	123	50	2	7	7
ControlPre	B1	Dominant	None	Place	Collect	3	2	99.05	50	3	1	8
ControlPre	B1	Dominant	None	Place	Collect	3	2	99	50	3	2	8
ControlPre	B1	Dominant	None	Place	Collect	3	2	124.8	50	3	3	8
ControlPre	B1	Dominant	None	Place	Collect	3	2	137.275	50	3	4	8
ControlPre	B1	Dominant	None	Place	Collect	3	2	151.5	50	3	5	8
ControlPre	B1	Dominant	None	Place	Collect	3	2	101.75	50	3	6	8
ControlPre	B1	Dominant	None	Place	Collect	3	2	138.502	50	3	7	8
ControlPre	B1	Dominant	None	Place	Collect	3	2	132.025	50	4	1	9
ControlPre	B1	Dominant	None	Place	Collect	3	2	156.975	50	4	2	9
ControlPre	B1	Dominant	None	Place	Collect	3	2	86.85	50	4	3	9
ControlPre	B1	Dominant	None	Place	Collect	3	2	115.725	50	4	4	9
ControlPre	B1	Dominant	None	Place	Collect	3	2	84.75	50	4	5	9
ControlPre	B1	Dominant	None	Place	Collect	3	2	91	50	4	6	9
ControlPre	B1	Dominant	None	Place	Collect	3	2	137.825	50	4	7	9
ControlPre	B1	Dominant	None	Place	Collect	3	2	124.725	50	5	1	10
ControlPre	B1	Dominant	None	Place	Collect	3	2	124.75	50	5	2	10
ControlPre	B1	Dominant	None	Place	Collect	3	2	135.25	50	5	3	10
ControlPre	B1	Dominant	None	Place	Collect	3	2	135.2	50	5	4	10
ControlPre	B1	Dominant	None	Place	Collect	3	2	149.493	50	5	5	10
ControlPre	B1	Dominant	None	Place	Collect	3	2	119.75	50	5	6	10
ControlPre	B1	Dominant	None	Place	Collect	3	2	148.425	50	5	7	10
ControlPre	B1	Dominant	None	Place	Collect	3	3	126.975	50	1	1	11
ControlPre	B1	Dominant	None	Place	Collect	3	3	56.75	50	1	2	11
ControlPre	B1	Dominant	None	Place	Collect	3	3	98.25	50	1	3	11
ControlPre	B1	Dominant	None	Place	Collect	3	3	84.475	50	1	4	11
ControlPre	B1	Dominant	None	Place	Collect	3	3	31.75	50	1	5	11
ControlPre	B1	Dominant	None	Place	Collect	3	3	116.125	50	1	6	11
ControlPre	B1	Dominant	None	Place	Collect	3	3	124.05	50	1	7	11
ControlPre	B1	Dominant	None	Place	Collect	3	3	109.35	50	2	1	12
ControlPre	B1	Dominant	None	Place	Collect	3	3	107.75	50	2	2	12
ControlPre	B1	Dominant	None	Place	Collect	3	3	125.975	50	2	3	12
ControlPre	B1	Dominant	None	Place	Collect	3	3	200.25	50	2	4	12
ControlPre	B1	Dominant	None	Place	Collect	3	3	139.075	50	2	5	12
ControlPre	B1	Dominant	None	Place	Collect	3	3	57.7575	50	2	6	12
ControlPre	B1	Dominant	None	Place	Collect	3	3	148.275	50	2	7	12
ControlPre	B1	Dominant	None	Place	Collect	3	3	134.225	50	3	1	13
ControlPre	B1	Dominant	None	Place	Collect	3	3	131	50	3	2	13
ControlPre	B1	Dominant	None	Place	Collect	3	3	103.425	50	3	3	13
ControlPre	B1	Dominant	None	Place	Collect	3	3	91.5	50	3	4	13
ControlPre	B1	Dominant	None	Place	Collect	3	3	113.325	50	3	5	13
ControlPre	B1	Dominant	None	Place	Collect	3	3	155.3	50	3	6	13
ControlPre	B1	Dominant	None	Place	Collect	3	3	116	50	3	7	13
ControlPre	B1	Dominant	None	Place	Collect	3	3	110.5	50	4	1	14
ControlPre	B1	Dominant	None	Place	Collect	3	3	109.25	50	4	2	14
ControlPre	B1	Dominant	None	Place	Collect	3	3	97.75	50	4	3	14
ControlPre	B1	Dominant	None	Place	Collect	3	3	104	50	4	4	14
ControlPre	B1	Dominant	None	Place	Collect	3	3	173.923	50	4	5	14
ControlPre	B1	Dominant	None	Place	Collect	3	3	140	50	4	6	14
ControlPre	B1	Dominant	None	Place	Collect	3	3	125.975	50	4	7	14
ControlPre	B1	Dominant	None	Place	Collect	3	3	116.275	50	5	1	15
ControlPre	B1	Dominant	None	Place	Collect	3	3	122.8	50	5	2	15
ControlPre	B1	Dominant	None	Place	Collect	3	3	41.525	50	5	3	15
ControlPre	B1	Dominant	None	Place	Collect	3	3	85.75	50	5	4	15
ControlPre	B1	Dominant	None	Place	Collect	3	3	120.825	50	5	5	15
ControlPre	B1	Dominant	None	Place	Collect	3	3	119.95	50	5	6	15
ControlPre	B1	Dominant	None	Place	Collect	3	3	133.5	50	5	7	15
ControlPre	B1	Dominant	None	Place	Collect	3	4	119.5	50	1	1	16
ControlPre	B1	Dominant	None	Place	Collect	3	4	117.75	50	1	2	16
ControlPre	B1	Dominant	None	Place	Collect	3	4	188.05	50	1	3	16
ControlPre	B1	Dominant	None	Place	Collect	3	4	152.5	50	1	4	16
ControlPre	B1	Dominant	None	Place	Collect	3	4	135.625	50	1	5	16
ControlPre	B1	Dominant	None	Place	Collect	3	4	84	50	1	6	16
ControlPre	B1	Dominant	None	Place	Collect	3	4	123.9	50	1	7	16
ControlPre	B1	Dominant	None	Place	Collect	3	4	74.725	50	2	1	17
ControlPre	B1	Dominant	None	Place	Collect	3	4	160.75	50	2	2	17
ControlPre	B1	Dominant	None	Place	Collect	3	4	147.025	50	2	3	17
ControlPre	B1	Dominant	None	Place	Collect	3	4	162.5	50	2	4	17
ControlPre	B1	Dominant	None	Place	Collect	3	4	87.3	50	2	5	17
ControlPre	B1	Dominant	None	Place	Collect	3	4	108	50	2	6	17
ControlPre	B1	Dominant	None	Place	Collect	3	4	144.175	50	2	7	17
ControlPre	B1	Dominant	None	Place	Collect	3	4	95.75	50	3	1	18
ControlPre	B1	Dominant	None	Place	Collect	3	4	80.75	50	3	2	18
ControlPre	B1	Dominant	None	Place	Collect	3	4	126.7	50	3	3	18
ControlPre	B1	Dominant	None	Place	Collect	3	4	140.075	50	3	4	18
ControlPre	B1	Dominant	None	Place	Collect	3	4	146.45	50	3	5	18
ControlPre	B1	Dominant	None	Place	Collect	3	4	129.325	50	3	6	18
ControlPre	B1	Dominant	None	Place	Collect	3	4	154	50	3	7	18
ControlPre	B1	Dominant	None	Place	Collect	3	4	111.775	50	4	1	19
ControlPre	B1	Dominant	None	Place	Collect	3	4	134	50	4	2	19
ControlPre	B1	Dominant	None	Place	Collect	3	4	137.925	50	4	3	19
ControlPre	B1	Dominant	None	Place	Collect	3	4	147.075	50	4	4	19
ControlPre	B1	Dominant	None	Place	Collect	3	4	108.25	50	4	5	19
ControlPre	B1	Dominant	None	Place	Collect	3	4	145	50	4	6	19
ControlPre	B1	Dominant	None	Place	Collect	3	4	72.75	50	4	7	19
ControlPre	B1	Dominant	None	Place	Collect	3	4	122.025	50	5	1	20
ControlPre	B1	Dominant	None	Place	Collect	3	4	52.3	50	5	2	20
ControlPre	B1	Dominant	None	Place	Collect	3	4	142	50	5	3	20
ControlPre	B1	Dominant	None	Place	Collect	3	4	155.05	50	5	4	20
ControlPre	B1	Dominant	None	Place	Collect	3	4	119.8	50	5	5	20
ControlPre	B1	Dominant	None	Place	Collect	3	4	122.475	50	5	6	20
ControlPre	B1	Dominant	None	Place	Collect	3	4	157.225	50	5	7	20
ControlPre	B1	Dominant	None	Place	Collect	4	1	69.485	50	1	1	1
ControlPre	B1	Dominant	None	Place	Collect	4	1	107.54	50	1	2	1
ControlPre	B1	Dominant	None	Place	Collect	4	1	61.8	50	1	3	1
ControlPre	B1	Dominant	None	Place	Collect	4	1	46.9775	50	1	4	1
ControlPre	B1	Dominant	None	Place	Collect	4	1	79.015	50	1	5	1
ControlPre	B1	Dominant	None	Place	Collect	4	1	38.535	50	1	6	1
ControlPre	B1	Dominant	None	Place	Collect	4	1	80.375	50	1	7	1
ControlPre	B1	Dominant	None	Place	Collect	4	1	59.4425	50	2	1	2
ControlPre	B1	Dominant	None	Place	Collect	4	1	59.565	50	2	2	2
ControlPre	B1	Dominant	None	Place	Collect	4	1	115.052	50	2	3	2
ControlPre	B1	Dominant	None	Place	Collect	4	1	92.74	50	2	4	2
ControlPre	B1	Dominant	None	Place	Collect	4	1	68.18	50	2	5	2
ControlPre	B1	Dominant	None	Place	Collect	4	1	88.6475	50	2	6	2
ControlPre	B1	Dominant	None	Place	Collect	4	1	30.4875	50	2	7	2
ControlPre	B1	Dominant	None	Place	Collect	4	1	12.285	50	3	1	3
ControlPre	B1	Dominant	None	Place	Collect	4	1	45	50	3	2	3
ControlPre	B1	Dominant	None	Place	Collect	4	1	64.0125	50	3	3	3
ControlPre	B1	Dominant	None	Place	Collect	4	1	22.7475	50	3	4	3
ControlPre	B1	Dominant	None	Place	Collect	4	1	29.99	50	3	5	3
ControlPre	B1	Dominant	None	Place	Collect	4	1	6.755	50	3	6	3
ControlPre	B1	Dominant	None	Place	Collect	4	1	40.18	50	3	7	3
ControlPre	B1	Dominant	None	Place	Collect	4	1	178.785	50	4	1	4
ControlPre	B1	Dominant	None	Place	Collect	4	1	19.0025	50	4	2	4
ControlPre	B1	Dominant	None	Place	Collect	4	1	67.755	50	4	3	4
ControlPre	B1	Dominant	None	Place	Collect	4	1	105.71	50	4	4	4
ControlPre	B1	Dominant	None	Place	Collect	4	1	84.535	50	4	5	4
ControlPre	B1	Dominant	None	Place	Collect	4	1	67.415	50	4	6	4
ControlPre	B1	Dominant	None	Place	Collect	4	1	35	50	4	7	4
ControlPre	B1	Dominant	None	Place	Collect	4	1	39.7325	50	5	1	5
ControlPre	B1	Dominant	None	Place	Collect	4	1	116.255	50	5	2	5
ControlPre	B1	Dominant	None	Place	Collect	4	1	126.74	50	5	3	5
ControlPre	B1	Dominant	None	Place	Collect	4	1	101.388	50	5	4	5
ControlPre	B1	Dominant	None	Place	Collect	4	1	54.045	50	5	5	5
ControlPre	B1	Dominant	None	Place	Collect	4	1	80.75	50	5	6	5
ControlPre	B1	Dominant	None	Place	Collect	4	1	94.8225	50	5	7	5
ControlPre	B1	Dominant	None	Place	Collect	4	2	78.9975	50	1	1	6
ControlPre	B1	Dominant	None	Place	Collect	4	2	124.778	50	1	2	6
ControlPre	B1	Dominant	None	Place	Collect	4	2	135.137	50	1	3	6
ControlPre	B1	Dominant	None	Place	Collect	4	2	103.5	50	1	4	6
ControlPre	B1	Dominant	None	Place	Collect	4	2	8.7375	50	1	5	6
ControlPre	B1	Dominant	None	Place	Collect	4	2	93.8075	50	1	6	6
ControlPre	B1	Dominant	None	Place	Collect	4	2	88.61	50	1	7	6
ControlPre	B1	Dominant	None	Place	Collect	4	2	65.4225	50	2	1	7
ControlPre	B1	Dominant	None	Place	Collect	4	2	61.7825	50	2	2	7
ControlPre	B1	Dominant	None	Place	Collect	4	2	78.2275	50	2	3	7
ControlPre	B1	Dominant	None	Place	Collect	4	2	83.9625	50	2	4	7
ControlPre	B1	Dominant	None	Place	Collect	4	2	62.26	50	2	5	7
ControlPre	B1	Dominant	None	Place	Collect	4	2	88.1	50	2	6	7
ControlPre	B1	Dominant	None	Place	Collect	4	2	79.02	50	2	7	7
ControlPre	B1	Dominant	None	Place	Collect	4	2	76.77	50	3	1	8
ControlPre	B1	Dominant	None	Place	Collect	4	2	92.0075	50	3	2	8
ControlPre	B1	Dominant	None	Place	Collect	4	2	88.2275	50	3	3	8
ControlPre	B1	Dominant	None	Place	Collect	4	2	128.727	50	3	4	8
ControlPre	B1	Dominant	None	Place	Collect	4	2	43.0325	50	3	5	8
ControlPre	B1	Dominant	None	Place	Collect	4	2	68.48	50	3	6	8
ControlPre	B1	Dominant	None	Place	Collect	4	2	33.2075	50	3	7	8
ControlPre	B1	Dominant	None	Place	Collect	4	2	61.5025	50	4	1	9
ControlPre	B1	Dominant	None	Place	Collect	4	2	98.205	50	4	2	9
ControlPre	B1	Dominant	None	Place	Collect	4	2	1.63	50	4	3	9
ControlPre	B1	Dominant	None	Place	Collect	4	2	220.77	50	4	4	9
ControlPre	B1	Dominant	None	Place	Collect	4	2	134.64	50	4	5	9
ControlPre	B1	Dominant	None	Place	Collect	4	2	60.0425	50	4	6	9
ControlPre	B1	Dominant	None	Place	Collect	4	2	6.5025	50	4	7	9
ControlPre	B1	Dominant	None	Place	Collect	4	2	58.78	50	5	1	10
ControlPre	B1	Dominant	None	Place	Collect	4	2	48.9925	50	5	2	10
ControlPre	B1	Dominant	None	Place	Collect	4	2	8.5275	50	5	3	10
ControlPre	B1	Dominant	None	Place	Collect	4	2	50.0375	50	5	4	10
ControlPre	B1	Dominant	None	Place	Collect	4	2	23.0025	50	5	5	10
ControlPre	B1	Dominant	None	Place	Collect	4	2	44.01	50	5	6	10
ControlPre	B1	Dominant	None	Place	Collect	4	2	7.005	50	5	7	10
ControlPre	B1	Dominant	None	Place	Collect	4	3	86.05	50	1	1	11
ControlPre	B1	Dominant	None	Place	Collect	4	3	52.9325	50	1	2	11
ControlPre	B1	Dominant	None	Place	Collect	4	3	17.76	50	1	3	11
ControlPre	B1	Dominant	None	Place	Collect	4	3	38.25	50	1	4	11
ControlPre	B1	Dominant	None	Place	Collect	4	3	34.7375	50	1	5	11
ControlPre	B1	Dominant	None	Place	Collect	4	3	45.24	50	1	6	11
ControlPre	B1	Dominant	None	Place	Collect	4	3	22.4475	50	1	7	11
ControlPre	B1	Dominant	None	Place	Collect	4	3	1.3875	50	2	1	12
ControlPre	B1	Dominant	None	Place	Collect	4	3	25.6875	50	2	2	12
ControlPre	B1	Dominant	None	Place	Collect	4	3	4.2725	50	2	3	12
ControlPre	B1	Dominant	None	Place	Collect	4	3	80.2525	50	2	4	12
ControlPre	B1	Dominant	None	Place	Collect	4	3	100.525	50	2	5	12
ControlPre	B1	Dominant	None	Place	Collect	4	3	50.9325	50	2	6	12
ControlPre	B1	Dominant	None	Place	Collect	4	3	33.535	50	2	7	12
ControlPre	B1	Dominant	None	Place	Collect	4	3	79.5025	50	3	1	13
ControlPre	B1	Dominant	None	Place	Collect	4	3	155.993	50	3	2	13
ControlPre	B1	Dominant	None	Place	Collect	4	3	53.6525	50	3	3	13
ControlPre	B1	Dominant	None	Place	Collect	4	3	176.657	50	3	4	13
ControlPre	B1	Dominant	None	Place	Collect	4	3	147.51	50	3	5	13
ControlPre	B1	Dominant	None	Place	Collect	4	3	67.72	50	3	6	13
ControlPre	B1	Dominant	None	Place	Collect	4	3	67.255	50	3	7	13
ControlPre	B1	Dominant	None	Place	Collect	4	3	40.2225	50	4	1	14
ControlPre	B1	Dominant	None	Place	Collect	4	3	33.96	50	4	2	14
ControlPre	B1	Dominant	None	Place	Collect	4	3	108.998	50	4	3	14
ControlPre	B1	Dominant	None	Place	Collect	4	3	69.9725	50	4	4	14
ControlPre	B1	Dominant	None	Place	Collect	4	3	5.7175	50	4	5	14
ControlPre	B1	Dominant	None	Place	Collect	4	3	50.695	50	4	6	14
ControlPre	B1	Dominant	None	Place	Collect	4	3	45.6825	50	4	7	14
ControlPre	B1	Dominant	None	Place	Collect	4	3	56	50	5	1	15
ControlPre	B1	Dominant	None	Place	Collect	4	3	81.2125	50	5	2	15
ControlPre	B1	Dominant	None	Place	Collect	4	3	45.525	50	5	3	15
ControlPre	B1	Dominant	None	Place	Collect	4	3	71.39	50	5	4	15
ControlPre	B1	Dominant	None	Place	Collect	4	3	59.3175	50	5	5	15
ControlPre	B1	Dominant	None	Place	Collect	4	3	45.335	50	5	6	15
ControlPre	B1	Dominant	None	Place	Collect	4	3	73.7225	50	5	7	15
ControlPre	B1	Dominant	None	Place	Collect	4	4	43.805	50	1	1	16
ControlPre	B1	Dominant	None	Place	Collect	4	4	184.993	50	1	2	16
ControlPre	B1	Dominant	None	Place	Collect	4	4	50.5025	50	1	3	16
ControlPre	B1	Dominant	None	Place	Collect	4	4	178.01	50	1	4	16
ControlPre	B1	Dominant	None	Place	Collect	4	4	46.28	50	1	5	16
ControlPre	B1	Dominant	None	Place	Collect	4	4	67.7825	50	1	6	16
ControlPre	B1	Dominant	None	Place	Collect	4	4	48	50	1	7	16
ControlPre	B1	Dominant	None	Place	Collect	4	4	36.7875	50	2	1	17
ControlPre	B1	Dominant	None	Place	Collect	4	4	13.68	50	2	2	17
ControlPre	B1	Dominant	None	Place	Collect	4	4	157.778	50	2	3	17
ControlPre	B1	Dominant	None	Place	Collect	4	4	46.48	50	2	4	17
ControlPre	B1	Dominant	None	Place	Collect	4	4	2.8925	50	2	5	17
ControlPre	B1	Dominant	None	Place	Collect	4	4	98.565	50	2	6	17
ControlPre	B1	Dominant	None	Place	Collect	4	4	47.385	50	2	7	17
ControlPre	B1	Dominant	None	Place	Collect	4	4	57.8225	50	3	1	18
ControlPre	B1	Dominant	None	Place	Collect	4	4	184.98	50	3	2	18
ControlPre	B1	Dominant	None	Place	Collect	4	4	29.5075	50	3	3	18
ControlPre	B1	Dominant	None	Place	Collect	4	4	138.947	50	3	4	18
ControlPre	B1	Dominant	None	Place	Collect	4	4	63.2525	50	3	5	18
ControlPre	B1	Dominant	None	Place	Collect	4	4	62.2475	50	3	6	18
ControlPre	B1	Dominant	None	Place	Collect	4	4	71.9925	50	3	7	18
ControlPre	B1	Dominant	None	Place	Collect	4	4	92.44	50	4	1	19
ControlPre	B1	Dominant	None	Place	Collect	4	4	29.7175	50	4	2	19
ControlPre	B1	Dominant	None	Place	Collect	4	4	76.985	50	4	3	19
ControlPre	B1	Dominant	None	Place	Collect	4	4	58.49	50	4	4	19
ControlPre	B1	Dominant	None	Place	Collect	4	4	70.3425	50	4	5	19
ControlPre	B1	Dominant	None	Place	Collect	4	4	90.005	50	4	6	19
ControlPre	B1	Dominant	None	Place	Collect	4	4	47.035	50	4	7	19
ControlPre	B1	Dominant	None	Place	Collect	4	4	86.55	50	5	1	20
ControlPre	B1	Dominant	None	Place	Collect	4	4	1.66	50	5	2	20
ControlPre	B1	Dominant	None	Place	Collect	4	4	88.07	50	5	3	20
ControlPre	B1	Dominant	None	Place	Collect	4	4	66.675	50	5	4	20
ControlPre	B1	Dominant	None	Place	Collect	4	4	37.4425	50	5	5	20
ControlPre	B1	Dominant	None	Place	Collect	4	4	73.9925	50	5	6	20
ControlPre	B1	Dominant	None	Place	Collect	4	4	47.335	50	5	7	20
ControlPre	B1	Dominant	None	Place	Collect	5	1	155.5	50	1	1	1
ControlPre	B1	Dominant	None	Place	Collect	5	1	106.775	50	1	2	1
ControlPre	B1	Dominant	None	Place	Collect	5	1	178.75	50	1	3	1
ControlPre	B1	Dominant	None	Place	Collect	5	1	105.75	50	1	4	1
ControlPre	B1	Dominant	None	Place	Collect	5	1	64.725	50	1	5	1
ControlPre	B1	Dominant	None	Place	Collect	5	1	77.325	50	1	6	1
ControlPre	B1	Dominant	None	Place	Collect	5	1	111.775	50	1	7	1
ControlPre	B1	Dominant	None	Place	Collect	5	1	49.7	50	2	1	2
ControlPre	B1	Dominant	None	Place	Collect	5	1	269.8	50	2	2	2
ControlPre	B1	Dominant	None	Place	Collect	5	1	155	50	2	3	2
ControlPre	B1	Dominant	None	Place	Collect	5	1	134.75	50	2	4	2
ControlPre	B1	Dominant	None	Place	Collect	5	1	163.45	50	2	5	2
ControlPre	B1	Dominant	None	Place	Collect	5	1	140.25	50	2	6	2
ControlPre	B1	Dominant	None	Place	Collect	5	1	21.75	50	2	7	2
ControlPre	B1	Dominant	None	Place	Collect	5	1	155.5	50	3	1	3
ControlPre	B1	Dominant	None	Place	Collect	5	1	17.175	50	3	2	3
ControlPre	B1	Dominant	None	Place	Collect	5	1	175.725	50	3	3	3
ControlPre	B1	Dominant	None	Place	Collect	5	1	90.8	50	3	4	3
ControlPre	B1	Dominant	None	Place	Collect	5	1	104	50	3	5	3
ControlPre	B1	Dominant	None	Place	Collect	5	1	177.75	50	3	6	3
ControlPre	B1	Dominant	None	Place	Collect	5	1	28.75	50	3	7	3
ControlPre	B1	Dominant	None	Place	Collect	5	1	224.04	50	4	1	4
ControlPre	B1	Dominant	None	Place	Collect	5	1	5.75	50	4	2	4
ControlPre	B1	Dominant	None	Place	Collect	5	1	61.72	50	4	3	4
ControlPre	B1	Dominant	None	Place	Collect	5	1	34.5	50	4	4	4
ControlPre	B1	Dominant	None	Place	Collect	5	1	116.483	50	4	5	4
ControlPre	B1	Dominant	None	Place	Collect	5	1	67	50	4	6	4
ControlPre	B1	Dominant	None	Place	Collect	5	1	54.75	50	4	7	4
ControlPre	B1	Dominant	None	Place	Collect	5	1	109.925	50	5	1	5
ControlPre	B1	Dominant	None	Place	Collect	5	1	87.5	50	5	2	5
ControlPre	B1	Dominant	None	Place	Collect	5	1	174.5	50	5	3	5
ControlPre	B1	Dominant	None	Place	Collect	5	1	98	50	5	4	5
ControlPre	B1	Dominant	None	Place	Collect	5	1	73.8	50	5	5	5
ControlPre	B1	Dominant	None	Place	Collect	5	1	106.75	50	5	6	5
ControlPre	B1	Dominant	None	Place	Collect	5	1	113.25	50	5	7	5
ControlPre	B1	Dominant	None	Place	Collect	5	2	55.5	50	1	1	6
ControlPre	B1	Dominant	None	Place	Collect	5	2	31.935	50	1	2	6
ControlPre	B1	Dominant	None	Place	Collect	5	2	40.75	50	1	3	6
ControlPre	B1	Dominant	None	Place	Collect	5	2	87	50	1	4	6
[truncated: 12,001 more rows]
