# Supplementary material for: Acute Loss of Tactile Input Leads to General Compensatory Changes in Eye–Hand Coordination during Object Manipulation
Source: eNeuro. 2025 Sep 25;12(9):ENEURO.0487-23.2025. doi: 10.1523/ENEURO.0487-23.2025 (PMC12494028; doi:10.1523/ENEURO.0487-23.2025)
Supplement: Extended Data — The file Code_and_Data.zip includes all code and data used to perform the analyses presented in this manuscript. The .R scripts contain the packages used and the filenames corresponding to the data and the structure of each model. Download Extended Data, ZIP file. [file eneuro-12-ENEURO.0487-23.2025-s014.zip › GazeIndex_LMM_table_ProgressBefore_PlaceCollect_exp2.xlsx]

## Sheet: Sheet1
Block	Hand	Drug	Phase	Action	When	Subject	Round	Series	Trial	mmDifference	Progress	Series_in_block
B1	Dominant	None	Place	Collect	before	1	1	1	1	396.998	100	1
B1	Dominant	None	Place	Collect	before	1	1	1	2	45.25	100	1
B1	Dominant	None	Place	Collect	before	1	1	1	3	388.022	100	1
B1	Dominant	None	Place	Collect	before	1	1	1	4	389.048	100	1
B1	Dominant	None	Place	Collect	before	1	1	1	5	2.75	100	1
B1	Dominant	None	Place	Collect	before	1	1	1	6	8.75	100	1
B1	Dominant	None	Place	Collect	before	1	1	1	7	415.823	100	1
B1	Dominant	None	Place	Collect	before	1	1	2	1	47.825	100	2
B1	Dominant	None	Place	Collect	before	1	1	2	2	5.975	100	2
B1	Dominant	None	Place	Collect	before	1	1	2	3	25.45	100	2
B1	Dominant	None	Place	Collect	before	1	1	2	4	41.5	100	2
B1	Dominant	None	Place	Collect	before	1	1	2	5	5.475	100	2
B1	Dominant	None	Place	Collect	before	1	1	2	6	4.275	100	2
B1	Dominant	None	Place	Collect	before	1	1	2	7	386.998	100	2
B1	Dominant	None	Place	Collect	before	1	1	3	1	380.019	100	3
B1	Dominant	None	Place	Collect	before	1	1	3	2	37.75	100	3
B1	Dominant	None	Place	Collect	before	1	1	3	3	394.998	100	3
B1	Dominant	None	Place	Collect	before	1	1	3	4	0.5	100	3
B1	Dominant	None	Place	Collect	before	1	1	3	5	387.014	100	3
B1	Dominant	None	Place	Collect	before	1	1	3	6	461.998	100	3
B1	Dominant	None	Place	Collect	before	1	1	3	7	366.998	100	3
B1	Dominant	None	Place	Collect	before	1	1	4	1	15.35	100	4
B1	Dominant	None	Place	Collect	before	1	1	4	2	391.998	100	4
B1	Dominant	None	Place	Collect	before	1	1	4	3	45.05	100	4
B1	Dominant	None	Place	Collect	before	1	1	4	4	22.5	100	4
B1	Dominant	None	Place	Collect	before	1	1	4	5	16.775	100	4
B1	Dominant	None	Place	Collect	before	1	1	4	6	35.25	100	4
B1	Dominant	None	Place	Collect	before	1	1	4	7	82	100	4
B1	Dominant	None	Place	Collect	before	1	1	5	1	13.775	100	5
B1	Dominant	None	Place	Collect	before	1	1	5	2	58.55	100	5
B1	Dominant	None	Place	Collect	before	1	1	5	3	22.175	100	5
B1	Dominant	None	Place	Collect	before	1	1	5	4	36.525	100	5
B1	Dominant	None	Place	Collect	before	1	1	5	5	368.807	100	5
B1	Dominant	None	Place	Collect	before	1	1	5	6	388.048	100	5
B1	Dominant	None	Place	Collect	before	1	1	5	7	182.5	100	5
B1	Dominant	None	Place	Collect	before	1	2	1	1	97.25	100	6
B1	Dominant	None	Place	Collect	before	1	2	1	2	47.35	100	6
B1	Dominant	None	Place	Collect	before	1	2	1	3	48	100	6
B1	Dominant	None	Place	Collect	before	1	2	1	4	388.007	100	6
B1	Dominant	None	Place	Collect	before	1	2	1	5	335.473	100	6
B1	Dominant	None	Place	Collect	before	1	2	1	6	18	100	6
B1	Dominant	None	Place	Collect	before	1	2	1	7	28.65	100	6
B1	Dominant	None	Place	Collect	before	1	2	2	1	46.025	100	7
B1	Dominant	None	Place	Collect	before	1	2	2	2	381.002	100	7
B1	Dominant	None	Place	Collect	before	1	2	2	3	49.775	100	7
B1	Dominant	None	Place	Collect	before	1	2	2	4	35	100	7
B1	Dominant	None	Place	Collect	before	1	2	2	5	53.75	100	7
B1	Dominant	None	Place	Collect	before	1	2	2	6	25.05	100	7
B1	Dominant	None	Place	Collect	before	1	2	2	7	18.5	100	7
B1	Dominant	None	Place	Collect	before	1	2	3	1	61.475	100	8
B1	Dominant	None	Place	Collect	before	1	2	3	2	29.8	100	8
B1	Dominant	None	Place	Collect	before	1	2	3	3	44.95	100	8
B1	Dominant	None	Place	Collect	before	1	2	3	4	22.5	100	8
B1	Dominant	None	Place	Collect	before	1	2	3	5	20.025	100	8
B1	Dominant	None	Place	Collect	before	1	2	3	6	2.025	100	8
B1	Dominant	None	Place	Collect	before	1	2	3	7	364.998	100	8
B1	Dominant	None	Place	Collect	before	1	2	4	1	35.975	100	9
B1	Dominant	None	Place	Collect	before	1	2	4	2	270.25	100	9
B1	Dominant	None	Place	Collect	before	1	2	4	3	12.725	100	9
B1	Dominant	None	Place	Collect	before	1	2	4	4	27.525	100	9
B1	Dominant	None	Place	Collect	before	1	2	4	5	57.775	100	9
B1	Dominant	None	Place	Collect	before	1	2	4	6	132.465	100	9
B1	Dominant	None	Place	Collect	before	1	2	4	7	25.625	100	9
B1	Dominant	None	Place	Collect	before	1	2	5	1	62.525	100	10
B1	Dominant	None	Place	Collect	before	1	2	5	2	56	100	10
B1	Dominant	None	Place	Collect	before	1	2	5	3	380.333	100	10
B1	Dominant	None	Place	Collect	before	1	2	5	4	34.75	100	10
B1	Dominant	None	Place	Collect	before	1	2	5	5	28.475	100	10
B1	Dominant	None	Place	Collect	before	1	2	5	6	373.973	100	10
B1	Dominant	None	Place	Collect	before	1	2	5	7	357.248	100	10
B1	Dominant	None	Place	Collect	before	1	3	1	1	62.725	100	11
B1	Dominant	None	Place	Collect	before	1	3	1	2	10.725	100	11
B1	Dominant	None	Place	Collect	before	1	3	1	3	29.25	100	11
B1	Dominant	None	Place	Collect	before	1	3	1	4	35.5	100	11
B1	Dominant	None	Place	Collect	before	1	3	1	5	115.525	100	11
B1	Dominant	None	Place	Collect	before	1	3	1	6	27.275	100	11
B1	Dominant	None	Place	Collect	before	1	3	1	7	21.275	100	11
B1	Dominant	None	Place	Collect	before	1	3	2	1	28.5	100	12
B1	Dominant	None	Place	Collect	before	1	3	2	2	28.1	100	12
B1	Dominant	None	Place	Collect	before	1	3	2	3	227.98	100	12
B1	Dominant	None	Place	Collect	before	1	3	2	4	395.972	100	12
B1	Dominant	None	Place	Collect	before	1	3	2	5	44.475	100	12
B1	Dominant	None	Place	Collect	before	1	3	2	6	37	100	12
B1	Dominant	None	Place	Collect	before	1	3	2	7	17.525	100	12
B1	Dominant	None	Place	Collect	before	1	3	3	1	11.525	100	13
B1	Dominant	None	Place	Collect	before	1	3	3	2	373.998	100	13
B1	Dominant	None	Place	Collect	before	1	3	3	3	120.77	100	13
B1	Dominant	None	Place	Collect	before	1	3	3	4	219	100	13
B1	Dominant	None	Place	Collect	before	1	3	3	5	87.425	100	13
B1	Dominant	None	Place	Collect	before	1	3	3	6	416.998	100	13
B1	Dominant	None	Place	Collect	before	1	3	3	7	35.025	100	13
B1	Dominant	None	Place	Collect	before	1	3	4	1	15.775	100	14
B1	Dominant	None	Place	Collect	before	1	3	4	2	33.25	100	14
B1	Dominant	None	Place	Collect	before	1	3	4	3	379.998	100	14
B1	Dominant	None	Place	Collect	before	1	3	4	4	6.525	100	14
B1	Dominant	None	Place	Collect	before	1	3	4	5	384.973	100	14
B1	Dominant	None	Place	Collect	before	1	3	4	6	6.925	100	14
B1	Dominant	None	Place	Collect	before	1	3	4	7	14.025	100	14
B1	Dominant	None	Place	Collect	before	1	3	5	1	286.22	100	15
B1	Dominant	None	Place	Collect	before	1	3	5	2	153.375	100	15
B1	Dominant	None	Place	Collect	before	1	3	5	3	118.75	100	15
B1	Dominant	None	Place	Collect	before	1	3	5	4	115.9	100	15
B1	Dominant	None	Place	Collect	before	1	3	5	5	13.725	100	15
B1	Dominant	None	Place	Collect	before	1	3	5	6	182.735	100	15
B1	Dominant	None	Place	Collect	before	1	3	5	7	189.995	100	15
B1	Dominant	None	Place	Collect	before	1	4	1	1	58.25	100	16
B1	Dominant	None	Place	Collect	before	1	4	1	2	121.748	100	16
B1	Dominant	None	Place	Collect	before	1	4	1	3	79.7	100	16
B1	Dominant	None	Place	Collect	before	1	4	1	4	85.225	100	16
B1	Dominant	None	Place	Collect	before	1	4	1	5	9.25	100	16
B1	Dominant	None	Place	Collect	before	1	4	1	6	149.518	100	16
B1	Dominant	None	Place	Collect	before	1	4	1	7	23.25	100	16
B1	Dominant	None	Place	Collect	before	1	4	2	1	193.192	100	17
B1	Dominant	None	Place	Collect	before	1	4	2	2	134.648	100	17
B1	Dominant	None	Place	Collect	before	1	4	2	3	111.975	100	17
B1	Dominant	None	Place	Collect	before	1	4	2	4	113.025	100	17
B1	Dominant	None	Place	Collect	before	1	4	2	5	202.007	100	17
B1	Dominant	None	Place	Collect	before	1	4	2	6	60.5	100	17
B1	Dominant	None	Place	Collect	before	1	4	2	7	362.006	100	17
B1	Dominant	None	Place	Collect	before	1	4	3	1	205.52	100	18
B1	Dominant	None	Place	Collect	before	1	4	3	2	135.275	100	18
B1	Dominant	None	Place	Collect	before	1	4	3	3	364.998	100	18
B1	Dominant	None	Place	Collect	before	1	4	3	4	123.933	100	18
B1	Dominant	None	Place	Collect	before	1	4	3	5	183.262	100	18
B1	Dominant	None	Place	Collect	before	1	4	3	6	220.958	100	18
B1	Dominant	None	Place	Collect	before	1	4	3	7	178.5	100	18
B1	Dominant	None	Place	Collect	before	1	4	4	1	371.998	100	19
B1	Dominant	None	Place	Collect	before	1	4	4	2	166.325	100	19
B1	Dominant	None	Place	Collect	before	1	4	4	3	356.998	100	19
B1	Dominant	None	Place	Collect	before	1	4	4	4	128.95	100	19
B1	Dominant	None	Place	Collect	before	1	4	4	5	257.998	100	19
B1	Dominant	None	Place	Collect	before	1	4	4	6	395.63	100	19
B1	Dominant	None	Place	Collect	before	1	4	4	7	176.91	100	19
B1	Dominant	None	Place	Collect	before	1	4	5	1	177.002	100	20
B1	Dominant	None	Place	Collect	before	1	4	5	2	64.125	100	20
B1	Dominant	None	Place	Collect	before	1	4	5	3	162.255	100	20
B1	Dominant	None	Place	Collect	before	1	4	5	4	17.675	100	20
B1	Dominant	None	Place	Collect	before	1	4	5	5	167.977	100	20
B1	Dominant	None	Place	Collect	before	1	4	5	6	193.495	100	20
B1	Dominant	None	Place	Collect	before	1	4	5	7	98.375	100	20
B1	Dominant	None	Place	Collect	before	2	1	1	1	40.75	100	1
B1	Dominant	None	Place	Collect	before	2	1	1	2	16.75	100	1
B1	Dominant	None	Place	Collect	before	2	1	1	3	12	100	1
B1	Dominant	None	Place	Collect	before	2	1	1	4	91.5	100	1
B1	Dominant	None	Place	Collect	before	2	1	1	5	26	100	1
B1	Dominant	None	Place	Collect	before	2	1	1	6	37	100	1
B1	Dominant	None	Place	Collect	before	2	1	1	7	13	100	1
B1	Dominant	None	Place	Collect	before	2	1	2	1	19.775	100	2
B1	Dominant	None	Place	Collect	before	2	1	2	2	18	100	2
B1	Dominant	None	Place	Collect	before	2	1	2	3	27.25	100	2
B1	Dominant	None	Place	Collect	before	2	1	2	4	1	100	2
B1	Dominant	None	Place	Collect	before	2	1	2	5	4.3	100	2
B1	Dominant	None	Place	Collect	before	2	1	2	6	54.475	100	2
B1	Dominant	None	Place	Collect	before	2	1	2	7	14.6	100	2
B1	Dominant	None	Place	Collect	before	2	1	3	1	17.5	100	3
B1	Dominant	None	Place	Collect	before	2	1	3	2	20.5	100	3
B1	Dominant	None	Place	Collect	before	2	1	3	3	16.75	100	3
B1	Dominant	None	Place	Collect	before	2	1	3	4	10.5	100	3
B1	Dominant	None	Place	Collect	before	2	1	3	5	27.25	100	3
B1	Dominant	None	Place	Collect	before	2	1	3	6	25.75	100	3
B1	Dominant	None	Place	Collect	before	2	1	3	7	6.55	100	3
B1	Dominant	None	Place	Collect	before	2	1	4	1	36	100	4
B1	Dominant	None	Place	Collect	before	2	1	4	2	7.225	100	4
B1	Dominant	None	Place	Collect	before	2	1	4	3	10.975	100	4
B1	Dominant	None	Place	Collect	before	2	1	4	4	15.225	100	4
B1	Dominant	None	Place	Collect	before	2	1	4	5	24.425	100	4
B1	Dominant	None	Place	Collect	before	2	1	4	6	6.55	100	4
B1	Dominant	None	Place	Collect	before	2	1	4	7	53	100	4
B1	Dominant	None	Place	Collect	before	2	1	5	1	9.75	100	5
B1	Dominant	None	Place	Collect	before	2	1	5	2	404.073	100	5
B1	Dominant	None	Place	Collect	before	2	1	5	3	44.45	100	5
B1	Dominant	None	Place	Collect	before	2	1	5	4	33.75	100	5
B1	Dominant	None	Place	Collect	before	2	1	5	5	33.4	100	5
B1	Dominant	None	Place	Collect	before	2	1	5	6	25.75	100	5
B1	Dominant	None	Place	Collect	before	2	1	5	7	31.775	100	5
B1	Dominant	None	Place	Collect	before	2	2	1	1	5.775	100	6
B1	Dominant	None	Place	Collect	before	2	2	1	2	45.525	100	6
B1	Dominant	None	Place	Collect	before	2	2	1	3	33.75	100	6
B1	Dominant	None	Place	Collect	before	2	2	1	4	89.75	100	6
B1	Dominant	None	Place	Collect	before	2	2	1	5	44.2	100	6
B1	Dominant	None	Place	Collect	before	2	2	1	6	39.5	100	6
B1	Dominant	None	Place	Collect	before	2	2	1	7	17	100	6
B1	Dominant	None	Place	Collect	before	2	2	2	1	51.475	100	7
B1	Dominant	None	Place	Collect	before	2	2	2	2	24.975	100	7
B1	Dominant	None	Place	Collect	before	2	2	2	3	11.25	100	7
B1	Dominant	None	Place	Collect	before	2	2	2	4	1.025	100	7
B1	Dominant	None	Place	Collect	before	2	2	2	5	15.725	100	7
B1	Dominant	None	Place	Collect	before	2	2	2	6	23.65	100	7
B1	Dominant	None	Place	Collect	before	2	2	2	7	14.5	100	7
B1	Dominant	None	Place	Collect	before	2	2	3	1	62.725	100	8
B1	Dominant	None	Place	Collect	before	2	2	3	2	14.525	100	8
B1	Dominant	None	Place	Collect	before	2	2	3	3	72.575	100	8
B1	Dominant	None	Place	Collect	before	2	2	3	4	46	100	8
B1	Dominant	None	Place	Collect	before	2	2	3	5	35.45	100	8
B1	Dominant	None	Place	Collect	before	2	2	3	6	63.5	100	8
B1	Dominant	None	Place	Collect	before	2	2	3	7	50.4	100	8
B1	Dominant	None	Place	Collect	before	2	2	4	1	382.998	100	9
B1	Dominant	None	Place	Collect	before	2	2	4	2	15.25	100	9
B1	Dominant	None	Place	Collect	before	2	2	4	3	316.948	100	9
B1	Dominant	None	Place	Collect	before	2	2	4	4	377.248	100	9
B1	Dominant	None	Place	Collect	before	2	2	4	5	392.998	100	9
B1	Dominant	None	Place	Collect	before	2	2	4	6	15.475	100	9
B1	Dominant	None	Place	Collect	before	2	2	4	7	7.475	100	9
B1	Dominant	None	Place	Collect	before	2	2	5	1	4.775	100	10
B1	Dominant	None	Place	Collect	before	2	2	5	2	44.2	100	10
B1	Dominant	None	Place	Collect	before	2	2	5	3	54.3	100	10
B1	Dominant	None	Place	Collect	before	2	2	5	4	27	100	10
B1	Dominant	None	Place	Collect	before	2	2	5	5	7.275	100	10
B1	Dominant	None	Place	Collect	before	2	2	5	6	22.775	100	10
B1	Dominant	None	Place	Collect	before	2	2	5	7	9.975	100	10
B1	Dominant	None	Place	Collect	before	2	3	1	1	11.75	100	11
B1	Dominant	None	Place	Collect	before	2	3	1	2	55.225	100	11
B1	Dominant	None	Place	Collect	before	2	3	1	3	40.75	100	11
B1	Dominant	None	Place	Collect	before	2	3	1	4	26.8	100	11
B1	Dominant	None	Place	Collect	before	2	3	1	5	7.5	100	11
B1	Dominant	None	Place	Collect	before	2	3	1	6	29.825	100	11
B1	Dominant	None	Place	Collect	before	2	3	1	7	43.475	100	11
B1	Dominant	None	Place	Collect	before	2	3	2	1	33.325	100	12
B1	Dominant	None	Place	Collect	before	2	3	2	2	169.7	100	12
B1	Dominant	None	Place	Collect	before	2	3	2	3	33.1	100	12
B1	Dominant	None	Place	Collect	before	2	3	2	4	96.025	100	12
B1	Dominant	None	Place	Collect	before	2	3	2	5	45.75	100	12
B1	Dominant	None	Place	Collect	before	2	3	2	6	57.275	100	12
B1	Dominant	None	Place	Collect	before	2	3	2	7	50.35	100	12
B1	Dominant	None	Place	Collect	before	2	3	3	1	18.225	100	13
B1	Dominant	None	Place	Collect	before	2	3	3	2	70.05	100	13
B1	Dominant	None	Place	Collect	before	2	3	3	3	30.2	100	13
B1	Dominant	None	Place	Collect	before	2	3	3	4	34.275	100	13
B1	Dominant	None	Place	Collect	before	2	3	3	5	28.75	100	13
B1	Dominant	None	Place	Collect	before	2	3	3	6	56	100	13
B1	Dominant	None	Place	Collect	before	2	3	3	7	6.25	100	13
B1	Dominant	None	Place	Collect	before	2	3	4	1	20.25	100	14
B1	Dominant	None	Place	Collect	before	2	3	4	2	12.25	100	14
B1	Dominant	None	Place	Collect	before	2	3	4	3	59.5	100	14
B1	Dominant	None	Place	Collect	before	2	3	4	4	24.05	100	14
B1	Dominant	None	Place	Collect	before	2	3	4	5	24.5	100	14
B1	Dominant	None	Place	Collect	before	2	3	4	6	48.5	100	14
B1	Dominant	None	Place	Collect	before	2	3	4	7	45.25	100	14
B1	Dominant	None	Place	Collect	before	2	3	5	1	30.5	100	15
B1	Dominant	None	Place	Collect	before	2	3	5	2	33.25	100	15
B1	Dominant	None	Place	Collect	before	2	3	5	3	44	100	15
B1	Dominant	None	Place	Collect	before	2	3	5	4	29.75	100	15
B1	Dominant	None	Place	Collect	before	2	3	5	5	32.3	100	15
B1	Dominant	None	Place	Collect	before	2	3	5	6	43.9	100	15
B1	Dominant	None	Place	Collect	before	2	3	5	7	17	100	15
B1	Dominant	None	Place	Collect	before	2	4	1	1	16.55	100	16
B1	Dominant	None	Place	Collect	before	2	4	1	2	7	100	16
B1	Dominant	None	Place	Collect	before	2	4	1	3	33.5	100	16
B1	Dominant	None	Place	Collect	before	2	4	1	4	26.575	100	16
B1	Dominant	None	Place	Collect	before	2	4	1	5	23.775	100	16
B1	Dominant	None	Place	Collect	before	2	4	1	6	16.775	100	16
B1	Dominant	None	Place	Collect	before	2	4	1	7	3.4	100	16
B1	Dominant	None	Place	Collect	before	2	4	2	1	26.025	100	17
B1	Dominant	None	Place	Collect	before	2	4	2	2	14.75	100	17
B1	Dominant	None	Place	Collect	before	2	4	2	3	20.85	100	17
B1	Dominant	None	Place	Collect	before	2	4	2	4	20.475	100	17
B1	Dominant	None	Place	Collect	before	2	4	2	5	16.225	100	17
B1	Dominant	None	Place	Collect	before	2	4	2	6	26.3	100	17
B1	Dominant	None	Place	Collect	before	2	4	2	7	60	100	17
B1	Dominant	None	Place	Collect	before	2	4	3	1	7.975	100	18
B1	Dominant	None	Place	Collect	before	2	4	3	2	32.775	100	18
B1	Dominant	None	Place	Collect	before	2	4	3	3	16.775	100	18
B1	Dominant	None	Place	Collect	before	2	4	3	4	12.85	100	18
B1	Dominant	None	Place	Collect	before	2	4	3	5	26.075	100	18
B1	Dominant	None	Place	Collect	before	2	4	3	6	23.275	100	18
B1	Dominant	None	Place	Collect	before	2	4	3	7	9.75	100	18
B1	Dominant	None	Place	Collect	before	2	4	4	1	11.5	100	19
B1	Dominant	None	Place	Collect	before	2	4	4	2	119.275	100	19
B1	Dominant	None	Place	Collect	before	2	4	4	3	11	100	19
B1	Dominant	None	Place	Collect	before	2	4	4	4	6.45	100	19
B1	Dominant	None	Place	Collect	before	2	4	4	5	7.65	100	19
B1	Dominant	None	Place	Collect	before	2	4	4	6	48.25	100	19
B1	Dominant	None	Place	Collect	before	2	4	4	7	36.25	100	19
B1	Dominant	None	Place	Collect	before	2	4	5	1	8.75	100	20
B1	Dominant	None	Place	Collect	before	2	4	5	2	25.1	100	20
B1	Dominant	None	Place	Collect	before	2	4	5	3	19.5	100	20
B1	Dominant	None	Place	Collect	before	2	4	5	4	1.7	100	20
B1	Dominant	None	Place	Collect	before	2	4	5	5	5.275	100	20
B1	Dominant	None	Place	Collect	before	2	4	5	6	30.225	100	20
B1	Dominant	None	Place	Collect	before	2	4	5	7	6	100	20
B1	Dominant	None	Place	Collect	before	3	1	1	1	25.25	100	1
B1	Dominant	None	Place	Collect	before	3	1	1	2	36	100	1
B1	Dominant	None	Place	Collect	before	3	1	1	3	22.275	100	1
B1	Dominant	None	Place	Collect	before	3	1	1	4	31.225	100	1
B1	Dominant	None	Place	Collect	before	3	1	1	5	36.25	100	1
B1	Dominant	None	Place	Collect	before	3	1	1	6	40.25	100	1
B1	Dominant	None	Place	Collect	before	3	1	1	7	32.7	100	1
B1	Dominant	None	Place	Collect	before	3	1	2	1	54.7	100	2
B1	Dominant	None	Place	Collect	before	3	1	2	2	36.75	100	2
B1	Dominant	None	Place	Collect	before	3	1	2	3	51	100	2
B1	Dominant	None	Place	Collect	before	3	1	2	4	41.975	100	2
B1	Dominant	None	Place	Collect	before	3	1	2	5	55.6	100	2
B1	Dominant	None	Place	Collect	before	3	1	2	6	39.725	100	2
B1	Dominant	None	Place	Collect	before	3	1	2	7	37	100	2
B1	Dominant	None	Place	Collect	before	3	1	3	1	44.975	100	3
B1	Dominant	None	Place	Collect	before	3	1	3	2	27.525	100	3
B1	Dominant	None	Place	Collect	before	3	1	3	3	61.5	100	3
B1	Dominant	None	Place	Collect	before	3	1	3	4	42.225	100	3
B1	Dominant	None	Place	Collect	before	3	1	3	5	31.525	100	3
B1	Dominant	None	Place	Collect	before	3	1	3	6	44.225	100	3
B1	Dominant	None	Place	Collect	before	3	1	3	7	47.225	100	3
B1	Dominant	None	Place	Collect	before	3	1	4	1	42	100	4
B1	Dominant	None	Place	Collect	before	3	1	4	2	29.775	100	4
B1	Dominant	None	Place	Collect	before	3	1	4	3	44.3	100	4
B1	Dominant	None	Place	Collect	before	3	1	4	4	41.5	100	4
B1	Dominant	None	Place	Collect	before	3	1	4	5	52.775	100	4
B1	Dominant	None	Place	Collect	before	3	1	4	6	53.8	100	4
B1	Dominant	None	Place	Collect	before	3	1	4	7	79.05	100	4
B1	Dominant	None	Place	Collect	before	3	1	5	1	43.5	100	5
B1	Dominant	None	Place	Collect	before	3	1	5	2	42	100	5
B1	Dominant	None	Place	Collect	before	3	1	5	3	46.5	100	5
B1	Dominant	None	Place	Collect	before	3	1	5	4	25.25	100	5
B1	Dominant	None	Place	Collect	before	3	1	5	5	55.95	100	5
B1	Dominant	None	Place	Collect	before	3	1	5	6	52.475	100	5
B1	Dominant	None	Place	Collect	before	3	1	5	7	56.75	100	5
B1	Dominant	None	Place	Collect	before	3	2	1	1	44	100	6
B1	Dominant	None	Place	Collect	before	3	2	1	2	22.5	100	6
B1	Dominant	None	Place	Collect	before	3	2	1	3	51.5	100	6
B1	Dominant	None	Place	Collect	before	3	2	1	4	30.25	100	6
B1	Dominant	None	Place	Collect	before	3	2	1	5	62.275	100	6
B1	Dominant	None	Place	Collect	before	3	2	1	6	75	100	6
B1	Dominant	None	Place	Collect	before	3	2	1	7	50.6	100	6
B1	Dominant	None	Place	Collect	before	3	2	2	1	24.5	100	7
B1	Dominant	None	Place	Collect	before	3	2	2	2	37.275	100	7
B1	Dominant	None	Place	Collect	before	3	2	2	3	52.05	100	7
B1	Dominant	None	Place	Collect	before	3	2	2	4	31	100	7
B1	Dominant	None	Place	Collect	before	3	2	2	5	47.05	100	7
B1	Dominant	None	Place	Collect	before	3	2	2	6	41.275	100	7
B1	Dominant	None	Place	Collect	before	3	2	2	7	23.875	100	7
B1	Dominant	None	Place	Collect	before	3	2	3	1	27.3	100	8
B1	Dominant	None	Place	Collect	before	3	2	3	2	31.5	100	8
B1	Dominant	None	Place	Collect	before	3	2	3	3	9.225	100	8
B1	Dominant	None	Place	Collect	before	3	2	3	4	33.525	100	8
B1	Dominant	None	Place	Collect	before	3	2	3	5	45	100	8
B1	Dominant	None	Place	Collect	before	3	2	3	6	42	100	8
B1	Dominant	None	Place	Collect	before	3	2	3	7	42.225	100	8
B1	Dominant	None	Place	Collect	before	3	2	4	1	44	100	9
B1	Dominant	None	Place	Collect	before	3	2	4	2	39.45	100	9
B1	Dominant	None	Place	Collect	before	3	2	4	3	43.725	100	9
B1	Dominant	None	Place	Collect	before	3	2	4	4	31.975	100	9
B1	Dominant	None	Place	Collect	before	3	2	4	5	50.5	100	9
B1	Dominant	None	Place	Collect	before	3	2	4	6	13.275	100	9
B1	Dominant	None	Place	Collect	before	3	2	4	7	40.5	100	9
B1	Dominant	None	Place	Collect	before	3	2	5	1	27.725	100	10
B1	Dominant	None	Place	Collect	before	3	2	5	2	50.05	100	10
B1	Dominant	None	Place	Collect	before	3	2	5	3	28.525	100	10
B1	Dominant	None	Place	Collect	before	3	2	5	4	23.95	100	10
B1	Dominant	None	Place	Collect	before	3	2	5	5	33.475	100	10
B1	Dominant	None	Place	Collect	before	3	2	5	6	16.275	100	10
B1	Dominant	None	Place	Collect	before	3	2	5	7	42.025	100	10
B1	Dominant	None	Place	Collect	before	3	3	1	1	38.025	100	11
B1	Dominant	None	Place	Collect	before	3	3	1	2	47.775	100	11
B1	Dominant	None	Place	Collect	before	3	3	1	3	43.775	100	11
B1	Dominant	None	Place	Collect	before	3	3	1	4	38.25	100	11
B1	Dominant	None	Place	Collect	before	3	3	1	5	44.475	100	11
B1	Dominant	None	Place	Collect	before	3	3	1	6	44.025	100	11
B1	Dominant	None	Place	Collect	before	3	3	1	7	52.025	100	11
B1	Dominant	None	Place	Collect	before	3	3	2	1	35.975	100	12
B1	Dominant	None	Place	Collect	before	3	3	2	2	34.475	100	12
B1	Dominant	None	Place	Collect	before	3	3	2	3	36.775	100	12
B1	Dominant	None	Place	Collect	before	3	3	2	4	59.025	100	12
B1	Dominant	None	Place	Collect	before	3	3	2	5	55.5	100	12
B1	Dominant	None	Place	Collect	before	3	3	2	6	61.25	100	12
B1	Dominant	None	Place	Collect	before	3	3	2	7	29.15	100	12
B1	Dominant	None	Place	Collect	before	3	3	3	1	41	100	13
B1	Dominant	None	Place	Collect	before	3	3	3	2	60.475	100	13
B1	Dominant	None	Place	Collect	before	3	3	3	3	62.275	100	13
B1	Dominant	None	Place	Collect	before	3	3	3	4	57.25	100	13
B1	Dominant	None	Place	Collect	before	3	3	3	5	52.6	100	13
B1	Dominant	None	Place	Collect	before	3	3	3	6	37.5	100	13
B1	Dominant	None	Place	Collect	before	3	3	3	7	48.025	100	13
B1	Dominant	None	Place	Collect	before	3	3	4	1	24.975	100	14
B1	Dominant	None	Place	Collect	before	3	3	4	2	37.7	100	14
B1	Dominant	None	Place	Collect	before	3	3	4	3	44.775	100	14
B1	Dominant	None	Place	Collect	before	3	3	4	4	45.25	100	14
B1	Dominant	None	Place	Collect	before	3	3	4	5	46.5	100	14
B1	Dominant	None	Place	Collect	before	3	3	4	6	60.25	100	14
B1	Dominant	None	Place	Collect	before	3	3	4	7	49.75	100	14
B1	Dominant	None	Place	Collect	before	3	3	5	1	47.5	100	15
B1	Dominant	None	Place	Collect	before	3	3	5	2	29	100	15
B1	Dominant	None	Place	Collect	before	3	3	5	3	42.25	100	15
B1	Dominant	None	Place	Collect	before	3	3	5	4	27.225	100	15
B1	Dominant	None	Place	Collect	before	3	3	5	5	67.25	100	15
B1	Dominant	None	Place	Collect	before	3	3	5	6	37.475	100	15
B1	Dominant	None	Place	Collect	before	3	3	5	7	77.725	100	15
B1	Dominant	None	Place	Collect	before	3	4	1	1	45.975	100	16
B1	Dominant	None	Place	Collect	before	3	4	1	2	38.75	100	16
B1	Dominant	None	Place	Collect	before	3	4	1	3	44	100	16
B1	Dominant	None	Place	Collect	before	3	4	1	4	58.3	100	16
B1	Dominant	None	Place	Collect	before	3	4	1	5	31.25	100	16
B1	Dominant	None	Place	Collect	before	3	4	1	6	43.475	100	16
B1	Dominant	None	Place	Collect	before	3	4	1	7	67.275	100	16
B1	Dominant	None	Place	Collect	before	3	4	2	1	29.5	100	17
B1	Dominant	None	Place	Collect	before	3	4	2	2	39.625	100	17
B1	Dominant	None	Place	Collect	before	3	4	2	3	10.525	100	17
B1	Dominant	None	Place	Collect	before	3	4	2	4	49.775	100	17
B1	Dominant	None	Place	Collect	before	3	4	2	5	51.775	100	17
B1	Dominant	None	Place	Collect	before	3	4	2	6	37	100	17
B1	Dominant	None	Place	Collect	before	3	4	2	7	19.725	100	17
B1	Dominant	None	Place	Collect	before	3	4	3	1	47.25	100	18
B1	Dominant	None	Place	Collect	before	3	4	3	2	43.825	100	18
B1	Dominant	None	Place	Collect	before	3	4	3	3	41.25	100	18
B1	Dominant	None	Place	Collect	before	3	4	3	4	37.15	100	18
B1	Dominant	None	Place	Collect	before	3	4	3	5	23.275	100	18
B1	Dominant	None	Place	Collect	before	3	4	3	6	52.35	100	18
B1	Dominant	None	Place	Collect	before	3	4	3	7	38.225	100	18
B1	Dominant	None	Place	Collect	before	3	4	4	1	39.25	100	19
B1	Dominant	None	Place	Collect	before	3	4	4	2	23.975	100	19
B1	Dominant	None	Place	Collect	before	3	4	4	3	51.75	100	19
B1	Dominant	None	Place	Collect	before	3	4	4	4	25.775	100	19
B1	Dominant	None	Place	Collect	before	3	4	4	5	64.5	100	19
B1	Dominant	None	Place	Collect	before	3	4	4	6	70.225	100	19
B1	Dominant	None	Place	Collect	before	3	4	4	7	66.475	100	19
B1	Dominant	None	Place	Collect	before	3	4	5	1	41.5	100	20
B1	Dominant	None	Place	Collect	before	3	4	5	2	36.975	100	20
B1	Dominant	None	Place	Collect	before	3	4	5	3	29.75	100	20
B1	Dominant	None	Place	Collect	before	3	4	5	4	35.25	100	20
B1	Dominant	None	Place	Collect	before	3	4	5	5	25.15	100	20
B1	Dominant	None	Place	Collect	before	3	4	5	6	36	100	20
B1	Dominant	None	Place	Collect	before	3	4	5	7	28.25	100	20
B1	Dominant	None	Place	Collect	before	4	1	1	1	15	100	1
B1	Dominant	None	Place	Collect	before	4	1	1	2	11.225	100	1
B1	Dominant	None	Place	Collect	before	4	1	1	3	30.375	100	1
B1	Dominant	None	Place	Collect	before	4	1	1	4	20.225	100	1
B1	Dominant	None	Place	Collect	before	4	1	1	5	400.495	100	1
B1	Dominant	None	Place	Collect	before	4	1	1	6	154.475	100	1
B1	Dominant	None	Place	Collect	before	4	1	1	7	18.5	100	1
B1	Dominant	None	Place	Collect	before	4	1	2	1	26.025	100	2
B1	Dominant	None	Place	Collect	before	4	1	2	2	29.025	100	2
B1	Dominant	None	Place	Collect	before	4	1	2	3	6.475	100	2
B1	Dominant	None	Place	Collect	before	4	1	2	4	32.5	100	2
B1	Dominant	None	Place	Collect	before	4	1	2	5	16.575	100	2
B1	Dominant	None	Place	Collect	before	4	1	2	6	11.225	100	2
B1	Dominant	None	Place	Collect	before	4	1	2	7	19.3	100	2
B1	Dominant	None	Place	Collect	before	4	1	3	1	15.7	100	3
B1	Dominant	None	Place	Collect	before	4	1	3	2	29.425	100	3
B1	Dominant	None	Place	Collect	before	4	1	3	3	37.525	100	3
B1	Dominant	None	Place	Collect	before	4	1	3	4	48.25	100	3
B1	Dominant	None	Place	Collect	before	4	1	3	5	2.475	100	3
B1	Dominant	None	Place	Collect	before	4	1	3	6	5	100	3
B1	Dominant	None	Place	Collect	before	4	1	3	7	29.575	100	3
B1	Dominant	None	Place	Collect	before	4	1	4	1	10.75	100	4
B1	Dominant	None	Place	Collect	before	4	1	4	2	54.25	100	4
B1	Dominant	None	Place	Collect	before	4	1	4	3	8.75	100	4
B1	Dominant	None	Place	Collect	before	4	1	4	4	18.725	100	4
B1	Dominant	None	Place	Collect	before	4	1	4	5	42.75	100	4
B1	Dominant	None	Place	Collect	before	4	1	4	6	30.5	100	4
B1	Dominant	None	Place	Collect	before	4	1	4	7	19.5	100	4
B1	Dominant	None	Place	Collect	before	4	1	5	1	16.25	100	5
B1	Dominant	None	Place	Collect	before	4	1	5	2	34.225	100	5
B1	Dominant	None	Place	Collect	before	4	1	5	3	5.3	100	5
B1	Dominant	None	Place	Collect	before	4	1	5	4	35.775	100	5
B1	Dominant	None	Place	Collect	before	4	1	5	5	3.475	100	5
B1	Dominant	None	Place	Collect	before	4	1	5	6	2.7	100	5
B1	Dominant	None	Place	Collect	before	4	1	5	7	28.5	100	5
B1	Dominant	None	Place	Collect	before	4	2	1	1	19.275	100	6
B1	Dominant	None	Place	Collect	before	4	2	1	2	130.475	100	6
B1	Dominant	None	Place	Collect	before	4	2	1	3	5.25	100	6
B1	Dominant	None	Place	Collect	before	4	2	1	4	13.75	100	6
B1	Dominant	None	Place	Collect	before	4	2	1	5	9.775	100	6
B1	Dominant	None	Place	Collect	before	4	2	1	6	9.975	100	6
B1	Dominant	None	Place	Collect	before	4	2	1	7	0.5	100	6
B1	Dominant	None	Place	Collect	before	4	2	2	1	45.975	100	7
B1	Dominant	None	Place	Collect	before	4	2	2	2	121	100	7
B1	Dominant	None	Place	Collect	before	4	2	2	3	22.025	100	7
B1	Dominant	None	Place	Collect	before	4	2	2	4	19.5	100	7
B1	Dominant	None	Place	Collect	before	4	2	2	5	4	100	7
B1	Dominant	None	Place	Collect	before	4	2	2	6	1.5	100	7
B1	Dominant	None	Place	Collect	before	4	2	2	7	2.025	100	7
B1	Dominant	None	Place	Collect	before	4	2	3	1	1.25	100	8
B1	Dominant	None	Place	Collect	before	4	2	3	2	4.5	100	8
B1	Dominant	None	Place	Collect	before	4	2	3	3	2.75	100	8
B1	Dominant	None	Place	Collect	before	4	2	3	4	20	100	8
B1	Dominant	None	Place	Collect	before	4	2	3	5	56.525	100	8
B1	Dominant	None	Place	Collect	before	4	2	3	6	3.75	100	8
B1	Dominant	None	Place	Collect	before	4	2	3	7	52.725	100	8
B1	Dominant	None	Place	Collect	before	4	2	4	1	12.475	100	9
B1	Dominant	None	Place	Collect	before	4	2	4	2	19.025	100	9
B1	Dominant	None	Place	Collect	before	4	2	4	3	37.45	100	9
B1	Dominant	None	Place	Collect	before	4	2	4	4	416.998	100	9
B1	Dominant	None	Place	Collect	before	4	2	4	5	16.55	100	9
B1	Dominant	None	Place	Collect	before	4	2	4	6	13.5	100	9
B1	Dominant	None	Place	Collect	before	4	2	4	7	10.95	100	9
B1	Dominant	None	Place	Collect	before	4	2	5	1	65.225	100	10
B1	Dominant	None	Place	Collect	before	4	2	5	2	33.75	100	10
B1	Dominant	None	Place	Collect	before	4	2	5	3	7.275	100	10
B1	Dominant	None	Place	Collect	before	4	2	5	4	29	100	10
B1	Dominant	None	Place	Collect	before	4	2	5	5	39.075	100	10
B1	Dominant	None	Place	Collect	before	4	2	5	6	1.525	100	10
B1	Dominant	None	Place	Collect	before	4	2	5	7	0.775	100	10
B1	Dominant	None	Place	Collect	before	4	3	1	1	16.025	100	11
B1	Dominant	None	Place	Collect	before	4	3	1	2	74.25	100	11
B1	Dominant	None	Place	Collect	before	4	3	1	3	54.475	100	11
B1	Dominant	None	Place	Collect	before	4	3	1	4	18.75	100	11
B1	Dominant	None	Place	Collect	before	4	3	1	5	24.775	100	11
B1	Dominant	None	Place	Collect	before	4	3	1	6	52	100	11
B1	Dominant	None	Place	Collect	before	4	3	1	7	14.75	100	11
B1	Dominant	None	Place	Collect	before	4	3	2	1	118.475	100	12
B1	Dominant	None	Place	Collect	before	4	3	2	2	10.25	100	12
B1	Dominant	None	Place	Collect	before	4	3	2	3	61.275	100	12
B1	Dominant	None	Place	Collect	before	4	3	2	4	18	100	12
B1	Dominant	None	Place	Collect	before	4	3	2	5	21.725	100	12
B1	Dominant	None	Place	Collect	before	4	3	2	6	4.325	100	12
B1	Dominant	None	Place	Collect	before	4	3	2	7	28.725	100	12
B1	Dominant	None	Place	Collect	before	4	3	3	1	2.975	100	13
B1	Dominant	None	Place	Collect	before	4	3	3	2	9.25	100	13
B1	Dominant	None	Place	Collect	before	4	3	3	3	26.725	100	13
B1	Dominant	None	Place	Collect	before	4	3	3	4	43.1	100	13
B1	Dominant	None	Place	Collect	before	4	3	3	5	4.275	100	13
B1	Dominant	None	Place	Collect	before	4	3	3	6	14.5	100	13
B1	Dominant	None	Place	Collect	before	4	3	3	7	50.55	100	13
B1	Dominant	None	Place	Collect	before	4	3	4	1	10	100	14
B1	Dominant	None	Place	Collect	before	4	3	4	2	1.5	100	14
B1	Dominant	None	Place	Collect	before	4	3	4	3	3.75	100	14
B1	Dominant	None	Place	Collect	before	4	3	4	4	24.375	100	14
B1	Dominant	None	Place	Collect	before	4	3	4	5	9.475	100	14
B1	Dominant	None	Place	Collect	before	4	3	4	6	90.25	100	14
B1	Dominant	None	Place	Collect	before	4	3	4	7	54.225	100	14
B1	Dominant	None	Place	Collect	before	4	3	5	1	96.8	100	15
B1	Dominant	None	Place	Collect	before	4	3	5	2	5.025	100	15
B1	Dominant	None	Place	Collect	before	4	3	5	3	31	100	15
B1	Dominant	None	Place	Collect	before	4	3	5	4	33	100	15
B1	Dominant	None	Place	Collect	before	4	3	5	5	3.775	100	15
B1	Dominant	None	Place	Collect	before	4	3	5	6	60.55	100	15
B1	Dominant	None	Place	Collect	before	4	3	5	7	52.75	100	15
B1	Dominant	None	Place	Collect	before	4	4	1	1	19.25	100	16
B1	Dominant	None	Place	Collect	before	4	4	1	2	2.25	100	16
B1	Dominant	None	Place	Collect	before	4	4	1	3	9.575	100	16
B1	Dominant	None	Place	Collect	before	4	4	1	4	32.725	100	16
B1	Dominant	None	Place	Collect	before	4	4	1	5	29.5	100	16
B1	Dominant	None	Place	Collect	before	4	4	1	6	21.775	100	16
B1	Dominant	None	Place	Collect	before	4	4	1	7	198.25	100	16
B1	Dominant	None	Place	Collect	before	4	4	2	1	39.925	100	17
B1	Dominant	None	Place	Collect	before	4	4	2	2	4.5	100	17
B1	Dominant	None	Place	Collect	before	4	4	2	3	8.525	100	17
B1	Dominant	None	Place	Collect	before	4	4	2	4	9.525	100	17
B1	Dominant	None	Place	Collect	before	4	4	2	5	372.973	100	17
B1	Dominant	None	Place	Collect	before	4	4	2	6	8.55	100	17
B1	Dominant	None	Place	Collect	before	4	4	2	7	29.8	100	17
B1	Dominant	None	Place	Collect	before	4	4	3	1	40.8	100	18
B1	Dominant	None	Place	Collect	before	4	4	3	2	351.998	100	18
B1	Dominant	None	Place	Collect	before	4	4	3	3	140.24	100	18
B1	Dominant	None	Place	Collect	before	4	4	3	4	15.5	100	18
B1	Dominant	None	Place	Collect	before	4	4	3	5	20.975	100	18
B1	Dominant	None	Place	Collect	before	4	4	3	6	132.275	100	18
B1	Dominant	None	Place	Collect	before	4	4	3	7	67.5	100	18
B1	Dominant	None	Place	Collect	before	4	4	4	1	2	100	19
B1	Dominant	None	Place	Collect	before	4	4	4	2	40.05	100	19
B1	Dominant	None	Place	Collect	before	4	4	4	3	21.25	100	19
B1	Dominant	None	Place	Collect	before	4	4	4	4	48.875	100	19
B1	Dominant	None	Place	Collect	before	4	4	4	5	48.5	100	19
B1	Dominant	None	Place	Collect	before	4	4	4	6	35.475	100	19
B1	Dominant	None	Place	Collect	before	4	4	4	7	31.5	100	19
B1	Dominant	None	Place	Collect	before	4	4	5	1	25.525	100	20
B1	Dominant	None	Place	Collect	before	4	4	5	2	82.025	100	20
B1	Dominant	None	Place	Collect	before	4	4	5	3	69.025	100	20
B1	Dominant	None	Place	Collect	before	4	4	5	4	19.75	100	20
B1	Dominant	None	Place	Collect	before	4	4	5	5	42.25	100	20
B1	Dominant	None	Place	Collect	before	4	4	5	6	2.525	100	20
B1	Dominant	None	Place	Collect	before	4	4	5	7	36.475	100	20
B1	Dominant	None	Place	Collect	before	5	1	1	1	31.25	100	1
B1	Dominant	None	Place	Collect	before	5	1	1	2	46.75	100	1
B1	Dominant	None	Place	Collect	before	5	1	1	3	60	100	1
B1	Dominant	None	Place	Collect	before	5	1	1	4	38.9	100	1
B1	Dominant	None	Place	Collect	before	5	1	1	5	3.25	100	1
B1	Dominant	None	Place	Collect	before	5	1	1	6	5.7	100	1
B1	Dominant	None	Place	Collect	before	5	1	1	7	38.75	100	1
B1	Dominant	None	Place	Collect	before	5	1	2	1	72.75	100	2
B1	Dominant	None	Place	Collect	before	5	1	2	2	51.05	100	2
B1	Dominant	None	Place	Collect	before	5	1	2	3	0.975	100	2
B1	Dominant	None	Place	Collect	before	5	1	2	4	19.75	100	2
B1	Dominant	None	Place	Collect	before	5	1	2	5	25	100	2
B1	Dominant	None	Place	Collect	before	5	1	2	6	19.75	100	2
B1	Dominant	None	Place	Collect	before	5	1	2	7	0	100	2
B1	Dominant	None	Place	Collect	before	5	1	3	1	77.25	100	3
B1	Dominant	None	Place	Collect	before	5	1	3	2	0.75	100	3
B1	Dominant	None	Place	Collect	before	5	1	3	3	13.25	100	3
B1	Dominant	None	Place	Collect	before	5	1	3	4	39.75	100	3
B1	Dominant	None	Place	Collect	before	5	1	3	5	68.5	100	3
B1	Dominant	None	Place	Collect	before	5	1	3	6	35.5	100	3
B1	Dominant	None	Place	Collect	before	5	1	3	7	32.1	100	3
B1	Dominant	None	Place	Collect	before	5	1	4	1	4.2	100	4
B1	Dominant	None	Place	Collect	before	5	1	4	2	11.75	100	4
B1	Dominant	None	Place	Collect	before	5	1	4	3	2.65	100	4
B1	Dominant	None	Place	Collect	before	5	1	4	4	15.275	100	4
B1	Dominant	None	Place	Collect	before	5	1	4	5	31.675	100	4
B1	Dominant	None	Place	Collect	before	5	1	4	6	31.25	100	4
B1	Dominant	None	Place	Collect	before	5	1	4	7	3.775	100	4
B1	Dominant	None	Place	Collect	before	5	1	5	1	32.5	100	5
B1	Dominant	None	Place	Collect	before	5	1	5	2	31.5	100	5
B1	Dominant	None	Place	Collect	before	5	1	5	3	22.25	100	5
B1	Dominant	None	Place	Collect	before	5	1	5	4	14.375	100	5
B1	Dominant	None	Place	Collect	before	5	1	5	5	24	100	5
B1	Dominant	None	Place	Collect	before	5	1	5	6	19.75	100	5
B1	Dominant	None	Place	Collect	before	5	1	5	7	105.75	100	5
B1	Dominant	None	Place	Collect	before	5	2	1	1	38.875	100	6
B1	Dominant	None	Place	Collect	before	5	2	1	2	26.975	100	6
B1	Dominant	None	Place	Collect	before	5	2	1	3	56.25	100	6
B1	Dominant	None	Place	Collect	before	5	2	1	4	17	100	6
B1	Dominant	None	Place	Collect	before	5	2	1	5	34.75	100	6
B1	Dominant	None	Place	Collect	before	5	2	1	6	6	100	6
B1	Dominant	None	Place	Collect	before	5	2	1	7	7.75	100	6
B1	Dominant	None	Place	Collect	before	5	2	2	1	26.275	100	7
B1	Dominant	None	Place	Collect	before	5	2	2	2	2.275	100	7
B1	Dominant	None	Place	Collect	before	5	2	2	3	20.275	100	7
B1	Dominant	None	Place	Collect	before	5	2	2	4	2.25	100	7
B1	Dominant	None	Place	Collect	before	5	2	2	5	26.75	100	7
B1	Dominant	None	Place	Collect	before	5	2	2	6	14.575	100	7
B1	Dominant	None	Place	Collect	before	5	2	2	7	29.5	100	7
B1	Dominant	None	Place	Collect	before	5	2	3	1	52.25	100	8
B1	Dominant	None	Place	Collect	before	5	2	3	2	2.25	100	8
B1	Dominant	None	Place	Collect	before	5	2	3	3	33.525	100	8
B1	Dominant	None	Place	Collect	before	5	2	3	4	29.025	100	8
B1	Dominant	None	Place	Collect	before	5	2	3	5	71.525	100	8
B1	Dominant	None	Place	Collect	before	5	2	3	6	6.5	100	8
B1	Dominant	None	Place	Collect	before	5	2	3	7	17.5	100	8
B1	Dominant	None	Place	Collect	before	5	2	4	1	270.257	100	9
B1	Dominant	None	Place	Collect	before	5	2	4	2	132.375	100	9
B1	Dominant	None	Place	Collect	before	5	2	4	3	161.727	100	9
B1	Dominant	None	Place	Collect	before	5	2	4	4	178.47	100	9
B1	Dominant	None	Place	Collect	before	5	2	4	5	97.5	100	9
B1	Dominant	None	Place	Collect	before	5	2	4	6	148.52	100	9
B1	Dominant	None	Place	Collect	before	5	2	4	7	23.8	100	9
B1	Dominant	None	Place	Collect	before	5	2	5	1	87.075	100	10
B1	Dominant	None	Place	Collect	before	5	2	5	2	8.5	100	10
B1	Dominant	None	Place	Collect	before	5	2	5	3	58.25	100	10
B1	Dominant	None	Place	Collect	before	5	2	5	4	52.525	100	10
B1	Dominant	None	Place	Collect	before	5	2	5	5	138.625	100	10
B1	Dominant	None	Place	Collect	before	5	2	5	6	15.525	100	10
B1	Dominant	None	Place	Collect	before	5	2	5	7	5	100	10
B1	Dominant	None	Place	Collect	before	5	3	1	1	25.025	100	11
B1	Dominant	None	Place	Collect	before	5	3	1	2	18.75	100	11
B1	Dominant	None	Place	Collect	before	5	3	1	3	37.95	100	11
B1	Dominant	None	Place	Collect	before	5	3	1	4	25.25	100	11
B1	Dominant	None	Place	Collect	before	5	3	1	5	115.2	100	11
B1	Dominant	None	Place	Collect	before	5	3	1	6	1.025	100	11
B1	Dominant	None	Place	Collect	before	5	3	1	7	37.05	100	11
B1	Dominant	None	Place	Collect	before	5	3	2	1	58	100	12
B1	Dominant	None	Place	Collect	before	5	3	2	2	17.35	100	12
B1	Dominant	None	Place	Collect	before	5	3	2	3	22.75	100	12
B1	Dominant	None	Place	Collect	before	5	3	2	4	19.225	100	12
B1	Dominant	None	Place	Collect	before	5	3	2	5	13.5	100	12
B1	Dominant	None	Place	Collect	before	5	3	2	6	13.3	100	12
B1	Dominant	None	Place	Collect	before	5	3	2	7	7.25	100	12
B1	Dominant	None	Place	Collect	before	5	3	3	1	80.8	100	13
B1	Dominant	None	Place	Collect	before	5	3	3	2	10.25	100	13
B1	Dominant	None	Place	Collect	before	5	3	3	3	11.95	100	13
B1	Dominant	None	Place	Collect	before	5	3	3	4	12	100	13
B1	Dominant	None	Place	Collect	before	5	3	3	5	57.25	100	13
B1	Dominant	None	Place	Collect	before	5	3	3	6	9.25	100	13
B1	Dominant	None	Place	Collect	before	5	3	3	7	27.275	100	13
B1	Dominant	None	Place	Collect	before	5	3	4	1	23.8	100	14
B1	Dominant	None	Place	Collect	before	5	3	4	2	21	100	14
B1	Dominant	None	Place	Collect	before	5	3	4	3	12.725	100	14
B1	Dominant	None	Place	Collect	before	5	3	4	4	11.525	100	14
B1	Dominant	None	Place	Collect	before	5	3	4	5	9	100	14
B1	Dominant	None	Place	Collect	before	5	3	4	6	21.225	100	14
B1	Dominant	None	Place	Collect	before	5	3	4	7	30.75	100	14
B1	Dominant	None	Place	Collect	before	5	3	5	1	22.375	100	15
B1	Dominant	None	Place	Collect	before	5	3	5	2	2.75	100	15
B1	Dominant	None	Place	Collect	before	5	3	5	3	17.675	100	15
B1	Dominant	None	Place	Collect	before	5	3	5	4	2.875	100	15
B1	Dominant	None	Place	Collect	before	5	3	5	5	30.5	100	15
B1	Dominant	None	Place	Collect	before	5	3	5	6	10.5	100	15
B1	Dominant	None	Place	Collect	before	5	3	5	7	54.5	100	15
B1	Dominant	None	Place	Collect	before	5	4	1	1	4.5	100	16
B1	Dominant	None	Place	Collect	before	5	4	1	2	22.225	100	16
B1	Dominant	None	Place	Collect	before	5	4	1	3	17.75	100	16
B1	Dominant	None	Place	Collect	before	5	4	1	4	6.75	100	16
B1	Dominant	None	Place	Collect	before	5	4	1	5	370.998	100	16
B1	Dominant	None	Place	Collect	before	5	4	1	6	49.25	100	16
B1	Dominant	None	Place	Collect	before	5	4	1	7	30.25	100	16
B1	Dominant	None	Place	Collect	before	5	4	2	1	31.925	100	17
B1	Dominant	None	Place	Collect	before	5	4	2	2	11.3	100	17
B1	Dominant	None	Place	Collect	before	5	4	2	3	369.423	100	17
B1	Dominant	None	Place	Collect	before	5	4	2	4	45.775	100	17
B1	Dominant	None	Place	Collect	before	5	4	2	5	56.3	100	17
B1	Dominant	None	Place	Collect	before	5	4	2	6	3.775	100	17
B1	Dominant	None	Place	Collect	before	5	4	2	7	46.95	100	17
B1	Dominant	None	Place	Collect	before	5	4	3	1	22.525	100	18
B1	Dominant	None	Place	Collect	before	5	4	3	2	21.225	100	18
B1	Dominant	None	Place	Collect	before	5	4	3	3	31.275	100	18
B1	Dominant	None	Place	Collect	before	5	4	3	4	14.725	100	18
B1	Dominant	None	Place	Collect	before	5	4	3	5	13.975	100	18
B1	Dominant	None	Place	Collect	before	5	4	3	6	33.325	100	18
B1	Dominant	None	Place	Collect	before	5	4	3	7	27	100	18
B1	Dominant	None	Place	Collect	before	5	4	4	1	39.75	100	19
B1	Dominant	None	Place	Collect	before	5	4	4	2	91.525	100	19
B1	Dominant	None	Place	Collect	before	5	4	4	3	32.475	100	19
B1	Dominant	None	Place	Collect	before	5	4	4	4	65.65	100	19
B1	Dominant	None	Place	Collect	before	5	4	4	5	41.05	100	19
B1	Dominant	None	Place	Collect	before	5	4	4	6	71.475	100	19
B1	Dominant	None	Place	Collect	before	5	4	4	7	59.525	100	19
B1	Dominant	None	Place	Collect	before	5	4	5	1	0.45	100	20
B1	Dominant	None	Place	Collect	before	5	4	5	2	43.25	100	20
B1	Dominant	None	Place	Collect	before	5	4	5	3	25.725	100	20
B1	Dominant	None	Place	Collect	before	5	4	5	4	35.75	100	20
B1	Dominant	None	Place	Collect	before	5	4	5	5	12.8	100	20
B1	Dominant	None	Place	Collect	before	5	4	5	6	37.525	100	20
B1	Dominant	None	Place	Collect	before	5	4	5	7	19.975	100	20
B1	Dominant	None	Place	Collect	before	6	1	1	1	32.525	100	1
B1	Dominant	None	Place	Collect	before	6	1	1	2	46.625	100	1
B1	Dominant	None	Place	Collect	before	6	1	1	3	55.475	100	1
B1	Dominant	None	Place	Collect	before	6	1	1	4	88	100	1
B1	Dominant	None	Place	Collect	before	6	1	1	5	51.75	100	1
B1	Dominant	None	Place	Collect	before	6	1	1	6	60.75	100	1
B1	Dominant	None	Place	Collect	before	6	1	1	7	77.325	100	1
B1	Dominant	None	Place	Collect	before	6	1	2	1	54	100	2
B1	Dominant	None	Place	Collect	before	6	1	2	2	59.775	100	2
B1	Dominant	None	Place	Collect	before	6	1	2	3	54.575	100	2
B1	Dominant	None	Place	Collect	before	6	1	2	4	40.375	100	2
B1	Dominant	None	Place	Collect	before	6	1	2	5	61.275	100	2
B1	Dominant	None	Place	Collect	before	6	1	2	6	71.35	100	2
B1	Dominant	None	Place	Collect	before	6	1	2	7	64.75	100	2
B1	Dominant	None	Place	Collect	before	6	1	3	1	44.275	100	3
B1	Dominant	None	Place	Collect	before	6	1	3	2	35.725	100	3
B1	Dominant	None	Place	Collect	before	6	1	3	3	42.8	100	3
B1	Dominant	None	Place	Collect	before	6	1	3	4	90.25	100	3
B1	Dominant	None	Place	Collect	before	6	1	3	5	32.25	100	3
B1	Dominant	None	Place	Collect	before	6	1	3	6	53.775	100	3
B1	Dominant	None	Place	Collect	before	6	1	3	7	80.75	100	3
B1	Dominant	None	Place	Collect	before	6	1	4	1	27.25	100	4
B1	Dominant	None	Place	Collect	before	6	1	4	2	43.45	100	4
B1	Dominant	None	Place	Collect	before	6	1	4	3	31	100	4
B1	Dominant	None	Place	Collect	before	6	1	4	4	51.025	100	4
B1	Dominant	None	Place	Collect	before	6	1	4	5	34.275	100	4
B1	Dominant	None	Place	Collect	before	6	1	4	6	44.025	100	4
B1	Dominant	None	Place	Collect	before	6	1	4	7	41.25	100	4
B1	Dominant	None	Place	Collect	before	6	1	5	1	10.825	100	5
B1	Dominant	None	Place	Collect	before	6	1	5	2	33.25	100	5
B1	Dominant	None	Place	Collect	before	6	1	5	3	37.625	100	5
B1	Dominant	None	Place	Collect	before	6	1	5	4	28.5	100	5
B1	Dominant	None	Place	Collect	before	6	1	5	5	18.225	100	5
B1	Dominant	None	Place	Collect	before	6	1	5	6	36.75	100	5
B1	Dominant	None	Place	Collect	before	6	1	5	7	43.675	100	5
B1	Dominant	None	Place	Collect	before	6	2	1	1	31.875	100	6
B1	Dominant	None	Place	Collect	before	6	2	1	2	75.475	100	6
B1	Dominant	None	Place	Collect	before	6	2	1	3	59.775	100	6
B1	Dominant	None	Place	Collect	before	6	2	1	4	8.15	100	6
B1	Dominant	None	Place	Collect	before	6	2	1	5	24.975	100	6
B1	Dominant	None	Place	Collect	before	6	2	1	6	3	100	6
B1	Dominant	None	Place	Collect	before	6	2	1	7	28.775	100	6
B1	Dominant	None	Place	Collect	before	6	2	2	1	41.475	100	7
B1	Dominant	None	Place	Collect	before	6	2	2	2	30.6	100	7
B1	Dominant	None	Place	Collect	before	6	2	2	3	13	100	7
B1	Dominant	None	Place	Collect	before	6	2	2	4	3.775	100	7
B1	Dominant	None	Place	Collect	before	6	2	2	5	18.925	100	7
B1	Dominant	None	Place	Collect	before	6	2	2	6	38.425	100	7
B1	Dominant	None	Place	Collect	before	6	2	2	7	26.9	100	7
B1	Dominant	None	Place	Collect	before	6	2	3	1	51.575	100	8
B1	Dominant	None	Place	Collect	before	6	2	3	2	62.725	100	8
B1	Dominant	None	Place	Collect	before	6	2	3	3	63	100	8
B1	Dominant	None	Place	Collect	before	6	2	3	4	85.75	100	8
B1	Dominant	None	Place	Collect	before	6	2	3	5	27.25	100	8
B1	Dominant	None	Place	Collect	before	6	2	3	6	54.225	100	8
B1	Dominant	None	Place	Collect	before	6	2	3	7	2	100	8
B1	Dominant	None	Place	Collect	before	6	2	4	1	71.775	100	9
B1	Dominant	None	Place	Collect	before	6	2	4	2	26.325	100	9
B1	Dominant	None	Place	Collect	before	6	2	4	3	55.75	100	9
B1	Dominant	None	Place	Collect	before	6	2	4	4	51.55	100	9
B1	Dominant	None	Place	Collect	before	6	2	4	5	37.175	100	9
B1	Dominant	None	Place	Collect	before	6	2	4	6	31.975	100	9
B1	Dominant	None	Place	Collect	before	6	2	4	7	48	100	9
B1	Dominant	None	Place	Collect	before	6	2	5	1	46.525	100	10
B1	Dominant	None	Place	Collect	before	6	2	5	2	65.275	100	10
B1	Dominant	None	Place	Collect	before	6	2	5	3	32.75	100	10
B1	Dominant	None	Place	Collect	before	6	2	5	4	44.75	100	10
B1	Dominant	None	Place	Collect	before	6	2	5	5	58.125	100	10
B1	Dominant	None	Place	Collect	before	6	2	5	6	82.5	100	10
B1	Dominant	None	Place	Collect	before	6	2	5	7	60.25	100	10
B1	Dominant	None	Place	Collect	before	6	3	1	1	36.05	100	11
B1	Dominant	None	Place	Collect	before	6	3	1	2	32.025	100	11
B1	Dominant	None	Place	Collect	before	6	3	1	3	45.25	100	11
B1	Dominant	None	Place	Collect	before	6	3	1	4	52.725	100	11
B1	Dominant	None	Place	Collect	before	6	3	1	5	55.275	100	11
B1	Dominant	None	Place	Collect	before	6	3	1	6	38.8	100	11
B1	Dominant	None	Place	Collect	before	6	3	1	7	55.75	100	11
B1	Dominant	None	Place	Collect	before	6	3	2	1	44.325	100	12
B1	Dominant	None	Place	Collect	before	6	3	2	2	49.525	100	12
B1	Dominant	None	Place	Collect	before	6	3	2	3	35.775	100	12
B1	Dominant	None	Place	Collect	before	6	3	2	4	51	100	12
B1	Dominant	None	Place	Collect	before	6	3	2	5	42.45	100	12
B1	Dominant	None	Place	Collect	before	6	3	2	6	41.25	100	12
B1	Dominant	None	Place	Collect	before	6	3	2	7	45.275	100	12
B1	Dominant	None	Place	Collect	before	6	3	3	1	37	100	13
B1	Dominant	None	Place	Collect	before	6	3	3	2	69.6	100	13
B1	Dominant	None	Place	Collect	before	6	3	3	3	39.4	100	13
B1	Dominant	None	Place	Collect	before	6	3	3	4	31.75	100	13
B1	Dominant	None	Place	Collect	before	6	3	3	5	49.025	100	13
B1	Dominant	None	Place	Collect	before	6	3	3	6	9	100	13
B1	Dominant	None	Place	Collect	before	6	3	3	7	52	100	13
B1	Dominant	None	Place	Collect	before	6	3	4	1	49.5	100	14
B1	Dominant	None	Place	Collect	before	6	3	4	2	14.725	100	14
B1	Dominant	None	Place	Collect	before	6	3	4	3	28.5	100	14
B1	Dominant	None	Place	Collect	before	6	3	4	4	54.5	100	14
B1	Dominant	None	Place	Collect	before	6	3	4	5	20.725	100	14
B1	Dominant	None	Place	Collect	before	6	3	4	6	12.5	100	14
B1	Dominant	None	Place	Collect	before	6	3	4	7	34.2	100	14
B1	Dominant	None	Place	Collect	before	6	3	5	1	41.05	100	15
B1	Dominant	None	Place	Collect	before	6	3	5	2	44.525	100	15
B1	Dominant	None	Place	Collect	before	6	3	5	3	35.5	100	15
B1	Dominant	None	Place	Collect	before	6	3	5	4	65.5	100	15
B1	Dominant	None	Place	Collect	before	6	3	5	5	14.525	100	15
B1	Dominant	None	Place	Collect	before	6	3	5	6	44.725	100	15
B1	Dominant	None	Place	Collect	before	6	3	5	7	36.25	100	15
B1	Dominant	None	Place	Collect	before	6	4	1	1	36.25	100	16
B1	Dominant	None	Place	Collect	before	6	4	1	2	39.225	100	16
B1	Dominant	None	Place	Collect	before	6	4	1	3	23.5	100	16
B1	Dominant	None	Place	Collect	before	6	4	1	4	63.775	100	16
B1	Dominant	None	Place	Collect	before	6	4	1	5	91.2	100	16
B1	Dominant	None	Place	Collect	before	6	4	1	6	35.975	100	16
B1	Dominant	None	Place	Collect	before	6	4	1	7	55.475	100	16
B1	Dominant	None	Place	Collect	before	6	4	2	1	28.4	100	17
B1	Dominant	None	Place	Collect	before	6	4	2	2	51.475	100	17
B1	Dominant	None	Place	Collect	before	6	4	2	3	57.75	100	17
B1	Dominant	None	Place	Collect	before	6	4	2	4	28.75	100	17
B1	Dominant	None	Place	Collect	before	6	4	2	5	37.525	100	17
B1	Dominant	None	Place	Collect	before	6	4	2	6	51	100	17
B1	Dominant	None	Place	Collect	before	6	4	2	7	70	100	17
B1	Dominant	None	Place	Collect	before	6	4	3	1	81.725	100	18
B1	Dominant	None	Place	Collect	before	6	4	3	2	153.762	100	18
B1	Dominant	None	Place	Collect	before	6	4	3	3	101.25	100	18
B1	Dominant	None	Place	Collect	before	6	4	3	4	92.25	100	18
B1	Dominant	None	Place	Collect	before	6	4	3	5	38.3	100	18
B1	Dominant	None	Place	Collect	before	6	4	3	6	53.275	100	18
B1	Dominant	None	Place	Collect	before	6	4	3	7	73.75	100	18
B1	Dominant	None	Place	Collect	before	6	4	4	1	160.468	100	19
B1	Dominant	None	Place	Collect	before	6	4	4	2	68.975	100	19
B1	Dominant	None	Place	Collect	before	6	4	4	3	30.5	100	19
B1	Dominant	None	Place	Collect	before	6	4	4	4	51.25	100	19
B1	Dominant	None	Place	Collect	before	6	4	4	5	29.1	100	19
B1	Dominant	None	Place	Collect	before	6	4	4	6	70.075	100	19
B1	Dominant	None	Place	Collect	before	6	4	4	7	98.525	100	19
B1	Dominant	None	Place	Collect	before	6	4	5	1	177.355	100	20
B1	Dominant	None	Place	Collect	before	6	4	5	2	23.7	100	20
B1	Dominant	None	Place	Collect	before	6	4	5	3	77.925	100	20
B1	Dominant	None	Place	Collect	before	6	4	5	4	34.525	100	20
B1	Dominant	None	Place	Collect	before	6	4	5	5	45.475	100	20
B1	Dominant	None	Place	Collect	before	6	4	5	6	43.025	100	20
B1	Dominant	None	Place	Collect	before	6	4	5	7	63	100	20
B1	Dominant	None	Place	Collect	before	1	1	1	1	363.998	75	1
B1	Dominant	None	Place	Collect	before	1	1	1	2	7.95	75	1
B1	Dominant	None	Place	Collect	before	1	1	1	3	374.019	75	1
B1	Dominant	None	Place	Collect	before	1	1	1	4	64.25	75	1
B1	Dominant	None	Place	Collect	before	1	1	1	5	33	75	1
B1	Dominant	None	Place	Collect	before	1	1	1	6	20.125	75	1
B1	Dominant	None	Place	Collect	before	1	1	1	7	425.973	75	1
B1	Dominant	None	Place	Collect	before	1	1	2	1	77.525	75	2
B1	Dominant	None	Place	Collect	before	1	1	2	2	40.25	75	2
B1	Dominant	None	Place	Collect	before	1	1	2	3	63.55	75	2
B1	Dominant	None	Place	Collect	before	1	1	2	4	23.475	75	2
B1	Dominant	None	Place	Collect	before	1	1	2	5	78.375	75	2
B1	Dominant	None	Place	Collect	before	1	1	2	6	22.8	75	2
B1	Dominant	None	Place	Collect	before	1	1	2	7	360.973	75	2
B1	Dominant	None	Place	Collect	before	1	1	3	1	361.098	75	3
B1	Dominant	None	Place	Collect	before	1	1	3	2	33.9	75	3
B1	Dominant	None	Place	Collect	before	1	1	3	3	36.1	75	3
B1	Dominant	None	Place	Collect	before	1	1	3	4	7.05	75	3
B1	Dominant	None	Place	Collect	before	1	1	3	5	339.998	75	3
B1	Dominant	None	Place	Collect	before	1	1	3	6	424.998	75	3
B1	Dominant	None	Place	Collect	before	1	1	3	7	146.47	75	3
B1	Dominant	None	Place	Collect	before	1	1	4	1	46.775	75	4
B1	Dominant	None	Place	Collect	before	1	1	4	2	339.102	75	4
B1	Dominant	None	Place	Collect	before	1	1	4	3	99.225	75	4
B1	Dominant	None	Place	Collect	before	1	1	4	4	350.023	75	4
B1	Dominant	None	Place	Collect	before	1	1	4	5	53.25	75	4
B1	Dominant	None	Place	Collect	before	1	1	4	6	326.973	75	4
B1	Dominant	None	Place	Collect	before	1	1	4	7	125.55	75	4
B1	Dominant	None	Place	Collect	before	1	1	5	1	44.55	75	5
B1	Dominant	None	Place	Collect	before	1	1	5	2	31.6	75	5
B1	Dominant	None	Place	Collect	before	1	1	5	3	41.325	75	5
B1	Dominant	None	Place	Collect	before	1	1	5	4	93.825	75	5
B1	Dominant	None	Place	Collect	before	1	1	5	5	349.007	75	5
B1	Dominant	None	Place	Collect	before	1	1	5	6	364.998	75	5
B1	Dominant	None	Place	Collect	before	1	1	5	7	357.998	75	5
B1	Dominant	None	Place	Collect	before	1	2	1	1	67.5	75	6
B1	Dominant	None	Place	Collect	before	1	2	1	2	326.998	75	6
B1	Dominant	None	Place	Collect	before	1	2	1	3	75.425	75	6
B1	Dominant	None	Place	Collect	before	1	2	1	4	355.948	75	6
B1	Dominant	None	Place	Collect	before	1	2	1	5	360.998	75	6
B1	Dominant	None	Place	Collect	before	1	2	1	6	48.75	75	6
B1	Dominant	None	Place	Collect	before	1	2	1	7	64.45	75	6
B1	Dominant	None	Place	Collect	before	1	2	2	1	80	75	7
B1	Dominant	None	Place	Collect	before	1	2	2	2	359.998	75	7
B1	Dominant	None	Place	Collect	before	1	2	2	3	337.048	75	7
B1	Dominant	None	Place	Collect	before	1	2	2	4	74.275	75	7
B1	Dominant	None	Place	Collect	before	1	2	2	5	70.725	75	7
B1	Dominant	None	Place	Collect	before	1	2	2	6	45.2	75	7
B1	Dominant	None	Place	Collect	before	1	2	2	7	55.2	75	7
B1	Dominant	None	Place	Collect	before	1	2	3	1	355.007	75	8
B1	Dominant	None	Place	Collect	before	1	2	3	2	95.17	75	8
B1	Dominant	None	Place	Collect	before	1	2	3	3	71.25	75	8
B1	Dominant	None	Place	Collect	before	1	2	3	4	70.1	75	8
B1	Dominant	None	Place	Collect	before	1	2	3	5	33	75	8
B1	Dominant	None	Place	Collect	before	1	2	3	6	358.998	75	8
B1	Dominant	None	Place	Collect	before	1	2	3	7	336.973	75	8
B1	Dominant	None	Place	Collect	before	1	2	4	1	67	75	9
B1	Dominant	None	Place	Collect	before	1	2	4	2	55.475	75	9
B1	Dominant	None	Place	Collect	before	1	2	4	3	59.75	75	9
B1	Dominant	None	Place	Collect	before	1	2	4	4	50.25	75	9
B1	Dominant	None	Place	Collect	before	1	2	4	5	0.925	75	9
B1	Dominant	None	Place	Collect	before	1	2	4	6	39.5	75	9
B1	Dominant	None	Place	Collect	before	1	2	4	7	20.75	75	9
B1	Dominant	None	Place	Collect	before	1	2	5	1	49.25	75	10
B1	Dominant	None	Place	Collect	before	1	2	5	2	33.45	75	10
B1	Dominant	None	Place	Collect	before	1	2	5	3	353.948	75	10
B1	Dominant	None	Place	Collect	before	1	2	5	4	275.712	75	10
B1	Dominant	None	Place	Collect	before	1	2	5	5	8.8	75	10
B1	Dominant	None	Place	Collect	before	1	2	5	6	96.05	75	10
B1	Dominant	None	Place	Collect	before	1	2	5	7	330.448	75	10
B1	Dominant	None	Place	Collect	before	1	3	1	1	347.048	75	11
B1	Dominant	None	Place	Collect	before	1	3	1	2	53.75	75	11
B1	Dominant	None	Place	Collect	before	1	3	1	3	13.95	75	11
B1	Dominant	None	Place	Collect	before	1	3	1	4	58	75	11
B1	Dominant	None	Place	Collect	before	1	3	1	5	19.5	75	11
B1	Dominant	None	Place	Collect	before	1	3	1	6	3.5	75	11
B1	Dominant	None	Place	Collect	before	1	3	1	7	39.875	75	11
B1	Dominant	None	Place	Collect	before	1	3	2	1	31.775	75	12
B1	Dominant	None	Place	Collect	before	1	3	2	2	30.75	75	12
B1	Dominant	None	Place	Collect	before	1	3	2	3	102.517	75	12
B1	Dominant	None	Place	Collect	before	1	3	2	4	373.998	75	12
B1	Dominant	None	Place	Collect	before	1	3	2	5	57.975	75	12
B1	Dominant	None	Place	Collect	before	1	3	2	6	20.425	75	12
B1	Dominant	None	Place	Collect	before	1	3	2	7	426.998	75	12
B1	Dominant	None	Place	Collect	before	1	3	3	1	37.5	75	13
B1	Dominant	None	Place	Collect	before	1	3	3	2	36.475	75	13
B1	Dominant	None	Place	Collect	before	1	3	3	3	87.175	75	13
B1	Dominant	None	Place	Collect	before	1	3	3	4	170.458	75	13
B1	Dominant	None	Place	Collect	before	1	3	3	5	36.575	75	13
B1	Dominant	None	Place	Collect	before	1	3	3	6	371.883	75	13
B1	Dominant	None	Place	Collect	before	1	3	3	7	49.2	75	13
B1	Dominant	None	Place	Collect	before	1	3	4	1	51.55	75	14
B1	Dominant	None	Place	Collect	before	1	3	4	2	326.998	75	14
B1	Dominant	None	Place	Collect	before	1	3	4	3	348.998	75	14
B1	Dominant	None	Place	Collect	before	1	3	4	4	81.5	75	14
B1	Dominant	None	Place	Collect	before	1	3	4	5	361.998	75	14
B1	Dominant	None	Place	Collect	before	1	3	4	6	95.25	75	14
B1	Dominant	None	Place	Collect	before	1	3	4	7	342.923	75	14
B1	Dominant	None	Place	Collect	before	1	3	5	1	335.973	75	15
B1	Dominant	None	Place	Collect	before	1	3	5	2	107.987	75	15
B1	Dominant	None	Place	Collect	before	1	3	5	3	70.025	75	15
B1	Dominant	None	Place	Collect	before	1	3	5	4	80.125	75	15
B1	Dominant	None	Place	Collect	before	1	3	5	5	52	75	15
B1	Dominant	None	Place	Collect	before	1	3	5	6	144.255	75	15
B1	Dominant	None	Place	Collect	before	1	3	5	7	108.267	75	15
B1	Dominant	None	Place	Collect	before	1	4	1	1	150.5	75	16
B1	Dominant	None	Place	Collect	before	1	4	1	2	83.1425	75	16
B1	Dominant	None	Place	Collect	before	1	4	1	3	57.8	75	16
B1	Dominant	None	Place	Collect	before	1	4	1	4	32.75	75	16
B1	Dominant	None	Place	Collect	before	1	4	1	5	48.725	75	16
B1	Dominant	None	Place	Collect	before	1	4	1	6	149.792	75	16
B1	Dominant	None	Place	Collect	before	1	4	1	7	38.825	75	16
B1	Dominant	None	Place	Collect	before	1	4	2	1	197.743	75	17
B1	Dominant	None	Place	Collect	before	1	4	2	2	120.245	75	17
B1	Dominant	None	Place	Collect	before	1	4	2	3	78.75	75	17
B1	Dominant	None	Place	Collect	before	1	4	2	4	235.205	75	17
B1	Dominant	None	Place	Collect	before	1	4	2	5	178.512	75	17
B1	Dominant	None	Place	Collect	before	1	4	2	6	353.998	75	17
B1	Dominant	None	Place	Collect	before	1	4	2	7	66.4875	75	17
B1	Dominant	None	Place	Collect	before	1	4	3	1	177.498	75	18
B1	Dominant	None	Place	Collect	before	1	4	3	2	109.755	75	18
B1	Dominant	None	Place	Collect	before	1	4	3	3	230.542	75	18
B1	Dominant	None	Place	Collect	before	1	4	3	4	60.25	75	18
B1	Dominant	None	Place	Collect	before	1	4	3	5	147.472	75	18
B1	Dominant	None	Place	Collect	before	1	4	3	6	146.613	75	18
B1	Dominant	None	Place	Collect	before	1	4	3	7	130.952	75	18
B1	Dominant	None	Place	Collect	before	1	4	4	1	327.998	75	19
B1	Dominant	None	Place	Collect	before	1	4	4	2	149.248	75	19
B1	Dominant	None	Place	Collect	before	1	4	4	3	205.815	75	19
B1	Dominant	None	Place	Collect	before	1	4	4	4	85.775	75	19
B1	Dominant	None	Place	Collect	before	1	4	4	5	189.572	75	19
B1	Dominant	None	Place	Collect	before	1	4	4	6	179.09	75	19
B1	Dominant	None	Place	Collect	before	1	4	4	7	33.25	75	19
B1	Dominant	None	Place	Collect	before	1	4	5	1	34.2675	75	20
B1	Dominant	None	Place	Collect	before	1	4	5	2	1.3925	75	20
B1	Dominant	None	Place	Collect	before	1	4	5	3	55.29	75	20
B1	Dominant	None	Place	Collect	before	1	4	5	4	55.5	75	20
B1	Dominant	None	Place	Collect	before	1	4	5	5	88.45	75	20
B1	Dominant	None	Place	Collect	before	1	4	5	6	194.725	75	20
B1	Dominant	None	Place	Collect	before	1	4	5	7	108.5	75	20
B1	Dominant	None	Place	Collect	before	2	1	1	1	67.65	75	1
B1	Dominant	None	Place	Collect	before	2	1	1	2	68.525	75	1
B1	Dominant	None	Place	Collect	before	2	1	1	3	3.75	75	1
B1	Dominant	None	Place	Collect	before	2	1	1	4	40.225	75	1
B1	Dominant	None	Place	Collect	before	2	1	1	5	103.225	75	1
B1	Dominant	None	Place	Collect	before	2	1	1	6	46.275	75	1
B1	Dominant	None	Place	Collect	before	2	1	1	7	12.35	75	1
B1	Dominant	None	Place	Collect	before	2	1	2	1	24.175	75	2
B1	Dominant	None	Place	Collect	before	2	1	2	2	30.5	75	2
B1	Dominant	None	Place	Collect	before	2	1	2	3	5.275	75	2
B1	Dominant	None	Place	Collect	before	2	1	2	4	53.2	75	2
B1	Dominant	None	Place	Collect	before	2	1	2	5	68.025	75	2
B1	Dominant	None	Place	Collect	before	2	1	2	6	85.925	75	2
B1	Dominant	None	Place	Collect	before	2	1	2	7	25.425	75	2
B1	Dominant	None	Place	Collect	before	2	1	3	1	50.35	75	3
B1	Dominant	None	Place	Collect	before	2	1	3	2	45.975	75	3
B1	Dominant	None	Place	Collect	before	2	1	3	3	24.475	75	3
B1	Dominant	None	Place	Collect	before	2	1	3	4	2.75	75	3
B1	Dominant	None	Place	Collect	before	2	1	3	5	0.025	75	3
B1	Dominant	None	Place	Collect	before	2	1	3	6	42	75	3
B1	Dominant	None	Place	Collect	before	2	1	3	7	12.475	75	3
B1	Dominant	None	Place	Collect	before	2	1	4	1	9.775	75	4
B1	Dominant	None	Place	Collect	before	2	1	4	2	78.275	75	4
B1	Dominant	None	Place	Collect	before	2	1	4	3	29.025	75	4
B1	Dominant	None	Place	Collect	before	2	1	4	4	8.175	75	4
B1	Dominant	None	Place	Collect	before	2	1	4	5	34.775	75	4
B1	Dominant	None	Place	Collect	before	2	1	4	6	61.75	75	4
B1	Dominant	None	Place	Collect	before	2	1	4	7	17.6	75	4
B1	Dominant	None	Place	Collect	before	2	1	5	1	42.525	75	5
B1	Dominant	None	Place	Collect	before	2	1	5	2	392.998	75	5
B1	Dominant	None	Place	Collect	before	2	1	5	3	66.45	75	5
B1	Dominant	None	Place	Collect	before	2	1	5	4	398.373	75	5
B1	Dominant	None	Place	Collect	before	2	1	5	5	359.973	75	5
B1	Dominant	None	Place	Collect	before	2	1	5	6	45.55	75	5
B1	Dominant	None	Place	Collect	before	2	1	5	7	46.525	75	5
B1	Dominant	None	Place	Collect	before	2	2	1	1	44.55	75	6
B1	Dominant	None	Place	Collect	before	2	2	1	2	92.7	75	6
B1	Dominant	None	Place	Collect	before	2	2	1	3	60.75	75	6
B1	Dominant	None	Place	Collect	before	2	2	1	4	87	75	6
B1	Dominant	None	Place	Collect	before	2	2	1	5	17.75	75	6
B1	Dominant	None	Place	Collect	before	2	2	1	6	70.025	75	6
B1	Dominant	None	Place	Collect	before	2	2	1	7	36.775	75	6
B1	Dominant	None	Place	Collect	before	2	2	2	1	26.5	75	7
B1	Dominant	None	Place	Collect	before	2	2	2	2	3.725	75	7
B1	Dominant	None	Place	Collect	before	2	2	2	3	18.825	75	7
B1	Dominant	None	Place	Collect	before	2	2	2	4	58	75	7
B1	Dominant	None	Place	Collect	before	2	2	2	5	17.75	75	7
B1	Dominant	None	Place	Collect	before	2	2	2	6	28.825	75	7
B1	Dominant	None	Place	Collect	before	2	2	2	7	58.75	75	7
B1	Dominant	None	Place	Collect	before	2	2	3	1	38.25	75	8
B1	Dominant	None	Place	Collect	before	2	2	3	2	37.275	75	8
B1	Dominant	None	Place	Collect	before	2	2	3	3	97.475	75	8
B1	Dominant	None	Place	Collect	before	2	2	3	4	74.2	75	8
B1	Dominant	None	Place	Collect	before	2	2	3	5	75.4	75	8
B1	Dominant	None	Place	Collect	before	2	2	3	6	46.725	75	8
B1	Dominant	None	Place	Collect	before	2	2	3	7	86	75	8
B1	Dominant	None	Place	Collect	before	2	2	4	1	78.35	75	9
B1	Dominant	None	Place	Collect	before	2	2	4	2	2.75	75	9
B1	Dominant	None	Place	Collect	before	2	2	4	3	309.65	75	9
B1	Dominant	None	Place	Collect	before	2	2	4	4	369.023	75	9
B1	Dominant	None	Place	Collect	before	2	2	4	5	363.898	75	9
B1	Dominant	None	Place	Collect	before	2	2	4	6	60	75	9
B1	Dominant	None	Place	Collect	before	2	2	4	7	41.25	75	9
B1	Dominant	None	Place	Collect	before	2	2	5	1	40.45	75	10
B1	Dominant	None	Place	Collect	before	2	2	5	2	83.725	75	10
B1	Dominant	None	Place	Collect	before	2	2	5	3	69.825	75	10
B1	Dominant	None	Place	Collect	before	2	2	5	4	50.5	75	10
B1	Dominant	None	Place	Collect	before	2	2	5	5	34.225	75	10
B1	Dominant	None	Place	Collect	before	2	2	5	6	6.25	75	10
B1	Dominant	None	Place	Collect	before	2	2	5	7	13.45	75	10
B1	Dominant	None	Place	Collect	before	2	3	1	1	29.25	75	11
B1	Dominant	None	Place	Collect	before	2	3	1	2	93.525	75	11
B1	Dominant	None	Place	Collect	before	2	3	1	3	82.975	75	11
B1	Dominant	None	Place	Collect	before	2	3	1	4	32.5	75	11
B1	Dominant	None	Place	Collect	before	2	3	1	5	33.725	75	11
B1	Dominant	None	Place	Collect	before	2	3	1	6	43.75	75	11
B1	Dominant	None	Place	Collect	before	2	3	1	7	70.025	75	11
B1	Dominant	None	Place	Collect	before	2	3	2	1	48.975	75	12
B1	Dominant	None	Place	Collect	before	2	3	2	2	87.575	75	12
B1	Dominant	None	Place	Collect	before	2	3	2	3	70.275	75	12
B1	Dominant	None	Place	Collect	before	2	3	2	4	111	75	12
B1	Dominant	None	Place	Collect	before	2	3	2	5	39.75	75	12
B1	Dominant	None	Place	Collect	before	2	3	2	6	88.15	75	12
B1	Dominant	None	Place	Collect	before	2	3	2	7	81.475	75	12
B1	Dominant	None	Place	Collect	before	2	3	3	1	70.75	75	13
B1	Dominant	None	Place	Collect	before	2	3	3	2	73.725	75	13
B1	Dominant	None	Place	Collect	before	2	3	3	3	35.25	75	13
B1	Dominant	None	Place	Collect	before	2	3	3	4	52.5	75	13
B1	Dominant	None	Place	Collect	before	2	3	3	5	84.025	75	13
B1	Dominant	None	Place	Collect	before	2	3	3	6	146	75	13
B1	Dominant	None	Place	Collect	before	2	3	3	7	47.7	75	13
B1	Dominant	None	Place	Collect	before	2	3	4	1	8.825	75	14
B1	Dominant	None	Place	Collect	before	2	3	4	2	17.525	75	14
B1	Dominant	None	Place	Collect	before	2	3	4	3	81.65	75	14
B1	Dominant	None	Place	Collect	before	2	3	4	4	49.25	75	14
B1	Dominant	None	Place	Collect	before	2	3	4	5	26.475	75	14
B1	Dominant	None	Place	Collect	before	2	3	4	6	87.025	75	14
B1	Dominant	None	Place	Collect	before	2	3	4	7	57.3	75	14
B1	Dominant	None	Place	Collect	before	2	3	5	1	35.75	75	15
B1	Dominant	None	Place	Collect	before	2	3	5	2	43.25	75	15
B1	Dominant	None	Place	Collect	before	2	3	5	3	57.975	75	15
B1	Dominant	None	Place	Collect	before	2	3	5	4	30.775	75	15
B1	Dominant	None	Place	Collect	before	2	3	5	5	50.225	75	15
B1	Dominant	None	Place	Collect	before	2	3	5	6	21.965	75	15
B1	Dominant	None	Place	Collect	before	2	3	5	7	55	75	15
B1	Dominant	None	Place	Collect	before	2	4	1	1	42.075	75	16
B1	Dominant	None	Place	Collect	before	2	4	1	2	38.1	75	16
B1	Dominant	None	Place	Collect	before	2	4	1	3	18.5	75	16
B1	Dominant	None	Place	Collect	before	2	4	1	4	45.975	75	16
B1	Dominant	None	Place	Collect	before	2	4	1	5	28.725	75	16
B1	Dominant	None	Place	Collect	before	2	4	1	6	30.975	75	16
B1	Dominant	None	Place	Collect	before	2	4	1	7	37.25	75	16
B1	Dominant	None	Place	Collect	before	2	4	2	1	36.975	75	17
B1	Dominant	None	Place	Collect	before	2	4	2	2	39.775	75	17
B1	Dominant	None	Place	Collect	before	2	4	2	3	53	75	17
B1	Dominant	None	Place	Collect	before	2	4	2	4	43.475	75	17
B1	Dominant	None	Place	Collect	before	2	4	2	5	4.5	75	17
B1	Dominant	None	Place	Collect	before	2	4	2	6	43.5	75	17
B1	Dominant	None	Place	Collect	before	2	4	2	7	0.25	75	17
B1	Dominant	None	Place	Collect	before	2	4	3	1	34.45	75	18
B1	Dominant	None	Place	Collect	before	2	4	3	2	5.075	75	18
B1	Dominant	None	Place	Collect	before	2	4	3	3	80.7	75	18
B1	Dominant	None	Place	Collect	before	2	4	3	4	39.25	75	18
B1	Dominant	None	Place	Collect	before	2	4	3	5	17.95	75	18
B1	Dominant	None	Place	Collect	before	2	4	3	6	56.75	75	18
B1	Dominant	None	Place	Collect	before	2	4	3	7	51.525	75	18
B1	Dominant	None	Place	Collect	before	2	4	4	1	34.75	75	19
B1	Dominant	None	Place	Collect	before	2	4	4	2	99.05	75	19
B1	Dominant	None	Place	Collect	before	2	4	4	3	43.275	75	19
B1	Dominant	None	Place	Collect	before	2	4	4	4	32.5	75	19
B1	Dominant	None	Place	Collect	before	2	4	4	5	13	75	19
B1	Dominant	None	Place	Collect	before	2	4	4	6	66.25	75	19
B1	Dominant	None	Place	Collect	before	2	4	4	7	63	75	19
B1	Dominant	None	Place	Collect	before	2	4	5	1	30.45	75	20
B1	Dominant	None	Place	Collect	before	2	4	5	2	68.55	75	20
B1	Dominant	None	Place	Collect	before	2	4	5	3	64.5	75	20
B1	Dominant	None	Place	Collect	before	2	4	5	4	22.975	75	20
B1	Dominant	None	Place	Collect	before	2	4	5	5	35.775	75	20
B1	Dominant	None	Place	Collect	before	2	4	5	6	36.225	75	20
B1	Dominant	None	Place	Collect	before	2	4	5	7	30.5	75	20
B1	Dominant	None	Place	Collect	before	3	1	1	1	41.75	75	1
B1	Dominant	None	Place	Collect	before	3	1	1	2	70	75	1
B1	Dominant	None	Place	Collect	before	3	1	1	3	44.25	75	1
B1	Dominant	None	Place	Collect	before	3	1	1	4	48.225	75	1
B1	Dominant	None	Place	Collect	before	3	1	1	5	54.025	75	1
B1	Dominant	None	Place	Collect	before	3	1	1	6	60.5	75	1
B1	Dominant	None	Place	Collect	before	3	1	1	7	31.625	75	1
B1	Dominant	None	Place	Collect	before	3	1	2	1	74.725	75	2
B1	Dominant	None	Place	Collect	before	3	1	2	2	48.75	75	2
B1	Dominant	None	Place	Collect	before	3	1	2	3	60	75	2
B1	Dominant	None	Place	Collect	before	3	1	2	4	52.525	75	2
B1	Dominant	None	Place	Collect	before	3	1	2	5	86.25	75	2
B1	Dominant	None	Place	Collect	before	3	1	2	6	65.5	75	2
B1	Dominant	None	Place	Collect	before	3	1	2	7	42.525	75	2
B1	Dominant	None	Place	Collect	before	3	1	3	1	67.5	75	3
B1	Dominant	None	Place	Collect	before	3	1	3	2	48.4	75	3
B1	Dominant	None	Place	Collect	before	3	1	3	3	73	75	3
B1	Dominant	None	Place	Collect	before	3	1	3	4	55	75	3
B1	Dominant	None	Place	Collect	before	3	1	3	5	61.55	75	3
B1	Dominant	None	Place	Collect	before	3	1	3	6	40.475	75	3
B1	Dominant	None	Place	Collect	before	3	1	3	7	56.85	75	3
B1	Dominant	None	Place	Collect	before	3	1	4	1	45.025	75	4
B1	Dominant	None	Place	Collect	before	3	1	4	2	35.475	75	4
B1	Dominant	None	Place	Collect	before	3	1	4	3	69.275	75	4
B1	Dominant	None	Place	Collect	before	3	1	4	4	43.225	75	4
B1	Dominant	None	Place	Collect	before	3	1	4	5	65.2	75	4
B1	Dominant	None	Place	Collect	before	3	1	4	6	15.5	75	4
B1	Dominant	None	Place	Collect	before	3	1	4	7	99.45	75	4
B1	Dominant	None	Place	Collect	before	3	1	5	1	65	75	5
B1	Dominant	None	Place	Collect	before	3	1	5	2	43.25	75	5
B1	Dominant	None	Place	Collect	before	3	1	5	3	63	75	5
B1	Dominant	None	Place	Collect	before	3	1	5	4	58.75	75	5
B1	Dominant	None	Place	Collect	before	3	1	5	5	68.225	75	5
B1	Dominant	None	Place	Collect	before	3	1	5	6	67.75	75	5
B1	Dominant	None	Place	Collect	before	3	1	5	7	66.75	75	5
B1	Dominant	None	Place	Collect	before	3	2	1	1	70.5	75	6
B1	Dominant	None	Place	Collect	before	3	2	1	2	44	75	6
B1	Dominant	None	Place	Collect	before	3	2	1	3	55.225	75	6
B1	Dominant	None	Place	Collect	before	3	2	1	4	31.25	75	6
B1	Dominant	None	Place	Collect	before	3	2	1	5	59.25	75	6
B1	Dominant	None	Place	Collect	before	3	2	1	6	67.05	75	6
B1	Dominant	None	Place	Collect	before	3	2	1	7	70.475	75	6
B1	Dominant	None	Place	Collect	before	3	2	2	1	21.05	75	7
B1	Dominant	None	Place	Collect	before	3	2	2	2	43.025	75	7
B1	Dominant	None	Place	Collect	before	3	2	2	3	79.2	75	7
B1	Dominant	None	Place	Collect	before	3	2	2	4	33.25	75	7
B1	Dominant	None	Place	Collect	before	3	2	2	5	62.025	75	7
B1	Dominant	None	Place	Collect	before	3	2	2	6	51.5	75	7
B1	Dominant	None	Place	Collect	before	3	2	2	7	35.775	75	7
B1	Dominant	None	Place	Collect	before	3	2	3	1	38.25	75	8
B1	Dominant	None	Place	Collect	before	3	2	3	2	45.075	75	8
B1	Dominant	None	Place	Collect	before	3	2	3	3	43.2	75	8
B1	Dominant	None	Place	Collect	before	3	2	3	4	49.5	75	8
B1	Dominant	None	Place	Collect	before	3	2	3	5	59.975	75	8
B1	Dominant	None	Place	Collect	before	3	2	3	6	11.5	75	8
B1	Dominant	None	Place	Collect	before	3	2	3	7	55.05	75	8
B1	Dominant	None	Place	Collect	before	3	2	4	1	51.875	75	9
B1	Dominant	None	Place	Collect	before	3	2	4	2	57.25	75	9
B1	Dominant	None	Place	Collect	before	3	2	4	3	58.125	75	9
B1	Dominant	None	Place	Collect	before	3	2	4	4	16.5	75	9
B1	Dominant	None	Place	Collect	before	3	2	4	5	78.975	75	9
B1	Dominant	None	Place	Collect	before	3	2	4	6	6.975	75	9
B1	Dominant	None	Place	Collect	before	3	2	4	7	48.25	75	9
B1	Dominant	None	Place	Collect	before	3	2	5	1	60.05	75	10
B1	Dominant	None	Place	Collect	before	3	2	5	2	51.3	75	10
B1	Dominant	None	Place	Collect	before	3	2	5	3	61.225	75	10
B1	Dominant	None	Place	Collect	before	3	2	5	4	51.45	75	10
B1	Dominant	None	Place	Collect	before	3	2	5	5	68.725	75	10
B1	Dominant	None	Place	Collect	before	3	2	5	6	49	75	10
B1	Dominant	None	Place	Collect	before	3	2	5	7	55.5	75	10
B1	Dominant	None	Place	Collect	before	3	3	1	1	52.225	75	11
B1	Dominant	None	Place	Collect	before	3	3	1	2	54	75	11
B1	Dominant	None	Place	Collect	before	3	3	1	3	72.475	75	11
B1	Dominant	None	Place	Collect	before	3	3	1	4	48.275	75	11
B1	Dominant	None	Place	Collect	before	3	3	1	5	75.725	75	11
B1	Dominant	None	Place	Collect	before	3	3	1	6	63.25	75	11
B1	Dominant	None	Place	Collect	before	3	3	1	7	69.775	75	11
B1	Dominant	None	Place	Collect	before	3	3	2	1	47.975	75	12
B1	Dominant	None	Place	Collect	before	3	3	2	2	65.25	75	12
B1	Dominant	None	Place	Collect	before	3	3	2	3	54.775	75	12
B1	Dominant	None	Place	Collect	before	3	3	2	4	34.975	75	12
B1	Dominant	None	Place	Collect	before	3	3	2	5	81.15	75	12
B1	Dominant	None	Place	Collect	before	3	3	2	6	75.275	75	12
B1	Dominant	None	Place	Collect	before	3	3	2	7	50	75	12
B1	Dominant	None	Place	Collect	before	3	3	3	1	52.275	75	13
B1	Dominant	None	Place	Collect	before	3	3	3	2	77	75	13
B1	Dominant	None	Place	Collect	before	3	3	3	3	76	75	13
B1	Dominant	None	Place	Collect	before	3	3	3	4	73.225	75	13
B1	Dominant	None	Place	Collect	before	3	3	3	5	7.95	75	13
B1	Dominant	None	Place	Collect	before	3	3	3	6	25.5	75	13
B1	Dominant	None	Place	Collect	before	3	3	3	7	37.2	75	13
B1	Dominant	None	Place	Collect	before	3	3	4	1	41	75	14
B1	Dominant	None	Place	Collect	before	3	3	4	2	71	75	14
B1	Dominant	None	Place	Collect	before	3	3	4	3	29.5	75	14
B1	Dominant	None	Place	Collect	before	3	3	4	4	54.225	75	14
B1	Dominant	None	Place	Collect	before	3	3	4	5	60	75	14
B1	Dominant	None	Place	Collect	before	3	3	4	6	50.275	75	14
B1	Dominant	None	Place	Collect	before	3	3	4	7	57.975	75	14
B1	Dominant	None	Place	Collect	before	3	3	5	1	59.75	75	15
B1	Dominant	None	Place	Collect	before	3	3	5	2	47.15	75	15
B1	Dominant	None	Place	Collect	before	3	3	5	3	61.25	75	15
B1	Dominant	None	Place	Collect	before	3	3	5	4	53.5	75	15
B1	Dominant	None	Place	Collect	before	3	3	5	5	91	75	15
B1	Dominant	None	Place	Collect	before	3	3	5	6	42.75	75	15
B1	Dominant	None	Place	Collect	before	3	3	5	7	99.275	75	15
B1	Dominant	None	Place	Collect	before	3	4	1	1	62.775	75	16
B1	Dominant	None	Place	Collect	before	3	4	1	2	43.55	75	16
B1	Dominant	None	Place	Collect	before	3	4	1	3	69.125	75	16
B1	Dominant	None	Place	Collect	before	3	4	1	4	71.425	75	16
B1	Dominant	None	Place	Collect	before	3	4	1	5	68.375	75	16
B1	Dominant	None	Place	Collect	before	3	4	1	6	53.2	75	16
B1	Dominant	None	Place	Collect	before	3	4	1	7	85.525	75	16
B1	Dominant	None	Place	Collect	before	3	4	2	1	34.025	75	17
B1	Dominant	None	Place	Collect	before	3	4	2	2	47.975	75	17
B1	Dominant	None	Place	Collect	before	3	4	2	3	70.25	75	17
B1	Dominant	None	Place	Collect	before	3	4	2	4	61.55	75	17
B1	Dominant	None	Place	Collect	before	3	4	2	5	68.5	75	17
B1	Dominant	None	Place	Collect	before	3	4	2	6	41.3	75	17
B1	Dominant	None	Place	Collect	before	3	4	2	7	25.025	75	17
B1	Dominant	None	Place	Collect	before	3	4	3	1	62.025	75	18
B1	Dominant	None	Place	Collect	before	3	4	3	2	78.775	75	18
B1	Dominant	None	Place	Collect	before	3	4	3	3	60.425	75	18
B1	Dominant	None	Place	Collect	before	3	4	3	4	67.25	75	18
B1	Dominant	None	Place	Collect	before	3	4	3	5	64.475	75	18
B1	Dominant	None	Place	Collect	before	3	4	3	6	64.725	75	18
B1	Dominant	None	Place	Collect	before	3	4	3	7	58	75	18
B1	Dominant	None	Place	Collect	before	3	4	4	1	54.25	75	19
B1	Dominant	None	Place	Collect	before	3	4	4	2	21.75	75	19
B1	Dominant	None	Place	Collect	before	3	4	4	3	66.825	75	19
B1	Dominant	None	Place	Collect	before	3	4	4	4	43.5	75	19
B1	Dominant	None	Place	Collect	before	3	4	4	5	70.75	75	19
B1	Dominant	None	Place	Collect	before	3	4	4	6	94.5	75	19
B1	Dominant	None	Place	Collect	before	3	4	4	7	82.825	75	19
B1	Dominant	None	Place	Collect	before	3	4	5	1	49.875	75	20
B1	Dominant	None	Place	Collect	before	3	4	5	2	60.425	75	20
B1	Dominant	None	Place	Collect	before	3	4	5	3	52.275	75	20
B1	Dominant	None	Place	Collect	before	3	4	5	4	35	75	20
B1	Dominant	None	Place	Collect	before	3	4	5	5	13.5	75	20
B1	Dominant	None	Place	Collect	before	3	4	5	6	33.225	75	20
B1	Dominant	None	Place	Collect	before	3	4	5	7	43.15	75	20
B1	Dominant	None	Place	Collect	before	4	1	1	1	52	75	1
B1	Dominant	None	Place	Collect	before	4	1	1	2	9.325	75	1
B1	Dominant	None	Place	Collect	before	4	1	1	3	47.5	75	1
B1	Dominant	None	Place	Collect	before	4	1	1	4	54.3	75	1
B1	Dominant	None	Place	Collect	before	4	1	1	5	220.015	75	1
B1	Dominant	None	Place	Collect	before	4	1	1	6	62.5	75	1
B1	Dominant	None	Place	Collect	before	4	1	1	7	61.75	75	1
B1	Dominant	None	Place	Collect	before	4	1	2	1	1.775	75	2
B1	Dominant	None	Place	Collect	before	4	1	2	2	85.7	75	2
B1	Dominant	None	Place	Collect	before	4	1	2	3	22	75	2
B1	Dominant	None	Place	Collect	before	4	1	2	4	3.475	75	2
B1	Dominant	None	Place	Collect	before	4	1	2	5	68.25	75	2
B1	Dominant	None	Place	Collect	before	4	1	2	6	58.725	75	2
B1	Dominant	None	Place	Collect	before	4	1	2	7	50.25	75	2
B1	Dominant	None	Place	Collect	before	4	1	3	1	31.775	75	3
B1	Dominant	None	Place	Collect	before	4	1	3	2	45.725	75	3
B1	Dominant	None	Place	Collect	before	4	1	3	3	48.8	75	3
B1	Dominant	None	Place	Collect	before	4	1	3	4	108.15	75	3
B1	Dominant	None	Place	Collect	before	4	1	3	5	47.475	75	3
B1	Dominant	None	Place	Collect	before	4	1	3	6	58.25	75	3
B1	Dominant	None	Place	Collect	before	4	1	3	7	45.75	75	3
B1	Dominant	None	Place	Collect	before	4	1	4	1	20.225	75	4
B1	Dominant	None	Place	Collect	before	4	1	4	2	37.75	75	4
B1	Dominant	None	Place	Collect	before	4	1	4	3	14.225	75	4
B1	Dominant	None	Place	Collect	before	4	1	4	4	12.45	75	4
B1	Dominant	None	Place	Collect	before	4	1	4	5	391.198	75	4
B1	Dominant	None	Place	Collect	before	4	1	4	6	33.8	75	4
B1	Dominant	None	Place	Collect	before	4	1	4	7	58.775	75	4
B1	Dominant	None	Place	Collect	before	4	1	5	1	52.225	75	5
B1	Dominant	None	Place	Collect	before	4	1	5	2	39.725	75	5
B1	Dominant	None	Place	Collect	before	4	1	5	3	24.925	75	5
B1	Dominant	None	Place	Collect	before	4	1	5	4	106.475	75	5
B1	Dominant	None	Place	Collect	before	4	1	5	5	23.25	75	5
B1	Dominant	None	Place	Collect	before	4	1	5	6	35.3	75	5
B1	Dominant	None	Place	Collect	before	4	1	5	7	49.075	75	5
B1	Dominant	None	Place	Collect	before	4	2	1	1	3.025	75	6
B1	Dominant	None	Place	Collect	before	4	2	1	2	5.475	75	6
B1	Dominant	None	Place	Collect	before	4	2	1	3	2.675	75	6
B1	Dominant	None	Place	Collect	before	4	2	1	4	42.775	75	6
B1	Dominant	None	Place	Collect	before	4	2	1	5	20.225	75	6
B1	Dominant	None	Place	Collect	before	4	2	1	6	2.5	75	6
B1	Dominant	None	Place	Collect	before	4	2	1	7	16.8	75	6
B1	Dominant	None	Place	Collect	before	4	2	2	1	18	75	7
B1	Dominant	None	Place	Collect	before	4	2	2	2	7.8	75	7
B1	Dominant	None	Place	Collect	before	4	2	2	3	16.75	75	7
B1	Dominant	None	Place	Collect	before	4	2	2	4	8	75	7
B1	Dominant	None	Place	Collect	before	4	2	2	5	64.3	75	7
B1	Dominant	None	Place	Collect	before	4	2	2	6	17.925	75	7
B1	Dominant	None	Place	Collect	before	4	2	2	7	9.25	75	7
B1	Dominant	None	Place	Collect	before	4	2	3	1	40	75	8
B1	Dominant	None	Place	Collect	before	4	2	3	2	34	75	8
B1	Dominant	None	Place	Collect	before	4	2	3	3	1.725	75	8
B1	Dominant	None	Place	Collect	before	4	2	3	4	3.025	75	8
B1	Dominant	None	Place	Collect	before	4	2	3	5	72	75	8
B1	Dominant	None	Place	Collect	before	4	2	3	6	68	75	8
B1	Dominant	None	Place	Collect	before	4	2	3	7	26.725	75	8
B1	Dominant	None	Place	Collect	before	4	2	4	1	10.725	75	9
B1	Dominant	None	Place	Collect	before	4	2	4	2	12.75	75	9
B1	Dominant	None	Place	Collect	before	4	2	4	3	5.75	75	9
B1	Dominant	None	Place	Collect	before	4	2	4	4	392.848	75	9
B1	Dominant	None	Place	Collect	before	4	2	4	5	2.125	75	9
B1	Dominant	None	Place	Collect	before	4	2	4	6	3	75	9
B1	Dominant	None	Place	Collect	before	4	2	4	7	2	75	9
B1	Dominant	None	Place	Collect	before	4	2	5	1	16.25	75	10
B1	Dominant	None	Place	Collect	before	4	2	5	2	75.025	75	10
B1	Dominant	None	Place	Collect	before	4	2	5	3	4.5	75	10
B1	Dominant	None	Place	Collect	before	4	2	5	4	62.875	75	10
B1	Dominant	None	Place	Collect	before	4	2	5	5	10.225	75	10
B1	Dominant	None	Place	Collect	before	4	2	5	6	17.475	75	10
B1	Dominant	None	Place	Collect	before	4	2	5	7	26.225	75	10
B1	Dominant	None	Place	Collect	before	4	3	1	1	26.225	75	11
B1	Dominant	None	Place	Collect	before	4	3	1	2	85.7	75	11
B1	Dominant	None	Place	Collect	before	4	3	1	3	80.75	75	11
B1	Dominant	None	Place	Collect	before	4	3	1	4	42.775	75	11
B1	Dominant	None	Place	Collect	before	4	3	1	5	36.775	75	11
B1	Dominant	None	Place	Collect	before	4	3	1	6	51.5	75	11
B1	Dominant	None	Place	Collect	before	4	3	1	7	22.925	75	11
B1	Dominant	None	Place	Collect	before	4	3	2	1	17.95	75	12
B1	Dominant	None	Place	Collect	before	4	3	2	2	15.275	75	12
B1	Dominant	None	Place	Collect	before	4	3	2	3	88.5	75	12
B1	Dominant	None	Place	Collect	before	4	3	2	4	15.25	75	12
B1	Dominant	None	Place	Collect	before	4	3	2	5	34.325	75	12
B1	Dominant	None	Place	Collect	before	4	3	2	6	2.875	75	12
B1	Dominant	None	Place	Collect	before	4	3	2	7	44	75	12
B1	Dominant	None	Place	Collect	before	4	3	3	1	41.775	75	13
B1	Dominant	None	Place	Collect	before	4	3	3	2	36.25	75	13
B1	Dominant	None	Place	Collect	before	4	3	3	3	28.2	75	13
B1	Dominant	None	Place	Collect	before	4	3	3	4	47.325	75	13
B1	Dominant	None	Place	Collect	before	4	3	3	5	54	75	13
B1	Dominant	None	Place	Collect	before	4	3	3	6	31.575	75	13
B1	Dominant	None	Place	Collect	before	4	3	3	7	72.225	75	13
B1	Dominant	None	Place	Collect	before	4	3	4	1	6.5	75	14
B1	Dominant	None	Place	Collect	before	4	3	4	2	31.25	75	14
B1	Dominant	None	Place	Collect	before	4	3	4	3	13	75	14
B1	Dominant	None	Place	Collect	before	4	3	4	4	56.5	75	14
B1	Dominant	None	Place	Collect	before	4	3	4	5	24.975	75	14
B1	Dominant	None	Place	Collect	before	4	3	4	6	3.225	75	14
B1	Dominant	None	Place	Collect	before	4	3	4	7	80.725	75	14
B1	Dominant	None	Place	Collect	before	4	3	5	1	111	75	15
B1	Dominant	None	Place	Collect	before	4	3	5	2	48.375	75	15
B1	Dominant	None	Place	Collect	before	4	3	5	3	70.025	75	15
B1	Dominant	None	Place	Collect	before	4	3	5	4	51.525	75	15
B1	Dominant	None	Place	Collect	before	4	3	5	5	21.95	75	15
B1	Dominant	None	Place	Collect	before	4	3	5	6	79.025	75	15
B1	Dominant	None	Place	Collect	before	4	3	5	7	36.75	75	15
B1	Dominant	None	Place	Collect	before	4	4	1	1	59.6	75	16
B1	Dominant	None	Place	Collect	before	4	4	1	2	6.25	75	16
B1	Dominant	None	Place	Collect	before	4	4	1	3	12.05	75	16
B1	Dominant	None	Place	Collect	before	4	4	1	4	57.75	75	16
B1	Dominant	None	Place	Collect	before	4	4	1	5	35.15	75	16
B1	Dominant	None	Place	Collect	before	4	4	1	6	51.775	75	16
B1	Dominant	None	Place	Collect	before	4	4	1	7	213.25	75	16
B1	Dominant	None	Place	Collect	before	4	4	2	1	9.975	75	17
B1	Dominant	None	Place	Collect	before	4	4	2	2	35.25	75	17
B1	Dominant	None	Place	Collect	before	4	4	2	3	52	75	17
B1	Dominant	None	Place	Collect	before	4	4	2	4	7.225	75	17
B1	Dominant	None	Place	Collect	before	4	4	2	5	351.023	75	17
B1	Dominant	None	Place	Collect	before	4	4	2	6	22.25	75	17
B1	Dominant	None	Place	Collect	before	4	4	2	7	28.525	75	17
B1	Dominant	None	Place	Collect	before	4	4	3	1	51.075	75	18
B1	Dominant	None	Place	Collect	before	4	4	3	2	79.75	75	18
B1	Dominant	None	Place	Collect	before	4	4	3	3	207.092	75	18
B1	Dominant	None	Place	Collect	before	4	4	3	4	24.8	75	18
B1	Dominant	None	Place	Collect	before	4	4	3	5	51.5	75	18
B1	Dominant	None	Place	Collect	before	4	4	3	6	192.465	75	18
B1	Dominant	None	Place	Collect	before	4	4	3	7	112.025	75	18
B1	Dominant	None	Place	Collect	before	4	4	4	1	7.025	75	19
B1	Dominant	None	Place	Collect	before	4	4	4	2	49.475	75	19
B1	Dominant	None	Place	Collect	before	4	4	4	3	34.6	75	19
B1	Dominant	None	Place	Collect	before	4	4	4	4	42.75	75	19
B1	Dominant	None	Place	Collect	before	4	4	4	5	29.25	75	19
B1	Dominant	None	Place	Collect	before	4	4	4	6	53.925	75	19
B1	Dominant	None	Place	Collect	before	4	4	4	7	23.5	75	19
B1	Dominant	None	Place	Collect	before	4	4	5	1	45.525	75	20
B1	Dominant	None	Place	Collect	before	4	4	5	2	68.25	75	20
B1	Dominant	None	Place	Collect	before	4	4	5	3	88.175	75	20
B1	Dominant	None	Place	Collect	before	4	4	5	4	33.475	75	20
B1	Dominant	None	Place	Collect	before	4	4	5	5	81	75	20
B1	Dominant	None	Place	Collect	before	4	4	5	6	57.25	75	20
B1	Dominant	None	Place	Collect	before	4	4	5	7	67.5	75	20
B1	Dominant	None	Place	Collect	before	5	1	1	1	60.875	75	1
B1	Dominant	None	Place	Collect	before	5	1	1	2	62.25	75	1
B1	Dominant	None	Place	Collect	before	5	1	1	3	80.25	75	1
B1	Dominant	None	Place	Collect	before	5	1	1	4	62	75	1
B1	Dominant	None	Place	Collect	before	5	1	1	5	68.625	75	1
B1	Dominant	None	Place	Collect	before	5	1	1	6	42.275	75	1
B1	Dominant	None	Place	Collect	before	5	1	1	7	65.8	75	1
B1	Dominant	None	Place	Collect	before	5	1	2	1	94.475	75	2
B1	Dominant	None	Place	Collect	before	5	1	2	2	83.5	75	2
B1	Dominant	None	Place	Collect	before	5	1	2	3	54.75	75	2
B1	Dominant	None	Place	Collect	before	5	1	2	4	69.75	75	2
B1	Dominant	None	Place	Collect	before	5	1	2	5	28.025	75	2
B1	Dominant	None	Place	Collect	before	5	1	2	6	56.675	75	2
B1	Dominant	None	Place	Collect	before	5	1	2	7	36.625	75	2
B1	Dominant	None	Place	Collect	before	5	1	3	1	33.675	75	3
B1	Dominant	None	Place	Collect	before	5	1	3	2	37.75	75	3
B1	Dominant	None	Place	Collect	before	5	1	3	3	41.75	75	3
B1	Dominant	None	Place	Collect	before	5	1	3	4	67.75	75	3
B1	Dominant	None	Place	Collect	before	5	1	3	5	114.15	75	3
B1	Dominant	None	Place	Collect	before	5	1	3	6	60.25	75	3
B1	Dominant	None	Place	Collect	before	5	1	3	7	1.95	75	3
B1	Dominant	None	Place	Collect	before	5	1	4	1	11.75	75	4
B1	Dominant	None	Place	Collect	before	5	1	4	2	10.55	75	4
B1	Dominant	None	Place	Collect	before	5	1	4	3	39.5	75	4
B1	Dominant	None	Place	Collect	before	5	1	4	4	73	75	4
B1	Dominant	None	Place	Collect	before	5	1	4	5	57.75	75	4
B1	Dominant	None	Place	Collect	before	5	1	4	6	75.75	75	4
B1	Dominant	None	Place	Collect	before	5	1	4	7	46.65	75	4
B1	Dominant	None	Place	Collect	before	5	1	5	1	39.275	75	5
B1	Dominant	None	Place	Collect	before	5	1	5	2	28.525	75	5
B1	Dominant	None	Place	Collect	before	5	1	5	3	41.725	75	5
B1	Dominant	None	Place	Collect	before	5	1	5	4	106.25	75	5
B1	Dominant	None	Place	Collect	before	5	1	5	5	10	75	5
B1	Dominant	None	Place	Collect	before	5	1	5	6	55.75	75	5
B1	Dominant	None	Place	Collect	before	5	1	5	7	130.5	75	5
B1	Dominant	None	Place	Collect	before	5	2	1	1	46.225	75	6
B1	Dominant	None	Place	Collect	before	5	2	1	2	50.25	75	6
B1	Dominant	None	Place	Collect	before	5	2	1	3	81.6	75	6
B1	Dominant	None	Place	Collect	before	5	2	1	4	37.75	75	6
B1	Dominant	None	Place	Collect	before	5	2	1	5	65.075	75	6
B1	Dominant	None	Place	Collect	before	5	2	1	6	15.525	75	6
B1	Dominant	None	Place	Collect	before	5	2	1	7	37.725	75	6
B1	Dominant	None	Place	Collect	before	5	2	2	1	62.975	75	7
B1	Dominant	None	Place	Collect	before	5	2	2	2	40.725	75	7
B1	Dominant	None	Place	Collect	before	5	2	2	3	38.75	75	7
B1	Dominant	None	Place	Collect	before	5	2	2	4	57.25	75	7
B1	Dominant	None	Place	Collect	before	5	2	2	5	37.025	75	7
B1	Dominant	None	Place	Collect	before	5	2	2	6	52.75	75	7
B1	Dominant	None	Place	Collect	before	5	2	2	7	65.75	75	7
B1	Dominant	None	Place	Collect	before	5	2	3	1	72.75	75	8
B1	Dominant	None	Place	Collect	before	5	2	3	2	39.775	75	8
B1	Dominant	None	Place	Collect	before	5	2	3	3	58.65	75	8
B1	Dominant	None	Place	Collect	before	5	2	3	4	87.8	75	8
B1	Dominant	None	Place	Collect	before	5	2	3	5	93.025	75	8
B1	Dominant	None	Place	Collect	before	5	2	3	6	10.225	75	8
B1	Dominant	None	Place	Collect	before	5	2	3	7	42.025	75	8
B1	Dominant	None	Place	Collect	before	5	2	4	1	317.423	75	9
B1	Dominant	None	Place	Collect	before	5	2	4	2	110.725	75	9
B1	Dominant	None	Place	Collect	before	5	2	4	3	119.483	75	9
B1	Dominant	None	Place	Collect	before	5	2	4	4	135.512	75	9
B1	Dominant	None	Place	Collect	before	5	2	4	5	77.5	75	9
B1	Dominant	None	Place	Collect	before	5	2	4	6	88.3	75	9
B1	Dominant	None	Place	Collect	before	5	2	4	7	52.75	75	9
B1	Dominant	None	Place	Collect	before	5	2	5	1	51.5	75	10
B1	Dominant	None	Place	Collect	before	5	2	5	2	347.823	75	10
B1	Dominant	None	Place	Collect	before	5	2	5	3	128.25	75	10
B1	Dominant	None	Place	Collect	before	5	2	5	4	95.225	75	10
B1	Dominant	None	Place	Collect	before	5	2	5	5	96	75	10
B1	Dominant	None	Place	Collect	before	5	2	5	6	39.675	75	10
B1	Dominant	None	Place	Collect	before	5	2	5	7	17.975	75	10
B1	Dominant	None	Place	Collect	before	5	3	1	1	30	75	11
B1	Dominant	None	Place	Collect	before	5	3	1	2	36.575	75	11
B1	Dominant	None	Place	Collect	before	5	3	1	3	67.25	75	11
B1	Dominant	None	Place	Collect	before	5	3	1	4	58.675	75	11
B1	Dominant	None	Place	Collect	before	5	3	1	5	134.25	75	11
B1	Dominant	None	Place	Collect	before	5	3	1	6	4.25	75	11
B1	Dominant	None	Place	Collect	before	5	3	1	7	55.525	75	11
B1	Dominant	None	Place	Collect	before	5	3	2	1	10.525	75	12
B1	Dominant	None	Place	Collect	before	5	3	2	2	56.9	75	12
B1	Dominant	None	Place	Collect	before	5	3	2	3	58.25	75	12
B1	Dominant	None	Place	Collect	before	5	3	2	4	64.5	75	12
B1	Dominant	None	Place	Collect	before	5	3	2	5	31.475	75	12
B1	Dominant	None	Place	Collect	before	5	3	2	6	30.125	75	12
B1	Dominant	None	Place	Collect	before	5	3	2	7	10.775	75	12
B1	Dominant	None	Place	Collect	before	5	3	3	1	23.725	75	13
B1	Dominant	None	Place	Collect	before	5	3	3	2	46.025	75	13
B1	Dominant	None	Place	Collect	before	5	3	3	3	31.875	75	13
B1	Dominant	None	Place	Collect	before	5	3	3	4	50.45	75	13
B1	Dominant	None	Place	Collect	before	5	3	3	5	89.075	75	13
B1	Dominant	None	Place	Collect	before	5	3	3	6	39.075	75	13
B1	Dominant	None	Place	Collect	before	5	3	3	7	66.75	75	13
B1	Dominant	None	Place	Collect	before	5	3	4	1	72.775	75	14
B1	Dominant	None	Place	Collect	before	5	3	4	2	113.725	75	14
B1	Dominant	None	Place	Collect	before	5	3	4	3	15.1	75	14
B1	Dominant	None	Place	Collect	before	5	3	4	4	44.025	75	14
B1	Dominant	None	Place	Collect	before	5	3	4	5	32.95	75	14
B1	Dominant	None	Place	Collect	before	5	3	4	6	5.25	75	14
B1	Dominant	None	Place	Collect	before	5	3	4	7	93.25	75	14
B1	Dominant	None	Place	Collect	before	5	3	5	1	33.025	75	15
B1	Dominant	None	Place	Collect	before	5	3	5	2	2.225	75	15
B1	Dominant	None	Place	Collect	before	5	3	5	3	60.3	75	15
B1	Dominant	None	Place	Collect	before	5	3	5	4	16.375	75	15
B1	Dominant	None	Place	Collect	before	5	3	5	5	65.75	75	15
B1	Dominant	None	Place	Collect	before	5	3	5	6	48.5	75	15
B1	Dominant	None	Place	Collect	before	5	3	5	7	75.75	75	15
B1	Dominant	None	Place	Collect	before	5	4	1	1	12.975	75	16
B1	Dominant	None	Place	Collect	before	5	4	1	2	69.25	75	16
B1	Dominant	None	Place	Collect	before	5	4	1	3	54.425	75	16
B1	Dominant	None	Place	Collect	before	5	4	1	4	22.375	75	16
B1	Dominant	None	Place	Collect	before	5	4	1	5	42.725	75	16
B1	Dominant	None	Place	Collect	before	5	4	1	6	48.25	75	16
B1	Dominant	None	Place	Collect	before	5	4	1	7	52.5	75	16
B1	Dominant	None	Place	Collect	before	5	4	2	1	64.975	75	17
B1	Dominant	None	Place	Collect	before	5	4	2	2	24.5	75	17
B1	Dominant	None	Place	Collect	before	5	4	2	3	343.327	75	17
B1	Dominant	None	Place	Collect	before	5	4	2	4	68.525	75	17
B1	Dominant	None	Place	Collect	before	5	4	2	5	94.55	75	17
B1	Dominant	None	Place	Collect	before	5	4	2	6	37.8	75	17
B1	Dominant	None	Place	Collect	before	5	4	2	7	51.9	75	17
B1	Dominant	None	Place	Collect	before	5	4	3	1	44.25	75	18
B1	Dominant	None	Place	Collect	before	5	4	3	2	35.475	75	18
B1	Dominant	None	Place	Collect	before	5	4	3	3	74.025	75	18
B1	Dominant	None	Place	Collect	before	5	4	3	4	33.525	75	18
B1	Dominant	None	Place	Collect	before	5	4	3	5	51.45	75	18
B1	Dominant	None	Place	Collect	before	5	4	3	6	55.725	75	18
B1	Dominant	None	Place	Collect	before	5	4	3	7	54.95	75	18
B1	Dominant	None	Place	Collect	before	5	4	4	1	95.375	75	19
B1	Dominant	None	Place	Collect	before	5	4	4	2	109.5	75	19
B1	Dominant	None	Place	Collect	before	5	4	4	3	71.425	75	19
B1	Dominant	None	Place	Collect	before	5	4	4	4	104.5	75	19
B1	Dominant	None	Place	Collect	before	5	4	4	5	96.775	75	19
B1	Dominant	None	Place	Collect	before	5	4	4	6	101.325	75	19
B1	Dominant	None	Place	Collect	before	5	4	4	7	60.4	75	19
B1	Dominant	None	Place	Collect	before	5	4	5	1	16	75	20
B1	Dominant	None	Place	Collect	before	5	4	5	2	19.625	75	20
B1	Dominant	None	Place	Collect	before	5	4	5	3	69.375	75	20
B1	Dominant	None	Place	Collect	before	5	4	5	4	86.975	75	20
B1	Dominant	None	Place	Collect	before	5	4	5	5	48.125	75	20
B1	Dominant	None	Place	Collect	before	5	4	5	6	58.3	75	20
B1	Dominant	None	Place	Collect	before	5	4	5	7	12.75	75	20
B1	Dominant	None	Place	Collect	before	6	1	1	1	22	75	1
B1	Dominant	None	Place	Collect	before	6	1	1	2	84.5	75	1
B1	Dominant	None	Place	Collect	before	6	1	1	3	98.5	75	1
B1	Dominant	None	Place	Collect	before	6	1	1	4	104.725	75	1
B1	Dominant	None	Place	Collect	before	6	1	1	5	59.7	75	1
B1	Dominant	None	Place	Collect	before	6	1	1	6	97.75	75	1
B1	Dominant	None	Place	Collect	before	6	1	1	7	102.25	75	1
B1	Dominant	None	Place	Collect	before	6	1	2	1	106.875	75	2
B1	Dominant	None	Place	Collect	before	6	1	2	2	113.225	75	2
B1	Dominant	None	Place	Collect	before	6	1	2	3	132.25	75	2
B1	Dominant	None	Place	Collect	before	6	1	2	4	57.475	75	2
B1	Dominant	None	Place	Collect	before	6	1	2	5	90.325	75	2
B1	Dominant	None	Place	Collect	before	6	1	2	6	106.325	75	2
B1	Dominant	None	Place	Collect	before	6	1	2	7	76.25	75	2
B1	Dominant	None	Place	Collect	before	6	1	3	1	53.25	75	3
B1	Dominant	None	Place	Collect	before	6	1	3	2	53	75	3
B1	Dominant	None	Place	Collect	before	6	1	3	3	94.25	75	3
B1	Dominant	None	Place	Collect	before	6	1	3	4	101.2	75	3
B1	Dominant	None	Place	Collect	before	6	1	3	5	46.75	75	3
B1	Dominant	None	Place	Collect	before	6	1	3	6	81.5	75	3
B1	Dominant	None	Place	Collect	before	6	1	3	7	60.5	75	3
B1	Dominant	None	Place	Collect	before	6	1	4	1	41	75	4
B1	Dominant	None	Place	Collect	before	6	1	4	2	63.275	75	4
B1	Dominant	None	Place	Collect	before	6	1	4	3	56.025	75	4
B1	Dominant	None	Place	Collect	before	6	1	4	4	67.275	75	4
B1	Dominant	None	Place	Collect	before	6	1	4	5	55.95	75	4
B1	Dominant	None	Place	Collect	before	6	1	4	6	79.325	75	4
B1	Dominant	None	Place	Collect	before	6	1	4	7	42.75	75	4
B1	Dominant	None	Place	Collect	before	6	1	5	1	34.5	75	5
B1	Dominant	None	Place	Collect	before	6	1	5	2	56.55	75	5
B1	Dominant	None	Place	Collect	before	6	1	5	3	1	75	5
B1	Dominant	None	Place	Collect	before	6	1	5	4	42.1	75	5
B1	Dominant	None	Place	Collect	before	6	1	5	5	47.225	75	5
B1	Dominant	None	Place	Collect	before	6	1	5	6	121.25	75	5
B1	Dominant	None	Place	Collect	before	6	1	5	7	70.525	75	5
B1	Dominant	None	Place	Collect	before	6	2	1	1	52.05	75	6
B1	Dominant	None	Place	Collect	before	6	2	1	2	67.525	75	6
B1	Dominant	None	Place	Collect	before	6	2	1	3	79.75	75	6
B1	Dominant	None	Place	Collect	before	6	2	1	4	40	75	6
B1	Dominant	None	Place	Collect	before	6	2	1	5	38.75	75	6
B1	Dominant	None	Place	Collect	before	6	2	1	6	45.55	75	6
B1	Dominant	None	Place	Collect	before	6	2	1	7	38.75	75	6
B1	Dominant	None	Place	Collect	before	6	2	2	1	74.675	75	7
B1	Dominant	None	Place	Collect	before	6	2	2	2	43.25	75	7
B1	Dominant	None	Place	Collect	before	6	2	2	3	18.825	75	7
B1	Dominant	None	Place	Collect	before	6	2	2	4	30.75	75	7
B1	Dominant	None	Place	Collect	before	6	2	2	5	42.25	75	7
B1	Dominant	None	Place	Collect	before	6	2	2	6	49.225	75	7
B1	Dominant	None	Place	Collect	before	6	2	2	7	75.5	75	7
B1	Dominant	None	Place	Collect	before	6	2	3	1	103.3	75	8
B1	Dominant	None	Place	Collect	before	6	2	3	2	72	75	8
B1	Dominant	None	Place	Collect	before	6	2	3	3	116.275	75	8
B1	Dominant	None	Place	Collect	before	6	2	3	4	120.025	75	8
B1	Dominant	None	Place	Collect	before	6	2	3	5	62	75	8
B1	Dominant	None	Place	Collect	before	6	2	3	6	73.25	75	8
B1	Dominant	None	Place	Collect	before	6	2	3	7	22	75	8
B1	Dominant	None	Place	Collect	before	6	2	4	1	124.35	75	9
B1	Dominant	None	Place	Collect	before	6	2	4	2	88.25	75	9
B1	Dominant	None	Place	Collect	before	6	2	4	3	82.675	75	9
B1	Dominant	None	Place	Collect	before	6	2	4	4	77.175	75	9
B1	Dominant	None	Place	Collect	before	6	2	4	5	77.1	75	9
B1	Dominant	None	Place	Collect	before	6	2	4	6	48	75	9
B1	Dominant	None	Place	Collect	before	6	2	4	7	68.525	75	9
B1	Dominant	None	Place	Collect	before	6	2	5	1	96	75	10
B1	Dominant	None	Place	Collect	before	6	2	5	2	87.125	75	10
B1	Dominant	None	Place	Collect	before	6	2	5	3	32.25	75	10
B1	Dominant	None	Place	Collect	before	6	2	5	4	54	75	10
B1	Dominant	None	Place	Collect	before	6	2	5	5	46.475	75	10
B1	Dominant	None	Place	Collect	before	6	2	5	6	109.525	75	10
B1	Dominant	None	Place	Collect	before	6	2	5	7	59.75	75	10
B1	Dominant	None	Place	Collect	before	6	3	1	1	83.05	75	11
B1	Dominant	None	Place	Collect	before	6	3	1	2	42.25	75	11
B1	Dominant	None	Place	Collect	before	6	3	1	3	45.8	75	11
B1	Dominant	None	Place	Collect	before	6	3	1	4	83.75	75	11
B1	Dominant	None	Place	Collect	before	6	3	1	5	76.45	75	11
B1	Dominant	None	Place	Collect	before	6	3	1	6	57.3	75	11
B1	Dominant	None	Place	Collect	before	6	3	1	7	55.6	75	11
B1	Dominant	None	Place	Collect	before	6	3	2	1	74.1	75	12
B1	Dominant	None	Place	Collect	before	6	3	2	2	58.025	75	12
B1	Dominant	None	Place	Collect	before	6	3	2	3	60.75	75	12
B1	Dominant	None	Place	Collect	before	6	3	2	4	69.225	75	12
B1	Dominant	None	Place	Collect	before	6	3	2	5	18.25	75	12
B1	Dominant	None	Place	Collect	before	6	3	2	6	60.925	75	12
B1	Dominant	None	Place	Collect	before	6	3	2	7	63.425	75	12
B1	Dominant	None	Place	Collect	before	6	3	3	1	43.975	75	13
B1	Dominant	None	Place	Collect	before	6	3	3	2	103.525	75	13
B1	Dominant	None	Place	Collect	before	6	3	3	3	59.225	75	13
B1	Dominant	None	Place	Collect	before	6	3	3	4	45.725	75	13
B1	Dominant	None	Place	Collect	before	6	3	3	5	48.1	75	13
B1	Dominant	None	Place	Collect	before	6	3	3	6	30.2	75	13
B1	Dominant	None	Place	Collect	before	6	3	3	7	68.75	75	13
B1	Dominant	None	Place	Collect	before	6	3	4	1	74	75	14
B1	Dominant	None	Place	Collect	before	6	3	4	2	1.475	75	14
B1	Dominant	None	Place	Collect	before	6	3	4	3	56.5	75	14
B1	Dominant	None	Place	Collect	before	6	3	4	4	89.225	75	14
B1	Dominant	None	Place	Collect	before	6	3	4	5	58.775	75	14
B1	Dominant	None	Place	Collect	before	6	3	4	6	31.025	75	14
B1	Dominant	None	Place	Collect	before	6	3	4	7	69.675	75	14
B1	Dominant	None	Place	Collect	before	6	3	5	1	53.25	75	15
B1	Dominant	None	Place	Collect	before	6	3	5	2	96.275	75	15
B1	Dominant	None	Place	Collect	before	6	3	5	3	41.75	75	15
B1	Dominant	None	Place	Collect	before	6	3	5	4	111.925	75	15
B1	Dominant	None	Place	Collect	before	6	3	5	5	56.175	75	15
B1	Dominant	None	Place	Collect	before	6	3	5	6	80.425	75	15
B1	Dominant	None	Place	Collect	before	6	3	5	7	83.5	75	15
B1	Dominant	None	Place	Collect	before	6	4	1	1	40.5	75	16
B1	Dominant	None	Place	Collect	before	6	4	1	2	6.7	75	16
B1	Dominant	None	Place	Collect	before	6	4	1	3	23.75	75	16
B1	Dominant	None	Place	Collect	before	6	4	1	4	85	75	16
B1	Dominant	None	Place	Collect	before	6	4	1	5	97.525	75	16
B1	Dominant	None	Place	Collect	before	6	4	1	6	27.75	75	16
B1	Dominant	None	Place	Collect	before	6	4	1	7	92.725	75	16
B1	Dominant	None	Place	Collect	before	6	4	2	1	62.75	75	17
B1	Dominant	None	Place	Collect	before	6	4	2	2	75.5	75	17
B1	Dominant	None	Place	Collect	before	6	4	2	3	58.275	75	17
B1	Dominant	None	Place	Collect	before	6	4	2	4	48.2	75	17
B1	Dominant	None	Place	Collect	before	6	4	2	5	63.75	75	17
B1	Dominant	None	Place	Collect	before	6	4	2	6	40.85	75	17
B1	Dominant	None	Place	Collect	before	6	4	2	7	73.225	75	17
B1	Dominant	None	Place	Collect	before	6	4	3	1	103.025	75	18
B1	Dominant	None	Place	Collect	before	6	4	3	2	110.588	75	18
B1	Dominant	None	Place	Collect	before	6	4	3	3	107.925	75	18
B1	Dominant	None	Place	Collect	before	6	4	3	4	112.775	75	18
B1	Dominant	None	Place	Collect	before	6	4	3	5	123.25	75	18
B1	Dominant	None	Place	Collect	before	6	4	3	6	134.65	75	18
B1	Dominant	None	Place	Collect	before	6	4	3	7	126.75	75	18
B1	Dominant	None	Place	Collect	before	6	4	4	1	108.975	75	19
B1	Dominant	None	Place	Collect	before	6	4	4	2	87.425	75	19
B1	Dominant	None	Place	Collect	before	6	4	4	3	34.025	75	19
B1	Dominant	None	Place	Collect	before	6	4	4	4	70	75	19
B1	Dominant	None	Place	Collect	before	6	4	4	5	80	75	19
B1	Dominant	None	Place	Collect	before	6	4	4	6	74	75	19
B1	Dominant	None	Place	Collect	before	6	4	4	7	84.5	75	19
B1	Dominant	None	Place	Collect	before	6	4	5	1	112.75	75	20
B1	Dominant	None	Place	Collect	before	6	4	5	2	49.275	75	20
B1	Dominant	None	Place	Collect	before	6	4	5	3	93.75	75	20
B1	Dominant	None	Place	Collect	before	6	4	5	4	45.5	75	20
B1	Dominant	None	Place	Collect	before	6	4	5	5	59.275	75	20
B1	Dominant	None	Place	Collect	before	6	4	5	6	50	75	20
B1	Dominant	None	Place	Collect	before	6	4	5	7	75.475	75	20
B1	Dominant	None	Place	Collect	before	1	1	1	1	298.923	50	1
B1	Dominant	None	Place	Collect	before	1	1	1	2	296.998	50	1
B1	Dominant	None	Place	Collect	before	1	1	1	3	317.044	50	1
B1	Dominant	None	Place	Collect	before	1	1	1	4	304.439	50	1
B1	Dominant	None	Place	Collect	before	1	1	1	5	108.225	50	1
B1	Dominant	None	Place	Collect	before	1	1	1	6	59	50	1
B1	Dominant	None	Place	Collect	before	1	1	1	7	44.225	50	1
B1	Dominant	None	Place	Collect	before	1	1	2	1	302.998	50	2
B1	Dominant	None	Place	Collect	before	1	1	2	2	115.25	50	2
B1	Dominant	None	Place	Collect	before	1	1	2	3	11.95	50	2
B1	Dominant	None	Place	Collect	before	1	1	2	4	45.0425	50	2
B1	Dominant	None	Place	Collect	before	1	1	2	5	108.75	50	2
B1	Dominant	None	Place	Collect	before	1	1	2	6	327.998	50	2
B1	Dominant	None	Place	Collect	before	1	1	2	7	153.575	50	2
B1	Dominant	None	Place	Collect	before	1	1	3	1	315.998	50	3
B1	Dominant	None	Place	Collect	before	1	1	3	2	164.5	50	3
B1	Dominant	None	Place	Collect	before	1	1	3	3	313.025	50	3
B1	Dominant	None	Place	Collect	before	1	1	3	4	55.5	50	3
B1	Dominant	None	Place	Collect	before	1	1	3	5	277.998	50	3
B1	Dominant	None	Place	Collect	before	1	1	3	6	96.025	50	3
B1	Dominant	None	Place	Collect	before	1	1	3	7	292.973	50	3
B1	Dominant	None	Place	Collect	before	1	1	4	1	115.75	50	4
B1	Dominant	None	Place	Collect	before	1	1	4	2	280.7	50	4
B1	Dominant	None	Place	Collect	before	1	1	4	3	284.998	50	4
B1	Dominant	None	Place	Collect	before	1	1	4	4	127.025	50	4
B1	Dominant	None	Place	Collect	before	1	1	4	5	94.275	50	4
B1	Dominant	None	Place	Collect	before	1	1	4	6	281.998	50	4
B1	Dominant	None	Place	Collect	before	1	1	4	7	127.15	50	4
B1	Dominant	None	Place	Collect	before	1	1	5	1	89.775	50	5
B1	Dominant	None	Place	Collect	before	1	1	5	2	250.037	50	5
B1	Dominant	None	Place	Collect	before	1	1	5	3	157	50	5
B1	Dominant	None	Place	Collect	before	1	1	5	4	123.025	50	5
B1	Dominant	None	Place	Collect	before	1	1	5	5	321.033	50	5
B1	Dominant	None	Place	Collect	before	1	1	5	6	298.005	50	5
B1	Dominant	None	Place	Collect	before	1	1	5	7	141.525	50	5
B1	Dominant	None	Place	Collect	before	1	2	1	1	47.875	50	6
B1	Dominant	None	Place	Collect	before	1	2	1	2	15.225	50	6
B1	Dominant	None	Place	Collect	before	1	2	1	3	112.525	50	6
B1	Dominant	None	Place	Collect	before	1	2	1	4	291.998	50	6
B1	Dominant	None	Place	Collect	before	1	2	1	5	128.975	50	6
B1	Dominant	None	Place	Collect	before	1	2	1	6	88	50	6
B1	Dominant	None	Place	Collect	before	1	2	1	7	310.007	50	6
B1	Dominant	None	Place	Collect	before	1	2	2	1	55.5	50	7
B1	Dominant	None	Place	Collect	before	1	2	2	2	135	50	7
B1	Dominant	None	Place	Collect	before	1	2	2	3	43.25	50	7
B1	Dominant	None	Place	Collect	before	1	2	2	4	265.048	50	7
B1	Dominant	None	Place	Collect	before	1	2	2	5	95.975	50	7
B1	Dominant	None	Place	Collect	before	1	2	2	6	180.575	50	7
B1	Dominant	None	Place	Collect	before	1	2	2	7	88.7	50	7
B1	Dominant	None	Place	Collect	before	1	2	3	1	25.5	50	8
B1	Dominant	None	Place	Collect	before	1	2	3	2	291.998	50	8
B1	Dominant	None	Place	Collect	before	1	2	3	3	127.75	50	8
B1	Dominant	None	Place	Collect	before	1	2	3	4	286.782	50	8
B1	Dominant	None	Place	Collect	before	1	2	3	5	45.025	50	8
B1	Dominant	None	Place	Collect	before	1	2	3	6	324.948	50	8
B1	Dominant	None	Place	Collect	before	1	2	3	7	297.998	50	8
B1	Dominant	None	Place	Collect	before	1	2	4	1	130.45	50	9
B1	Dominant	None	Place	Collect	before	1	2	4	2	166.7	50	9
B1	Dominant	None	Place	Collect	before	1	2	4	3	98.325	50	9
B1	Dominant	None	Place	Collect	before	1	2	4	4	105.375	50	9
B1	Dominant	None	Place	Collect	before	1	2	4	5	68.75	50	9
B1	Dominant	None	Place	Collect	before	1	2	4	6	84.6	50	9
B1	Dominant	None	Place	Collect	before	1	2	4	7	60.755	50	9
B1	Dominant	None	Place	Collect	before	1	2	5	1	115.525	50	10
B1	Dominant	None	Place	Collect	before	1	2	5	2	113.025	50	10
B1	Dominant	None	Place	Collect	before	1	2	5	3	286.998	50	10
B1	Dominant	None	Place	Collect	before	1	2	5	4	268.998	50	10
B1	Dominant	None	Place	Collect	before	1	2	5	5	289.998	50	10
B1	Dominant	None	Place	Collect	before	1	2	5	6	272.5	50	10
B1	Dominant	None	Place	Collect	before	1	2	5	7	301.973	50	10
B1	Dominant	None	Place	Collect	before	1	3	1	1	76.98	50	11
B1	Dominant	None	Place	Collect	before	1	3	1	2	57.775	50	11
B1	Dominant	None	Place	Collect	before	1	3	1	3	83.95	50	11
B1	Dominant	None	Place	Collect	before	1	3	1	4	93.725	50	11
B1	Dominant	None	Place	Collect	before	1	3	1	5	45.6	50	11
B1	Dominant	None	Place	Collect	before	1	3	1	6	75.775	50	11
B1	Dominant	None	Place	Collect	before	1	3	1	7	74.5	50	11
B1	Dominant	None	Place	Collect	before	1	3	2	1	63.525	50	12
B1	Dominant	None	Place	Collect	before	1	3	2	2	110.75	50	12
B1	Dominant	None	Place	Collect	before	1	3	2	3	286.423	50	12
B1	Dominant	None	Place	Collect	before	1	3	2	4	326.998	50	12
B1	Dominant	None	Place	Collect	before	1	3	2	5	221.975	50	12
B1	Dominant	None	Place	Collect	before	1	3	2	6	347.923	50	12
B1	Dominant	None	Place	Collect	before	1	3	2	7	67.675	50	12
B1	Dominant	None	Place	Collect	before	1	3	3	1	97	50	13
B1	Dominant	None	Place	Collect	before	1	3	3	2	123.75	50	13
B1	Dominant	None	Place	Collect	before	1	3	3	3	29	50	13
B1	Dominant	None	Place	Collect	before	1	3	3	4	73	50	13
B1	Dominant	None	Place	Collect	before	1	3	3	5	309.498	50	13
B1	Dominant	None	Place	Collect	before	1	3	3	6	120.85	50	13
B1	Dominant	None	Place	Collect	before	1	3	3	7	39.25	50	13
B1	Dominant	None	Place	Collect	before	1	3	4	1	154.25	50	14
B1	Dominant	None	Place	Collect	before	1	3	4	2	269.998	50	14
B1	Dominant	None	Place	Collect	before	1	3	4	3	296.997	50	14
B1	Dominant	None	Place	Collect	before	1	3	4	4	90.275	50	14
B1	Dominant	None	Place	Collect	before	1	3	4	5	317	50	14
B1	Dominant	None	Place	Collect	before	1	3	4	6	315.975	50	14
B1	Dominant	None	Place	Collect	before	1	3	4	7	187.975	50	14
B1	Dominant	None	Place	Collect	before	1	3	5	1	133.505	50	15
B1	Dominant	None	Place	Collect	before	1	3	5	2	44.765	50	15
B1	Dominant	None	Place	Collect	before	1	3	5	3	17.0075	50	15
B1	Dominant	None	Place	Collect	before	1	3	5	4	41.225	50	15
B1	Dominant	None	Place	Collect	before	1	3	5	5	123	50	15
B1	Dominant	None	Place	Collect	before	1	3	5	6	214.015	50	15
B1	Dominant	None	Place	Collect	before	1	3	5	7	107.73	50	15
B1	Dominant	None	Place	Collect	before	1	4	1	1	38.235	50	16
B1	Dominant	None	Place	Collect	before	1	4	1	2	11.1575	50	16
B1	Dominant	None	Place	Collect	before	1	4	1	3	90.48	50	16
B1	Dominant	None	Place	Collect	before	1	4	1	4	52.025	50	16
B1	Dominant	None	Place	Collect	before	1	4	1	5	104.047	50	16
B1	Dominant	None	Place	Collect	before	1	4	1	6	70.2675	50	16
B1	Dominant	None	Place	Collect	before	1	4	1	7	8.8975	50	16
B1	Dominant	None	Place	Collect	before	1	4	2	1	63.5375	50	17
B1	Dominant	None	Place	Collect	before	1	4	2	2	41.75	50	17
B1	Dominant	None	Place	Collect	before	1	4	2	3	35.75	50	17
B1	Dominant	None	Place	Collect	before	1	4	2	4	21.95	50	17
B1	Dominant	None	Place	Collect	before	1	4	2	5	74.745	50	17
B1	Dominant	None	Place	Collect	before	1	4	2	6	297.998	50	17
B1	Dominant	None	Place	Collect	before	1	4	2	7	0.945	50	17
B1	Dominant	None	Place	Collect	before	1	4	3	1	83.4575	50	18
B1	Dominant	None	Place	Collect	before	1	4	3	2	196.252	50	18
B1	Dominant	None	Place	Collect	before	1	4	3	3	46.4925	50	18
B1	Dominant	None	Place	Collect	before	1	4	3	4	44.25	50	18
B1	Dominant	None	Place	Collect	before	1	4	3	5	160.762	50	18
B1	Dominant	None	Place	Collect	before	1	4	3	6	258.798	50	18
B1	Dominant	None	Place	Collect	before	1	4	3	7	57.62	50	18
B1	Dominant	None	Place	Collect	before	1	4	4	1	123.445	50	19
B1	Dominant	None	Place	Collect	before	1	4	4	2	73.8375	50	19
B1	Dominant	None	Place	Collect	before	1	4	4	3	69.2525	50	19
B1	Dominant	None	Place	Collect	before	1	4	4	4	67.25	50	19
B1	Dominant	None	Place	Collect	before	1	4	4	5	130.245	50	19
B1	Dominant	None	Place	Collect	before	1	4	4	6	94.9875	50	19
B1	Dominant	None	Place	Collect	before	1	4	4	7	23.475	50	19
B1	Dominant	None	Place	Collect	before	1	4	5	1	26.5275	50	20
B1	Dominant	None	Place	Collect	before	1	4	5	2	4.805	50	20
B1	Dominant	None	Place	Collect	before	1	4	5	3	2.4675	50	20
B1	Dominant	None	Place	Collect	before	1	4	5	4	168.452	50	20
B1	Dominant	None	Place	Collect	before	1	4	5	5	130.14	50	20
B1	Dominant	None	Place	Collect	before	1	4	5	6	120.275	50	20
B1	Dominant	None	Place	Collect	before	1	4	5	7	118.225	50	20
B1	Dominant	None	Place	Collect	before	2	1	1	1	92.0825	50	1
B1	Dominant	None	Place	Collect	before	2	1	1	2	122.25	50	1
B1	Dominant	None	Place	Collect	before	2	1	1	3	32	50	1
B1	Dominant	None	Place	Collect	before	2	1	1	4	68.525	50	1
B1	Dominant	None	Place	Collect	before	2	1	1	5	149.025	50	1
B1	Dominant	None	Place	Collect	before	2	1	1	6	55.475	50	1
B1	Dominant	None	Place	Collect	before	2	1	1	7	18.625	50	1
B1	Dominant	None	Place	Collect	before	2	1	2	1	44.925	50	2
B1	Dominant	None	Place	Collect	before	2	1	2	2	18.725	50	2
B1	Dominant	None	Place	Collect	before	2	1	2	3	30.425	50	2
B1	Dominant	None	Place	Collect	before	2	1	2	4	132.225	50	2
B1	Dominant	None	Place	Collect	before	2	1	2	5	94.475	50	2
B1	Dominant	None	Place	Collect	before	2	1	2	6	136.825	50	2
B1	Dominant	None	Place	Collect	before	2	1	2	7	57.95	50	2
B1	Dominant	None	Place	Collect	before	2	1	3	1	111.2	50	3
B1	Dominant	None	Place	Collect	before	2	1	3	2	109.25	50	3
B1	Dominant	None	Place	Collect	before	2	1	3	3	60.475	50	3
B1	Dominant	None	Place	Collect	before	2	1	3	4	16.475	50	3
B1	Dominant	None	Place	Collect	before	2	1	3	5	22.025	50	3
B1	Dominant	None	Place	Collect	before	2	1	3	6	104.75	50	3
B1	Dominant	None	Place	Collect	before	2	1	3	7	37.5	50	3
B1	Dominant	None	Place	Collect	before	2	1	4	1	87.225	50	4
B1	Dominant	None	Place	Collect	before	2	1	4	2	107.525	50	4
B1	Dominant	None	Place	Collect	before	2	1	4	3	72.5	50	4
B1	Dominant	None	Place	Collect	before	2	1	4	4	34.75	50	4
B1	Dominant	None	Place	Collect	before	2	1	4	5	119.75	50	4
B1	Dominant	None	Place	Collect	before	2	1	4	6	116.832	50	4
B1	Dominant	None	Place	Collect	before	2	1	4	7	68.525	50	4
B1	Dominant	None	Place	Collect	before	2	1	5	1	106.05	50	5
B1	Dominant	None	Place	Collect	before	2	1	5	2	78.25	50	5
B1	Dominant	None	Place	Collect	before	2	1	5	3	97.5	50	5
B1	Dominant	None	Place	Collect	before	2	1	5	4	30.325	50	5
B1	Dominant	None	Place	Collect	before	2	1	5	5	316.998	50	5
B1	Dominant	None	Place	Collect	before	2	1	5	6	92.5	50	5
B1	Dominant	None	Place	Collect	before	2	1	5	7	77.175	50	5
B1	Dominant	None	Place	Collect	before	2	2	1	1	112.575	50	6
B1	Dominant	None	Place	Collect	before	2	2	1	2	141.475	50	6
B1	Dominant	None	Place	Collect	before	2	2	1	3	100.55	50	6
B1	Dominant	None	Place	Collect	before	2	2	1	4	3.275	50	6
B1	Dominant	None	Place	Collect	before	2	2	1	5	62.775	50	6
B1	Dominant	None	Place	Collect	before	2	2	1	6	127.275	50	6
B1	Dominant	None	Place	Collect	before	2	2	1	7	68.225	50	6
B1	Dominant	None	Place	Collect	before	2	2	2	1	49.25	50	7
B1	Dominant	None	Place	Collect	before	2	2	2	2	26.775	50	7
B1	Dominant	None	Place	Collect	before	2	2	2	3	49.825	50	7
B1	Dominant	None	Place	Collect	before	2	2	2	4	23.425	50	7
B1	Dominant	None	Place	Collect	before	2	2	2	5	82.775	50	7
B1	Dominant	None	Place	Collect	before	2	2	2	6	77.25	50	7
B1	Dominant	None	Place	Collect	before	2	2	2	7	32.75	50	7
B1	Dominant	None	Place	Collect	before	2	2	3	1	53.5	50	8
B1	Dominant	None	Place	Collect	before	2	2	3	2	75.75	50	8
B1	Dominant	None	Place	Collect	before	2	2	3	3	15.775	50	8
B1	Dominant	None	Place	Collect	before	2	2	3	4	132.275	50	8
B1	Dominant	None	Place	Collect	before	2	2	3	5	147.65	50	8
B1	Dominant	None	Place	Collect	before	2	2	3	6	23.75	50	8
B1	Dominant	None	Place	Collect	before	2	2	3	7	119.475	50	8
B1	Dominant	None	Place	Collect	before	2	2	4	1	271.998	50	9
B1	Dominant	None	Place	Collect	before	2	2	4	2	45	50	9
B1	Dominant	None	Place	Collect	before	2	2	4	3	116.275	50	9
B1	Dominant	None	Place	Collect	before	2	2	4	4	351.359	50	9
B1	Dominant	None	Place	Collect	before	2	2	4	5	312.998	50	9
B1	Dominant	None	Place	Collect	before	2	2	4	6	106.225	50	9
B1	Dominant	None	Place	Collect	before	2	2	4	7	82.15	50	9
B1	Dominant	None	Place	Collect	before	2	2	5	1	86.675	50	10
B1	Dominant	None	Place	Collect	before	2	2	5	2	118.225	50	10
B1	Dominant	None	Place	Collect	before	2	2	5	3	111.25	50	10
B1	Dominant	None	Place	Collect	before	2	2	5	4	7.55	50	10
B1	Dominant	None	Place	Collect	before	2	2	5	5	78.025	50	10
B1	Dominant	None	Place	Collect	before	2	2	5	6	48.35	50	10
B1	Dominant	None	Place	Collect	before	2	2	5	7	79.25	50	10
B1	Dominant	None	Place	Collect	before	2	3	1	1	37.925	50	11
B1	Dominant	None	Place	Collect	before	2	3	1	2	133	50	11
B1	Dominant	None	Place	Collect	before	2	3	1	3	96.5	50	11
B1	Dominant	None	Place	Collect	before	2	3	1	4	60.925	50	11
B1	Dominant	None	Place	Collect	before	2	3	1	5	374.973	50	11
B1	Dominant	None	Place	Collect	before	2	3	1	6	93.25	50	11
B1	Dominant	None	Place	Collect	before	2	3	1	7	87.275	50	11
B1	Dominant	None	Place	Collect	before	2	3	2	1	37.75	50	12
B1	Dominant	None	Place	Collect	before	2	3	2	2	46.55	50	12
B1	Dominant	None	Place	Collect	before	2	3	2	3	107.75	50	12
B1	Dominant	None	Place	Collect	before	2	3	2	4	121.75	50	12
B1	Dominant	None	Place	Collect	before	2	3	2	5	1.5	50	12
B1	Dominant	None	Place	Collect	before	2	3	2	6	137.65	50	12
B1	Dominant	None	Place	Collect	before	2	3	2	7	144.5	50	12
B1	Dominant	None	Place	Collect	before	2	3	3	1	74.25	50	13
B1	Dominant	None	Place	Collect	before	2	3	3	2	107	50	13
B1	Dominant	None	Place	Collect	before	2	3	3	3	62.525	50	13
B1	Dominant	None	Place	Collect	before	2	3	3	4	99.625	50	13
B1	Dominant	None	Place	Collect	before	2	3	3	5	13.66	50	13
B1	Dominant	None	Place	Collect	before	2	3	3	6	123	50	13
B1	Dominant	None	Place	Collect	before	2	3	3	7	170.775	50	13
B1	Dominant	None	Place	Collect	before	2	3	4	1	29.55	50	14
B1	Dominant	None	Place	Collect	before	2	3	4	2	31.225	50	14
B1	Dominant	None	Place	Collect	before	2	3	4	3	148.975	50	14
B1	Dominant	None	Place	Collect	before	2	3	4	4	73.25	50	14
B1	Dominant	None	Place	Collect	before	2	3	4	5	61.725	50	14
B1	Dominant	None	Place	Collect	before	2	3	4	6	150.25	50	14
B1	Dominant	None	Place	Collect	before	2	3	4	7	89.275	50	14
B1	Dominant	None	Place	Collect	before	2	3	5	1	84	50	15
B1	Dominant	None	Place	Collect	before	2	3	5	2	15.225	50	15
B1	Dominant	None	Place	Collect	before	2	3	5	3	78.275	50	15
B1	Dominant	None	Place	Collect	before	2	3	5	4	37.6	50	15
B1	Dominant	None	Place	Collect	before	2	3	5	5	20.025	50	15
B1	Dominant	None	Place	Collect	before	2	3	5	6	13.2525	50	15
B1	Dominant	None	Place	Collect	before	2	3	5	7	61.025	50	15
B1	Dominant	None	Place	Collect	before	2	4	1	1	91.75	50	16
B1	Dominant	None	Place	Collect	before	2	4	1	2	87.425	50	16
B1	Dominant	None	Place	Collect	before	2	4	1	3	117.5	50	16
B1	Dominant	None	Place	Collect	before	2	4	1	4	83.25	50	16
B1	Dominant	None	Place	Collect	before	2	4	1	5	109.5	50	16
B1	Dominant	None	Place	Collect	before	2	4	1	6	102.15	50	16
B1	Dominant	None	Place	Collect	before	2	4	1	7	97.775	50	16
B1	Dominant	None	Place	Collect	before	2	4	2	1	120.325	50	17
B1	Dominant	None	Place	Collect	before	2	4	2	2	39.725	50	17
B1	Dominant	None	Place	Collect	before	2	4	2	3	92.525	50	17
B1	Dominant	None	Place	Collect	before	2	4	2	4	77.95	50	17
B1	Dominant	None	Place	Collect	before	2	4	2	5	58.725	50	17
B1	Dominant	None	Place	Collect	before	2	4	2	6	89.25	50	17
B1	Dominant	None	Place	Collect	before	2	4	2	7	57.475	50	17
B1	Dominant	None	Place	Collect	before	2	4	3	1	114.75	50	18
B1	Dominant	None	Place	Collect	before	2	4	3	2	85.5	50	18
B1	Dominant	None	Place	Collect	before	2	4	3	3	104.5	50	18
B1	Dominant	None	Place	Collect	before	2	4	3	4	89.875	50	18
B1	Dominant	None	Place	Collect	before	2	4	3	5	28.725	50	18
B1	Dominant	None	Place	Collect	before	2	4	3	6	45.25	50	18
B1	Dominant	None	Place	Collect	before	2	4	3	7	64.5	50	18
B1	Dominant	None	Place	Collect	before	2	4	4	1	112.5	50	19
B1	Dominant	None	Place	Collect	before	2	4	4	2	162.275	50	19
B1	Dominant	None	Place	Collect	before	2	4	4	3	99.5	50	19
B1	Dominant	None	Place	Collect	before	2	4	4	4	105.475	50	19
B1	Dominant	None	Place	Collect	before	2	4	4	5	73.3	50	19
B1	Dominant	None	Place	Collect	before	2	4	4	6	129.6	50	19
B1	Dominant	None	Place	Collect	before	2	4	4	7	36	50	19
B1	Dominant	None	Place	Collect	before	2	4	5	1	96.575	50	20
B1	Dominant	None	Place	Collect	before	2	4	5	2	97.575	50	20
B1	Dominant	None	Place	Collect	before	2	4	5	3	83.55	50	20
B1	Dominant	None	Place	Collect	before	2	4	5	4	52.55	50	20
B1	Dominant	None	Place	Collect	before	2	4	5	5	92.275	50	20
B1	Dominant	None	Place	Collect	before	2	4	5	6	50.75	50	20
B1	Dominant	None	Place	Collect	before	2	4	5	7	77.05	50	20
B1	Dominant	None	Place	Collect	before	3	1	1	1	94.25	50	1
B1	Dominant	None	Place	Collect	before	3	1	1	2	147.7	50	1
B1	Dominant	None	Place	Collect	before	3	1	1	3	114.65	50	1
B1	Dominant	None	Place	Collect	before	3	1	1	4	101.025	50	1
B1	Dominant	None	Place	Collect	before	3	1	1	5	93.275	50	1
B1	Dominant	None	Place	Collect	before	3	1	1	6	111.375	50	1
B1	Dominant	None	Place	Collect	before	3	1	1	7	61	50	1
B1	Dominant	None	Place	Collect	before	3	1	2	1	136.725	50	2
B1	Dominant	None	Place	Collect	before	3	1	2	2	79.55	50	2
B1	Dominant	None	Place	Collect	before	3	1	2	3	87.25	50	2
B1	Dominant	None	Place	Collect	before	3	1	2	4	63.3	50	2
B1	Dominant	None	Place	Collect	before	3	1	2	5	120	50	2
B1	Dominant	None	Place	Collect	before	3	1	2	6	63.975	50	2
B1	Dominant	None	Place	Collect	before	3	1	2	7	77.5	50	2
B1	Dominant	None	Place	Collect	before	3	1	3	1	120.975	50	3
B1	Dominant	None	Place	Collect	before	3	1	3	2	85.5	50	3
B1	Dominant	None	Place	Collect	before	3	1	3	3	144.5	50	3
B1	Dominant	None	Place	Collect	before	3	1	3	4	103.55	50	3
B1	Dominant	None	Place	Collect	before	3	1	3	5	86.275	50	3
B1	Dominant	None	Place	Collect	before	3	1	3	6	67	50	3
B1	Dominant	None	Place	Collect	before	3	1	3	7	85.7	50	3
B1	Dominant	None	Place	Collect	before	3	1	4	1	69.475	50	4
B1	Dominant	None	Place	Collect	before	3	1	4	2	57.05	50	4
B1	Dominant	None	Place	Collect	before	3	1	4	3	74.175	50	4
B1	Dominant	None	Place	Collect	before	3	1	4	4	45.775	50	4
B1	Dominant	None	Place	Collect	before	3	1	4	5	76.5	50	4
B1	Dominant	None	Place	Collect	before	3	1	4	6	104.75	50	4
B1	Dominant	None	Place	Collect	before	3	1	4	7	125.425	50	4
B1	Dominant	None	Place	Collect	before	3	1	5	1	124.275	50	5
B1	Dominant	None	Place	Collect	before	3	1	5	2	72.75	50	5
B1	Dominant	None	Place	Collect	before	3	1	5	3	119	50	5
B1	Dominant	None	Place	Collect	before	3	1	5	4	93.525	50	5
B1	Dominant	None	Place	Collect	before	3	1	5	5	92.25	50	5
B1	Dominant	None	Place	Collect	before	3	1	5	6	96	50	5
B1	Dominant	None	Place	Collect	before	3	1	5	7	90.3	50	5
B1	Dominant	None	Place	Collect	before	3	2	1	1	77.15	50	6
B1	Dominant	None	Place	Collect	before	3	2	1	2	16	50	6
B1	Dominant	None	Place	Collect	before	3	2	1	3	105.025	50	6
B1	Dominant	None	Place	Collect	before	3	2	1	4	51.5	50	6
[truncated: 23,201 more rows]
