# Supplementary material for: Acute Loss of Tactile Input Leads to General Compensatory Changes in Eye–Hand Coordination during Object Manipulation
Source: eNeuro. 2025 Sep 25;12(9):ENEURO.0487-23.2025. doi: 10.1523/ENEURO.0487-23.2025 (PMC12494028; doi:10.1523/ENEURO.0487-23.2025)
Supplement: Extended Data — The file Code_and_Data.zip includes all code and data used to perform the analyses presented in this manuscript. The .R scripts contain the packages used and the filenames corresponding to the data and the structure of each model. Download Extended Data, ZIP file. [file eneuro-12-ENEURO.0487-23.2025-s014.zip › GazeIndex_LMM_table_ProgressBefore_PlaceDeliver_exp1.xlsx]

## Sheet: Sheet1
Condition	Block	Hand	Drug	Phase	Action	Subject	Round	mmDifference	Progress	Series	Trials	Series_in_block
ControlPre	B1	Dominant	None	Place	Deliver	1	1	28.23	100	1	1	1
ControlPre	B1	Dominant	None	Place	Deliver	1	1	87.01	100	1	2	1
ControlPre	B1	Dominant	None	Place	Deliver	1	1	16.2625	100	1	3	1
ControlPre	B1	Dominant	None	Place	Deliver	1	1	2.5	100	1	4	1
ControlPre	B1	Dominant	None	Place	Deliver	1	1	42.75	100	1	5	1
ControlPre	B1	Dominant	None	Place	Deliver	1	1	66.505	100	1	6	1
ControlPre	B1	Dominant	None	Place	Deliver	1	1	100.26	100	1	7	1
ControlPre	B1	Dominant	None	Place	Deliver	1	1	236.998	100	1	8	1
ControlPre	B1	Dominant	None	Place	Deliver	1	1	255.998	100	2	1	2
ControlPre	B1	Dominant	None	Place	Deliver	1	1	22.055	100	2	2	2
ControlPre	B1	Dominant	None	Place	Deliver	1	1	14.225	100	2	3	2
ControlPre	B1	Dominant	None	Place	Deliver	1	1	33.225	100	2	4	2
ControlPre	B1	Dominant	None	Place	Deliver	1	1	118.507	100	2	5	2
ControlPre	B1	Dominant	None	Place	Deliver	1	1	62.915	100	2	6	2
ControlPre	B1	Dominant	None	Place	Deliver	1	1	62.3225	100	2	7	2
ControlPre	B1	Dominant	None	Place	Deliver	1	1	78.7425	100	2	8	2
ControlPre	B1	Dominant	None	Place	Deliver	1	1	0.75	100	3	1	3
ControlPre	B1	Dominant	None	Place	Deliver	1	1	130.257	100	3	2	3
ControlPre	B1	Dominant	None	Place	Deliver	1	1	11.75	100	3	3	3
ControlPre	B1	Dominant	None	Place	Deliver	1	1	49.7825	100	3	4	3
ControlPre	B1	Dominant	None	Place	Deliver	1	1	38.74	100	3	5	3
ControlPre	B1	Dominant	None	Place	Deliver	1	1	130.005	100	3	6	3
ControlPre	B1	Dominant	None	Place	Deliver	1	1	105.517	100	3	7	3
ControlPre	B1	Dominant	None	Place	Deliver	1	1	98.7475	100	3	8	3
ControlPre	B1	Dominant	None	Place	Deliver	1	1	55.5	100	4	1	4
ControlPre	B1	Dominant	None	Place	Deliver	1	1	3.5	100	4	2	4
ControlPre	B1	Dominant	None	Place	Deliver	1	1	42.695	100	4	3	4
ControlPre	B1	Dominant	None	Place	Deliver	1	1	12.74	100	4	4	4
ControlPre	B1	Dominant	None	Place	Deliver	1	1	83.985	100	4	5	4
ControlPre	B1	Dominant	None	Place	Deliver	1	1	5.795	100	4	6	4
ControlPre	B1	Dominant	None	Place	Deliver	1	1	2.985	100	4	7	4
ControlPre	B1	Dominant	None	Place	Deliver	1	1	62.7625	100	4	8	4
ControlPre	B1	Dominant	None	Place	Deliver	1	1	7.49	100	5	1	5
ControlPre	B1	Dominant	None	Place	Deliver	1	1	61.025	100	5	2	5
ControlPre	B1	Dominant	None	Place	Deliver	1	1	20.515	100	5	3	5
ControlPre	B1	Dominant	None	Place	Deliver	1	1	58.99	100	5	4	5
ControlPre	B1	Dominant	None	Place	Deliver	1	1	8.4675	100	5	5	5
ControlPre	B1	Dominant	None	Place	Deliver	1	1	51.51	100	5	6	5
ControlPre	B1	Dominant	None	Place	Deliver	1	1	23.0225	100	5	7	5
ControlPre	B1	Dominant	None	Place	Deliver	1	1	7.2375	100	5	8	5
ControlPre	B1	Dominant	None	Place	Deliver	1	2	19	100	1	1	6
ControlPre	B1	Dominant	None	Place	Deliver	1	2	62.5	100	1	2	6
ControlPre	B1	Dominant	None	Place	Deliver	1	2	81.7475	100	1	3	6
ControlPre	B1	Dominant	None	Place	Deliver	1	2	68.7125	100	1	4	6
ControlPre	B1	Dominant	None	Place	Deliver	1	2	38.485	100	1	5	6
ControlPre	B1	Dominant	None	Place	Deliver	1	2	9.75	100	1	6	6
ControlPre	B1	Dominant	None	Place	Deliver	1	2	57.745	100	1	7	6
ControlPre	B1	Dominant	None	Place	Deliver	1	2	50.725	100	1	8	6
ControlPre	B1	Dominant	None	Place	Deliver	1	2	37.5	100	2	1	7
ControlPre	B1	Dominant	None	Place	Deliver	1	2	58.2475	100	2	2	7
ControlPre	B1	Dominant	None	Place	Deliver	1	2	20.68	100	2	3	7
ControlPre	B1	Dominant	None	Place	Deliver	1	2	55.0025	100	2	4	7
ControlPre	B1	Dominant	None	Place	Deliver	1	2	23.8075	100	2	5	7
ControlPre	B1	Dominant	None	Place	Deliver	1	2	47.9975	100	2	6	7
ControlPre	B1	Dominant	None	Place	Deliver	1	2	53.705	100	2	7	7
ControlPre	B1	Dominant	None	Place	Deliver	1	2	77.4475	100	2	8	7
ControlPre	B1	Dominant	None	Place	Deliver	1	2	97.255	100	3	1	8
ControlPre	B1	Dominant	None	Place	Deliver	1	2	73.3625	100	3	2	8
ControlPre	B1	Dominant	None	Place	Deliver	1	2	0.9975	100	3	3	8
ControlPre	B1	Dominant	None	Place	Deliver	1	2	37.495	100	3	4	8
ControlPre	B1	Dominant	None	Place	Deliver	1	2	73	100	3	5	8
ControlPre	B1	Dominant	None	Place	Deliver	1	2	124.98	100	3	6	8
ControlPre	B1	Dominant	None	Place	Deliver	1	2	7.76	100	3	7	8
ControlPre	B1	Dominant	None	Place	Deliver	1	2	103.5	100	3	8	8
ControlPre	B1	Dominant	None	Place	Deliver	1	2	8.5	100	4	1	9
ControlPre	B1	Dominant	None	Place	Deliver	1	2	49.3	100	4	2	9
ControlPre	B1	Dominant	None	Place	Deliver	1	2	53.7525	100	4	3	9
ControlPre	B1	Dominant	None	Place	Deliver	1	2	48.25	100	4	4	9
ControlPre	B1	Dominant	None	Place	Deliver	1	2	1.0075	100	4	5	9
ControlPre	B1	Dominant	None	Place	Deliver	1	2	44.745	100	4	6	9
ControlPre	B1	Dominant	None	Place	Deliver	1	2	4.2825	100	4	7	9
ControlPre	B1	Dominant	None	Place	Deliver	1	2	77.9925	100	4	8	9
ControlPre	B1	Dominant	None	Place	Deliver	1	2	41.73	100	5	1	10
ControlPre	B1	Dominant	None	Place	Deliver	1	2	0.55	100	5	2	10
ControlPre	B1	Dominant	None	Place	Deliver	1	2	0.2525	100	5	3	10
ControlPre	B1	Dominant	None	Place	Deliver	1	2	24.2475	100	5	4	10
ControlPre	B1	Dominant	None	Place	Deliver	1	2	57.2475	100	5	5	10
ControlPre	B1	Dominant	None	Place	Deliver	1	2	6.98	100	5	6	10
ControlPre	B1	Dominant	None	Place	Deliver	1	2	20.24	100	5	7	10
ControlPre	B1	Dominant	None	Place	Deliver	1	2	41.25	100	5	8	10
ControlPre	B1	Dominant	None	Place	Deliver	1	3	7.5	100	1	1	11
ControlPre	B1	Dominant	None	Place	Deliver	1	3	130.5	100	1	2	11
ControlPre	B1	Dominant	None	Place	Deliver	1	3	30.255	100	1	3	11
ControlPre	B1	Dominant	None	Place	Deliver	1	3	11.7475	100	1	4	11
ControlPre	B1	Dominant	None	Place	Deliver	1	3	5.27	100	1	5	11
ControlPre	B1	Dominant	None	Place	Deliver	1	3	7.975	100	1	6	11
ControlPre	B1	Dominant	None	Place	Deliver	1	3	17.495	100	1	7	11
ControlPre	B1	Dominant	None	Place	Deliver	1	3	76.51	100	1	8	11
ControlPre	B1	Dominant	None	Place	Deliver	1	3	120.267	100	2	1	12
ControlPre	B1	Dominant	None	Place	Deliver	1	3	37.275	100	2	2	12
ControlPre	B1	Dominant	None	Place	Deliver	1	3	126.79	100	2	3	12
ControlPre	B1	Dominant	None	Place	Deliver	1	3	68.275	100	2	4	12
ControlPre	B1	Dominant	None	Place	Deliver	1	3	6.255	100	2	5	12
ControlPre	B1	Dominant	None	Place	Deliver	1	3	19.2375	100	2	6	12
ControlPre	B1	Dominant	None	Place	Deliver	1	3	6.97	100	2	7	12
ControlPre	B1	Dominant	None	Place	Deliver	1	3	56.4675	100	2	8	12
ControlPre	B1	Dominant	None	Place	Deliver	1	3	21.25	100	3	1	13
ControlPre	B1	Dominant	None	Place	Deliver	1	3	59.025	100	3	2	13
ControlPre	B1	Dominant	None	Place	Deliver	1	3	1.7675	100	3	3	13
ControlPre	B1	Dominant	None	Place	Deliver	1	3	31.525	100	3	4	13
ControlPre	B1	Dominant	None	Place	Deliver	1	3	45.9975	100	3	5	13
ControlPre	B1	Dominant	None	Place	Deliver	1	3	21.2	100	3	6	13
ControlPre	B1	Dominant	None	Place	Deliver	1	3	11.01	100	3	7	13
ControlPre	B1	Dominant	None	Place	Deliver	1	3	2.505	100	3	8	13
ControlPre	B1	Dominant	None	Place	Deliver	1	3	116.007	100	4	1	14
ControlPre	B1	Dominant	None	Place	Deliver	1	3	7	100	4	2	14
ControlPre	B1	Dominant	None	Place	Deliver	1	3	14.5025	100	4	3	14
ControlPre	B1	Dominant	None	Place	Deliver	1	3	36.425	100	4	4	14
ControlPre	B1	Dominant	None	Place	Deliver	1	3	7.76	100	4	5	14
ControlPre	B1	Dominant	None	Place	Deliver	1	3	118.987	100	4	6	14
ControlPre	B1	Dominant	None	Place	Deliver	1	3	18.7425	100	4	7	14
ControlPre	B1	Dominant	None	Place	Deliver	1	3	174.935	100	4	8	14
ControlPre	B1	Dominant	None	Place	Deliver	1	3	22.275	100	5	1	15
ControlPre	B1	Dominant	None	Place	Deliver	1	3	23.75	100	5	2	15
ControlPre	B1	Dominant	None	Place	Deliver	1	3	2.02	100	5	3	15
ControlPre	B1	Dominant	None	Place	Deliver	1	3	29.7525	100	5	4	15
ControlPre	B1	Dominant	None	Place	Deliver	1	3	67.8075	100	5	5	15
ControlPre	B1	Dominant	None	Place	Deliver	1	3	11.9275	100	5	6	15
ControlPre	B1	Dominant	None	Place	Deliver	1	3	11.4825	100	5	7	15
ControlPre	B1	Dominant	None	Place	Deliver	1	3	4.2775	100	5	8	15
ControlPre	B1	Dominant	None	Place	Deliver	1	4	32.9	100	1	1	16
ControlPre	B1	Dominant	None	Place	Deliver	1	4	4.475	100	1	2	16
ControlPre	B1	Dominant	None	Place	Deliver	1	4	86.7625	100	1	3	16
ControlPre	B1	Dominant	None	Place	Deliver	1	4	33.265	100	1	4	16
ControlPre	B1	Dominant	None	Place	Deliver	1	4	52.2775	100	1	5	16
ControlPre	B1	Dominant	None	Place	Deliver	1	4	7.975	100	1	6	16
ControlPre	B1	Dominant	None	Place	Deliver	1	4	7.2575	100	1	7	16
ControlPre	B1	Dominant	None	Place	Deliver	1	4	85.4925	100	1	8	16
ControlPre	B1	Dominant	None	Place	Deliver	1	4	5.775	100	2	1	17
ControlPre	B1	Dominant	None	Place	Deliver	1	4	9.475	100	2	2	17
ControlPre	B1	Dominant	None	Place	Deliver	1	4	1.77	100	2	3	17
ControlPre	B1	Dominant	None	Place	Deliver	1	4	19.975	100	2	4	17
ControlPre	B1	Dominant	None	Place	Deliver	1	4	2.4775	100	2	5	17
ControlPre	B1	Dominant	None	Place	Deliver	1	4	11.025	100	2	6	17
ControlPre	B1	Dominant	None	Place	Deliver	1	4	10.9925	100	2	7	17
ControlPre	B1	Dominant	None	Place	Deliver	1	4	2.9525	100	2	8	17
ControlPre	B1	Dominant	None	Place	Deliver	1	4		100	3	1	18
ControlPre	B1	Dominant	None	Place	Deliver	1	4		100	3	2	18
ControlPre	B1	Dominant	None	Place	Deliver	1	4		100	3	3	18
ControlPre	B1	Dominant	None	Place	Deliver	1	4		100	3	4	18
ControlPre	B1	Dominant	None	Place	Deliver	1	4		100	3	5	18
ControlPre	B1	Dominant	None	Place	Deliver	1	4		100	3	6	18
ControlPre	B1	Dominant	None	Place	Deliver	1	4		100	3	7	18
ControlPre	B1	Dominant	None	Place	Deliver	1	4		100	3	8	18
ControlPre	B1	Dominant	None	Place	Deliver	1	4	27.25	100	4	1	19
ControlPre	B1	Dominant	None	Place	Deliver	1	4	55.495	100	4	2	19
ControlPre	B1	Dominant	None	Place	Deliver	1	4	14.25	100	4	3	19
ControlPre	B1	Dominant	None	Place	Deliver	1	4	13.2575	100	4	4	19
ControlPre	B1	Dominant	None	Place	Deliver	1	4	9.9925	100	4	5	19
ControlPre	B1	Dominant	None	Place	Deliver	1	4	31.5025	100	4	6	19
ControlPre	B1	Dominant	None	Place	Deliver	1	4	0.0025	100	4	7	19
ControlPre	B1	Dominant	None	Place	Deliver	1	4	18.6175	100	4	8	19
ControlPre	B1	Dominant	None	Place	Deliver	1	4	58.25	100	5	1	20
ControlPre	B1	Dominant	None	Place	Deliver	1	4	94.7525	100	5	2	20
ControlPre	B1	Dominant	None	Place	Deliver	1	4	3.995	100	5	3	20
ControlPre	B1	Dominant	None	Place	Deliver	1	4	117.763	100	5	4	20
ControlPre	B1	Dominant	None	Place	Deliver	1	4	47.26	100	5	5	20
ControlPre	B1	Dominant	None	Place	Deliver	1	4	17.9975	100	5	6	20
ControlPre	B1	Dominant	None	Place	Deliver	1	4	4.1125	100	5	7	20
ControlPre	B1	Dominant	None	Place	Deliver	1	4	26.5025	100	5	8	20
ControlPre	B1	Dominant	None	Place	Deliver	2	1	4.02	100	1	1	1
ControlPre	B1	Dominant	None	Place	Deliver	2	1	0.2525	100	1	2	1
ControlPre	B1	Dominant	None	Place	Deliver	2	1	27.745	100	1	3	1
ControlPre	B1	Dominant	None	Place	Deliver	2	1	18.5	100	1	4	1
ControlPre	B1	Dominant	None	Place	Deliver	2	1	1.7475	100	1	5	1
ControlPre	B1	Dominant	None	Place	Deliver	2	1	15.5025	100	1	6	1
ControlPre	B1	Dominant	None	Place	Deliver	2	1	31.7925	100	1	7	1
ControlPre	B1	Dominant	None	Place	Deliver	2	1	68.4875	100	1	8	1
ControlPre	B1	Dominant	None	Place	Deliver	2	1	10.0025	100	2	1	2
ControlPre	B1	Dominant	None	Place	Deliver	2	1	12.7475	100	2	2	2
ControlPre	B1	Dominant	None	Place	Deliver	2	1	22.2575	100	2	3	2
ControlPre	B1	Dominant	None	Place	Deliver	2	1	18.25	100	2	4	2
ControlPre	B1	Dominant	None	Place	Deliver	2	1	12.2525	100	2	5	2
ControlPre	B1	Dominant	None	Place	Deliver	2	1	26.73	100	2	6	2
ControlPre	B1	Dominant	None	Place	Deliver	2	1	39.79	100	2	7	2
ControlPre	B1	Dominant	None	Place	Deliver	2	1	46.275	100	2	8	2
ControlPre	B1	Dominant	None	Place	Deliver	2	1		100	3	1	3
ControlPre	B1	Dominant	None	Place	Deliver	2	1		100	3	2	3
ControlPre	B1	Dominant	None	Place	Deliver	2	1		100	3	3	3
ControlPre	B1	Dominant	None	Place	Deliver	2	1		100	3	4	3
ControlPre	B1	Dominant	None	Place	Deliver	2	1		100	3	5	3
ControlPre	B1	Dominant	None	Place	Deliver	2	1		100	3	6	3
ControlPre	B1	Dominant	None	Place	Deliver	2	1		100	3	7	3
ControlPre	B1	Dominant	None	Place	Deliver	2	1		100	3	8	3
ControlPre	B1	Dominant	None	Place	Deliver	2	1	15.255	100	4	1	4
ControlPre	B1	Dominant	None	Place	Deliver	2	1	15.255	100	4	2	4
ControlPre	B1	Dominant	None	Place	Deliver	2	1	12.4275	100	4	3	4
ControlPre	B1	Dominant	None	Place	Deliver	2	1	19.775	100	4	4	4
ControlPre	B1	Dominant	None	Place	Deliver	2	1	19.86	100	4	5	4
ControlPre	B1	Dominant	None	Place	Deliver	2	1	9.495	100	4	6	4
ControlPre	B1	Dominant	None	Place	Deliver	2	1	9.9825	100	4	7	4
ControlPre	B1	Dominant	None	Place	Deliver	2	1	6.25	100	4	8	4
ControlPre	B1	Dominant	None	Place	Deliver	2	1		100	5	1	5
ControlPre	B1	Dominant	None	Place	Deliver	2	1		100	5	2	5
ControlPre	B1	Dominant	None	Place	Deliver	2	1		100	5	3	5
ControlPre	B1	Dominant	None	Place	Deliver	2	1		100	5	4	5
ControlPre	B1	Dominant	None	Place	Deliver	2	1		100	5	5	5
ControlPre	B1	Dominant	None	Place	Deliver	2	1		100	5	6	5
ControlPre	B1	Dominant	None	Place	Deliver	2	1		100	5	7	5
ControlPre	B1	Dominant	None	Place	Deliver	2	1		100	5	8	5
ControlPre	B1	Dominant	None	Place	Deliver	2	2		100	1	1	6
ControlPre	B1	Dominant	None	Place	Deliver	2	2		100	1	2	6
ControlPre	B1	Dominant	None	Place	Deliver	2	2		100	1	3	6
ControlPre	B1	Dominant	None	Place	Deliver	2	2		100	1	4	6
ControlPre	B1	Dominant	None	Place	Deliver	2	2		100	1	5	6
ControlPre	B1	Dominant	None	Place	Deliver	2	2		100	1	6	6
ControlPre	B1	Dominant	None	Place	Deliver	2	2		100	1	7	6
ControlPre	B1	Dominant	None	Place	Deliver	2	2		100	1	8	6
ControlPre	B1	Dominant	None	Place	Deliver	2	2		100	2	1	7
ControlPre	B1	Dominant	None	Place	Deliver	2	2		100	2	2	7
ControlPre	B1	Dominant	None	Place	Deliver	2	2		100	2	3	7
ControlPre	B1	Dominant	None	Place	Deliver	2	2		100	2	4	7
ControlPre	B1	Dominant	None	Place	Deliver	2	2		100	2	5	7
ControlPre	B1	Dominant	None	Place	Deliver	2	2		100	2	6	7
ControlPre	B1	Dominant	None	Place	Deliver	2	2		100	2	7	7
ControlPre	B1	Dominant	None	Place	Deliver	2	2		100	2	8	7
ControlPre	B1	Dominant	None	Place	Deliver	2	2	15.2425	100	3	1	8
ControlPre	B1	Dominant	None	Place	Deliver	2	2	27.7625	100	3	2	8
ControlPre	B1	Dominant	None	Place	Deliver	2	2	22.7475	100	3	3	8
ControlPre	B1	Dominant	None	Place	Deliver	2	2	4.475	100	3	4	8
ControlPre	B1	Dominant	None	Place	Deliver	2	2	25.4975	100	3	5	8
ControlPre	B1	Dominant	None	Place	Deliver	2	2	3.04	100	3	6	8
ControlPre	B1	Dominant	None	Place	Deliver	2	2	20.45	100	3	7	8
ControlPre	B1	Dominant	None	Place	Deliver	2	2	31.0025	100	3	8	8
ControlPre	B1	Dominant	None	Place	Deliver	2	2		100	4	1	9
ControlPre	B1	Dominant	None	Place	Deliver	2	2		100	4	2	9
ControlPre	B1	Dominant	None	Place	Deliver	2	2		100	4	3	9
ControlPre	B1	Dominant	None	Place	Deliver	2	2		100	4	4	9
ControlPre	B1	Dominant	None	Place	Deliver	2	2		100	4	5	9
ControlPre	B1	Dominant	None	Place	Deliver	2	2		100	4	6	9
ControlPre	B1	Dominant	None	Place	Deliver	2	2		100	4	7	9
ControlPre	B1	Dominant	None	Place	Deliver	2	2		100	4	8	9
ControlPre	B1	Dominant	None	Place	Deliver	2	2	13.24	100	5	1	10
ControlPre	B1	Dominant	None	Place	Deliver	2	2	16.7525	100	5	2	10
ControlPre	B1	Dominant	None	Place	Deliver	2	2	11.25	100	5	3	10
ControlPre	B1	Dominant	None	Place	Deliver	2	2	18.75	100	5	4	10
ControlPre	B1	Dominant	None	Place	Deliver	2	2	1.52	100	5	5	10
ControlPre	B1	Dominant	None	Place	Deliver	2	2	25.49	100	5	6	10
ControlPre	B1	Dominant	None	Place	Deliver	2	2	44.01	100	5	7	10
ControlPre	B1	Dominant	None	Place	Deliver	2	2	7.25	100	5	8	10
ControlPre	B1	Dominant	None	Place	Deliver	2	3	17.015	100	1	1	11
ControlPre	B1	Dominant	None	Place	Deliver	2	3	15.4975	100	1	2	11
ControlPre	B1	Dominant	None	Place	Deliver	2	3	11.2525	100	1	3	11
ControlPre	B1	Dominant	None	Place	Deliver	2	3	1	100	1	4	11
ControlPre	B1	Dominant	None	Place	Deliver	2	3	31.5075	100	1	5	11
ControlPre	B1	Dominant	None	Place	Deliver	2	3	21.26	100	1	6	11
ControlPre	B1	Dominant	None	Place	Deliver	2	3	37.5	100	1	7	11
ControlPre	B1	Dominant	None	Place	Deliver	2	3	67.75	100	1	8	11
ControlPre	B1	Dominant	None	Place	Deliver	2	3	23.7725	100	2	1	12
ControlPre	B1	Dominant	None	Place	Deliver	2	3	19.5325	100	2	2	12
ControlPre	B1	Dominant	None	Place	Deliver	2	3	28.275	100	2	3	12
ControlPre	B1	Dominant	None	Place	Deliver	2	3	19.25	100	2	4	12
ControlPre	B1	Dominant	None	Place	Deliver	2	3	32.255	100	2	5	12
ControlPre	B1	Dominant	None	Place	Deliver	2	3	17.005	100	2	6	12
ControlPre	B1	Dominant	None	Place	Deliver	2	3	9.75	100	2	7	12
ControlPre	B1	Dominant	None	Place	Deliver	2	3	4.5	100	2	8	12
ControlPre	B1	Dominant	None	Place	Deliver	2	3	13.99	100	3	1	13
ControlPre	B1	Dominant	None	Place	Deliver	2	3	4.2325	100	3	2	13
ControlPre	B1	Dominant	None	Place	Deliver	2	3	4.55	100	3	3	13
ControlPre	B1	Dominant	None	Place	Deliver	2	3	16.55	100	3	4	13
ControlPre	B1	Dominant	None	Place	Deliver	2	3	36.49	100	3	5	13
ControlPre	B1	Dominant	None	Place	Deliver	2	3	11.245	100	3	6	13
ControlPre	B1	Dominant	None	Place	Deliver	2	3	32.75	100	3	7	13
ControlPre	B1	Dominant	None	Place	Deliver	2	3	26	100	3	8	13
ControlPre	B1	Dominant	None	Place	Deliver	2	3	5.9725	100	4	1	14
ControlPre	B1	Dominant	None	Place	Deliver	2	3	21.9925	100	4	2	14
ControlPre	B1	Dominant	None	Place	Deliver	2	3	9.9625	100	4	3	14
ControlPre	B1	Dominant	None	Place	Deliver	2	3	4	100	4	4	14
ControlPre	B1	Dominant	None	Place	Deliver	2	3	8.26	100	4	5	14
ControlPre	B1	Dominant	None	Place	Deliver	2	3	33.7625	100	4	6	14
ControlPre	B1	Dominant	None	Place	Deliver	2	3	19.525	100	4	7	14
ControlPre	B1	Dominant	None	Place	Deliver	2	3	1.725	100	4	8	14
ControlPre	B1	Dominant	None	Place	Deliver	2	3	18.4725	100	5	1	15
ControlPre	B1	Dominant	None	Place	Deliver	2	3	51.7475	100	5	2	15
ControlPre	B1	Dominant	None	Place	Deliver	2	3	6.25	100	5	3	15
ControlPre	B1	Dominant	None	Place	Deliver	2	3	14.25	100	5	4	15
ControlPre	B1	Dominant	None	Place	Deliver	2	3	9.99	100	5	5	15
ControlPre	B1	Dominant	None	Place	Deliver	2	3	5.275	100	5	6	15
ControlPre	B1	Dominant	None	Place	Deliver	2	3	23.25	100	5	7	15
ControlPre	B1	Dominant	None	Place	Deliver	2	3	3	100	5	8	15
ControlPre	B1	Dominant	None	Place	Deliver	2	4	8.73	100	1	1	16
ControlPre	B1	Dominant	None	Place	Deliver	2	4	10.7875	100	1	2	16
ControlPre	B1	Dominant	None	Place	Deliver	2	4	3.7625	100	1	3	16
ControlPre	B1	Dominant	None	Place	Deliver	2	4	15.625	100	1	4	16
ControlPre	B1	Dominant	None	Place	Deliver	2	4	27.7475	100	1	5	16
ControlPre	B1	Dominant	None	Place	Deliver	2	4	27.485	100	1	6	16
ControlPre	B1	Dominant	None	Place	Deliver	2	4	1.275	100	1	7	16
ControlPre	B1	Dominant	None	Place	Deliver	2	4	3	100	1	8	16
ControlPre	B1	Dominant	None	Place	Deliver	2	4		100	2	1	17
ControlPre	B1	Dominant	None	Place	Deliver	2	4		100	2	2	17
ControlPre	B1	Dominant	None	Place	Deliver	2	4		100	2	3	17
ControlPre	B1	Dominant	None	Place	Deliver	2	4		100	2	4	17
ControlPre	B1	Dominant	None	Place	Deliver	2	4		100	2	5	17
ControlPre	B1	Dominant	None	Place	Deliver	2	4		100	2	6	17
ControlPre	B1	Dominant	None	Place	Deliver	2	4		100	2	7	17
ControlPre	B1	Dominant	None	Place	Deliver	2	4		100	2	8	17
ControlPre	B1	Dominant	None	Place	Deliver	2	4		100	3	1	18
ControlPre	B1	Dominant	None	Place	Deliver	2	4		100	3	2	18
ControlPre	B1	Dominant	None	Place	Deliver	2	4		100	3	3	18
ControlPre	B1	Dominant	None	Place	Deliver	2	4		100	3	4	18
ControlPre	B1	Dominant	None	Place	Deliver	2	4		100	3	5	18
ControlPre	B1	Dominant	None	Place	Deliver	2	4		100	3	6	18
ControlPre	B1	Dominant	None	Place	Deliver	2	4		100	3	7	18
ControlPre	B1	Dominant	None	Place	Deliver	2	4		100	3	8	18
ControlPre	B1	Dominant	None	Place	Deliver	2	4	23.215	100	4	1	19
ControlPre	B1	Dominant	None	Place	Deliver	2	4	20.6725	100	4	2	19
ControlPre	B1	Dominant	None	Place	Deliver	2	4	10.7575	100	4	3	19
ControlPre	B1	Dominant	None	Place	Deliver	2	4	0.75	100	4	4	19
ControlPre	B1	Dominant	None	Place	Deliver	2	4	26.7475	100	4	5	19
ControlPre	B1	Dominant	None	Place	Deliver	2	4	10.2675	100	4	6	19
ControlPre	B1	Dominant	None	Place	Deliver	2	4	34.5125	100	4	7	19
ControlPre	B1	Dominant	None	Place	Deliver	2	4	14.75	100	4	8	19
ControlPre	B1	Dominant	None	Place	Deliver	2	4	2.4625	100	5	1	20
ControlPre	B1	Dominant	None	Place	Deliver	2	4	24.25	100	5	2	20
ControlPre	B1	Dominant	None	Place	Deliver	2	4	5.0075	100	5	3	20
ControlPre	B1	Dominant	None	Place	Deliver	2	4	5.25	100	5	4	20
ControlPre	B1	Dominant	None	Place	Deliver	2	4	32.01	100	5	5	20
ControlPre	B1	Dominant	None	Place	Deliver	2	4	13.445	100	5	6	20
ControlPre	B1	Dominant	None	Place	Deliver	2	4	6.4	100	5	7	20
ControlPre	B1	Dominant	None	Place	Deliver	2	4	23.75	100	5	8	20
ControlPre	B1	Dominant	None	Place	Deliver	3	1	15.8	100	1	1	1
ControlPre	B1	Dominant	None	Place	Deliver	3	1	10.475	100	1	2	1
ControlPre	B1	Dominant	None	Place	Deliver	3	1	25.995	100	1	3	1
ControlPre	B1	Dominant	None	Place	Deliver	3	1	19.51	100	1	4	1
ControlPre	B1	Dominant	None	Place	Deliver	3	1	0.4925	100	1	5	1
ControlPre	B1	Dominant	None	Place	Deliver	3	1	4.9675	100	1	6	1
ControlPre	B1	Dominant	None	Place	Deliver	3	1	14.535	100	1	7	1
ControlPre	B1	Dominant	None	Place	Deliver	3	1	35.0325	100	1	8	1
ControlPre	B1	Dominant	None	Place	Deliver	3	1	3	100	2	1	2
ControlPre	B1	Dominant	None	Place	Deliver	3	1	7.875	100	2	2	2
ControlPre	B1	Dominant	None	Place	Deliver	3	1	3.99	100	2	3	2
ControlPre	B1	Dominant	None	Place	Deliver	3	1	23.7475	100	2	4	2
ControlPre	B1	Dominant	None	Place	Deliver	3	1	4.465	100	2	5	2
ControlPre	B1	Dominant	None	Place	Deliver	3	1	7.735	100	2	6	2
ControlPre	B1	Dominant	None	Place	Deliver	3	1	19.455	100	2	7	2
ControlPre	B1	Dominant	None	Place	Deliver	3	1	1.0325	100	2	8	2
ControlPre	B1	Dominant	None	Place	Deliver	3	1	9.5	100	3	1	3
ControlPre	B1	Dominant	None	Place	Deliver	3	1	19.5	100	3	2	3
ControlPre	B1	Dominant	None	Place	Deliver	3	1	24.525	100	3	3	3
ControlPre	B1	Dominant	None	Place	Deliver	3	1	17.7475	100	3	4	3
ControlPre	B1	Dominant	None	Place	Deliver	3	1	0.7425	100	3	5	3
ControlPre	B1	Dominant	None	Place	Deliver	3	1	17.485	100	3	6	3
ControlPre	B1	Dominant	None	Place	Deliver	3	1	19.2575	100	3	7	3
ControlPre	B1	Dominant	None	Place	Deliver	3	1	2.505	100	3	8	3
ControlPre	B1	Dominant	None	Place	Deliver	3	1	5.12	100	4	1	4
ControlPre	B1	Dominant	None	Place	Deliver	3	1	11.5	100	4	2	4
ControlPre	B1	Dominant	None	Place	Deliver	3	1	20.2525	100	4	3	4
ControlPre	B1	Dominant	None	Place	Deliver	3	1	18.5	100	4	4	4
ControlPre	B1	Dominant	None	Place	Deliver	3	1	2.6875	100	4	5	4
ControlPre	B1	Dominant	None	Place	Deliver	3	1	19.2925	100	4	6	4
ControlPre	B1	Dominant	None	Place	Deliver	3	1	20.5275	100	4	7	4
ControlPre	B1	Dominant	None	Place	Deliver	3	1	25.79	100	4	8	4
ControlPre	B1	Dominant	None	Place	Deliver	3	1	24.275	100	5	1	5
ControlPre	B1	Dominant	None	Place	Deliver	3	1	13.005	100	5	2	5
ControlPre	B1	Dominant	None	Place	Deliver	3	1	4.0175	100	5	3	5
ControlPre	B1	Dominant	None	Place	Deliver	3	1	5.2475	100	5	4	5
ControlPre	B1	Dominant	None	Place	Deliver	3	1	18.7575	100	5	5	5
ControlPre	B1	Dominant	None	Place	Deliver	3	1	16.78	100	5	6	5
ControlPre	B1	Dominant	None	Place	Deliver	3	1	14.9625	100	5	7	5
ControlPre	B1	Dominant	None	Place	Deliver	3	1	14.75	100	5	8	5
ControlPre	B1	Dominant	None	Place	Deliver	3	2	17.5	100	1	1	6
ControlPre	B1	Dominant	None	Place	Deliver	3	2	9.9475	100	1	2	6
ControlPre	B1	Dominant	None	Place	Deliver	3	2	1.7625	100	1	3	6
ControlPre	B1	Dominant	None	Place	Deliver	3	2	4.4875	100	1	4	6
ControlPre	B1	Dominant	None	Place	Deliver	3	2	9.0125	100	1	5	6
ControlPre	B1	Dominant	None	Place	Deliver	3	2	18.755	100	1	6	6
ControlPre	B1	Dominant	None	Place	Deliver	3	2	14.08	100	1	7	6
ControlPre	B1	Dominant	None	Place	Deliver	3	2	16.7	100	1	8	6
ControlPre	B1	Dominant	None	Place	Deliver	3	2	8.575	100	2	1	7
ControlPre	B1	Dominant	None	Place	Deliver	3	2	13.255	100	2	2	7
ControlPre	B1	Dominant	None	Place	Deliver	3	2	3.91	100	2	3	7
ControlPre	B1	Dominant	None	Place	Deliver	3	2	0.995	100	2	4	7
ControlPre	B1	Dominant	None	Place	Deliver	3	2	2.9775	100	2	5	7
ControlPre	B1	Dominant	None	Place	Deliver	3	2	26.0025	100	2	6	7
ControlPre	B1	Dominant	None	Place	Deliver	3	2	8.265	100	2	7	7
ControlPre	B1	Dominant	None	Place	Deliver	3	2	18.25	100	2	8	7
ControlPre	B1	Dominant	None	Place	Deliver	3	2	6.95	100	3	1	8
ControlPre	B1	Dominant	None	Place	Deliver	3	2	8.925	100	3	2	8
ControlPre	B1	Dominant	None	Place	Deliver	3	2	6.56	100	3	3	8
ControlPre	B1	Dominant	None	Place	Deliver	3	2	0.245	100	3	4	8
ControlPre	B1	Dominant	None	Place	Deliver	3	2	9.5075	100	3	5	8
ControlPre	B1	Dominant	None	Place	Deliver	3	2	29.5075	100	3	6	8
ControlPre	B1	Dominant	None	Place	Deliver	3	2	5.9075	100	3	7	8
ControlPre	B1	Dominant	None	Place	Deliver	3	2	5.7925	100	3	8	8
ControlPre	B1	Dominant	None	Place	Deliver	3	2	0.79	100	4	1	9
ControlPre	B1	Dominant	None	Place	Deliver	3	2	14.7125	100	4	2	9
ControlPre	B1	Dominant	None	Place	Deliver	3	2	9.45	100	4	3	9
ControlPre	B1	Dominant	None	Place	Deliver	3	2	24.0025	100	4	4	9
ControlPre	B1	Dominant	None	Place	Deliver	3	2	8.225	100	4	5	9
ControlPre	B1	Dominant	None	Place	Deliver	3	2	2.7625	100	4	6	9
ControlPre	B1	Dominant	None	Place	Deliver	3	2	13.76	100	4	7	9
ControlPre	B1	Dominant	None	Place	Deliver	3	2	2.4825	100	4	8	9
ControlPre	B1	Dominant	None	Place	Deliver	3	2	2.55	100	5	1	10
ControlPre	B1	Dominant	None	Place	Deliver	3	2	20.0375	100	5	2	10
ControlPre	B1	Dominant	None	Place	Deliver	3	2	14.25	100	5	3	10
ControlPre	B1	Dominant	None	Place	Deliver	3	2	6.215	100	5	4	10
ControlPre	B1	Dominant	None	Place	Deliver	3	2	12.5025	100	5	5	10
ControlPre	B1	Dominant	None	Place	Deliver	3	2	13.9975	100	5	6	10
ControlPre	B1	Dominant	None	Place	Deliver	3	2	15.4825	100	5	7	10
ControlPre	B1	Dominant	None	Place	Deliver	3	2	14.75	100	5	8	10
ControlPre	B1	Dominant	None	Place	Deliver	3	3	1.825	100	1	1	11
ControlPre	B1	Dominant	None	Place	Deliver	3	3	13.785	100	1	2	11
ControlPre	B1	Dominant	None	Place	Deliver	3	3	18.6275	100	1	3	11
ControlPre	B1	Dominant	None	Place	Deliver	3	3	6.7	100	1	4	11
ControlPre	B1	Dominant	None	Place	Deliver	3	3	3.005	100	1	5	11
ControlPre	B1	Dominant	None	Place	Deliver	3	3	14	100	1	6	11
ControlPre	B1	Dominant	None	Place	Deliver	3	3	11.03	100	1	7	11
ControlPre	B1	Dominant	None	Place	Deliver	3	3	19	100	1	8	11
ControlPre	B1	Dominant	None	Place	Deliver	3	3	6.025	100	2	1	12
ControlPre	B1	Dominant	None	Place	Deliver	3	3	11.9975	100	2	2	12
ControlPre	B1	Dominant	None	Place	Deliver	3	3	2.025	100	2	3	12
ControlPre	B1	Dominant	None	Place	Deliver	3	3	10.75	100	2	4	12
ControlPre	B1	Dominant	None	Place	Deliver	3	3	1.2575	100	2	5	12
ControlPre	B1	Dominant	None	Place	Deliver	3	3	9.2775	100	2	6	12
ControlPre	B1	Dominant	None	Place	Deliver	3	3	9.9275	100	2	7	12
ControlPre	B1	Dominant	None	Place	Deliver	3	3	13	100	2	8	12
ControlPre	B1	Dominant	None	Place	Deliver	3	3	2.4975	100	3	1	13
ControlPre	B1	Dominant	None	Place	Deliver	3	3	3.255	100	3	2	13
ControlPre	B1	Dominant	None	Place	Deliver	3	3	6.2775	100	3	3	13
ControlPre	B1	Dominant	None	Place	Deliver	3	3	8.25	100	3	4	13
ControlPre	B1	Dominant	None	Place	Deliver	3	3	9.495	100	3	5	13
ControlPre	B1	Dominant	None	Place	Deliver	3	3	20.505	100	3	6	13
ControlPre	B1	Dominant	None	Place	Deliver	3	3	5.025	100	3	7	13
ControlPre	B1	Dominant	None	Place	Deliver	3	3	12.725	100	3	8	13
ControlPre	B1	Dominant	None	Place	Deliver	3	3	4.6025	100	4	1	14
ControlPre	B1	Dominant	None	Place	Deliver	3	3	9.24	100	4	2	14
ControlPre	B1	Dominant	None	Place	Deliver	3	3	11.495	100	4	3	14
ControlPre	B1	Dominant	None	Place	Deliver	3	3	13.25	100	4	4	14
ControlPre	B1	Dominant	None	Place	Deliver	3	3	8.25	100	4	5	14
ControlPre	B1	Dominant	None	Place	Deliver	3	3	15.7725	100	4	6	14
ControlPre	B1	Dominant	None	Place	Deliver	3	3	19.0725	100	4	7	14
ControlPre	B1	Dominant	None	Place	Deliver	3	3	23.9925	100	4	8	14
ControlPre	B1	Dominant	None	Place	Deliver	3	3	6	100	5	1	15
ControlPre	B1	Dominant	None	Place	Deliver	3	3	10.49	100	5	2	15
ControlPre	B1	Dominant	None	Place	Deliver	3	3	16.5275	100	5	3	15
ControlPre	B1	Dominant	None	Place	Deliver	3	3	9.225	100	5	4	15
ControlPre	B1	Dominant	None	Place	Deliver	3	3	0.5325	100	5	5	15
ControlPre	B1	Dominant	None	Place	Deliver	3	3	18.4775	100	5	6	15
ControlPre	B1	Dominant	None	Place	Deliver	3	3	20.99	100	5	7	15
ControlPre	B1	Dominant	None	Place	Deliver	3	3	27.7825	100	5	8	15
ControlPre	B1	Dominant	None	Place	Deliver	3	4	14.275	100	1	1	16
ControlPre	B1	Dominant	None	Place	Deliver	3	4	5.21	100	1	2	16
ControlPre	B1	Dominant	None	Place	Deliver	3	4	5.735	100	1	3	16
ControlPre	B1	Dominant	None	Place	Deliver	3	4	9.5175	100	1	4	16
ControlPre	B1	Dominant	None	Place	Deliver	3	4	2.4875	100	1	5	16
ControlPre	B1	Dominant	None	Place	Deliver	3	4	7.51	100	1	6	16
ControlPre	B1	Dominant	None	Place	Deliver	3	4	25.505	100	1	7	16
ControlPre	B1	Dominant	None	Place	Deliver	3	4	19.2525	100	1	8	16
ControlPre	B1	Dominant	None	Place	Deliver	3	4	22.0075	100	2	1	17
ControlPre	B1	Dominant	None	Place	Deliver	3	4	8.0175	100	2	2	17
ControlPre	B1	Dominant	None	Place	Deliver	3	4	25.7575	100	2	3	17
ControlPre	B1	Dominant	None	Place	Deliver	3	4	4.74	100	2	4	17
ControlPre	B1	Dominant	None	Place	Deliver	3	4	13.225	100	2	5	17
ControlPre	B1	Dominant	None	Place	Deliver	3	4	10.725	100	2	6	17
ControlPre	B1	Dominant	None	Place	Deliver	3	4	15.205	100	2	7	17
ControlPre	B1	Dominant	None	Place	Deliver	3	4	6.5125	100	2	8	17
ControlPre	B1	Dominant	None	Place	Deliver	3	4	5.9	100	3	1	18
ControlPre	B1	Dominant	None	Place	Deliver	3	4	4.125	100	3	2	18
ControlPre	B1	Dominant	None	Place	Deliver	3	4	10.77	100	3	3	18
ControlPre	B1	Dominant	None	Place	Deliver	3	4	13.8475	100	3	4	18
ControlPre	B1	Dominant	None	Place	Deliver	3	4	9.505	100	3	5	18
ControlPre	B1	Dominant	None	Place	Deliver	3	4	24.51	100	3	6	18
ControlPre	B1	Dominant	None	Place	Deliver	3	4	5.2475	100	3	7	18
ControlPre	B1	Dominant	None	Place	Deliver	3	4	4.9925	100	3	8	18
ControlPre	B1	Dominant	None	Place	Deliver	3	4	12.35	100	4	1	19
ControlPre	B1	Dominant	None	Place	Deliver	3	4	14.01	100	4	2	19
ControlPre	B1	Dominant	None	Place	Deliver	3	4	3.265	100	4	3	19
ControlPre	B1	Dominant	None	Place	Deliver	3	4	2.86	100	4	4	19
ControlPre	B1	Dominant	None	Place	Deliver	3	4	12.3	100	4	5	19
ControlPre	B1	Dominant	None	Place	Deliver	3	4	14.75	100	4	6	19
ControlPre	B1	Dominant	None	Place	Deliver	3	4	63.7625	100	4	7	19
ControlPre	B1	Dominant	None	Place	Deliver	3	4	28.4875	100	4	8	19
ControlPre	B1	Dominant	None	Place	Deliver	3	4	0.25	100	5	1	20
ControlPre	B1	Dominant	None	Place	Deliver	3	4	4.225	100	5	2	20
ControlPre	B1	Dominant	None	Place	Deliver	3	4	3.44	100	5	3	20
ControlPre	B1	Dominant	None	Place	Deliver	3	4	10.535	100	5	4	20
ControlPre	B1	Dominant	None	Place	Deliver	3	4	4.5325	100	5	5	20
ControlPre	B1	Dominant	None	Place	Deliver	3	4	17.495	100	5	6	20
ControlPre	B1	Dominant	None	Place	Deliver	3	4	11.5425	100	5	7	20
ControlPre	B1	Dominant	None	Place	Deliver	3	4	57.7375	100	5	8	20
ControlPre	B1	Dominant	None	Place	Deliver	4	1	44.0625	100	1	1	1
ControlPre	B1	Dominant	None	Place	Deliver	4	1	2.5	100	1	2	1
ControlPre	B1	Dominant	None	Place	Deliver	4	1	7.0075	100	1	3	1
ControlPre	B1	Dominant	None	Place	Deliver	4	1	16.975	100	1	4	1
ControlPre	B1	Dominant	None	Place	Deliver	4	1	16	100	1	5	1
ControlPre	B1	Dominant	None	Place	Deliver	4	1	13.005	100	1	6	1
ControlPre	B1	Dominant	None	Place	Deliver	4	1	3.765	100	1	7	1
ControlPre	B1	Dominant	None	Place	Deliver	4	1	4.6225	100	1	8	1
ControlPre	B1	Dominant	None	Place	Deliver	4	1	9.25	100	2	1	2
ControlPre	B1	Dominant	None	Place	Deliver	4	1	20.485	100	2	2	2
ControlPre	B1	Dominant	None	Place	Deliver	4	1	2.2825	100	2	3	2
ControlPre	B1	Dominant	None	Place	Deliver	4	1	19.995	100	2	4	2
ControlPre	B1	Dominant	None	Place	Deliver	4	1	10.7875	100	2	5	2
ControlPre	B1	Dominant	None	Place	Deliver	4	1	5.245	100	2	6	2
ControlPre	B1	Dominant	None	Place	Deliver	4	1	33.72	100	2	7	2
ControlPre	B1	Dominant	None	Place	Deliver	4	1	17.51	100	2	8	2
ControlPre	B1	Dominant	None	Place	Deliver	4	1	7.0125	100	3	1	3
ControlPre	B1	Dominant	None	Place	Deliver	4	1	26	100	3	2	3
ControlPre	B1	Dominant	None	Place	Deliver	4	1	14.755	100	3	3	3
ControlPre	B1	Dominant	None	Place	Deliver	4	1	10.78	100	3	4	3
ControlPre	B1	Dominant	None	Place	Deliver	4	1	2.5175	100	3	5	3
ControlPre	B1	Dominant	None	Place	Deliver	4	1	19.9625	100	3	6	3
ControlPre	B1	Dominant	None	Place	Deliver	4	1	7.985	100	3	7	3
ControlPre	B1	Dominant	None	Place	Deliver	4	1	33.2625	100	3	8	3
ControlPre	B1	Dominant	None	Place	Deliver	4	1	7.25	100	4	1	4
ControlPre	B1	Dominant	None	Place	Deliver	4	1	118.725	100	4	2	4
ControlPre	B1	Dominant	None	Place	Deliver	4	1	37.365	100	4	3	4
ControlPre	B1	Dominant	None	Place	Deliver	4	1	14.475	100	4	4	4
ControlPre	B1	Dominant	None	Place	Deliver	4	1	1.7875	100	4	5	4
ControlPre	B1	Dominant	None	Place	Deliver	4	1	7.52	100	4	6	4
ControlPre	B1	Dominant	None	Place	Deliver	4	1	1.4975	100	4	7	4
ControlPre	B1	Dominant	None	Place	Deliver	4	1	7.7475	100	4	8	4
ControlPre	B1	Dominant	None	Place	Deliver	4	1	4.765	100	5	1	5
ControlPre	B1	Dominant	None	Place	Deliver	4	1	74.1975	100	5	2	5
ControlPre	B1	Dominant	None	Place	Deliver	4	1	0.8425	100	5	3	5
ControlPre	B1	Dominant	None	Place	Deliver	4	1	16.285	100	5	4	5
ControlPre	B1	Dominant	None	Place	Deliver	4	1	14.74	100	5	5	5
ControlPre	B1	Dominant	None	Place	Deliver	4	1	14.72	100	5	6	5
ControlPre	B1	Dominant	None	Place	Deliver	4	1	10.25	100	5	7	5
ControlPre	B1	Dominant	None	Place	Deliver	4	1	36.5	100	5	8	5
ControlPre	B1	Dominant	None	Place	Deliver	4	2	8	100	1	1	6
ControlPre	B1	Dominant	None	Place	Deliver	4	2	0.25	100	1	2	6
ControlPre	B1	Dominant	None	Place	Deliver	4	2	9.51	100	1	3	6
ControlPre	B1	Dominant	None	Place	Deliver	4	2	31.25	100	1	4	6
ControlPre	B1	Dominant	None	Place	Deliver	4	2	7.015	100	1	5	6
ControlPre	B1	Dominant	None	Place	Deliver	4	2	10	100	1	6	6
ControlPre	B1	Dominant	None	Place	Deliver	4	2	13.0075	100	1	7	6
ControlPre	B1	Dominant	None	Place	Deliver	4	2	9.285	100	1	8	6
ControlPre	B1	Dominant	None	Place	Deliver	4	2	25	100	2	1	7
ControlPre	B1	Dominant	None	Place	Deliver	4	2	35.5025	100	2	2	7
ControlPre	B1	Dominant	None	Place	Deliver	4	2	5.495	100	2	3	7
ControlPre	B1	Dominant	None	Place	Deliver	4	2	3.755	100	2	4	7
ControlPre	B1	Dominant	None	Place	Deliver	4	2	10.02	100	2	5	7
ControlPre	B1	Dominant	None	Place	Deliver	4	2	11.9675	100	2	6	7
ControlPre	B1	Dominant	None	Place	Deliver	4	2	10.4975	100	2	7	7
ControlPre	B1	Dominant	None	Place	Deliver	4	2	9.98	100	2	8	7
ControlPre	B1	Dominant	None	Place	Deliver	4	2	17	100	3	1	8
ControlPre	B1	Dominant	None	Place	Deliver	4	2	26.5075	100	3	2	8
ControlPre	B1	Dominant	None	Place	Deliver	4	2	19.72	100	3	3	8
ControlPre	B1	Dominant	None	Place	Deliver	4	2	2.675	100	3	4	8
ControlPre	B1	Dominant	None	Place	Deliver	4	2	13.5175	100	3	5	8
ControlPre	B1	Dominant	None	Place	Deliver	4	2	55.2525	100	3	6	8
ControlPre	B1	Dominant	None	Place	Deliver	4	2	29.22	100	3	7	8
ControlPre	B1	Dominant	None	Place	Deliver	4	2	24.7175	100	3	8	8
ControlPre	B1	Dominant	None	Place	Deliver	4	2	0.7	100	4	1	9
ControlPre	B1	Dominant	None	Place	Deliver	4	2	0.475	100	4	2	9
ControlPre	B1	Dominant	None	Place	Deliver	4	2	19.5	100	4	3	9
ControlPre	B1	Dominant	None	Place	Deliver	4	2	22.745	100	4	4	9
ControlPre	B1	Dominant	None	Place	Deliver	4	2	30.755	100	4	5	9
ControlPre	B1	Dominant	None	Place	Deliver	4	2	8.775	100	4	6	9
ControlPre	B1	Dominant	None	Place	Deliver	4	2	24.99	100	4	7	9
ControlPre	B1	Dominant	None	Place	Deliver	4	2	37.48	100	4	8	9
ControlPre	B1	Dominant	None	Place	Deliver	4	2	33.5	100	5	1	10
ControlPre	B1	Dominant	None	Place	Deliver	4	2	15.975	100	5	2	10
ControlPre	B1	Dominant	None	Place	Deliver	4	2	19.185	100	5	3	10
ControlPre	B1	Dominant	None	Place	Deliver	4	2	4	100	5	4	10
ControlPre	B1	Dominant	None	Place	Deliver	4	2	11.3275	100	5	5	10
ControlPre	B1	Dominant	None	Place	Deliver	4	2	0.465	100	5	6	10
ControlPre	B1	Dominant	None	Place	Deliver	4	2	7.7825	100	5	7	10
ControlPre	B1	Dominant	None	Place	Deliver	4	2	13.7825	100	5	8	10
ControlPre	B1	Dominant	None	Place	Deliver	4	3	23.75	100	1	1	11
ControlPre	B1	Dominant	None	Place	Deliver	4	3	23.05	100	1	2	11
ControlPre	B1	Dominant	None	Place	Deliver	4	3	10.2725	100	1	3	11
ControlPre	B1	Dominant	None	Place	Deliver	4	3	83.2725	100	1	4	11
ControlPre	B1	Dominant	None	Place	Deliver	4	3	15.735	100	1	5	11
ControlPre	B1	Dominant	None	Place	Deliver	4	3	73.01	100	1	6	11
ControlPre	B1	Dominant	None	Place	Deliver	4	3	39.9825	100	1	7	11
ControlPre	B1	Dominant	None	Place	Deliver	4	3	18.0125	100	1	8	11
ControlPre	B1	Dominant	None	Place	Deliver	4	3	35.93	100	2	1	12
ControlPre	B1	Dominant	None	Place	Deliver	4	3	23.65	100	2	2	12
ControlPre	B1	Dominant	None	Place	Deliver	4	3	36.025	100	2	3	12
ControlPre	B1	Dominant	None	Place	Deliver	4	3	6.9975	100	2	4	12
ControlPre	B1	Dominant	None	Place	Deliver	4	3	14.7575	100	2	5	12
ControlPre	B1	Dominant	None	Place	Deliver	4	3	32.485	100	2	6	12
ControlPre	B1	Dominant	None	Place	Deliver	4	3	5.2625	100	2	7	12
ControlPre	B1	Dominant	None	Place	Deliver	4	3	1.8	100	2	8	12
ControlPre	B1	Dominant	None	Place	Deliver	4	3	65.255	100	3	1	13
ControlPre	B1	Dominant	None	Place	Deliver	4	3	9.1825	100	3	2	13
ControlPre	B1	Dominant	None	Place	Deliver	4	3	6.2275	100	3	3	13
ControlPre	B1	Dominant	None	Place	Deliver	4	3	6.0075	100	3	4	13
ControlPre	B1	Dominant	None	Place	Deliver	4	3	34.0125	100	3	5	13
ControlPre	B1	Dominant	None	Place	Deliver	4	3	10.9925	100	3	6	13
ControlPre	B1	Dominant	None	Place	Deliver	4	3	6.755	100	3	7	13
ControlPre	B1	Dominant	None	Place	Deliver	4	3	17.805	100	3	8	13
ControlPre	B1	Dominant	None	Place	Deliver	4	3	10.5	100	4	1	14
ControlPre	B1	Dominant	None	Place	Deliver	4	3	18.25	100	4	2	14
ControlPre	B1	Dominant	None	Place	Deliver	4	3	11.225	100	4	3	14
ControlPre	B1	Dominant	None	Place	Deliver	4	3	24.25	100	4	4	14
ControlPre	B1	Dominant	None	Place	Deliver	4	3	40.785	100	4	5	14
ControlPre	B1	Dominant	None	Place	Deliver	4	3	57.2525	100	4	6	14
ControlPre	B1	Dominant	None	Place	Deliver	4	3	2.005	100	4	7	14
ControlPre	B1	Dominant	None	Place	Deliver	4	3	149.028	100	4	8	14
ControlPre	B1	Dominant	None	Place	Deliver	4	3	0.25	100	5	1	15
ControlPre	B1	Dominant	None	Place	Deliver	4	3	53.7525	100	5	2	15
ControlPre	B1	Dominant	None	Place	Deliver	4	3	0.9825	100	5	3	15
ControlPre	B1	Dominant	None	Place	Deliver	4	3	1.985	100	5	4	15
ControlPre	B1	Dominant	None	Place	Deliver	4	3	18.755	100	5	5	15
ControlPre	B1	Dominant	None	Place	Deliver	4	3	10.505	100	5	6	15
ControlPre	B1	Dominant	None	Place	Deliver	4	3	2.9525	100	5	7	15
ControlPre	B1	Dominant	None	Place	Deliver	4	3	11.5075	100	5	8	15
ControlPre	B1	Dominant	None	Place	Deliver	4	4	10.05	100	1	1	16
ControlPre	B1	Dominant	None	Place	Deliver	4	4	19.575	100	1	2	16
ControlPre	B1	Dominant	None	Place	Deliver	4	4	36.99	100	1	3	16
ControlPre	B1	Dominant	None	Place	Deliver	4	4	12.755	100	1	4	16
ControlPre	B1	Dominant	None	Place	Deliver	4	4	23.9675	100	1	5	16
ControlPre	B1	Dominant	None	Place	Deliver	4	4	0.2175	100	1	6	16
ControlPre	B1	Dominant	None	Place	Deliver	4	4	10.9925	100	1	7	16
ControlPre	B1	Dominant	None	Place	Deliver	4	4	22.5	100	1	8	16
ControlPre	B1	Dominant	None	Place	Deliver	4	4	10.65	100	2	1	17
ControlPre	B1	Dominant	None	Place	Deliver	4	4	6.5	100	2	2	17
ControlPre	B1	Dominant	None	Place	Deliver	4	4	5.245	100	2	3	17
ControlPre	B1	Dominant	None	Place	Deliver	4	4	2.4825	100	2	4	17
ControlPre	B1	Dominant	None	Place	Deliver	4	4	20.725	100	2	5	17
ControlPre	B1	Dominant	None	Place	Deliver	4	4	24.2575	100	2	6	17
ControlPre	B1	Dominant	None	Place	Deliver	4	4	2.4525	100	2	7	17
ControlPre	B1	Dominant	None	Place	Deliver	4	4	9.49	100	2	8	17
ControlPre	B1	Dominant	None	Place	Deliver	4	4	20.75	100	3	1	18
ControlPre	B1	Dominant	None	Place	Deliver	4	4	8.2	100	3	2	18
ControlPre	B1	Dominant	None	Place	Deliver	4	4	20.0325	100	3	3	18
ControlPre	B1	Dominant	None	Place	Deliver	4	4	6	100	3	4	18
ControlPre	B1	Dominant	None	Place	Deliver	4	4	7.485	100	3	5	18
ControlPre	B1	Dominant	None	Place	Deliver	4	4	13.3125	100	3	6	18
ControlPre	B1	Dominant	None	Place	Deliver	4	4	11.2425	100	3	7	18
ControlPre	B1	Dominant	None	Place	Deliver	4	4	23.04	100	3	8	18
ControlPre	B1	Dominant	None	Place	Deliver	4	4	24.2275	100	4	1	19
ControlPre	B1	Dominant	None	Place	Deliver	4	4	19.025	100	4	2	19
ControlPre	B1	Dominant	None	Place	Deliver	4	4	30.235	100	4	3	19
ControlPre	B1	Dominant	None	Place	Deliver	4	4	12.5375	100	4	4	19
ControlPre	B1	Dominant	None	Place	Deliver	4	4	44.515	100	4	5	19
ControlPre	B1	Dominant	None	Place	Deliver	4	4	0.755	100	4	6	19
ControlPre	B1	Dominant	None	Place	Deliver	4	4	8.25	100	4	7	19
ControlPre	B1	Dominant	None	Place	Deliver	4	4	7.4975	100	4	8	19
ControlPre	B1	Dominant	None	Place	Deliver	4	4	34.24	100	5	1	20
ControlPre	B1	Dominant	None	Place	Deliver	4	4	8.75	100	5	2	20
ControlPre	B1	Dominant	None	Place	Deliver	4	4	25.4975	100	5	3	20
ControlPre	B1	Dominant	None	Place	Deliver	4	4	10.765	100	5	4	20
ControlPre	B1	Dominant	None	Place	Deliver	4	4	23.58	100	5	5	20
ControlPre	B1	Dominant	None	Place	Deliver	4	4	46.265	100	5	6	20
ControlPre	B1	Dominant	None	Place	Deliver	4	4	3.7375	100	5	7	20
ControlPre	B1	Dominant	None	Place	Deliver	4	4	27.005	100	5	8	20
ControlPre	B1	Dominant	None	Place	Deliver	5	1	18.9425	100	1	1	1
ControlPre	B1	Dominant	None	Place	Deliver	5	1	22.74	100	1	2	1
ControlPre	B1	Dominant	None	Place	Deliver	5	1	68.255	100	1	3	1
ControlPre	B1	Dominant	None	Place	Deliver	5	1	0.75	100	1	4	1
ControlPre	B1	Dominant	None	Place	Deliver	5	1	64.515	100	1	5	1
ControlPre	B1	Dominant	None	Place	Deliver	5	1	43.7425	100	1	6	1
ControlPre	B1	Dominant	None	Place	Deliver	5	1	22.1775	100	1	7	1
ControlPre	B1	Dominant	None	Place	Deliver	5	1	42.7425	100	1	8	1
ControlPre	B1	Dominant	None	Place	Deliver	5	1	196.988	100	2	1	2
ControlPre	B1	Dominant	None	Place	Deliver	5	1	66.2825	100	2	2	2
ControlPre	B1	Dominant	None	Place	Deliver	5	1	78.87	100	2	3	2
ControlPre	B1	Dominant	None	Place	Deliver	5	1	10.2725	100	2	4	2
ControlPre	B1	Dominant	None	Place	Deliver	5	1	9.5075	100	2	5	2
ControlPre	B1	Dominant	None	Place	Deliver	5	1	9.7625	100	2	6	2
ControlPre	B1	Dominant	None	Place	Deliver	5	1	17.6675	100	2	7	2
ControlPre	B1	Dominant	None	Place	Deliver	5	1	48.5	100	2	8	2
ControlPre	B1	Dominant	None	Place	Deliver	5	1	23.725	100	3	1	3
ControlPre	B1	Dominant	None	Place	Deliver	5	1	14.4675	100	3	2	3
ControlPre	B1	Dominant	None	Place	Deliver	5	1	28.6375	100	3	3	3
ControlPre	B1	Dominant	None	Place	Deliver	5	1	26.27	100	3	4	3
ControlPre	B1	Dominant	None	Place	Deliver	5	1	6.9925	100	3	5	3
ControlPre	B1	Dominant	None	Place	Deliver	5	1	137.493	100	3	6	3
ControlPre	B1	Dominant	None	Place	Deliver	5	1	0.25	100	3	7	3
ControlPre	B1	Dominant	None	Place	Deliver	5	1	5.3175	100	3	8	3
ControlPre	B1	Dominant	None	Place	Deliver	5	1	77.6975	100	4	1	4
ControlPre	B1	Dominant	None	Place	Deliver	5	1	2.535	100	4	2	4
ControlPre	B1	Dominant	None	Place	Deliver	5	1	30.4175	100	4	3	4
ControlPre	B1	Dominant	None	Place	Deliver	5	1	31.005	100	4	4	4
ControlPre	B1	Dominant	None	Place	Deliver	5	1	44.2725	100	4	5	4
ControlPre	B1	Dominant	None	Place	Deliver	5	1	15.23	100	4	6	4
ControlPre	B1	Dominant	None	Place	Deliver	5	1	11.035	100	4	7	4
ControlPre	B1	Dominant	None	Place	Deliver	5	1	7.2575	100	4	8	4
ControlPre	B1	Dominant	None	Place	Deliver	5	1	33.4875	100	5	1	5
ControlPre	B1	Dominant	None	Place	Deliver	5	1	100.543	100	5	2	5
ControlPre	B1	Dominant	None	Place	Deliver	5	1	107.235	100	5	3	5
ControlPre	B1	Dominant	None	Place	Deliver	5	1	34.4975	100	5	4	5
ControlPre	B1	Dominant	None	Place	Deliver	5	1	14.1925	100	5	5	5
ControlPre	B1	Dominant	None	Place	Deliver	5	1	42.2475	100	5	6	5
ControlPre	B1	Dominant	None	Place	Deliver	5	1	35.035	100	5	7	5
ControlPre	B1	Dominant	None	Place	Deliver	5	1	24.5375	100	5	8	5
ControlPre	B1	Dominant	None	Place	Deliver	5	2	4.7475	100	1	1	6
ControlPre	B1	Dominant	None	Place	Deliver	5	2	23.495	100	1	2	6
ControlPre	B1	Dominant	None	Place	Deliver	5	2	29.2375	100	1	3	6
ControlPre	B1	Dominant	None	Place	Deliver	5	2	62.04	100	1	4	6
ControlPre	B1	Dominant	None	Place	Deliver	5	2	50.75	100	1	5	6
ControlPre	B1	Dominant	None	Place	Deliver	5	2	20.005	100	1	6	6
ControlPre	B1	Dominant	None	Place	Deliver	5	2	10.8825	100	1	7	6
ControlPre	B1	Dominant	None	Place	Deliver	5	2	25.685	100	1	8	6
ControlPre	B1	Dominant	None	Place	Deliver	5	2	95.25	100	2	1	7
ControlPre	B1	Dominant	None	Place	Deliver	5	2	0.765	100	2	2	7
ControlPre	B1	Dominant	None	Place	Deliver	5	2	0.0175	100	2	3	7
ControlPre	B1	Dominant	None	Place	Deliver	5	2	41.0175	100	2	4	7
ControlPre	B1	Dominant	None	Place	Deliver	5	2	16.715	100	2	5	7
ControlPre	B1	Dominant	None	Place	Deliver	5	2	46.3	100	2	6	7
ControlPre	B1	Dominant	None	Place	Deliver	5	2	32.5	100	2	7	7
ControlPre	B1	Dominant	None	Place	Deliver	5	2	23.525	100	2	8	7
ControlPre	B1	Dominant	None	Place	Deliver	5	2	0.975	100	3	1	8
ControlPre	B1	Dominant	None	Place	Deliver	5	2	3.0075	100	3	2	8
ControlPre	B1	Dominant	None	Place	Deliver	5	2	20.5025	100	3	3	8
ControlPre	B1	Dominant	None	Place	Deliver	5	2	135.002	100	3	4	8
ControlPre	B1	Dominant	None	Place	Deliver	5	2	24.4775	100	3	5	8
ControlPre	B1	Dominant	None	Place	Deliver	5	2	108.953	100	3	6	8
ControlPre	B1	Dominant	None	Place	Deliver	5	2	14.445	100	3	7	8
ControlPre	B1	Dominant	None	Place	Deliver	5	2	22.495	100	3	8	8
ControlPre	B1	Dominant	None	Place	Deliver	5	2	52.475	100	4	1	9
ControlPre	B1	Dominant	None	Place	Deliver	5	2	3.75	100	4	2	9
ControlPre	B1	Dominant	None	Place	Deliver	5	2	4.7575	100	4	3	9
ControlPre	B1	Dominant	None	Place	Deliver	5	2	20.705	100	4	4	9
ControlPre	B1	Dominant	None	Place	Deliver	5	2	53.2575	100	4	5	9
ControlPre	B1	Dominant	None	Place	Deliver	5	2	0	100	4	6	9
ControlPre	B1	Dominant	None	Place	Deliver	5	2	2.7325	100	4	7	9
ControlPre	B1	Dominant	None	Place	Deliver	5	2	4.025	100	4	8	9
ControlPre	B1	Dominant	None	Place	Deliver	5	2	71.49	100	5	1	10
ControlPre	B1	Dominant	None	Place	Deliver	5	2	49.2775	100	5	2	10
ControlPre	B1	Dominant	None	Place	Deliver	5	2	16.6475	100	5	3	10
ControlPre	B1	Dominant	None	Place	Deliver	5	2	125.495	100	5	4	10
ControlPre	B1	Dominant	None	Place	Deliver	5	2	0.5175	100	5	5	10
ControlPre	B1	Dominant	None	Place	Deliver	5	2	55.4825	100	5	6	10
ControlPre	B1	Dominant	None	Place	Deliver	5	2	18.43	100	5	7	10
ControlPre	B1	Dominant	None	Place	Deliver	5	2	73.6775	100	5	8	10
ControlPre	B1	Dominant	None	Place	Deliver	5	3	5.77	100	1	1	11
ControlPre	B1	Dominant	None	Place	Deliver	5	3	16.1375	100	1	2	11
ControlPre	B1	Dominant	None	Place	Deliver	5	3	52.4425	100	1	3	11
ControlPre	B1	Dominant	None	Place	Deliver	5	3	8.74	100	1	4	11
ControlPre	B1	Dominant	None	Place	Deliver	5	3	31.22	100	1	5	11
ControlPre	B1	Dominant	None	Place	Deliver	5	3	3.2875	100	1	6	11
ControlPre	B1	Dominant	None	Place	Deliver	5	3	140.333	100	1	7	11
ControlPre	B1	Dominant	None	Place	Deliver	5	3	29.5	100	1	8	11
ControlPre	B1	Dominant	None	Place	Deliver	5	3	39.0125	100	2	1	12
ControlPre	B1	Dominant	None	Place	Deliver	5	3	12.725	100	2	2	12
ControlPre	B1	Dominant	None	Place	Deliver	5	3	48.0075	100	2	3	12
ControlPre	B1	Dominant	None	Place	Deliver	5	3	19.7475	100	2	4	12
ControlPre	B1	Dominant	None	Place	Deliver	5	3	67.1375	100	2	5	12
ControlPre	B1	Dominant	None	Place	Deliver	5	3	14.2175	100	2	6	12
ControlPre	B1	Dominant	None	Place	Deliver	5	3	12.755	100	2	7	12
ControlPre	B1	Dominant	None	Place	Deliver	5	3	5.7525	100	2	8	12
ControlPre	B1	Dominant	None	Place	Deliver	5	3	28.895	100	3	1	13
ControlPre	B1	Dominant	None	Place	Deliver	5	3	45.745	100	3	2	13
ControlPre	B1	Dominant	None	Place	Deliver	5	3	15.5675	100	3	3	13
ControlPre	B1	Dominant	None	Place	Deliver	5	3	3.215	100	3	4	13
ControlPre	B1	Dominant	None	Place	Deliver	5	3	66.035	100	3	5	13
ControlPre	B1	Dominant	None	Place	Deliver	5	3	2.7425	100	3	6	13
ControlPre	B1	Dominant	None	Place	Deliver	5	3	57.255	100	3	7	13
ControlPre	B1	Dominant	None	Place	Deliver	5	3	9.0025	100	3	8	13
ControlPre	B1	Dominant	None	Place	Deliver	5	3	15.5	100	4	1	14
ControlPre	B1	Dominant	None	Place	Deliver	5	3	64.76	100	4	2	14
ControlPre	B1	Dominant	None	Place	Deliver	5	3	34.77	100	4	3	14
ControlPre	B1	Dominant	None	Place	Deliver	5	3	7.51	100	4	4	14
ControlPre	B1	Dominant	None	Place	Deliver	5	3	5.985	100	4	5	14
ControlPre	B1	Dominant	None	Place	Deliver	5	3	2.995	100	4	6	14
ControlPre	B1	Dominant	None	Place	Deliver	5	3	9.4675	100	4	7	14
ControlPre	B1	Dominant	None	Place	Deliver	5	3	25.6425	100	4	8	14
ControlPre	B1	Dominant	None	Place	Deliver	5	3	13.45	100	5	1	15
ControlPre	B1	Dominant	None	Place	Deliver	5	3	29.25	100	5	2	15
ControlPre	B1	Dominant	None	Place	Deliver	5	3	9.255	100	5	3	15
ControlPre	B1	Dominant	None	Place	Deliver	5	3	93	100	5	4	15
ControlPre	B1	Dominant	None	Place	Deliver	5	3	2.7525	100	5	5	15
ControlPre	B1	Dominant	None	Place	Deliver	5	3	62.2475	100	5	6	15
ControlPre	B1	Dominant	None	Place	Deliver	5	3	10.5	100	5	7	15
ControlPre	B1	Dominant	None	Place	Deliver	5	3	5.24	100	5	8	15
ControlPre	B1	Dominant	None	Place	Deliver	5	4	23	100	1	1	16
ControlPre	B1	Dominant	None	Place	Deliver	5	4	47.275	100	1	2	16
ControlPre	B1	Dominant	None	Place	Deliver	5	4	38.99	100	1	3	16
ControlPre	B1	Dominant	None	Place	Deliver	5	4	22.495	100	1	4	16
ControlPre	B1	Dominant	None	Place	Deliver	5	4	3.98	100	1	5	16
ControlPre	B1	Dominant	None	Place	Deliver	5	4	6.2175	100	1	6	16
ControlPre	B1	Dominant	None	Place	Deliver	5	4	68.7625	100	1	7	16
ControlPre	B1	Dominant	None	Place	Deliver	5	4	32.2525	100	1	8	16
ControlPre	B1	Dominant	None	Place	Deliver	5	4	94.25	100	2	1	17
ControlPre	B1	Dominant	None	Place	Deliver	5	4	3.2275	100	2	2	17
ControlPre	B1	Dominant	None	Place	Deliver	5	4	75.2675	100	2	3	17
ControlPre	B1	Dominant	None	Place	Deliver	5	4	10.2425	100	2	4	17
ControlPre	B1	Dominant	None	Place	Deliver	5	4	36.055	100	2	5	17
ControlPre	B1	Dominant	None	Place	Deliver	5	4	84.4825	100	2	6	17
ControlPre	B1	Dominant	None	Place	Deliver	5	4	46.035	100	2	7	17
ControlPre	B1	Dominant	None	Place	Deliver	5	4	23.235	100	2	8	17
ControlPre	B1	Dominant	None	Place	Deliver	5	4	8.94	100	3	1	18
ControlPre	B1	Dominant	None	Place	Deliver	5	4	41.115	100	3	2	18
ControlPre	B1	Dominant	None	Place	Deliver	5	4	30.7475	100	3	3	18
ControlPre	B1	Dominant	None	Place	Deliver	5	4	48.96	100	3	4	18
ControlPre	B1	Dominant	None	Place	Deliver	5	4	49.53	100	3	5	18
ControlPre	B1	Dominant	None	Place	Deliver	5	4	24.255	100	3	6	18
ControlPre	B1	Dominant	None	Place	Deliver	5	4	34.23	100	3	7	18
ControlPre	B1	Dominant	None	Place	Deliver	5	4	24.4975	100	3	8	18
ControlPre	B1	Dominant	None	Place	Deliver	5	4	14.145	100	4	1	19
ControlPre	B1	Dominant	None	Place	Deliver	5	4	24.995	100	4	2	19
ControlPre	B1	Dominant	None	Place	Deliver	5	4	9.745	100	4	3	19
ControlPre	B1	Dominant	None	Place	Deliver	5	4	9.0175	100	4	4	19
ControlPre	B1	Dominant	None	Place	Deliver	5	4	16.745	100	4	5	19
ControlPre	B1	Dominant	None	Place	Deliver	5	4	23	100	4	6	19
ControlPre	B1	Dominant	None	Place	Deliver	5	4	44.2775	100	4	7	19
ControlPre	B1	Dominant	None	Place	Deliver	5	4	35.7	100	4	8	19
ControlPre	B1	Dominant	None	Place	Deliver	5	4	3.015	100	5	1	20
ControlPre	B1	Dominant	None	Place	Deliver	5	4	8.74	100	5	2	20
ControlPre	B1	Dominant	None	Place	Deliver	5	4	27.02	100	5	3	20
ControlPre	B1	Dominant	None	Place	Deliver	5	4	2.94	100	5	4	20
ControlPre	B1	Dominant	None	Place	Deliver	5	4	8.7325	100	5	5	20
ControlPre	B1	Dominant	None	Place	Deliver	5	4	19.7425	100	5	6	20
ControlPre	B1	Dominant	None	Place	Deliver	5	4	66.785	100	5	7	20
ControlPre	B1	Dominant	None	Place	Deliver	5	4	52.985	100	5	8	20
ControlPre	B1	Dominant	None	Place	Deliver	1	1	93.5025	75	1	1	1
ControlPre	B1	Dominant	None	Place	Deliver	1	1	33.9725	75	1	2	1
ControlPre	B1	Dominant	None	Place	Deliver	1	1	34.535	75	1	3	1
ControlPre	B1	Dominant	None	Place	Deliver	1	1	10.725	75	1	4	1
ControlPre	B1	Dominant	None	Place	Deliver	1	1	81.695	75	1	5	1
ControlPre	B1	Dominant	None	Place	Deliver	1	1	49.25	75	1	6	1
ControlPre	B1	Dominant	None	Place	Deliver	1	1	89.03	75	1	7	1
ControlPre	B1	Dominant	None	Place	Deliver	1	1	51.0825	75	1	8	1
ControlPre	B1	Dominant	None	Place	Deliver	1	1	60.0025	75	2	1	2
ControlPre	B1	Dominant	None	Place	Deliver	1	1	76.745	75	2	2	2
ControlPre	B1	Dominant	None	Place	Deliver	1	1	16	75	2	3	2
ControlPre	B1	Dominant	None	Place	Deliver	1	1	54.51	75	2	4	2
ControlPre	B1	Dominant	None	Place	Deliver	1	1	97.7575	75	2	5	2
ControlPre	B1	Dominant	None	Place	Deliver	1	1	10.625	75	2	6	2
ControlPre	B1	Dominant	None	Place	Deliver	1	1	117.015	75	2	7	2
ControlPre	B1	Dominant	None	Place	Deliver	1	1	52.58	75	2	8	2
ControlPre	B1	Dominant	None	Place	Deliver	1	1	34.235	75	3	1	3
ControlPre	B1	Dominant	None	Place	Deliver	1	1	45.975	75	3	2	3
ControlPre	B1	Dominant	None	Place	Deliver	1	1	141.975	75	3	3	3
ControlPre	B1	Dominant	None	Place	Deliver	1	1	29.75	75	3	4	3
ControlPre	B1	Dominant	None	Place	Deliver	1	1	57.98	75	3	5	3
ControlPre	B1	Dominant	None	Place	Deliver	1	1	63.255	75	3	6	3
ControlPre	B1	Dominant	None	Place	Deliver	1	1	10.725	75	3	7	3
ControlPre	B1	Dominant	None	Place	Deliver	1	1	22.275	75	3	8	3
ControlPre	B1	Dominant	None	Place	Deliver	1	1	93.48	75	4	1	4
ControlPre	B1	Dominant	None	Place	Deliver	1	1	13.75	75	4	2	4
ControlPre	B1	Dominant	None	Place	Deliver	1	1	24.3325	75	4	3	4
ControlPre	B1	Dominant	None	Place	Deliver	1	1	20.2625	75	4	4	4
ControlPre	B1	Dominant	None	Place	Deliver	1	1	119.543	75	4	5	4
ControlPre	B1	Dominant	None	Place	Deliver	1	1	28.7325	75	4	6	4
ControlPre	B1	Dominant	None	Place	Deliver	1	1	33.605	75	4	7	4
ControlPre	B1	Dominant	None	Place	Deliver	1	1	39.2475	75	4	8	4
ControlPre	B1	Dominant	None	Place	Deliver	1	1	13.245	75	5	1	5
ControlPre	B1	Dominant	None	Place	Deliver	1	1	102.26	75	5	2	5
ControlPre	B1	Dominant	None	Place	Deliver	1	1	7.2575	75	5	3	5
ControlPre	B1	Dominant	None	Place	Deliver	1	1	96.865	75	5	4	5
ControlPre	B1	Dominant	None	Place	Deliver	1	1	4.775	75	5	5	5
ControlPre	B1	Dominant	None	Place	Deliver	1	1	50.6725	75	5	6	5
ControlPre	B1	Dominant	None	Place	Deliver	1	1	3.205	75	5	7	5
ControlPre	B1	Dominant	None	Place	Deliver	1	1	59.7425	75	5	8	5
ControlPre	B1	Dominant	None	Place	Deliver	1	2	9.85	75	1	1	6
ControlPre	B1	Dominant	None	Place	Deliver	1	2	37.055	75	1	2	6
ControlPre	B1	Dominant	None	Place	Deliver	1	2	25.4875	75	1	3	6
ControlPre	B1	Dominant	None	Place	Deliver	1	2	29.005	75	1	4	6
ControlPre	B1	Dominant	None	Place	Deliver	1	2	37.0175	75	1	5	6
ControlPre	B1	Dominant	None	Place	Deliver	1	2	8.5	75	1	6	6
ControlPre	B1	Dominant	None	Place	Deliver	1	2	71.9425	75	1	7	6
ControlPre	B1	Dominant	None	Place	Deliver	1	2	52.735	75	1	8	6
ControlPre	B1	Dominant	None	Place	Deliver	1	2	42.475	75	2	1	7
ControlPre	B1	Dominant	None	Place	Deliver	1	2	25.25	75	2	2	7
ControlPre	B1	Dominant	None	Place	Deliver	1	2	21.7775	75	2	3	7
ControlPre	B1	Dominant	None	Place	Deliver	1	2	59.745	75	2	4	7
ControlPre	B1	Dominant	None	Place	Deliver	1	2	29.495	75	2	5	7
ControlPre	B1	Dominant	None	Place	Deliver	1	2	20.9	75	2	6	7
ControlPre	B1	Dominant	None	Place	Deliver	1	2	36.7525	75	2	7	7
ControlPre	B1	Dominant	None	Place	Deliver	1	2	23.495	75	2	8	7
ControlPre	B1	Dominant	None	Place	Deliver	1	2	1.65	75	3	1	8
ControlPre	B1	Dominant	None	Place	Deliver	1	2	27.5	75	3	2	8
ControlPre	B1	Dominant	None	Place	Deliver	1	2	31.22	75	3	3	8
ControlPre	B1	Dominant	None	Place	Deliver	1	2	2	75	3	4	8
ControlPre	B1	Dominant	None	Place	Deliver	1	2	53.25	75	3	5	8
ControlPre	B1	Dominant	None	Place	Deliver	1	2	116.015	75	3	6	8
ControlPre	B1	Dominant	None	Place	Deliver	1	2	2.2375	75	3	7	8
ControlPre	B1	Dominant	None	Place	Deliver	1	2	107.735	75	3	8	8
ControlPre	B1	Dominant	None	Place	Deliver	1	2	4.25	75	4	1	9
ControlPre	B1	Dominant	None	Place	Deliver	1	2	15.275	75	4	2	9
ControlPre	B1	Dominant	None	Place	Deliver	1	2	71.2425	75	4	3	9
ControlPre	B1	Dominant	None	Place	Deliver	1	2	18.75	75	4	4	9
ControlPre	B1	Dominant	None	Place	Deliver	1	2	11.725	75	4	5	9
ControlPre	B1	Dominant	None	Place	Deliver	1	2	99.2275	75	4	6	9
ControlPre	B1	Dominant	None	Place	Deliver	1	2	21.0375	75	4	7	9
ControlPre	B1	Dominant	None	Place	Deliver	1	2	22.2175	75	4	8	9
ControlPre	B1	Dominant	None	Place	Deliver	1	2	48.025	75	5	1	10
ControlPre	B1	Dominant	None	Place	Deliver	1	2	48.0075	75	5	2	10
ControlPre	B1	Dominant	None	Place	Deliver	1	2	24	75	5	3	10
ControlPre	B1	Dominant	None	Place	Deliver	1	2	59.745	75	5	4	10
ControlPre	B1	Dominant	None	Place	Deliver	1	2	73.2625	75	5	5	10
ControlPre	B1	Dominant	None	Place	Deliver	1	2	35.6225	75	5	6	10
ControlPre	B1	Dominant	None	Place	Deliver	1	2	17.4575	75	5	7	10
ControlPre	B1	Dominant	None	Place	Deliver	1	2	35.0425	75	5	8	10
ControlPre	B1	Dominant	None	Place	Deliver	1	3	13.125	75	1	1	11
ControlPre	B1	Dominant	None	Place	Deliver	1	3	17	75	1	2	11
ControlPre	B1	Dominant	None	Place	Deliver	1	3	77.25	75	1	3	11
ControlPre	B1	Dominant	None	Place	Deliver	1	3	149.768	75	1	4	11
ControlPre	B1	Dominant	None	Place	Deliver	1	3	102.5	75	1	5	11
ControlPre	B1	Dominant	None	Place	Deliver	1	3	166.012	75	1	6	11
ControlPre	B1	Dominant	None	Place	Deliver	1	3	129.29	75	1	7	11
ControlPre	B1	Dominant	None	Place	Deliver	1	3	80.0025	75	1	8	11
ControlPre	B1	Dominant	None	Place	Deliver	1	3	105.248	75	2	1	12
ControlPre	B1	Dominant	None	Place	Deliver	1	3	38.4	75	2	2	12
ControlPre	B1	Dominant	None	Place	Deliver	1	3	7.495	75	2	3	12
ControlPre	B1	Dominant	None	Place	Deliver	1	3	31.505	75	2	4	12
ControlPre	B1	Dominant	None	Place	Deliver	1	3	10.2775	75	2	5	12
ControlPre	B1	Dominant	None	Place	Deliver	1	3	1.785	75	2	6	12
ControlPre	B1	Dominant	None	Place	Deliver	1	3	5.3525	75	2	7	12
ControlPre	B1	Dominant	None	Place	Deliver	1	3	48.4125	75	2	8	12
ControlPre	B1	Dominant	None	Place	Deliver	1	3	7.25	75	3	1	13
ControlPre	B1	Dominant	None	Place	Deliver	1	3	4.3	75	3	2	13
ControlPre	B1	Dominant	None	Place	Deliver	1	3	25.6275	75	3	3	13
ControlPre	B1	Dominant	None	Place	Deliver	1	3	44.725	75	3	4	13
ControlPre	B1	Dominant	None	Place	Deliver	1	3	46.0925	75	3	5	13
ControlPre	B1	Dominant	None	Place	Deliver	1	3	56.535	75	3	6	13
ControlPre	B1	Dominant	None	Place	Deliver	1	3	28.725	75	3	7	13
ControlPre	B1	Dominant	None	Place	Deliver	1	3	1.245	75	3	8	13
ControlPre	B1	Dominant	None	Place	Deliver	1	3	11.525	75	4	1	14
ControlPre	B1	Dominant	None	Place	Deliver	1	3	21.725	75	4	2	14
ControlPre	B1	Dominant	None	Place	Deliver	1	3	0.25	75	4	3	14
ControlPre	B1	Dominant	None	Place	Deliver	1	3	156.452	75	4	4	14
ControlPre	B1	Dominant	None	Place	Deliver	1	3	27.985	75	4	5	14
ControlPre	B1	Dominant	None	Place	Deliver	1	3	0.77	75	4	6	14
ControlPre	B1	Dominant	None	Place	Deliver	1	3	23.515	75	4	7	14
ControlPre	B1	Dominant	None	Place	Deliver	1	3	44.755	75	4	8	14
ControlPre	B1	Dominant	None	Place	Deliver	1	3	43.4	75	5	1	15
ControlPre	B1	Dominant	None	Place	Deliver	1	3	9.025	75	5	2	15
ControlPre	B1	Dominant	None	Place	Deliver	1	3	13.935	75	5	3	15
ControlPre	B1	Dominant	None	Place	Deliver	1	3	79.2325	75	5	4	15
ControlPre	B1	Dominant	None	Place	Deliver	1	3	40.755	75	5	5	15
ControlPre	B1	Dominant	None	Place	Deliver	1	3	19.0025	75	5	6	15
ControlPre	B1	Dominant	None	Place	Deliver	1	3	1.97	75	5	7	15
ControlPre	B1	Dominant	None	Place	Deliver	1	3	82.4825	75	5	8	15
ControlPre	B1	Dominant	None	Place	Deliver	1	4	17.25	75	1	1	16
ControlPre	B1	Dominant	None	Place	Deliver	1	4	288.998	75	1	2	16
ControlPre	B1	Dominant	None	Place	Deliver	1	4	12.75	75	1	3	16
ControlPre	B1	Dominant	None	Place	Deliver	1	4	5.5	75	1	4	16
ControlPre	B1	Dominant	None	Place	Deliver	1	4	96.995	75	1	5	16
ControlPre	B1	Dominant	None	Place	Deliver	1	4	3.2675	75	1	6	16
ControlPre	B1	Dominant	None	Place	Deliver	1	4	22.7075	75	1	7	16
ControlPre	B1	Dominant	None	Place	Deliver	1	4	0.2875	75	1	8	16
ControlPre	B1	Dominant	None	Place	Deliver	1	4	15.25	75	2	1	17
ControlPre	B1	Dominant	None	Place	Deliver	1	4	126.495	75	2	2	17
ControlPre	B1	Dominant	None	Place	Deliver	1	4	13.615	75	2	3	17
ControlPre	B1	Dominant	None	Place	Deliver	1	4	4.65	75	2	4	17
ControlPre	B1	Dominant	None	Place	Deliver	1	4	0.9725	75	2	5	17
ControlPre	B1	Dominant	None	Place	Deliver	1	4	35.735	75	2	6	17
ControlPre	B1	Dominant	None	Place	Deliver	1	4	50.7475	75	2	7	17
ControlPre	B1	Dominant	None	Place	Deliver	1	4	34.49	75	2	8	17
ControlPre	B1	Dominant	None	Place	Deliver	1	4		75	3	1	18
ControlPre	B1	Dominant	None	Place	Deliver	1	4		75	3	2	18
ControlPre	B1	Dominant	None	Place	Deliver	1	4		75	3	3	18
ControlPre	B1	Dominant	None	Place	Deliver	1	4		75	3	4	18
ControlPre	B1	Dominant	None	Place	Deliver	1	4		75	3	5	18
ControlPre	B1	Dominant	None	Place	Deliver	1	4		75	3	6	18
ControlPre	B1	Dominant	None	Place	Deliver	1	4		75	3	7	18
ControlPre	B1	Dominant	None	Place	Deliver	1	4		75	3	8	18
ControlPre	B1	Dominant	None	Place	Deliver	1	4	36.475	75	4	1	19
ControlPre	B1	Dominant	None	Place	Deliver	1	4	20.75	75	4	2	19
ControlPre	B1	Dominant	None	Place	Deliver	1	4	28.245	75	4	3	19
ControlPre	B1	Dominant	None	Place	Deliver	1	4	46.41	75	4	4	19
ControlPre	B1	Dominant	None	Place	Deliver	1	4	6.7425	75	4	5	19
ControlPre	B1	Dominant	None	Place	Deliver	1	4	48.4975	75	4	6	19
ControlPre	B1	Dominant	None	Place	Deliver	1	4	19.4975	75	4	7	19
ControlPre	B1	Dominant	None	Place	Deliver	1	4	37.01	75	4	8	19
ControlPre	B1	Dominant	None	Place	Deliver	1	4	26.725	75	5	1	20
ControlPre	B1	Dominant	None	Place	Deliver	1	4	27.125	75	5	2	20
ControlPre	B1	Dominant	None	Place	Deliver	1	4	14.9825	75	5	3	20
ControlPre	B1	Dominant	None	Place	Deliver	1	4	130.477	75	5	4	20
ControlPre	B1	Dominant	None	Place	Deliver	1	4	39.51	75	5	5	20
ControlPre	B1	Dominant	None	Place	Deliver	1	4	45.2475	75	5	6	20
ControlPre	B1	Dominant	None	Place	Deliver	1	4	23.7525	75	5	7	20
ControlPre	B1	Dominant	None	Place	Deliver	1	4	6.7675	75	5	8	20
ControlPre	B1	Dominant	None	Place	Deliver	2	1	3.99	75	1	1	1
ControlPre	B1	Dominant	None	Place	Deliver	2	1	15.01	75	1	2	1
ControlPre	B1	Dominant	None	Place	Deliver	2	1	0	75	1	3	1
ControlPre	B1	Dominant	None	Place	Deliver	2	1	23.6	75	1	4	1
ControlPre	B1	Dominant	None	Place	Deliver	2	1	15.7675	75	1	5	1
ControlPre	B1	Dominant	None	Place	Deliver	2	1	40.81	75	1	6	1
ControlPre	B1	Dominant	None	Place	Deliver	2	1	15.825	75	1	7	1
ControlPre	B1	Dominant	None	Place	Deliver	2	1	72.21	75	1	8	1
ControlPre	B1	Dominant	None	Place	Deliver	2	1	8.355	75	2	1	2
ControlPre	B1	Dominant	None	Place	Deliver	2	1	15.5375	75	2	2	2
ControlPre	B1	Dominant	None	Place	Deliver	2	1	28.275	75	2	3	2
ControlPre	B1	Dominant	None	Place	Deliver	2	1	3.15	75	2	4	2
ControlPre	B1	Dominant	None	Place	Deliver	2	1	55.2675	75	2	5	2
ControlPre	B1	Dominant	None	Place	Deliver	2	1	2.22	75	2	6	2
ControlPre	B1	Dominant	None	Place	Deliver	2	1	20.475	75	2	7	2
ControlPre	B1	Dominant	None	Place	Deliver	2	1	36.125	75	2	8	2
ControlPre	B1	Dominant	None	Place	Deliver	2	1		75	3	1	3
ControlPre	B1	Dominant	None	Place	Deliver	2	1		75	3	2	3
ControlPre	B1	Dominant	None	Place	Deliver	2	1		75	3	3	3
ControlPre	B1	Dominant	None	Place	Deliver	2	1		75	3	4	3
ControlPre	B1	Dominant	None	Place	Deliver	2	1		75	3	5	3
ControlPre	B1	Dominant	None	Place	Deliver	2	1		75	3	6	3
ControlPre	B1	Dominant	None	Place	Deliver	2	1		75	3	7	3
ControlPre	B1	Dominant	None	Place	Deliver	2	1		75	3	8	3
ControlPre	B1	Dominant	None	Place	Deliver	2	1	31.005	75	4	1	4
ControlPre	B1	Dominant	None	Place	Deliver	2	1	2.015	75	4	2	4
ControlPre	B1	Dominant	None	Place	Deliver	2	1	11.395	75	4	3	4
ControlPre	B1	Dominant	None	Place	Deliver	2	1	0.05	75	4	4	4
ControlPre	B1	Dominant	None	Place	Deliver	2	1	64.2225	75	4	5	4
ControlPre	B1	Dominant	None	Place	Deliver	2	1	45.9725	75	4	6	4
ControlPre	B1	Dominant	None	Place	Deliver	2	1	4.9825	75	4	7	4
ControlPre	B1	Dominant	None	Place	Deliver	2	1	6	75	4	8	4
ControlPre	B1	Dominant	None	Place	Deliver	2	1		75	5	1	5
ControlPre	B1	Dominant	None	Place	Deliver	2	1		75	5	2	5
ControlPre	B1	Dominant	None	Place	Deliver	2	1		75	5	3	5
ControlPre	B1	Dominant	None	Place	Deliver	2	1		75	5	4	5
ControlPre	B1	Dominant	None	Place	Deliver	2	1		75	5	5	5
ControlPre	B1	Dominant	None	Place	Deliver	2	1		75	5	6	5
ControlPre	B1	Dominant	None	Place	Deliver	2	1		75	5	7	5
ControlPre	B1	Dominant	None	Place	Deliver	2	1		75	5	8	5
ControlPre	B1	Dominant	None	Place	Deliver	2	2		75	1	1	6
ControlPre	B1	Dominant	None	Place	Deliver	2	2		75	1	2	6
ControlPre	B1	Dominant	None	Place	Deliver	2	2		75	1	3	6
ControlPre	B1	Dominant	None	Place	Deliver	2	2		75	1	4	6
ControlPre	B1	Dominant	None	Place	Deliver	2	2		75	1	5	6
ControlPre	B1	Dominant	None	Place	Deliver	2	2		75	1	6	6
ControlPre	B1	Dominant	None	Place	Deliver	2	2		75	1	7	6
ControlPre	B1	Dominant	None	Place	Deliver	2	2		75	1	8	6
ControlPre	B1	Dominant	None	Place	Deliver	2	2		75	2	1	7
ControlPre	B1	Dominant	None	Place	Deliver	2	2		75	2	2	7
ControlPre	B1	Dominant	None	Place	Deliver	2	2		75	2	3	7
ControlPre	B1	Dominant	None	Place	Deliver	2	2		75	2	4	7
ControlPre	B1	Dominant	None	Place	Deliver	2	2		75	2	5	7
ControlPre	B1	Dominant	None	Place	Deliver	2	2		75	2	6	7
ControlPre	B1	Dominant	None	Place	Deliver	2	2		75	2	7	7
ControlPre	B1	Dominant	None	Place	Deliver	2	2		75	2	8	7
ControlPre	B1	Dominant	None	Place	Deliver	2	2	59.1275	75	3	1	8
ControlPre	B1	Dominant	None	Place	Deliver	2	2	9.5325	75	3	2	8
ControlPre	B1	Dominant	None	Place	Deliver	2	2	54.28	75	3	3	8
ControlPre	B1	Dominant	None	Place	Deliver	2	2	15.275	75	3	4	8
ControlPre	B1	Dominant	None	Place	Deliver	2	2	69.6775	75	3	5	8
ControlPre	B1	Dominant	None	Place	Deliver	2	2	65.47	75	3	6	8
ControlPre	B1	Dominant	None	Place	Deliver	2	2	45.5	75	3	7	8
ControlPre	B1	Dominant	None	Place	Deliver	2	2	21.975	75	3	8	8
ControlPre	B1	Dominant	None	Place	Deliver	2	2		75	4	1	9
ControlPre	B1	Dominant	None	Place	Deliver	2	2		75	4	2	9
ControlPre	B1	Dominant	None	Place	Deliver	2	2		75	4	3	9
ControlPre	B1	Dominant	None	Place	Deliver	2	2		75	4	4	9
ControlPre	B1	Dominant	None	Place	Deliver	2	2		75	4	5	9
ControlPre	B1	Dominant	None	Place	Deliver	2	2		75	4	6	9
ControlPre	B1	Dominant	None	Place	Deliver	2	2		75	4	7	9
ControlPre	B1	Dominant	None	Place	Deliver	2	2		75	4	8	9
ControlPre	B1	Dominant	None	Place	Deliver	2	2	46.5075	75	5	1	10
ControlPre	B1	Dominant	None	Place	Deliver	2	2	7.96	75	5	2	10
ControlPre	B1	Dominant	None	Place	Deliver	2	2	43.245	75	5	3	10
ControlPre	B1	Dominant	None	Place	Deliver	2	2	9.725	75	5	4	10
ControlPre	B1	Dominant	None	Place	Deliver	2	2	57.5125	75	5	5	10
ControlPre	B1	Dominant	None	Place	Deliver	2	2	27.5325	75	5	6	10
ControlPre	B1	Dominant	None	Place	Deliver	2	2	10	75	5	7	10
ControlPre	B1	Dominant	None	Place	Deliver	2	2	19.5	75	5	8	10
ControlPre	B1	Dominant	None	Place	Deliver	2	3	22.2475	75	1	1	11
ControlPre	B1	Dominant	None	Place	Deliver	2	3	0.205	75	1	2	11
ControlPre	B1	Dominant	None	Place	Deliver	2	3	29.5	75	1	3	11
ControlPre	B1	Dominant	None	Place	Deliver	2	3	22.3	75	1	4	11
ControlPre	B1	Dominant	None	Place	Deliver	2	3	56.255	75	1	5	11
ControlPre	B1	Dominant	None	Place	Deliver	2	3	21.545	75	1	6	11
ControlPre	B1	Dominant	None	Place	Deliver	2	3	22.5	75	1	7	11
ControlPre	B1	Dominant	None	Place	Deliver	2	3	68.25	75	1	8	11
ControlPre	B1	Dominant	None	Place	Deliver	2	3	30.76	75	2	1	12
ControlPre	B1	Dominant	None	Place	Deliver	2	3	48.5025	75	2	2	12
ControlPre	B1	Dominant	None	Place	Deliver	2	3	51.775	75	2	3	12
ControlPre	B1	Dominant	None	Place	Deliver	2	3	2.25	75	2	4	12
ControlPre	B1	Dominant	None	Place	Deliver	2	3	89.24	75	2	5	12
ControlPre	B1	Dominant	None	Place	Deliver	2	3	35.51	75	2	6	12
ControlPre	B1	Dominant	None	Place	Deliver	2	3	43.2875	75	2	7	12
ControlPre	B1	Dominant	None	Place	Deliver	2	3	31.25	75	2	8	12
ControlPre	B1	Dominant	None	Place	Deliver	2	3	63.255	75	3	1	13
ControlPre	B1	Dominant	None	Place	Deliver	2	3	35.29	75	3	2	13
ControlPre	B1	Dominant	None	Place	Deliver	2	3	32.5	75	3	3	13
ControlPre	B1	Dominant	None	Place	Deliver	2	3	33.25	75	3	4	13
ControlPre	B1	Dominant	None	Place	Deliver	2	3	73.0275	75	3	5	13
ControlPre	B1	Dominant	None	Place	Deliver	2	3	47.7475	75	3	6	13
ControlPre	B1	Dominant	None	Place	Deliver	2	3	36.775	75	3	7	13
ControlPre	B1	Dominant	None	Place	Deliver	2	3	50.5	75	3	8	13
ControlPre	B1	Dominant	None	Place	Deliver	2	3	65.7625	75	4	1	14
ControlPre	B1	Dominant	None	Place	Deliver	2	3	2.2575	75	4	2	14
ControlPre	B1	Dominant	None	Place	Deliver	2	3	34.015	75	4	3	14
ControlPre	B1	Dominant	None	Place	Deliver	2	3	32.5	75	4	4	14
ControlPre	B1	Dominant	None	Place	Deliver	2	3	59.53	75	4	5	14
ControlPre	B1	Dominant	None	Place	Deliver	2	3	85.805	75	4	6	14
ControlPre	B1	Dominant	None	Place	Deliver	2	3	53.55	75	4	7	14
ControlPre	B1	Dominant	None	Place	Deliver	2	3	44	75	4	8	14
ControlPre	B1	Dominant	None	Place	Deliver	2	3	21.7525	75	5	1	15
ControlPre	B1	Dominant	None	Place	Deliver	2	3	75.7575	75	5	2	15
ControlPre	B1	Dominant	None	Place	Deliver	2	3	23.775	75	5	3	15
ControlPre	B1	Dominant	None	Place	Deliver	2	3	19.25	75	5	4	15
ControlPre	B1	Dominant	None	Place	Deliver	2	3	59.4975	75	5	5	15
ControlPre	B1	Dominant	None	Place	Deliver	2	3	48.34	75	5	6	15
ControlPre	B1	Dominant	None	Place	Deliver	2	3	29.925	75	5	7	15
ControlPre	B1	Dominant	None	Place	Deliver	2	3	30.55	75	5	8	15
ControlPre	B1	Dominant	None	Place	Deliver	2	4	75.5325	75	1	1	16
ControlPre	B1	Dominant	None	Place	Deliver	2	4	42.76	75	1	2	16
ControlPre	B1	Dominant	None	Place	Deliver	2	4	16.45	75	1	3	16
ControlPre	B1	Dominant	None	Place	Deliver	2	4	13.225	75	1	4	16
ControlPre	B1	Dominant	None	Place	Deliver	2	4	77.76	75	1	5	16
ControlPre	B1	Dominant	None	Place	Deliver	2	4	54.79	75	1	6	16
ControlPre	B1	Dominant	None	Place	Deliver	2	4	12.475	75	1	7	16
ControlPre	B1	Dominant	None	Place	Deliver	2	4	21.725	75	1	8	16
ControlPre	B1	Dominant	None	Place	Deliver	2	4		75	2	1	17
ControlPre	B1	Dominant	None	Place	Deliver	2	4		75	2	2	17
ControlPre	B1	Dominant	None	Place	Deliver	2	4		75	2	3	17
ControlPre	B1	Dominant	None	Place	Deliver	2	4		75	2	4	17
ControlPre	B1	Dominant	None	Place	Deliver	2	4		75	2	5	17
ControlPre	B1	Dominant	None	Place	Deliver	2	4		75	2	6	17
ControlPre	B1	Dominant	None	Place	Deliver	2	4		75	2	7	17
ControlPre	B1	Dominant	None	Place	Deliver	2	4		75	2	8	17
ControlPre	B1	Dominant	None	Place	Deliver	2	4		75	3	1	18
ControlPre	B1	Dominant	None	Place	Deliver	2	4		75	3	2	18
ControlPre	B1	Dominant	None	Place	Deliver	2	4		75	3	3	18
ControlPre	B1	Dominant	None	Place	Deliver	2	4		75	3	4	18
ControlPre	B1	Dominant	None	Place	Deliver	2	4		75	3	5	18
ControlPre	B1	Dominant	None	Place	Deliver	2	4		75	3	6	18
ControlPre	B1	Dominant	None	Place	Deliver	2	4		75	3	7	18
ControlPre	B1	Dominant	None	Place	Deliver	2	4		75	3	8	18
ControlPre	B1	Dominant	None	Place	Deliver	2	4	59.7275	75	4	1	19
ControlPre	B1	Dominant	None	Place	Deliver	2	4	24.415	75	4	2	19
ControlPre	B1	Dominant	None	Place	Deliver	2	4	24.4975	75	4	3	19
ControlPre	B1	Dominant	None	Place	Deliver	2	4	28.975	75	4	4	19
ControlPre	B1	Dominant	None	Place	Deliver	2	4	85.6175	75	4	5	19
ControlPre	B1	Dominant	None	Place	Deliver	2	4	53.9225	75	4	6	19
ControlPre	B1	Dominant	None	Place	Deliver	2	4	20.275	75	4	7	19
ControlPre	B1	Dominant	None	Place	Deliver	2	4	5.55	75	4	8	19
ControlPre	B1	Dominant	None	Place	Deliver	2	4	64.5075	75	5	1	20
ControlPre	B1	Dominant	None	Place	Deliver	2	4	41.65	75	5	2	20
ControlPre	B1	Dominant	None	Place	Deliver	2	4	41.575	75	5	3	20
ControlPre	B1	Dominant	None	Place	Deliver	2	4	30.75	75	5	4	20
ControlPre	B1	Dominant	None	Place	Deliver	2	4	32.7925	75	5	5	20
ControlPre	B1	Dominant	None	Place	Deliver	2	4	0.05	75	5	6	20
ControlPre	B1	Dominant	None	Place	Deliver	2	4	28.425	75	5	7	20
ControlPre	B1	Dominant	None	Place	Deliver	2	4	38.525	75	5	8	20
ControlPre	B1	Dominant	None	Place	Deliver	3	1	3.775	75	1	1	1
ControlPre	B1	Dominant	None	Place	Deliver	3	1	12.75	75	1	2	1
ControlPre	B1	Dominant	None	Place	Deliver	3	1	6.2325	75	1	3	1
ControlPre	B1	Dominant	None	Place	Deliver	3	1	15.2175	75	1	4	1
ControlPre	B1	Dominant	None	Place	Deliver	3	1	22.96	75	1	5	1
ControlPre	B1	Dominant	None	Place	Deliver	3	1	7.235	75	1	6	1
ControlPre	B1	Dominant	None	Place	Deliver	3	1	8.72	75	1	7	1
ControlPre	B1	Dominant	None	Place	Deliver	3	1	34.23	75	1	8	1
ControlPre	B1	Dominant	None	Place	Deliver	3	1	0.75	75	2	1	2
ControlPre	B1	Dominant	None	Place	Deliver	3	1	18.5	75	2	2	2
ControlPre	B1	Dominant	None	Place	Deliver	3	1	4.9025	75	2	3	2
ControlPre	B1	Dominant	None	Place	Deliver	3	1	3.0175	75	2	4	2
ControlPre	B1	Dominant	None	Place	Deliver	3	1	4.98	75	2	5	2
ControlPre	B1	Dominant	None	Place	Deliver	3	1	5.7475	75	2	6	2
ControlPre	B1	Dominant	None	Place	Deliver	3	1	18.73	75	2	7	2
ControlPre	B1	Dominant	None	Place	Deliver	3	1	21.4925	75	2	8	2
ControlPre	B1	Dominant	None	Place	Deliver	3	1	2.725	75	3	1	3
ControlPre	B1	Dominant	None	Place	Deliver	3	1	3.5	75	3	2	3
ControlPre	B1	Dominant	None	Place	Deliver	3	1	12	75	3	3	3
ControlPre	B1	Dominant	None	Place	Deliver	3	1	19.015	75	3	4	3
ControlPre	B1	Dominant	None	Place	Deliver	3	1	1.26	75	3	5	3
ControlPre	B1	Dominant	None	Place	Deliver	3	1	13.19	75	3	6	3
ControlPre	B1	Dominant	None	Place	Deliver	3	1	21.245	75	3	7	3
ControlPre	B1	Dominant	None	Place	Deliver	3	1	6.4725	75	3	8	3
ControlPre	B1	Dominant	None	Place	Deliver	3	1	13.5125	75	4	1	4
ControlPre	B1	Dominant	None	Place	Deliver	3	1	11.305	75	4	2	4
ControlPre	B1	Dominant	None	Place	Deliver	3	1	12.51	75	4	3	4
ControlPre	B1	Dominant	None	Place	Deliver	3	1	21.7525	75	4	4	4
ControlPre	B1	Dominant	None	Place	Deliver	3	1	44.1925	75	4	5	4
ControlPre	B1	Dominant	None	Place	Deliver	3	1	12.5525	75	4	6	4
ControlPre	B1	Dominant	None	Place	Deliver	3	1	4.22	75	4	7	4
ControlPre	B1	Dominant	None	Place	Deliver	3	1	12.325	75	4	8	4
ControlPre	B1	Dominant	None	Place	Deliver	3	1	3.275	75	5	1	5
ControlPre	B1	Dominant	None	Place	Deliver	3	1	18.9975	75	5	2	5
ControlPre	B1	Dominant	None	Place	Deliver	3	1	33.5375	75	5	3	5
ControlPre	B1	Dominant	None	Place	Deliver	3	1	14.99	75	5	4	5
ControlPre	B1	Dominant	None	Place	Deliver	3	1	3.46	75	5	5	5
ControlPre	B1	Dominant	None	Place	Deliver	3	1	7.0325	75	5	6	5
ControlPre	B1	Dominant	None	Place	Deliver	3	1	6.4875	75	5	7	5
ControlPre	B1	Dominant	None	Place	Deliver	3	1	9.275	75	5	8	5
ControlPre	B1	Dominant	None	Place	Deliver	3	2	24.725	75	1	1	6
ControlPre	B1	Dominant	None	Place	Deliver	3	2	27.2275	75	1	2	6
ControlPre	B1	Dominant	None	Place	Deliver	3	2	27.7525	75	1	3	6
ControlPre	B1	Dominant	None	Place	Deliver	3	2	20.9725	75	1	4	6
ControlPre	B1	Dominant	None	Place	Deliver	3	2	29.9975	75	1	5	6
ControlPre	B1	Dominant	None	Place	Deliver	3	2	8.5675	75	1	6	6
ControlPre	B1	Dominant	None	Place	Deliver	3	2	23.99	75	1	7	6
ControlPre	B1	Dominant	None	Place	Deliver	3	2	1.325	75	1	8	6
ControlPre	B1	Dominant	None	Place	Deliver	3	2	20	75	2	1	7
ControlPre	B1	Dominant	None	Place	Deliver	3	2	19.255	75	2	2	7
ControlPre	B1	Dominant	None	Place	Deliver	3	2	13.815	75	2	3	7
ControlPre	B1	Dominant	None	Place	Deliver	3	2	22.73	75	2	4	7
ControlPre	B1	Dominant	None	Place	Deliver	3	2	13.7475	75	2	5	7
ControlPre	B1	Dominant	None	Place	Deliver	3	2	5.7525	75	2	6	7
ControlPre	B1	Dominant	None	Place	Deliver	3	2	7.72	75	2	7	7
ControlPre	B1	Dominant	None	Place	Deliver	3	2	2.775	75	2	8	7
ControlPre	B1	Dominant	None	Place	Deliver	3	2	1	75	3	1	8
ControlPre	B1	Dominant	None	Place	Deliver	3	2	14.5	75	3	2	8
ControlPre	B1	Dominant	None	Place	Deliver	3	2	19.1975	75	3	3	8
ControlPre	B1	Dominant	None	Place	Deliver	3	2	43.0375	75	3	4	8
ControlPre	B1	Dominant	None	Place	Deliver	3	2	26.275	75	3	5	8
ControlPre	B1	Dominant	None	Place	Deliver	3	2	4.225	75	3	6	8
ControlPre	B1	Dominant	None	Place	Deliver	3	2	7.51	75	3	7	8
ControlPre	B1	Dominant	None	Place	Deliver	3	2	16.4675	75	3	8	8
ControlPre	B1	Dominant	None	Place	Deliver	3	2	46.5075	75	4	1	9
ControlPre	B1	Dominant	None	Place	Deliver	3	2	21.3725	75	4	2	9
ControlPre	B1	Dominant	None	Place	Deliver	3	2	20.7575	75	4	3	9
ControlPre	B1	Dominant	None	Place	Deliver	3	2	3.75	75	4	4	9
ControlPre	B1	Dominant	None	Place	Deliver	3	2	17.8	75	4	5	9
ControlPre	B1	Dominant	None	Place	Deliver	3	2	23.7475	75	4	6	9
ControlPre	B1	Dominant	None	Place	Deliver	3	2	5.51	75	4	7	9
ControlPre	B1	Dominant	None	Place	Deliver	3	2	13.9625	75	4	8	9
ControlPre	B1	Dominant	None	Place	Deliver	3	2	1.725	75	5	1	10
ControlPre	B1	Dominant	None	Place	Deliver	3	2	40.255	75	5	2	10
ControlPre	B1	Dominant	None	Place	Deliver	3	2	9.9775	75	5	3	10
ControlPre	B1	Dominant	None	Place	Deliver	3	2	32.7475	75	5	4	10
ControlPre	B1	Dominant	None	Place	Deliver	3	2	13.4975	75	5	5	10
ControlPre	B1	Dominant	None	Place	Deliver	3	2	12.71	75	5	6	10
ControlPre	B1	Dominant	None	Place	Deliver	3	2	1.2375	75	5	7	10
ControlPre	B1	Dominant	None	Place	Deliver	3	2	7.75	75	5	8	10
ControlPre	B1	Dominant	None	Place	Deliver	3	3	50.805	75	1	1	11
ControlPre	B1	Dominant	None	Place	Deliver	3	3	53.0075	75	1	2	11
ControlPre	B1	Dominant	None	Place	Deliver	3	3	15.785	75	1	3	11
ControlPre	B1	Dominant	None	Place	Deliver	3	3	28.025	75	1	4	11
ControlPre	B1	Dominant	None	Place	Deliver	3	3	49.145	75	1	5	11
ControlPre	B1	Dominant	None	Place	Deliver	3	3	13.7725	75	1	6	11
ControlPre	B1	Dominant	None	Place	Deliver	3	3	3.0075	75	1	7	11
ControlPre	B1	Dominant	None	Place	Deliver	3	3	9.75	75	1	8	11
ControlPre	B1	Dominant	None	Place	Deliver	3	3	15.25	75	2	1	12
ControlPre	B1	Dominant	None	Place	Deliver	3	3	1.28	75	2	2	12
ControlPre	B1	Dominant	None	Place	Deliver	3	3	29.5225	75	2	3	12
ControlPre	B1	Dominant	None	Place	Deliver	3	3	58.7825	75	2	4	12
ControlPre	B1	Dominant	None	Place	Deliver	3	3	30.5	75	2	5	12
ControlPre	B1	Dominant	None	Place	Deliver	3	3	16.0075	75	2	6	12
ControlPre	B1	Dominant	None	Place	Deliver	3	3	18.7325	75	2	7	12
ControlPre	B1	Dominant	None	Place	Deliver	3	3	2.25	75	2	8	12
ControlPre	B1	Dominant	None	Place	Deliver	3	3	67.7825	75	3	1	13
ControlPre	B1	Dominant	None	Place	Deliver	3	3	44.71	75	3	2	13
ControlPre	B1	Dominant	None	Place	Deliver	3	3	17.945	75	3	3	13
ControlPre	B1	Dominant	None	Place	Deliver	3	3	12.725	75	3	4	13
ControlPre	B1	Dominant	None	Place	Deliver	3	3	11.77	75	3	5	13
ControlPre	B1	Dominant	None	Place	Deliver	3	3	6.77	75	3	6	13
ControlPre	B1	Dominant	None	Place	Deliver	3	3	21.4925	75	3	7	13
ControlPre	B1	Dominant	None	Place	Deliver	3	3	14.25	75	3	8	13
ControlPre	B1	Dominant	None	Place	Deliver	3	3	34.28	75	4	1	14
ControlPre	B1	Dominant	None	Place	Deliver	3	3	19.995	75	4	2	14
ControlPre	B1	Dominant	None	Place	Deliver	3	3	21.1775	75	4	3	14
ControlPre	B1	Dominant	None	Place	Deliver	3	3	1.525	75	4	4	14
ControlPre	B1	Dominant	None	Place	Deliver	3	3	12.775	75	4	5	14
ControlPre	B1	Dominant	None	Place	Deliver	3	3	37.3275	75	4	6	14
ControlPre	B1	Dominant	None	Place	Deliver	3	3	8.6875	75	4	7	14
ControlPre	B1	Dominant	None	Place	Deliver	3	3	0.025	75	4	8	14
ControlPre	B1	Dominant	None	Place	Deliver	3	3	2.4925	75	5	1	15
ControlPre	B1	Dominant	None	Place	Deliver	3	3	30.2325	75	5	2	15
ControlPre	B1	Dominant	None	Place	Deliver	3	3	16.7625	75	5	3	15
ControlPre	B1	Dominant	None	Place	Deliver	3	3	6.75	75	5	4	15
ControlPre	B1	Dominant	None	Place	Deliver	3	3	23.96	75	5	5	15
ControlPre	B1	Dominant	None	Place	Deliver	3	3	11.7475	75	5	6	15
ControlPre	B1	Dominant	None	Place	Deliver	3	3	50.725	75	5	7	15
ControlPre	B1	Dominant	None	Place	Deliver	3	3	0.25	75	5	8	15
ControlPre	B1	Dominant	None	Place	Deliver	3	4	14.25	75	1	1	16
ControlPre	B1	Dominant	None	Place	Deliver	3	4	20.5675	75	1	2	16
ControlPre	B1	Dominant	None	Place	Deliver	3	4	31.005	75	1	3	16
ControlPre	B1	Dominant	None	Place	Deliver	3	4	47.7875	75	1	4	16
ControlPre	B1	Dominant	None	Place	Deliver	3	4	38.8175	75	1	5	16
ControlPre	B1	Dominant	None	Place	Deliver	3	4	28.5325	75	1	6	16
ControlPre	B1	Dominant	None	Place	Deliver	3	4	15.75	75	1	7	16
ControlPre	B1	Dominant	None	Place	Deliver	3	4	6.975	75	1	8	16
ControlPre	B1	Dominant	None	Place	Deliver	3	4	5.55	75	2	1	17
ControlPre	B1	Dominant	None	Place	Deliver	3	4	7.465	75	2	2	17
ControlPre	B1	Dominant	None	Place	Deliver	3	4	22.265	75	2	3	17
ControlPre	B1	Dominant	None	Place	Deliver	3	4	7.0425	75	2	4	17
ControlPre	B1	Dominant	None	Place	Deliver	3	4	1.725	75	2	5	17
ControlPre	B1	Dominant	None	Place	Deliver	3	4	5.9825	75	2	6	17
ControlPre	B1	Dominant	None	Place	Deliver	3	4	0.73	75	2	7	17
ControlPre	B1	Dominant	None	Place	Deliver	3	4	18.99	75	2	8	17
ControlPre	B1	Dominant	None	Place	Deliver	3	4	47	75	3	1	18
ControlPre	B1	Dominant	None	Place	Deliver	3	4	42	75	3	2	18
ControlPre	B1	Dominant	None	Place	Deliver	3	4	6.2675	75	3	3	18
ControlPre	B1	Dominant	None	Place	Deliver	3	4	15.9525	75	3	4	18
ControlPre	B1	Dominant	None	Place	Deliver	3	4	48.675	75	3	5	18
ControlPre	B1	Dominant	None	Place	Deliver	3	4	11.3625	75	3	6	18
ControlPre	B1	Dominant	None	Place	Deliver	3	4	18.25	75	3	7	18
ControlPre	B1	Dominant	None	Place	Deliver	3	4	14.7825	75	3	8	18
ControlPre	B1	Dominant	None	Place	Deliver	3	4	14	75	4	1	19
ControlPre	B1	Dominant	None	Place	Deliver	3	4	7.75	75	4	2	19
ControlPre	B1	Dominant	None	Place	Deliver	3	4	24.75	75	4	3	19
ControlPre	B1	Dominant	None	Place	Deliver	3	4	36.01	75	4	4	19
ControlPre	B1	Dominant	None	Place	Deliver	3	4	3.125	75	4	5	19
ControlPre	B1	Dominant	None	Place	Deliver	3	4	24.75	75	4	6	19
ControlPre	B1	Dominant	None	Place	Deliver	3	4	86.7675	75	4	7	19
ControlPre	B1	Dominant	None	Place	Deliver	3	4	27.54	75	4	8	19
ControlPre	B1	Dominant	None	Place	Deliver	3	4	4.05	75	5	1	20
ControlPre	B1	Dominant	None	Place	Deliver	3	4	34.5	75	5	2	20
ControlPre	B1	Dominant	None	Place	Deliver	3	4	20.48	75	5	3	20
ControlPre	B1	Dominant	None	Place	Deliver	3	4	9.265	75	5	4	20
ControlPre	B1	Dominant	None	Place	Deliver	3	4	6.2525	75	5	5	20
ControlPre	B1	Dominant	None	Place	Deliver	3	4	6.81	75	5	6	20
ControlPre	B1	Dominant	None	Place	Deliver	3	4	2.4575	75	5	7	20
ControlPre	B1	Dominant	None	Place	Deliver	3	4	29.62	75	5	8	20
ControlPre	B1	Dominant	None	Place	Deliver	4	1	20.9975	75	1	1	1
ControlPre	B1	Dominant	None	Place	Deliver	4	1	20.0775	75	1	2	1
ControlPre	B1	Dominant	None	Place	Deliver	4	1	20.9675	75	1	3	1
ControlPre	B1	Dominant	None	Place	Deliver	4	1	48.75	75	1	4	1
ControlPre	B1	Dominant	None	Place	Deliver	4	1	13.2575	75	1	5	1
ControlPre	B1	Dominant	None	Place	Deliver	4	1	3.975	75	1	6	1
ControlPre	B1	Dominant	None	Place	Deliver	4	1	0.145	75	1	7	1
ControlPre	B1	Dominant	None	Place	Deliver	4	1	13.005	75	1	8	1
ControlPre	B1	Dominant	None	Place	Deliver	4	1	26.255	75	2	1	2
ControlPre	B1	Dominant	None	Place	Deliver	4	1	26.45	75	2	2	2
ControlPre	B1	Dominant	None	Place	Deliver	4	1	38.5225	75	2	3	2
ControlPre	B1	Dominant	None	Place	Deliver	4	1	4.2	75	2	4	2
ControlPre	B1	Dominant	None	Place	Deliver	4	1	3.7775	75	2	5	2
ControlPre	B1	Dominant	None	Place	Deliver	4	1	4.0375	75	2	6	2
ControlPre	B1	Dominant	None	Place	Deliver	4	1	10.205	75	2	7	2
ControlPre	B1	Dominant	None	Place	Deliver	4	1	13.9825	75	2	8	2
ControlPre	B1	Dominant	None	Place	Deliver	4	1	5.965	75	3	1	3
ControlPre	B1	Dominant	None	Place	Deliver	4	1	5	75	3	2	3
ControlPre	B1	Dominant	None	Place	Deliver	4	1	56.485	75	3	3	3
ControlPre	B1	Dominant	None	Place	Deliver	4	1	10.51	75	3	4	3
ControlPre	B1	Dominant	None	Place	Deliver	4	1	76.115	75	3	5	3
ControlPre	B1	Dominant	None	Place	Deliver	4	1	7.245	75	3	6	3
ControlPre	B1	Dominant	None	Place	Deliver	4	1	45.7625	75	3	7	3
ControlPre	B1	Dominant	None	Place	Deliver	4	1	2.005	75	3	8	3
ControlPre	B1	Dominant	None	Place	Deliver	4	1	38.2275	75	4	1	4
ControlPre	B1	Dominant	None	Place	Deliver	4	1	26.25	75	4	2	4
ControlPre	B1	Dominant	None	Place	Deliver	4	1	17.33	75	4	3	4
ControlPre	B1	Dominant	None	Place	Deliver	4	1	33.245	75	4	4	4
ControlPre	B1	Dominant	None	Place	Deliver	4	1	16.7575	75	4	5	4
ControlPre	B1	Dominant	None	Place	Deliver	4	1	40.2325	75	4	6	4
ControlPre	B1	Dominant	None	Place	Deliver	4	1	14.2075	75	4	7	4
ControlPre	B1	Dominant	None	Place	Deliver	4	1	7.005	75	4	8	4
ControlPre	B1	Dominant	None	Place	Deliver	4	1	51.99	75	5	1	5
ControlPre	B1	Dominant	None	Place	Deliver	4	1	50.98	75	5	2	5
ControlPre	B1	Dominant	None	Place	Deliver	4	1	40.74	75	5	3	5
ControlPre	B1	Dominant	None	Place	Deliver	4	1	3.75	75	5	4	5
ControlPre	B1	Dominant	None	Place	Deliver	4	1	19.5225	75	5	5	5
ControlPre	B1	Dominant	None	Place	Deliver	4	1	56.4725	75	5	6	5
ControlPre	B1	Dominant	None	Place	Deliver	4	1	96.035	75	5	7	5
ControlPre	B1	Dominant	None	Place	Deliver	4	1	45.9925	75	5	8	5
ControlPre	B1	Dominant	None	Place	Deliver	4	2	24.6975	75	1	1	6
ControlPre	B1	Dominant	None	Place	Deliver	4	2	16.225	75	1	2	6
ControlPre	B1	Dominant	None	Place	Deliver	4	2	18.2525	75	1	3	6
ControlPre	B1	Dominant	None	Place	Deliver	4	2	37.7725	75	1	4	6
ControlPre	B1	Dominant	None	Place	Deliver	4	2	0.015	75	1	5	6
ControlPre	B1	Dominant	None	Place	Deliver	4	2	1.5	75	1	6	6
ControlPre	B1	Dominant	None	Place	Deliver	4	2	16.2525	75	1	7	6
ControlPre	B1	Dominant	None	Place	Deliver	4	2	1.4625	75	1	8	6
ControlPre	B1	Dominant	None	Place	Deliver	4	2	23.075	75	2	1	7
ControlPre	B1	Dominant	None	Place	Deliver	4	2	44.2025	75	2	2	7
ControlPre	B1	Dominant	None	Place	Deliver	4	2	12.0275	75	2	3	7
ControlPre	B1	Dominant	None	Place	Deliver	4	2	2.8775	75	2	4	7
ControlPre	B1	Dominant	None	Place	Deliver	4	2	47.745	75	2	5	7
ControlPre	B1	Dominant	None	Place	Deliver	4	2	3.235	75	2	6	7
ControlPre	B1	Dominant	None	Place	Deliver	4	2	22.47	75	2	7	7
ControlPre	B1	Dominant	None	Place	Deliver	4	2	1.005	75	2	8	7
ControlPre	B1	Dominant	None	Place	Deliver	4	2	41.775	75	3	1	8
ControlPre	B1	Dominant	None	Place	Deliver	4	2	37.7075	75	3	2	8
ControlPre	B1	Dominant	None	Place	Deliver	4	2	8.52	75	3	3	8
ControlPre	B1	Dominant	None	Place	Deliver	4	2	38.245	75	3	4	8
ControlPre	B1	Dominant	None	Place	Deliver	4	2	9.735	75	3	5	8
ControlPre	B1	Dominant	None	Place	Deliver	4	2	5.5025	75	3	6	8
ControlPre	B1	Dominant	None	Place	Deliver	4	2	15.2675	75	3	7	8
ControlPre	B1	Dominant	None	Place	Deliver	4	2	1.9625	75	3	8	8
ControlPre	B1	Dominant	None	Place	Deliver	4	2	28.5775	75	4	1	9
ControlPre	B1	Dominant	None	Place	Deliver	4	2	18.5025	75	4	2	9
ControlPre	B1	Dominant	None	Place	Deliver	4	2	75.975	75	4	3	9
ControlPre	B1	Dominant	None	Place	Deliver	4	2	45.2675	75	4	4	9
ControlPre	B1	Dominant	None	Place	Deliver	4	2	29.7425	75	4	5	9
ControlPre	B1	Dominant	None	Place	Deliver	4	2	34.99	75	4	6	9
ControlPre	B1	Dominant	None	Place	Deliver	4	2	0.755	75	4	7	9
ControlPre	B1	Dominant	None	Place	Deliver	4	2	33.9975	75	4	8	9
ControlPre	B1	Dominant	None	Place	Deliver	4	2	16.95	75	5	1	10
ControlPre	B1	Dominant	None	Place	Deliver	4	2	39.2675	75	5	2	10
ControlPre	B1	Dominant	None	Place	Deliver	4	2	21.765	75	5	3	10
ControlPre	B1	Dominant	None	Place	Deliver	4	2	12.225	75	5	4	10
ControlPre	B1	Dominant	None	Place	Deliver	4	2	100.25	75	5	5	10
ControlPre	B1	Dominant	None	Place	Deliver	4	2	34.2475	75	5	6	10
ControlPre	B1	Dominant	None	Place	Deliver	4	2	45.5025	75	5	7	10
ControlPre	B1	Dominant	None	Place	Deliver	4	2	2.5075	75	5	8	10
ControlPre	B1	Dominant	None	Place	Deliver	4	3	42.035	75	1	1	11
ControlPre	B1	Dominant	None	Place	Deliver	4	3	37.9975	75	1	2	11
ControlPre	B1	Dominant	None	Place	Deliver	4	3	7.3975	75	1	3	11
ControlPre	B1	Dominant	None	Place	Deliver	4	3	18.2	75	1	4	11
ControlPre	B1	Dominant	None	Place	Deliver	4	3	53.4825	75	1	5	11
ControlPre	B1	Dominant	None	Place	Deliver	4	3	22.7475	75	1	6	11
ControlPre	B1	Dominant	None	Place	Deliver	4	3	21.7925	75	1	7	11
ControlPre	B1	Dominant	None	Place	Deliver	4	3	20.99	75	1	8	11
ControlPre	B1	Dominant	None	Place	Deliver	4	3	0.775	75	2	1	12
ControlPre	B1	Dominant	None	Place	Deliver	4	3	58.2375	75	2	2	12
ControlPre	B1	Dominant	None	Place	Deliver	4	3	68.235	75	2	3	12
ControlPre	B1	Dominant	None	Place	Deliver	4	3	13.0075	75	2	4	12
ControlPre	B1	Dominant	None	Place	Deliver	4	3	31.015	75	2	5	12
ControlPre	B1	Dominant	None	Place	Deliver	4	3	2.28	75	2	6	12
ControlPre	B1	Dominant	None	Place	Deliver	4	3	3	75	2	7	12
ControlPre	B1	Dominant	None	Place	Deliver	4	3	9.5425	75	2	8	12
ControlPre	B1	Dominant	None	Place	Deliver	4	3	3.525	75	3	1	13
ControlPre	B1	Dominant	None	Place	Deliver	4	3	39.535	75	3	2	13
ControlPre	B1	Dominant	None	Place	Deliver	4	3	25.005	75	3	3	13
ControlPre	B1	Dominant	None	Place	Deliver	4	3	22.4375	75	3	4	13
ControlPre	B1	Dominant	None	Place	Deliver	4	3	64.55	75	3	5	13
ControlPre	B1	Dominant	None	Place	Deliver	4	3	55.7525	75	3	6	13
ControlPre	B1	Dominant	None	Place	Deliver	4	3	27.7675	75	3	7	13
ControlPre	B1	Dominant	None	Place	Deliver	4	3	15.01	75	3	8	13
ControlPre	B1	Dominant	None	Place	Deliver	4	3	54.54	75	4	1	14
ControlPre	B1	Dominant	None	Place	Deliver	4	3	69.7125	75	4	2	14
ControlPre	B1	Dominant	None	Place	Deliver	4	3	56.7625	75	4	3	14
ControlPre	B1	Dominant	None	Place	Deliver	4	3	115.757	75	4	4	14
ControlPre	B1	Dominant	None	Place	Deliver	4	3	27.0775	75	4	5	14
ControlPre	B1	Dominant	None	Place	Deliver	4	3	23.325	75	4	6	14
ControlPre	B1	Dominant	None	Place	Deliver	4	3	158.577	75	4	7	14
ControlPre	B1	Dominant	None	Place	Deliver	4	3	56.3675	75	4	8	14
ControlPre	B1	Dominant	None	Place	Deliver	4	3	0.75	75	5	1	15
ControlPre	B1	Dominant	None	Place	Deliver	4	3	24.7775	75	5	2	15
ControlPre	B1	Dominant	None	Place	Deliver	4	3	14.4825	75	5	3	15
ControlPre	B1	Dominant	None	Place	Deliver	4	3	23.9975	75	5	4	15
ControlPre	B1	Dominant	None	Place	Deliver	4	3	53.4525	75	5	5	15
ControlPre	B1	Dominant	None	Place	Deliver	4	3	46.3825	75	5	6	15
ControlPre	B1	Dominant	None	Place	Deliver	4	3	30.5	75	5	7	15
ControlPre	B1	Dominant	None	Place	Deliver	4	3	11.495	75	5	8	15
ControlPre	B1	Dominant	None	Place	Deliver	4	4	42.755	75	1	1	16
ControlPre	B1	Dominant	None	Place	Deliver	4	4	42.0975	75	1	2	16
ControlPre	B1	Dominant	None	Place	Deliver	4	4	0.495	75	1	3	16
ControlPre	B1	Dominant	None	Place	Deliver	4	4	0.75	75	1	4	16
ControlPre	B1	Dominant	None	Place	Deliver	4	4	7.0075	75	1	5	16
ControlPre	B1	Dominant	None	Place	Deliver	4	4	2.3875	75	1	6	16
ControlPre	B1	Dominant	None	Place	Deliver	4	4	0.505	75	1	7	16
ControlPre	B1	Dominant	None	Place	Deliver	4	4	21.04	75	1	8	16
ControlPre	B1	Dominant	None	Place	Deliver	4	4	32.99	75	2	1	17
ControlPre	B1	Dominant	None	Place	Deliver	4	4	30.255	75	2	2	17
ControlPre	B1	Dominant	None	Place	Deliver	4	4	13.7775	75	2	3	17
ControlPre	B1	Dominant	None	Place	Deliver	4	4	28.2725	75	2	4	17
ControlPre	B1	Dominant	None	Place	Deliver	4	4	18.5175	75	2	5	17
ControlPre	B1	Dominant	None	Place	Deliver	4	4	58.5325	75	2	6	17
ControlPre	B1	Dominant	None	Place	Deliver	4	4	6.2725	75	2	7	17
ControlPre	B1	Dominant	None	Place	Deliver	4	4	8.74	75	2	8	17
ControlPre	B1	Dominant	None	Place	Deliver	4	4	12.5675	75	3	1	18
ControlPre	B1	Dominant	None	Place	Deliver	4	4	39.9875	75	3	2	18
ControlPre	B1	Dominant	None	Place	Deliver	4	4	0.7225	75	3	3	18
ControlPre	B1	Dominant	None	Place	Deliver	4	4	9.5125	75	3	4	18
ControlPre	B1	Dominant	None	Place	Deliver	4	4	35.255	75	3	5	18
ControlPre	B1	Dominant	None	Place	Deliver	4	4	5.075	75	3	6	18
ControlPre	B1	Dominant	None	Place	Deliver	4	4	9.505	75	3	7	18
ControlPre	B1	Dominant	None	Place	Deliver	4	4	11.285	75	3	8	18
ControlPre	B1	Dominant	None	Place	Deliver	4	4	3.775	75	4	1	19
ControlPre	B1	Dominant	None	Place	Deliver	4	4	0.5	75	4	2	19
ControlPre	B1	Dominant	None	Place	Deliver	4	4	39.7425	75	4	3	19
ControlPre	B1	Dominant	None	Place	Deliver	4	4	26.795	75	4	4	19
ControlPre	B1	Dominant	None	Place	Deliver	4	4	0.7225	75	4	5	19
ControlPre	B1	Dominant	None	Place	Deliver	4	4	2.5025	75	4	6	19
ControlPre	B1	Dominant	None	Place	Deliver	4	4	1.7125	75	4	7	19
ControlPre	B1	Dominant	None	Place	Deliver	4	4	19.7625	75	4	8	19
ControlPre	B1	Dominant	None	Place	Deliver	4	4	33.4175	75	5	1	20
ControlPre	B1	Dominant	None	Place	Deliver	4	4	6.125	75	5	2	20
ControlPre	B1	Dominant	None	Place	Deliver	4	4	14.22	75	5	3	20
ControlPre	B1	Dominant	None	Place	Deliver	4	4	0.745	75	5	4	20
ControlPre	B1	Dominant	None	Place	Deliver	4	4	6.9725	75	5	5	20
ControlPre	B1	Dominant	None	Place	Deliver	4	4	16.01	75	5	6	20
ControlPre	B1	Dominant	None	Place	Deliver	4	4	10.865	75	5	7	20
ControlPre	B1	Dominant	None	Place	Deliver	4	4	24.85	75	5	8	20
ControlPre	B1	Dominant	None	Place	Deliver	5	1	23.25	75	1	1	1
ControlPre	B1	Dominant	None	Place	Deliver	5	1	38.7825	75	1	2	1
ControlPre	B1	Dominant	None	Place	Deliver	5	1	53.505	75	1	3	1
ControlPre	B1	Dominant	None	Place	Deliver	5	1	19.875	75	1	4	1
ControlPre	B1	Dominant	None	Place	Deliver	5	1	1.265	75	1	5	1
ControlPre	B1	Dominant	None	Place	Deliver	5	1	6	75	1	6	1
ControlPre	B1	Dominant	None	Place	Deliver	5	1	12.25	75	1	7	1
ControlPre	B1	Dominant	None	Place	Deliver	5	1	26.225	75	1	8	1
ControlPre	B1	Dominant	None	Place	Deliver	5	1	3.97	75	2	1	2
ControlPre	B1	Dominant	None	Place	Deliver	5	1	92.0125	75	2	2	2
ControlPre	B1	Dominant	None	Place	Deliver	5	1	114.475	75	2	3	2
ControlPre	B1	Dominant	None	Place	Deliver	5	1	95.885	75	2	4	2
ControlPre	B1	Dominant	None	Place	Deliver	5	1	3.2375	75	2	5	2
ControlPre	B1	Dominant	None	Place	Deliver	5	1	70.2825	75	2	6	2
ControlPre	B1	Dominant	None	Place	Deliver	5	1	25.51	75	2	7	2
ControlPre	B1	Dominant	None	Place	Deliver	5	1	61.705	75	2	8	2
ControlPre	B1	Dominant	None	Place	Deliver	5	1	3.9975	75	3	1	3
ControlPre	B1	Dominant	None	Place	Deliver	5	1	32.715	75	3	2	3
ControlPre	B1	Dominant	None	Place	Deliver	5	1	39.4575	75	3	3	3
ControlPre	B1	Dominant	None	Place	Deliver	5	1	34.245	75	3	4	3
ControlPre	B1	Dominant	None	Place	Deliver	5	1	6.3	75	3	5	3
ControlPre	B1	Dominant	None	Place	Deliver	5	1	0.915	75	3	6	3
ControlPre	B1	Dominant	None	Place	Deliver	5	1	17.25	75	3	7	3
ControlPre	B1	Dominant	None	Place	Deliver	5	1	7	75	3	8	3
ControlPre	B1	Dominant	None	Place	Deliver	5	1	121.752	75	4	1	4
ControlPre	B1	Dominant	None	Place	Deliver	5	1	9.6275	75	4	2	4
ControlPre	B1	Dominant	None	Place	Deliver	5	1	266.998	75	4	3	4
ControlPre	B1	Dominant	None	Place	Deliver	5	1	12.975	75	4	4	4
ControlPre	B1	Dominant	None	Place	Deliver	5	1	33.75	75	4	5	4
ControlPre	B1	Dominant	None	Place	Deliver	5	1	73.5075	75	4	6	4
ControlPre	B1	Dominant	None	Place	Deliver	5	1	15.7075	75	4	7	4
ControlPre	B1	Dominant	None	Place	Deliver	5	1	14.055	75	4	8	4
ControlPre	B1	Dominant	None	Place	Deliver	5	1	71.03	75	5	1	5
ControlPre	B1	Dominant	None	Place	Deliver	5	1	100.243	75	5	2	5
ControlPre	B1	Dominant	None	Place	Deliver	5	1	19.2725	75	5	3	5
ControlPre	B1	Dominant	None	Place	Deliver	5	1	38.9875	75	5	4	5
ControlPre	B1	Dominant	None	Place	Deliver	5	1	22.25	75	5	5	5
ControlPre	B1	Dominant	None	Place	Deliver	5	1	53.975	75	5	6	5
ControlPre	B1	Dominant	None	Place	Deliver	5	1	87.3675	75	5	7	5
ControlPre	B1	Dominant	None	Place	Deliver	5	1	43.78	75	5	8	5
ControlPre	B1	Dominant	None	Place	Deliver	5	2	21.1325	75	1	1	6
ControlPre	B1	Dominant	None	Place	Deliver	5	2	2.01	75	1	2	6
ControlPre	B1	Dominant	None	Place	Deliver	5	2	34.76	75	1	3	6
ControlPre	B1	Dominant	None	Place	Deliver	5	2	96.245	75	1	4	6
ControlPre	B1	Dominant	None	Place	Deliver	5	2	95.02	75	1	5	6
ControlPre	B1	Dominant	None	Place	Deliver	5	2	52.88	75	1	6	6
ControlPre	B1	Dominant	None	Place	Deliver	5	2	68.355	75	1	7	6
ControlPre	B1	Dominant	None	Place	Deliver	5	2	6.025	75	1	8	6
ControlPre	B1	Dominant	None	Place	Deliver	5	2	143.26	75	2	1	7
ControlPre	B1	Dominant	None	Place	Deliver	5	2	18.225	75	2	2	7
ControlPre	B1	Dominant	None	Place	Deliver	5	2	99.8225	75	2	3	7
ControlPre	B1	Dominant	None	Place	Deliver	5	2	42.5025	75	2	4	7
ControlPre	B1	Dominant	None	Place	Deliver	5	2	58.29	75	2	5	7
ControlPre	B1	Dominant	None	Place	Deliver	5	2	22.255	75	2	6	7
ControlPre	B1	Dominant	None	Place	Deliver	5	2	17.245	75	2	7	7
ControlPre	B1	Dominant	None	Place	Deliver	5	2	88.7	75	2	8	7
ControlPre	B1	Dominant	None	Place	Deliver	5	2	247.99	75	3	1	8
ControlPre	B1	Dominant	None	Place	Deliver	5	2	71.025	75	3	2	8
ControlPre	B1	Dominant	None	Place	Deliver	5	2	5.095	75	3	3	8
ControlPre	B1	Dominant	None	Place	Deliver	5	2	35.525	75	3	4	8
ControlPre	B1	Dominant	None	Place	Deliver	5	2	7.425	75	3	5	8
ControlPre	B1	Dominant	None	Place	Deliver	5	2	24.22	75	3	6	8
ControlPre	B1	Dominant	None	Place	Deliver	5	2	40.5375	75	3	7	8
ControlPre	B1	Dominant	None	Place	Deliver	5	2	21.4825	75	3	8	8
ControlPre	B1	Dominant	None	Place	Deliver	5	2	79.54	75	4	1	9
ControlPre	B1	Dominant	None	Place	Deliver	5	2	28.275	75	4	2	9
ControlPre	B1	Dominant	None	Place	Deliver	5	2	1.725	75	4	3	9
ControlPre	B1	Dominant	None	Place	Deliver	5	2	2.9625	75	4	4	9
ControlPre	B1	Dominant	None	Place	Deliver	5	2	135.105	75	4	5	9
ControlPre	B1	Dominant	None	Place	Deliver	5	2	51.01	75	4	6	9
ControlPre	B1	Dominant	None	Place	Deliver	5	2	24.0225	75	4	7	9
ControlPre	B1	Dominant	None	Place	Deliver	5	2	74.7625	75	4	8	9
ControlPre	B1	Dominant	None	Place	Deliver	5	2	85.8775	75	5	1	10
ControlPre	B1	Dominant	None	Place	Deliver	5	2	118.453	75	5	2	10
ControlPre	B1	Dominant	None	Place	Deliver	5	2	18.3175	75	5	3	10
ControlPre	B1	Dominant	None	Place	Deliver	5	2	4	75	5	4	10
ControlPre	B1	Dominant	None	Place	Deliver	5	2	26.2575	75	5	5	10
ControlPre	B1	Dominant	None	Place	Deliver	5	2	108.748	75	5	6	10
ControlPre	B1	Dominant	None	Place	Deliver	5	2	13.8925	75	5	7	10
ControlPre	B1	Dominant	None	Place	Deliver	5	2	75.1975	75	5	8	10
ControlPre	B1	Dominant	None	Place	Deliver	5	3	30.01	75	1	1	11
ControlPre	B1	Dominant	None	Place	Deliver	5	3	4.2425	75	1	2	11
ControlPre	B1	Dominant	None	Place	Deliver	5	3	63.015	75	1	3	11
ControlPre	B1	Dominant	None	Place	Deliver	5	3	30.6775	75	1	4	11
ControlPre	B1	Dominant	None	Place	Deliver	5	3	57.5975	75	1	5	11
ControlPre	B1	Dominant	None	Place	Deliver	5	3	53.94	75	1	6	11
ControlPre	B1	Dominant	None	Place	Deliver	5	3	56.25	75	1	7	11
ControlPre	B1	Dominant	None	Place	Deliver	5	3	3.5	75	1	8	11
ControlPre	B1	Dominant	None	Place	Deliver	5	3	8.3	75	2	1	12
ControlPre	B1	Dominant	None	Place	Deliver	5	3	19.225	75	2	2	12
ControlPre	B1	Dominant	None	Place	Deliver	5	3	2.025	75	2	3	12
ControlPre	B1	Dominant	None	Place	Deliver	5	3	3.62	75	2	4	12
ControlPre	B1	Dominant	None	Place	Deliver	5	3	36.3825	75	2	5	12
ControlPre	B1	Dominant	None	Place	Deliver	5	3	25.045	75	2	6	12
ControlPre	B1	Dominant	None	Place	Deliver	5	3	26.3	75	2	7	12
ControlPre	B1	Dominant	None	Place	Deliver	5	3	54.2825	75	2	8	12
ControlPre	B1	Dominant	None	Place	Deliver	5	3	83.4925	75	3	1	13
ControlPre	B1	Dominant	None	Place	Deliver	5	3	24.725	75	3	2	13
ControlPre	B1	Dominant	None	Place	Deliver	5	3	41.76	75	3	3	13
ControlPre	B1	Dominant	None	Place	Deliver	5	3	31.855	75	3	4	13
ControlPre	B1	Dominant	None	Place	Deliver	5	3	12.5025	75	3	5	13
ControlPre	B1	Dominant	None	Place	Deliver	5	3	30.5	75	3	6	13
ControlPre	B1	Dominant	None	Place	Deliver	5	3	61.5825	75	3	7	13
ControlPre	B1	Dominant	None	Place	Deliver	5	3	22.99	75	3	8	13
ControlPre	B1	Dominant	None	Place	Deliver	5	3	43.535	75	4	1	14
ControlPre	B1	Dominant	None	Place	Deliver	5	3	47.75	75	4	2	14
ControlPre	B1	Dominant	None	Place	Deliver	5	3	20.15	75	4	3	14
ControlPre	B1	Dominant	None	Place	Deliver	5	3	3	75	4	4	14
ControlPre	B1	Dominant	None	Place	Deliver	5	3	14.7725	75	4	5	14
ControlPre	B1	Dominant	None	Place	Deliver	5	3	5.09	75	4	6	14
ControlPre	B1	Dominant	None	Place	Deliver	5	3	44.495	75	4	7	14
ControlPre	B1	Dominant	None	Place	Deliver	5	3	10.49	75	4	8	14
ControlPre	B1	Dominant	None	Place	Deliver	5	3	32.65	75	5	1	15
ControlPre	B1	Dominant	None	Place	Deliver	5	3	6	75	5	2	15
ControlPre	B1	Dominant	None	Place	Deliver	5	3	81.775	75	5	3	15
ControlPre	B1	Dominant	None	Place	Deliver	5	3	27.9575	75	5	4	15
ControlPre	B1	Dominant	None	Place	Deliver	5	3	11.9825	75	5	5	15
ControlPre	B1	Dominant	None	Place	Deliver	5	3	11.5075	75	5	6	15
ControlPre	B1	Dominant	None	Place	Deliver	5	3	47.7425	75	5	7	15
ControlPre	B1	Dominant	None	Place	Deliver	5	3	0.9925	75	5	8	15
ControlPre	B1	Dominant	None	Place	Deliver	5	4	60.575	75	1	1	16
ControlPre	B1	Dominant	None	Place	Deliver	5	4	11.75	75	1	2	16
ControlPre	B1	Dominant	None	Place	Deliver	5	4	10.8275	75	1	3	16
ControlPre	B1	Dominant	None	Place	Deliver	5	4	36.35	75	1	4	16
ControlPre	B1	Dominant	None	Place	Deliver	5	4	8.2525	75	1	5	16
ControlPre	B1	Dominant	None	Place	Deliver	5	4	1.33	75	1	6	16
ControlPre	B1	Dominant	None	Place	Deliver	5	4	126.24	75	1	7	16
ControlPre	B1	Dominant	None	Place	Deliver	5	4	2.12	75	1	8	16
ControlPre	B1	Dominant	None	Place	Deliver	5	4	31	75	2	1	17
ControlPre	B1	Dominant	None	Place	Deliver	5	4	26.975	75	2	2	17
ControlPre	B1	Dominant	None	Place	Deliver	5	4	27.975	75	2	3	17
ControlPre	B1	Dominant	None	Place	Deliver	5	4	11.84	75	2	4	17
ControlPre	B1	Dominant	None	Place	Deliver	5	4	3.11	75	2	5	17
ControlPre	B1	Dominant	None	Place	Deliver	5	4	2.1	75	2	6	17
ControlPre	B1	Dominant	None	Place	Deliver	5	4	116.97	75	2	7	17
ControlPre	B1	Dominant	None	Place	Deliver	5	4	11.1	75	2	8	17
ControlPre	B1	Dominant	None	Place	Deliver	5	4	15.7	75	3	1	18
ControlPre	B1	Dominant	None	Place	Deliver	5	4	42.9025	75	3	2	18
ControlPre	B1	Dominant	None	Place	Deliver	5	4	19.0125	75	3	3	18
ControlPre	B1	Dominant	None	Place	Deliver	5	4	2.135	75	3	4	18
ControlPre	B1	Dominant	None	Place	Deliver	5	4	36.6825	75	3	5	18
ControlPre	B1	Dominant	None	Place	Deliver	5	4	0.75	75	3	6	18
ControlPre	B1	Dominant	None	Place	Deliver	5	4	80.7275	75	3	7	18
ControlPre	B1	Dominant	None	Place	Deliver	5	4	137.225	75	3	8	18
ControlPre	B1	Dominant	None	Place	Deliver	5	4	102.47	75	4	1	19
ControlPre	B1	Dominant	None	Place	Deliver	5	4	28.275	75	4	2	19
ControlPre	B1	Dominant	None	Place	Deliver	5	4	37	75	4	3	19
ControlPre	B1	Dominant	None	Place	Deliver	5	4	27.5175	75	4	4	19
ControlPre	B1	Dominant	None	Place	Deliver	5	4	75.26	75	4	5	19
ControlPre	B1	Dominant	None	Place	Deliver	5	4	4.525	75	4	6	19
ControlPre	B1	Dominant	None	Place	Deliver	5	4	3.7475	75	4	7	19
ControlPre	B1	Dominant	None	Place	Deliver	5	4	5.55	75	4	8	19
ControlPre	B1	Dominant	None	Place	Deliver	5	4	16.4875	75	5	1	20
ControlPre	B1	Dominant	None	Place	Deliver	5	4	24.5225	75	5	2	20
ControlPre	B1	Dominant	None	Place	Deliver	5	4	18	75	5	3	20
ControlPre	B1	Dominant	None	Place	Deliver	5	4	63.5125	75	5	4	20
ControlPre	B1	Dominant	None	Place	Deliver	5	4	27.25	75	5	5	20
ControlPre	B1	Dominant	None	Place	Deliver	5	4	18.7675	75	5	6	20
ControlPre	B1	Dominant	None	Place	Deliver	5	4	94.74	75	5	7	20
ControlPre	B1	Dominant	None	Place	Deliver	5	4	43.7375	75	5	8	20
ControlPre	B1	Dominant	None	Place	Deliver	1	1	156.752	50	1	1	1
ControlPre	B1	Dominant	None	Place	Deliver	1	1	157.73	50	1	2	1
ControlPre	B1	Dominant	None	Place	Deliver	1	1	73.9975	50	1	3	1
ControlPre	B1	Dominant	None	Place	Deliver	1	1	35.5	50	1	4	1
ControlPre	B1	Dominant	None	Place	Deliver	1	1	8.275	50	1	5	1
ControlPre	B1	Dominant	None	Place	Deliver	1	1	53.975	50	1	6	1
ControlPre	B1	Dominant	None	Place	Deliver	1	1	146.743	50	1	7	1
ControlPre	B1	Dominant	None	Place	Deliver	1	1	110.72	50	1	8	1
ControlPre	B1	Dominant	None	Place	Deliver	1	1	40.5	50	2	1	2
ControlPre	B1	Dominant	None	Place	Deliver	1	1	65.275	50	2	2	2
ControlPre	B1	Dominant	None	Place	Deliver	1	1	47.4	50	2	3	2
ControlPre	B1	Dominant	None	Place	Deliver	1	1	8.25	50	2	4	2
ControlPre	B1	Dominant	None	Place	Deliver	1	1	77.525	50	2	5	2
ControlPre	B1	Dominant	None	Place	Deliver	1	1	96.71	50	2	6	2
ControlPre	B1	Dominant	None	Place	Deliver	1	1	100.733	50	2	7	2
ControlPre	B1	Dominant	None	Place	Deliver	1	1	61.18	50	2	8	2
ControlPre	B1	Dominant	None	Place	Deliver	1	1	39.925	50	3	1	3
ControlPre	B1	Dominant	None	Place	Deliver	1	1	28.7	50	3	2	3
ControlPre	B1	Dominant	None	Place	Deliver	1	1	54.8	50	3	3	3
ControlPre	B1	Dominant	None	Place	Deliver	1	1	70.27	50	3	4	3
ControlPre	B1	Dominant	None	Place	Deliver	1	1	117.44	50	3	5	3
ControlPre	B1	Dominant	None	Place	Deliver	1	1	95.51	50	3	6	3
ControlPre	B1	Dominant	None	Place	Deliver	1	1	106.06	50	3	7	3
ControlPre	B1	Dominant	None	Place	Deliver	1	1	84.7225	50	3	8	3
ControlPre	B1	Dominant	None	Place	Deliver	1	1	38.2	50	4	1	4
ControlPre	B1	Dominant	None	Place	Deliver	1	1	51.75	50	4	2	4
ControlPre	B1	Dominant	None	Place	Deliver	1	1	11.475	50	4	3	4
ControlPre	B1	Dominant	None	Place	Deliver	1	1	26.25	50	4	4	4
ControlPre	B1	Dominant	None	Place	Deliver	1	1	124.507	50	4	5	4
ControlPre	B1	Dominant	None	Place	Deliver	1	1	81.74	50	4	6	4
ControlPre	B1	Dominant	None	Place	Deliver	1	1	161.722	50	4	7	4
ControlPre	B1	Dominant	None	Place	Deliver	1	1	46.725	50	4	8	4
ControlPre	B1	Dominant	None	Place	Deliver	1	1	65	50	5	1	5
ControlPre	B1	Dominant	None	Place	Deliver	1	1	35.825	50	5	2	5
ControlPre	B1	Dominant	None	Place	Deliver	1	1	53.4975	50	5	3	5
ControlPre	B1	Dominant	None	Place	Deliver	1	1	91.875	50	5	4	5
ControlPre	B1	Dominant	None	Place	Deliver	1	1	79.515	50	5	5	5
ControlPre	B1	Dominant	None	Place	Deliver	1	1	108.155	50	5	6	5
ControlPre	B1	Dominant	None	Place	Deliver	1	1	88.37	50	5	7	5
ControlPre	B1	Dominant	None	Place	Deliver	1	1	90.7575	50	5	8	5
ControlPre	B1	Dominant	None	Place	Deliver	1	2	10.025	50	1	1	6
ControlPre	B1	Dominant	None	Place	Deliver	1	2	39.025	50	1	2	6
ControlPre	B1	Dominant	None	Place	Deliver	1	2	129.993	50	1	3	6
ControlPre	B1	Dominant	None	Place	Deliver	1	2	1.25	50	1	4	6
ControlPre	B1	Dominant	None	Place	Deliver	1	2	47.9925	50	1	5	6
ControlPre	B1	Dominant	None	Place	Deliver	1	2	156.752	50	1	6	6
ControlPre	B1	Dominant	None	Place	Deliver	1	2	94.47	50	1	7	6
ControlPre	B1	Dominant	None	Place	Deliver	1	2	68.255	50	1	8	6
ControlPre	B1	Dominant	None	Place	Deliver	1	2	75.975	50	2	1	7
ControlPre	B1	Dominant	None	Place	Deliver	1	2	116.15	50	2	2	7
ControlPre	B1	Dominant	None	Place	Deliver	1	2	67	50	2	3	7
ControlPre	B1	Dominant	None	Place	Deliver	1	2	129.757	50	2	4	7
ControlPre	B1	Dominant	None	Place	Deliver	1	2	122.855	50	2	5	7
ControlPre	B1	Dominant	None	Place	Deliver	1	2	77.4725	50	2	6	7
ControlPre	B1	Dominant	None	Place	Deliver	1	2	87.505	50	2	7	7
ControlPre	B1	Dominant	None	Place	Deliver	1	2	105.49	50	2	8	7
ControlPre	B1	Dominant	None	Place	Deliver	1	2	90.25	50	3	1	8
ControlPre	B1	Dominant	None	Place	Deliver	1	2	82.4	50	3	2	8
ControlPre	B1	Dominant	None	Place	Deliver	1	2	91.7625	50	3	3	8
ControlPre	B1	Dominant	None	Place	Deliver	1	2	100.72	50	3	4	8
ControlPre	B1	Dominant	None	Place	Deliver	1	2	107.53	50	3	5	8
ControlPre	B1	Dominant	None	Place	Deliver	1	2	133.235	50	3	6	8
ControlPre	B1	Dominant	None	Place	Deliver	1	2	92.01	50	3	7	8
ControlPre	B1	Dominant	None	Place	Deliver	1	2	136.012	50	3	8	8
ControlPre	B1	Dominant	None	Place	Deliver	1	2	39.65	50	4	1	9
ControlPre	B1	Dominant	None	Place	Deliver	1	2	203.262	50	4	2	9
ControlPre	B1	Dominant	None	Place	Deliver	1	2	95.925	50	4	3	9
ControlPre	B1	Dominant	None	Place	Deliver	1	2	71.275	50	4	4	9
ControlPre	B1	Dominant	None	Place	Deliver	1	2	66.2675	50	4	5	9
ControlPre	B1	Dominant	None	Place	Deliver	1	2	80.4725	50	4	6	9
ControlPre	B1	Dominant	None	Place	Deliver	1	2	21.485	50	4	7	9
ControlPre	B1	Dominant	None	Place	Deliver	1	2	43.7025	50	4	8	9
ControlPre	B1	Dominant	None	Place	Deliver	1	2	52.45	50	5	1	10
ControlPre	B1	Dominant	None	Place	Deliver	1	2	111.015	50	5	2	10
ControlPre	B1	Dominant	None	Place	Deliver	1	2	81.3025	50	5	3	10
ControlPre	B1	Dominant	None	Place	Deliver	1	2	107.998	50	5	4	10
ControlPre	B1	Dominant	None	Place	Deliver	1	2	76.15	50	5	5	10
ControlPre	B1	Dominant	None	Place	Deliver	1	2	66.4025	50	5	6	10
ControlPre	B1	Dominant	None	Place	Deliver	1	2	73.7575	50	5	7	10
ControlPre	B1	Dominant	None	Place	Deliver	1	2	90.27	50	5	8	10
ControlPre	B1	Dominant	None	Place	Deliver	1	3	61.25	50	1	1	11
ControlPre	B1	Dominant	None	Place	Deliver	1	3	29.475	50	1	2	11
ControlPre	B1	Dominant	None	Place	Deliver	1	3	23.0025	50	1	3	11
ControlPre	B1	Dominant	None	Place	Deliver	1	3	96.725	50	1	4	11
ControlPre	B1	Dominant	None	Place	Deliver	1	3	97.575	50	1	5	11
ControlPre	B1	Dominant	None	Place	Deliver	1	3	105	50	1	6	11
ControlPre	B1	Dominant	None	Place	Deliver	1	3	212.787	50	1	7	11
ControlPre	B1	Dominant	None	Place	Deliver	1	3	168.76	50	1	8	11
ControlPre	B1	Dominant	None	Place	Deliver	1	3	25.35	50	2	1	12
ControlPre	B1	Dominant	None	Place	Deliver	1	3	79.75	50	2	2	12
ControlPre	B1	Dominant	None	Place	Deliver	1	3	52.625	50	2	3	12
ControlPre	B1	Dominant	None	Place	Deliver	1	3	57.555	50	2	4	12
ControlPre	B1	Dominant	None	Place	Deliver	1	3	64.7625	50	2	5	12
ControlPre	B1	Dominant	None	Place	Deliver	1	3	22.975	50	2	6	12
ControlPre	B1	Dominant	None	Place	Deliver	1	3	56.7275	50	2	7	12
ControlPre	B1	Dominant	None	Place	Deliver	1	3	22.84	50	2	8	12
ControlPre	B1	Dominant	None	Place	Deliver	1	3	59.05	50	3	1	13
ControlPre	B1	Dominant	None	Place	Deliver	1	3	50.975	50	3	2	13
ControlPre	B1	Dominant	None	Place	Deliver	1	3	94.605	50	3	3	13
ControlPre	B1	Dominant	None	Place	Deliver	1	3	99.755	50	3	4	13
ControlPre	B1	Dominant	None	Place	Deliver	1	3	70.0375	50	3	5	13
ControlPre	B1	Dominant	None	Place	Deliver	1	3	138.955	50	3	6	13
ControlPre	B1	Dominant	None	Place	Deliver	1	3	72.7425	50	3	7	13
ControlPre	B1	Dominant	None	Place	Deliver	1	3	55.97	50	3	8	13
ControlPre	B1	Dominant	None	Place	Deliver	1	3	173.25	50	4	1	14
ControlPre	B1	Dominant	None	Place	Deliver	1	3	57.225	50	4	2	14
ControlPre	B1	Dominant	None	Place	Deliver	1	3	93.46	50	4	3	14
ControlPre	B1	Dominant	None	Place	Deliver	1	3	126.895	50	4	4	14
ControlPre	B1	Dominant	None	Place	Deliver	1	3	51.53	50	4	5	14
ControlPre	B1	Dominant	None	Place	Deliver	1	3	85.6825	50	4	6	14
ControlPre	B1	Dominant	None	Place	Deliver	1	3	73.5375	50	4	7	14
ControlPre	B1	Dominant	None	Place	Deliver	1	3	82.1175	50	4	8	14
ControlPre	B1	Dominant	None	Place	Deliver	1	3	54.9	50	5	1	15
ControlPre	B1	Dominant	None	Place	Deliver	1	3	49.25	50	5	2	15
ControlPre	B1	Dominant	None	Place	Deliver	1	3	45.5	50	5	3	15
ControlPre	B1	Dominant	None	Place	Deliver	1	3	112.528	50	5	4	15
ControlPre	B1	Dominant	None	Place	Deliver	1	3	143.74	50	5	5	15
ControlPre	B1	Dominant	None	Place	Deliver	1	3	26.7275	50	5	6	15
ControlPre	B1	Dominant	None	Place	Deliver	1	3	59.235	50	5	7	15
ControlPre	B1	Dominant	None	Place	Deliver	1	3	95.47	50	5	8	15
ControlPre	B1	Dominant	None	Place	Deliver	1	4	37.25	50	1	1	16
ControlPre	B1	Dominant	None	Place	Deliver	1	4	347.048	50	1	2	16
ControlPre	B1	Dominant	None	Place	Deliver	1	4	74.2525	50	1	3	16
ControlPre	B1	Dominant	None	Place	Deliver	1	4	23.05	50	1	4	16
ControlPre	B1	Dominant	None	Place	Deliver	1	4	134.257	50	1	5	16
ControlPre	B1	Dominant	None	Place	Deliver	1	4	59.9825	50	1	6	16
ControlPre	B1	Dominant	None	Place	Deliver	1	4	120.255	50	1	7	16
ControlPre	B1	Dominant	None	Place	Deliver	1	4	47.4175	50	1	8	16
ControlPre	B1	Dominant	None	Place	Deliver	1	4	57.75	50	2	1	17
ControlPre	B1	Dominant	None	Place	Deliver	1	4	152.548	50	2	2	17
ControlPre	B1	Dominant	None	Place	Deliver	1	4	43.75	50	2	3	17
ControlPre	B1	Dominant	None	Place	Deliver	1	4	46.325	50	2	4	17
ControlPre	B1	Dominant	None	Place	Deliver	1	4	51.5225	50	2	5	17
ControlPre	B1	Dominant	None	Place	Deliver	1	4	65.275	50	2	6	17
ControlPre	B1	Dominant	None	Place	Deliver	1	4	24.9575	50	2	7	17
ControlPre	B1	Dominant	None	Place	Deliver	1	4	89.14	50	2	8	17
ControlPre	B1	Dominant	None	Place	Deliver	1	4		50	3	1	18
ControlPre	B1	Dominant	None	Place	Deliver	1	4		50	3	2	18
ControlPre	B1	Dominant	None	Place	Deliver	1	4		50	3	3	18
ControlPre	B1	Dominant	None	Place	Deliver	1	4		50	3	4	18
ControlPre	B1	Dominant	None	Place	Deliver	1	4		50	3	5	18
ControlPre	B1	Dominant	None	Place	Deliver	1	4		50	3	6	18
ControlPre	B1	Dominant	None	Place	Deliver	1	4		50	3	7	18
ControlPre	B1	Dominant	None	Place	Deliver	1	4		50	3	8	18
ControlPre	B1	Dominant	None	Place	Deliver	1	4	18.95	50	4	1	19
ControlPre	B1	Dominant	None	Place	Deliver	1	4	53.025	50	4	2	19
ControlPre	B1	Dominant	None	Place	Deliver	1	4	86.7625	50	4	3	19
ControlPre	B1	Dominant	None	Place	Deliver	1	4	76.5	50	4	4	19
ControlPre	B1	Dominant	None	Place	Deliver	1	4	57.785	50	4	5	19
ControlPre	B1	Dominant	None	Place	Deliver	1	4	49.56	50	4	6	19
ControlPre	B1	Dominant	None	Place	Deliver	1	4	75.5	50	4	7	19
ControlPre	B1	Dominant	None	Place	Deliver	1	4	51.27	50	4	8	19
ControlPre	B1	Dominant	None	Place	Deliver	1	4	144.275	50	5	1	20
ControlPre	B1	Dominant	None	Place	Deliver	1	4	60.025	50	5	2	20
ControlPre	B1	Dominant	None	Place	Deliver	1	4	95.8725	50	5	3	20
ControlPre	B1	Dominant	None	Place	Deliver	1	4	146.743	50	5	4	20
ControlPre	B1	Dominant	None	Place	Deliver	1	4	40.055	50	5	5	20
ControlPre	B1	Dominant	None	Place	Deliver	1	4	83.9775	50	5	6	20
ControlPre	B1	Dominant	None	Place	Deliver	1	4	97.5075	50	5	7	20
ControlPre	B1	Dominant	None	Place	Deliver	1	4	57.8325	50	5	8	20
ControlPre	B1	Dominant	None	Place	Deliver	2	1	40.49	50	1	1	1
ControlPre	B1	Dominant	None	Place	Deliver	2	1	53.14	50	1	2	1
ControlPre	B1	Dominant	None	Place	Deliver	2	1	75.3725	50	1	3	1
ControlPre	B1	Dominant	None	Place	Deliver	2	1	63.025	50	1	4	1
ControlPre	B1	Dominant	None	Place	Deliver	2	1	46.99	50	1	5	1
ControlPre	B1	Dominant	None	Place	Deliver	2	1	111.478	50	1	6	1
ControlPre	B1	Dominant	None	Place	Deliver	2	1	95.25	50	1	7	1
ControlPre	B1	Dominant	None	Place	Deliver	2	1	71.825	50	1	8	1
ControlPre	B1	Dominant	None	Place	Deliver	2	1	104.243	50	2	1	2
ControlPre	B1	Dominant	None	Place	Deliver	2	1	77.73	50	2	2	2
ControlPre	B1	Dominant	None	Place	Deliver	2	1	89.225	50	2	3	2
ControlPre	B1	Dominant	None	Place	Deliver	2	1	38.8	50	2	4	2
ControlPre	B1	Dominant	None	Place	Deliver	2	1	121.08	50	2	5	2
ControlPre	B1	Dominant	None	Place	Deliver	2	1	113.595	50	2	6	2
ControlPre	B1	Dominant	None	Place	Deliver	2	1	63.5	50	2	7	2
ControlPre	B1	Dominant	None	Place	Deliver	2	1	89.2	50	2	8	2
ControlPre	B1	Dominant	None	Place	Deliver	2	1		50	3	1	3
ControlPre	B1	Dominant	None	Place	Deliver	2	1		50	3	2	3
ControlPre	B1	Dominant	None	Place	Deliver	2	1		50	3	3	3
ControlPre	B1	Dominant	None	Place	Deliver	2	1		50	3	4	3
ControlPre	B1	Dominant	None	Place	Deliver	2	1		50	3	5	3
ControlPre	B1	Dominant	None	Place	Deliver	2	1		50	3	6	3
ControlPre	B1	Dominant	None	Place	Deliver	2	1		50	3	7	3
ControlPre	B1	Dominant	None	Place	Deliver	2	1		50	3	8	3
ControlPre	B1	Dominant	None	Place	Deliver	2	1	100.537	50	4	1	4
ControlPre	B1	Dominant	None	Place	Deliver	2	1	91.9925	50	4	2	4
ControlPre	B1	Dominant	None	Place	Deliver	2	1	64.325	50	4	3	4
ControlPre	B1	Dominant	None	Place	Deliver	2	1	43.75	50	4	4	4
ControlPre	B1	Dominant	None	Place	Deliver	2	1	122.01	50	4	5	4
ControlPre	B1	Dominant	None	Place	Deliver	2	1	83.275	50	4	6	4
ControlPre	B1	Dominant	None	Place	Deliver	2	1	49.75	50	4	7	4
ControlPre	B1	Dominant	None	Place	Deliver	2	1	37.225	50	4	8	4
ControlPre	B1	Dominant	None	Place	Deliver	2	1		50	5	1	5
ControlPre	B1	Dominant	None	Place	Deliver	2	1		50	5	2	5
ControlPre	B1	Dominant	None	Place	Deliver	2	1		50	5	3	5
ControlPre	B1	Dominant	None	Place	Deliver	2	1		50	5	4	5
ControlPre	B1	Dominant	None	Place	Deliver	2	1		50	5	5	5
ControlPre	B1	Dominant	None	Place	Deliver	2	1		50	5	6	5
ControlPre	B1	Dominant	None	Place	Deliver	2	1		50	5	7	5
ControlPre	B1	Dominant	None	Place	Deliver	2	1		50	5	8	5
ControlPre	B1	Dominant	None	Place	Deliver	2	2		50	1	1	6
ControlPre	B1	Dominant	None	Place	Deliver	2	2		50	1	2	6
ControlPre	B1	Dominant	None	Place	Deliver	2	2		50	1	3	6
ControlPre	B1	Dominant	None	Place	Deliver	2	2		50	1	4	6
ControlPre	B1	Dominant	None	Place	Deliver	2	2		50	1	5	6
ControlPre	B1	Dominant	None	Place	Deliver	2	2		50	1	6	6
ControlPre	B1	Dominant	None	Place	Deliver	2	2		50	1	7	6
ControlPre	B1	Dominant	None	Place	Deliver	2	2		50	1	8	6
ControlPre	B1	Dominant	None	Place	Deliver	2	2		50	2	1	7
ControlPre	B1	Dominant	None	Place	Deliver	2	2		50	2	2	7
ControlPre	B1	Dominant	None	Place	Deliver	2	2		50	2	3	7
ControlPre	B1	Dominant	None	Place	Deliver	2	2		50	2	4	7
ControlPre	B1	Dominant	None	Place	Deliver	2	2		50	2	5	7
ControlPre	B1	Dominant	None	Place	Deliver	2	2		50	2	6	7
ControlPre	B1	Dominant	None	Place	Deliver	2	2		50	2	7	7
ControlPre	B1	Dominant	None	Place	Deliver	2	2		50	2	8	7
ControlPre	B1	Dominant	None	Place	Deliver	2	2	117.757	50	3	1	8
ControlPre	B1	Dominant	None	Place	Deliver	2	2	51.2825	50	3	2	8
ControlPre	B1	Dominant	None	Place	Deliver	2	2	79.275	50	3	3	8
ControlPre	B1	Dominant	None	Place	Deliver	2	2	48.775	50	3	4	8
ControlPre	B1	Dominant	None	Place	Deliver	2	2	108.767	50	3	5	8
ControlPre	B1	Dominant	None	Place	Deliver	2	2	106.115	50	3	6	8
ControlPre	B1	Dominant	None	Place	Deliver	2	2	87.755	50	3	7	8
ControlPre	B1	Dominant	None	Place	Deliver	2	2	3	50	3	8	8
ControlPre	B1	Dominant	None	Place	Deliver	2	2		50	4	1	9
ControlPre	B1	Dominant	None	Place	Deliver	2	2		50	4	2	9
ControlPre	B1	Dominant	None	Place	Deliver	2	2		50	4	3	9
ControlPre	B1	Dominant	None	Place	Deliver	2	2		50	4	4	9
ControlPre	B1	Dominant	None	Place	Deliver	2	2		50	4	5	9
ControlPre	B1	Dominant	None	Place	Deliver	2	2		50	4	6	9
ControlPre	B1	Dominant	None	Place	Deliver	2	2		50	4	7	9
ControlPre	B1	Dominant	None	Place	Deliver	2	2		50	4	8	9
ControlPre	B1	Dominant	None	Place	Deliver	2	2	75.0075	50	5	1	10
ControlPre	B1	Dominant	None	Place	Deliver	2	2	53.775	50	5	2	10
ControlPre	B1	Dominant	None	Place	Deliver	2	2	79.275	50	5	3	10
ControlPre	B1	Dominant	None	Place	Deliver	2	2	11	50	5	4	10
ControlPre	B1	Dominant	None	Place	Deliver	2	2	116.715	50	5	5	10
ControlPre	B1	Dominant	None	Place	Deliver	2	2	101.37	50	5	6	10
ControlPre	B1	Dominant	None	Place	Deliver	2	2	118.638	50	5	7	10
ControlPre	B1	Dominant	None	Place	Deliver	2	2	82.625	50	5	8	10
ControlPre	B1	Dominant	None	Place	Deliver	2	3	65.0425	50	1	1	11
ControlPre	B1	Dominant	None	Place	Deliver	2	3	57.25	50	1	2	11
ControlPre	B1	Dominant	None	Place	Deliver	2	3	85.7475	50	1	3	11
ControlPre	B1	Dominant	None	Place	Deliver	2	3	48.3	50	1	4	11
ControlPre	B1	Dominant	None	Place	Deliver	2	3	92.285	50	1	5	11
ControlPre	B1	Dominant	None	Place	Deliver	2	3	105.005	50	1	6	11
ControlPre	B1	Dominant	None	Place	Deliver	2	3	96	50	1	7	11
ControlPre	B1	Dominant	None	Place	Deliver	2	3	71	50	1	8	11
ControlPre	B1	Dominant	None	Place	Deliver	2	3	121.76	50	2	1	12
ControlPre	B1	Dominant	None	Place	Deliver	2	3	92.29	50	2	2	12
ControlPre	B1	Dominant	None	Place	Deliver	2	3	88	50	2	3	12
ControlPre	B1	Dominant	None	Place	Deliver	2	3	59.75	50	2	4	12
ControlPre	B1	Dominant	None	Place	Deliver	2	3	132.275	50	2	5	12
ControlPre	B1	Dominant	None	Place	Deliver	2	3	84.2525	50	2	6	12
ControlPre	B1	Dominant	None	Place	Deliver	2	3	66.995	50	2	7	12
ControlPre	B1	Dominant	None	Place	Deliver	2	3	118	50	2	8	12
ControlPre	B1	Dominant	None	Place	Deliver	2	3	116.998	50	3	1	13
ControlPre	B1	Dominant	None	Place	Deliver	2	3	115.755	50	3	2	13
ControlPre	B1	Dominant	None	Place	Deliver	2	3	68.025	50	3	3	13
ControlPre	B1	Dominant	None	Place	Deliver	2	3	76.75	50	3	4	13
ControlPre	B1	Dominant	None	Place	Deliver	2	3	115.422	50	3	5	13
ControlPre	B1	Dominant	None	Place	Deliver	2	3	86.7475	50	3	6	13
ControlPre	B1	Dominant	None	Place	Deliver	2	3	65.525	50	3	7	13
ControlPre	B1	Dominant	None	Place	Deliver	2	3	122.25	50	3	8	13
ControlPre	B1	Dominant	None	Place	Deliver	2	3	117.507	50	4	1	14
ControlPre	B1	Dominant	None	Place	Deliver	2	3	77.5025	50	4	2	14
ControlPre	B1	Dominant	None	Place	Deliver	2	3	75.0025	50	4	3	14
ControlPre	B1	Dominant	None	Place	Deliver	2	3	73.75	50	4	4	14
ControlPre	B1	Dominant	None	Place	Deliver	2	3	113.015	50	4	5	14
ControlPre	B1	Dominant	None	Place	Deliver	2	3	111.507	50	4	6	14
ControlPre	B1	Dominant	None	Place	Deliver	2	3	83.875	50	4	7	14
ControlPre	B1	Dominant	None	Place	Deliver	2	3	99.25	50	4	8	14
ControlPre	B1	Dominant	None	Place	Deliver	2	3	110.745	50	5	1	15
ControlPre	B1	Dominant	None	Place	Deliver	2	3	117.502	50	5	2	15
ControlPre	B1	Dominant	None	Place	Deliver	2	3	70.775	50	5	3	15
ControlPre	B1	Dominant	None	Place	Deliver	2	3	52.5	50	5	4	15
ControlPre	B1	Dominant	None	Place	Deliver	2	3	113.495	50	5	5	15
ControlPre	B1	Dominant	None	Place	Deliver	2	3	85.27	50	5	6	15
ControlPre	B1	Dominant	None	Place	Deliver	2	3	73.525	50	5	7	15
ControlPre	B1	Dominant	None	Place	Deliver	2	3	71.5	50	5	8	15
ControlPre	B1	Dominant	None	Place	Deliver	2	4	110.005	50	1	1	16
ControlPre	B1	Dominant	None	Place	Deliver	2	4	133.243	50	1	2	16
ControlPre	B1	Dominant	None	Place	Deliver	2	4	67.95	50	1	3	16
ControlPre	B1	Dominant	None	Place	Deliver	2	4	64.25	50	1	4	16
ControlPre	B1	Dominant	None	Place	Deliver	2	4	132.518	50	1	5	16
ControlPre	B1	Dominant	None	Place	Deliver	2	4	78.755	50	1	6	16
ControlPre	B1	Dominant	None	Place	Deliver	2	4	55.75	50	1	7	16
ControlPre	B1	Dominant	None	Place	Deliver	2	4	60.025	50	1	8	16
ControlPre	B1	Dominant	None	Place	Deliver	2	4		50	2	1	17
ControlPre	B1	Dominant	None	Place	Deliver	2	4		50	2	2	17
ControlPre	B1	Dominant	None	Place	Deliver	2	4		50	2	3	17
ControlPre	B1	Dominant	None	Place	Deliver	2	4		50	2	4	17
ControlPre	B1	Dominant	None	Place	Deliver	2	4		50	2	5	17
ControlPre	B1	Dominant	None	Place	Deliver	2	4		50	2	6	17
ControlPre	B1	Dominant	None	Place	Deliver	2	4		50	2	7	17
ControlPre	B1	Dominant	None	Place	Deliver	2	4		50	2	8	17
ControlPre	B1	Dominant	None	Place	Deliver	2	4		50	3	1	18
ControlPre	B1	Dominant	None	Place	Deliver	2	4		50	3	2	18
ControlPre	B1	Dominant	None	Place	Deliver	2	4		50	3	3	18
ControlPre	B1	Dominant	None	Place	Deliver	2	4		50	3	4	18
ControlPre	B1	Dominant	None	Place	Deliver	2	4		50	3	5	18
ControlPre	B1	Dominant	None	Place	Deliver	2	4		50	3	6	18
ControlPre	B1	Dominant	None	Place	Deliver	2	4		50	3	7	18
ControlPre	B1	Dominant	None	Place	Deliver	2	4		50	3	8	18
ControlPre	B1	Dominant	None	Place	Deliver	2	4	111.18	50	4	1	19
ControlPre	B1	Dominant	None	Place	Deliver	2	4	78.495	50	4	2	19
ControlPre	B1	Dominant	None	Place	Deliver	2	4	73.4975	50	4	3	19
ControlPre	B1	Dominant	None	Place	Deliver	2	4	69.5	50	4	4	19
ControlPre	B1	Dominant	None	Place	Deliver	2	4	127.01	50	4	5	19
ControlPre	B1	Dominant	None	Place	Deliver	2	4	161.452	50	4	6	19
ControlPre	B1	Dominant	None	Place	Deliver	2	4	105.725	50	4	7	19
ControlPre	B1	Dominant	None	Place	Deliver	2	4	51.25	50	4	8	19
ControlPre	B1	Dominant	None	Place	Deliver	2	4	126.207	50	5	1	20
ControlPre	B1	Dominant	None	Place	Deliver	2	4	110.87	50	5	2	20
ControlPre	B1	Dominant	None	Place	Deliver	2	4	93.55	50	5	3	20
ControlPre	B1	Dominant	None	Place	Deliver	2	4	86.4	50	5	4	20
ControlPre	B1	Dominant	None	Place	Deliver	2	4	88.81	50	5	5	20
ControlPre	B1	Dominant	None	Place	Deliver	2	4	46.8775	50	5	6	20
ControlPre	B1	Dominant	None	Place	Deliver	2	4	87.23	50	5	7	20
ControlPre	B1	Dominant	None	Place	Deliver	2	4	61	50	5	8	20
ControlPre	B1	Dominant	None	Place	Deliver	3	1	33	50	1	1	1
ControlPre	B1	Dominant	None	Place	Deliver	3	1	62.975	50	1	2	1
ControlPre	B1	Dominant	None	Place	Deliver	3	1	76.8575	50	1	3	1
ControlPre	B1	Dominant	None	Place	Deliver	3	1	103.162	50	1	4	1
ControlPre	B1	Dominant	None	Place	Deliver	3	1	85.8075	50	1	5	1
ControlPre	B1	Dominant	None	Place	Deliver	3	1	33.4475	50	1	6	1
ControlPre	B1	Dominant	None	Place	Deliver	3	1	75.735	50	1	7	1
ControlPre	B1	Dominant	None	Place	Deliver	3	1	39.005	50	1	8	1
ControlPre	B1	Dominant	None	Place	Deliver	3	1	23.725	50	2	1	2
ControlPre	B1	Dominant	None	Place	Deliver	3	1	68.5	50	2	2	2
ControlPre	B1	Dominant	None	Place	Deliver	3	1	27.3175	50	2	3	2
ControlPre	B1	Dominant	None	Place	Deliver	3	1	44.975	50	2	4	2
ControlPre	B1	Dominant	None	Place	Deliver	3	1	5.035	50	2	5	2
ControlPre	B1	Dominant	None	Place	Deliver	3	1	57.475	50	2	6	2
ControlPre	B1	Dominant	None	Place	Deliver	3	1	73.715	50	2	7	2
ControlPre	B1	Dominant	None	Place	Deliver	3	1	73.7575	50	2	8	2
ControlPre	B1	Dominant	None	Place	Deliver	3	1	30.8	50	3	1	3
ControlPre	B1	Dominant	None	Place	Deliver	3	1	68.775	50	3	2	3
ControlPre	B1	Dominant	None	Place	Deliver	3	1	65.4425	50	3	3	3
ControlPre	B1	Dominant	None	Place	Deliver	3	1	67.5025	50	3	4	3
ControlPre	B1	Dominant	None	Place	Deliver	3	1	27.6875	50	3	5	3
ControlPre	B1	Dominant	None	Place	Deliver	3	1	37.3125	50	3	6	3
ControlPre	B1	Dominant	None	Place	Deliver	3	1	27.2725	50	3	7	3
ControlPre	B1	Dominant	None	Place	Deliver	3	1	26.0125	50	3	8	3
ControlPre	B1	Dominant	None	Place	Deliver	3	1	72.71	50	4	1	4
ControlPre	B1	Dominant	None	Place	Deliver	3	1	74.7475	50	4	2	4
ControlPre	B1	Dominant	None	Place	Deliver	3	1	65.2275	50	4	3	4
ControlPre	B1	Dominant	None	Place	Deliver	3	1	9.025	50	4	4	4
ControlPre	B1	Dominant	None	Place	Deliver	3	1	111.78	50	4	5	4
ControlPre	B1	Dominant	None	Place	Deliver	3	1	80.5525	50	4	6	4
ControlPre	B1	Dominant	None	Place	Deliver	3	1	19.505	50	4	7	4
ControlPre	B1	Dominant	None	Place	Deliver	3	1	36.725	50	4	8	4
ControlPre	B1	Dominant	None	Place	Deliver	3	1	81.975	50	5	1	5
ControlPre	B1	Dominant	None	Place	Deliver	3	1	48.05	50	5	2	5
ControlPre	B1	Dominant	None	Place	Deliver	3	1	68.7825	50	5	3	5
ControlPre	B1	Dominant	None	Place	Deliver	3	1	36.435	50	5	4	5
ControlPre	B1	Dominant	None	Place	Deliver	3	1	65.455	50	5	5	5
ControlPre	B1	Dominant	None	Place	Deliver	3	1	55.5075	50	5	6	5
ControlPre	B1	Dominant	None	Place	Deliver	3	1	82.525	50	5	7	5
ControlPre	B1	Dominant	None	Place	Deliver	3	1	55	50	5	8	5
ControlPre	B1	Dominant	None	Place	Deliver	3	2	94.5	50	1	1	6
ControlPre	B1	Dominant	None	Place	Deliver	3	2	94.25	50	1	2	6
ControlPre	B1	Dominant	None	Place	Deliver	3	2	316.923	50	1	3	6
ControlPre	B1	Dominant	None	Place	Deliver	3	2	75.2075	50	1	4	6
ControlPre	B1	Dominant	None	Place	Deliver	3	2	89.7575	50	1	5	6
ControlPre	B1	Dominant	None	Place	Deliver	3	2	39.765	50	1	6	6
ControlPre	B1	Dominant	None	Place	Deliver	3	2	75.2375	50	1	7	6
ControlPre	B1	Dominant	None	Place	Deliver	3	2	39.975	50	1	8	6
ControlPre	B1	Dominant	None	Place	Deliver	3	2	74	50	2	1	7
ControlPre	B1	Dominant	None	Place	Deliver	3	2	66.25	50	2	2	7
ControlPre	B1	Dominant	None	Place	Deliver	3	2	69.965	50	2	3	7
ControlPre	B1	Dominant	None	Place	Deliver	3	2	83.9975	50	2	4	7
ControlPre	B1	Dominant	None	Place	Deliver	3	2	80.3025	50	2	5	7
ControlPre	B1	Dominant	None	Place	Deliver	3	2	58.5525	50	2	6	7
ControlPre	B1	Dominant	None	Place	Deliver	3	2	13.2375	50	2	7	7
ControlPre	B1	Dominant	None	Place	Deliver	3	2	30.75	50	2	8	7
ControlPre	B1	Dominant	None	Place	Deliver	3	2	49.25	50	3	1	8
ControlPre	B1	Dominant	None	Place	Deliver	3	2	54.2	50	3	2	8
ControlPre	B1	Dominant	None	Place	Deliver	3	2	51.25	50	3	3	8
ControlPre	B1	Dominant	None	Place	Deliver	3	2	96.0025	50	3	4	8
ControlPre	B1	Dominant	None	Place	Deliver	3	2	66.2575	50	3	5	8
ControlPre	B1	Dominant	None	Place	Deliver	3	2	51	50	3	6	8
ControlPre	B1	Dominant	None	Place	Deliver	3	2	41.2575	50	3	7	8
ControlPre	B1	Dominant	None	Place	Deliver	3	2	67.255	50	3	8	8
ControlPre	B1	Dominant	None	Place	Deliver	3	2	93.6425	50	4	1	9
ControlPre	B1	Dominant	None	Place	Deliver	3	2	61.7775	50	4	2	9
ControlPre	B1	Dominant	None	Place	Deliver	3	2	48.25	50	4	3	9
ControlPre	B1	Dominant	None	Place	Deliver	3	2	45.55	50	4	4	9
ControlPre	B1	Dominant	None	Place	Deliver	3	2	86.7	50	4	5	9
ControlPre	B1	Dominant	None	Place	Deliver	3	2	64.5025	50	4	6	9
ControlPre	B1	Dominant	None	Place	Deliver	3	2	41.795	50	4	7	9
ControlPre	B1	Dominant	None	Place	Deliver	3	2	47.195	50	4	8	9
ControlPre	B1	Dominant	None	Place	Deliver	3	2	38.225	50	5	1	10
ControlPre	B1	Dominant	None	Place	Deliver	3	2	102.525	50	5	2	10
ControlPre	B1	Dominant	None	Place	Deliver	3	2	57.99	50	5	3	10
ControlPre	B1	Dominant	None	Place	Deliver	3	2	60.8625	50	5	4	10
ControlPre	B1	Dominant	None	Place	Deliver	3	2	86.745	50	5	5	10
ControlPre	B1	Dominant	None	Place	Deliver	3	2	73.5775	50	5	6	10
ControlPre	B1	Dominant	None	Place	Deliver	3	2	37.74	50	5	7	10
[truncated: 14,001 more rows]
