# Supplementary material for: Acute Loss of Tactile Input Leads to General Compensatory Changes in Eye–Hand Coordination during Object Manipulation
Source: eNeuro. 2025 Sep 25;12(9):ENEURO.0487-23.2025. doi: 10.1523/ENEURO.0487-23.2025 (PMC12494028; doi:10.1523/ENEURO.0487-23.2025)
Supplement: Extended Data — The file Code_and_Data.zip includes all code and data used to perform the analyses presented in this manuscript. The .R scripts contain the packages used and the filenames corresponding to the data and the structure of each model. Download Extended Data, ZIP file. [file eneuro-12-ENEURO.0487-23.2025-s014.zip › GazeIndex_LMM_table_ProgressBefore_PlaceDeliver_exp2.xlsx]

## Sheet: Sheet1
Block	Hand	Drug	Phase	Action	When	Subject	Round	Series	Trial	mmDifference	Progress	Series_in_block
B1	Dominant	None	Place	Deliver	before	1	1	1	1	0.6675	100	1
B1	Dominant	None	Place	Deliver	before	1	1	1	2	17.42	100	1
B1	Dominant	None	Place	Deliver	before	1	1	1	3	0.0375	100	1
B1	Dominant	None	Place	Deliver	before	1	1	1	4	212.433	100	1
B1	Dominant	None	Place	Deliver	before	1	1	1	5	17.2425	100	1
B1	Dominant	None	Place	Deliver	before	1	1	1	6	38.985	100	1
B1	Dominant	None	Place	Deliver	before	1	1	1	7	43.7325	100	1
B1	Dominant	None	Place	Deliver	before	1	1	1	8	184.257	100	1
B1	Dominant	None	Place	Deliver	before	1	1	2	1	10.74	100	2
B1	Dominant	None	Place	Deliver	before	1	1	2	2	2	100	2
B1	Dominant	None	Place	Deliver	before	1	1	2	3	11.9975	100	2
B1	Dominant	None	Place	Deliver	before	1	1	2	4	319.983	100	2
B1	Dominant	None	Place	Deliver	before	1	1	2	5	236.01	100	2
B1	Dominant	None	Place	Deliver	before	1	1	2	6	255.678	100	2
B1	Dominant	None	Place	Deliver	before	1	1	2	7	10.23	100	2
B1	Dominant	None	Place	Deliver	before	1	1	2	8	259.998	100	2
B1	Dominant	None	Place	Deliver	before	1	1	3	1	2.5	100	3
B1	Dominant	None	Place	Deliver	before	1	1	3	2	31.5875	100	3
B1	Dominant	None	Place	Deliver	before	1	1	3	3	0.005	100	3
B1	Dominant	None	Place	Deliver	before	1	1	3	4	30.83	100	3
B1	Dominant	None	Place	Deliver	before	1	1	3	5	236.958	100	3
B1	Dominant	None	Place	Deliver	before	1	1	3	6	83.465	100	3
B1	Dominant	None	Place	Deliver	before	1	1	3	7	180	100	3
B1	Dominant	None	Place	Deliver	before	1	1	3	8	59.0325	100	3
B1	Dominant	None	Place	Deliver	before	1	1	4	1	236	100	4
B1	Dominant	None	Place	Deliver	before	1	1	4	2	117.787	100	4
B1	Dominant	None	Place	Deliver	before	1	1	4	3	2.505	100	4
B1	Dominant	None	Place	Deliver	before	1	1	4	4	79.26	100	4
B1	Dominant	None	Place	Deliver	before	1	1	4	5	48.5125	100	4
B1	Dominant	None	Place	Deliver	before	1	1	4	6	5.9425	100	4
B1	Dominant	None	Place	Deliver	before	1	1	4	7	4.2	100	4
B1	Dominant	None	Place	Deliver	before	1	1	4	8	194.275	100	4
B1	Dominant	None	Place	Deliver	before	1	1	5	1	66.52	100	5
B1	Dominant	None	Place	Deliver	before	1	1	5	2	39.78	100	5
B1	Dominant	None	Place	Deliver	before	1	1	5	3	46.4675	100	5
B1	Dominant	None	Place	Deliver	before	1	1	5	4	19.2625	100	5
B1	Dominant	None	Place	Deliver	before	1	1	5	5	276.973	100	5
B1	Dominant	None	Place	Deliver	before	1	1	5	6	1.225	100	5
B1	Dominant	None	Place	Deliver	before	1	1	5	7	21.7375	100	5
B1	Dominant	None	Place	Deliver	before	1	1	5	8	26.74	100	5
B1	Dominant	None	Place	Deliver	before	1	2	1	1	10.255	100	6
B1	Dominant	None	Place	Deliver	before	1	2	1	2	2.7575	100	6
B1	Dominant	None	Place	Deliver	before	1	2	1	3	1.985	100	6
B1	Dominant	None	Place	Deliver	before	1	2	1	4	52.9975	100	6
B1	Dominant	None	Place	Deliver	before	1	2	1	5	148.225	100	6
B1	Dominant	None	Place	Deliver	before	1	2	1	6	10.7	100	6
B1	Dominant	None	Place	Deliver	before	1	2	1	7	3.5	100	6
B1	Dominant	None	Place	Deliver	before	1	2	1	8	29.8075	100	6
B1	Dominant	None	Place	Deliver	before	1	2	2	1	54.75	100	7
B1	Dominant	None	Place	Deliver	before	1	2	2	2	38.7525	100	7
B1	Dominant	None	Place	Deliver	before	1	2	2	3	239.963	100	7
B1	Dominant	None	Place	Deliver	before	1	2	2	4	209	100	7
B1	Dominant	None	Place	Deliver	before	1	2	2	5	6.0825	100	7
B1	Dominant	None	Place	Deliver	before	1	2	2	6	18.0075	100	7
B1	Dominant	None	Place	Deliver	before	1	2	2	7	6.25	100	7
B1	Dominant	None	Place	Deliver	before	1	2	2	8	4.95	100	7
B1	Dominant	None	Place	Deliver	before	1	2	3	1	149.705	100	8
B1	Dominant	None	Place	Deliver	before	1	2	3	2	20.01	100	8
B1	Dominant	None	Place	Deliver	before	1	2	3	3	155.002	100	8
B1	Dominant	None	Place	Deliver	before	1	2	3	4	37.015	100	8
B1	Dominant	None	Place	Deliver	before	1	2	3	5	4.535	100	8
B1	Dominant	None	Place	Deliver	before	1	2	3	6	19.005	100	8
B1	Dominant	None	Place	Deliver	before	1	2	3	7	5.025	100	8
B1	Dominant	None	Place	Deliver	before	1	2	3	8	45.0225	100	8
B1	Dominant	None	Place	Deliver	before	1	2	4	1	115.245	100	9
B1	Dominant	None	Place	Deliver	before	1	2	4	2	8.475	100	9
B1	Dominant	None	Place	Deliver	before	1	2	4	3	6.755	100	9
B1	Dominant	None	Place	Deliver	before	1	2	4	4	19.0375	100	9
B1	Dominant	None	Place	Deliver	before	1	2	4	5	225	100	9
B1	Dominant	None	Place	Deliver	before	1	2	4	6	30.5075	100	9
B1	Dominant	None	Place	Deliver	before	1	2	4	7	6.65	100	9
B1	Dominant	None	Place	Deliver	before	1	2	4	8	9.725	100	9
B1	Dominant	None	Place	Deliver	before	1	2	5	1	3.7475	100	10
B1	Dominant	None	Place	Deliver	before	1	2	5	2	19.98	100	10
B1	Dominant	None	Place	Deliver	before	1	2	5	3	215.303	100	10
B1	Dominant	None	Place	Deliver	before	1	2	5	4	11.495	100	10
B1	Dominant	None	Place	Deliver	before	1	2	5	5	238.972	100	10
B1	Dominant	None	Place	Deliver	before	1	2	5	6	250.973	100	10
B1	Dominant	None	Place	Deliver	before	1	2	5	7	137.995	100	10
B1	Dominant	None	Place	Deliver	before	1	2	5	8	37.7725	100	10
B1	Dominant	None	Place	Deliver	before	1	3	1	1	44.265	100	11
B1	Dominant	None	Place	Deliver	before	1	3	1	2	17.74	100	11
B1	Dominant	None	Place	Deliver	before	1	3	1	3	16.7575	100	11
B1	Dominant	None	Place	Deliver	before	1	3	1	4	22.75	100	11
B1	Dominant	None	Place	Deliver	before	1	3	1	5	13	100	11
B1	Dominant	None	Place	Deliver	before	1	3	1	6	26.305	100	11
B1	Dominant	None	Place	Deliver	before	1	3	1	7	19.04	100	11
B1	Dominant	None	Place	Deliver	before	1	3	1	8	108.725	100	11
B1	Dominant	None	Place	Deliver	before	1	3	2	1	197.995	100	12
B1	Dominant	None	Place	Deliver	before	1	3	2	2	3.5575	100	12
B1	Dominant	None	Place	Deliver	before	1	3	2	3	285.707	100	12
B1	Dominant	None	Place	Deliver	before	1	3	2	4	154.595	100	12
B1	Dominant	None	Place	Deliver	before	1	3	2	5	203.481	100	12
B1	Dominant	None	Place	Deliver	before	1	3	2	6	90.745	100	12
B1	Dominant	None	Place	Deliver	before	1	3	2	7	8.2275	100	12
B1	Dominant	None	Place	Deliver	before	1	3	2	8	278.998	100	12
B1	Dominant	None	Place	Deliver	before	1	3	3	1	42.0025	100	13
B1	Dominant	None	Place	Deliver	before	1	3	3	2	45.7875	100	13
B1	Dominant	None	Place	Deliver	before	1	3	3	3	1.7475	100	13
B1	Dominant	None	Place	Deliver	before	1	3	3	4	107.752	100	13
B1	Dominant	None	Place	Deliver	before	1	3	3	5	13.4175	100	13
B1	Dominant	None	Place	Deliver	before	1	3	3	6	14.5125	100	13
B1	Dominant	None	Place	Deliver	before	1	3	3	7	47.7425	100	13
B1	Dominant	None	Place	Deliver	before	1	3	3	8	12.525	100	13
B1	Dominant	None	Place	Deliver	before	1	3	4	1	4.76	100	14
B1	Dominant	None	Place	Deliver	before	1	3	4	2	10.48	100	14
B1	Dominant	None	Place	Deliver	before	1	3	4	3	5.9775	100	14
B1	Dominant	None	Place	Deliver	before	1	3	4	4	0	100	14
B1	Dominant	None	Place	Deliver	before	1	3	4	5	4.74	100	14
B1	Dominant	None	Place	Deliver	before	1	3	4	6	4.01	100	14
B1	Dominant	None	Place	Deliver	before	1	3	4	7	24.2625	100	14
B1	Dominant	None	Place	Deliver	before	1	3	4	8	12.25	100	14
B1	Dominant	None	Place	Deliver	before	1	3	5	1	1.485	100	15
B1	Dominant	None	Place	Deliver	before	1	3	5	2	17.25	100	15
B1	Dominant	None	Place	Deliver	before	1	3	5	3	12.285	100	15
B1	Dominant	None	Place	Deliver	before	1	3	5	4	2.5	100	15
B1	Dominant	None	Place	Deliver	before	1	3	5	5	30.48	100	15
B1	Dominant	None	Place	Deliver	before	1	3	5	6	36.69	100	15
B1	Dominant	None	Place	Deliver	before	1	3	5	7	232.973	100	15
B1	Dominant	None	Place	Deliver	before	1	3	5	8	102.5	100	15
B1	Dominant	None	Place	Deliver	before	1	4	1	1	94.74	100	16
B1	Dominant	None	Place	Deliver	before	1	4	1	2	7.91	100	16
B1	Dominant	None	Place	Deliver	before	1	4	1	3	56.7575	100	16
B1	Dominant	None	Place	Deliver	before	1	4	1	4	123.72	100	16
B1	Dominant	None	Place	Deliver	before	1	4	1	5	8.6525	100	16
B1	Dominant	None	Place	Deliver	before	1	4	1	6	16.765	100	16
B1	Dominant	None	Place	Deliver	before	1	4	1	7	9.4975	100	16
B1	Dominant	None	Place	Deliver	before	1	4	1	8	13.475	100	16
B1	Dominant	None	Place	Deliver	before	1	4	2	1	1.505	100	17
B1	Dominant	None	Place	Deliver	before	1	4	2	2	148.265	100	17
B1	Dominant	None	Place	Deliver	before	1	4	2	3	233.99	100	17
B1	Dominant	None	Place	Deliver	before	1	4	2	4	5.3	100	17
B1	Dominant	None	Place	Deliver	before	1	4	2	5	239.99	100	17
B1	Dominant	None	Place	Deliver	before	1	4	2	6	226.008	100	17
B1	Dominant	None	Place	Deliver	before	1	4	2	7	14.04	100	17
B1	Dominant	None	Place	Deliver	before	1	4	2	8	19.5	100	17
B1	Dominant	None	Place	Deliver	before	1	4	3	1	6.4775	100	18
B1	Dominant	None	Place	Deliver	before	1	4	3	2	7.7625	100	18
B1	Dominant	None	Place	Deliver	before	1	4	3	3	26.7575	100	18
B1	Dominant	None	Place	Deliver	before	1	4	3	4	43.25	100	18
B1	Dominant	None	Place	Deliver	before	1	4	3	5	51.97	100	18
B1	Dominant	None	Place	Deliver	before	1	4	3	6	30.025	100	18
B1	Dominant	None	Place	Deliver	before	1	4	3	7	0.755	100	18
B1	Dominant	None	Place	Deliver	before	1	4	3	8	7.75	100	18
B1	Dominant	None	Place	Deliver	before	1	4	4	1	1.245	100	19
B1	Dominant	None	Place	Deliver	before	1	4	4	2	7.995	100	19
B1	Dominant	None	Place	Deliver	before	1	4	4	3	5.7475	100	19
B1	Dominant	None	Place	Deliver	before	1	4	4	4	17.96	100	19
B1	Dominant	None	Place	Deliver	before	1	4	4	5	94.01	100	19
B1	Dominant	None	Place	Deliver	before	1	4	4	6	43.97	100	19
B1	Dominant	None	Place	Deliver	before	1	4	4	7	26.7725	100	19
B1	Dominant	None	Place	Deliver	before	1	4	4	8	221.515	100	19
B1	Dominant	None	Place	Deliver	before	1	4	5	1	36.7525	100	20
B1	Dominant	None	Place	Deliver	before	1	4	5	2	267	100	20
B1	Dominant	None	Place	Deliver	before	1	4	5	3	62.025	100	20
B1	Dominant	None	Place	Deliver	before	1	4	5	4	64.25	100	20
B1	Dominant	None	Place	Deliver	before	1	4	5	5	20.3225	100	20
B1	Dominant	None	Place	Deliver	before	1	4	5	6	4.785	100	20
B1	Dominant	None	Place	Deliver	before	1	4	5	7	20.7825	100	20
B1	Dominant	None	Place	Deliver	before	1	4	5	8	1	100	20
B1	Dominant	None	Place	Deliver	before	2	1	1	1	44.7275	100	1
B1	Dominant	None	Place	Deliver	before	2	1	1	2	49.6625	100	1
B1	Dominant	None	Place	Deliver	before	2	1	1	3	20.0975	100	1
B1	Dominant	None	Place	Deliver	before	2	1	1	4	117.972	100	1
B1	Dominant	None	Place	Deliver	before	2	1	1	5	1.96	100	1
B1	Dominant	None	Place	Deliver	before	2	1	1	6	121.455	100	1
B1	Dominant	None	Place	Deliver	before	2	1	1	7	22.9825	100	1
B1	Dominant	None	Place	Deliver	before	2	1	1	8	32.5	100	1
B1	Dominant	None	Place	Deliver	before	2	1	2	1	62.5	100	2
B1	Dominant	None	Place	Deliver	before	2	1	2	2	36.6	100	2
B1	Dominant	None	Place	Deliver	before	2	1	2	3	82.515	100	2
B1	Dominant	None	Place	Deliver	before	2	1	2	4	4.4725	100	2
B1	Dominant	None	Place	Deliver	before	2	1	2	5	12.5	100	2
B1	Dominant	None	Place	Deliver	before	2	1	2	6	38.01	100	2
B1	Dominant	None	Place	Deliver	before	2	1	2	7	11.495	100	2
B1	Dominant	None	Place	Deliver	before	2	1	2	8	49.5375	100	2
B1	Dominant	None	Place	Deliver	before	2	1	3	1	15.2425	100	3
B1	Dominant	None	Place	Deliver	before	2	1	3	2	2.215	100	3
B1	Dominant	None	Place	Deliver	before	2	1	3	3	8.98	100	3
B1	Dominant	None	Place	Deliver	before	2	1	3	4	7.025	100	3
B1	Dominant	None	Place	Deliver	before	2	1	3	5	107.463	100	3
B1	Dominant	None	Place	Deliver	before	2	1	3	6	22.0375	100	3
B1	Dominant	None	Place	Deliver	before	2	1	3	7	37.0075	100	3
B1	Dominant	None	Place	Deliver	before	2	1	3	8	13	100	3
B1	Dominant	None	Place	Deliver	before	2	1	4	1	6.7875	100	4
B1	Dominant	None	Place	Deliver	before	2	1	4	2	17.2375	100	4
B1	Dominant	None	Place	Deliver	before	2	1	4	3	19.5	100	4
B1	Dominant	None	Place	Deliver	before	2	1	4	4	17.05	100	4
B1	Dominant	None	Place	Deliver	before	2	1	4	5	24.75	100	4
B1	Dominant	None	Place	Deliver	before	2	1	4	6	34.27	100	4
B1	Dominant	None	Place	Deliver	before	2	1	4	7	26.505	100	4
B1	Dominant	None	Place	Deliver	before	2	1	4	8	21	100	4
B1	Dominant	None	Place	Deliver	before	2	1	5	1	9.4925	100	5
B1	Dominant	None	Place	Deliver	before	2	1	5	2	223.993	100	5
B1	Dominant	None	Place	Deliver	before	2	1	5	3	19.5075	100	5
B1	Dominant	None	Place	Deliver	before	2	1	5	4	17.325	100	5
B1	Dominant	None	Place	Deliver	before	2	1	5	5	63.0225	100	5
B1	Dominant	None	Place	Deliver	before	2	1	5	6	226.998	100	5
B1	Dominant	None	Place	Deliver	before	2	1	5	7	123.405	100	5
B1	Dominant	None	Place	Deliver	before	2	1	5	8	21.275	100	5
B1	Dominant	None	Place	Deliver	before	2	2	1	1	33.4825	100	6
B1	Dominant	None	Place	Deliver	before	2	2	1	2	18.72	100	6
B1	Dominant	None	Place	Deliver	before	2	2	1	3	232.965	100	6
B1	Dominant	None	Place	Deliver	before	2	2	1	4	9.2	100	6
B1	Dominant	None	Place	Deliver	before	2	2	1	5	32.495	100	6
B1	Dominant	None	Place	Deliver	before	2	2	1	6	71.755	100	6
B1	Dominant	None	Place	Deliver	before	2	2	1	7	4.3	100	6
B1	Dominant	None	Place	Deliver	before	2	2	1	8	71.8	100	6
B1	Dominant	None	Place	Deliver	before	2	2	2	1	120.495	100	7
B1	Dominant	None	Place	Deliver	before	2	2	2	2	16.4275	100	7
B1	Dominant	None	Place	Deliver	before	2	2	2	3	2.475	100	7
B1	Dominant	None	Place	Deliver	before	2	2	2	4	17.25	100	7
B1	Dominant	None	Place	Deliver	before	2	2	2	5	0.7075	100	7
B1	Dominant	None	Place	Deliver	before	2	2	2	6	16.2375	100	7
B1	Dominant	None	Place	Deliver	before	2	2	2	7	53.99	100	7
B1	Dominant	None	Place	Deliver	before	2	2	2	8	252.975	100	7
B1	Dominant	None	Place	Deliver	before	2	2	3	1	78.5125	100	8
B1	Dominant	None	Place	Deliver	before	2	2	3	2	95.0175	100	8
B1	Dominant	None	Place	Deliver	before	2	2	3	3	45.49	100	8
B1	Dominant	None	Place	Deliver	before	2	2	3	4	17.25	100	8
B1	Dominant	None	Place	Deliver	before	2	2	3	5	4.9775	100	8
B1	Dominant	None	Place	Deliver	before	2	2	3	6	90.5025	100	8
B1	Dominant	None	Place	Deliver	before	2	2	3	7	50.27	100	8
B1	Dominant	None	Place	Deliver	before	2	2	3	8	106.725	100	8
B1	Dominant	None	Place	Deliver	before	2	2	4	1	67.71	100	9
B1	Dominant	None	Place	Deliver	before	2	2	4	2	3.24	100	9
B1	Dominant	None	Place	Deliver	before	2	2	4	3	15.75	100	9
B1	Dominant	None	Place	Deliver	before	2	2	4	4	34.2	100	9
B1	Dominant	None	Place	Deliver	before	2	2	4	5	16.235	100	9
B1	Dominant	None	Place	Deliver	before	2	2	4	6	10.74	100	9
B1	Dominant	None	Place	Deliver	before	2	2	4	7	18.5275	100	9
B1	Dominant	None	Place	Deliver	before	2	2	4	8	40.6	100	9
B1	Dominant	None	Place	Deliver	before	2	2	5	1	10.785	100	10
B1	Dominant	None	Place	Deliver	before	2	2	5	2	72.5075	100	10
B1	Dominant	None	Place	Deliver	before	2	2	5	3	31	100	10
B1	Dominant	None	Place	Deliver	before	2	2	5	4	11.25	100	10
B1	Dominant	None	Place	Deliver	before	2	2	5	5	107.823	100	10
B1	Dominant	None	Place	Deliver	before	2	2	5	6	30.515	100	10
B1	Dominant	None	Place	Deliver	before	2	2	5	7	32.55	100	10
B1	Dominant	None	Place	Deliver	before	2	2	5	8	3.725	100	10
B1	Dominant	None	Place	Deliver	before	2	3	1	1	147.51	100	11
B1	Dominant	None	Place	Deliver	before	2	3	1	2	9.7625	100	11
B1	Dominant	None	Place	Deliver	before	2	3	1	3	192.735	100	11
B1	Dominant	None	Place	Deliver	before	2	3	1	4	60	100	11
B1	Dominant	None	Place	Deliver	before	2	3	1	5	171.023	100	11
B1	Dominant	None	Place	Deliver	before	2	3	1	6	221.983	100	11
B1	Dominant	None	Place	Deliver	before	2	3	1	7	27.2675	100	11
B1	Dominant	None	Place	Deliver	before	2	3	1	8	6.975	100	11
B1	Dominant	None	Place	Deliver	before	2	3	2	1	5.7475	100	12
B1	Dominant	None	Place	Deliver	before	2	3	2	2	8.4875	100	12
B1	Dominant	None	Place	Deliver	before	2	3	2	3	2.025	100	12
B1	Dominant	None	Place	Deliver	before	2	3	2	4	37.29	100	12
B1	Dominant	None	Place	Deliver	before	2	3	2	5	24.9675	100	12
B1	Dominant	None	Place	Deliver	before	2	3	2	6	10.74	100	12
B1	Dominant	None	Place	Deliver	before	2	3	2	7	85.9925	100	12
B1	Dominant	None	Place	Deliver	before	2	3	2	8	15.725	100	12
B1	Dominant	None	Place	Deliver	before	2	3	3	1	11.2875	100	13
B1	Dominant	None	Place	Deliver	before	2	3	3	2	13	100	13
B1	Dominant	None	Place	Deliver	before	2	3	3	3	13.275	100	13
B1	Dominant	None	Place	Deliver	before	2	3	3	4	39.25	100	13
B1	Dominant	None	Place	Deliver	before	2	3	3	5	2.73	100	13
B1	Dominant	None	Place	Deliver	before	2	3	3	6	2.37	100	13
B1	Dominant	None	Place	Deliver	before	2	3	3	7	23.04	100	13
B1	Dominant	None	Place	Deliver	before	2	3	3	8	11.75	100	13
B1	Dominant	None	Place	Deliver	before	2	3	4	1	44.35	100	14
B1	Dominant	None	Place	Deliver	before	2	3	4	2	8.9975	100	14
B1	Dominant	None	Place	Deliver	before	2	3	4	3	20.57	100	14
B1	Dominant	None	Place	Deliver	before	2	3	4	4	19.725	100	14
B1	Dominant	None	Place	Deliver	before	2	3	4	5	16.8975	100	14
B1	Dominant	None	Place	Deliver	before	2	3	4	6	21.25	100	14
B1	Dominant	None	Place	Deliver	before	2	3	4	7	9.025	100	14
B1	Dominant	None	Place	Deliver	before	2	3	4	8	13.3	100	14
B1	Dominant	None	Place	Deliver	before	2	3	5	1	16.24	100	15
B1	Dominant	None	Place	Deliver	before	2	3	5	2	13.705	100	15
B1	Dominant	None	Place	Deliver	before	2	3	5	3	19.7575	100	15
B1	Dominant	None	Place	Deliver	before	2	3	5	4	15.25	100	15
B1	Dominant	None	Place	Deliver	before	2	3	5	5	1.26	100	15
B1	Dominant	None	Place	Deliver	before	2	3	5	6	9.995	100	15
B1	Dominant	None	Place	Deliver	before	2	3	5	7	14.48	100	15
B1	Dominant	None	Place	Deliver	before	2	3	5	8	22.75	100	15
B1	Dominant	None	Place	Deliver	before	2	4	1	1	11.5125	100	16
B1	Dominant	None	Place	Deliver	before	2	4	1	2	29.455	100	16
B1	Dominant	None	Place	Deliver	before	2	4	1	3	28.265	100	16
B1	Dominant	None	Place	Deliver	before	2	4	1	4	20.725	100	16
B1	Dominant	None	Place	Deliver	before	2	4	1	5	31.2575	100	16
B1	Dominant	None	Place	Deliver	before	2	4	1	6	2.505	100	16
B1	Dominant	None	Place	Deliver	before	2	4	1	7	2.725	100	16
B1	Dominant	None	Place	Deliver	before	2	4	1	8	253.006	100	16
B1	Dominant	None	Place	Deliver	before	2	4	2	1	7.2725	100	17
B1	Dominant	None	Place	Deliver	before	2	4	2	2	8.8975	100	17
B1	Dominant	None	Place	Deliver	before	2	4	2	3	3.45	100	17
B1	Dominant	None	Place	Deliver	before	2	4	2	4	2.05	100	17
B1	Dominant	None	Place	Deliver	before	2	4	2	5	23.485	100	17
B1	Dominant	None	Place	Deliver	before	2	4	2	6	7.77	100	17
B1	Dominant	None	Place	Deliver	before	2	4	2	7	45.52	100	17
B1	Dominant	None	Place	Deliver	before	2	4	2	8	12	100	17
B1	Dominant	None	Place	Deliver	before	2	4	3	1	100.513	100	18
B1	Dominant	None	Place	Deliver	before	2	4	3	2	2.53	100	18
B1	Dominant	None	Place	Deliver	before	2	4	3	3	26.725	100	18
B1	Dominant	None	Place	Deliver	before	2	4	3	4	33.25	100	18
B1	Dominant	None	Place	Deliver	before	2	4	3	5	1.425	100	18
B1	Dominant	None	Place	Deliver	before	2	4	3	6	74.9725	100	18
B1	Dominant	None	Place	Deliver	before	2	4	3	7	105.998	100	18
B1	Dominant	None	Place	Deliver	before	2	4	3	8	52.27	100	18
B1	Dominant	None	Place	Deliver	before	2	4	4	1	213.218	100	19
B1	Dominant	None	Place	Deliver	before	2	4	4	2	26.31	100	19
B1	Dominant	None	Place	Deliver	before	2	4	4	3	40.5275	100	19
B1	Dominant	None	Place	Deliver	before	2	4	4	4	86.01	100	19
B1	Dominant	None	Place	Deliver	before	2	4	4	5	7.5075	100	19
B1	Dominant	None	Place	Deliver	before	2	4	4	6	108.403	100	19
B1	Dominant	None	Place	Deliver	before	2	4	4	7	8.775	100	19
B1	Dominant	None	Place	Deliver	before	2	4	4	8	7.725	100	19
B1	Dominant	None	Place	Deliver	before	2	4	5	1	9.375	100	20
B1	Dominant	None	Place	Deliver	before	2	4	5	2	4.7325	100	20
B1	Dominant	None	Place	Deliver	before	2	4	5	3	5.5	100	20
B1	Dominant	None	Place	Deliver	before	2	4	5	4	25.475	100	20
B1	Dominant	None	Place	Deliver	before	2	4	5	5	4.2425	100	20
B1	Dominant	None	Place	Deliver	before	2	4	5	6	11.25	100	20
B1	Dominant	None	Place	Deliver	before	2	4	5	7	43.25	100	20
B1	Dominant	None	Place	Deliver	before	2	4	5	8	15.05	100	20
B1	Dominant	None	Place	Deliver	before	3	1	1	1	22.755	100	1
B1	Dominant	None	Place	Deliver	before	3	1	1	2	8.5125	100	1
B1	Dominant	None	Place	Deliver	before	3	1	1	3	4.7525	100	1
B1	Dominant	None	Place	Deliver	before	3	1	1	4	7.7075	100	1
B1	Dominant	None	Place	Deliver	before	3	1	1	5	1	100	1
B1	Dominant	None	Place	Deliver	before	3	1	1	6	2.775	100	1
B1	Dominant	None	Place	Deliver	before	3	1	1	7	3	100	1
B1	Dominant	None	Place	Deliver	before	3	1	1	8	0.225	100	1
B1	Dominant	None	Place	Deliver	before	3	1	2	1	9.51	100	2
B1	Dominant	None	Place	Deliver	before	3	1	2	2	10.5375	100	2
B1	Dominant	None	Place	Deliver	before	3	1	2	3	0.535	100	2
B1	Dominant	None	Place	Deliver	before	3	1	2	4	11.7475	100	2
B1	Dominant	None	Place	Deliver	before	3	1	2	5	0.7	100	2
B1	Dominant	None	Place	Deliver	before	3	1	2	6	9.25	100	2
B1	Dominant	None	Place	Deliver	before	3	1	2	7	8.725	100	2
B1	Dominant	None	Place	Deliver	before	3	1	2	8	3.125	100	2
B1	Dominant	None	Place	Deliver	before	3	1	3	1	14.95	100	3
B1	Dominant	None	Place	Deliver	before	3	1	3	2	20.515	100	3
B1	Dominant	None	Place	Deliver	before	3	1	3	3	0.7575	100	3
B1	Dominant	None	Place	Deliver	before	3	1	3	4	7.4525	100	3
B1	Dominant	None	Place	Deliver	before	3	1	3	5	5.5125	100	3
B1	Dominant	None	Place	Deliver	before	3	1	3	6	6.8	100	3
B1	Dominant	None	Place	Deliver	before	3	1	3	7	5.525	100	3
B1	Dominant	None	Place	Deliver	before	3	1	3	8	8.975	100	3
B1	Dominant	None	Place	Deliver	before	3	1	4	1	6.26	100	4
B1	Dominant	None	Place	Deliver	before	3	1	4	2	25.2475	100	4
B1	Dominant	None	Place	Deliver	before	3	1	4	3	6.9975	100	4
B1	Dominant	None	Place	Deliver	before	3	1	4	4	13.5125	100	4
B1	Dominant	None	Place	Deliver	before	3	1	4	5	3.275	100	4
B1	Dominant	None	Place	Deliver	before	3	1	4	6	14.29	100	4
B1	Dominant	None	Place	Deliver	before	3	1	4	7	7.475	100	4
B1	Dominant	None	Place	Deliver	before	3	1	4	8	16.275	100	4
B1	Dominant	None	Place	Deliver	before	3	1	5	1	14.7825	100	5
B1	Dominant	None	Place	Deliver	before	3	1	5	2	1.74	100	5
B1	Dominant	None	Place	Deliver	before	3	1	5	3	11.505	100	5
B1	Dominant	None	Place	Deliver	before	3	1	5	4	21.795	100	5
B1	Dominant	None	Place	Deliver	before	3	1	5	5	18	100	5
B1	Dominant	None	Place	Deliver	before	3	1	5	6	3.075	100	5
B1	Dominant	None	Place	Deliver	before	3	1	5	7	13.8	100	5
B1	Dominant	None	Place	Deliver	before	3	1	5	8	10	100	5
B1	Dominant	None	Place	Deliver	before	3	2	1	1	0.8025	100	6
B1	Dominant	None	Place	Deliver	before	3	2	1	2	6.2375	100	6
B1	Dominant	None	Place	Deliver	before	3	2	1	3	0.6475	100	6
B1	Dominant	None	Place	Deliver	before	3	2	1	4	13.5175	100	6
B1	Dominant	None	Place	Deliver	before	3	2	1	5	3	100	6
B1	Dominant	None	Place	Deliver	before	3	2	1	6	36.825	100	6
B1	Dominant	None	Place	Deliver	before	3	2	1	7	5.775	100	6
B1	Dominant	None	Place	Deliver	before	3	2	1	8	9.275	100	6
B1	Dominant	None	Place	Deliver	before	3	2	2	1	7.0225	100	7
B1	Dominant	None	Place	Deliver	before	3	2	2	2	15.745	100	7
B1	Dominant	None	Place	Deliver	before	3	2	2	3	9.74	100	7
B1	Dominant	None	Place	Deliver	before	3	2	2	4	14.2775	100	7
B1	Dominant	None	Place	Deliver	before	3	2	2	5	14.7775	100	7
B1	Dominant	None	Place	Deliver	before	3	2	2	6	9.75	100	7
B1	Dominant	None	Place	Deliver	before	3	2	2	7	6.775	100	7
B1	Dominant	None	Place	Deliver	before	3	2	2	8	0.025	100	7
B1	Dominant	None	Place	Deliver	before	3	2	3	1	27.5075	100	8
B1	Dominant	None	Place	Deliver	before	3	2	3	2	12.75	100	8
B1	Dominant	None	Place	Deliver	before	3	2	3	3	0.2675	100	8
B1	Dominant	None	Place	Deliver	before	3	2	3	4	8.2325	100	8
B1	Dominant	None	Place	Deliver	before	3	2	3	5	4.3	100	8
B1	Dominant	None	Place	Deliver	before	3	2	3	6	7.25	100	8
B1	Dominant	None	Place	Deliver	before	3	2	3	7	15.8	100	8
B1	Dominant	None	Place	Deliver	before	3	2	3	8	0.025	100	8
B1	Dominant	None	Place	Deliver	before	3	2	4	1	24.26	100	9
B1	Dominant	None	Place	Deliver	before	3	2	4	2	4.2325	100	9
B1	Dominant	None	Place	Deliver	before	3	2	4	3	9.5575	100	9
B1	Dominant	None	Place	Deliver	before	3	2	4	4	0.09	100	9
B1	Dominant	None	Place	Deliver	before	3	2	4	5	29.5	100	9
B1	Dominant	None	Place	Deliver	before	3	2	4	6	39.75	100	9
B1	Dominant	None	Place	Deliver	before	3	2	4	7	6.475	100	9
B1	Dominant	None	Place	Deliver	before	3	2	4	8	12.875	100	9
B1	Dominant	None	Place	Deliver	before	3	2	5	1	9.675	100	10
B1	Dominant	None	Place	Deliver	before	3	2	5	2	13.7625	100	10
B1	Dominant	None	Place	Deliver	before	3	2	5	3	5.24	100	10
B1	Dominant	None	Place	Deliver	before	3	2	5	4	47.55	100	10
B1	Dominant	None	Place	Deliver	before	3	2	5	5	33.225	100	10
B1	Dominant	None	Place	Deliver	before	3	2	5	6	5.9525	100	10
B1	Dominant	None	Place	Deliver	before	3	2	5	7	15.575	100	10
B1	Dominant	None	Place	Deliver	before	3	2	5	8	14.475	100	10
B1	Dominant	None	Place	Deliver	before	3	3	1	1	1.955	100	11
B1	Dominant	None	Place	Deliver	before	3	3	1	2	6.1825	100	11
B1	Dominant	None	Place	Deliver	before	3	3	1	3	12.49	100	11
B1	Dominant	None	Place	Deliver	before	3	3	1	4	8.7175	100	11
B1	Dominant	None	Place	Deliver	before	3	3	1	5	1.775	100	11
B1	Dominant	None	Place	Deliver	before	3	3	1	6	24.625	100	11
B1	Dominant	None	Place	Deliver	before	3	3	1	7	7.275	100	11
B1	Dominant	None	Place	Deliver	before	3	3	1	8	8.8	100	11
B1	Dominant	None	Place	Deliver	before	3	3	2	1	6	100	12
B1	Dominant	None	Place	Deliver	before	3	3	2	2	15.245	100	12
B1	Dominant	None	Place	Deliver	before	3	3	2	3	2	100	12
B1	Dominant	None	Place	Deliver	before	3	3	2	4	6.5875	100	12
B1	Dominant	None	Place	Deliver	before	3	3	2	5	9.975	100	12
B1	Dominant	None	Place	Deliver	before	3	3	2	6	1.475	100	12
B1	Dominant	None	Place	Deliver	before	3	3	2	7	6.625	100	12
B1	Dominant	None	Place	Deliver	before	3	3	2	8	11.1	100	12
B1	Dominant	None	Place	Deliver	before	3	3	3	1	1.75	100	13
B1	Dominant	None	Place	Deliver	before	3	3	3	2	14.47	100	13
B1	Dominant	None	Place	Deliver	before	3	3	3	3	4.9175	100	13
B1	Dominant	None	Place	Deliver	before	3	3	3	4	13.9875	100	13
B1	Dominant	None	Place	Deliver	before	3	3	3	5	5.52	100	13
B1	Dominant	None	Place	Deliver	before	3	3	3	6	5.45	100	13
B1	Dominant	None	Place	Deliver	before	3	3	3	7	5.5	100	13
B1	Dominant	None	Place	Deliver	before	3	3	3	8	1	100	13
B1	Dominant	None	Place	Deliver	before	3	3	4	1	15.685	100	14
B1	Dominant	None	Place	Deliver	before	3	3	4	2	2.755	100	14
B1	Dominant	None	Place	Deliver	before	3	3	4	3	10.0025	100	14
B1	Dominant	None	Place	Deliver	before	3	3	4	4	7.9725	100	14
B1	Dominant	None	Place	Deliver	before	3	3	4	5	8.125	100	14
B1	Dominant	None	Place	Deliver	before	3	3	4	6	5	100	14
B1	Dominant	None	Place	Deliver	before	3	3	4	7	3.425	100	14
B1	Dominant	None	Place	Deliver	before	3	3	4	8	8.25	100	14
B1	Dominant	None	Place	Deliver	before	3	3	5	1	7.965	100	15
B1	Dominant	None	Place	Deliver	before	3	3	5	2	29.4675	100	15
B1	Dominant	None	Place	Deliver	before	3	3	5	3	3.0275	100	15
B1	Dominant	None	Place	Deliver	before	3	3	5	4	6.9925	100	15
B1	Dominant	None	Place	Deliver	before	3	3	5	5	10.25	100	15
B1	Dominant	None	Place	Deliver	before	3	3	5	6	8.775	100	15
B1	Dominant	None	Place	Deliver	before	3	3	5	7	5.025	100	15
B1	Dominant	None	Place	Deliver	before	3	3	5	8	9.25	100	15
B1	Dominant	None	Place	Deliver	before	3	4	1	1	9.5525	100	16
B1	Dominant	None	Place	Deliver	before	3	4	1	2	5.245	100	16
B1	Dominant	None	Place	Deliver	before	3	4	1	3	4.0275	100	16
B1	Dominant	None	Place	Deliver	before	3	4	1	4	11.0875	100	16
B1	Dominant	None	Place	Deliver	before	3	4	1	5	9.65	100	16
B1	Dominant	None	Place	Deliver	before	3	4	1	6	7.525	100	16
B1	Dominant	None	Place	Deliver	before	3	4	1	7	6.35	100	16
B1	Dominant	None	Place	Deliver	before	3	4	1	8	4.75	100	16
B1	Dominant	None	Place	Deliver	before	3	4	2	1	32.475	100	17
B1	Dominant	None	Place	Deliver	before	3	4	2	2	1.96	100	17
B1	Dominant	None	Place	Deliver	before	3	4	2	3	2.24	100	17
B1	Dominant	None	Place	Deliver	before	3	4	2	4	37.97	100	17
B1	Dominant	None	Place	Deliver	before	3	4	2	5	6.325	100	17
B1	Dominant	None	Place	Deliver	before	3	4	2	6	10.5075	100	17
B1	Dominant	None	Place	Deliver	before	3	4	2	7	10.5	100	17
B1	Dominant	None	Place	Deliver	before	3	4	2	8	1.5	100	17
B1	Dominant	None	Place	Deliver	before	3	4	3	1	26.775	100	18
B1	Dominant	None	Place	Deliver	before	3	4	3	2	16.99	100	18
B1	Dominant	None	Place	Deliver	before	3	4	3	3	0.4975	100	18
B1	Dominant	None	Place	Deliver	before	3	4	3	4	14.005	100	18
B1	Dominant	None	Place	Deliver	before	3	4	3	5	0.275	100	18
B1	Dominant	None	Place	Deliver	before	3	4	3	6	4.51	100	18
B1	Dominant	None	Place	Deliver	before	3	4	3	7	13.475	100	18
B1	Dominant	None	Place	Deliver	before	3	4	3	8	12.75	100	18
B1	Dominant	None	Place	Deliver	before	3	4	4	1	6.7425	100	19
B1	Dominant	None	Place	Deliver	before	3	4	4	2	6.78	100	19
B1	Dominant	None	Place	Deliver	before	3	4	4	3	6.2525	100	19
B1	Dominant	None	Place	Deliver	before	3	4	4	4	3.2125	100	19
B1	Dominant	None	Place	Deliver	before	3	4	4	5	5.7	100	19
B1	Dominant	None	Place	Deliver	before	3	4	4	6	17.175	100	19
B1	Dominant	None	Place	Deliver	before	3	4	4	7	8.25	100	19
B1	Dominant	None	Place	Deliver	before	3	4	4	8	20.525	100	19
B1	Dominant	None	Place	Deliver	before	3	4	5	1	5.4775	100	20
B1	Dominant	None	Place	Deliver	before	3	4	5	2	56.5575	100	20
B1	Dominant	None	Place	Deliver	before	3	4	5	3	3.7625	100	20
B1	Dominant	None	Place	Deliver	before	3	4	5	4	0.7325	100	20
B1	Dominant	None	Place	Deliver	before	3	4	5	5	1.725	100	20
B1	Dominant	None	Place	Deliver	before	3	4	5	6	11.5075	100	20
B1	Dominant	None	Place	Deliver	before	3	4	5	7	22.25	100	20
B1	Dominant	None	Place	Deliver	before	3	4	5	8	0.5	100	20
B1	Dominant	None	Place	Deliver	before	4	1	1	1	14.7575	100	1
B1	Dominant	None	Place	Deliver	before	4	1	1	2	17.51	100	1
B1	Dominant	None	Place	Deliver	before	4	1	1	3	8.2275	100	1
B1	Dominant	None	Place	Deliver	before	4	1	1	4	4.95	100	1
B1	Dominant	None	Place	Deliver	before	4	1	1	5	20.725	100	1
B1	Dominant	None	Place	Deliver	before	4	1	1	6	23.9925	100	1
B1	Dominant	None	Place	Deliver	before	4	1	1	7	4.2675	100	1
B1	Dominant	None	Place	Deliver	before	4	1	1	8	35.7675	100	1
B1	Dominant	None	Place	Deliver	before	4	1	2	1	26.235	100	2
B1	Dominant	None	Place	Deliver	before	4	1	2	2	58.245	100	2
B1	Dominant	None	Place	Deliver	before	4	1	2	3	16.2575	100	2
B1	Dominant	None	Place	Deliver	before	4	1	2	4	11.45	100	2
B1	Dominant	None	Place	Deliver	before	4	1	2	5	15.7325	100	2
B1	Dominant	None	Place	Deliver	before	4	1	2	6	23.755	100	2
B1	Dominant	None	Place	Deliver	before	4	1	2	7	11.5	100	2
B1	Dominant	None	Place	Deliver	before	4	1	2	8	22.775	100	2
B1	Dominant	None	Place	Deliver	before	4	1	3	1	0.2	100	3
B1	Dominant	None	Place	Deliver	before	4	1	3	2	35.2325	100	3
B1	Dominant	None	Place	Deliver	before	4	1	3	3	7.9575	100	3
B1	Dominant	None	Place	Deliver	before	4	1	3	4	8.9825	100	3
B1	Dominant	None	Place	Deliver	before	4	1	3	5	4.75	100	3
B1	Dominant	None	Place	Deliver	before	4	1	3	6	10.4675	100	3
B1	Dominant	None	Place	Deliver	before	4	1	3	7	13.705	100	3
B1	Dominant	None	Place	Deliver	before	4	1	3	8	9.78	100	3
B1	Dominant	None	Place	Deliver	before	4	1	4	1	54.785	100	4
B1	Dominant	None	Place	Deliver	before	4	1	4	2	134.25	100	4
B1	Dominant	None	Place	Deliver	before	4	1	4	3	45.505	100	4
B1	Dominant	None	Place	Deliver	before	4	1	4	4	35.545	100	4
B1	Dominant	None	Place	Deliver	before	4	1	4	5	25.4875	100	4
B1	Dominant	None	Place	Deliver	before	4	1	4	6	15.0125	100	4
B1	Dominant	None	Place	Deliver	before	4	1	4	7	20.12	100	4
B1	Dominant	None	Place	Deliver	before	4	1	4	8	63.5075	100	4
B1	Dominant	None	Place	Deliver	before	4	1	5	1	67.775	100	5
B1	Dominant	None	Place	Deliver	before	4	1	5	2	23.5	100	5
B1	Dominant	None	Place	Deliver	before	4	1	5	3	107.013	100	5
B1	Dominant	None	Place	Deliver	before	4	1	5	4	21.0125	100	5
B1	Dominant	None	Place	Deliver	before	4	1	5	5	103.502	100	5
B1	Dominant	None	Place	Deliver	before	4	1	5	6	18.795	100	5
B1	Dominant	None	Place	Deliver	before	4	1	5	7	15.495	100	5
B1	Dominant	None	Place	Deliver	before	4	1	5	8	21.2225	100	5
B1	Dominant	None	Place	Deliver	before	4	2	1	1	76.2625	100	6
B1	Dominant	None	Place	Deliver	before	4	2	1	2	29.0125	100	6
B1	Dominant	None	Place	Deliver	before	4	2	1	3	35.715	100	6
B1	Dominant	None	Place	Deliver	before	4	2	1	4	52.0325	100	6
B1	Dominant	None	Place	Deliver	before	4	2	1	5	14.47	100	6
B1	Dominant	None	Place	Deliver	before	4	2	1	6	28.105	100	6
B1	Dominant	None	Place	Deliver	before	4	2	1	7	29.745	100	6
B1	Dominant	None	Place	Deliver	before	4	2	1	8	27.4675	100	6
B1	Dominant	None	Place	Deliver	before	4	2	2	1	142.51	100	7
B1	Dominant	None	Place	Deliver	before	4	2	2	2	67.7575	100	7
B1	Dominant	None	Place	Deliver	before	4	2	2	3	19.5075	100	7
B1	Dominant	None	Place	Deliver	before	4	2	2	4	83	100	7
B1	Dominant	None	Place	Deliver	before	4	2	2	5	61.775	100	7
B1	Dominant	None	Place	Deliver	before	4	2	2	6	36.0325	100	7
B1	Dominant	None	Place	Deliver	before	4	2	2	7	37.2425	100	7
B1	Dominant	None	Place	Deliver	before	4	2	2	8	219.035	100	7
B1	Dominant	None	Place	Deliver	before	4	2	3	1	50.225	100	8
B1	Dominant	None	Place	Deliver	before	4	2	3	2	5.355	100	8
B1	Dominant	None	Place	Deliver	before	4	2	3	3	12.245	100	8
B1	Dominant	None	Place	Deliver	before	4	2	3	4	8.275	100	8
B1	Dominant	None	Place	Deliver	before	4	2	3	5	72.2225	100	8
B1	Dominant	None	Place	Deliver	before	4	2	3	6	53.96	100	8
B1	Dominant	None	Place	Deliver	before	4	2	3	7	28	100	8
B1	Dominant	None	Place	Deliver	before	4	2	3	8	27.05	100	8
B1	Dominant	None	Place	Deliver	before	4	2	4	1	33.75	100	9
B1	Dominant	None	Place	Deliver	before	4	2	4	2	263.023	100	9
B1	Dominant	None	Place	Deliver	before	4	2	4	3	48.21	100	9
B1	Dominant	None	Place	Deliver	before	4	2	4	4	217.01	100	9
B1	Dominant	None	Place	Deliver	before	4	2	4	5	10.25	100	9
B1	Dominant	None	Place	Deliver	before	4	2	4	6	0.525	100	9
B1	Dominant	None	Place	Deliver	before	4	2	4	7	11.7525	100	9
B1	Dominant	None	Place	Deliver	before	4	2	4	8	18	100	9
B1	Dominant	None	Place	Deliver	before	4	2	5	1	52.9	100	10
B1	Dominant	None	Place	Deliver	before	4	2	5	2	52.4825	100	10
B1	Dominant	None	Place	Deliver	before	4	2	5	3	24	100	10
B1	Dominant	None	Place	Deliver	before	4	2	5	4	159.89	100	10
B1	Dominant	None	Place	Deliver	before	4	2	5	5	149.785	100	10
B1	Dominant	None	Place	Deliver	before	4	2	5	6	46.7825	100	10
B1	Dominant	None	Place	Deliver	before	4	2	5	7	59.2525	100	10
B1	Dominant	None	Place	Deliver	before	4	2	5	8	21.28	100	10
B1	Dominant	None	Place	Deliver	before	4	3	1	1	27.9575	100	11
B1	Dominant	None	Place	Deliver	before	4	3	1	2	1.76	100	11
B1	Dominant	None	Place	Deliver	before	4	3	1	3	5.2575	100	11
B1	Dominant	None	Place	Deliver	before	4	3	1	4	22.3	100	11
B1	Dominant	None	Place	Deliver	before	4	3	1	5	47.76	100	11
B1	Dominant	None	Place	Deliver	before	4	3	1	6	13.785	100	11
B1	Dominant	None	Place	Deliver	before	4	3	1	7	2	100	11
B1	Dominant	None	Place	Deliver	before	4	3	1	8	21.8	100	11
B1	Dominant	None	Place	Deliver	before	4	3	2	1	42.2525	100	12
B1	Dominant	None	Place	Deliver	before	4	3	2	2	6.2925	100	12
B1	Dominant	None	Place	Deliver	before	4	3	2	3	36.75	100	12
B1	Dominant	None	Place	Deliver	before	4	3	2	4	33.0275	100	12
B1	Dominant	None	Place	Deliver	before	4	3	2	5	22.975	100	12
B1	Dominant	None	Place	Deliver	before	4	3	2	6	10.7375	100	12
B1	Dominant	None	Place	Deliver	before	4	3	2	7	39.4875	100	12
B1	Dominant	None	Place	Deliver	before	4	3	2	8	39.6225	100	12
B1	Dominant	None	Place	Deliver	before	4	3	3	1	9.2325	100	13
B1	Dominant	None	Place	Deliver	before	4	3	3	2	47.995	100	13
B1	Dominant	None	Place	Deliver	before	4	3	3	3	75.0225	100	13
B1	Dominant	None	Place	Deliver	before	4	3	3	4	34	100	13
B1	Dominant	None	Place	Deliver	before	4	3	3	5	15.23	100	13
B1	Dominant	None	Place	Deliver	before	4	3	3	6	13.9875	100	13
B1	Dominant	None	Place	Deliver	before	4	3	3	7	17.77	100	13
B1	Dominant	None	Place	Deliver	before	4	3	3	8	52.5125	100	13
B1	Dominant	None	Place	Deliver	before	4	3	4	1	0.2475	100	14
B1	Dominant	None	Place	Deliver	before	4	3	4	2	18.2375	100	14
B1	Dominant	None	Place	Deliver	before	4	3	4	3	59.0025	100	14
B1	Dominant	None	Place	Deliver	before	4	3	4	4	30.825	100	14
B1	Dominant	None	Place	Deliver	before	4	3	4	5	11.7475	100	14
B1	Dominant	None	Place	Deliver	before	4	3	4	6	79.875	100	14
B1	Dominant	None	Place	Deliver	before	4	3	4	7	22.96	100	14
B1	Dominant	None	Place	Deliver	before	4	3	4	8	11.075	100	14
B1	Dominant	None	Place	Deliver	before	4	3	5	1	61.2575	100	15
B1	Dominant	None	Place	Deliver	before	4	3	5	2	25.8825	100	15
B1	Dominant	None	Place	Deliver	before	4	3	5	3	5.245	100	15
B1	Dominant	None	Place	Deliver	before	4	3	5	4	58	100	15
B1	Dominant	None	Place	Deliver	before	4	3	5	5	8.725	100	15
B1	Dominant	None	Place	Deliver	before	4	3	5	6	17.2425	100	15
B1	Dominant	None	Place	Deliver	before	4	3	5	7	105.968	100	15
B1	Dominant	None	Place	Deliver	before	4	3	5	8	199.985	100	15
B1	Dominant	None	Place	Deliver	before	4	4	1	1	12.25	100	16
B1	Dominant	None	Place	Deliver	before	4	4	1	2	0.505	100	16
B1	Dominant	None	Place	Deliver	before	4	4	1	3	16.04	100	16
B1	Dominant	None	Place	Deliver	before	4	4	1	4	246.985	100	16
B1	Dominant	None	Place	Deliver	before	4	4	1	5	19.675	100	16
B1	Dominant	None	Place	Deliver	before	4	4	1	6	39.9875	100	16
B1	Dominant	None	Place	Deliver	before	4	4	1	7	14.0325	100	16
B1	Dominant	None	Place	Deliver	before	4	4	1	8	56.45	100	16
B1	Dominant	None	Place	Deliver	before	4	4	2	1	208.008	100	17
B1	Dominant	None	Place	Deliver	before	4	4	2	2	20.775	100	17
B1	Dominant	None	Place	Deliver	before	4	4	2	3	19.4925	100	17
B1	Dominant	None	Place	Deliver	before	4	4	2	4	275.073	100	17
B1	Dominant	None	Place	Deliver	before	4	4	2	5	271.998	100	17
B1	Dominant	None	Place	Deliver	before	4	4	2	6	133.042	100	17
B1	Dominant	None	Place	Deliver	before	4	4	2	7	47.9475	100	17
B1	Dominant	None	Place	Deliver	before	4	4	2	8	1.495	100	17
B1	Dominant	None	Place	Deliver	before	4	4	3	1	25.25	100	18
B1	Dominant	None	Place	Deliver	before	4	4	3	2	11.005	100	18
B1	Dominant	None	Place	Deliver	before	4	4	3	3	13.5175	100	18
B1	Dominant	None	Place	Deliver	before	4	4	3	4	205.865	100	18
B1	Dominant	None	Place	Deliver	before	4	4	3	5	0.5	100	18
B1	Dominant	None	Place	Deliver	before	4	4	3	6	166.495	100	18
B1	Dominant	None	Place	Deliver	before	4	4	3	7	23.4975	100	18
B1	Dominant	None	Place	Deliver	before	4	4	3	8	11.1675	100	18
B1	Dominant	None	Place	Deliver	before	4	4	4	1	222.988	100	19
B1	Dominant	None	Place	Deliver	before	4	4	4	2	19.4975	100	19
B1	Dominant	None	Place	Deliver	before	4	4	4	3	162.493	100	19
B1	Dominant	None	Place	Deliver	before	4	4	4	4	25.75	100	19
B1	Dominant	None	Place	Deliver	before	4	4	4	5	25.7625	100	19
B1	Dominant	None	Place	Deliver	before	4	4	4	6	219	100	19
B1	Dominant	None	Place	Deliver	before	4	4	4	7	1.5375	100	19
B1	Dominant	None	Place	Deliver	before	4	4	4	8	59.265	100	19
B1	Dominant	None	Place	Deliver	before	4	4	5	1	32.2575	100	20
B1	Dominant	None	Place	Deliver	before	4	4	5	2	46.14	100	20
B1	Dominant	None	Place	Deliver	before	4	4	5	3	15.5	100	20
B1	Dominant	None	Place	Deliver	before	4	4	5	4	9.8	100	20
B1	Dominant	None	Place	Deliver	before	4	4	5	5	207.65	100	20
B1	Dominant	None	Place	Deliver	before	4	4	5	6	162.702	100	20
B1	Dominant	None	Place	Deliver	before	4	4	5	7	241.04	100	20
B1	Dominant	None	Place	Deliver	before	4	4	5	8	33.25	100	20
B1	Dominant	None	Place	Deliver	before	5	1	1	1	177.044	100	1
B1	Dominant	None	Place	Deliver	before	5	1	1	2	33.7975	100	1
B1	Dominant	None	Place	Deliver	before	5	1	1	3	16.475	100	1
B1	Dominant	None	Place	Deliver	before	5	1	1	4	43.125	100	1
B1	Dominant	None	Place	Deliver	before	5	1	1	5	4.475	100	1
B1	Dominant	None	Place	Deliver	before	5	1	1	6	42.5	100	1
B1	Dominant	None	Place	Deliver	before	5	1	1	7	12.72	100	1
B1	Dominant	None	Place	Deliver	before	5	1	1	8	48.4975	100	1
B1	Dominant	None	Place	Deliver	before	5	1	2	1	19.05	100	2
B1	Dominant	None	Place	Deliver	before	5	1	2	2	57.975	100	2
B1	Dominant	None	Place	Deliver	before	5	1	2	3	47.5125	100	2
B1	Dominant	None	Place	Deliver	before	5	1	2	4	53.755	100	2
B1	Dominant	None	Place	Deliver	before	5	1	2	5	39.775	100	2
B1	Dominant	None	Place	Deliver	before	5	1	2	6	24	100	2
B1	Dominant	None	Place	Deliver	before	5	1	2	7	6	100	2
B1	Dominant	None	Place	Deliver	before	5	1	2	8	29.745	100	2
B1	Dominant	None	Place	Deliver	before	5	1	3	1	2	100	3
B1	Dominant	None	Place	Deliver	before	5	1	3	2	34.275	100	3
B1	Dominant	None	Place	Deliver	before	5	1	3	3	54.7575	100	3
B1	Dominant	None	Place	Deliver	before	5	1	3	4	81.75	100	3
B1	Dominant	None	Place	Deliver	before	5	1	3	5	61	100	3
B1	Dominant	None	Place	Deliver	before	5	1	3	6	83.2825	100	3
B1	Dominant	None	Place	Deliver	before	5	1	3	7	236.1	100	3
B1	Dominant	None	Place	Deliver	before	5	1	3	8	32.2225	100	3
B1	Dominant	None	Place	Deliver	before	5	1	4	1	14.25	100	4
B1	Dominant	None	Place	Deliver	before	5	1	4	2	26.0025	100	4
B1	Dominant	None	Place	Deliver	before	5	1	4	3	30.2375	100	4
B1	Dominant	None	Place	Deliver	before	5	1	4	4	38.2275	100	4
B1	Dominant	None	Place	Deliver	before	5	1	4	5	10.7	100	4
B1	Dominant	None	Place	Deliver	before	5	1	4	6	31.0175	100	4
B1	Dominant	None	Place	Deliver	before	5	1	4	7	7.0075	100	4
B1	Dominant	None	Place	Deliver	before	5	1	4	8	24.25	100	4
B1	Dominant	None	Place	Deliver	before	5	1	5	1	19.25	100	5
B1	Dominant	None	Place	Deliver	before	5	1	5	2	75.16	100	5
B1	Dominant	None	Place	Deliver	before	5	1	5	3	24.4875	100	5
B1	Dominant	None	Place	Deliver	before	5	1	5	4	39.4825	100	5
B1	Dominant	None	Place	Deliver	before	5	1	5	5	3.5	100	5
B1	Dominant	None	Place	Deliver	before	5	1	5	6	19.525	100	5
B1	Dominant	None	Place	Deliver	before	5	1	5	7	19.9975	100	5
B1	Dominant	None	Place	Deliver	before	5	1	5	8	174.752	100	5
B1	Dominant	None	Place	Deliver	before	5	2	1	1	30.25	100	6
B1	Dominant	None	Place	Deliver	before	5	2	1	2	64.7575	100	6
B1	Dominant	None	Place	Deliver	before	5	2	1	3	63.005	100	6
B1	Dominant	None	Place	Deliver	before	5	2	1	4	51.2475	100	6
B1	Dominant	None	Place	Deliver	before	5	2	1	5	12.5	100	6
B1	Dominant	None	Place	Deliver	before	5	2	1	6	6.0225	100	6
B1	Dominant	None	Place	Deliver	before	5	2	1	7	11.4475	100	6
B1	Dominant	None	Place	Deliver	before	5	2	1	8	23.9975	100	6
B1	Dominant	None	Place	Deliver	before	5	2	2	1	17.225	100	7
B1	Dominant	None	Place	Deliver	before	5	2	2	2	8.955	100	7
B1	Dominant	None	Place	Deliver	before	5	2	2	3	5.4675	100	7
B1	Dominant	None	Place	Deliver	before	5	2	2	4	76.5325	100	7
B1	Dominant	None	Place	Deliver	before	5	2	2	5	20.225	100	7
B1	Dominant	None	Place	Deliver	before	5	2	2	6	25.755	100	7
B1	Dominant	None	Place	Deliver	before	5	2	2	7	3.225	100	7
B1	Dominant	None	Place	Deliver	before	5	2	2	8	230.005	100	7
B1	Dominant	None	Place	Deliver	before	5	2	3	1	2.725	100	8
B1	Dominant	None	Place	Deliver	before	5	2	3	2	9.25	100	8
B1	Dominant	None	Place	Deliver	before	5	2	3	3	49.9825	100	8
B1	Dominant	None	Place	Deliver	before	5	2	3	4	0.33	100	8
B1	Dominant	None	Place	Deliver	before	5	2	3	5	101.75	100	8
B1	Dominant	None	Place	Deliver	before	5	2	3	6	42.5	100	8
B1	Dominant	None	Place	Deliver	before	5	2	3	7	74.98	100	8
B1	Dominant	None	Place	Deliver	before	5	2	3	8	64.985	100	8
B1	Dominant	None	Place	Deliver	before	5	2	4	1	3.85	100	9
B1	Dominant	None	Place	Deliver	before	5	2	4	2	0.495	100	9
B1	Dominant	None	Place	Deliver	before	5	2	4	3	7.2575	100	9
B1	Dominant	None	Place	Deliver	before	5	2	4	4	61.4725	100	9
B1	Dominant	None	Place	Deliver	before	5	2	4	5	7.25	100	9
B1	Dominant	None	Place	Deliver	before	5	2	4	6	1.175	100	9
B1	Dominant	None	Place	Deliver	before	5	2	4	7	12.7775	100	9
B1	Dominant	None	Place	Deliver	before	5	2	4	8	13.525	100	9
B1	Dominant	None	Place	Deliver	before	5	2	5	1	12	100	10
B1	Dominant	None	Place	Deliver	before	5	2	5	2	23.75	100	10
B1	Dominant	None	Place	Deliver	before	5	2	5	3	8.2375	100	10
B1	Dominant	None	Place	Deliver	before	5	2	5	4	30.74	100	10
B1	Dominant	None	Place	Deliver	before	5	2	5	5	21.3	100	10
B1	Dominant	None	Place	Deliver	before	5	2	5	6	13.4975	100	10
B1	Dominant	None	Place	Deliver	before	5	2	5	7	293.973	100	10
B1	Dominant	None	Place	Deliver	before	5	2	5	8	85.42	100	10
B1	Dominant	None	Place	Deliver	before	5	3	1	1	28.525	100	11
B1	Dominant	None	Place	Deliver	before	5	3	1	2	7.28	100	11
B1	Dominant	None	Place	Deliver	before	5	3	1	3	0.2275	100	11
B1	Dominant	None	Place	Deliver	before	5	3	1	4	30.5	100	11
B1	Dominant	None	Place	Deliver	before	5	3	1	5	3.625	100	11
B1	Dominant	None	Place	Deliver	before	5	3	1	6	30.72	100	11
B1	Dominant	None	Place	Deliver	before	5	3	1	7	2.2675	100	11
B1	Dominant	None	Place	Deliver	before	5	3	1	8	4	100	11
B1	Dominant	None	Place	Deliver	before	5	3	2	1	2.75	100	12
B1	Dominant	None	Place	Deliver	before	5	3	2	2	1.5	100	12
B1	Dominant	None	Place	Deliver	before	5	3	2	3	41.0325	100	12
B1	Dominant	None	Place	Deliver	before	5	3	2	4	18.7525	100	12
B1	Dominant	None	Place	Deliver	before	5	3	2	5	37.75	100	12
B1	Dominant	None	Place	Deliver	before	5	3	2	6	14.245	100	12
B1	Dominant	None	Place	Deliver	before	5	3	2	7	156.757	100	12
B1	Dominant	None	Place	Deliver	before	5	3	2	8	152.252	100	12
B1	Dominant	None	Place	Deliver	before	5	3	3	1	14.5	100	13
B1	Dominant	None	Place	Deliver	before	5	3	3	2	21.0625	100	13
B1	Dominant	None	Place	Deliver	before	5	3	3	3	114.743	100	13
B1	Dominant	None	Place	Deliver	before	5	3	3	4	238.762	100	13
B1	Dominant	None	Place	Deliver	before	5	3	3	5	52	100	13
B1	Dominant	None	Place	Deliver	before	5	3	3	6	10.74	100	13
B1	Dominant	None	Place	Deliver	before	5	3	3	7	7.39	100	13
B1	Dominant	None	Place	Deliver	before	5	3	3	8	97.2525	100	13
B1	Dominant	None	Place	Deliver	before	5	3	4	1	13.425	100	14
B1	Dominant	None	Place	Deliver	before	5	3	4	2	5.05	100	14
B1	Dominant	None	Place	Deliver	before	5	3	4	3	8.8	100	14
B1	Dominant	None	Place	Deliver	before	5	3	4	4	11	100	14
B1	Dominant	None	Place	Deliver	before	5	3	4	5	15.0075	100	14
B1	Dominant	None	Place	Deliver	before	5	3	4	6	32.2675	100	14
B1	Dominant	None	Place	Deliver	before	5	3	4	7	37.2725	100	14
B1	Dominant	None	Place	Deliver	before	5	3	4	8	2.23	100	14
B1	Dominant	None	Place	Deliver	before	5	3	5	1	10.725	100	15
B1	Dominant	None	Place	Deliver	before	5	3	5	2	64.75	100	15
B1	Dominant	None	Place	Deliver	before	5	3	5	3	47.7425	100	15
B1	Dominant	None	Place	Deliver	before	5	3	5	4	96.255	100	15
B1	Dominant	None	Place	Deliver	before	5	3	5	5	56.4825	100	15
B1	Dominant	None	Place	Deliver	before	5	3	5	6	70.54	100	15
B1	Dominant	None	Place	Deliver	before	5	3	5	7	9.0325	100	15
B1	Dominant	None	Place	Deliver	before	5	3	5	8	1.475	100	15
B1	Dominant	None	Place	Deliver	before	5	4	1	1	17.25	100	16
B1	Dominant	None	Place	Deliver	before	5	4	1	2	48.275	100	16
B1	Dominant	None	Place	Deliver	before	5	4	1	3	24.9	100	16
B1	Dominant	None	Place	Deliver	before	5	4	1	4	30.4375	100	16
B1	Dominant	None	Place	Deliver	before	5	4	1	5	80.005	100	16
B1	Dominant	None	Place	Deliver	before	5	4	1	6	0.23	100	16
B1	Dominant	None	Place	Deliver	before	5	4	1	7	0	100	16
B1	Dominant	None	Place	Deliver	before	5	4	1	8	15.8075	100	16
B1	Dominant	None	Place	Deliver	before	5	4	2	1	3.475	100	17
B1	Dominant	None	Place	Deliver	before	5	4	2	2	7.27	100	17
B1	Dominant	None	Place	Deliver	before	5	4	2	3	31.0025	100	17
B1	Dominant	None	Place	Deliver	before	5	4	2	4	207.254	100	17
B1	Dominant	None	Place	Deliver	before	5	4	2	5	26	100	17
B1	Dominant	None	Place	Deliver	before	5	4	2	6	48.025	100	17
B1	Dominant	None	Place	Deliver	before	5	4	2	7	57.18	100	17
B1	Dominant	None	Place	Deliver	before	5	4	2	8	40.475	100	17
B1	Dominant	None	Place	Deliver	before	5	4	3	1	2.75	100	18
B1	Dominant	None	Place	Deliver	before	5	4	3	2	33.9375	100	18
B1	Dominant	None	Place	Deliver	before	5	4	3	3	27.5225	100	18
B1	Dominant	None	Place	Deliver	before	5	4	3	4	14.9	100	18
B1	Dominant	None	Place	Deliver	before	5	4	3	5	14.775	100	18
B1	Dominant	None	Place	Deliver	before	5	4	3	6	14	100	18
B1	Dominant	None	Place	Deliver	before	5	4	3	7	8.7275	100	18
B1	Dominant	None	Place	Deliver	before	5	4	3	8	120.75	100	18
B1	Dominant	None	Place	Deliver	before	5	4	4	1	47.4775	100	19
B1	Dominant	None	Place	Deliver	before	5	4	4	2	26.5125	100	19
B1	Dominant	None	Place	Deliver	before	5	4	4	3	6.25	100	19
B1	Dominant	None	Place	Deliver	before	5	4	4	4	7.725	100	19
B1	Dominant	None	Place	Deliver	before	5	4	4	5	19.7725	100	19
B1	Dominant	None	Place	Deliver	before	5	4	4	6	7.76	100	19
B1	Dominant	None	Place	Deliver	before	5	4	4	7	68.225	100	19
B1	Dominant	None	Place	Deliver	before	5	4	4	8	5.15	100	19
B1	Dominant	None	Place	Deliver	before	5	4	5	1	39.45	100	20
B1	Dominant	None	Place	Deliver	before	5	4	5	2	1.305	100	20
B1	Dominant	None	Place	Deliver	before	5	4	5	3	9.465	100	20
B1	Dominant	None	Place	Deliver	before	5	4	5	4	95.28	100	20
B1	Dominant	None	Place	Deliver	before	5	4	5	5	24.55	100	20
B1	Dominant	None	Place	Deliver	before	5	4	5	6	249.958	100	20
B1	Dominant	None	Place	Deliver	before	5	4	5	7	18.7525	100	20
B1	Dominant	None	Place	Deliver	before	5	4	5	8	68.5	100	20
B1	Dominant	None	Place	Deliver	before	6	1	1	1	15.71	100	1
B1	Dominant	None	Place	Deliver	before	6	1	1	2	4	100	1
B1	Dominant	None	Place	Deliver	before	6	1	1	3	16.325	100	1
B1	Dominant	None	Place	Deliver	before	6	1	1	4	3.495	100	1
B1	Dominant	None	Place	Deliver	before	6	1	1	5	0.01	100	1
B1	Dominant	None	Place	Deliver	before	6	1	1	6	1.15	100	1
B1	Dominant	None	Place	Deliver	before	6	1	1	7	5.225	100	1
B1	Dominant	None	Place	Deliver	before	6	1	1	8	24.5	100	1
B1	Dominant	None	Place	Deliver	before	6	1	2	1	5.7075	100	2
B1	Dominant	None	Place	Deliver	before	6	1	2	2	9.9875	100	2
B1	Dominant	None	Place	Deliver	before	6	1	2	3	11.005	100	2
B1	Dominant	None	Place	Deliver	before	6	1	2	4	11.535	100	2
B1	Dominant	None	Place	Deliver	before	6	1	2	5	8.975	100	2
B1	Dominant	None	Place	Deliver	before	6	1	2	6	24.47	100	2
B1	Dominant	None	Place	Deliver	before	6	1	2	7	0.25	100	2
B1	Dominant	None	Place	Deliver	before	6	1	2	8	3.5	100	2
B1	Dominant	None	Place	Deliver	before	6	1	3	1	24.65	100	3
B1	Dominant	None	Place	Deliver	before	6	1	3	2	10.26	100	3
B1	Dominant	None	Place	Deliver	before	6	1	3	3	12.765	100	3
B1	Dominant	None	Place	Deliver	before	6	1	3	4	15.2425	100	3
B1	Dominant	None	Place	Deliver	before	6	1	3	5	6.07	100	3
B1	Dominant	None	Place	Deliver	before	6	1	3	6	21.2575	100	3
B1	Dominant	None	Place	Deliver	before	6	1	3	7	24.575	100	3
B1	Dominant	None	Place	Deliver	before	6	1	3	8	16.1	100	3
B1	Dominant	None	Place	Deliver	before	6	1	4	1	13.225	100	4
B1	Dominant	None	Place	Deliver	before	6	1	4	2	40.225	100	4
B1	Dominant	None	Place	Deliver	before	6	1	4	3	8.2475	100	4
B1	Dominant	None	Place	Deliver	before	6	1	4	4	7.2425	100	4
B1	Dominant	None	Place	Deliver	before	6	1	4	5	6.8475	100	4
B1	Dominant	None	Place	Deliver	before	6	1	4	6	2.505	100	4
B1	Dominant	None	Place	Deliver	before	6	1	4	7	7.7625	100	4
B1	Dominant	None	Place	Deliver	before	6	1	4	8	24.005	100	4
B1	Dominant	None	Place	Deliver	before	6	1	5	1	4.5	100	5
B1	Dominant	None	Place	Deliver	before	6	1	5	2	36.5	100	5
B1	Dominant	None	Place	Deliver	before	6	1	5	3	10.2825	100	5
B1	Dominant	None	Place	Deliver	before	6	1	5	4	12.775	100	5
B1	Dominant	None	Place	Deliver	before	6	1	5	5	12.725	100	5
B1	Dominant	None	Place	Deliver	before	6	1	5	6	1.775	100	5
B1	Dominant	None	Place	Deliver	before	6	1	5	7	13.775	100	5
B1	Dominant	None	Place	Deliver	before	6	1	5	8	20.925	100	5
B1	Dominant	None	Place	Deliver	before	6	2	1	1	0.7075	100	6
B1	Dominant	None	Place	Deliver	before	6	2	1	2	5.0825	100	6
B1	Dominant	None	Place	Deliver	before	6	2	1	3	6.765	100	6
B1	Dominant	None	Place	Deliver	before	6	2	1	4	12.9575	100	6
B1	Dominant	None	Place	Deliver	before	6	2	1	5	10	100	6
B1	Dominant	None	Place	Deliver	before	6	2	1	6	21.235	100	6
B1	Dominant	None	Place	Deliver	before	6	2	1	7	21.275	100	6
B1	Dominant	None	Place	Deliver	before	6	2	1	8	1	100	6
B1	Dominant	None	Place	Deliver	before	6	2	2	1	267.998	100	7
B1	Dominant	None	Place	Deliver	before	6	2	2	2	1.245	100	7
B1	Dominant	None	Place	Deliver	before	6	2	2	3	1.985	100	7
B1	Dominant	None	Place	Deliver	before	6	2	2	4	16.9925	100	7
B1	Dominant	None	Place	Deliver	before	6	2	2	5	9.7875	100	7
B1	Dominant	None	Place	Deliver	before	6	2	2	6	23.4475	100	7
B1	Dominant	None	Place	Deliver	before	6	2	2	7	1.3	100	7
B1	Dominant	None	Place	Deliver	before	6	2	2	8	16.26	100	7
B1	Dominant	None	Place	Deliver	before	6	2	3	1	5.2575	100	8
B1	Dominant	None	Place	Deliver	before	6	2	3	2	5.48	100	8
B1	Dominant	None	Place	Deliver	before	6	2	3	3	0.9725	100	8
B1	Dominant	None	Place	Deliver	before	6	2	3	4	1.5175	100	8
B1	Dominant	None	Place	Deliver	before	6	2	3	5	2.7575	100	8
B1	Dominant	None	Place	Deliver	before	6	2	3	6	11.725	100	8
B1	Dominant	None	Place	Deliver	before	6	2	3	7	8.775	100	8
B1	Dominant	None	Place	Deliver	before	6	2	3	8	20.5	100	8
B1	Dominant	None	Place	Deliver	before	6	2	4	1	22.4925	100	9
B1	Dominant	None	Place	Deliver	before	6	2	4	2	11.1825	100	9
B1	Dominant	None	Place	Deliver	before	6	2	4	3	1.8675	100	9
B1	Dominant	None	Place	Deliver	before	6	2	4	4	15.1675	100	9
B1	Dominant	None	Place	Deliver	before	6	2	4	5	10.7825	100	9
B1	Dominant	None	Place	Deliver	before	6	2	4	6	11.7575	100	9
B1	Dominant	None	Place	Deliver	before	6	2	4	7	8.5	100	9
B1	Dominant	None	Place	Deliver	before	6	2	4	8	28.7575	100	9
B1	Dominant	None	Place	Deliver	before	6	2	5	1	4.25	100	10
B1	Dominant	None	Place	Deliver	before	6	2	5	2	11.495	100	10
B1	Dominant	None	Place	Deliver	before	6	2	5	3	38.2975	100	10
B1	Dominant	None	Place	Deliver	before	6	2	5	4	11.6075	100	10
B1	Dominant	None	Place	Deliver	before	6	2	5	5	5.58	100	10
B1	Dominant	None	Place	Deliver	before	6	2	5	6	3.03	100	10
B1	Dominant	None	Place	Deliver	before	6	2	5	7	3.825	100	10
B1	Dominant	None	Place	Deliver	before	6	2	5	8	6.275	100	10
B1	Dominant	None	Place	Deliver	before	6	3	1	1	5.46	100	11
B1	Dominant	None	Place	Deliver	before	6	3	1	2	20.745	100	11
B1	Dominant	None	Place	Deliver	before	6	3	1	3	21.0475	100	11
B1	Dominant	None	Place	Deliver	before	6	3	1	4	2.5325	100	11
B1	Dominant	None	Place	Deliver	before	6	3	1	5	28.4225	100	11
B1	Dominant	None	Place	Deliver	before	6	3	1	6	37	100	11
B1	Dominant	None	Place	Deliver	before	6	3	1	7	6.5	100	11
B1	Dominant	None	Place	Deliver	before	6	3	1	8	10.975	100	11
B1	Dominant	None	Place	Deliver	before	6	3	2	1	4.2425	100	12
B1	Dominant	None	Place	Deliver	before	6	3	2	2	13.4825	100	12
B1	Dominant	None	Place	Deliver	before	6	3	2	3	1.2475	100	12
B1	Dominant	None	Place	Deliver	before	6	3	2	4	0.7425	100	12
B1	Dominant	None	Place	Deliver	before	6	3	2	5	11.475	100	12
B1	Dominant	None	Place	Deliver	before	6	3	2	6	1.05	100	12
B1	Dominant	None	Place	Deliver	before	6	3	2	7	6	100	12
B1	Dominant	None	Place	Deliver	before	6	3	2	8	16.5	100	12
B1	Dominant	None	Place	Deliver	before	6	3	3	1	4.4975	100	13
B1	Dominant	None	Place	Deliver	before	6	3	3	2	1.0075	100	13
B1	Dominant	None	Place	Deliver	before	6	3	3	3	23.725	100	13
B1	Dominant	None	Place	Deliver	before	6	3	3	4	2.5775	100	13
B1	Dominant	None	Place	Deliver	before	6	3	3	5	14.475	100	13
B1	Dominant	None	Place	Deliver	before	6	3	3	6	11.6	100	13
B1	Dominant	None	Place	Deliver	before	6	3	3	7	14.975	100	13
B1	Dominant	None	Place	Deliver	before	6	3	3	8	14.725	100	13
B1	Dominant	None	Place	Deliver	before	6	3	4	1	35.0175	100	14
B1	Dominant	None	Place	Deliver	before	6	3	4	2	9.4575	100	14
B1	Dominant	None	Place	Deliver	before	6	3	4	3	13.005	100	14
B1	Dominant	None	Place	Deliver	before	6	3	4	4	27.17	100	14
B1	Dominant	None	Place	Deliver	before	6	3	4	5	27.0175	100	14
B1	Dominant	None	Place	Deliver	before	6	3	4	6	10.775	100	14
B1	Dominant	None	Place	Deliver	before	6	3	4	7	0.275	100	14
B1	Dominant	None	Place	Deliver	before	6	3	4	8	1.45	100	14
B1	Dominant	None	Place	Deliver	before	6	3	5	1	6.755	100	15
B1	Dominant	None	Place	Deliver	before	6	3	5	2	8.745	100	15
B1	Dominant	None	Place	Deliver	before	6	3	5	3	36.0025	100	15
B1	Dominant	None	Place	Deliver	before	6	3	5	4	9.0075	100	15
B1	Dominant	None	Place	Deliver	before	6	3	5	5	24.4925	100	15
B1	Dominant	None	Place	Deliver	before	6	3	5	6	12.265	100	15
B1	Dominant	None	Place	Deliver	before	6	3	5	7	12.25	100	15
B1	Dominant	None	Place	Deliver	before	6	3	5	8	10.225	100	15
B1	Dominant	None	Place	Deliver	before	6	4	1	1	7.0075	100	16
B1	Dominant	None	Place	Deliver	before	6	4	1	2	10.4075	100	16
B1	Dominant	None	Place	Deliver	before	6	4	1	3	25.4375	100	16
B1	Dominant	None	Place	Deliver	before	6	4	1	4	14.53	100	16
B1	Dominant	None	Place	Deliver	before	6	4	1	5	33.66	100	16
B1	Dominant	None	Place	Deliver	before	6	4	1	6	6.5	100	16
B1	Dominant	None	Place	Deliver	before	6	4	1	7	26.05	100	16
B1	Dominant	None	Place	Deliver	before	6	4	1	8	23.5075	100	16
B1	Dominant	None	Place	Deliver	before	6	4	2	1	39.4925	100	17
B1	Dominant	None	Place	Deliver	before	6	4	2	2	18.25	100	17
B1	Dominant	None	Place	Deliver	before	6	4	2	3	38.7475	100	17
B1	Dominant	None	Place	Deliver	before	6	4	2	4	0.04	100	17
B1	Dominant	None	Place	Deliver	before	6	4	2	5	5	100	17
B1	Dominant	None	Place	Deliver	before	6	4	2	6	8.5	100	17
B1	Dominant	None	Place	Deliver	before	6	4	2	7	1	100	17
B1	Dominant	None	Place	Deliver	before	6	4	2	8	21	100	17
B1	Dominant	None	Place	Deliver	before	6	4	3	1	59.5025	100	18
B1	Dominant	None	Place	Deliver	before	6	4	3	2	44.255	100	18
B1	Dominant	None	Place	Deliver	before	6	4	3	3	20.5425	100	18
B1	Dominant	None	Place	Deliver	before	6	4	3	4	9.3975	100	18
B1	Dominant	None	Place	Deliver	before	6	4	3	5	11.7575	100	18
B1	Dominant	None	Place	Deliver	before	6	4	3	6	30.985	100	18
B1	Dominant	None	Place	Deliver	before	6	4	3	7	11.475	100	18
B1	Dominant	None	Place	Deliver	before	6	4	3	8	16.275	100	18
B1	Dominant	None	Place	Deliver	before	6	4	4	1	1.2975	100	19
B1	Dominant	None	Place	Deliver	before	6	4	4	2	2.7025	100	19
B1	Dominant	None	Place	Deliver	before	6	4	4	3	15.485	100	19
B1	Dominant	None	Place	Deliver	before	6	4	4	4	15.99	100	19
B1	Dominant	None	Place	Deliver	before	6	4	4	5	18.025	100	19
B1	Dominant	None	Place	Deliver	before	6	4	4	6	9.54	100	19
B1	Dominant	None	Place	Deliver	before	6	4	4	7	7.075	100	19
B1	Dominant	None	Place	Deliver	before	6	4	4	8	7.975	100	19
B1	Dominant	None	Place	Deliver	before	6	4	5	1	8.0175	100	20
B1	Dominant	None	Place	Deliver	before	6	4	5	2	0.7325	100	20
B1	Dominant	None	Place	Deliver	before	6	4	5	3	2.755	100	20
B1	Dominant	None	Place	Deliver	before	6	4	5	4	0.0125	100	20
B1	Dominant	None	Place	Deliver	before	6	4	5	5	7.475	100	20
B1	Dominant	None	Place	Deliver	before	6	4	5	6	7.725	100	20
B1	Dominant	None	Place	Deliver	before	6	4	5	7	0.25	100	20
B1	Dominant	None	Place	Deliver	before	6	4	5	8	15.525	100	20
B1	Dominant	None	Place	Deliver	before	1	1	1	1	46.43	75	1
B1	Dominant	None	Place	Deliver	before	1	1	1	2	0.7325	75	1
B1	Dominant	None	Place	Deliver	before	1	1	1	3	25.425	75	1
B1	Dominant	None	Place	Deliver	before	1	1	1	4	34.7575	75	1
B1	Dominant	None	Place	Deliver	before	1	1	1	5	130.468	75	1
B1	Dominant	None	Place	Deliver	before	1	1	1	6	249.773	75	1
B1	Dominant	None	Place	Deliver	before	1	1	1	7	73.5025	75	1
B1	Dominant	None	Place	Deliver	before	1	1	1	8	43.25	75	1
B1	Dominant	None	Place	Deliver	before	1	1	2	1	45.9925	75	2
B1	Dominant	None	Place	Deliver	before	1	1	2	2	26.51	75	2
B1	Dominant	None	Place	Deliver	before	1	1	2	3	22.0275	75	2
B1	Dominant	None	Place	Deliver	before	1	1	2	4	286.973	75	2
B1	Dominant	None	Place	Deliver	before	1	1	2	5	258.998	75	2
B1	Dominant	None	Place	Deliver	before	1	1	2	6	153	75	2
B1	Dominant	None	Place	Deliver	before	1	1	2	7	145.248	75	2
B1	Dominant	None	Place	Deliver	before	1	1	2	8	40.2625	75	2
B1	Dominant	None	Place	Deliver	before	1	1	3	1	0.2025	75	3
B1	Dominant	None	Place	Deliver	before	1	1	3	2	263.504	75	3
B1	Dominant	None	Place	Deliver	before	1	1	3	3	28.0175	75	3
B1	Dominant	None	Place	Deliver	before	1	1	3	4	183.743	75	3
B1	Dominant	None	Place	Deliver	before	1	1	3	5	45.3925	75	3
B1	Dominant	None	Place	Deliver	before	1	1	3	6	2.0075	75	3
B1	Dominant	None	Place	Deliver	before	1	1	3	7	22.825	75	3
B1	Dominant	None	Place	Deliver	before	1	1	3	8	290.998	75	3
B1	Dominant	None	Place	Deliver	before	1	1	4	1	306.673	75	4
B1	Dominant	None	Place	Deliver	before	1	1	4	2	70.4975	75	4
B1	Dominant	None	Place	Deliver	before	1	1	4	3	13.4175	75	4
B1	Dominant	None	Place	Deliver	before	1	1	4	4	16.295	75	4
B1	Dominant	None	Place	Deliver	before	1	1	4	5	17.5	75	4
B1	Dominant	None	Place	Deliver	before	1	1	4	6	280.973	75	4
B1	Dominant	None	Place	Deliver	before	1	1	4	7	108.203	75	4
B1	Dominant	None	Place	Deliver	before	1	1	4	8	285.998	75	4
B1	Dominant	None	Place	Deliver	before	1	1	5	1	60.565	75	5
B1	Dominant	None	Place	Deliver	before	1	1	5	2	68.28	75	5
B1	Dominant	None	Place	Deliver	before	1	1	5	3	129.525	75	5
B1	Dominant	None	Place	Deliver	before	1	1	5	4	261.048	75	5
B1	Dominant	None	Place	Deliver	before	1	1	5	5	304.798	75	5
B1	Dominant	None	Place	Deliver	before	1	1	5	6	108.743	75	5
B1	Dominant	None	Place	Deliver	before	1	1	5	7	26.25	75	5
B1	Dominant	None	Place	Deliver	before	1	1	5	8	32.2625	75	5
B1	Dominant	None	Place	Deliver	before	1	2	1	1	25.255	75	6
B1	Dominant	None	Place	Deliver	before	1	2	1	2	142.28	75	6
B1	Dominant	None	Place	Deliver	before	1	2	1	3	33.25	75	6
B1	Dominant	None	Place	Deliver	before	1	2	1	4	179.25	75	6
B1	Dominant	None	Place	Deliver	before	1	2	1	5	20.875	75	6
B1	Dominant	None	Place	Deliver	before	1	2	1	6	17.3075	75	6
B1	Dominant	None	Place	Deliver	before	1	2	1	7	7.75	75	6
B1	Dominant	None	Place	Deliver	before	1	2	1	8	47.7475	75	6
B1	Dominant	None	Place	Deliver	before	1	2	2	1	149.18	75	7
B1	Dominant	None	Place	Deliver	before	1	2	2	2	22.765	75	7
B1	Dominant	None	Place	Deliver	before	1	2	2	3	274.598	75	7
B1	Dominant	None	Place	Deliver	before	1	2	2	4	243.665	75	7
B1	Dominant	None	Place	Deliver	before	1	2	2	5	144.315	75	7
B1	Dominant	None	Place	Deliver	before	1	2	2	6	249.99	75	7
B1	Dominant	None	Place	Deliver	before	1	2	2	7	17	75	7
B1	Dominant	None	Place	Deliver	before	1	2	2	8	34.225	75	7
B1	Dominant	None	Place	Deliver	before	1	2	3	1	255.001	75	8
B1	Dominant	None	Place	Deliver	before	1	2	3	2	11.48	75	8
B1	Dominant	None	Place	Deliver	before	1	2	3	3	182.688	75	8
B1	Dominant	None	Place	Deliver	before	1	2	3	4	114.515	75	8
B1	Dominant	None	Place	Deliver	before	1	2	3	5	23	75	8
B1	Dominant	None	Place	Deliver	before	1	2	3	6	41.6125	75	8
B1	Dominant	None	Place	Deliver	before	1	2	3	7	46.2025	75	8
B1	Dominant	None	Place	Deliver	before	1	2	3	8	53.2525	75	8
B1	Dominant	None	Place	Deliver	before	1	2	4	1	13.9075	75	9
B1	Dominant	None	Place	Deliver	before	1	2	4	2	22.0125	75	9
B1	Dominant	None	Place	Deliver	before	1	2	4	3	293.512	75	9
B1	Dominant	None	Place	Deliver	before	1	2	4	4	36.645	75	9
B1	Dominant	None	Place	Deliver	before	1	2	4	5	250.298	75	9
B1	Dominant	None	Place	Deliver	before	1	2	4	6	44.0025	75	9
B1	Dominant	None	Place	Deliver	before	1	2	4	7	34.3	75	9
B1	Dominant	None	Place	Deliver	before	1	2	4	8	42.7625	75	9
B1	Dominant	None	Place	Deliver	before	1	2	5	1	18.795	75	10
B1	Dominant	None	Place	Deliver	before	1	2	5	2	112.71	75	10
B1	Dominant	None	Place	Deliver	before	1	2	5	3	129.25	75	10
B1	Dominant	None	Place	Deliver	before	1	2	5	4	248.023	75	10
B1	Dominant	None	Place	Deliver	before	1	2	5	5	22.505	75	10
B1	Dominant	None	Place	Deliver	before	1	2	5	6	253.748	75	10
B1	Dominant	None	Place	Deliver	before	1	2	5	7	19.475	75	10
B1	Dominant	None	Place	Deliver	before	1	2	5	8	37.5	75	10
B1	Dominant	None	Place	Deliver	before	1	3	1	1	105.045	75	11
B1	Dominant	None	Place	Deliver	before	1	3	1	2	59.3	75	11
B1	Dominant	None	Place	Deliver	before	1	3	1	3	75.255	75	11
B1	Dominant	None	Place	Deliver	before	1	3	1	4	10.725	75	11
B1	Dominant	None	Place	Deliver	before	1	3	1	5	29	75	11
B1	Dominant	None	Place	Deliver	before	1	3	1	6	24.25	75	11
B1	Dominant	None	Place	Deliver	before	1	3	1	7	13.5625	75	11
B1	Dominant	None	Place	Deliver	before	1	3	1	8	12.25	75	11
B1	Dominant	None	Place	Deliver	before	1	3	2	1	35.4625	75	12
B1	Dominant	None	Place	Deliver	before	1	3	2	2	21.9775	75	12
B1	Dominant	None	Place	Deliver	before	1	3	2	3	257.998	75	12
B1	Dominant	None	Place	Deliver	before	1	3	2	4	272.648	75	12
B1	Dominant	None	Place	Deliver	before	1	3	2	5	221.01	75	12
B1	Dominant	None	Place	Deliver	before	1	3	2	6	24.725	75	12
B1	Dominant	None	Place	Deliver	before	1	3	2	7	25.75	75	12
B1	Dominant	None	Place	Deliver	before	1	3	2	8	302.998	75	12
B1	Dominant	None	Place	Deliver	before	1	3	3	1	4.785	75	13
B1	Dominant	None	Place	Deliver	before	1	3	3	2	48.9875	75	13
B1	Dominant	None	Place	Deliver	before	1	3	3	3	126.998	75	13
B1	Dominant	None	Place	Deliver	before	1	3	3	4	11.75	75	13
B1	Dominant	None	Place	Deliver	before	1	3	3	5	28.745	75	13
B1	Dominant	None	Place	Deliver	before	1	3	3	6	49.7375	75	13
B1	Dominant	None	Place	Deliver	before	1	3	3	7	39.0375	75	13
B1	Dominant	None	Place	Deliver	before	1	3	3	8	7.25	75	13
B1	Dominant	None	Place	Deliver	before	1	3	4	1	34.235	75	14
B1	Dominant	None	Place	Deliver	before	1	3	4	2	4.49	75	14
B1	Dominant	None	Place	Deliver	before	1	3	4	3	52.245	75	14
B1	Dominant	None	Place	Deliver	before	1	3	4	4	28.5	75	14
B1	Dominant	None	Place	Deliver	before	1	3	4	5	24.015	75	14
B1	Dominant	None	Place	Deliver	before	1	3	4	6	28.7875	75	14
B1	Dominant	None	Place	Deliver	before	1	3	4	7	122	75	14
B1	Dominant	None	Place	Deliver	before	1	3	4	8	116.025	75	14
B1	Dominant	None	Place	Deliver	before	1	3	5	1	23.9975	75	15
B1	Dominant	None	Place	Deliver	before	1	3	5	2	32.94	75	15
B1	Dominant	None	Place	Deliver	before	1	3	5	3	0.225	75	15
B1	Dominant	None	Place	Deliver	before	1	3	5	4	14.15	75	15
B1	Dominant	None	Place	Deliver	before	1	3	5	5	236.965	75	15
B1	Dominant	None	Place	Deliver	before	1	3	5	6	16.0175	75	15
B1	Dominant	None	Place	Deliver	before	1	3	5	7	6.49	75	15
B1	Dominant	None	Place	Deliver	before	1	3	5	8	5.5	75	15
B1	Dominant	None	Place	Deliver	before	1	4	1	1	262.916	75	16
B1	Dominant	None	Place	Deliver	before	1	4	1	2	37.9975	75	16
B1	Dominant	None	Place	Deliver	before	1	4	1	3	67.745	75	16
B1	Dominant	None	Place	Deliver	before	1	4	1	4	100.26	75	16
B1	Dominant	None	Place	Deliver	before	1	4	1	5	21.2775	75	16
B1	Dominant	None	Place	Deliver	before	1	4	1	6	10.7525	75	16
B1	Dominant	None	Place	Deliver	before	1	4	1	7	6.525	75	16
B1	Dominant	None	Place	Deliver	before	1	4	1	8	2.975	75	16
B1	Dominant	None	Place	Deliver	before	1	4	2	1	20.235	75	17
B1	Dominant	None	Place	Deliver	before	1	4	2	2	26.375	75	17
B1	Dominant	None	Place	Deliver	before	1	4	2	3	250.998	75	17
B1	Dominant	None	Place	Deliver	before	1	4	2	4	60.75	75	17
B1	Dominant	None	Place	Deliver	before	1	4	2	5	236.993	75	17
B1	Dominant	None	Place	Deliver	before	1	4	2	6	236.998	75	17
B1	Dominant	None	Place	Deliver	before	1	4	2	7	5.035	75	17
B1	Dominant	None	Place	Deliver	before	1	4	2	8	167.5	75	17
B1	Dominant	None	Place	Deliver	before	1	4	3	1	18.6575	75	18
B1	Dominant	None	Place	Deliver	before	1	4	3	2	27.9775	75	18
B1	Dominant	None	Place	Deliver	before	1	4	3	3	26.5025	75	18
B1	Dominant	None	Place	Deliver	before	1	4	3	4	14.725	75	18
B1	Dominant	None	Place	Deliver	before	1	4	3	5	2.4975	75	18
B1	Dominant	None	Place	Deliver	before	1	4	3	6	0.52	75	18
B1	Dominant	None	Place	Deliver	before	1	4	3	7	42.915	75	18
B1	Dominant	None	Place	Deliver	before	1	4	3	8	243.471	75	18
B1	Dominant	None	Place	Deliver	before	1	4	4	1	4.1825	75	19
B1	Dominant	None	Place	Deliver	before	1	4	4	2	7.005	75	19
B1	Dominant	None	Place	Deliver	before	1	4	4	3	1.7525	75	19
B1	Dominant	None	Place	Deliver	before	1	4	4	4	10.725	75	19
B1	Dominant	None	Place	Deliver	before	1	4	4	5	67.225	75	19
B1	Dominant	None	Place	Deliver	before	1	4	4	6	25.765	75	19
B1	Dominant	None	Place	Deliver	before	1	4	4	7	10.22	75	19
B1	Dominant	None	Place	Deliver	before	1	4	4	8	167.252	75	19
B1	Dominant	None	Place	Deliver	before	1	4	5	1	76.4825	75	20
B1	Dominant	None	Place	Deliver	before	1	4	5	2	286.76	75	20
B1	Dominant	None	Place	Deliver	before	1	4	5	3	107.45	75	20
B1	Dominant	None	Place	Deliver	before	1	4	5	4	70.875	75	20
B1	Dominant	None	Place	Deliver	before	1	4	5	5	24.0275	75	20
B1	Dominant	None	Place	Deliver	before	1	4	5	6	189.993	75	20
B1	Dominant	None	Place	Deliver	before	1	4	5	7	120.278	75	20
B1	Dominant	None	Place	Deliver	before	1	4	5	8	3.25	75	20
B1	Dominant	None	Place	Deliver	before	2	1	1	1	84.0025	75	1
B1	Dominant	None	Place	Deliver	before	2	1	1	2	41.4925	75	1
B1	Dominant	None	Place	Deliver	before	2	1	1	3	59.935	75	1
B1	Dominant	None	Place	Deliver	before	2	1	1	4	60.9	75	1
B1	Dominant	None	Place	Deliver	before	2	1	1	5	17.25	75	1
B1	Dominant	None	Place	Deliver	before	2	1	1	6	0.48	75	1
B1	Dominant	None	Place	Deliver	before	2	1	1	7	18.8275	75	1
B1	Dominant	None	Place	Deliver	before	2	1	1	8	0.25	75	1
B1	Dominant	None	Place	Deliver	before	2	1	2	1	8	75	2
B1	Dominant	None	Place	Deliver	before	2	1	2	2	17.75	75	2
B1	Dominant	None	Place	Deliver	before	2	1	2	3	269.998	75	2
B1	Dominant	None	Place	Deliver	before	2	1	2	4	10.02	75	2
B1	Dominant	None	Place	Deliver	before	2	1	2	5	58.505	75	2
B1	Dominant	None	Place	Deliver	before	2	1	2	6	16.235	75	2
B1	Dominant	None	Place	Deliver	before	2	1	2	7	5.72	75	2
B1	Dominant	None	Place	Deliver	before	2	1	2	8	130.007	75	2
B1	Dominant	None	Place	Deliver	before	2	1	3	1	0.2925	75	3
B1	Dominant	None	Place	Deliver	before	2	1	3	2	6.7425	75	3
B1	Dominant	None	Place	Deliver	before	2	1	3	3	22	75	3
B1	Dominant	None	Place	Deliver	before	2	1	3	4	18.95	75	3
B1	Dominant	None	Place	Deliver	before	2	1	3	5	22.2775	75	3
B1	Dominant	None	Place	Deliver	before	2	1	3	6	21.185	75	3
B1	Dominant	None	Place	Deliver	before	2	1	3	7	38.5	75	3
B1	Dominant	None	Place	Deliver	before	2	1	3	8	87.795	75	3
B1	Dominant	None	Place	Deliver	before	2	1	4	1	21.3725	75	4
B1	Dominant	None	Place	Deliver	before	2	1	4	2	19.755	75	4
B1	Dominant	None	Place	Deliver	before	2	1	4	3	12.5	75	4
B1	Dominant	None	Place	Deliver	before	2	1	4	4	24.25	75	4
B1	Dominant	None	Place	Deliver	before	2	1	4	5	90.2625	75	4
B1	Dominant	None	Place	Deliver	before	2	1	4	6	25.2825	75	4
B1	Dominant	None	Place	Deliver	before	2	1	4	7	10.27	75	4
B1	Dominant	None	Place	Deliver	before	2	1	4	8	20.975	75	4
B1	Dominant	None	Place	Deliver	before	2	1	5	1	6.76	75	5
B1	Dominant	None	Place	Deliver	before	2	1	5	2	247.995	75	5
B1	Dominant	None	Place	Deliver	before	2	1	5	3	4.625	75	5
B1	Dominant	None	Place	Deliver	before	2	1	5	4	2.7	75	5
B1	Dominant	None	Place	Deliver	before	2	1	5	5	39.8675	75	5
B1	Dominant	None	Place	Deliver	before	2	1	5	6	244.965	75	5
B1	Dominant	None	Place	Deliver	before	2	1	5	7	65.0125	75	5
B1	Dominant	None	Place	Deliver	before	2	1	5	8	23.4	75	5
B1	Dominant	None	Place	Deliver	before	2	2	1	1	4.5025	75	6
B1	Dominant	None	Place	Deliver	before	2	2	1	2	11.2475	75	6
B1	Dominant	None	Place	Deliver	before	2	2	1	3	22.55	75	6
B1	Dominant	None	Place	Deliver	before	2	2	1	4	13.525	75	6
B1	Dominant	None	Place	Deliver	before	2	2	1	5	20.7425	75	6
B1	Dominant	None	Place	Deliver	before	2	2	1	6	95.545	75	6
B1	Dominant	None	Place	Deliver	before	2	2	1	7	35	75	6
B1	Dominant	None	Place	Deliver	before	2	2	1	8	27.175	75	6
B1	Dominant	None	Place	Deliver	before	2	2	2	1	142.27	75	7
B1	Dominant	None	Place	Deliver	before	2	2	2	2	28.92	75	7
B1	Dominant	None	Place	Deliver	before	2	2	2	3	74.9725	75	7
B1	Dominant	None	Place	Deliver	before	2	2	2	4	45.5	75	7
B1	Dominant	None	Place	Deliver	before	2	2	2	5	34.01	75	7
B1	Dominant	None	Place	Deliver	before	2	2	2	6	32.4925	75	7
B1	Dominant	None	Place	Deliver	before	2	2	2	7	16.775	75	7
B1	Dominant	None	Place	Deliver	before	2	2	2	8	131.485	75	7
B1	Dominant	None	Place	Deliver	before	2	2	3	1	2.01	75	8
B1	Dominant	None	Place	Deliver	before	2	2	3	2	9.125	75	8
B1	Dominant	None	Place	Deliver	before	2	2	3	3	66.775	75	8
B1	Dominant	None	Place	Deliver	before	2	2	3	4	23.275	75	8
B1	Dominant	None	Place	Deliver	before	2	2	3	5	12.395	75	8
B1	Dominant	None	Place	Deliver	before	2	2	3	6	88.6125	75	8
B1	Dominant	None	Place	Deliver	before	2	2	3	7	20.05	75	8
B1	Dominant	None	Place	Deliver	before	2	2	3	8	115.655	75	8
B1	Dominant	None	Place	Deliver	before	2	2	4	1	103.698	75	9
B1	Dominant	None	Place	Deliver	before	2	2	4	2	48.3475	75	9
B1	Dominant	None	Place	Deliver	before	2	2	4	3	24.25	75	9
B1	Dominant	None	Place	Deliver	before	2	2	4	4	56.2475	75	9
B1	Dominant	None	Place	Deliver	before	2	2	4	5	17.52	75	9
B1	Dominant	None	Place	Deliver	before	2	2	4	6	26	75	9
B1	Dominant	None	Place	Deliver	before	2	2	4	7	108.763	75	9
B1	Dominant	None	Place	Deliver	before	2	2	4	8	32.5	75	9
B1	Dominant	None	Place	Deliver	before	2	2	5	1	5.1225	75	10
B1	Dominant	None	Place	Deliver	before	2	2	5	2	138.312	75	10
B1	Dominant	None	Place	Deliver	before	2	2	5	3	41	75	10
B1	Dominant	None	Place	Deliver	before	2	2	5	4	14.725	75	10
B1	Dominant	None	Place	Deliver	before	2	2	5	5	62.5175	75	10
B1	Dominant	None	Place	Deliver	before	2	2	5	6	16.74	75	10
B1	Dominant	None	Place	Deliver	before	2	2	5	7	45.475	75	10
B1	Dominant	None	Place	Deliver	before	2	2	5	8	74.475	75	10
B1	Dominant	None	Place	Deliver	before	2	3	1	1	16.2475	75	11
B1	Dominant	None	Place	Deliver	before	2	3	1	2	7.005	75	11
B1	Dominant	None	Place	Deliver	before	2	3	1	3	21.05	75	11
B1	Dominant	None	Place	Deliver	before	2	3	1	4	21.75	75	11
B1	Dominant	None	Place	Deliver	before	2	3	1	5	25.9725	75	11
B1	Dominant	None	Place	Deliver	before	2	3	1	6	243.293	75	11
B1	Dominant	None	Place	Deliver	before	2	3	1	7	46.5	75	11
B1	Dominant	None	Place	Deliver	before	2	3	1	8	17.95	75	11
B1	Dominant	None	Place	Deliver	before	2	3	2	1	24.0025	75	12
B1	Dominant	None	Place	Deliver	before	2	3	2	2	24.075	75	12
B1	Dominant	None	Place	Deliver	before	2	3	2	3	35.5	75	12
B1	Dominant	None	Place	Deliver	before	2	3	2	4	50.2575	75	12
B1	Dominant	None	Place	Deliver	before	2	3	2	5	9.875	75	12
B1	Dominant	None	Place	Deliver	before	2	3	2	6	49.4975	75	12
B1	Dominant	None	Place	Deliver	before	2	3	2	7	84.7625	75	12
B1	Dominant	None	Place	Deliver	before	2	3	2	8	1.025	75	12
B1	Dominant	None	Place	Deliver	before	2	3	3	1	43.045	75	13
B1	Dominant	None	Place	Deliver	before	2	3	3	2	33.22	75	13
B1	Dominant	None	Place	Deliver	before	2	3	3	3	21.975	75	13
B1	Dominant	None	Place	Deliver	before	2	3	3	4	6	75	13
B1	Dominant	None	Place	Deliver	before	2	3	3	5	98.48	75	13
B1	Dominant	None	Place	Deliver	before	2	3	3	6	32.2775	75	13
B1	Dominant	None	Place	Deliver	before	2	3	3	7	20.975	75	13
B1	Dominant	None	Place	Deliver	before	2	3	3	8	89.495	75	13
B1	Dominant	None	Place	Deliver	before	2	3	4	1	132.278	75	14
B1	Dominant	None	Place	Deliver	before	2	3	4	2	30.495	75	14
B1	Dominant	None	Place	Deliver	before	2	3	4	3	46.2225	75	14
B1	Dominant	None	Place	Deliver	before	2	3	4	4	19	75	14
B1	Dominant	None	Place	Deliver	before	2	3	4	5	34.1025	75	14
B1	Dominant	None	Place	Deliver	before	2	3	4	6	44.4775	75	14
B1	Dominant	None	Place	Deliver	before	2	3	4	7	4.7	75	14
B1	Dominant	None	Place	Deliver	before	2	3	4	8	32.25	75	14
B1	Dominant	None	Place	Deliver	before	2	3	5	1	21.2075	75	15
B1	Dominant	None	Place	Deliver	before	2	3	5	2	31.7325	75	15
B1	Dominant	None	Place	Deliver	before	2	3	5	3	22.25	75	15
B1	Dominant	None	Place	Deliver	before	2	3	5	4	22.5	75	15
B1	Dominant	None	Place	Deliver	before	2	3	5	5	5.505	75	15
B1	Dominant	None	Place	Deliver	before	2	3	5	6	3.73	75	15
B1	Dominant	None	Place	Deliver	before	2	3	5	7	18.95	75	15
B1	Dominant	None	Place	Deliver	before	2	3	5	8	6.25	75	15
B1	Dominant	None	Place	Deliver	before	2	4	1	1	7.225	75	16
B1	Dominant	None	Place	Deliver	before	2	4	1	2	11	75	16
B1	Dominant	None	Place	Deliver	before	2	4	1	3	8.125	75	16
B1	Dominant	None	Place	Deliver	before	2	4	1	4	8.45	75	16
B1	Dominant	None	Place	Deliver	before	2	4	1	5	19.255	75	16
B1	Dominant	None	Place	Deliver	before	2	4	1	6	17.6975	75	16
B1	Dominant	None	Place	Deliver	before	2	4	1	7	34.2025	75	16
B1	Dominant	None	Place	Deliver	before	2	4	1	8	88.01	75	16
B1	Dominant	None	Place	Deliver	before	2	4	2	1	24.54	75	17
B1	Dominant	None	Place	Deliver	before	2	4	2	2	7.4775	75	17
B1	Dominant	None	Place	Deliver	before	2	4	2	3	60.245	75	17
B1	Dominant	None	Place	Deliver	before	2	4	2	4	29.775	75	17
B1	Dominant	None	Place	Deliver	before	2	4	2	5	41.735	75	17
B1	Dominant	None	Place	Deliver	before	2	4	2	6	50.77	75	17
B1	Dominant	None	Place	Deliver	before	2	4	2	7	9.0025	75	17
B1	Dominant	None	Place	Deliver	before	2	4	2	8	11.5	75	17
B1	Dominant	None	Place	Deliver	before	2	4	3	1	19.7775	75	18
B1	Dominant	None	Place	Deliver	before	2	4	3	2	46.62	75	18
B1	Dominant	None	Place	Deliver	before	2	4	3	3	60.7	75	18
B1	Dominant	None	Place	Deliver	before	2	4	3	4	42.225	75	18
B1	Dominant	None	Place	Deliver	before	2	4	3	5	97.815	75	18
B1	Dominant	None	Place	Deliver	before	2	4	3	6	115.995	75	18
B1	Dominant	None	Place	Deliver	before	2	4	3	7	31.5225	75	18
B1	Dominant	None	Place	Deliver	before	2	4	3	8	90.9875	75	18
B1	Dominant	None	Place	Deliver	before	2	4	4	1	32.725	75	19
B1	Dominant	None	Place	Deliver	before	2	4	4	2	10.73	75	19
B1	Dominant	None	Place	Deliver	before	2	4	4	3	14.475	75	19
B1	Dominant	None	Place	Deliver	before	2	4	4	4	5	75	19
B1	Dominant	None	Place	Deliver	before	2	4	4	5	63.015	75	19
B1	Dominant	None	Place	Deliver	before	2	4	4	6	130.518	75	19
B1	Dominant	None	Place	Deliver	before	2	4	4	7	25.25	75	19
B1	Dominant	None	Place	Deliver	before	2	4	4	8	59.725	75	19
B1	Dominant	None	Place	Deliver	before	2	4	5	1	68.4575	75	20
B1	Dominant	None	Place	Deliver	before	2	4	5	2	46.775	75	20
B1	Dominant	None	Place	Deliver	before	2	4	5	3	38.5	75	20
B1	Dominant	None	Place	Deliver	before	2	4	5	4	21	75	20
B1	Dominant	None	Place	Deliver	before	2	4	5	5	48.25	75	20
B1	Dominant	None	Place	Deliver	before	2	4	5	6	34.2675	75	20
B1	Dominant	None	Place	Deliver	before	2	4	5	7	60.125	75	20
B1	Dominant	None	Place	Deliver	before	2	4	5	8	35.45	75	20
B1	Dominant	None	Place	Deliver	before	3	1	1	1	40.76	75	1
B1	Dominant	None	Place	Deliver	before	3	1	1	2	28.235	75	1
B1	Dominant	None	Place	Deliver	before	3	1	1	3	53.2325	75	1
B1	Dominant	None	Place	Deliver	before	3	1	1	4	42.755	75	1
B1	Dominant	None	Place	Deliver	before	3	1	1	5	11.25	75	1
B1	Dominant	None	Place	Deliver	before	3	1	1	6	21.95	75	1
B1	Dominant	None	Place	Deliver	before	3	1	1	7	12.525	75	1
B1	Dominant	None	Place	Deliver	before	3	1	1	8	7	75	1
B1	Dominant	None	Place	Deliver	before	3	1	2	1	18.76	75	2
B1	Dominant	None	Place	Deliver	before	3	1	2	2	37.23	75	2
B1	Dominant	None	Place	Deliver	before	3	1	2	3	12.2425	75	2
B1	Dominant	None	Place	Deliver	before	3	1	2	4	47.3025	75	2
B1	Dominant	None	Place	Deliver	before	3	1	2	5	10.7475	75	2
B1	Dominant	None	Place	Deliver	before	3	1	2	6	14.525	75	2
B1	Dominant	None	Place	Deliver	before	3	1	2	7	25	75	2
B1	Dominant	None	Place	Deliver	before	3	1	2	8	10.65	75	2
B1	Dominant	None	Place	Deliver	before	3	1	3	1	154.275	75	3
B1	Dominant	None	Place	Deliver	before	3	1	3	2	67.4725	75	3
B1	Dominant	None	Place	Deliver	before	3	1	3	3	31.2525	75	3
B1	Dominant	None	Place	Deliver	before	3	1	3	4	35.9975	75	3
B1	Dominant	None	Place	Deliver	before	3	1	3	5	31.525	75	3
B1	Dominant	None	Place	Deliver	before	3	1	3	6	43.95	75	3
B1	Dominant	None	Place	Deliver	before	3	1	3	7	23.025	75	3
B1	Dominant	None	Place	Deliver	before	3	1	3	8	6	75	3
B1	Dominant	None	Place	Deliver	before	3	1	4	1	26.4875	75	4
B1	Dominant	None	Place	Deliver	before	3	1	4	2	53.7625	75	4
B1	Dominant	None	Place	Deliver	before	3	1	4	3	17.9925	75	4
B1	Dominant	None	Place	Deliver	before	3	1	4	4	53.6575	75	4
B1	Dominant	None	Place	Deliver	before	3	1	4	5	33.475	75	4
B1	Dominant	None	Place	Deliver	before	3	1	4	6	29.475	75	4
B1	Dominant	None	Place	Deliver	before	3	1	4	7	3	75	4
B1	Dominant	None	Place	Deliver	before	3	1	4	8	4.175	75	4
B1	Dominant	None	Place	Deliver	before	3	1	5	1	46.2975	75	5
B1	Dominant	None	Place	Deliver	before	3	1	5	2	63.19	75	5
B1	Dominant	None	Place	Deliver	before	3	1	5	3	71.04	75	5
B1	Dominant	None	Place	Deliver	before	3	1	5	4	62.225	75	5
B1	Dominant	None	Place	Deliver	before	3	1	5	5	55.75	75	5
B1	Dominant	None	Place	Deliver	before	3	1	5	6	46.5	75	5
B1	Dominant	None	Place	Deliver	before	3	1	5	7	10.475	75	5
B1	Dominant	None	Place	Deliver	before	3	1	5	8	20.45	75	5
B1	Dominant	None	Place	Deliver	before	3	2	1	1	21.99	75	6
B1	Dominant	None	Place	Deliver	before	3	2	1	2	17.59	75	6
B1	Dominant	None	Place	Deliver	before	3	2	1	3	23.9225	75	6
B1	Dominant	None	Place	Deliver	before	3	2	1	4	45.2575	75	6
B1	Dominant	None	Place	Deliver	before	3	2	1	5	28.25	75	6
B1	Dominant	None	Place	Deliver	before	3	2	1	6	63.2	75	6
B1	Dominant	None	Place	Deliver	before	3	2	1	7	13.25	75	6
B1	Dominant	None	Place	Deliver	before	3	2	1	8	8.025	75	6
B1	Dominant	None	Place	Deliver	before	3	2	2	1	45.995	75	7
B1	Dominant	None	Place	Deliver	before	3	2	2	2	51.755	75	7
B1	Dominant	None	Place	Deliver	before	3	2	2	3	3.0675	75	7
B1	Dominant	None	Place	Deliver	before	3	2	2	4	63.7225	75	7
B1	Dominant	None	Place	Deliver	before	3	2	2	5	17.5	75	7
B1	Dominant	None	Place	Deliver	before	3	2	2	6	56	75	7
B1	Dominant	None	Place	Deliver	before	3	2	2	7	14.95	75	7
B1	Dominant	None	Place	Deliver	before	3	2	2	8	21	75	7
B1	Dominant	None	Place	Deliver	before	3	2	3	1	39.4725	75	8
B1	Dominant	None	Place	Deliver	before	3	2	3	2	67.275	75	8
B1	Dominant	None	Place	Deliver	before	3	2	3	3	36.7475	75	8
B1	Dominant	None	Place	Deliver	before	3	2	3	4	63.22	75	8
B1	Dominant	None	Place	Deliver	before	3	2	3	5	31.225	75	8
B1	Dominant	None	Place	Deliver	before	3	2	3	6	34.575	75	8
B1	Dominant	None	Place	Deliver	before	3	2	3	7	47.25	75	8
B1	Dominant	None	Place	Deliver	before	3	2	3	8	28.5	75	8
B1	Dominant	None	Place	Deliver	before	3	2	4	1	32.025	75	9
B1	Dominant	None	Place	Deliver	before	3	2	4	2	3.4925	75	9
B1	Dominant	None	Place	Deliver	before	3	2	4	3	48.0125	75	9
B1	Dominant	None	Place	Deliver	before	3	2	4	4	33.2525	75	9
B1	Dominant	None	Place	Deliver	before	3	2	4	5	54.725	75	9
B1	Dominant	None	Place	Deliver	before	3	2	4	6	72.25	75	9
B1	Dominant	None	Place	Deliver	before	3	2	4	7	36.1	75	9
B1	Dominant	None	Place	Deliver	before	3	2	4	8	41.75	75	9
B1	Dominant	None	Place	Deliver	before	3	2	5	1	39.5	75	10
B1	Dominant	None	Place	Deliver	before	3	2	5	2	46.98	75	10
B1	Dominant	None	Place	Deliver	before	3	2	5	3	38.98	75	10
B1	Dominant	None	Place	Deliver	before	3	2	5	4	89.7075	75	10
B1	Dominant	None	Place	Deliver	before	3	2	5	5	76.285	75	10
B1	Dominant	None	Place	Deliver	before	3	2	5	6	24.7375	75	10
B1	Dominant	None	Place	Deliver	before	3	2	5	7	11.45	75	10
B1	Dominant	None	Place	Deliver	before	3	2	5	8	5.75	75	10
B1	Dominant	None	Place	Deliver	before	3	3	1	1	32	75	11
B1	Dominant	None	Place	Deliver	before	3	3	1	2	44.94	75	11
B1	Dominant	None	Place	Deliver	before	3	3	1	3	13.765	75	11
B1	Dominant	None	Place	Deliver	before	3	3	1	4	30.235	75	11
B1	Dominant	None	Place	Deliver	before	3	3	1	5	19.75	75	11
B1	Dominant	None	Place	Deliver	before	3	3	1	6	38.525	75	11
B1	Dominant	None	Place	Deliver	before	3	3	1	7	28.025	75	11
B1	Dominant	None	Place	Deliver	before	3	3	1	8	5.25	75	11
B1	Dominant	None	Place	Deliver	before	3	3	2	1	57.2525	75	12
B1	Dominant	None	Place	Deliver	before	3	3	2	2	47.0325	75	12
B1	Dominant	None	Place	Deliver	before	3	3	2	3	39.47	75	12
B1	Dominant	None	Place	Deliver	before	3	3	2	4	30.85	75	12
B1	Dominant	None	Place	Deliver	before	3	3	2	5	42.825	75	12
B1	Dominant	None	Place	Deliver	before	3	3	2	6	31.25	75	12
B1	Dominant	None	Place	Deliver	before	3	3	2	7	14.775	75	12
B1	Dominant	None	Place	Deliver	before	3	3	2	8	9.975	75	12
B1	Dominant	None	Place	Deliver	before	3	3	3	1	24.76	75	13
B1	Dominant	None	Place	Deliver	before	3	3	3	2	58.7575	75	13
B1	Dominant	None	Place	Deliver	before	3	3	3	3	24.755	75	13
B1	Dominant	None	Place	Deliver	before	3	3	3	4	0.525	75	13
B1	Dominant	None	Place	Deliver	before	3	3	3	5	8.9	75	13
B1	Dominant	None	Place	Deliver	before	3	3	3	6	54.825	75	13
B1	Dominant	None	Place	Deliver	before	3	3	3	7	13.25	75	13
B1	Dominant	None	Place	Deliver	before	3	3	3	8	20.25	75	13
B1	Dominant	None	Place	Deliver	before	3	3	4	1	58.0175	75	14
B1	Dominant	None	Place	Deliver	before	3	3	4	2	44.5025	75	14
B1	Dominant	None	Place	Deliver	before	3	3	4	3	47.545	75	14
B1	Dominant	None	Place	Deliver	before	3	3	4	4	46.9875	75	14
B1	Dominant	None	Place	Deliver	before	3	3	4	5	32	75	14
B1	Dominant	None	Place	Deliver	before	3	3	4	6	40.275	75	14
B1	Dominant	None	Place	Deliver	before	3	3	4	7	22.75	75	14
B1	Dominant	None	Place	Deliver	before	3	3	4	8	23	75	14
B1	Dominant	None	Place	Deliver	before	3	3	5	1	60.77	75	15
B1	Dominant	None	Place	Deliver	before	3	3	5	2	70.5275	75	15
B1	Dominant	None	Place	Deliver	before	3	3	5	3	23.495	75	15
B1	Dominant	None	Place	Deliver	before	3	3	5	4	23.7625	75	15
B1	Dominant	None	Place	Deliver	before	3	3	5	5	31	75	15
B1	Dominant	None	Place	Deliver	before	3	3	5	6	2	75	15
B1	Dominant	None	Place	Deliver	before	3	3	5	7	26.75	75	15
B1	Dominant	None	Place	Deliver	before	3	3	5	8	1.475	75	15
B1	Dominant	None	Place	Deliver	before	3	4	1	1	33.84	75	16
B1	Dominant	None	Place	Deliver	before	3	4	1	2	33.755	75	16
B1	Dominant	None	Place	Deliver	before	3	4	1	3	26.2775	75	16
B1	Dominant	None	Place	Deliver	before	3	4	1	4	34.495	75	16
B1	Dominant	None	Place	Deliver	before	3	4	1	5	2.75	75	16
B1	Dominant	None	Place	Deliver	before	3	4	1	6	43.4	75	16
B1	Dominant	None	Place	Deliver	before	3	4	1	7	16.8	75	16
B1	Dominant	None	Place	Deliver	before	3	4	1	8	28.55	75	16
B1	Dominant	None	Place	Deliver	before	3	4	2	1	67.25	75	17
B1	Dominant	None	Place	Deliver	before	3	4	2	2	14.265	75	17
B1	Dominant	None	Place	Deliver	before	3	4	2	3	10.515	75	17
B1	Dominant	None	Place	Deliver	before	3	4	2	4	71.44	75	17
B1	Dominant	None	Place	Deliver	before	3	4	2	5	88.855	75	17
B1	Dominant	None	Place	Deliver	before	3	4	2	6	5.275	75	17
B1	Dominant	None	Place	Deliver	before	3	4	2	7	29.25	75	17
B1	Dominant	None	Place	Deliver	before	3	4	2	8	39.8	75	17
B1	Dominant	None	Place	Deliver	before	3	4	3	1	76.1075	75	18
B1	Dominant	None	Place	Deliver	before	3	4	3	2	58.78	75	18
B1	Dominant	None	Place	Deliver	before	3	4	3	3	12.7625	75	18
B1	Dominant	None	Place	Deliver	before	3	4	3	4	46.74	75	18
B1	Dominant	None	Place	Deliver	before	3	4	3	5	31	75	18
B1	Dominant	None	Place	Deliver	before	3	4	3	6	16.225	75	18
B1	Dominant	None	Place	Deliver	before	3	4	3	7	8.225	75	18
B1	Dominant	None	Place	Deliver	before	3	4	3	8	15.8	75	18
B1	Dominant	None	Place	Deliver	before	3	4	4	1	30.26	75	19
B1	Dominant	None	Place	Deliver	before	3	4	4	2	41.73	75	19
B1	Dominant	None	Place	Deliver	before	3	4	4	3	30.355	75	19
B1	Dominant	None	Place	Deliver	before	3	4	4	4	41.2425	75	19
B1	Dominant	None	Place	Deliver	before	3	4	4	5	14.725	75	19
B1	Dominant	None	Place	Deliver	before	3	4	4	6	59.225	75	19
B1	Dominant	None	Place	Deliver	before	3	4	4	7	12.3	75	19
B1	Dominant	None	Place	Deliver	before	3	4	4	8	63.8	75	19
B1	Dominant	None	Place	Deliver	before	3	4	5	1	43.99	75	20
B1	Dominant	None	Place	Deliver	before	3	4	5	2	72.29	75	20
B1	Dominant	None	Place	Deliver	before	3	4	5	3	16.27	75	20
B1	Dominant	None	Place	Deliver	before	3	4	5	4	28.9725	75	20
B1	Dominant	None	Place	Deliver	before	3	4	5	5	33.75	75	20
B1	Dominant	None	Place	Deliver	before	3	4	5	6	14.225	75	20
B1	Dominant	None	Place	Deliver	before	3	4	5	7	9.8	75	20
B1	Dominant	None	Place	Deliver	before	3	4	5	8	47	75	20
B1	Dominant	None	Place	Deliver	before	4	1	1	1	0.51	75	1
B1	Dominant	None	Place	Deliver	before	4	1	1	2	14.2525	75	1
B1	Dominant	None	Place	Deliver	before	4	1	1	3	38.51	75	1
B1	Dominant	None	Place	Deliver	before	4	1	1	4	1.55	75	1
B1	Dominant	None	Place	Deliver	before	4	1	1	5	93.9775	75	1
B1	Dominant	None	Place	Deliver	before	4	1	1	6	77.495	75	1
B1	Dominant	None	Place	Deliver	before	4	1	1	7	63.5175	75	1
B1	Dominant	None	Place	Deliver	before	4	1	1	8	9.25	75	1
B1	Dominant	None	Place	Deliver	before	4	1	2	1	117.265	75	2
B1	Dominant	None	Place	Deliver	before	4	1	2	2	116.255	75	2
B1	Dominant	None	Place	Deliver	before	4	1	2	3	53.8075	75	2
B1	Dominant	None	Place	Deliver	before	4	1	2	4	143.24	75	2
B1	Dominant	None	Place	Deliver	before	4	1	2	5	45.7425	75	2
B1	Dominant	None	Place	Deliver	before	4	1	2	6	87.005	75	2
B1	Dominant	None	Place	Deliver	before	4	1	2	7	61	75	2
B1	Dominant	None	Place	Deliver	before	4	1	2	8	38.3	75	2
B1	Dominant	None	Place	Deliver	before	4	1	3	1	27.8	75	3
B1	Dominant	None	Place	Deliver	before	4	1	3	2	80.2625	75	3
B1	Dominant	None	Place	Deliver	before	4	1	3	3	21.2325	75	3
B1	Dominant	None	Place	Deliver	before	4	1	3	4	42.5	75	3
B1	Dominant	None	Place	Deliver	before	4	1	3	5	106.748	75	3
B1	Dominant	None	Place	Deliver	before	4	1	3	6	66.7625	75	3
B1	Dominant	None	Place	Deliver	before	4	1	3	7	73.245	75	3
B1	Dominant	None	Place	Deliver	before	4	1	3	8	226.012	75	3
B1	Dominant	None	Place	Deliver	before	4	1	4	1	33.75	75	4
B1	Dominant	None	Place	Deliver	before	4	1	4	2	184	75	4
B1	Dominant	None	Place	Deliver	before	4	1	4	3	49.725	75	4
B1	Dominant	None	Place	Deliver	before	4	1	4	4	3.25	75	4
B1	Dominant	None	Place	Deliver	before	4	1	4	5	33.9725	75	4
B1	Dominant	None	Place	Deliver	before	4	1	4	6	1.5	75	4
B1	Dominant	None	Place	Deliver	before	4	1	4	7	33.745	75	4
B1	Dominant	None	Place	Deliver	before	4	1	4	8	46.515	75	4
B1	Dominant	None	Place	Deliver	before	4	1	5	1	87.75	75	5
B1	Dominant	None	Place	Deliver	before	4	1	5	2	46.725	75	5
B1	Dominant	None	Place	Deliver	before	4	1	5	3	2.0475	75	5
B1	Dominant	None	Place	Deliver	before	4	1	5	4	108.74	75	5
B1	Dominant	None	Place	Deliver	before	4	1	5	5	21.355	75	5
B1	Dominant	None	Place	Deliver	before	4	1	5	6	62.6175	75	5
B1	Dominant	None	Place	Deliver	before	4	1	5	7	131.01	75	5
B1	Dominant	None	Place	Deliver	before	4	1	5	8	25.9725	75	5
B1	Dominant	None	Place	Deliver	before	4	2	1	1	117.405	75	6
B1	Dominant	None	Place	Deliver	before	4	2	1	2	39.0725	75	6
B1	Dominant	None	Place	Deliver	before	4	2	1	3	85.965	75	6
B1	Dominant	None	Place	Deliver	before	4	2	1	4	7.605	75	6
B1	Dominant	None	Place	Deliver	before	4	2	1	5	23.9925	75	6
B1	Dominant	None	Place	Deliver	before	4	2	1	6	129.213	75	6
B1	Dominant	None	Place	Deliver	before	4	2	1	7	45.0125	75	6
B1	Dominant	None	Place	Deliver	before	4	2	1	8	31.2425	75	6
B1	Dominant	None	Place	Deliver	before	4	2	2	1	136	75	7
B1	Dominant	None	Place	Deliver	before	4	2	2	2	26.575	75	7
B1	Dominant	None	Place	Deliver	before	4	2	2	3	36.735	75	7
B1	Dominant	None	Place	Deliver	before	4	2	2	4	57.2625	75	7
B1	Dominant	None	Place	Deliver	before	4	2	2	5	95.3075	75	7
B1	Dominant	None	Place	Deliver	before	4	2	2	6	60.325	75	7
B1	Dominant	None	Place	Deliver	before	4	2	2	7	37.2425	75	7
B1	Dominant	None	Place	Deliver	before	4	2	2	8	104.757	75	7
B1	Dominant	None	Place	Deliver	before	4	2	3	1	82.345	75	8
B1	Dominant	None	Place	Deliver	before	4	2	3	2	69.5525	75	8
B1	Dominant	None	Place	Deliver	before	4	2	3	3	72.2175	75	8
B1	Dominant	None	Place	Deliver	before	4	2	3	4	45.75	75	8
B1	Dominant	None	Place	Deliver	before	4	2	3	5	192.04	75	8
B1	Dominant	None	Place	Deliver	before	4	2	3	6	104.015	75	8
B1	Dominant	None	Place	Deliver	before	4	2	3	7	53.95	75	8
B1	Dominant	None	Place	Deliver	before	4	2	3	8	40.975	75	8
B1	Dominant	None	Place	Deliver	before	4	2	4	1	52.25	75	9
B1	Dominant	None	Place	Deliver	before	4	2	4	2	284.998	75	9
B1	Dominant	None	Place	Deliver	before	4	2	4	3	27.97	75	9
B1	Dominant	None	Place	Deliver	before	4	2	4	4	231.955	75	9
B1	Dominant	None	Place	Deliver	before	4	2	4	5	46.75	75	9
B1	Dominant	None	Place	Deliver	before	4	2	4	6	41.25	75	9
B1	Dominant	None	Place	Deliver	before	4	2	4	7	137.85	75	9
B1	Dominant	None	Place	Deliver	before	4	2	4	8	22.5175	75	9
B1	Dominant	None	Place	Deliver	before	4	2	5	1	5.525	75	10
B1	Dominant	None	Place	Deliver	before	4	2	5	2	113.312	75	10
B1	Dominant	None	Place	Deliver	before	4	2	5	3	9.25	75	10
B1	Dominant	None	Place	Deliver	before	4	2	5	4	32.5	75	10
B1	Dominant	None	Place	Deliver	before	4	2	5	5	17.2575	75	10
B1	Dominant	None	Place	Deliver	before	4	2	5	6	49.77	75	10
B1	Dominant	None	Place	Deliver	before	4	2	5	7	111.92	75	10
B1	Dominant	None	Place	Deliver	before	4	2	5	8	29.8725	75	10
B1	Dominant	None	Place	Deliver	before	4	3	1	1	61.85	75	11
B1	Dominant	None	Place	Deliver	before	4	3	1	2	30.255	75	11
B1	Dominant	None	Place	Deliver	before	4	3	1	3	0.525	75	11
B1	Dominant	None	Place	Deliver	before	4	3	1	4	41.75	75	11
B1	Dominant	None	Place	Deliver	before	4	3	1	5	112.035	75	11
B1	Dominant	None	Place	Deliver	before	4	3	1	6	11.085	75	11
B1	Dominant	None	Place	Deliver	before	4	3	1	7	87.3275	75	11
B1	Dominant	None	Place	Deliver	before	4	3	1	8	234.997	75	11
B1	Dominant	None	Place	Deliver	before	4	3	2	1	54.725	75	12
B1	Dominant	None	Place	Deliver	before	4	3	2	2	14.8325	75	12
B1	Dominant	None	Place	Deliver	before	4	3	2	3	17.7475	75	12
B1	Dominant	None	Place	Deliver	before	4	3	2	4	34.21	75	12
B1	Dominant	None	Place	Deliver	before	4	3	2	5	31.975	75	12
B1	Dominant	None	Place	Deliver	before	4	3	2	6	38.73	75	12
B1	Dominant	None	Place	Deliver	before	4	3	2	7	14.275	75	12
B1	Dominant	None	Place	Deliver	before	4	3	2	8	26.03	75	12
B1	Dominant	None	Place	Deliver	before	4	3	3	1	2.89	75	13
B1	Dominant	None	Place	Deliver	before	4	3	3	2	24.6475	75	13
B1	Dominant	None	Place	Deliver	before	4	3	3	3	129.505	75	13
B1	Dominant	None	Place	Deliver	before	4	3	3	4	4	75	13
B1	Dominant	None	Place	Deliver	before	4	3	3	5	64.7525	75	13
B1	Dominant	None	Place	Deliver	before	4	3	3	6	32.53	75	13
B1	Dominant	None	Place	Deliver	before	4	3	3	7	2.5375	75	13
B1	Dominant	None	Place	Deliver	before	4	3	3	8	56.0375	75	13
B1	Dominant	None	Place	Deliver	before	4	3	4	1	2.49	75	14
B1	Dominant	None	Place	Deliver	before	4	3	4	2	10.2525	75	14
B1	Dominant	None	Place	Deliver	before	4	3	4	3	126.745	75	14
B1	Dominant	None	Place	Deliver	before	4	3	4	4	54.475	75	14
B1	Dominant	None	Place	Deliver	before	4	3	4	5	44.05	75	14
B1	Dominant	None	Place	Deliver	before	4	3	4	6	144.787	75	14
B1	Dominant	None	Place	Deliver	before	4	3	4	7	84.4975	75	14
B1	Dominant	None	Place	Deliver	before	4	3	4	8	38.975	75	14
B1	Dominant	None	Place	Deliver	before	4	3	5	1	101.983	75	15
B1	Dominant	None	Place	Deliver	before	4	3	5	2	278.998	75	15
B1	Dominant	None	Place	Deliver	before	4	3	5	3	100.525	75	15
B1	Dominant	None	Place	Deliver	before	4	3	5	4	88.96	75	15
B1	Dominant	None	Place	Deliver	before	4	3	5	5	70.25	75	15
B1	Dominant	None	Place	Deliver	before	4	3	5	6	9.5075	75	15
B1	Dominant	None	Place	Deliver	before	4	3	5	7	27.83	75	15
B1	Dominant	None	Place	Deliver	before	4	3	5	8	36.76	75	15
B1	Dominant	None	Place	Deliver	before	4	4	1	1	130.51	75	16
B1	Dominant	None	Place	Deliver	before	4	4	1	2	23	75	16
B1	Dominant	None	Place	Deliver	before	4	4	1	3	16.2325	75	16
B1	Dominant	None	Place	Deliver	before	4	4	1	4	240.579	75	16
B1	Dominant	None	Place	Deliver	before	4	4	1	5	4.75	75	16
B1	Dominant	None	Place	Deliver	before	4	4	1	6	25.0075	75	16
B1	Dominant	None	Place	Deliver	before	4	4	1	7	2.5175	75	16
B1	Dominant	None	Place	Deliver	before	4	4	1	8	238.965	75	16
B1	Dominant	None	Place	Deliver	before	4	4	2	1	18.48	75	17
B1	Dominant	None	Place	Deliver	before	4	4	2	2	32.73	75	17
B1	Dominant	None	Place	Deliver	before	4	4	2	3	6.75	75	17
B1	Dominant	None	Place	Deliver	before	4	4	2	4	108.495	75	17
B1	Dominant	None	Place	Deliver	before	4	4	2	5	118.502	75	17
B1	Dominant	None	Place	Deliver	before	4	4	2	6	253.998	75	17
B1	Dominant	None	Place	Deliver	before	4	4	2	7	10.0275	75	17
B1	Dominant	None	Place	Deliver	before	4	4	2	8	98.23	75	17
B1	Dominant	None	Place	Deliver	before	4	4	3	1	36.005	75	18
B1	Dominant	None	Place	Deliver	before	4	4	3	2	166.385	75	18
B1	Dominant	None	Place	Deliver	before	4	4	3	3	52.025	75	18
B1	Dominant	None	Place	Deliver	before	4	4	3	4	240.59	75	18
B1	Dominant	None	Place	Deliver	before	4	4	3	5	15.1	75	18
B1	Dominant	None	Place	Deliver	before	4	4	3	6	140.725	75	18
B1	Dominant	None	Place	Deliver	before	4	4	3	7	74.99	75	18
B1	Dominant	None	Place	Deliver	before	4	4	3	8	10.8125	75	18
B1	Dominant	None	Place	Deliver	before	4	4	4	1	13.4275	75	19
B1	Dominant	None	Place	Deliver	before	4	4	4	2	36.2175	75	19
B1	Dominant	None	Place	Deliver	before	4	4	4	3	42.3	75	19
B1	Dominant	None	Place	Deliver	before	4	4	4	4	7.75	75	19
B1	Dominant	None	Place	Deliver	before	4	4	4	5	14.525	75	19
B1	Dominant	None	Place	Deliver	before	4	4	4	6	244.005	75	19
B1	Dominant	None	Place	Deliver	before	4	4	4	7	7.71	75	19
B1	Dominant	None	Place	Deliver	before	4	4	4	8	29.975	75	19
B1	Dominant	None	Place	Deliver	before	4	4	5	1	63.74	75	20
B1	Dominant	None	Place	Deliver	before	4	4	5	2	124.745	75	20
B1	Dominant	None	Place	Deliver	before	4	4	5	3	18	75	20
B1	Dominant	None	Place	Deliver	before	4	4	5	4	25.725	75	20
B1	Dominant	None	Place	Deliver	before	4	4	5	5	20.7275	75	20
B1	Dominant	None	Place	Deliver	before	4	4	5	6	11.025	75	20
B1	Dominant	None	Place	Deliver	before	4	4	5	7	105.502	75	20
B1	Dominant	None	Place	Deliver	before	4	4	5	8	0.7	75	20
B1	Dominant	None	Place	Deliver	before	5	1	1	1	26.985	75	1
B1	Dominant	None	Place	Deliver	before	5	1	1	2	66.7775	75	1
B1	Dominant	None	Place	Deliver	before	5	1	1	3	59.55	75	1
B1	Dominant	None	Place	Deliver	before	5	1	1	4	56.75	75	1
B1	Dominant	None	Place	Deliver	before	5	1	1	5	36.075	75	1
B1	Dominant	None	Place	Deliver	before	5	1	1	6	40.225	75	1
B1	Dominant	None	Place	Deliver	before	5	1	1	7	53	75	1
B1	Dominant	None	Place	Deliver	before	5	1	1	8	108.545	75	1
B1	Dominant	None	Place	Deliver	before	5	1	2	1	76.4	75	2
B1	Dominant	None	Place	Deliver	before	5	1	2	2	49.755	75	2
B1	Dominant	None	Place	Deliver	before	5	1	2	3	8	75	2
B1	Dominant	None	Place	Deliver	before	5	1	2	4	140.227	75	2
B1	Dominant	None	Place	Deliver	before	5	1	2	5	33.75	75	2
B1	Dominant	None	Place	Deliver	before	5	1	2	6	50.9475	75	2
B1	Dominant	None	Place	Deliver	before	5	1	2	7	25.335	75	2
B1	Dominant	None	Place	Deliver	before	5	1	2	8	225.983	75	2
B1	Dominant	None	Place	Deliver	before	5	1	3	1	16.725	75	3
B1	Dominant	None	Place	Deliver	before	5	1	3	2	32.25	75	3
B1	Dominant	None	Place	Deliver	before	5	1	3	3	59.54	75	3
B1	Dominant	None	Place	Deliver	before	5	1	3	4	104.968	75	3
B1	Dominant	None	Place	Deliver	before	5	1	3	5	5.675	75	3
B1	Dominant	None	Place	Deliver	before	5	1	3	6	52.0025	75	3
B1	Dominant	None	Place	Deliver	before	5	1	3	7	92.76	75	3
B1	Dominant	None	Place	Deliver	before	5	1	3	8	60.0025	75	3
B1	Dominant	None	Place	Deliver	before	5	1	4	1	24.75	75	4
B1	Dominant	None	Place	Deliver	before	5	1	4	2	1.26	75	4
B1	Dominant	None	Place	Deliver	before	5	1	4	3	18.145	75	4
B1	Dominant	None	Place	Deliver	before	5	1	4	4	107.06	75	4
B1	Dominant	None	Place	Deliver	before	5	1	4	5	45.225	75	4
B1	Dominant	None	Place	Deliver	before	5	1	4	6	26.425	75	4
B1	Dominant	None	Place	Deliver	before	5	1	4	7	42.1175	75	4
B1	Dominant	None	Place	Deliver	before	5	1	4	8	136.005	75	4
B1	Dominant	None	Place	Deliver	before	5	1	5	1	40.225	75	5
B1	Dominant	None	Place	Deliver	before	5	1	5	2	76.2325	75	5
B1	Dominant	None	Place	Deliver	before	5	1	5	3	16.1	75	5
B1	Dominant	None	Place	Deliver	before	5	1	5	4	14.5675	75	5
B1	Dominant	None	Place	Deliver	before	5	1	5	5	60.5	75	5
B1	Dominant	None	Place	Deliver	before	5	1	5	6	18.775	75	5
B1	Dominant	None	Place	Deliver	before	5	1	5	7	28.8525	75	5
B1	Dominant	None	Place	Deliver	before	5	1	5	8	93.5375	75	5
B1	Dominant	None	Place	Deliver	before	5	2	1	1	70.325	75	6
B1	Dominant	None	Place	Deliver	before	5	2	1	2	28.05	75	6
B1	Dominant	None	Place	Deliver	before	5	2	1	3	45.7275	75	6
B1	Dominant	None	Place	Deliver	before	5	2	1	4	51.7325	75	6
B1	Dominant	None	Place	Deliver	before	5	2	1	5	24	75	6
B1	Dominant	None	Place	Deliver	before	5	2	1	6	32.7125	75	6
B1	Dominant	None	Place	Deliver	before	5	2	1	7	7.315	75	6
B1	Dominant	None	Place	Deliver	before	5	2	1	8	27.2625	75	6
B1	Dominant	None	Place	Deliver	before	5	2	2	1	54.25	75	7
B1	Dominant	None	Place	Deliver	before	5	2	2	2	44.7275	75	7
B1	Dominant	None	Place	Deliver	before	5	2	2	3	41.2625	75	7
B1	Dominant	None	Place	Deliver	before	5	2	2	4	99.78	75	7
B1	Dominant	None	Place	Deliver	before	5	2	2	5	51.875	75	7
B1	Dominant	None	Place	Deliver	before	5	2	2	6	36.0225	75	7
B1	Dominant	None	Place	Deliver	before	5	2	2	7	45.265	75	7
B1	Dominant	None	Place	Deliver	before	5	2	2	8	10.2825	75	7
B1	Dominant	None	Place	Deliver	before	5	2	3	1	22.525	75	8
B1	Dominant	None	Place	Deliver	before	5	2	3	2	19.5	75	8
B1	Dominant	None	Place	Deliver	before	5	2	3	3	55.5325	75	8
B1	Dominant	None	Place	Deliver	before	5	2	3	4	26.225	75	8
B1	Dominant	None	Place	Deliver	before	5	2	3	5	15.2	75	8
B1	Dominant	None	Place	Deliver	before	5	2	3	6	73.7	75	8
B1	Dominant	None	Place	Deliver	before	5	2	3	7	75.5125	75	8
B1	Dominant	None	Place	Deliver	before	5	2	3	8	56.335	75	8
B1	Dominant	None	Place	Deliver	before	5	2	4	1	23.75	75	9
B1	Dominant	None	Place	Deliver	before	5	2	4	2	6.3	75	9
B1	Dominant	None	Place	Deliver	before	5	2	4	3	13.195	75	9
B1	Dominant	None	Place	Deliver	before	5	2	4	4	30.5025	75	9
B1	Dominant	None	Place	Deliver	before	5	2	4	5	25.8	75	9
B1	Dominant	None	Place	Deliver	before	5	2	4	6	9.475	75	9
B1	Dominant	None	Place	Deliver	before	5	2	4	7	36.4825	75	9
B1	Dominant	None	Place	Deliver	before	5	2	4	8	47.84	75	9
B1	Dominant	None	Place	Deliver	before	5	2	5	1	25.775	75	10
B1	Dominant	None	Place	Deliver	before	5	2	5	2	30	75	10
B1	Dominant	None	Place	Deliver	before	5	2	5	3	4.3675	75	10
B1	Dominant	None	Place	Deliver	before	5	2	5	4	69.75	75	10
B1	Dominant	None	Place	Deliver	before	5	2	5	5	28.25	75	10
B1	Dominant	None	Place	Deliver	before	5	2	5	6	9.975	75	10
B1	Dominant	None	Place	Deliver	before	5	2	5	7	76.82	75	10
B1	Dominant	None	Place	Deliver	before	5	2	5	8	118.01	75	10
B1	Dominant	None	Place	Deliver	before	5	3	1	1	46.75	75	11
B1	Dominant	None	Place	Deliver	before	5	3	1	2	21.25	75	11
B1	Dominant	None	Place	Deliver	before	5	3	1	3	27.2325	75	11
B1	Dominant	None	Place	Deliver	before	5	3	1	4	47.995	75	11
B1	Dominant	None	Place	Deliver	before	5	3	1	5	26.125	75	11
B1	Dominant	None	Place	Deliver	before	5	3	1	6	51.99	75	11
B1	Dominant	None	Place	Deliver	before	5	3	1	7	31.4225	75	11
B1	Dominant	None	Place	Deliver	before	5	3	1	8	87.0275	75	11
B1	Dominant	None	Place	Deliver	before	5	3	2	1	52	75	12
B1	Dominant	None	Place	Deliver	before	5	3	2	2	37.48	75	12
B1	Dominant	None	Place	Deliver	before	5	3	2	3	42.5025	75	12
B1	Dominant	None	Place	Deliver	before	5	3	2	4	54.51	75	12
B1	Dominant	None	Place	Deliver	before	5	3	2	5	36.5	75	12
B1	Dominant	None	Place	Deliver	before	5	3	2	6	28.6975	75	12
B1	Dominant	None	Place	Deliver	before	5	3	2	7	58.735	75	12
B1	Dominant	None	Place	Deliver	before	5	3	2	8	115.94	75	12
B1	Dominant	None	Place	Deliver	before	5	3	3	1	54	75	13
B1	Dominant	None	Place	Deliver	before	5	3	3	2	18.315	75	13
B1	Dominant	None	Place	Deliver	before	5	3	3	3	43.3375	75	13
B1	Dominant	None	Place	Deliver	before	5	3	3	4	156.562	75	13
B1	Dominant	None	Place	Deliver	before	5	3	3	5	25.725	75	13
B1	Dominant	None	Place	Deliver	before	5	3	3	6	38.98	75	13
B1	Dominant	None	Place	Deliver	before	5	3	3	7	3.26	75	13
B1	Dominant	None	Place	Deliver	before	5	3	3	8	31.6425	75	13
B1	Dominant	None	Place	Deliver	before	5	3	4	1	50.975	75	14
B1	Dominant	None	Place	Deliver	before	5	3	4	2	93.0025	75	14
B1	Dominant	None	Place	Deliver	before	5	3	4	3	48.3	75	14
B1	Dominant	None	Place	Deliver	before	5	3	4	4	29.75	75	14
B1	Dominant	None	Place	Deliver	before	5	3	4	5	60.065	75	14
B1	Dominant	None	Place	Deliver	before	5	3	4	6	9.47	75	14
B1	Dominant	None	Place	Deliver	before	5	3	4	7	18.7525	75	14
B1	Dominant	None	Place	Deliver	before	5	3	4	8	48.5225	75	14
B1	Dominant	None	Place	Deliver	before	5	3	5	1	19.5	75	15
B1	Dominant	None	Place	Deliver	before	5	3	5	2	85.29	75	15
B1	Dominant	None	Place	Deliver	before	5	3	5	3	42.6425	75	15
B1	Dominant	None	Place	Deliver	before	5	3	5	4	4.435	75	15
B1	Dominant	None	Place	Deliver	before	5	3	5	5	88.2425	75	15
B1	Dominant	None	Place	Deliver	before	5	3	5	6	62.225	75	15
B1	Dominant	None	Place	Deliver	before	5	3	5	7	35.335	75	15
B1	Dominant	None	Place	Deliver	before	5	3	5	8	114.802	75	15
B1	Dominant	None	Place	Deliver	before	5	4	1	1	54.325	75	16
B1	Dominant	None	Place	Deliver	before	5	4	1	2	50.485	75	16
B1	Dominant	None	Place	Deliver	before	5	4	1	3	40.75	75	16
B1	Dominant	None	Place	Deliver	before	5	4	1	4	65.7075	75	16
B1	Dominant	None	Place	Deliver	before	5	4	1	5	61.6925	75	16
B1	Dominant	None	Place	Deliver	before	5	4	1	6	51.485	75	16
B1	Dominant	None	Place	Deliver	before	5	4	1	7	17.0425	75	16
B1	Dominant	None	Place	Deliver	before	5	4	1	8	23.3	75	16
B1	Dominant	None	Place	Deliver	before	5	4	2	1	30.725	75	17
B1	Dominant	None	Place	Deliver	before	5	4	2	2	45.9975	75	17
B1	Dominant	None	Place	Deliver	before	5	4	2	3	58.2875	75	17
B1	Dominant	None	Place	Deliver	before	5	4	2	4	17.355	75	17
B1	Dominant	None	Place	Deliver	before	5	4	2	5	88.255	75	17
B1	Dominant	None	Place	Deliver	before	5	4	2	6	56.22	75	17
B1	Dominant	None	Place	Deliver	before	5	4	2	7	13.05	75	17
B1	Dominant	None	Place	Deliver	before	5	4	2	8	35.95	75	17
B1	Dominant	None	Place	Deliver	before	5	4	3	1	11.975	75	18
B1	Dominant	None	Place	Deliver	before	5	4	3	2	18.5	75	18
B1	Dominant	None	Place	Deliver	before	5	4	3	3	44.76	75	18
B1	Dominant	None	Place	Deliver	before	5	4	3	4	19.75	75	18
B1	Dominant	None	Place	Deliver	before	5	4	3	5	45.25	75	18
B1	Dominant	None	Place	Deliver	before	5	4	3	6	289.99	75	18
B1	Dominant	None	Place	Deliver	before	5	4	3	7	46.7925	75	18
B1	Dominant	None	Place	Deliver	before	5	4	3	8	21.5225	75	18
B1	Dominant	None	Place	Deliver	before	5	4	4	1	43.555	75	19
B1	Dominant	None	Place	Deliver	before	5	4	4	2	50.265	75	19
B1	Dominant	None	Place	Deliver	before	5	4	4	3	55.475	75	19
B1	Dominant	None	Place	Deliver	before	5	4	4	4	40.45	75	19
B1	Dominant	None	Place	Deliver	before	5	4	4	5	11.29	75	19
B1	Dominant	None	Place	Deliver	before	5	4	4	6	28.49	75	19
B1	Dominant	None	Place	Deliver	before	5	4	4	7	95.4775	75	19
B1	Dominant	None	Place	Deliver	before	5	4	4	8	32.725	75	19
B1	Dominant	None	Place	Deliver	before	5	4	5	1	55.225	75	20
B1	Dominant	None	Place	Deliver	before	5	4	5	2	36.025	75	20
B1	Dominant	None	Place	Deliver	before	5	4	5	3	56.7525	75	20
B1	Dominant	None	Place	Deliver	before	5	4	5	4	25.255	75	20
B1	Dominant	None	Place	Deliver	before	5	4	5	5	10.825	75	20
B1	Dominant	None	Place	Deliver	before	5	4	5	6	98.0075	75	20
B1	Dominant	None	Place	Deliver	before	5	4	5	7	52.51	75	20
B1	Dominant	None	Place	Deliver	before	5	4	5	8	3.295	75	20
B1	Dominant	None	Place	Deliver	before	6	1	1	1	16.18	75	1
B1	Dominant	None	Place	Deliver	before	6	1	1	2	26.52	75	1
B1	Dominant	None	Place	Deliver	before	6	1	1	3	47.555	75	1
B1	Dominant	None	Place	Deliver	before	6	1	1	4	10.9975	75	1
B1	Dominant	None	Place	Deliver	before	6	1	1	5	24.5	75	1
B1	Dominant	None	Place	Deliver	before	6	1	1	6	34.0075	75	1
B1	Dominant	None	Place	Deliver	before	6	1	1	7	10.775	75	1
B1	Dominant	None	Place	Deliver	before	6	1	1	8	8.925	75	1
B1	Dominant	None	Place	Deliver	before	6	1	2	1	47.9975	75	2
B1	Dominant	None	Place	Deliver	before	6	1	2	2	7.77	75	2
B1	Dominant	None	Place	Deliver	before	6	1	2	3	14.0075	75	2
B1	Dominant	None	Place	Deliver	before	6	1	2	4	5.495	75	2
B1	Dominant	None	Place	Deliver	before	6	1	2	5	17.775	75	2
B1	Dominant	None	Place	Deliver	before	6	1	2	6	42	75	2
B1	Dominant	None	Place	Deliver	before	6	1	2	7	1.775	75	2
B1	Dominant	None	Place	Deliver	before	6	1	2	8	53	75	2
B1	Dominant	None	Place	Deliver	before	6	1	3	1	3.275	75	3
B1	Dominant	None	Place	Deliver	before	6	1	3	2	32.2925	75	3
B1	Dominant	None	Place	Deliver	before	6	1	3	3	42.635	75	3
B1	Dominant	None	Place	Deliver	before	6	1	3	4	16.755	75	3
B1	Dominant	None	Place	Deliver	before	6	1	3	5	14.5425	75	3
B1	Dominant	None	Place	Deliver	before	6	1	3	6	8.275	75	3
B1	Dominant	None	Place	Deliver	before	6	1	3	7	4.97	75	3
B1	Dominant	None	Place	Deliver	before	6	1	3	8	2.525	75	3
B1	Dominant	None	Place	Deliver	before	6	1	4	1	13.975	75	4
B1	Dominant	None	Place	Deliver	before	6	1	4	2	83.5	75	4
B1	Dominant	None	Place	Deliver	before	6	1	4	3	58.745	75	4
B1	Dominant	None	Place	Deliver	before	6	1	4	4	14.7925	75	4
B1	Dominant	None	Place	Deliver	before	6	1	4	5	33.3575	75	4
B1	Dominant	None	Place	Deliver	before	6	1	4	6	36.79	75	4
B1	Dominant	None	Place	Deliver	before	6	1	4	7	10.015	75	4
B1	Dominant	None	Place	Deliver	before	6	1	4	8	2.525	75	4
B1	Dominant	None	Place	Deliver	before	6	1	5	1	21.885	75	5
B1	Dominant	None	Place	Deliver	before	6	1	5	2	78.215	75	5
B1	Dominant	None	Place	Deliver	before	6	1	5	3	7.255	75	5
B1	Dominant	None	Place	Deliver	before	6	1	5	4	55.9575	75	5
B1	Dominant	None	Place	Deliver	before	6	1	5	5	34.15	75	5
B1	Dominant	None	Place	Deliver	before	6	1	5	6	31.25	75	5
B1	Dominant	None	Place	Deliver	before	6	1	5	7	22.1	75	5
B1	Dominant	None	Place	Deliver	before	6	1	5	8	36.45	75	5
B1	Dominant	None	Place	Deliver	before	6	2	1	1	28.045	75	6
B1	Dominant	None	Place	Deliver	before	6	2	1	2	33.475	75	6
B1	Dominant	None	Place	Deliver	before	6	2	1	3	22.0375	75	6
B1	Dominant	None	Place	Deliver	before	6	2	1	4	29.255	75	6
B1	Dominant	None	Place	Deliver	before	6	2	1	5	19.995	75	6
B1	Dominant	None	Place	Deliver	before	6	2	1	6	16.975	75	6
B1	Dominant	None	Place	Deliver	before	6	2	1	7	32.45	75	6
B1	Dominant	None	Place	Deliver	before	6	2	1	8	22.25	75	6
B1	Dominant	None	Place	Deliver	before	6	2	2	1	292.998	75	7
B1	Dominant	None	Place	Deliver	before	6	2	2	2	1.505	75	7
B1	Dominant	None	Place	Deliver	before	6	2	2	3	16.22	75	7
B1	Dominant	None	Place	Deliver	before	6	2	2	4	9.1875	75	7
B1	Dominant	None	Place	Deliver	before	6	2	2	5	12.5025	75	7
B1	Dominant	None	Place	Deliver	before	6	2	2	6	45.175	75	7
B1	Dominant	None	Place	Deliver	before	6	2	2	7	23.2525	75	7
B1	Dominant	None	Place	Deliver	before	6	2	2	8	10.2	75	7
B1	Dominant	None	Place	Deliver	before	6	2	3	1	30.31	75	8
B1	Dominant	None	Place	Deliver	before	6	2	3	2	47.04	75	8
B1	Dominant	None	Place	Deliver	before	6	2	3	3	26.5025	75	8
B1	Dominant	None	Place	Deliver	before	6	2	3	4	54.4925	75	8
B1	Dominant	None	Place	Deliver	before	6	2	3	5	19.355	75	8
B1	Dominant	None	Place	Deliver	before	6	2	3	6	33.5	75	8
B1	Dominant	None	Place	Deliver	before	6	2	3	7	48.8125	75	8
B1	Dominant	None	Place	Deliver	before	6	2	3	8	39	75	8
B1	Dominant	None	Place	Deliver	before	6	2	4	1	60.5	75	9
B1	Dominant	None	Place	Deliver	before	6	2	4	2	56.25	75	9
B1	Dominant	None	Place	Deliver	before	6	2	4	3	46.48	75	9
B1	Dominant	None	Place	Deliver	before	6	2	4	4	49.945	75	9
B1	Dominant	None	Place	Deliver	before	6	2	4	5	13.27	75	9
B1	Dominant	None	Place	Deliver	before	6	2	4	6	1.7	75	9
B1	Dominant	None	Place	Deliver	before	6	2	4	7	8.725	75	9
B1	Dominant	None	Place	Deliver	before	6	2	4	8	14.2	75	9
B1	Dominant	None	Place	Deliver	before	6	2	5	1	43.0125	75	10
B1	Dominant	None	Place	Deliver	before	6	2	5	2	7.735	75	10
B1	Dominant	None	Place	Deliver	before	6	2	5	3	80.475	75	10
B1	Dominant	None	Place	Deliver	before	6	2	5	4	22.2425	75	10
B1	Dominant	None	Place	Deliver	before	6	2	5	5	22.7725	75	10
B1	Dominant	None	Place	Deliver	before	6	2	5	6	5.5	75	10
B1	Dominant	None	Place	Deliver	before	6	2	5	7	18.75	75	10
B1	Dominant	None	Place	Deliver	before	6	2	5	8	11.975	75	10
B1	Dominant	None	Place	Deliver	before	6	3	1	1	4.2125	75	11
B1	Dominant	None	Place	Deliver	before	6	3	1	2	54.25	75	11
B1	Dominant	None	Place	Deliver	before	6	3	1	3	44.2075	75	11
B1	Dominant	None	Place	Deliver	before	6	3	1	4	42.2525	75	11
B1	Dominant	None	Place	Deliver	before	6	3	1	5	40.95	75	11
B1	Dominant	None	Place	Deliver	before	6	3	1	6	67.925	75	11
B1	Dominant	None	Place	Deliver	before	6	3	1	7	26.5	75	11
B1	Dominant	None	Place	Deliver	before	6	3	1	8	15.95	75	11
B1	Dominant	None	Place	Deliver	before	6	3	2	1	51.14	75	12
B1	Dominant	None	Place	Deliver	before	6	3	2	2	47.4875	75	12
B1	Dominant	None	Place	Deliver	before	6	3	2	3	31.46	75	12
B1	Dominant	None	Place	Deliver	before	6	3	2	4	34.6025	75	12
B1	Dominant	None	Place	Deliver	before	6	3	2	5	44.22	75	12
B1	Dominant	None	Place	Deliver	before	6	3	2	6	13.025	75	12
B1	Dominant	None	Place	Deliver	before	6	3	2	7	8.65	75	12
B1	Dominant	None	Place	Deliver	before	6	3	2	8	9.5	75	12
B1	Dominant	None	Place	Deliver	before	6	3	3	1	2.255	75	13
B1	Dominant	None	Place	Deliver	before	6	3	3	2	23.6925	75	13
B1	Dominant	None	Place	Deliver	before	6	3	3	3	69.535	75	13
B1	Dominant	None	Place	Deliver	before	6	3	3	4	22.4075	75	13
B1	Dominant	None	Place	Deliver	before	6	3	3	5	13.7	75	13
B1	Dominant	None	Place	Deliver	before	6	3	3	6	49	75	13
B1	Dominant	None	Place	Deliver	before	6	3	3	7	2.5	75	13
B1	Dominant	None	Place	Deliver	before	6	3	3	8	34.225	75	13
B1	Dominant	None	Place	Deliver	before	6	3	4	1	96.48	75	14
B1	Dominant	None	Place	Deliver	before	6	3	4	2	79.9675	75	14
B1	Dominant	None	Place	Deliver	before	6	3	4	3	33.5125	75	14
B1	Dominant	None	Place	Deliver	before	6	3	4	4	68.1325	75	14
B1	Dominant	None	Place	Deliver	before	6	3	4	5	66.27	75	14
B1	Dominant	None	Place	Deliver	before	6	3	4	6	47.775	75	14
B1	Dominant	None	Place	Deliver	before	6	3	4	7	12.725	75	14
B1	Dominant	None	Place	Deliver	before	6	3	4	8	9.75	75	14
B1	Dominant	None	Place	Deliver	before	6	3	5	1	9.2425	75	15
B1	Dominant	None	Place	Deliver	before	6	3	5	2	51.7775	75	15
B1	Dominant	None	Place	Deliver	before	6	3	5	3	69.51	75	15
B1	Dominant	None	Place	Deliver	before	6	3	5	4	53.2475	75	15
B1	Dominant	None	Place	Deliver	before	6	3	5	5	6.775	75	15
B1	Dominant	None	Place	Deliver	before	6	3	5	6	2.75	75	15
B1	Dominant	None	Place	Deliver	before	6	3	5	7	4.25	75	15
B1	Dominant	None	Place	Deliver	before	6	3	5	8	17.55	75	15
B1	Dominant	None	Place	Deliver	before	6	4	1	1	23.9975	75	16
B1	Dominant	None	Place	Deliver	before	6	4	1	2	7.985	75	16
B1	Dominant	None	Place	Deliver	before	6	4	1	3	49.5425	75	16
B1	Dominant	None	Place	Deliver	before	6	4	1	4	17.0225	75	16
B1	Dominant	None	Place	Deliver	before	6	4	1	5	50.5	75	16
B1	Dominant	None	Place	Deliver	before	6	4	1	6	28.5	75	16
B1	Dominant	None	Place	Deliver	before	6	4	1	7	54	75	16
B1	Dominant	None	Place	Deliver	before	6	4	1	8	17.75	75	16
B1	Dominant	None	Place	Deliver	before	6	4	2	1	289.973	75	17
B1	Dominant	None	Place	Deliver	before	6	4	2	2	60.0375	75	17
B1	Dominant	None	Place	Deliver	before	6	4	2	3	61.0125	75	17
B1	Dominant	None	Place	Deliver	before	6	4	2	4	43.78	75	17
B1	Dominant	None	Place	Deliver	before	6	4	2	5	17.2	75	17
B1	Dominant	None	Place	Deliver	before	6	4	2	6	32.5	75	17
B1	Dominant	None	Place	Deliver	before	6	4	2	7	7.275	75	17
B1	Dominant	None	Place	Deliver	before	6	4	2	8	10.3	75	17
B1	Dominant	None	Place	Deliver	before	6	4	3	1	96.635	75	18
B1	Dominant	None	Place	Deliver	before	6	4	3	2	84.5075	75	18
B1	Dominant	None	Place	Deliver	before	6	4	3	3	48.73	75	18
B1	Dominant	None	Place	Deliver	before	6	4	3	4	43.26	75	18
B1	Dominant	None	Place	Deliver	before	6	4	3	5	149.275	75	18
B1	Dominant	None	Place	Deliver	before	6	4	3	6	140.007	75	18
B1	Dominant	None	Place	Deliver	before	6	4	3	7	120.725	75	18
B1	Dominant	None	Place	Deliver	before	6	4	3	8	101.525	75	18
B1	Dominant	None	Place	Deliver	before	6	4	4	1	46.735	75	19
B1	Dominant	None	Place	Deliver	before	6	4	4	2	25.4975	75	19
B1	Dominant	None	Place	Deliver	before	6	4	4	3	32.005	75	19
B1	Dominant	None	Place	Deliver	before	6	4	4	4	23.4125	75	19
B1	Dominant	None	Place	Deliver	before	6	4	4	5	40.6	75	19
B1	Dominant	None	Place	Deliver	before	6	4	4	6	14.05	75	19
B1	Dominant	None	Place	Deliver	before	6	4	4	7	34.125	75	19
B1	Dominant	None	Place	Deliver	before	6	4	4	8	13.75	75	19
B1	Dominant	None	Place	Deliver	before	6	4	5	1	51.775	75	20
B1	Dominant	None	Place	Deliver	before	6	4	5	2	52.745	75	20
B1	Dominant	None	Place	Deliver	before	6	4	5	3	39.0125	75	20
B1	Dominant	None	Place	Deliver	before	6	4	5	4	23.4375	75	20
B1	Dominant	None	Place	Deliver	before	6	4	5	5	29.5	75	20
B1	Dominant	None	Place	Deliver	before	6	4	5	6	4.5	75	20
B1	Dominant	None	Place	Deliver	before	6	4	5	7	29.7	75	20
B1	Dominant	None	Place	Deliver	before	6	4	5	8	22.3	75	20
B1	Dominant	None	Place	Deliver	before	1	1	1	1	212.27	50	1
B1	Dominant	None	Place	Deliver	before	1	1	1	2	80.7475	50	1
B1	Dominant	None	Place	Deliver	before	1	1	1	3	60.385	50	1
B1	Dominant	None	Place	Deliver	before	1	1	1	4	54.4825	50	1
B1	Dominant	None	Place	Deliver	before	1	1	1	5	32.4725	50	1
B1	Dominant	None	Place	Deliver	before	1	1	1	6	294.057	50	1
B1	Dominant	None	Place	Deliver	before	1	1	1	7	30	50	1
B1	Dominant	None	Place	Deliver	before	1	1	1	8	123.995	50	1
B1	Dominant	None	Place	Deliver	before	1	1	2	1	198.74	50	2
B1	Dominant	None	Place	Deliver	before	1	1	2	2	114.237	50	2
B1	Dominant	None	Place	Deliver	before	1	1	2	3	75.0325	50	2
B1	Dominant	None	Place	Deliver	before	1	1	2	4	233.5	50	2
B1	Dominant	None	Place	Deliver	before	1	1	2	5	299.998	50	2
B1	Dominant	None	Place	Deliver	before	1	1	2	6	95.5025	50	2
B1	Dominant	None	Place	Deliver	before	1	1	2	7	250.387	50	2
B1	Dominant	None	Place	Deliver	before	1	1	2	8	309.012	50	2
B1	Dominant	None	Place	Deliver	before	1	1	3	1	26.75	50	3
B1	Dominant	None	Place	Deliver	before	1	1	3	2	145.512	50	3
B1	Dominant	None	Place	Deliver	before	1	1	3	3	36.275	50	3
B1	Dominant	None	Place	Deliver	before	1	1	3	4	20	50	3
B1	Dominant	None	Place	Deliver	before	1	1	3	5	81.79	50	3
B1	Dominant	None	Place	Deliver	before	1	1	3	6	263.998	50	3
B1	Dominant	None	Place	Deliver	before	1	1	3	7	81.7525	50	3
B1	Dominant	None	Place	Deliver	before	1	1	3	8	318.973	50	3
B1	Dominant	None	Place	Deliver	before	1	1	4	1	331.72	50	4
B1	Dominant	None	Place	Deliver	before	1	1	4	2	127.08	50	4
B1	Dominant	None	Place	Deliver	before	1	1	4	3	79.0325	50	4
B1	Dominant	None	Place	Deliver	before	1	1	4	4	71.705	50	4
B1	Dominant	None	Place	Deliver	before	1	1	4	5	89.2575	50	4
B1	Dominant	None	Place	Deliver	before	1	1	4	6	85.9925	50	4
B1	Dominant	None	Place	Deliver	before	1	1	4	7	74.8	50	4
B1	Dominant	None	Place	Deliver	before	1	1	4	8	38.475	50	4
B1	Dominant	None	Place	Deliver	before	1	1	5	1	173.757	50	5
B1	Dominant	None	Place	Deliver	before	1	1	5	2	130.123	50	5
B1	Dominant	None	Place	Deliver	before	1	1	5	3	117.987	50	5
B1	Dominant	None	Place	Deliver	before	1	1	5	4	327.948	50	5
B1	Dominant	None	Place	Deliver	before	1	1	5	5	342.998	50	5
B1	Dominant	None	Place	Deliver	before	1	1	5	6	80.95	50	5
B1	Dominant	None	Place	Deliver	before	1	1	5	7	94.2475	50	5
B1	Dominant	None	Place	Deliver	before	1	1	5	8	34.025	50	5
B1	Dominant	None	Place	Deliver	before	1	2	1	1	85.995	50	6
B1	Dominant	None	Place	Deliver	before	1	2	1	2	48.975	50	6
B1	Dominant	None	Place	Deliver	before	1	2	1	3	81.875	50	6
B1	Dominant	None	Place	Deliver	before	1	2	1	4	69.99	50	6
B1	Dominant	None	Place	Deliver	before	1	2	1	5	228.007	50	6
B1	Dominant	None	Place	Deliver	before	1	2	1	6	40.025	50	6
B1	Dominant	None	Place	Deliver	before	1	2	1	7	48	50	6
B1	Dominant	None	Place	Deliver	before	1	2	1	8	38.775	50	6
B1	Dominant	None	Place	Deliver	before	1	2	2	1	186.982	50	7
B1	Dominant	None	Place	Deliver	before	1	2	2	2	97.28	50	7
B1	Dominant	None	Place	Deliver	before	1	2	2	3	77.4775	50	7
B1	Dominant	None	Place	Deliver	before	1	2	2	4	303.998	50	7
B1	Dominant	None	Place	Deliver	before	1	2	2	5	75.975	50	7
B1	Dominant	None	Place	Deliver	before	1	2	2	6	36.135	50	7
B1	Dominant	None	Place	Deliver	before	1	2	2	7	165.218	50	7
B1	Dominant	None	Place	Deliver	before	1	2	2	8	65.525	50	7
B1	Dominant	None	Place	Deliver	before	1	2	3	1	317.973	50	8
B1	Dominant	None	Place	Deliver	before	1	2	3	2	43.61	50	8
B1	Dominant	None	Place	Deliver	before	1	2	3	3	130.755	50	8
B1	Dominant	None	Place	Deliver	before	1	2	3	4	49.0425	50	8
B1	Dominant	None	Place	Deliver	before	1	2	3	5	321.048	50	8
B1	Dominant	None	Place	Deliver	before	1	2	3	6	68.2775	50	8
B1	Dominant	None	Place	Deliver	before	1	2	3	7	55.4	50	8
B1	Dominant	None	Place	Deliver	before	1	2	3	8	70.525	50	8
B1	Dominant	None	Place	Deliver	before	1	2	4	1	133.507	50	9
B1	Dominant	None	Place	Deliver	before	1	2	4	2	41	50	9
B1	Dominant	None	Place	Deliver	before	1	2	4	3	273.707	50	9
B1	Dominant	None	Place	Deliver	before	1	2	4	4	79.7975	50	9
B1	Dominant	None	Place	Deliver	before	1	2	4	5	300.998	50	9
B1	Dominant	None	Place	Deliver	before	1	2	4	6	99.51	50	9
B1	Dominant	None	Place	Deliver	before	1	2	4	7	149.975	50	9
B1	Dominant	None	Place	Deliver	before	1	2	4	8	301.023	50	9
B1	Dominant	None	Place	Deliver	before	1	2	5	1	75.255	50	10
B1	Dominant	None	Place	Deliver	before	1	2	5	2	292.997	50	10
B1	Dominant	None	Place	Deliver	before	1	2	5	3	317.973	50	10
B1	Dominant	None	Place	Deliver	before	1	2	5	4	67.225	50	10
B1	Dominant	None	Place	Deliver	before	1	2	5	5	53.275	50	10
B1	Dominant	None	Place	Deliver	before	1	2	5	6	66.2475	50	10
B1	Dominant	None	Place	Deliver	before	1	2	5	7	58.825	50	10
[truncated: 26,801 more rows]
