# Supplementary material for: Acute Loss of Tactile Input Leads to General Compensatory Changes in Eye–Hand Coordination during Object Manipulation
Source: eNeuro. 2025 Sep 25;12(9):ENEURO.0487-23.2025. doi: 10.1523/ENEURO.0487-23.2025 (PMC12494028; doi:10.1523/ENEURO.0487-23.2025)
Supplement: Extended Data — The file Code_and_Data.zip includes all code and data used to perform the analyses presented in this manuscript. The .R scripts contain the packages used and the filenames corresponding to the data and the structure of each model. Download Extended Data, ZIP file. [file eneuro-12-ENEURO.0487-23.2025-s014.zip › GazeIndex_LMM_table_ProgressBefore_RetrieveCollect_exp1.xlsx]

## Sheet: Sheet1
Condition	Block	Hand	Drug	Phase	Action	Subject	Round	mmDifference	Progress	Series	Trials	Series_in_block
ControlPre	B1	Dominant	None	Retrieve	Collect	1	1	5.45	100	1	1	1
ControlPre	B1	Dominant	None	Retrieve	Collect	1	1	11.195	100	1	2	1
ControlPre	B1	Dominant	None	Retrieve	Collect	1	1	100.767	100	1	3	1
ControlPre	B1	Dominant	None	Retrieve	Collect	1	1	4.895	100	1	4	1
ControlPre	B1	Dominant	None	Retrieve	Collect	1	1	28.6625	100	1	5	1
ControlPre	B1	Dominant	None	Retrieve	Collect	1	1	4.2625	100	1	6	1
ControlPre	B1	Dominant	None	Retrieve	Collect	1	1	4.4975	100	1	7	1
ControlPre	B1	Dominant	None	Retrieve	Collect	1	1	56.275	100	2	1	2
ControlPre	B1	Dominant	None	Retrieve	Collect	1	1	68.535	100	2	2	2
ControlPre	B1	Dominant	None	Retrieve	Collect	1	1	56.475	100	2	3	2
ControlPre	B1	Dominant	None	Retrieve	Collect	1	1	225.963	100	2	4	2
ControlPre	B1	Dominant	None	Retrieve	Collect	1	1	5.4975	100	2	5	2
ControlPre	B1	Dominant	None	Retrieve	Collect	1	1	14.5425	100	2	6	2
ControlPre	B1	Dominant	None	Retrieve	Collect	1	1	205.995	100	2	7	2
ControlPre	B1	Dominant	None	Retrieve	Collect	1	1	10.775	100	3	1	3
ControlPre	B1	Dominant	None	Retrieve	Collect	1	1	2.0075	100	3	2	3
ControlPre	B1	Dominant	None	Retrieve	Collect	1	1	75.5175	100	3	3	3
ControlPre	B1	Dominant	None	Retrieve	Collect	1	1	167.768	100	3	4	3
ControlPre	B1	Dominant	None	Retrieve	Collect	1	1	1.0075	100	3	5	3
ControlPre	B1	Dominant	None	Retrieve	Collect	1	1	29.5725	100	3	6	3
ControlPre	B1	Dominant	None	Retrieve	Collect	1	1	200.248	100	3	7	3
ControlPre	B1	Dominant	None	Retrieve	Collect	1	1	97.285	100	4	1	4
ControlPre	B1	Dominant	None	Retrieve	Collect	1	1	37.0025	100	4	2	4
ControlPre	B1	Dominant	None	Retrieve	Collect	1	1	4.5	100	4	3	4
ControlPre	B1	Dominant	None	Retrieve	Collect	1	1	42.0025	100	4	4	4
ControlPre	B1	Dominant	None	Retrieve	Collect	1	1	52.7675	100	4	5	4
ControlPre	B1	Dominant	None	Retrieve	Collect	1	1	1.53	100	4	6	4
ControlPre	B1	Dominant	None	Retrieve	Collect	1	1	41.51	100	4	7	4
ControlPre	B1	Dominant	None	Retrieve	Collect	1	1	18.75	100	5	1	5
ControlPre	B1	Dominant	None	Retrieve	Collect	1	1	22.245	100	5	2	5
ControlPre	B1	Dominant	None	Retrieve	Collect	1	1	23.025	100	5	3	5
ControlPre	B1	Dominant	None	Retrieve	Collect	1	1	16.37	100	5	4	5
ControlPre	B1	Dominant	None	Retrieve	Collect	1	1	24.315	100	5	5	5
ControlPre	B1	Dominant	None	Retrieve	Collect	1	1	62.8075	100	5	6	5
ControlPre	B1	Dominant	None	Retrieve	Collect	1	1	26.115	100	5	7	5
ControlPre	B1	Dominant	None	Retrieve	Collect	1	2	10.5	100	1	1	6
ControlPre	B1	Dominant	None	Retrieve	Collect	1	2	10.9825	100	1	2	6
ControlPre	B1	Dominant	None	Retrieve	Collect	1	2	46.755	100	1	3	6
ControlPre	B1	Dominant	None	Retrieve	Collect	1	2	25.47	100	1	4	6
ControlPre	B1	Dominant	None	Retrieve	Collect	1	2	86	100	1	5	6
ControlPre	B1	Dominant	None	Retrieve	Collect	1	2	39.38	100	1	6	6
ControlPre	B1	Dominant	None	Retrieve	Collect	1	2	47.76	100	1	7	6
ControlPre	B1	Dominant	None	Retrieve	Collect	1	2	9.5	100	2	1	7
ControlPre	B1	Dominant	None	Retrieve	Collect	1	2	35.535	100	2	2	7
ControlPre	B1	Dominant	None	Retrieve	Collect	1	2	30.7875	100	2	3	7
ControlPre	B1	Dominant	None	Retrieve	Collect	1	2	45.0125	100	2	4	7
ControlPre	B1	Dominant	None	Retrieve	Collect	1	2	6.7125	100	2	5	7
ControlPre	B1	Dominant	None	Retrieve	Collect	1	2	49.2525	100	2	6	7
ControlPre	B1	Dominant	None	Retrieve	Collect	1	2	42.75	100	2	7	7
ControlPre	B1	Dominant	None	Retrieve	Collect	1	2	0.975	100	3	1	8
ControlPre	B1	Dominant	None	Retrieve	Collect	1	2	58.2575	100	3	2	8
ControlPre	B1	Dominant	None	Retrieve	Collect	1	2	17.26	100	3	3	8
ControlPre	B1	Dominant	None	Retrieve	Collect	1	2	56.5075	100	3	4	8
ControlPre	B1	Dominant	None	Retrieve	Collect	1	2	191.518	100	3	5	8
ControlPre	B1	Dominant	None	Retrieve	Collect	1	2	53.755	100	3	6	8
ControlPre	B1	Dominant	None	Retrieve	Collect	1	2	50.995	100	3	7	8
ControlPre	B1	Dominant	None	Retrieve	Collect	1	2	12.475	100	4	1	9
ControlPre	B1	Dominant	None	Retrieve	Collect	1	2	11.7475	100	4	2	9
ControlPre	B1	Dominant	None	Retrieve	Collect	1	2	48.7425	100	4	3	9
ControlPre	B1	Dominant	None	Retrieve	Collect	1	2	177.502	100	4	4	9
ControlPre	B1	Dominant	None	Retrieve	Collect	1	2	59.7375	100	4	5	9
ControlPre	B1	Dominant	None	Retrieve	Collect	1	2	52.5025	100	4	6	9
ControlPre	B1	Dominant	None	Retrieve	Collect	1	2	70.745	100	4	7	9
ControlPre	B1	Dominant	None	Retrieve	Collect	1	2	53.775	100	5	1	10
ControlPre	B1	Dominant	None	Retrieve	Collect	1	2	19.2625	100	5	2	10
ControlPre	B1	Dominant	None	Retrieve	Collect	1	2	10.3075	100	5	3	10
ControlPre	B1	Dominant	None	Retrieve	Collect	1	2	41.24	100	5	4	10
ControlPre	B1	Dominant	None	Retrieve	Collect	1	2	36.7775	100	5	5	10
ControlPre	B1	Dominant	None	Retrieve	Collect	1	2	34.775	100	5	6	10
ControlPre	B1	Dominant	None	Retrieve	Collect	1	2	95.72	100	5	7	10
ControlPre	B1	Dominant	None	Retrieve	Collect	1	3	9.715	100	1	1	11
ControlPre	B1	Dominant	None	Retrieve	Collect	1	3	7.995	100	1	2	11
ControlPre	B1	Dominant	None	Retrieve	Collect	1	3	11.395	100	1	3	11
ControlPre	B1	Dominant	None	Retrieve	Collect	1	3	98.505	100	1	4	11
ControlPre	B1	Dominant	None	Retrieve	Collect	1	3	202.968	100	1	5	11
ControlPre	B1	Dominant	None	Retrieve	Collect	1	3	47.205	100	1	6	11
ControlPre	B1	Dominant	None	Retrieve	Collect	1	3	17.745	100	1	7	11
ControlPre	B1	Dominant	None	Retrieve	Collect	1	3	72	100	2	1	12
ControlPre	B1	Dominant	None	Retrieve	Collect	1	3	86.515	100	2	2	12
ControlPre	B1	Dominant	None	Retrieve	Collect	1	3	17.28	100	2	3	12
ControlPre	B1	Dominant	None	Retrieve	Collect	1	3	35.7475	100	2	4	12
ControlPre	B1	Dominant	None	Retrieve	Collect	1	3	7.7625	100	2	5	12
ControlPre	B1	Dominant	None	Retrieve	Collect	1	3	2.5	100	2	6	12
ControlPre	B1	Dominant	None	Retrieve	Collect	1	3	47.4925	100	2	7	12
ControlPre	B1	Dominant	None	Retrieve	Collect	1	3	3.5	100	3	1	13
ControlPre	B1	Dominant	None	Retrieve	Collect	1	3	84.52	100	3	2	13
ControlPre	B1	Dominant	None	Retrieve	Collect	1	3	10.5275	100	3	3	13
ControlPre	B1	Dominant	None	Retrieve	Collect	1	3	54.825	100	3	4	13
ControlPre	B1	Dominant	None	Retrieve	Collect	1	3	6.765	100	3	5	13
ControlPre	B1	Dominant	None	Retrieve	Collect	1	3	34.7375	100	3	6	13
ControlPre	B1	Dominant	None	Retrieve	Collect	1	3	38.005	100	3	7	13
ControlPre	B1	Dominant	None	Retrieve	Collect	1	3	3.125	100	4	1	14
ControlPre	B1	Dominant	None	Retrieve	Collect	1	3	8.9875	100	4	2	14
ControlPre	B1	Dominant	None	Retrieve	Collect	1	3	3.265	100	4	3	14
ControlPre	B1	Dominant	None	Retrieve	Collect	1	3	2.985	100	4	4	14
ControlPre	B1	Dominant	None	Retrieve	Collect	1	3	16.6925	100	4	5	14
ControlPre	B1	Dominant	None	Retrieve	Collect	1	3	54.76	100	4	6	14
ControlPre	B1	Dominant	None	Retrieve	Collect	1	3	1.47	100	4	7	14
ControlPre	B1	Dominant	None	Retrieve	Collect	1	3	10.2525	100	5	1	15
ControlPre	B1	Dominant	None	Retrieve	Collect	1	3	10.78	100	5	2	15
ControlPre	B1	Dominant	None	Retrieve	Collect	1	3	17.5075	100	5	3	15
ControlPre	B1	Dominant	None	Retrieve	Collect	1	3	64.3275	100	5	4	15
ControlPre	B1	Dominant	None	Retrieve	Collect	1	3	113.22	100	5	5	15
ControlPre	B1	Dominant	None	Retrieve	Collect	1	3	57.4925	100	5	6	15
ControlPre	B1	Dominant	None	Retrieve	Collect	1	3	115.502	100	5	7	15
ControlPre	B1	Dominant	None	Retrieve	Collect	1	4	4.475	100	1	1	16
ControlPre	B1	Dominant	None	Retrieve	Collect	1	4	4.98	100	1	2	16
ControlPre	B1	Dominant	None	Retrieve	Collect	1	4	14.98	100	1	3	16
ControlPre	B1	Dominant	None	Retrieve	Collect	1	4	68.755	100	1	4	16
ControlPre	B1	Dominant	None	Retrieve	Collect	1	4	2.48	100	1	5	16
ControlPre	B1	Dominant	None	Retrieve	Collect	1	4	1.76	100	1	6	16
ControlPre	B1	Dominant	None	Retrieve	Collect	1	4	9.2725	100	1	7	16
ControlPre	B1	Dominant	None	Retrieve	Collect	1	4	10.025	100	2	1	17
ControlPre	B1	Dominant	None	Retrieve	Collect	1	4	1.2575	100	2	2	17
ControlPre	B1	Dominant	None	Retrieve	Collect	1	4	48.84	100	2	3	17
ControlPre	B1	Dominant	None	Retrieve	Collect	1	4	16.505	100	2	4	17
ControlPre	B1	Dominant	None	Retrieve	Collect	1	4	49.0125	100	2	5	17
ControlPre	B1	Dominant	None	Retrieve	Collect	1	4	202.788	100	2	6	17
ControlPre	B1	Dominant	None	Retrieve	Collect	1	4	56	100	2	7	17
ControlPre	B1	Dominant	None	Retrieve	Collect	1	4	3.5	100	3	1	18
ControlPre	B1	Dominant	None	Retrieve	Collect	1	4	8.3575	100	3	2	18
ControlPre	B1	Dominant	None	Retrieve	Collect	1	4	4.11	100	3	3	18
ControlPre	B1	Dominant	None	Retrieve	Collect	1	4	172.755	100	3	4	18
ControlPre	B1	Dominant	None	Retrieve	Collect	1	4	3.0175	100	3	5	18
ControlPre	B1	Dominant	None	Retrieve	Collect	1	4	200.998	100	3	6	18
ControlPre	B1	Dominant	None	Retrieve	Collect	1	4	106.165	100	3	7	18
ControlPre	B1	Dominant	None	Retrieve	Collect	1	4	13.775	100	4	1	19
ControlPre	B1	Dominant	None	Retrieve	Collect	1	4	1.7475	100	4	2	19
ControlPre	B1	Dominant	None	Retrieve	Collect	1	4	8.45	100	4	3	19
ControlPre	B1	Dominant	None	Retrieve	Collect	1	4	8.48	100	4	4	19
ControlPre	B1	Dominant	None	Retrieve	Collect	1	4	21.4925	100	4	5	19
ControlPre	B1	Dominant	None	Retrieve	Collect	1	4	128.278	100	4	6	19
ControlPre	B1	Dominant	None	Retrieve	Collect	1	4	35.8025	100	4	7	19
ControlPre	B1	Dominant	None	Retrieve	Collect	1	4	17.475	100	5	1	20
ControlPre	B1	Dominant	None	Retrieve	Collect	1	4	2.1525	100	5	2	20
ControlPre	B1	Dominant	None	Retrieve	Collect	1	4	11.755	100	5	3	20
ControlPre	B1	Dominant	None	Retrieve	Collect	1	4	6.275	100	5	4	20
ControlPre	B1	Dominant	None	Retrieve	Collect	1	4	5.29	100	5	5	20
ControlPre	B1	Dominant	None	Retrieve	Collect	1	4	64.5975	100	5	6	20
ControlPre	B1	Dominant	None	Retrieve	Collect	1	4	17.2675	100	5	7	20
ControlPre	B1	Dominant	None	Retrieve	Collect	2	1	7.215	100	1	1	1
ControlPre	B1	Dominant	None	Retrieve	Collect	2	1	11.7325	100	1	2	1
ControlPre	B1	Dominant	None	Retrieve	Collect	2	1	16.025	100	1	3	1
ControlPre	B1	Dominant	None	Retrieve	Collect	2	1	10.4975	100	1	4	1
ControlPre	B1	Dominant	None	Retrieve	Collect	2	1	14.7625	100	1	5	1
ControlPre	B1	Dominant	None	Retrieve	Collect	2	1	12.5	100	1	6	1
ControlPre	B1	Dominant	None	Retrieve	Collect	2	1	8.7625	100	1	7	1
ControlPre	B1	Dominant	None	Retrieve	Collect	2	1	179.012	100	2	1	2
ControlPre	B1	Dominant	None	Retrieve	Collect	2	1	9.965	100	2	2	2
ControlPre	B1	Dominant	None	Retrieve	Collect	2	1	14.05	100	2	3	2
ControlPre	B1	Dominant	None	Retrieve	Collect	2	1	169.042	100	2	4	2
ControlPre	B1	Dominant	None	Retrieve	Collect	2	1	56.7225	100	2	5	2
ControlPre	B1	Dominant	None	Retrieve	Collect	2	1	77.4925	100	2	6	2
ControlPre	B1	Dominant	None	Retrieve	Collect	2	1	24.475	100	2	7	2
ControlPre	B1	Dominant	None	Retrieve	Collect	2	1	26.8525	100	3	1	3
ControlPre	B1	Dominant	None	Retrieve	Collect	2	1	26.2125	100	3	2	3
ControlPre	B1	Dominant	None	Retrieve	Collect	2	1	11.7575	100	3	3	3
ControlPre	B1	Dominant	None	Retrieve	Collect	2	1	43.4975	100	3	4	3
ControlPre	B1	Dominant	None	Retrieve	Collect	2	1	23.7	100	3	5	3
ControlPre	B1	Dominant	None	Retrieve	Collect	2	1	25.7325	100	3	6	3
ControlPre	B1	Dominant	None	Retrieve	Collect	2	1	12.85	100	3	7	3
ControlPre	B1	Dominant	None	Retrieve	Collect	2	1	17.975	100	4	1	4
ControlPre	B1	Dominant	None	Retrieve	Collect	2	1	15.7625	100	4	2	4
ControlPre	B1	Dominant	None	Retrieve	Collect	2	1	4	100	4	3	4
ControlPre	B1	Dominant	None	Retrieve	Collect	2	1	36.2475	100	4	4	4
ControlPre	B1	Dominant	None	Retrieve	Collect	2	1	28.4875	100	4	5	4
ControlPre	B1	Dominant	None	Retrieve	Collect	2	1	25.005	100	4	6	4
ControlPre	B1	Dominant	None	Retrieve	Collect	2	1	16.8525	100	4	7	4
ControlPre	B1	Dominant	None	Retrieve	Collect	2	1	3.75	100	5	1	5
ControlPre	B1	Dominant	None	Retrieve	Collect	2	1	29.695	100	5	2	5
ControlPre	B1	Dominant	None	Retrieve	Collect	2	1	23.2475	100	5	3	5
ControlPre	B1	Dominant	None	Retrieve	Collect	2	1	8.265	100	5	4	5
ControlPre	B1	Dominant	None	Retrieve	Collect	2	1	23.2425	100	5	5	5
ControlPre	B1	Dominant	None	Retrieve	Collect	2	1	82.5	100	5	6	5
ControlPre	B1	Dominant	None	Retrieve	Collect	2	1	1.7675	100	5	7	5
ControlPre	B1	Dominant	None	Retrieve	Collect	2	2	24.4675	100	1	1	6
ControlPre	B1	Dominant	None	Retrieve	Collect	2	2	5.2725	100	1	2	6
ControlPre	B1	Dominant	None	Retrieve	Collect	2	2	5.2425	100	1	3	6
ControlPre	B1	Dominant	None	Retrieve	Collect	2	2	39.135	100	1	4	6
ControlPre	B1	Dominant	None	Retrieve	Collect	2	2	36.75	100	1	5	6
ControlPre	B1	Dominant	None	Retrieve	Collect	2	2	14.46	100	1	6	6
ControlPre	B1	Dominant	None	Retrieve	Collect	2	2	35.0175	100	1	7	6
ControlPre	B1	Dominant	None	Retrieve	Collect	2	2	17.45	100	2	1	7
ControlPre	B1	Dominant	None	Retrieve	Collect	2	2	2.9975	100	2	2	7
ControlPre	B1	Dominant	None	Retrieve	Collect	2	2	11.22	100	2	3	7
ControlPre	B1	Dominant	None	Retrieve	Collect	2	2	30.25	100	2	4	7
ControlPre	B1	Dominant	None	Retrieve	Collect	2	2	33.7525	100	2	5	7
ControlPre	B1	Dominant	None	Retrieve	Collect	2	2	20.01	100	2	6	7
ControlPre	B1	Dominant	None	Retrieve	Collect	2	2	10.47	100	2	7	7
ControlPre	B1	Dominant	None	Retrieve	Collect	2	2	10.22	100	3	1	8
ControlPre	B1	Dominant	None	Retrieve	Collect	2	2	6.005	100	3	2	8
ControlPre	B1	Dominant	None	Retrieve	Collect	2	2	1.98	100	3	3	8
ControlPre	B1	Dominant	None	Retrieve	Collect	2	2	26.3725	100	3	4	8
ControlPre	B1	Dominant	None	Retrieve	Collect	2	2	33.5125	100	3	5	8
ControlPre	B1	Dominant	None	Retrieve	Collect	2	2	22.9975	100	3	6	8
ControlPre	B1	Dominant	None	Retrieve	Collect	2	2	6.0375	100	3	7	8
ControlPre	B1	Dominant	None	Retrieve	Collect	2	2	54.4975	100	4	1	9
ControlPre	B1	Dominant	None	Retrieve	Collect	2	2	20.7925	100	4	2	9
ControlPre	B1	Dominant	None	Retrieve	Collect	2	2	2.9825	100	4	3	9
ControlPre	B1	Dominant	None	Retrieve	Collect	2	2	41.005	100	4	4	9
ControlPre	B1	Dominant	None	Retrieve	Collect	2	2	32.255	100	4	5	9
ControlPre	B1	Dominant	None	Retrieve	Collect	2	2	3.2475	100	4	6	9
ControlPre	B1	Dominant	None	Retrieve	Collect	2	2	89.695	100	4	7	9
ControlPre	B1	Dominant	None	Retrieve	Collect	2	2	3.875	100	5	1	10
ControlPre	B1	Dominant	None	Retrieve	Collect	2	2	2.2525	100	5	2	10
ControlPre	B1	Dominant	None	Retrieve	Collect	2	2	3.565	100	5	3	10
ControlPre	B1	Dominant	None	Retrieve	Collect	2	2	20.25	100	5	4	10
ControlPre	B1	Dominant	None	Retrieve	Collect	2	2	33.53	100	5	5	10
ControlPre	B1	Dominant	None	Retrieve	Collect	2	2	22.7025	100	5	6	10
ControlPre	B1	Dominant	None	Retrieve	Collect	2	2	10.7325	100	5	7	10
ControlPre	B1	Dominant	None	Retrieve	Collect	2	3	53.25	100	1	1	11
ControlPre	B1	Dominant	None	Retrieve	Collect	2	3	35.485	100	1	2	11
ControlPre	B1	Dominant	None	Retrieve	Collect	2	3	4.4775	100	1	3	11
ControlPre	B1	Dominant	None	Retrieve	Collect	2	3	27.25	100	1	4	11
ControlPre	B1	Dominant	None	Retrieve	Collect	2	3	26.225	100	1	5	11
ControlPre	B1	Dominant	None	Retrieve	Collect	2	3	22.4825	100	1	6	11
ControlPre	B1	Dominant	None	Retrieve	Collect	2	3	1.255	100	1	7	11
ControlPre	B1	Dominant	None	Retrieve	Collect	2	3	11.25	100	2	1	12
ControlPre	B1	Dominant	None	Retrieve	Collect	2	3	2.52	100	2	2	12
ControlPre	B1	Dominant	None	Retrieve	Collect	2	3	0.7675	100	2	3	12
ControlPre	B1	Dominant	None	Retrieve	Collect	2	3	21.95	100	2	4	12
ControlPre	B1	Dominant	None	Retrieve	Collect	2	3	30.2525	100	2	5	12
ControlPre	B1	Dominant	None	Retrieve	Collect	2	3	0.245	100	2	6	12
ControlPre	B1	Dominant	None	Retrieve	Collect	2	3	10.2475	100	2	7	12
ControlPre	B1	Dominant	None	Retrieve	Collect	2	3	12	100	3	1	13
ControlPre	B1	Dominant	None	Retrieve	Collect	2	3	27.5	100	3	2	13
ControlPre	B1	Dominant	None	Retrieve	Collect	2	3	22.9	100	3	3	13
ControlPre	B1	Dominant	None	Retrieve	Collect	2	3	2.0325	100	3	4	13
ControlPre	B1	Dominant	None	Retrieve	Collect	2	3	5.0525	100	3	5	13
ControlPre	B1	Dominant	None	Retrieve	Collect	2	3	9.77	100	3	6	13
ControlPre	B1	Dominant	None	Retrieve	Collect	2	3	12.5025	100	3	7	13
ControlPre	B1	Dominant	None	Retrieve	Collect	2	3	3.25	100	4	1	14
ControlPre	B1	Dominant	None	Retrieve	Collect	2	3	7.75	100	4	2	14
ControlPre	B1	Dominant	None	Retrieve	Collect	2	3	11.2525	100	4	3	14
ControlPre	B1	Dominant	None	Retrieve	Collect	2	3	7.005	100	4	4	14
ControlPre	B1	Dominant	None	Retrieve	Collect	2	3	11.8975	100	4	5	14
ControlPre	B1	Dominant	None	Retrieve	Collect	2	3	5.77	100	4	6	14
ControlPre	B1	Dominant	None	Retrieve	Collect	2	3	10.6925	100	4	7	14
ControlPre	B1	Dominant	None	Retrieve	Collect	2	3	13.5	100	5	1	15
ControlPre	B1	Dominant	None	Retrieve	Collect	2	3	2.24	100	5	2	15
ControlPre	B1	Dominant	None	Retrieve	Collect	2	3	16.75	100	5	3	15
ControlPre	B1	Dominant	None	Retrieve	Collect	2	3	17.755	100	5	4	15
ControlPre	B1	Dominant	None	Retrieve	Collect	2	3	16.2475	100	5	5	15
ControlPre	B1	Dominant	None	Retrieve	Collect	2	3	140.5	100	5	6	15
ControlPre	B1	Dominant	None	Retrieve	Collect	2	3	121.525	100	5	7	15
ControlPre	B1	Dominant	None	Retrieve	Collect	2	4		100	1	1	16
ControlPre	B1	Dominant	None	Retrieve	Collect	2	4		100	1	2	16
ControlPre	B1	Dominant	None	Retrieve	Collect	2	4		100	1	3	16
ControlPre	B1	Dominant	None	Retrieve	Collect	2	4		100	1	4	16
ControlPre	B1	Dominant	None	Retrieve	Collect	2	4		100	1	5	16
ControlPre	B1	Dominant	None	Retrieve	Collect	2	4		100	1	6	16
ControlPre	B1	Dominant	None	Retrieve	Collect	2	4		100	1	7	16
ControlPre	B1	Dominant	None	Retrieve	Collect	2	4	18.3325	100	2	1	17
ControlPre	B1	Dominant	None	Retrieve	Collect	2	4	18.45	100	2	2	17
ControlPre	B1	Dominant	None	Retrieve	Collect	2	4	30.2575	100	2	3	17
ControlPre	B1	Dominant	None	Retrieve	Collect	2	4	12.7525	100	2	4	17
ControlPre	B1	Dominant	None	Retrieve	Collect	2	4	1.1225	100	2	5	17
ControlPre	B1	Dominant	None	Retrieve	Collect	2	4	0	100	2	6	17
ControlPre	B1	Dominant	None	Retrieve	Collect	2	4	8.4775	100	2	7	17
ControlPre	B1	Dominant	None	Retrieve	Collect	2	4	51.0075	100	3	1	18
ControlPre	B1	Dominant	None	Retrieve	Collect	2	4	3.025	100	3	2	18
ControlPre	B1	Dominant	None	Retrieve	Collect	2	4	212.978	100	3	3	18
ControlPre	B1	Dominant	None	Retrieve	Collect	2	4	32.785	100	3	4	18
ControlPre	B1	Dominant	None	Retrieve	Collect	2	4	28.98	100	3	5	18
ControlPre	B1	Dominant	None	Retrieve	Collect	2	4	4.2575	100	3	6	18
ControlPre	B1	Dominant	None	Retrieve	Collect	2	4	4.7425	100	3	7	18
ControlPre	B1	Dominant	None	Retrieve	Collect	2	4	10.9925	100	4	1	19
ControlPre	B1	Dominant	None	Retrieve	Collect	2	4	19.05	100	4	2	19
ControlPre	B1	Dominant	None	Retrieve	Collect	2	4	21.27	100	4	3	19
ControlPre	B1	Dominant	None	Retrieve	Collect	2	4	5.4875	100	4	4	19
ControlPre	B1	Dominant	None	Retrieve	Collect	2	4	23.985	100	4	5	19
ControlPre	B1	Dominant	None	Retrieve	Collect	2	4	9.0075	100	4	6	19
ControlPre	B1	Dominant	None	Retrieve	Collect	2	4	10.3725	100	4	7	19
ControlPre	B1	Dominant	None	Retrieve	Collect	2	4	13.45	100	5	1	20
ControlPre	B1	Dominant	None	Retrieve	Collect	2	4	18.025	100	5	2	20
ControlPre	B1	Dominant	None	Retrieve	Collect	2	4	15.75	100	5	3	20
ControlPre	B1	Dominant	None	Retrieve	Collect	2	4	7.495	100	5	4	20
ControlPre	B1	Dominant	None	Retrieve	Collect	2	4	0.225	100	5	5	20
ControlPre	B1	Dominant	None	Retrieve	Collect	2	4	6.62	100	5	6	20
ControlPre	B1	Dominant	None	Retrieve	Collect	2	4	10.015	100	5	7	20
ControlPre	B1	Dominant	None	Retrieve	Collect	3	1	14	100	1	1	1
ControlPre	B1	Dominant	None	Retrieve	Collect	3	1	7.5225	100	1	2	1
ControlPre	B1	Dominant	None	Retrieve	Collect	3	1	9.5225	100	1	3	1
ControlPre	B1	Dominant	None	Retrieve	Collect	3	1	9.02	100	1	4	1
ControlPre	B1	Dominant	None	Retrieve	Collect	3	1	3.4425	100	1	5	1
ControlPre	B1	Dominant	None	Retrieve	Collect	3	1	6.225	100	1	6	1
ControlPre	B1	Dominant	None	Retrieve	Collect	3	1	2.7725	100	1	7	1
ControlPre	B1	Dominant	None	Retrieve	Collect	3	1	21.975	100	2	1	2
ControlPre	B1	Dominant	None	Retrieve	Collect	3	1	12.475	100	2	2	2
ControlPre	B1	Dominant	None	Retrieve	Collect	3	1	17.275	100	2	3	2
ControlPre	B1	Dominant	None	Retrieve	Collect	3	1	8.2125	100	2	4	2
ControlPre	B1	Dominant	None	Retrieve	Collect	3	1	0.2525	100	2	5	2
ControlPre	B1	Dominant	None	Retrieve	Collect	3	1	9.79	100	2	6	2
ControlPre	B1	Dominant	None	Retrieve	Collect	3	1	2.04	100	2	7	2
ControlPre	B1	Dominant	None	Retrieve	Collect	3	1	16.0075	100	3	1	3
ControlPre	B1	Dominant	None	Retrieve	Collect	3	1	12.21	100	3	2	3
ControlPre	B1	Dominant	None	Retrieve	Collect	3	1	6.5325	100	3	3	3
ControlPre	B1	Dominant	None	Retrieve	Collect	3	1	18	100	3	4	3
ControlPre	B1	Dominant	None	Retrieve	Collect	3	1	2.5075	100	3	5	3
ControlPre	B1	Dominant	None	Retrieve	Collect	3	1	6.0375	100	3	6	3
ControlPre	B1	Dominant	None	Retrieve	Collect	3	1	15.415	100	3	7	3
ControlPre	B1	Dominant	None	Retrieve	Collect	3	1	13.7475	100	4	1	4
ControlPre	B1	Dominant	None	Retrieve	Collect	3	1	12.995	100	4	2	4
ControlPre	B1	Dominant	None	Retrieve	Collect	3	1	8.0075	100	4	3	4
ControlPre	B1	Dominant	None	Retrieve	Collect	3	1	11.345	100	4	4	4
ControlPre	B1	Dominant	None	Retrieve	Collect	3	1	8.91	100	4	5	4
ControlPre	B1	Dominant	None	Retrieve	Collect	3	1	19.47	100	4	6	4
ControlPre	B1	Dominant	None	Retrieve	Collect	3	1	9.725	100	4	7	4
ControlPre	B1	Dominant	None	Retrieve	Collect	3	1	15.5	100	5	1	5
ControlPre	B1	Dominant	None	Retrieve	Collect	3	1	15.78	100	5	2	5
ControlPre	B1	Dominant	None	Retrieve	Collect	3	1	2.4825	100	5	3	5
ControlPre	B1	Dominant	None	Retrieve	Collect	3	1	8.525	100	5	4	5
ControlPre	B1	Dominant	None	Retrieve	Collect	3	1	9.015	100	5	5	5
ControlPre	B1	Dominant	None	Retrieve	Collect	3	1	17.745	100	5	6	5
ControlPre	B1	Dominant	None	Retrieve	Collect	3	1	2.4775	100	5	7	5
ControlPre	B1	Dominant	None	Retrieve	Collect	3	2	6.25	100	1	1	6
ControlPre	B1	Dominant	None	Retrieve	Collect	3	2	0.5025	100	1	2	6
ControlPre	B1	Dominant	None	Retrieve	Collect	3	2	1.5025	100	1	3	6
ControlPre	B1	Dominant	None	Retrieve	Collect	3	2	14.5	100	1	4	6
ControlPre	B1	Dominant	None	Retrieve	Collect	3	2	0.9675	100	1	5	6
ControlPre	B1	Dominant	None	Retrieve	Collect	3	2	0.2425	100	1	6	6
ControlPre	B1	Dominant	None	Retrieve	Collect	3	2	4.9875	100	1	7	6
ControlPre	B1	Dominant	None	Retrieve	Collect	3	2	1.51	100	2	1	7
ControlPre	B1	Dominant	None	Retrieve	Collect	3	2	7.205	100	2	2	7
ControlPre	B1	Dominant	None	Retrieve	Collect	3	2	3.8175	100	2	3	7
ControlPre	B1	Dominant	None	Retrieve	Collect	3	2	4.025	100	2	4	7
ControlPre	B1	Dominant	None	Retrieve	Collect	3	2	8.02	100	2	5	7
ControlPre	B1	Dominant	None	Retrieve	Collect	3	2	10.775	100	2	6	7
ControlPre	B1	Dominant	None	Retrieve	Collect	3	2	0.195	100	2	7	7
ControlPre	B1	Dominant	None	Retrieve	Collect	3	2	5.76	100	3	1	8
ControlPre	B1	Dominant	None	Retrieve	Collect	3	2	10.435	100	3	2	8
ControlPre	B1	Dominant	None	Retrieve	Collect	3	2	4.01	100	3	3	8
ControlPre	B1	Dominant	None	Retrieve	Collect	3	2	8	100	3	4	8
ControlPre	B1	Dominant	None	Retrieve	Collect	3	2	2.5525	100	3	5	8
ControlPre	B1	Dominant	None	Retrieve	Collect	3	2	8.975	100	3	6	8
ControlPre	B1	Dominant	None	Retrieve	Collect	3	2	2.5025	100	3	7	8
ControlPre	B1	Dominant	None	Retrieve	Collect	3	2	11.7325	100	4	1	9
ControlPre	B1	Dominant	None	Retrieve	Collect	3	2	12.4375	100	4	2	9
ControlPre	B1	Dominant	None	Retrieve	Collect	3	2	0.2575	100	4	3	9
ControlPre	B1	Dominant	None	Retrieve	Collect	3	2	9.3	100	4	4	9
ControlPre	B1	Dominant	None	Retrieve	Collect	3	2	10.9775	100	4	5	9
ControlPre	B1	Dominant	None	Retrieve	Collect	3	2	32.51	100	4	6	9
ControlPre	B1	Dominant	None	Retrieve	Collect	3	2	7.3475	100	4	7	9
ControlPre	B1	Dominant	None	Retrieve	Collect	3	2	7	100	5	1	10
ControlPre	B1	Dominant	None	Retrieve	Collect	3	2	9.495	100	5	2	10
ControlPre	B1	Dominant	None	Retrieve	Collect	3	2	11.6575	100	5	3	10
ControlPre	B1	Dominant	None	Retrieve	Collect	3	2	17.75	100	5	4	10
ControlPre	B1	Dominant	None	Retrieve	Collect	3	2	11.575	100	5	5	10
ControlPre	B1	Dominant	None	Retrieve	Collect	3	2	9.74	100	5	6	10
ControlPre	B1	Dominant	None	Retrieve	Collect	3	2	6.2975	100	5	7	10
ControlPre	B1	Dominant	None	Retrieve	Collect	3	3	11.4925	100	1	1	11
ControlPre	B1	Dominant	None	Retrieve	Collect	3	3	12.05	100	1	2	11
ControlPre	B1	Dominant	None	Retrieve	Collect	3	3	7.75	100	1	3	11
ControlPre	B1	Dominant	None	Retrieve	Collect	3	3	15.275	100	1	4	11
ControlPre	B1	Dominant	None	Retrieve	Collect	3	3	14.5125	100	1	5	11
ControlPre	B1	Dominant	None	Retrieve	Collect	3	3	10.0125	100	1	6	11
ControlPre	B1	Dominant	None	Retrieve	Collect	3	3	7.4575	100	1	7	11
ControlPre	B1	Dominant	None	Retrieve	Collect	3	3	4.265	100	2	1	12
ControlPre	B1	Dominant	None	Retrieve	Collect	3	3	16.48	100	2	2	12
ControlPre	B1	Dominant	None	Retrieve	Collect	3	3	38.69	100	2	3	12
ControlPre	B1	Dominant	None	Retrieve	Collect	3	3	15.475	100	2	4	12
ControlPre	B1	Dominant	None	Retrieve	Collect	3	3	11.775	100	2	5	12
ControlPre	B1	Dominant	None	Retrieve	Collect	3	3	7.495	100	2	6	12
ControlPre	B1	Dominant	None	Retrieve	Collect	3	3	6.5	100	2	7	12
ControlPre	B1	Dominant	None	Retrieve	Collect	3	3	14.0125	100	3	1	13
ControlPre	B1	Dominant	None	Retrieve	Collect	3	3	5.5025	100	3	2	13
ControlPre	B1	Dominant	None	Retrieve	Collect	3	3	17.7475	100	3	3	13
ControlPre	B1	Dominant	None	Retrieve	Collect	3	3	13.25	100	3	4	13
ControlPre	B1	Dominant	None	Retrieve	Collect	3	3	10.7675	100	3	5	13
ControlPre	B1	Dominant	None	Retrieve	Collect	3	3	12.01	100	3	6	13
ControlPre	B1	Dominant	None	Retrieve	Collect	3	3	5.6675	100	3	7	13
ControlPre	B1	Dominant	None	Retrieve	Collect	3	3	10.5725	100	4	1	14
ControlPre	B1	Dominant	None	Retrieve	Collect	3	3	10.5	100	4	2	14
ControlPre	B1	Dominant	None	Retrieve	Collect	3	3	15.5075	100	4	3	14
ControlPre	B1	Dominant	None	Retrieve	Collect	3	3	8.7625	100	4	4	14
ControlPre	B1	Dominant	None	Retrieve	Collect	3	3	3.49	100	4	5	14
ControlPre	B1	Dominant	None	Retrieve	Collect	3	3	6.5025	100	4	6	14
ControlPre	B1	Dominant	None	Retrieve	Collect	3	3	0.24	100	4	7	14
ControlPre	B1	Dominant	None	Retrieve	Collect	3	3	3.99	100	5	1	15
ControlPre	B1	Dominant	None	Retrieve	Collect	3	3	11.475	100	5	2	15
ControlPre	B1	Dominant	None	Retrieve	Collect	3	3	13.005	100	5	3	15
ControlPre	B1	Dominant	None	Retrieve	Collect	3	3	5.4825	100	5	4	15
ControlPre	B1	Dominant	None	Retrieve	Collect	3	3	17.99	100	5	5	15
ControlPre	B1	Dominant	None	Retrieve	Collect	3	3	14.5875	100	5	6	15
ControlPre	B1	Dominant	None	Retrieve	Collect	3	3	15.765	100	5	7	15
ControlPre	B1	Dominant	None	Retrieve	Collect	3	4	7.0075	100	1	1	16
ControlPre	B1	Dominant	None	Retrieve	Collect	3	4	7.75	100	1	2	16
ControlPre	B1	Dominant	None	Retrieve	Collect	3	4	6.2525	100	1	3	16
ControlPre	B1	Dominant	None	Retrieve	Collect	3	4	11.2675	100	1	4	16
ControlPre	B1	Dominant	None	Retrieve	Collect	3	4	0.4525	100	1	5	16
ControlPre	B1	Dominant	None	Retrieve	Collect	3	4	5.6925	100	1	6	16
ControlPre	B1	Dominant	None	Retrieve	Collect	3	4	1.2575	100	1	7	16
ControlPre	B1	Dominant	None	Retrieve	Collect	3	4	10.295	100	2	1	17
ControlPre	B1	Dominant	None	Retrieve	Collect	3	4	18.95	100	2	2	17
ControlPre	B1	Dominant	None	Retrieve	Collect	3	4	8.935	100	2	3	17
ControlPre	B1	Dominant	None	Retrieve	Collect	3	4	3.0075	100	2	4	17
ControlPre	B1	Dominant	None	Retrieve	Collect	3	4	9.9875	100	2	5	17
ControlPre	B1	Dominant	None	Retrieve	Collect	3	4	1.0075	100	2	6	17
ControlPre	B1	Dominant	None	Retrieve	Collect	3	4	3.2175	100	2	7	17
ControlPre	B1	Dominant	None	Retrieve	Collect	3	4	20.5375	100	3	1	18
ControlPre	B1	Dominant	None	Retrieve	Collect	3	4	18.1	100	3	2	18
ControlPre	B1	Dominant	None	Retrieve	Collect	3	4	12.25	100	3	3	18
ControlPre	B1	Dominant	None	Retrieve	Collect	3	4	14.285	100	3	4	18
ControlPre	B1	Dominant	None	Retrieve	Collect	3	4	4.53	100	3	5	18
ControlPre	B1	Dominant	None	Retrieve	Collect	3	4	1.2575	100	3	6	18
ControlPre	B1	Dominant	None	Retrieve	Collect	3	4	3.015	100	3	7	18
ControlPre	B1	Dominant	None	Retrieve	Collect	3	4	4.9625	100	4	1	19
ControlPre	B1	Dominant	None	Retrieve	Collect	3	4	16.775	100	4	2	19
ControlPre	B1	Dominant	None	Retrieve	Collect	3	4	5.245	100	4	3	19
ControlPre	B1	Dominant	None	Retrieve	Collect	3	4	2.975	100	4	4	19
ControlPre	B1	Dominant	None	Retrieve	Collect	3	4	3.7475	100	4	5	19
ControlPre	B1	Dominant	None	Retrieve	Collect	3	4	9.7375	100	4	6	19
ControlPre	B1	Dominant	None	Retrieve	Collect	3	4	5.495	100	4	7	19
ControlPre	B1	Dominant	None	Retrieve	Collect	3	4	13	100	5	1	20
ControlPre	B1	Dominant	None	Retrieve	Collect	3	4	0.2575	100	5	2	20
ControlPre	B1	Dominant	None	Retrieve	Collect	3	4	24.495	100	5	3	20
ControlPre	B1	Dominant	None	Retrieve	Collect	3	4	12.7425	100	5	4	20
ControlPre	B1	Dominant	None	Retrieve	Collect	3	4	36.935	100	5	5	20
ControlPre	B1	Dominant	None	Retrieve	Collect	3	4	3.26	100	5	6	20
ControlPre	B1	Dominant	None	Retrieve	Collect	3	4	2.915	100	5	7	20
ControlPre	B1	Dominant	None	Retrieve	Collect	4	1	0.735	100	1	1	1
ControlPre	B1	Dominant	None	Retrieve	Collect	4	1	44.9975	100	1	2	1
ControlPre	B1	Dominant	None	Retrieve	Collect	4	1	50.505	100	1	3	1
ControlPre	B1	Dominant	None	Retrieve	Collect	4	1	13.2575	100	1	4	1
ControlPre	B1	Dominant	None	Retrieve	Collect	4	1	8.175	100	1	5	1
ControlPre	B1	Dominant	None	Retrieve	Collect	4	1	2.25	100	1	6	1
ControlPre	B1	Dominant	None	Retrieve	Collect	4	1	18	100	1	7	1
ControlPre	B1	Dominant	None	Retrieve	Collect	4	1	10.725	100	2	1	2
ControlPre	B1	Dominant	None	Retrieve	Collect	4	1	13.2575	100	2	2	2
ControlPre	B1	Dominant	None	Retrieve	Collect	4	1	14.9675	100	2	3	2
ControlPre	B1	Dominant	None	Retrieve	Collect	4	1	4.0175	100	2	4	2
ControlPre	B1	Dominant	None	Retrieve	Collect	4	1	6.755	100	2	5	2
ControlPre	B1	Dominant	None	Retrieve	Collect	4	1	5.025	100	2	6	2
ControlPre	B1	Dominant	None	Retrieve	Collect	4	1	23	100	2	7	2
ControlPre	B1	Dominant	None	Retrieve	Collect	4	1	5.735	100	3	1	3
ControlPre	B1	Dominant	None	Retrieve	Collect	4	1	5.7275	100	3	2	3
ControlPre	B1	Dominant	None	Retrieve	Collect	4	1	1.5975	100	3	3	3
ControlPre	B1	Dominant	None	Retrieve	Collect	4	1	1.25	100	3	4	3
ControlPre	B1	Dominant	None	Retrieve	Collect	4	1	8.7325	100	3	5	3
ControlPre	B1	Dominant	None	Retrieve	Collect	4	1	8.975	100	3	6	3
ControlPre	B1	Dominant	None	Retrieve	Collect	4	1	1.475	100	3	7	3
ControlPre	B1	Dominant	None	Retrieve	Collect	4	1	26.2625	100	4	1	4
ControlPre	B1	Dominant	None	Retrieve	Collect	4	1	57.7325	100	4	2	4
ControlPre	B1	Dominant	None	Retrieve	Collect	4	1	6.25	100	4	3	4
ControlPre	B1	Dominant	None	Retrieve	Collect	4	1	16.7525	100	4	4	4
ControlPre	B1	Dominant	None	Retrieve	Collect	4	1	37.4925	100	4	5	4
ControlPre	B1	Dominant	None	Retrieve	Collect	4	1	12.25	100	4	6	4
ControlPre	B1	Dominant	None	Retrieve	Collect	4	1	17	100	4	7	4
ControlPre	B1	Dominant	None	Retrieve	Collect	4	1	50.6925	100	5	1	5
ControlPre	B1	Dominant	None	Retrieve	Collect	4	1	10.45	100	5	2	5
ControlPre	B1	Dominant	None	Retrieve	Collect	4	1	12.4925	100	5	3	5
ControlPre	B1	Dominant	None	Retrieve	Collect	4	1	3.2175	100	5	4	5
ControlPre	B1	Dominant	None	Retrieve	Collect	4	1	9.9825	100	5	5	5
ControlPre	B1	Dominant	None	Retrieve	Collect	4	1	4.2	100	5	6	5
ControlPre	B1	Dominant	None	Retrieve	Collect	4	1	36.7525	100	5	7	5
ControlPre	B1	Dominant	None	Retrieve	Collect	4	2	12.8275	100	1	1	6
ControlPre	B1	Dominant	None	Retrieve	Collect	4	2	13.235	100	1	2	6
ControlPre	B1	Dominant	None	Retrieve	Collect	4	2	2.995	100	1	3	6
ControlPre	B1	Dominant	None	Retrieve	Collect	4	2	3.7325	100	1	4	6
ControlPre	B1	Dominant	None	Retrieve	Collect	4	2	3.72	100	1	5	6
ControlPre	B1	Dominant	None	Retrieve	Collect	4	2	5.725	100	1	6	6
ControlPre	B1	Dominant	None	Retrieve	Collect	4	2	24.25	100	1	7	6
ControlPre	B1	Dominant	None	Retrieve	Collect	4	2	8.755	100	2	1	7
ControlPre	B1	Dominant	None	Retrieve	Collect	4	2	10.485	100	2	2	7
ControlPre	B1	Dominant	None	Retrieve	Collect	4	2	20.89	100	2	3	7
ControlPre	B1	Dominant	None	Retrieve	Collect	4	2	8.515	100	2	4	7
ControlPre	B1	Dominant	None	Retrieve	Collect	4	2	40.28	100	2	5	7
ControlPre	B1	Dominant	None	Retrieve	Collect	4	2	32.035	100	2	6	7
ControlPre	B1	Dominant	None	Retrieve	Collect	4	2	61.7	100	2	7	7
ControlPre	B1	Dominant	None	Retrieve	Collect	4	2	18.515	100	3	1	8
ControlPre	B1	Dominant	None	Retrieve	Collect	4	2	12.015	100	3	2	8
ControlPre	B1	Dominant	None	Retrieve	Collect	4	2	10.2	100	3	3	8
ControlPre	B1	Dominant	None	Retrieve	Collect	4	2	50.9125	100	3	4	8
ControlPre	B1	Dominant	None	Retrieve	Collect	4	2	26.43	100	3	5	8
ControlPre	B1	Dominant	None	Retrieve	Collect	4	2	15.5	100	3	6	8
ControlPre	B1	Dominant	None	Retrieve	Collect	4	2	10.275	100	3	7	8
ControlPre	B1	Dominant	None	Retrieve	Collect	4	2	11.2275	100	4	1	9
ControlPre	B1	Dominant	None	Retrieve	Collect	4	2	11.985	100	4	2	9
ControlPre	B1	Dominant	None	Retrieve	Collect	4	2	111.597	100	4	3	9
ControlPre	B1	Dominant	None	Retrieve	Collect	4	2	27	100	4	4	9
ControlPre	B1	Dominant	None	Retrieve	Collect	4	2	5.2575	100	4	5	9
ControlPre	B1	Dominant	None	Retrieve	Collect	4	2	27.475	100	4	6	9
ControlPre	B1	Dominant	None	Retrieve	Collect	4	2	14.25	100	4	7	9
ControlPre	B1	Dominant	None	Retrieve	Collect	4	2	14.2525	100	5	1	10
ControlPre	B1	Dominant	None	Retrieve	Collect	4	2	17.785	100	5	2	10
ControlPre	B1	Dominant	None	Retrieve	Collect	4	2	3.725	100	5	3	10
ControlPre	B1	Dominant	None	Retrieve	Collect	4	2	113.98	100	5	4	10
ControlPre	B1	Dominant	None	Retrieve	Collect	4	2	29.7925	100	5	5	10
ControlPre	B1	Dominant	None	Retrieve	Collect	4	2	2.75	100	5	6	10
ControlPre	B1	Dominant	None	Retrieve	Collect	4	2	35.5	100	5	7	10
ControlPre	B1	Dominant	None	Retrieve	Collect	4	3	7.26	100	1	1	11
ControlPre	B1	Dominant	None	Retrieve	Collect	4	3	10.5175	100	1	2	11
ControlPre	B1	Dominant	None	Retrieve	Collect	4	3	1.255	100	1	3	11
ControlPre	B1	Dominant	None	Retrieve	Collect	4	3	21.5	100	1	4	11
ControlPre	B1	Dominant	None	Retrieve	Collect	4	3	9.725	100	1	5	11
ControlPre	B1	Dominant	None	Retrieve	Collect	4	3	0.25	100	1	6	11
ControlPre	B1	Dominant	None	Retrieve	Collect	4	3	99.08	100	1	7	11
ControlPre	B1	Dominant	None	Retrieve	Collect	4	3	29.2425	100	2	1	12
ControlPre	B1	Dominant	None	Retrieve	Collect	4	3	54.245	100	2	2	12
ControlPre	B1	Dominant	None	Retrieve	Collect	4	3	19.0075	100	2	3	12
ControlPre	B1	Dominant	None	Retrieve	Collect	4	3	19.29	100	2	4	12
ControlPre	B1	Dominant	None	Retrieve	Collect	4	3	25.005	100	2	5	12
ControlPre	B1	Dominant	None	Retrieve	Collect	4	3	22.275	100	2	6	12
ControlPre	B1	Dominant	None	Retrieve	Collect	4	3	4.525	100	2	7	12
ControlPre	B1	Dominant	None	Retrieve	Collect	4	3	5.495	100	3	1	13
ControlPre	B1	Dominant	None	Retrieve	Collect	4	3	5.9425	100	3	2	13
ControlPre	B1	Dominant	None	Retrieve	Collect	4	3	26.845	100	3	3	13
ControlPre	B1	Dominant	None	Retrieve	Collect	4	3	75.975	100	3	4	13
ControlPre	B1	Dominant	None	Retrieve	Collect	4	3	24.2175	100	3	5	13
ControlPre	B1	Dominant	None	Retrieve	Collect	4	3	14.25	100	3	6	13
ControlPre	B1	Dominant	None	Retrieve	Collect	4	3	18.7	100	3	7	13
ControlPre	B1	Dominant	None	Retrieve	Collect	4	3	40.765	100	4	1	14
ControlPre	B1	Dominant	None	Retrieve	Collect	4	3	11.2325	100	4	2	14
ControlPre	B1	Dominant	None	Retrieve	Collect	4	3	28.22	100	4	3	14
ControlPre	B1	Dominant	None	Retrieve	Collect	4	3	9.2625	100	4	4	14
ControlPre	B1	Dominant	None	Retrieve	Collect	4	3	81.75	100	4	5	14
ControlPre	B1	Dominant	None	Retrieve	Collect	4	3	106.975	100	4	6	14
ControlPre	B1	Dominant	None	Retrieve	Collect	4	3	13.75	100	4	7	14
ControlPre	B1	Dominant	None	Retrieve	Collect	4	3	1.26	100	5	1	15
ControlPre	B1	Dominant	None	Retrieve	Collect	4	3	8.99	100	5	2	15
ControlPre	B1	Dominant	None	Retrieve	Collect	4	3	21.9625	100	5	3	15
ControlPre	B1	Dominant	None	Retrieve	Collect	4	3	40.35	100	5	4	15
ControlPre	B1	Dominant	None	Retrieve	Collect	4	3	32.0975	100	5	5	15
ControlPre	B1	Dominant	None	Retrieve	Collect	4	3	8.15	100	5	6	15
ControlPre	B1	Dominant	None	Retrieve	Collect	4	3	90.475	100	5	7	15
ControlPre	B1	Dominant	None	Retrieve	Collect	4	4	45.295	100	1	1	16
ControlPre	B1	Dominant	None	Retrieve	Collect	4	4	16.2175	100	1	2	16
ControlPre	B1	Dominant	None	Retrieve	Collect	4	4	106.043	100	1	3	16
ControlPre	B1	Dominant	None	Retrieve	Collect	4	4	5	100	1	4	16
ControlPre	B1	Dominant	None	Retrieve	Collect	4	4	40.5025	100	1	5	16
ControlPre	B1	Dominant	None	Retrieve	Collect	4	4	59.95	100	1	6	16
ControlPre	B1	Dominant	None	Retrieve	Collect	4	4	5.5	100	1	7	16
ControlPre	B1	Dominant	None	Retrieve	Collect	4	4		100	2	1	17
ControlPre	B1	Dominant	None	Retrieve	Collect	4	4		100	2	2	17
ControlPre	B1	Dominant	None	Retrieve	Collect	4	4		100	2	3	17
ControlPre	B1	Dominant	None	Retrieve	Collect	4	4		100	2	4	17
ControlPre	B1	Dominant	None	Retrieve	Collect	4	4		100	2	5	17
ControlPre	B1	Dominant	None	Retrieve	Collect	4	4		100	2	6	17
ControlPre	B1	Dominant	None	Retrieve	Collect	4	4		100	2	7	17
ControlPre	B1	Dominant	None	Retrieve	Collect	4	4	65.265	100	3	1	18
ControlPre	B1	Dominant	None	Retrieve	Collect	4	4	14.7625	100	3	2	18
ControlPre	B1	Dominant	None	Retrieve	Collect	4	4	14.2775	100	3	3	18
ControlPre	B1	Dominant	None	Retrieve	Collect	4	4	18.22	100	3	4	18
ControlPre	B1	Dominant	None	Retrieve	Collect	4	4	24.9825	100	3	5	18
ControlPre	B1	Dominant	None	Retrieve	Collect	4	4	11.225	100	3	6	18
ControlPre	B1	Dominant	None	Retrieve	Collect	4	4	57	100	3	7	18
ControlPre	B1	Dominant	None	Retrieve	Collect	4	4	1.2425	100	4	1	19
ControlPre	B1	Dominant	None	Retrieve	Collect	4	4	25.5025	100	4	2	19
ControlPre	B1	Dominant	None	Retrieve	Collect	4	4	61.7575	100	4	3	19
ControlPre	B1	Dominant	None	Retrieve	Collect	4	4	1.2675	100	4	4	19
ControlPre	B1	Dominant	None	Retrieve	Collect	4	4	35.48	100	4	5	19
ControlPre	B1	Dominant	None	Retrieve	Collect	4	4	30.75	100	4	6	19
ControlPre	B1	Dominant	None	Retrieve	Collect	4	4	28.75	100	4	7	19
ControlPre	B1	Dominant	None	Retrieve	Collect	4	4	8.9975	100	5	1	20
ControlPre	B1	Dominant	None	Retrieve	Collect	4	4	6.755	100	5	2	20
ControlPre	B1	Dominant	None	Retrieve	Collect	4	4	37.24	100	5	3	20
ControlPre	B1	Dominant	None	Retrieve	Collect	4	4	17.5425	100	5	4	20
ControlPre	B1	Dominant	None	Retrieve	Collect	4	4	24.7475	100	5	5	20
ControlPre	B1	Dominant	None	Retrieve	Collect	4	4	3.475	100	5	6	20
ControlPre	B1	Dominant	None	Retrieve	Collect	4	4	6.4875	100	5	7	20
ControlPre	B1	Dominant	None	Retrieve	Collect	5	1	12.3	100	1	1	1
ControlPre	B1	Dominant	None	Retrieve	Collect	5	1	28.23	100	1	2	1
ControlPre	B1	Dominant	None	Retrieve	Collect	5	1	9.5375	100	1	3	1
ControlPre	B1	Dominant	None	Retrieve	Collect	5	1	25.8125	100	1	4	1
ControlPre	B1	Dominant	None	Retrieve	Collect	5	1	46.7275	100	1	5	1
ControlPre	B1	Dominant	None	Retrieve	Collect	5	1	35.5125	100	1	6	1
ControlPre	B1	Dominant	None	Retrieve	Collect	5	1	52.7175	100	1	7	1
ControlPre	B1	Dominant	None	Retrieve	Collect	5	1	121.743	100	2	1	2
ControlPre	B1	Dominant	None	Retrieve	Collect	5	1	189.015	100	2	2	2
ControlPre	B1	Dominant	None	Retrieve	Collect	5	1	51.215	100	2	3	2
ControlPre	B1	Dominant	None	Retrieve	Collect	5	1	126.743	100	2	4	2
ControlPre	B1	Dominant	None	Retrieve	Collect	5	1	210.465	100	2	5	2
ControlPre	B1	Dominant	None	Retrieve	Collect	5	1	26.485	100	2	6	2
ControlPre	B1	Dominant	None	Retrieve	Collect	5	1	47.4925	100	2	7	2
ControlPre	B1	Dominant	None	Retrieve	Collect	5	1	98.7825	100	3	1	3
ControlPre	B1	Dominant	None	Retrieve	Collect	5	1	35.0325	100	3	2	3
ControlPre	B1	Dominant	None	Retrieve	Collect	5	1	41.255	100	3	3	3
ControlPre	B1	Dominant	None	Retrieve	Collect	5	1	20.24	100	3	4	3
ControlPre	B1	Dominant	None	Retrieve	Collect	5	1	53.2625	100	3	5	3
ControlPre	B1	Dominant	None	Retrieve	Collect	5	1	49.99	100	3	6	3
ControlPre	B1	Dominant	None	Retrieve	Collect	5	1	15.785	100	3	7	3
ControlPre	B1	Dominant	None	Retrieve	Collect	5	1	24.2775	100	4	1	4
ControlPre	B1	Dominant	None	Retrieve	Collect	5	1	23.7675	100	4	2	4
ControlPre	B1	Dominant	None	Retrieve	Collect	5	1	23.745	100	4	3	4
ControlPre	B1	Dominant	None	Retrieve	Collect	5	1	21.7325	100	4	4	4
ControlPre	B1	Dominant	None	Retrieve	Collect	5	1	204.995	100	4	5	4
ControlPre	B1	Dominant	None	Retrieve	Collect	5	1	22.0225	100	4	6	4
ControlPre	B1	Dominant	None	Retrieve	Collect	5	1	97.0025	100	4	7	4
ControlPre	B1	Dominant	None	Retrieve	Collect	5	1	22.2425	100	5	1	5
ControlPre	B1	Dominant	None	Retrieve	Collect	5	1	61.4825	100	5	2	5
ControlPre	B1	Dominant	None	Retrieve	Collect	5	1	39.325	100	5	3	5
ControlPre	B1	Dominant	None	Retrieve	Collect	5	1	11.2575	100	5	4	5
ControlPre	B1	Dominant	None	Retrieve	Collect	5	1	35.6375	100	5	5	5
ControlPre	B1	Dominant	None	Retrieve	Collect	5	1	9.2525	100	5	6	5
ControlPre	B1	Dominant	None	Retrieve	Collect	5	1	90.26	100	5	7	5
ControlPre	B1	Dominant	None	Retrieve	Collect	5	2	27.0225	100	1	1	6
ControlPre	B1	Dominant	None	Retrieve	Collect	5	2	32.7525	100	1	2	6
ControlPre	B1	Dominant	None	Retrieve	Collect	5	2	1.5425	100	1	3	6
ControlPre	B1	Dominant	None	Retrieve	Collect	5	2	25.965	100	1	4	6
ControlPre	B1	Dominant	None	Retrieve	Collect	5	2	37.635	100	1	5	6
ControlPre	B1	Dominant	None	Retrieve	Collect	5	2	5.0425	100	1	6	6
ControlPre	B1	Dominant	None	Retrieve	Collect	5	2	62.26	100	1	7	6
ControlPre	B1	Dominant	None	Retrieve	Collect	5	2	22.75	100	2	1	7
ControlPre	B1	Dominant	None	Retrieve	Collect	5	2	32.045	100	2	2	7
ControlPre	B1	Dominant	None	Retrieve	Collect	5	2	68.84	100	2	3	7
ControlPre	B1	Dominant	None	Retrieve	Collect	5	2	19.9825	100	2	4	7
ControlPre	B1	Dominant	None	Retrieve	Collect	5	2	17.485	100	2	5	7
ControlPre	B1	Dominant	None	Retrieve	Collect	5	2	2.24	100	2	6	7
ControlPre	B1	Dominant	None	Retrieve	Collect	5	2	85.995	100	2	7	7
ControlPre	B1	Dominant	None	Retrieve	Collect	5	2	55.9925	100	3	1	8
ControlPre	B1	Dominant	None	Retrieve	Collect	5	2	41.7625	100	3	2	8
ControlPre	B1	Dominant	None	Retrieve	Collect	5	2	30.78	100	3	3	8
ControlPre	B1	Dominant	None	Retrieve	Collect	5	2	5.535	100	3	4	8
ControlPre	B1	Dominant	None	Retrieve	Collect	5	2	6.9775	100	3	5	8
ControlPre	B1	Dominant	None	Retrieve	Collect	5	2	5.76	100	3	6	8
ControlPre	B1	Dominant	None	Retrieve	Collect	5	2	5.245	100	3	7	8
ControlPre	B1	Dominant	None	Retrieve	Collect	5	2	53.275	100	4	1	9
ControlPre	B1	Dominant	None	Retrieve	Collect	5	2	19.775	100	4	2	9
ControlPre	B1	Dominant	None	Retrieve	Collect	5	2	47.0325	100	4	3	9
ControlPre	B1	Dominant	None	Retrieve	Collect	5	2	15.495	100	4	4	9
ControlPre	B1	Dominant	None	Retrieve	Collect	5	2	45.52	100	4	5	9
ControlPre	B1	Dominant	None	Retrieve	Collect	5	2	80.51	100	4	6	9
ControlPre	B1	Dominant	None	Retrieve	Collect	5	2	8.7275	100	4	7	9
ControlPre	B1	Dominant	None	Retrieve	Collect	5	2	246.97	100	5	1	10
ControlPre	B1	Dominant	None	Retrieve	Collect	5	2	23.52	100	5	2	10
ControlPre	B1	Dominant	None	Retrieve	Collect	5	2	20.32	100	5	3	10
ControlPre	B1	Dominant	None	Retrieve	Collect	5	2	43.0275	100	5	4	10
ControlPre	B1	Dominant	None	Retrieve	Collect	5	2	78.9925	100	5	5	10
ControlPre	B1	Dominant	None	Retrieve	Collect	5	2	27.99	100	5	6	10
ControlPre	B1	Dominant	None	Retrieve	Collect	5	2	203.983	100	5	7	10
ControlPre	B1	Dominant	None	Retrieve	Collect	5	3	57.745	100	1	1	11
ControlPre	B1	Dominant	None	Retrieve	Collect	5	3	32.9975	100	1	2	11
ControlPre	B1	Dominant	None	Retrieve	Collect	5	3	9.7475	100	1	3	11
ControlPre	B1	Dominant	None	Retrieve	Collect	5	3	4.25	100	1	4	11
ControlPre	B1	Dominant	None	Retrieve	Collect	5	3	89.505	100	1	5	11
ControlPre	B1	Dominant	None	Retrieve	Collect	5	3	27.02	100	1	6	11
ControlPre	B1	Dominant	None	Retrieve	Collect	5	3	17.99	100	1	7	11
ControlPre	B1	Dominant	None	Retrieve	Collect	5	3	68.5	100	2	1	12
ControlPre	B1	Dominant	None	Retrieve	Collect	5	3	32.76	100	2	2	12
ControlPre	B1	Dominant	None	Retrieve	Collect	5	3	32.3025	100	2	3	12
ControlPre	B1	Dominant	None	Retrieve	Collect	5	3	33.005	100	2	4	12
ControlPre	B1	Dominant	None	Retrieve	Collect	5	3	26.25	100	2	5	12
ControlPre	B1	Dominant	None	Retrieve	Collect	5	3	22.2425	100	2	6	12
ControlPre	B1	Dominant	None	Retrieve	Collect	5	3	6.64	100	2	7	12
ControlPre	B1	Dominant	None	Retrieve	Collect	5	3	27.5075	100	3	1	13
ControlPre	B1	Dominant	None	Retrieve	Collect	5	3	7.7625	100	3	2	13
ControlPre	B1	Dominant	None	Retrieve	Collect	5	3	37.9975	100	3	3	13
ControlPre	B1	Dominant	None	Retrieve	Collect	5	3	9.7575	100	3	4	13
ControlPre	B1	Dominant	None	Retrieve	Collect	5	3	15.02	100	3	5	13
ControlPre	B1	Dominant	None	Retrieve	Collect	5	3	12.98	100	3	6	13
ControlPre	B1	Dominant	None	Retrieve	Collect	5	3	37.445	100	3	7	13
ControlPre	B1	Dominant	None	Retrieve	Collect	5	3	28.2725	100	4	1	14
ControlPre	B1	Dominant	None	Retrieve	Collect	5	3	34.4875	100	4	2	14
ControlPre	B1	Dominant	None	Retrieve	Collect	5	3	55.4875	100	4	3	14
ControlPre	B1	Dominant	None	Retrieve	Collect	5	3	17.9925	100	4	4	14
ControlPre	B1	Dominant	None	Retrieve	Collect	5	3	18.5025	100	4	5	14
ControlPre	B1	Dominant	None	Retrieve	Collect	5	3	28.19	100	4	6	14
ControlPre	B1	Dominant	None	Retrieve	Collect	5	3	15.0375	100	4	7	14
ControlPre	B1	Dominant	None	Retrieve	Collect	5	3	39.0075	100	5	1	15
ControlPre	B1	Dominant	None	Retrieve	Collect	5	3	31.765	100	5	2	15
ControlPre	B1	Dominant	None	Retrieve	Collect	5	3	19.4625	100	5	3	15
ControlPre	B1	Dominant	None	Retrieve	Collect	5	3	9.9975	100	5	4	15
ControlPre	B1	Dominant	None	Retrieve	Collect	5	3	33.005	100	5	5	15
ControlPre	B1	Dominant	None	Retrieve	Collect	5	3	2.7275	100	5	6	15
ControlPre	B1	Dominant	None	Retrieve	Collect	5	3	5.9975	100	5	7	15
ControlPre	B1	Dominant	None	Retrieve	Collect	5	4	31.765	100	1	1	16
ControlPre	B1	Dominant	None	Retrieve	Collect	5	4	76.2175	100	1	2	16
ControlPre	B1	Dominant	None	Retrieve	Collect	5	4	43.23	100	1	3	16
ControlPre	B1	Dominant	None	Retrieve	Collect	5	4	26.97	100	1	4	16
ControlPre	B1	Dominant	None	Retrieve	Collect	5	4	34.26	100	1	5	16
ControlPre	B1	Dominant	None	Retrieve	Collect	5	4	103.293	100	1	6	16
ControlPre	B1	Dominant	None	Retrieve	Collect	5	4	6.7675	100	1	7	16
ControlPre	B1	Dominant	None	Retrieve	Collect	5	4	32.0125	100	2	1	17
ControlPre	B1	Dominant	None	Retrieve	Collect	5	4	56.38	100	2	2	17
ControlPre	B1	Dominant	None	Retrieve	Collect	5	4	68.745	100	2	3	17
ControlPre	B1	Dominant	None	Retrieve	Collect	5	4	8.2175	100	2	4	17
ControlPre	B1	Dominant	None	Retrieve	Collect	5	4	19.9925	100	2	5	17
ControlPre	B1	Dominant	None	Retrieve	Collect	5	4	19.26	100	2	6	17
ControlPre	B1	Dominant	None	Retrieve	Collect	5	4	10.4825	100	2	7	17
ControlPre	B1	Dominant	None	Retrieve	Collect	5	4	2.885	100	3	1	18
ControlPre	B1	Dominant	None	Retrieve	Collect	5	4	42.005	100	3	2	18
ControlPre	B1	Dominant	None	Retrieve	Collect	5	4	18.535	100	3	3	18
ControlPre	B1	Dominant	None	Retrieve	Collect	5	4	61.7375	100	3	4	18
ControlPre	B1	Dominant	None	Retrieve	Collect	5	4	12.245	100	3	5	18
ControlPre	B1	Dominant	None	Retrieve	Collect	5	4	214.008	100	3	6	18
ControlPre	B1	Dominant	None	Retrieve	Collect	5	4	63.0075	100	3	7	18
ControlPre	B1	Dominant	None	Retrieve	Collect	5	4	41.735	100	4	1	19
ControlPre	B1	Dominant	None	Retrieve	Collect	5	4	19.1175	100	4	2	19
ControlPre	B1	Dominant	None	Retrieve	Collect	5	4	44.24	100	4	3	19
ControlPre	B1	Dominant	None	Retrieve	Collect	5	4	17.285	100	4	4	19
ControlPre	B1	Dominant	None	Retrieve	Collect	5	4	4.9975	100	4	5	19
ControlPre	B1	Dominant	None	Retrieve	Collect	5	4	2.2825	100	4	6	19
ControlPre	B1	Dominant	None	Retrieve	Collect	5	4	23.0025	100	4	7	19
ControlPre	B1	Dominant	None	Retrieve	Collect	5	4	19.675	100	5	1	20
ControlPre	B1	Dominant	None	Retrieve	Collect	5	4	22.26	100	5	2	20
ControlPre	B1	Dominant	None	Retrieve	Collect	5	4	71.435	100	5	3	20
ControlPre	B1	Dominant	None	Retrieve	Collect	5	4	14.5025	100	5	4	20
ControlPre	B1	Dominant	None	Retrieve	Collect	5	4	9.535	100	5	5	20
ControlPre	B1	Dominant	None	Retrieve	Collect	5	4	0.9925	100	5	6	20
ControlPre	B1	Dominant	None	Retrieve	Collect	5	4	5.0175	100	5	7	20
ControlPre	B1	Dominant	None	Retrieve	Collect	1	1	32.25	75	1	1	1
ControlPre	B1	Dominant	None	Retrieve	Collect	1	1	21.14	75	1	2	1
ControlPre	B1	Dominant	None	Retrieve	Collect	1	1	116.25	75	1	3	1
ControlPre	B1	Dominant	None	Retrieve	Collect	1	1	23.9975	75	1	4	1
ControlPre	B1	Dominant	None	Retrieve	Collect	1	1	21.3175	75	1	5	1
ControlPre	B1	Dominant	None	Retrieve	Collect	1	1	7.3825	75	1	6	1
ControlPre	B1	Dominant	None	Retrieve	Collect	1	1	4.235	75	1	7	1
ControlPre	B1	Dominant	None	Retrieve	Collect	1	1	45.5	75	2	1	2
ControlPre	B1	Dominant	None	Retrieve	Collect	1	1	50.77	75	2	2	2
ControlPre	B1	Dominant	None	Retrieve	Collect	1	1	27.26	75	2	3	2
ControlPre	B1	Dominant	None	Retrieve	Collect	1	1	6.0075	75	2	4	2
ControlPre	B1	Dominant	None	Retrieve	Collect	1	1	17.0775	75	2	5	2
ControlPre	B1	Dominant	None	Retrieve	Collect	1	1	7.2675	75	2	6	2
ControlPre	B1	Dominant	None	Retrieve	Collect	1	1	12.895	75	2	7	2
ControlPre	B1	Dominant	None	Retrieve	Collect	1	1	15	75	3	1	3
ControlPre	B1	Dominant	None	Retrieve	Collect	1	1	72.75	75	3	2	3
ControlPre	B1	Dominant	None	Retrieve	Collect	1	1	48.5	75	3	3	3
ControlPre	B1	Dominant	None	Retrieve	Collect	1	1	59.995	75	3	4	3
ControlPre	B1	Dominant	None	Retrieve	Collect	1	1	1.15	75	3	5	3
ControlPre	B1	Dominant	None	Retrieve	Collect	1	1	89.53	75	3	6	3
ControlPre	B1	Dominant	None	Retrieve	Collect	1	1	23.2425	75	3	7	3
ControlPre	B1	Dominant	None	Retrieve	Collect	1	1	55.5125	75	4	1	4
ControlPre	B1	Dominant	None	Retrieve	Collect	1	1	11.725	75	4	2	4
ControlPre	B1	Dominant	None	Retrieve	Collect	1	1	18.25	75	4	3	4
ControlPre	B1	Dominant	None	Retrieve	Collect	1	1	51.2375	75	4	4	4
ControlPre	B1	Dominant	None	Retrieve	Collect	1	1	12.94	75	4	5	4
ControlPre	B1	Dominant	None	Retrieve	Collect	1	1	8.54	75	4	6	4
ControlPre	B1	Dominant	None	Retrieve	Collect	1	1	91.7525	75	4	7	4
ControlPre	B1	Dominant	None	Retrieve	Collect	1	1	25.025	75	5	1	5
ControlPre	B1	Dominant	None	Retrieve	Collect	1	1	32.26	75	5	2	5
ControlPre	B1	Dominant	None	Retrieve	Collect	1	1	38.25	75	5	3	5
ControlPre	B1	Dominant	None	Retrieve	Collect	1	1	40.565	75	5	4	5
ControlPre	B1	Dominant	None	Retrieve	Collect	1	1	47.03	75	5	5	5
ControlPre	B1	Dominant	None	Retrieve	Collect	1	1	28.51	75	5	6	5
ControlPre	B1	Dominant	None	Retrieve	Collect	1	1	0.975	75	5	7	5
ControlPre	B1	Dominant	None	Retrieve	Collect	1	2	21.5	75	1	1	6
ControlPre	B1	Dominant	None	Retrieve	Collect	1	2	30.49	75	1	2	6
ControlPre	B1	Dominant	None	Retrieve	Collect	1	2	61.7575	75	1	3	6
ControlPre	B1	Dominant	None	Retrieve	Collect	1	2	62.0175	75	1	4	6
ControlPre	B1	Dominant	None	Retrieve	Collect	1	2	56.51	75	1	5	6
ControlPre	B1	Dominant	None	Retrieve	Collect	1	2	27.0475	75	1	6	6
ControlPre	B1	Dominant	None	Retrieve	Collect	1	2	60.6775	75	1	7	6
ControlPre	B1	Dominant	None	Retrieve	Collect	1	2	42.25	75	2	1	7
ControlPre	B1	Dominant	None	Retrieve	Collect	1	2	9.375	75	2	2	7
ControlPre	B1	Dominant	None	Retrieve	Collect	1	2	62.1775	75	2	3	7
ControlPre	B1	Dominant	None	Retrieve	Collect	1	2	50.24	75	2	4	7
ControlPre	B1	Dominant	None	Retrieve	Collect	1	2	63.995	75	2	5	7
ControlPre	B1	Dominant	None	Retrieve	Collect	1	2	22.31	75	2	6	7
ControlPre	B1	Dominant	None	Retrieve	Collect	1	2	117.703	75	2	7	7
ControlPre	B1	Dominant	None	Retrieve	Collect	1	2	57.54	75	3	1	8
ControlPre	B1	Dominant	None	Retrieve	Collect	1	2	72.99	75	3	2	8
ControlPre	B1	Dominant	None	Retrieve	Collect	1	2	8.615	75	3	3	8
ControlPre	B1	Dominant	None	Retrieve	Collect	1	2	53.255	75	3	4	8
ControlPre	B1	Dominant	None	Retrieve	Collect	1	2	67.46	75	3	5	8
ControlPre	B1	Dominant	None	Retrieve	Collect	1	2	95.9975	75	3	6	8
ControlPre	B1	Dominant	None	Retrieve	Collect	1	2	75.95	75	3	7	8
ControlPre	B1	Dominant	None	Retrieve	Collect	1	2	5.725	75	4	1	9
ControlPre	B1	Dominant	None	Retrieve	Collect	1	2	8	75	4	2	9
ControlPre	B1	Dominant	None	Retrieve	Collect	1	2	8.6375	75	4	3	9
ControlPre	B1	Dominant	None	Retrieve	Collect	1	2	63.4075	75	4	4	9
ControlPre	B1	Dominant	None	Retrieve	Collect	1	2	36.5	75	4	5	9
ControlPre	B1	Dominant	None	Retrieve	Collect	1	2	75.4525	75	4	6	9
ControlPre	B1	Dominant	None	Retrieve	Collect	1	2	24.7625	75	4	7	9
ControlPre	B1	Dominant	None	Retrieve	Collect	1	2	38.225	75	5	1	10
ControlPre	B1	Dominant	None	Retrieve	Collect	1	2	88.7825	75	5	2	10
ControlPre	B1	Dominant	None	Retrieve	Collect	1	2	41.5025	75	5	3	10
ControlPre	B1	Dominant	None	Retrieve	Collect	1	2	31.4925	75	5	4	10
ControlPre	B1	Dominant	None	Retrieve	Collect	1	2	18.78	75	5	5	10
ControlPre	B1	Dominant	None	Retrieve	Collect	1	2	5.495	75	5	6	10
ControlPre	B1	Dominant	None	Retrieve	Collect	1	2	47.075	75	5	7	10
ControlPre	B1	Dominant	None	Retrieve	Collect	1	3	18.825	75	1	1	11
ControlPre	B1	Dominant	None	Retrieve	Collect	1	3	6.06	75	1	2	11
ControlPre	B1	Dominant	None	Retrieve	Collect	1	3	46.2425	75	1	3	11
ControlPre	B1	Dominant	None	Retrieve	Collect	1	3	84.2375	75	1	4	11
ControlPre	B1	Dominant	None	Retrieve	Collect	1	3	34.26	75	1	5	11
ControlPre	B1	Dominant	None	Retrieve	Collect	1	3	65.1975	75	1	6	11
ControlPre	B1	Dominant	None	Retrieve	Collect	1	3	1.23	75	1	7	11
ControlPre	B1	Dominant	None	Retrieve	Collect	1	3	13.23	75	2	1	12
ControlPre	B1	Dominant	None	Retrieve	Collect	1	3	91.725	75	2	2	12
ControlPre	B1	Dominant	None	Retrieve	Collect	1	3	7.9325	75	2	3	12
ControlPre	B1	Dominant	None	Retrieve	Collect	1	3	12.7625	75	2	4	12
ControlPre	B1	Dominant	None	Retrieve	Collect	1	3	8.19	75	2	5	12
ControlPre	B1	Dominant	None	Retrieve	Collect	1	3	42.285	75	2	6	12
ControlPre	B1	Dominant	None	Retrieve	Collect	1	3	0.7525	75	2	7	12
ControlPre	B1	Dominant	None	Retrieve	Collect	1	3	4	75	3	1	13
ControlPre	B1	Dominant	None	Retrieve	Collect	1	3	68.1675	75	3	2	13
ControlPre	B1	Dominant	None	Retrieve	Collect	1	3	7.5	75	3	3	13
ControlPre	B1	Dominant	None	Retrieve	Collect	1	3	89.83	75	3	4	13
ControlPre	B1	Dominant	None	Retrieve	Collect	1	3	5.495	75	3	5	13
ControlPre	B1	Dominant	None	Retrieve	Collect	1	3	15.0025	75	3	6	13
ControlPre	B1	Dominant	None	Retrieve	Collect	1	3	29.7575	75	3	7	13
ControlPre	B1	Dominant	None	Retrieve	Collect	1	3	27.25	75	4	1	14
ControlPre	B1	Dominant	None	Retrieve	Collect	1	3	27.5025	75	4	2	14
ControlPre	B1	Dominant	None	Retrieve	Collect	1	3	30	75	4	3	14
ControlPre	B1	Dominant	None	Retrieve	Collect	1	3	25.2575	75	4	4	14
ControlPre	B1	Dominant	None	Retrieve	Collect	1	3	43.0925	75	4	5	14
ControlPre	B1	Dominant	None	Retrieve	Collect	1	3	15.495	75	4	6	14
ControlPre	B1	Dominant	None	Retrieve	Collect	1	3	11.615	75	4	7	14
ControlPre	B1	Dominant	None	Retrieve	Collect	1	3	16.975	75	5	1	15
ControlPre	B1	Dominant	None	Retrieve	Collect	1	3	5.25	75	5	2	15
ControlPre	B1	Dominant	None	Retrieve	Collect	1	3	10.025	75	5	3	15
ControlPre	B1	Dominant	None	Retrieve	Collect	1	3	18.465	75	5	4	15
ControlPre	B1	Dominant	None	Retrieve	Collect	1	3	12.7525	75	5	5	15
ControlPre	B1	Dominant	None	Retrieve	Collect	1	3	6.2525	75	5	6	15
ControlPre	B1	Dominant	None	Retrieve	Collect	1	3	11.385	75	5	7	15
ControlPre	B1	Dominant	None	Retrieve	Collect	1	4	13.275	75	1	1	16
ControlPre	B1	Dominant	None	Retrieve	Collect	1	4	28.975	75	1	2	16
ControlPre	B1	Dominant	None	Retrieve	Collect	1	4	5.225	75	1	3	16
ControlPre	B1	Dominant	None	Retrieve	Collect	1	4	6.72	75	1	4	16
ControlPre	B1	Dominant	None	Retrieve	Collect	1	4	130.24	75	1	5	16
ControlPre	B1	Dominant	None	Retrieve	Collect	1	4	33.775	75	1	6	16
ControlPre	B1	Dominant	None	Retrieve	Collect	1	4	44.5175	75	1	7	16
ControlPre	B1	Dominant	None	Retrieve	Collect	1	4	18.85	75	2	1	17
ControlPre	B1	Dominant	None	Retrieve	Collect	1	4	10.79	75	2	2	17
ControlPre	B1	Dominant	None	Retrieve	Collect	1	4	46.765	75	2	3	17
ControlPre	B1	Dominant	None	Retrieve	Collect	1	4	10.725	75	2	4	17
ControlPre	B1	Dominant	None	Retrieve	Collect	1	4	29.56	75	2	5	17
ControlPre	B1	Dominant	None	Retrieve	Collect	1	4	12.525	75	2	6	17
ControlPre	B1	Dominant	None	Retrieve	Collect	1	4	79.24	75	2	7	17
ControlPre	B1	Dominant	None	Retrieve	Collect	1	4	118.555	75	3	1	18
ControlPre	B1	Dominant	None	Retrieve	Collect	1	4	36.2425	75	3	2	18
ControlPre	B1	Dominant	None	Retrieve	Collect	1	4	13.5325	75	3	3	18
ControlPre	B1	Dominant	None	Retrieve	Collect	1	4	31.7825	75	3	4	18
ControlPre	B1	Dominant	None	Retrieve	Collect	1	4	11.0525	75	3	5	18
ControlPre	B1	Dominant	None	Retrieve	Collect	1	4	11.28	75	3	6	18
ControlPre	B1	Dominant	None	Retrieve	Collect	1	4	109.535	75	3	7	18
ControlPre	B1	Dominant	None	Retrieve	Collect	1	4	6.225	75	4	1	19
ControlPre	B1	Dominant	None	Retrieve	Collect	1	4	34.7625	75	4	2	19
ControlPre	B1	Dominant	None	Retrieve	Collect	1	4	91.74	75	4	3	19
ControlPre	B1	Dominant	None	Retrieve	Collect	1	4	3.2475	75	4	4	19
ControlPre	B1	Dominant	None	Retrieve	Collect	1	4	1.105	75	4	5	19
ControlPre	B1	Dominant	None	Retrieve	Collect	1	4	28.795	75	4	6	19
ControlPre	B1	Dominant	None	Retrieve	Collect	1	4	12.93	75	4	7	19
ControlPre	B1	Dominant	None	Retrieve	Collect	1	4	6	75	5	1	20
ControlPre	B1	Dominant	None	Retrieve	Collect	1	4	82.725	75	5	2	20
ControlPre	B1	Dominant	None	Retrieve	Collect	1	4	40.0375	75	5	3	20
ControlPre	B1	Dominant	None	Retrieve	Collect	1	4	27.75	75	5	4	20
ControlPre	B1	Dominant	None	Retrieve	Collect	1	4	9.4875	75	5	5	20
ControlPre	B1	Dominant	None	Retrieve	Collect	1	4	26.95	75	5	6	20
ControlPre	B1	Dominant	None	Retrieve	Collect	1	4	92.6775	75	5	7	20
ControlPre	B1	Dominant	None	Retrieve	Collect	2	1	12.3775	75	1	1	1
ControlPre	B1	Dominant	None	Retrieve	Collect	2	1	5.75	75	1	2	1
ControlPre	B1	Dominant	None	Retrieve	Collect	2	1	6	75	1	3	1
ControlPre	B1	Dominant	None	Retrieve	Collect	2	1	13.9825	75	1	4	1
ControlPre	B1	Dominant	None	Retrieve	Collect	2	1	20.775	75	1	5	1
ControlPre	B1	Dominant	None	Retrieve	Collect	2	1	24.525	75	1	6	1
ControlPre	B1	Dominant	None	Retrieve	Collect	2	1	26.815	75	1	7	1
ControlPre	B1	Dominant	None	Retrieve	Collect	2	1	14	75	2	1	2
ControlPre	B1	Dominant	None	Retrieve	Collect	2	1	36.755	75	2	2	2
ControlPre	B1	Dominant	None	Retrieve	Collect	2	1	14.7625	75	2	3	2
ControlPre	B1	Dominant	None	Retrieve	Collect	2	1	3.475	75	2	4	2
ControlPre	B1	Dominant	None	Retrieve	Collect	2	1	13.9525	75	2	5	2
ControlPre	B1	Dominant	None	Retrieve	Collect	2	1	19.0075	75	2	6	2
ControlPre	B1	Dominant	None	Retrieve	Collect	2	1	2.47	75	2	7	2
ControlPre	B1	Dominant	None	Retrieve	Collect	2	1	28.525	75	3	1	3
ControlPre	B1	Dominant	None	Retrieve	Collect	2	1	23.2575	75	3	2	3
ControlPre	B1	Dominant	None	Retrieve	Collect	2	1	20.96	75	3	3	3
ControlPre	B1	Dominant	None	Retrieve	Collect	2	1	5.8	75	3	4	3
ControlPre	B1	Dominant	None	Retrieve	Collect	2	1	71.75	75	3	5	3
ControlPre	B1	Dominant	None	Retrieve	Collect	2	1	3.245	75	3	6	3
ControlPre	B1	Dominant	None	Retrieve	Collect	2	1	4.49	75	3	7	3
ControlPre	B1	Dominant	None	Retrieve	Collect	2	1	30.225	75	4	1	4
ControlPre	B1	Dominant	None	Retrieve	Collect	2	1	38.2525	75	4	2	4
ControlPre	B1	Dominant	None	Retrieve	Collect	2	1	12.165	75	4	3	4
ControlPre	B1	Dominant	None	Retrieve	Collect	2	1	2.225	75	4	4	4
ControlPre	B1	Dominant	None	Retrieve	Collect	2	1	1.785	75	4	5	4
ControlPre	B1	Dominant	None	Retrieve	Collect	2	1	0.6175	75	4	6	4
ControlPre	B1	Dominant	None	Retrieve	Collect	2	1	4.4875	75	4	7	4
ControlPre	B1	Dominant	None	Retrieve	Collect	2	1	41.05	75	5	1	5
ControlPre	B1	Dominant	None	Retrieve	Collect	2	1	7.5	75	5	2	5
ControlPre	B1	Dominant	None	Retrieve	Collect	2	1	9	75	5	3	5
ControlPre	B1	Dominant	None	Retrieve	Collect	2	1	33.7625	75	5	4	5
ControlPre	B1	Dominant	None	Retrieve	Collect	2	1	4.78	75	5	5	5
ControlPre	B1	Dominant	None	Retrieve	Collect	2	1	15.67	75	5	6	5
ControlPre	B1	Dominant	None	Retrieve	Collect	2	1	20.515	75	5	7	5
ControlPre	B1	Dominant	None	Retrieve	Collect	2	2	10	75	1	1	6
ControlPre	B1	Dominant	None	Retrieve	Collect	2	2	18.9875	75	1	2	6
ControlPre	B1	Dominant	None	Retrieve	Collect	2	2	25.7925	75	1	3	6
ControlPre	B1	Dominant	None	Retrieve	Collect	2	2	3.375	75	1	4	6
ControlPre	B1	Dominant	None	Retrieve	Collect	2	2	24.5025	75	1	5	6
ControlPre	B1	Dominant	None	Retrieve	Collect	2	2	3.7625	75	1	6	6
ControlPre	B1	Dominant	None	Retrieve	Collect	2	2	3.2975	75	1	7	6
ControlPre	B1	Dominant	None	Retrieve	Collect	2	2	17.475	75	2	1	7
ControlPre	B1	Dominant	None	Retrieve	Collect	2	2	29.7	75	2	2	7
ControlPre	B1	Dominant	None	Retrieve	Collect	2	2	22.26	75	2	3	7
ControlPre	B1	Dominant	None	Retrieve	Collect	2	2	15.775	75	2	4	7
ControlPre	B1	Dominant	None	Retrieve	Collect	2	2	18.7	75	2	5	7
ControlPre	B1	Dominant	None	Retrieve	Collect	2	2	7.5375	75	2	6	7
ControlPre	B1	Dominant	None	Retrieve	Collect	2	2	9	75	2	7	7
ControlPre	B1	Dominant	None	Retrieve	Collect	2	2	40	75	3	1	8
ControlPre	B1	Dominant	None	Retrieve	Collect	2	2	49.6125	75	3	2	8
ControlPre	B1	Dominant	None	Retrieve	Collect	2	2	38.5175	75	3	3	8
ControlPre	B1	Dominant	None	Retrieve	Collect	2	2	2.025	75	3	4	8
ControlPre	B1	Dominant	None	Retrieve	Collect	2	2	24.48	75	3	5	8
ControlPre	B1	Dominant	None	Retrieve	Collect	2	2	4.445	75	3	6	8
ControlPre	B1	Dominant	None	Retrieve	Collect	2	2	40.31	75	3	7	8
ControlPre	B1	Dominant	None	Retrieve	Collect	2	2	58.535	75	4	1	9
ControlPre	B1	Dominant	None	Retrieve	Collect	2	2	18.5	75	4	2	9
ControlPre	B1	Dominant	None	Retrieve	Collect	2	2	11.21	75	4	3	9
ControlPre	B1	Dominant	None	Retrieve	Collect	2	2	10.5	75	4	4	9
ControlPre	B1	Dominant	None	Retrieve	Collect	2	2	1.075	75	4	5	9
ControlPre	B1	Dominant	None	Retrieve	Collect	2	2	12.2425	75	4	6	9
ControlPre	B1	Dominant	None	Retrieve	Collect	2	2	13.2275	75	4	7	9
ControlPre	B1	Dominant	None	Retrieve	Collect	2	2	41.725	75	5	1	10
ControlPre	B1	Dominant	None	Retrieve	Collect	2	2	51.7925	75	5	2	10
ControlPre	B1	Dominant	None	Retrieve	Collect	2	2	47.25	75	5	3	10
ControlPre	B1	Dominant	None	Retrieve	Collect	2	2	20.7	75	5	4	10
ControlPre	B1	Dominant	None	Retrieve	Collect	2	2	6.25	75	5	5	10
ControlPre	B1	Dominant	None	Retrieve	Collect	2	2	1.7375	75	5	6	10
ControlPre	B1	Dominant	None	Retrieve	Collect	2	2	27.745	75	5	7	10
ControlPre	B1	Dominant	None	Retrieve	Collect	2	3	46.75	75	1	1	11
ControlPre	B1	Dominant	None	Retrieve	Collect	2	3	28.23	75	1	2	11
ControlPre	B1	Dominant	None	Retrieve	Collect	2	3	24.01	75	1	3	11
ControlPre	B1	Dominant	None	Retrieve	Collect	2	3	4	75	1	4	11
ControlPre	B1	Dominant	None	Retrieve	Collect	2	3	5.25	75	1	5	11
ControlPre	B1	Dominant	None	Retrieve	Collect	2	3	2	75	1	6	11
ControlPre	B1	Dominant	None	Retrieve	Collect	2	3	34.26	75	1	7	11
ControlPre	B1	Dominant	None	Retrieve	Collect	2	3	7	75	2	1	12
ControlPre	B1	Dominant	None	Retrieve	Collect	2	3	34.74	75	2	2	12
ControlPre	B1	Dominant	None	Retrieve	Collect	2	3	37.5025	75	2	3	12
ControlPre	B1	Dominant	None	Retrieve	Collect	2	3	1.25	75	2	4	12
ControlPre	B1	Dominant	None	Retrieve	Collect	2	3	8.5	75	2	5	12
ControlPre	B1	Dominant	None	Retrieve	Collect	2	3	35.2475	75	2	6	12
ControlPre	B1	Dominant	None	Retrieve	Collect	2	3	18.0175	75	2	7	12
ControlPre	B1	Dominant	None	Retrieve	Collect	2	3	9.75	75	3	1	13
ControlPre	B1	Dominant	None	Retrieve	Collect	2	3	13.25	75	3	2	13
ControlPre	B1	Dominant	None	Retrieve	Collect	2	3	26	75	3	3	13
ControlPre	B1	Dominant	None	Retrieve	Collect	2	3	21.535	75	3	4	13
ControlPre	B1	Dominant	None	Retrieve	Collect	2	3	27.7475	75	3	5	13
ControlPre	B1	Dominant	None	Retrieve	Collect	2	3	25.755	75	3	6	13
ControlPre	B1	Dominant	None	Retrieve	Collect	2	3	28.2575	75	3	7	13
ControlPre	B1	Dominant	None	Retrieve	Collect	2	3	48.025	75	4	1	14
ControlPre	B1	Dominant	None	Retrieve	Collect	2	3	30.025	75	4	2	14
ControlPre	B1	Dominant	None	Retrieve	Collect	2	3	23	75	4	3	14
ControlPre	B1	Dominant	None	Retrieve	Collect	2	3	36.9925	75	4	4	14
ControlPre	B1	Dominant	None	Retrieve	Collect	2	3	20.76	75	4	5	14
ControlPre	B1	Dominant	None	Retrieve	Collect	2	3	46.25	75	4	6	14
ControlPre	B1	Dominant	None	Retrieve	Collect	2	3	24.745	75	4	7	14
ControlPre	B1	Dominant	None	Retrieve	Collect	2	3	10.025	75	5	1	15
ControlPre	B1	Dominant	None	Retrieve	Collect	2	3	16.4975	75	5	2	15
ControlPre	B1	Dominant	None	Retrieve	Collect	2	3	21.5	75	5	3	15
ControlPre	B1	Dominant	None	Retrieve	Collect	2	3	0.25	75	5	4	15
ControlPre	B1	Dominant	None	Retrieve	Collect	2	3	13.755	75	5	5	15
ControlPre	B1	Dominant	None	Retrieve	Collect	2	3	37.01	75	5	6	15
ControlPre	B1	Dominant	None	Retrieve	Collect	2	3	16.4975	75	5	7	15
ControlPre	B1	Dominant	None	Retrieve	Collect	2	4		75	1	1	16
ControlPre	B1	Dominant	None	Retrieve	Collect	2	4		75	1	2	16
ControlPre	B1	Dominant	None	Retrieve	Collect	2	4		75	1	3	16
ControlPre	B1	Dominant	None	Retrieve	Collect	2	4		75	1	4	16
ControlPre	B1	Dominant	None	Retrieve	Collect	2	4		75	1	5	16
ControlPre	B1	Dominant	None	Retrieve	Collect	2	4		75	1	6	16
ControlPre	B1	Dominant	None	Retrieve	Collect	2	4		75	1	7	16
ControlPre	B1	Dominant	None	Retrieve	Collect	2	4	15.75	75	2	1	17
ControlPre	B1	Dominant	None	Retrieve	Collect	2	4	9.55	75	2	2	17
ControlPre	B1	Dominant	None	Retrieve	Collect	2	4	9	75	2	3	17
ControlPre	B1	Dominant	None	Retrieve	Collect	2	4	5.2375	75	2	4	17
ControlPre	B1	Dominant	None	Retrieve	Collect	2	4	20.7475	75	2	5	17
ControlPre	B1	Dominant	None	Retrieve	Collect	2	4	11.2075	75	2	6	17
ControlPre	B1	Dominant	None	Retrieve	Collect	2	4	1.4925	75	2	7	17
ControlPre	B1	Dominant	None	Retrieve	Collect	2	4	48.985	75	3	1	18
ControlPre	B1	Dominant	None	Retrieve	Collect	2	4	28.9625	75	3	2	18
ControlPre	B1	Dominant	None	Retrieve	Collect	2	4	207.973	75	3	3	18
ControlPre	B1	Dominant	None	Retrieve	Collect	2	4	29.005	75	3	4	18
ControlPre	B1	Dominant	None	Retrieve	Collect	2	4	16.235	75	3	5	18
ControlPre	B1	Dominant	None	Retrieve	Collect	2	4	10.8275	75	3	6	18
ControlPre	B1	Dominant	None	Retrieve	Collect	2	4	11.6775	75	3	7	18
ControlPre	B1	Dominant	None	Retrieve	Collect	2	4	4.975	75	4	1	19
ControlPre	B1	Dominant	None	Retrieve	Collect	2	4	5.25	75	4	2	19
ControlPre	B1	Dominant	None	Retrieve	Collect	2	4	10.7875	75	4	3	19
ControlPre	B1	Dominant	None	Retrieve	Collect	2	4	24.755	75	4	4	19
ControlPre	B1	Dominant	None	Retrieve	Collect	2	4	23.4875	75	4	5	19
ControlPre	B1	Dominant	None	Retrieve	Collect	2	4	24.78	75	4	6	19
ControlPre	B1	Dominant	None	Retrieve	Collect	2	4	5.505	75	4	7	19
ControlPre	B1	Dominant	None	Retrieve	Collect	2	4	13.25	75	5	1	20
ControlPre	B1	Dominant	None	Retrieve	Collect	2	4	5.725	75	5	2	20
ControlPre	B1	Dominant	None	Retrieve	Collect	2	4	16.725	75	5	3	20
ControlPre	B1	Dominant	None	Retrieve	Collect	2	4	23.075	75	5	4	20
ControlPre	B1	Dominant	None	Retrieve	Collect	2	4	11.2325	75	5	5	20
ControlPre	B1	Dominant	None	Retrieve	Collect	2	4	1.5	75	5	6	20
ControlPre	B1	Dominant	None	Retrieve	Collect	2	4	24.78	75	5	7	20
ControlPre	B1	Dominant	None	Retrieve	Collect	3	1	3.05	75	1	1	1
ControlPre	B1	Dominant	None	Retrieve	Collect	3	1	11.5325	75	1	2	1
ControlPre	B1	Dominant	None	Retrieve	Collect	3	1	2.4425	75	1	3	1
ControlPre	B1	Dominant	None	Retrieve	Collect	3	1	18.4625	75	1	4	1
ControlPre	B1	Dominant	None	Retrieve	Collect	3	1	15.78	75	1	5	1
ControlPre	B1	Dominant	None	Retrieve	Collect	3	1	35.0375	75	1	6	1
ControlPre	B1	Dominant	None	Retrieve	Collect	3	1	20.5025	75	1	7	1
ControlPre	B1	Dominant	None	Retrieve	Collect	3	1	5.2575	75	2	1	2
ControlPre	B1	Dominant	None	Retrieve	Collect	3	1	9.29	75	2	2	2
ControlPre	B1	Dominant	None	Retrieve	Collect	3	1	6.25	75	2	3	2
ControlPre	B1	Dominant	None	Retrieve	Collect	3	1	2.5125	75	2	4	2
ControlPre	B1	Dominant	None	Retrieve	Collect	3	1	6.8325	75	2	5	2
ControlPre	B1	Dominant	None	Retrieve	Collect	3	1	14.2375	75	2	6	2
ControlPre	B1	Dominant	None	Retrieve	Collect	3	1	28.74	75	2	7	2
ControlPre	B1	Dominant	None	Retrieve	Collect	3	1	3.4075	75	3	1	3
ControlPre	B1	Dominant	None	Retrieve	Collect	3	1	8.7325	75	3	2	3
ControlPre	B1	Dominant	None	Retrieve	Collect	3	1	19.985	75	3	3	3
ControlPre	B1	Dominant	None	Retrieve	Collect	3	1	15.025	75	3	4	3
ControlPre	B1	Dominant	None	Retrieve	Collect	3	1	2.49	75	3	5	3
ControlPre	B1	Dominant	None	Retrieve	Collect	3	1	15.9975	75	3	6	3
ControlPre	B1	Dominant	None	Retrieve	Collect	3	1	9.6025	75	3	7	3
ControlPre	B1	Dominant	None	Retrieve	Collect	3	1	0.4475	75	4	1	4
ControlPre	B1	Dominant	None	Retrieve	Collect	3	1	4.21	75	4	2	4
ControlPre	B1	Dominant	None	Retrieve	Collect	3	1	51.2625	75	4	3	4
ControlPre	B1	Dominant	None	Retrieve	Collect	3	1	2.2775	75	4	4	4
ControlPre	B1	Dominant	None	Retrieve	Collect	3	1	0.9975	75	4	5	4
ControlPre	B1	Dominant	None	Retrieve	Collect	3	1	2.9825	75	4	6	4
ControlPre	B1	Dominant	None	Retrieve	Collect	3	1	4.675	75	4	7	4
ControlPre	B1	Dominant	None	Retrieve	Collect	3	1	3.15	75	5	1	5
ControlPre	B1	Dominant	None	Retrieve	Collect	3	1	0.805	75	5	2	5
ControlPre	B1	Dominant	None	Retrieve	Collect	3	1	13.2225	75	5	3	5
ControlPre	B1	Dominant	None	Retrieve	Collect	3	1	0.5	75	5	4	5
ControlPre	B1	Dominant	None	Retrieve	Collect	3	1	8.41	75	5	5	5
ControlPre	B1	Dominant	None	Retrieve	Collect	3	1	2.8025	75	5	6	5
ControlPre	B1	Dominant	None	Retrieve	Collect	3	1	8.9725	75	5	7	5
ControlPre	B1	Dominant	None	Retrieve	Collect	3	2	43.975	75	1	1	6
ControlPre	B1	Dominant	None	Retrieve	Collect	3	2	31.76	75	1	2	6
ControlPre	B1	Dominant	None	Retrieve	Collect	3	2	42.2875	75	1	3	6
ControlPre	B1	Dominant	None	Retrieve	Collect	3	2	3.225	75	1	4	6
ControlPre	B1	Dominant	None	Retrieve	Collect	3	2	15.505	75	1	5	6
ControlPre	B1	Dominant	None	Retrieve	Collect	3	2	21.9475	75	1	6	6
ControlPre	B1	Dominant	None	Retrieve	Collect	3	2	45.5875	75	1	7	6
ControlPre	B1	Dominant	None	Retrieve	Collect	3	2	18.05	75	2	1	7
ControlPre	B1	Dominant	None	Retrieve	Collect	3	2	14.5075	75	2	2	7
ControlPre	B1	Dominant	None	Retrieve	Collect	3	2	43.2175	75	2	3	7
ControlPre	B1	Dominant	None	Retrieve	Collect	3	2	3.75	75	2	4	7
ControlPre	B1	Dominant	None	Retrieve	Collect	3	2	18.505	75	2	5	7
ControlPre	B1	Dominant	None	Retrieve	Collect	3	2	6.6825	75	2	6	7
ControlPre	B1	Dominant	None	Retrieve	Collect	3	2	44.08	75	2	7	7
ControlPre	B1	Dominant	None	Retrieve	Collect	3	2	7.025	75	3	1	8
ControlPre	B1	Dominant	None	Retrieve	Collect	3	2	20.7625	75	3	2	8
ControlPre	B1	Dominant	None	Retrieve	Collect	3	2	38.2525	75	3	3	8
ControlPre	B1	Dominant	None	Retrieve	Collect	3	2	5.3	75	3	4	8
ControlPre	B1	Dominant	None	Retrieve	Collect	3	2	16.505	75	3	5	8
ControlPre	B1	Dominant	None	Retrieve	Collect	3	2	5.3075	75	3	6	8
ControlPre	B1	Dominant	None	Retrieve	Collect	3	2	21.2225	75	3	7	8
ControlPre	B1	Dominant	None	Retrieve	Collect	3	2	4.805	75	4	1	9
ControlPre	B1	Dominant	None	Retrieve	Collect	3	2	20.74	75	4	2	9
ControlPre	B1	Dominant	None	Retrieve	Collect	3	2	32.595	75	4	3	9
ControlPre	B1	Dominant	None	Retrieve	Collect	3	2	4.225	75	4	4	9
ControlPre	B1	Dominant	None	Retrieve	Collect	3	2	2.7625	75	4	5	9
ControlPre	B1	Dominant	None	Retrieve	Collect	3	2	0.54	75	4	6	9
ControlPre	B1	Dominant	None	Retrieve	Collect	3	2	38.2025	75	4	7	9
ControlPre	B1	Dominant	None	Retrieve	Collect	3	2	6.975	75	5	1	10
ControlPre	B1	Dominant	None	Retrieve	Collect	3	2	40.495	75	5	2	10
ControlPre	B1	Dominant	None	Retrieve	Collect	3	2	67.475	75	5	3	10
ControlPre	B1	Dominant	None	Retrieve	Collect	3	2	0.7	75	5	4	10
ControlPre	B1	Dominant	None	Retrieve	Collect	3	2	5.5	75	5	5	10
ControlPre	B1	Dominant	None	Retrieve	Collect	3	2	2.28	75	5	6	10
ControlPre	B1	Dominant	None	Retrieve	Collect	3	2	12.7275	75	5	7	10
ControlPre	B1	Dominant	None	Retrieve	Collect	3	3	12.025	75	1	1	11
ControlPre	B1	Dominant	None	Retrieve	Collect	3	3	54.02	75	1	2	11
ControlPre	B1	Dominant	None	Retrieve	Collect	3	3	14.8575	75	1	3	11
ControlPre	B1	Dominant	None	Retrieve	Collect	3	3	5.225	75	1	4	11
ControlPre	B1	Dominant	None	Retrieve	Collect	3	3	1.065	75	1	5	11
ControlPre	B1	Dominant	None	Retrieve	Collect	3	3	3.765	75	1	6	11
ControlPre	B1	Dominant	None	Retrieve	Collect	3	3	20.1775	75	1	7	11
ControlPre	B1	Dominant	None	Retrieve	Collect	3	3	25.045	75	2	1	12
ControlPre	B1	Dominant	None	Retrieve	Collect	3	3	52.1475	75	2	2	12
ControlPre	B1	Dominant	None	Retrieve	Collect	3	3	58.76	75	2	3	12
ControlPre	B1	Dominant	None	Retrieve	Collect	3	3	5.95	75	2	4	12
ControlPre	B1	Dominant	None	Retrieve	Collect	3	3	1.2275	75	2	5	12
ControlPre	B1	Dominant	None	Retrieve	Collect	3	3	15.275	75	2	6	12
ControlPre	B1	Dominant	None	Retrieve	Collect	3	3	29.5175	75	2	7	12
ControlPre	B1	Dominant	None	Retrieve	Collect	3	3	3.25	75	3	1	13
ControlPre	B1	Dominant	None	Retrieve	Collect	3	3	19.7875	75	3	2	13
ControlPre	B1	Dominant	None	Retrieve	Collect	3	3	52.9025	75	3	3	13
ControlPre	B1	Dominant	None	Retrieve	Collect	3	3	0.075	75	3	4	13
ControlPre	B1	Dominant	None	Retrieve	Collect	3	3	3.22	75	3	5	13
ControlPre	B1	Dominant	None	Retrieve	Collect	3	3	11.93	75	3	6	13
ControlPre	B1	Dominant	None	Retrieve	Collect	3	3	38.065	75	3	7	13
ControlPre	B1	Dominant	None	Retrieve	Collect	3	3	9.25	75	4	1	14
ControlPre	B1	Dominant	None	Retrieve	Collect	3	3	8.225	75	4	2	14
ControlPre	B1	Dominant	None	Retrieve	Collect	3	3	2.755	75	4	3	14
ControlPre	B1	Dominant	None	Retrieve	Collect	3	3	22	75	4	4	14
ControlPre	B1	Dominant	None	Retrieve	Collect	3	3	28	75	4	5	14
ControlPre	B1	Dominant	None	Retrieve	Collect	3	3	53.78	75	4	6	14
ControlPre	B1	Dominant	None	Retrieve	Collect	3	3	19.75	75	4	7	14
ControlPre	B1	Dominant	None	Retrieve	Collect	3	3	16.2025	75	5	1	15
ControlPre	B1	Dominant	None	Retrieve	Collect	3	3	7.25	75	5	2	15
ControlPre	B1	Dominant	None	Retrieve	Collect	3	3	15.0075	75	5	3	15
ControlPre	B1	Dominant	None	Retrieve	Collect	3	3	15.7675	75	5	4	15
ControlPre	B1	Dominant	None	Retrieve	Collect	3	3	1.515	75	5	5	15
ControlPre	B1	Dominant	None	Retrieve	Collect	3	3	18.2475	75	5	6	15
ControlPre	B1	Dominant	None	Retrieve	Collect	3	3	67.4475	75	5	7	15
ControlPre	B1	Dominant	None	Retrieve	Collect	3	4	12.5125	75	1	1	16
ControlPre	B1	Dominant	None	Retrieve	Collect	3	4	7.775	75	1	2	16
ControlPre	B1	Dominant	None	Retrieve	Collect	3	4	2.505	75	1	3	16
ControlPre	B1	Dominant	None	Retrieve	Collect	3	4	14.9425	75	1	4	16
ControlPre	B1	Dominant	None	Retrieve	Collect	3	4	11.7575	75	1	5	16
ControlPre	B1	Dominant	None	Retrieve	Collect	3	4	55.7575	75	1	6	16
ControlPre	B1	Dominant	None	Retrieve	Collect	3	4	13.4625	75	1	7	16
ControlPre	B1	Dominant	None	Retrieve	Collect	3	4	36.5025	75	2	1	17
ControlPre	B1	Dominant	None	Retrieve	Collect	3	4	1	75	2	2	17
ControlPre	B1	Dominant	None	Retrieve	Collect	3	4	21.74	75	2	3	17
ControlPre	B1	Dominant	None	Retrieve	Collect	3	4	33.03	75	2	4	17
ControlPre	B1	Dominant	None	Retrieve	Collect	3	4	48.195	75	2	5	17
ControlPre	B1	Dominant	None	Retrieve	Collect	3	4	24.98	75	2	6	17
ControlPre	B1	Dominant	None	Retrieve	Collect	3	4	20.0075	75	2	7	17
ControlPre	B1	Dominant	None	Retrieve	Collect	3	4	12.46	75	3	1	18
ControlPre	B1	Dominant	None	Retrieve	Collect	3	4	9.25	75	3	2	18
ControlPre	B1	Dominant	None	Retrieve	Collect	3	4	6.52	75	3	3	18
ControlPre	B1	Dominant	None	Retrieve	Collect	3	4	50.7475	75	3	4	18
ControlPre	B1	Dominant	None	Retrieve	Collect	3	4	31.97	75	3	5	18
ControlPre	B1	Dominant	None	Retrieve	Collect	3	4	55.76	75	3	6	18
ControlPre	B1	Dominant	None	Retrieve	Collect	3	4	25	75	3	7	18
ControlPre	B1	Dominant	None	Retrieve	Collect	3	4	7.225	75	4	1	19
ControlPre	B1	Dominant	None	Retrieve	Collect	3	4	11	75	4	2	19
ControlPre	B1	Dominant	None	Retrieve	Collect	3	4	12.75	75	4	3	19
ControlPre	B1	Dominant	None	Retrieve	Collect	3	4	28.2575	75	4	4	19
ControlPre	B1	Dominant	None	Retrieve	Collect	3	4	26.685	75	4	5	19
ControlPre	B1	Dominant	None	Retrieve	Collect	3	4	10.745	75	4	6	19
ControlPre	B1	Dominant	None	Retrieve	Collect	3	4	39.5225	75	4	7	19
ControlPre	B1	Dominant	None	Retrieve	Collect	3	4	6.25	75	5	1	20
ControlPre	B1	Dominant	None	Retrieve	Collect	3	4	26.5125	75	5	2	20
ControlPre	B1	Dominant	None	Retrieve	Collect	3	4	7.475	75	5	3	20
ControlPre	B1	Dominant	None	Retrieve	Collect	3	4	38.9575	75	5	4	20
ControlPre	B1	Dominant	None	Retrieve	Collect	3	4	66.46	75	5	5	20
ControlPre	B1	Dominant	None	Retrieve	Collect	3	4	26.2425	75	5	6	20
ControlPre	B1	Dominant	None	Retrieve	Collect	3	4	12.1925	75	5	7	20
ControlPre	B1	Dominant	None	Retrieve	Collect	4	1	15.505	75	1	1	1
ControlPre	B1	Dominant	None	Retrieve	Collect	4	1	0.24	75	1	2	1
ControlPre	B1	Dominant	None	Retrieve	Collect	4	1	110.487	75	1	3	1
ControlPre	B1	Dominant	None	Retrieve	Collect	4	1	18.49	75	1	4	1
ControlPre	B1	Dominant	None	Retrieve	Collect	4	1	10.585	75	1	5	1
ControlPre	B1	Dominant	None	Retrieve	Collect	4	1	14.025	75	1	6	1
ControlPre	B1	Dominant	None	Retrieve	Collect	4	1	24.75	75	1	7	1
ControlPre	B1	Dominant	None	Retrieve	Collect	4	1	0.7725	75	2	1	2
ControlPre	B1	Dominant	None	Retrieve	Collect	4	1	3.375	75	2	2	2
ControlPre	B1	Dominant	None	Retrieve	Collect	4	1	28.755	75	2	3	2
ControlPre	B1	Dominant	None	Retrieve	Collect	4	1	4.9925	75	2	4	2
ControlPre	B1	Dominant	None	Retrieve	Collect	4	1	9.7325	75	2	5	2
ControlPre	B1	Dominant	None	Retrieve	Collect	4	1	8.75	75	2	6	2
ControlPre	B1	Dominant	None	Retrieve	Collect	4	1	20.025	75	2	7	2
ControlPre	B1	Dominant	None	Retrieve	Collect	4	1	1.005	75	3	1	3
ControlPre	B1	Dominant	None	Retrieve	Collect	4	1	8.5175	75	3	2	3
ControlPre	B1	Dominant	None	Retrieve	Collect	4	1	15.98	75	3	3	3
ControlPre	B1	Dominant	None	Retrieve	Collect	4	1	0.265	75	3	4	3
ControlPre	B1	Dominant	None	Retrieve	Collect	4	1	61	75	3	5	3
ControlPre	B1	Dominant	None	Retrieve	Collect	4	1	0.825	75	3	6	3
ControlPre	B1	Dominant	None	Retrieve	Collect	4	1	33.005	75	3	7	3
ControlPre	B1	Dominant	None	Retrieve	Collect	4	1	27.7	75	4	1	4
ControlPre	B1	Dominant	None	Retrieve	Collect	4	1	11.2425	75	4	2	4
ControlPre	B1	Dominant	None	Retrieve	Collect	4	1	15.29	75	4	3	4
ControlPre	B1	Dominant	None	Retrieve	Collect	4	1	8.0175	75	4	4	4
ControlPre	B1	Dominant	None	Retrieve	Collect	4	1	13.995	75	4	5	4
ControlPre	B1	Dominant	None	Retrieve	Collect	4	1	19.2525	75	4	6	4
ControlPre	B1	Dominant	None	Retrieve	Collect	4	1	27.0125	75	4	7	4
ControlPre	B1	Dominant	None	Retrieve	Collect	4	1	28.7525	75	5	1	5
ControlPre	B1	Dominant	None	Retrieve	Collect	4	1	24.4025	75	5	2	5
ControlPre	B1	Dominant	None	Retrieve	Collect	4	1	13.5775	75	5	3	5
ControlPre	B1	Dominant	None	Retrieve	Collect	4	1	30.7125	75	5	4	5
ControlPre	B1	Dominant	None	Retrieve	Collect	4	1	7.3575	75	5	5	5
ControlPre	B1	Dominant	None	Retrieve	Collect	4	1	25.5625	75	5	6	5
ControlPre	B1	Dominant	None	Retrieve	Collect	4	1	58.74	75	5	7	5
ControlPre	B1	Dominant	None	Retrieve	Collect	4	2	38.7375	75	1	1	6
ControlPre	B1	Dominant	None	Retrieve	Collect	4	2	1.27	75	1	2	6
ControlPre	B1	Dominant	None	Retrieve	Collect	4	2	32.885	75	1	3	6
ControlPre	B1	Dominant	None	Retrieve	Collect	4	2	1.475	75	1	4	6
ControlPre	B1	Dominant	None	Retrieve	Collect	4	2	13.49	75	1	5	6
ControlPre	B1	Dominant	None	Retrieve	Collect	4	2	21.2275	75	1	6	6
ControlPre	B1	Dominant	None	Retrieve	Collect	4	2	27.9825	75	1	7	6
ControlPre	B1	Dominant	None	Retrieve	Collect	4	2	5.8775	75	2	1	7
ControlPre	B1	Dominant	None	Retrieve	Collect	4	2	64.49	75	2	2	7
ControlPre	B1	Dominant	None	Retrieve	Collect	4	2	5.9975	75	2	3	7
ControlPre	B1	Dominant	None	Retrieve	Collect	4	2	17.9975	75	2	4	7
ControlPre	B1	Dominant	None	Retrieve	Collect	4	2	4.36	75	2	5	7
ControlPre	B1	Dominant	None	Retrieve	Collect	4	2	12.7175	75	2	6	7
ControlPre	B1	Dominant	None	Retrieve	Collect	4	2	21.5	75	2	7	7
ControlPre	B1	Dominant	None	Retrieve	Collect	4	2	87.1375	75	3	1	8
ControlPre	B1	Dominant	None	Retrieve	Collect	4	2	44.2625	75	3	2	8
ControlPre	B1	Dominant	None	Retrieve	Collect	4	2	21.405	75	3	3	8
ControlPre	B1	Dominant	None	Retrieve	Collect	4	2	78.055	75	3	4	8
ControlPre	B1	Dominant	None	Retrieve	Collect	4	2	72.345	75	3	5	8
ControlPre	B1	Dominant	None	Retrieve	Collect	4	2	44.205	75	3	6	8
ControlPre	B1	Dominant	None	Retrieve	Collect	4	2	31.6075	75	3	7	8
ControlPre	B1	Dominant	None	Retrieve	Collect	4	2	8.745	75	4	1	9
ControlPre	B1	Dominant	None	Retrieve	Collect	4	2	0.9475	75	4	2	9
ControlPre	B1	Dominant	None	Retrieve	Collect	4	2	61.44	75	4	3	9
ControlPre	B1	Dominant	None	Retrieve	Collect	4	2	4.2525	75	4	4	9
ControlPre	B1	Dominant	None	Retrieve	Collect	4	2	61.4625	75	4	5	9
ControlPre	B1	Dominant	None	Retrieve	Collect	4	2	13.45	75	4	6	9
ControlPre	B1	Dominant	None	Retrieve	Collect	4	2	44.2625	75	4	7	9
ControlPre	B1	Dominant	None	Retrieve	Collect	4	2	12.7125	75	5	1	10
ControlPre	B1	Dominant	None	Retrieve	Collect	4	2	51.165	75	5	2	10
ControlPre	B1	Dominant	None	Retrieve	Collect	4	2	12.6675	75	5	3	10
ControlPre	B1	Dominant	None	Retrieve	Collect	4	2	8.025	75	5	4	10
ControlPre	B1	Dominant	None	Retrieve	Collect	4	2	52.1975	75	5	5	10
ControlPre	B1	Dominant	None	Retrieve	Collect	4	2	4.025	75	5	6	10
ControlPre	B1	Dominant	None	Retrieve	Collect	4	2	69.755	75	5	7	10
ControlPre	B1	Dominant	None	Retrieve	Collect	4	3	6.8875	75	1	1	11
ControlPre	B1	Dominant	None	Retrieve	Collect	4	3	1.235	75	1	2	11
ControlPre	B1	Dominant	None	Retrieve	Collect	4	3	92.495	75	1	3	11
ControlPre	B1	Dominant	None	Retrieve	Collect	4	3	21.0075	75	1	4	11
ControlPre	B1	Dominant	None	Retrieve	Collect	4	3	52.4125	75	1	5	11
ControlPre	B1	Dominant	None	Retrieve	Collect	4	3	8.55	75	1	6	11
ControlPre	B1	Dominant	None	Retrieve	Collect	4	3	9.8	75	1	7	11
ControlPre	B1	Dominant	None	Retrieve	Collect	4	3	30.195	75	2	1	12
ControlPre	B1	Dominant	None	Retrieve	Collect	4	3	21.9825	75	2	2	12
ControlPre	B1	Dominant	None	Retrieve	Collect	4	3	4.49	75	2	3	12
ControlPre	B1	Dominant	None	Retrieve	Collect	4	3	5.2425	75	2	4	12
ControlPre	B1	Dominant	None	Retrieve	Collect	4	3	50.235	75	2	5	12
ControlPre	B1	Dominant	None	Retrieve	Collect	4	3	37.225	75	2	6	12
ControlPre	B1	Dominant	None	Retrieve	Collect	4	3	30.7475	75	2	7	12
ControlPre	B1	Dominant	None	Retrieve	Collect	4	3	16.24	75	3	1	13
ControlPre	B1	Dominant	None	Retrieve	Collect	4	3	10.2625	75	3	2	13
ControlPre	B1	Dominant	None	Retrieve	Collect	4	3	15.2375	75	3	3	13
ControlPre	B1	Dominant	None	Retrieve	Collect	4	3	24.25	75	3	4	13
ControlPre	B1	Dominant	None	Retrieve	Collect	4	3	0.75	75	3	5	13
ControlPre	B1	Dominant	None	Retrieve	Collect	4	3	20.725	75	3	6	13
ControlPre	B1	Dominant	None	Retrieve	Collect	4	3	34.2425	75	3	7	13
ControlPre	B1	Dominant	None	Retrieve	Collect	4	3	6.2625	75	4	1	14
ControlPre	B1	Dominant	None	Retrieve	Collect	4	3	11.4975	75	4	2	14
ControlPre	B1	Dominant	None	Retrieve	Collect	4	3	7.5075	75	4	3	14
ControlPre	B1	Dominant	None	Retrieve	Collect	4	3	7.7575	75	4	4	14
ControlPre	B1	Dominant	None	Retrieve	Collect	4	3	31.5325	75	4	5	14
ControlPre	B1	Dominant	None	Retrieve	Collect	4	3	27.6175	75	4	6	14
ControlPre	B1	Dominant	None	Retrieve	Collect	4	3	7.75	75	4	7	14
ControlPre	B1	Dominant	None	Retrieve	Collect	4	3	19.5975	75	5	1	15
ControlPre	B1	Dominant	None	Retrieve	Collect	4	3	34.74	75	5	2	15
ControlPre	B1	Dominant	None	Retrieve	Collect	4	3	22.99	75	5	3	15
ControlPre	B1	Dominant	None	Retrieve	Collect	4	3	19.0075	75	5	4	15
ControlPre	B1	Dominant	None	Retrieve	Collect	4	3	4.755	75	5	5	15
ControlPre	B1	Dominant	None	Retrieve	Collect	4	3	20.475	75	5	6	15
ControlPre	B1	Dominant	None	Retrieve	Collect	4	3	20.8425	75	5	7	15
ControlPre	B1	Dominant	None	Retrieve	Collect	4	4	4.0675	75	1	1	16
ControlPre	B1	Dominant	None	Retrieve	Collect	4	4	28.555	75	1	2	16
ControlPre	B1	Dominant	None	Retrieve	Collect	4	4	140.577	75	1	3	16
ControlPre	B1	Dominant	None	Retrieve	Collect	4	4	11	75	1	4	16
ControlPre	B1	Dominant	None	Retrieve	Collect	4	4	31.51	75	1	5	16
ControlPre	B1	Dominant	None	Retrieve	Collect	4	4	6.8	75	1	6	16
ControlPre	B1	Dominant	None	Retrieve	Collect	4	4	58.5	75	1	7	16
ControlPre	B1	Dominant	None	Retrieve	Collect	4	4		75	2	1	17
ControlPre	B1	Dominant	None	Retrieve	Collect	4	4		75	2	2	17
ControlPre	B1	Dominant	None	Retrieve	Collect	4	4		75	2	3	17
ControlPre	B1	Dominant	None	Retrieve	Collect	4	4		75	2	4	17
ControlPre	B1	Dominant	None	Retrieve	Collect	4	4		75	2	5	17
ControlPre	B1	Dominant	None	Retrieve	Collect	4	4		75	2	6	17
ControlPre	B1	Dominant	None	Retrieve	Collect	4	4		75	2	7	17
ControlPre	B1	Dominant	None	Retrieve	Collect	4	4	29.9975	75	3	1	18
ControlPre	B1	Dominant	None	Retrieve	Collect	4	4	92.985	75	3	2	18
ControlPre	B1	Dominant	None	Retrieve	Collect	4	4	50.2775	75	3	3	18
ControlPre	B1	Dominant	None	Retrieve	Collect	4	4	11.005	75	3	4	18
ControlPre	B1	Dominant	None	Retrieve	Collect	4	4	8.075	75	3	5	18
ControlPre	B1	Dominant	None	Retrieve	Collect	4	4	30.65	75	3	6	18
ControlPre	B1	Dominant	None	Retrieve	Collect	4	4	23.025	75	3	7	18
ControlPre	B1	Dominant	None	Retrieve	Collect	4	4	12.075	75	4	1	19
ControlPre	B1	Dominant	None	Retrieve	Collect	4	4	0.6675	75	4	2	19
ControlPre	B1	Dominant	None	Retrieve	Collect	4	4	29.4	75	4	3	19
ControlPre	B1	Dominant	None	Retrieve	Collect	4	4	15.335	75	4	4	19
ControlPre	B1	Dominant	None	Retrieve	Collect	4	4	41.27	75	4	5	19
ControlPre	B1	Dominant	None	Retrieve	Collect	4	4	36.935	75	4	6	19
ControlPre	B1	Dominant	None	Retrieve	Collect	4	4	8.45	75	4	7	19
ControlPre	B1	Dominant	None	Retrieve	Collect	4	4	31.735	75	5	1	20
ControlPre	B1	Dominant	None	Retrieve	Collect	4	4	37.615	75	5	2	20
ControlPre	B1	Dominant	None	Retrieve	Collect	4	4	21.2675	75	5	3	20
ControlPre	B1	Dominant	None	Retrieve	Collect	4	4	5.12	75	5	4	20
ControlPre	B1	Dominant	None	Retrieve	Collect	4	4	9.25	75	5	5	20
ControlPre	B1	Dominant	None	Retrieve	Collect	4	4	22.5825	75	5	6	20
ControlPre	B1	Dominant	None	Retrieve	Collect	4	4	25.255	75	5	7	20
ControlPre	B1	Dominant	None	Retrieve	Collect	5	1	9.625	75	1	1	1
ControlPre	B1	Dominant	None	Retrieve	Collect	5	1	6.575	75	1	2	1
ControlPre	B1	Dominant	None	Retrieve	Collect	5	1	117.448	75	1	3	1
ControlPre	B1	Dominant	None	Retrieve	Collect	5	1	105.243	75	1	4	1
ControlPre	B1	Dominant	None	Retrieve	Collect	5	1	16.51	75	1	5	1
ControlPre	B1	Dominant	None	Retrieve	Collect	5	1	42.2775	75	1	6	1
ControlPre	B1	Dominant	None	Retrieve	Collect	5	1	142.752	75	1	7	1
ControlPre	B1	Dominant	None	Retrieve	Collect	5	1	27.5	75	2	1	2
ControlPre	B1	Dominant	None	Retrieve	Collect	5	1	16.5025	75	2	2	2
ControlPre	B1	Dominant	None	Retrieve	Collect	5	1	37.53	75	2	3	2
ControlPre	B1	Dominant	None	Retrieve	Collect	5	1	11.085	75	2	4	2
ControlPre	B1	Dominant	None	Retrieve	Collect	5	1	249.998	75	2	5	2
ControlPre	B1	Dominant	None	Retrieve	Collect	5	1	28.0075	75	2	6	2
ControlPre	B1	Dominant	None	Retrieve	Collect	5	1	3.54	75	2	7	2
ControlPre	B1	Dominant	None	Retrieve	Collect	5	1	66.4225	75	3	1	3
ControlPre	B1	Dominant	None	Retrieve	Collect	5	1	1.375	75	3	2	3
ControlPre	B1	Dominant	None	Retrieve	Collect	5	1	21.515	75	3	3	3
ControlPre	B1	Dominant	None	Retrieve	Collect	5	1	6.275	75	3	4	3
ControlPre	B1	Dominant	None	Retrieve	Collect	5	1	15.01	75	3	5	3
ControlPre	B1	Dominant	None	Retrieve	Collect	5	1	27.145	75	3	6	3
ControlPre	B1	Dominant	None	Retrieve	Collect	5	1	36.4875	75	3	7	3
ControlPre	B1	Dominant	None	Retrieve	Collect	5	1	35.3775	75	4	1	4
ControlPre	B1	Dominant	None	Retrieve	Collect	5	1	69.2675	75	4	2	4
ControlPre	B1	Dominant	None	Retrieve	Collect	5	1	33.22	75	4	3	4
ControlPre	B1	Dominant	None	Retrieve	Collect	5	1	20.2075	75	4	4	4
ControlPre	B1	Dominant	None	Retrieve	Collect	5	1	47.505	75	4	5	4
ControlPre	B1	Dominant	None	Retrieve	Collect	5	1	21.825	75	4	6	4
ControlPre	B1	Dominant	None	Retrieve	Collect	5	1	80.74	75	4	7	4
ControlPre	B1	Dominant	None	Retrieve	Collect	5	1	7.675	75	5	1	5
ControlPre	B1	Dominant	None	Retrieve	Collect	5	1	83.3025	75	5	2	5
ControlPre	B1	Dominant	None	Retrieve	Collect	5	1	8.25	75	5	3	5
ControlPre	B1	Dominant	None	Retrieve	Collect	5	1	41.9925	75	5	4	5
ControlPre	B1	Dominant	None	Retrieve	Collect	5	1	0.9825	75	5	5	5
ControlPre	B1	Dominant	None	Retrieve	Collect	5	1	12.765	75	5	6	5
ControlPre	B1	Dominant	None	Retrieve	Collect	5	1	21.3775	75	5	7	5
ControlPre	B1	Dominant	None	Retrieve	Collect	5	2	27.3	75	1	1	6
ControlPre	B1	Dominant	None	Retrieve	Collect	5	2	33.7025	75	1	2	6
ControlPre	B1	Dominant	None	Retrieve	Collect	5	2	39.5175	75	1	3	6
ControlPre	B1	Dominant	None	Retrieve	Collect	5	2	7.04	75	1	4	6
ControlPre	B1	Dominant	None	Retrieve	Collect	5	2	2.5525	75	1	5	6
ControlPre	B1	Dominant	None	Retrieve	Collect	5	2	15.95	75	1	6	6
ControlPre	B1	Dominant	None	Retrieve	Collect	5	2	9.495	75	1	7	6
ControlPre	B1	Dominant	None	Retrieve	Collect	5	2	13.25	75	2	1	7
ControlPre	B1	Dominant	None	Retrieve	Collect	5	2	26.0075	75	2	2	7
ControlPre	B1	Dominant	None	Retrieve	Collect	5	2	71.2425	75	2	3	7
ControlPre	B1	Dominant	None	Retrieve	Collect	5	2	8.875	75	2	4	7
ControlPre	B1	Dominant	None	Retrieve	Collect	5	2	19.24	75	2	5	7
ControlPre	B1	Dominant	None	Retrieve	Collect	5	2	70.01	75	2	6	7
ControlPre	B1	Dominant	None	Retrieve	Collect	5	2	34.2775	75	2	7	7
ControlPre	B1	Dominant	None	Retrieve	Collect	5	2	24.2575	75	3	1	8
ControlPre	B1	Dominant	None	Retrieve	Collect	5	2	32.5075	75	3	2	8
ControlPre	B1	Dominant	None	Retrieve	Collect	5	2	91.8225	75	3	3	8
ControlPre	B1	Dominant	None	Retrieve	Collect	5	2	45.13	75	3	4	8
ControlPre	B1	Dominant	None	Retrieve	Collect	5	2	41.515	75	3	5	8
ControlPre	B1	Dominant	None	Retrieve	Collect	5	2	31.005	75	3	6	8
ControlPre	B1	Dominant	None	Retrieve	Collect	5	2	35.745	75	3	7	8
ControlPre	B1	Dominant	None	Retrieve	Collect	5	2	40.25	75	4	1	9
ControlPre	B1	Dominant	None	Retrieve	Collect	5	2	6.995	75	4	2	9
ControlPre	B1	Dominant	None	Retrieve	Collect	5	2	10.75	75	4	3	9
ControlPre	B1	Dominant	None	Retrieve	Collect	5	2	33.3475	75	4	4	9
ControlPre	B1	Dominant	None	Retrieve	Collect	5	2	33.2925	75	4	5	9
ControlPre	B1	Dominant	None	Retrieve	Collect	5	2	30.5125	75	4	6	9
ControlPre	B1	Dominant	None	Retrieve	Collect	5	2	72.3375	75	4	7	9
ControlPre	B1	Dominant	None	Retrieve	Collect	5	2	114.207	75	5	1	10
ControlPre	B1	Dominant	None	Retrieve	Collect	5	2	21.5225	75	5	2	10
ControlPre	B1	Dominant	None	Retrieve	Collect	5	2	17.45	75	5	3	10
ControlPre	B1	Dominant	None	Retrieve	Collect	5	2	86.975	75	5	4	10
ControlPre	B1	Dominant	None	Retrieve	Collect	5	2	4.745	75	5	5	10
ControlPre	B1	Dominant	None	Retrieve	Collect	5	2	38.23	75	5	6	10
ControlPre	B1	Dominant	None	Retrieve	Collect	5	2	10	75	5	7	10
ControlPre	B1	Dominant	None	Retrieve	Collect	5	3	12.7	75	1	1	11
ControlPre	B1	Dominant	None	Retrieve	Collect	5	3	40.225	75	1	2	11
ControlPre	B1	Dominant	None	Retrieve	Collect	5	3	20.75	75	1	3	11
ControlPre	B1	Dominant	None	Retrieve	Collect	5	3	3.935	75	1	4	11
ControlPre	B1	Dominant	None	Retrieve	Collect	5	3	70.0025	75	1	5	11
ControlPre	B1	Dominant	None	Retrieve	Collect	5	3	33.9875	75	1	6	11
ControlPre	B1	Dominant	None	Retrieve	Collect	5	3	3.2575	75	1	7	11
ControlPre	B1	Dominant	None	Retrieve	Collect	5	3	75.2275	75	2	1	12
ControlPre	B1	Dominant	None	Retrieve	Collect	5	3	7.515	75	2	2	12
ControlPre	B1	Dominant	None	Retrieve	Collect	5	3	2.7825	75	2	3	12
ControlPre	B1	Dominant	None	Retrieve	Collect	5	3	2.735	75	2	4	12
ControlPre	B1	Dominant	None	Retrieve	Collect	5	3	2.2725	75	2	5	12
ControlPre	B1	Dominant	None	Retrieve	Collect	5	3	32.72	75	2	6	12
ControlPre	B1	Dominant	None	Retrieve	Collect	5	3	2.755	75	2	7	12
ControlPre	B1	Dominant	None	Retrieve	Collect	5	3	34.0025	75	3	1	13
ControlPre	B1	Dominant	None	Retrieve	Collect	5	3	47.25	75	3	2	13
ControlPre	B1	Dominant	None	Retrieve	Collect	5	3	40.3225	75	3	3	13
ControlPre	B1	Dominant	None	Retrieve	Collect	5	3	42.49	75	3	4	13
ControlPre	B1	Dominant	None	Retrieve	Collect	5	3	60.6075	75	3	5	13
ControlPre	B1	Dominant	None	Retrieve	Collect	5	3	0.015	75	3	6	13
ControlPre	B1	Dominant	None	Retrieve	Collect	5	3	1.8025	75	3	7	13
ControlPre	B1	Dominant	None	Retrieve	Collect	5	3	4.5	75	4	1	14
ControlPre	B1	Dominant	None	Retrieve	Collect	5	3	1.9675	75	4	2	14
ControlPre	B1	Dominant	None	Retrieve	Collect	5	3	52.9725	75	4	3	14
ControlPre	B1	Dominant	None	Retrieve	Collect	5	3	47.01	75	4	4	14
ControlPre	B1	Dominant	None	Retrieve	Collect	5	3	12.71	75	4	5	14
ControlPre	B1	Dominant	None	Retrieve	Collect	5	3	33.5075	75	4	6	14
ControlPre	B1	Dominant	None	Retrieve	Collect	5	3	30.005	75	4	7	14
ControlPre	B1	Dominant	None	Retrieve	Collect	5	3	27.995	75	5	1	15
ControlPre	B1	Dominant	None	Retrieve	Collect	5	3	4.5175	75	5	2	15
ControlPre	B1	Dominant	None	Retrieve	Collect	5	3	2.0075	75	5	3	15
ControlPre	B1	Dominant	None	Retrieve	Collect	5	3	13.23	75	5	4	15
ControlPre	B1	Dominant	None	Retrieve	Collect	5	3	21.25	75	5	5	15
ControlPre	B1	Dominant	None	Retrieve	Collect	5	3	30.3625	75	5	6	15
ControlPre	B1	Dominant	None	Retrieve	Collect	5	3	24.7525	75	5	7	15
ControlPre	B1	Dominant	None	Retrieve	Collect	5	4	22	75	1	1	16
ControlPre	B1	Dominant	None	Retrieve	Collect	5	4	62.005	75	1	2	16
ControlPre	B1	Dominant	None	Retrieve	Collect	5	4	15.3575	75	1	3	16
ControlPre	B1	Dominant	None	Retrieve	Collect	5	4	8.505	75	1	4	16
ControlPre	B1	Dominant	None	Retrieve	Collect	5	4	6.7975	75	1	5	16
ControlPre	B1	Dominant	None	Retrieve	Collect	5	4	18.205	75	1	6	16
ControlPre	B1	Dominant	None	Retrieve	Collect	5	4	14.3225	75	1	7	16
ControlPre	B1	Dominant	None	Retrieve	Collect	5	4	4.975	75	2	1	17
ControlPre	B1	Dominant	None	Retrieve	Collect	5	4	90.945	75	2	2	17
ControlPre	B1	Dominant	None	Retrieve	Collect	5	4	77.2825	75	2	3	17
ControlPre	B1	Dominant	None	Retrieve	Collect	5	4	65.2475	75	2	4	17
ControlPre	B1	Dominant	None	Retrieve	Collect	5	4	8.39	75	2	5	17
ControlPre	B1	Dominant	None	Retrieve	Collect	5	4	5.2325	75	2	6	17
ControlPre	B1	Dominant	None	Retrieve	Collect	5	4	5.0175	75	2	7	17
ControlPre	B1	Dominant	None	Retrieve	Collect	5	4	27.175	75	3	1	18
ControlPre	B1	Dominant	None	Retrieve	Collect	5	4	1	75	3	2	18
ControlPre	B1	Dominant	None	Retrieve	Collect	5	4	5.485	75	3	3	18
ControlPre	B1	Dominant	None	Retrieve	Collect	5	4	20.7475	75	3	4	18
ControlPre	B1	Dominant	None	Retrieve	Collect	5	4	58.1275	75	3	5	18
ControlPre	B1	Dominant	None	Retrieve	Collect	5	4	251.198	75	3	6	18
ControlPre	B1	Dominant	None	Retrieve	Collect	5	4	49.2025	75	3	7	18
ControlPre	B1	Dominant	None	Retrieve	Collect	5	4	60.7325	75	4	1	19
ControlPre	B1	Dominant	None	Retrieve	Collect	5	4	119.287	75	4	2	19
ControlPre	B1	Dominant	None	Retrieve	Collect	5	4	24.7775	75	4	3	19
ControlPre	B1	Dominant	None	Retrieve	Collect	5	4	11.03	75	4	4	19
ControlPre	B1	Dominant	None	Retrieve	Collect	5	4	11.825	75	4	5	19
ControlPre	B1	Dominant	None	Retrieve	Collect	5	4	29.75	75	4	6	19
ControlPre	B1	Dominant	None	Retrieve	Collect	5	4	10.4075	75	4	7	19
ControlPre	B1	Dominant	None	Retrieve	Collect	5	4	54.5075	75	5	1	20
ControlPre	B1	Dominant	None	Retrieve	Collect	5	4	16.01	75	5	2	20
ControlPre	B1	Dominant	None	Retrieve	Collect	5	4	39.8625	75	5	3	20
ControlPre	B1	Dominant	None	Retrieve	Collect	5	4	2.7275	75	5	4	20
ControlPre	B1	Dominant	None	Retrieve	Collect	5	4	14.7425	75	5	5	20
ControlPre	B1	Dominant	None	Retrieve	Collect	5	4	17.9725	75	5	6	20
ControlPre	B1	Dominant	None	Retrieve	Collect	5	4	51.815	75	5	7	20
ControlPre	B1	Dominant	None	Retrieve	Collect	1	1	30.5	50	1	1	1
ControlPre	B1	Dominant	None	Retrieve	Collect	1	1	18.75	50	1	2	1
ControlPre	B1	Dominant	None	Retrieve	Collect	1	1	139.295	50	1	3	1
ControlPre	B1	Dominant	None	Retrieve	Collect	1	1	148.035	50	1	4	1
ControlPre	B1	Dominant	None	Retrieve	Collect	1	1	58.725	50	1	5	1
ControlPre	B1	Dominant	None	Retrieve	Collect	1	1	67.25	50	1	6	1
ControlPre	B1	Dominant	None	Retrieve	Collect	1	1	97.515	50	1	7	1
ControlPre	B1	Dominant	None	Retrieve	Collect	1	1	125.505	50	2	1	2
ControlPre	B1	Dominant	None	Retrieve	Collect	1	1	83.7425	50	2	2	2
ControlPre	B1	Dominant	None	Retrieve	Collect	1	1	73.425	50	2	3	2
ControlPre	B1	Dominant	None	Retrieve	Collect	1	1	69.0025	50	2	4	2
ControlPre	B1	Dominant	None	Retrieve	Collect	1	1	96.51	50	2	5	2
ControlPre	B1	Dominant	None	Retrieve	Collect	1	1	15.0175	50	2	6	2
ControlPre	B1	Dominant	None	Retrieve	Collect	1	1	18.5	50	2	7	2
ControlPre	B1	Dominant	None	Retrieve	Collect	1	1	59.275	50	3	1	3
ControlPre	B1	Dominant	None	Retrieve	Collect	1	1	100.34	50	3	2	3
ControlPre	B1	Dominant	None	Retrieve	Collect	1	1	31.7475	50	3	3	3
ControlPre	B1	Dominant	None	Retrieve	Collect	1	1	126.257	50	3	4	3
ControlPre	B1	Dominant	None	Retrieve	Collect	1	1	53.06	50	3	5	3
ControlPre	B1	Dominant	None	Retrieve	Collect	1	1	108.297	50	3	6	3
ControlPre	B1	Dominant	None	Retrieve	Collect	1	1	104.237	50	3	7	3
ControlPre	B1	Dominant	None	Retrieve	Collect	1	1	50.25	50	4	1	4
ControlPre	B1	Dominant	None	Retrieve	Collect	1	1	98.265	50	4	2	4
ControlPre	B1	Dominant	None	Retrieve	Collect	1	1	79.775	50	4	3	4
ControlPre	B1	Dominant	None	Retrieve	Collect	1	1	68.7275	50	4	4	4
ControlPre	B1	Dominant	None	Retrieve	Collect	1	1	67.705	50	4	5	4
ControlPre	B1	Dominant	None	Retrieve	Collect	1	1	230.245	50	4	6	4
ControlPre	B1	Dominant	None	Retrieve	Collect	1	1	86.555	50	4	7	4
ControlPre	B1	Dominant	None	Retrieve	Collect	1	1	59.025	50	5	1	5
ControlPre	B1	Dominant	None	Retrieve	Collect	1	1	52.75	50	5	2	5
ControlPre	B1	Dominant	None	Retrieve	Collect	1	1	109.075	50	5	3	5
ControlPre	B1	Dominant	None	Retrieve	Collect	1	1	133.005	50	5	4	5
ControlPre	B1	Dominant	None	Retrieve	Collect	1	1	126.832	50	5	5	5
ControlPre	B1	Dominant	None	Retrieve	Collect	1	1	133.613	50	5	6	5
ControlPre	B1	Dominant	None	Retrieve	Collect	1	1	116.36	50	5	7	5
ControlPre	B1	Dominant	None	Retrieve	Collect	1	2	68.25	50	1	1	6
ControlPre	B1	Dominant	None	Retrieve	Collect	1	2	97.41	50	1	2	6
ControlPre	B1	Dominant	None	Retrieve	Collect	1	2	123.812	50	1	3	6
ControlPre	B1	Dominant	None	Retrieve	Collect	1	2	128.275	50	1	4	6
ControlPre	B1	Dominant	None	Retrieve	Collect	1	2	82.975	50	1	5	6
ControlPre	B1	Dominant	None	Retrieve	Collect	1	2	74.06	50	1	6	6
ControlPre	B1	Dominant	None	Retrieve	Collect	1	2	154.322	50	1	7	6
ControlPre	B1	Dominant	None	Retrieve	Collect	1	2	57.05	50	2	1	7
ControlPre	B1	Dominant	None	Retrieve	Collect	1	2	45.7225	50	2	2	7
ControlPre	B1	Dominant	None	Retrieve	Collect	1	2	62.535	50	2	3	7
ControlPre	B1	Dominant	None	Retrieve	Collect	1	2	13.45	50	2	4	7
ControlPre	B1	Dominant	None	Retrieve	Collect	1	2	96.2475	50	2	5	7
ControlPre	B1	Dominant	None	Retrieve	Collect	1	2	67.5175	50	2	6	7
ControlPre	B1	Dominant	None	Retrieve	Collect	1	2	67.005	50	2	7	7
ControlPre	B1	Dominant	None	Retrieve	Collect	1	2	47.5	50	3	1	8
ControlPre	B1	Dominant	None	Retrieve	Collect	1	2	42	50	3	2	8
ControlPre	B1	Dominant	None	Retrieve	Collect	1	2	24.2125	50	3	3	8
ControlPre	B1	Dominant	None	Retrieve	Collect	1	2	72.5675	50	3	4	8
ControlPre	B1	Dominant	None	Retrieve	Collect	1	2	284.998	50	3	5	8
ControlPre	B1	Dominant	None	Retrieve	Collect	1	2	84.495	50	3	6	8
ControlPre	B1	Dominant	None	Retrieve	Collect	1	2	67.285	50	3	7	8
ControlPre	B1	Dominant	None	Retrieve	Collect	1	2	30	50	4	1	9
ControlPre	B1	Dominant	None	Retrieve	Collect	1	2	59.04	50	4	2	9
ControlPre	B1	Dominant	None	Retrieve	Collect	1	2	48.5	50	4	3	9
ControlPre	B1	Dominant	None	Retrieve	Collect	1	2	151.25	50	4	4	9
ControlPre	B1	Dominant	None	Retrieve	Collect	1	2	86.9275	50	4	5	9
ControlPre	B1	Dominant	None	Retrieve	Collect	1	2	49.785	50	4	6	9
ControlPre	B1	Dominant	None	Retrieve	Collect	1	2	98.44	50	4	7	9
ControlPre	B1	Dominant	None	Retrieve	Collect	1	2	37.875	50	5	1	10
ControlPre	B1	Dominant	None	Retrieve	Collect	1	2	83.0375	50	5	2	10
ControlPre	B1	Dominant	None	Retrieve	Collect	1	2	96.765	50	5	3	10
ControlPre	B1	Dominant	None	Retrieve	Collect	1	2	52.4525	50	5	4	10
ControlPre	B1	Dominant	None	Retrieve	Collect	1	2	77.9925	50	5	5	10
ControlPre	B1	Dominant	None	Retrieve	Collect	1	2	41.8725	50	5	6	10
ControlPre	B1	Dominant	None	Retrieve	Collect	1	2	84.5075	50	5	7	10
ControlPre	B1	Dominant	None	Retrieve	Collect	1	3	69.75	50	1	1	11
ControlPre	B1	Dominant	None	Retrieve	Collect	1	3	70.71	50	1	2	11
ControlPre	B1	Dominant	None	Retrieve	Collect	1	3	43.225	50	1	3	11
ControlPre	B1	Dominant	None	Retrieve	Collect	1	3	76.0125	50	1	4	11
ControlPre	B1	Dominant	None	Retrieve	Collect	1	3	59.495	50	1	5	11
ControlPre	B1	Dominant	None	Retrieve	Collect	1	3	51.5475	50	1	6	11
ControlPre	B1	Dominant	None	Retrieve	Collect	1	3	66.56	50	1	7	11
ControlPre	B1	Dominant	None	Retrieve	Collect	1	3	62.4	50	2	1	12
ControlPre	B1	Dominant	None	Retrieve	Collect	1	3	23.5	50	2	2	12
ControlPre	B1	Dominant	None	Retrieve	Collect	1	3	37.8	50	2	3	12
ControlPre	B1	Dominant	None	Retrieve	Collect	1	3	70.7775	50	2	4	12
ControlPre	B1	Dominant	None	Retrieve	Collect	1	3	45.28	50	2	5	12
ControlPre	B1	Dominant	None	Retrieve	Collect	1	3	103.858	50	2	6	12
ControlPre	B1	Dominant	None	Retrieve	Collect	1	3	39.03	50	2	7	12
ControlPre	B1	Dominant	None	Retrieve	Collect	1	3	54.75	50	3	1	13
ControlPre	B1	Dominant	None	Retrieve	Collect	1	3	87.4975	50	3	2	13
ControlPre	B1	Dominant	None	Retrieve	Collect	1	3	61.75	50	3	3	13
ControlPre	B1	Dominant	None	Retrieve	Collect	1	3	59.5275	50	3	4	13
ControlPre	B1	Dominant	None	Retrieve	Collect	1	3	56.26	50	3	5	13
ControlPre	B1	Dominant	None	Retrieve	Collect	1	3	79.745	50	3	6	13
ControlPre	B1	Dominant	None	Retrieve	Collect	1	3	93.78	50	3	7	13
ControlPre	B1	Dominant	None	Retrieve	Collect	1	3	43.1	50	4	1	14
ControlPre	B1	Dominant	None	Retrieve	Collect	1	3	66.245	50	4	2	14
ControlPre	B1	Dominant	None	Retrieve	Collect	1	3	81.0525	50	4	3	14
ControlPre	B1	Dominant	None	Retrieve	Collect	1	3	97.2025	50	4	4	14
ControlPre	B1	Dominant	None	Retrieve	Collect	1	3	93.22	50	4	5	14
ControlPre	B1	Dominant	None	Retrieve	Collect	1	3	83.04	50	4	6	14
ControlPre	B1	Dominant	None	Retrieve	Collect	1	3	58.975	50	4	7	14
ControlPre	B1	Dominant	None	Retrieve	Collect	1	3	70.8	50	5	1	15
ControlPre	B1	Dominant	None	Retrieve	Collect	1	3	61.5	50	5	2	15
ControlPre	B1	Dominant	None	Retrieve	Collect	1	3	70.725	50	5	3	15
ControlPre	B1	Dominant	None	Retrieve	Collect	1	3	60.2625	50	5	4	15
ControlPre	B1	Dominant	None	Retrieve	Collect	1	3	55.7925	50	5	5	15
ControlPre	B1	Dominant	None	Retrieve	Collect	1	3	52.76	50	5	6	15
ControlPre	B1	Dominant	None	Retrieve	Collect	1	3	71.0125	50	5	7	15
ControlPre	B1	Dominant	None	Retrieve	Collect	1	4	62	50	1	1	16
ControlPre	B1	Dominant	None	Retrieve	Collect	1	4	102.04	50	1	2	16
ControlPre	B1	Dominant	None	Retrieve	Collect	1	4	49.75	50	1	3	16
ControlPre	B1	Dominant	None	Retrieve	Collect	1	4	79.7625	50	1	4	16
ControlPre	B1	Dominant	None	Retrieve	Collect	1	4	90.4975	50	1	5	16
ControlPre	B1	Dominant	None	Retrieve	Collect	1	4	33.425	50	1	6	16
ControlPre	B1	Dominant	None	Retrieve	Collect	1	4	60.7575	50	1	7	16
ControlPre	B1	Dominant	None	Retrieve	Collect	1	4	59.425	50	2	1	17
ControlPre	B1	Dominant	None	Retrieve	Collect	1	4	70.8125	50	2	2	17
ControlPre	B1	Dominant	None	Retrieve	Collect	1	4	61.9575	50	2	3	17
ControlPre	B1	Dominant	None	Retrieve	Collect	1	4	77.425	50	2	4	17
ControlPre	B1	Dominant	None	Retrieve	Collect	1	4	63.225	50	2	5	17
ControlPre	B1	Dominant	None	Retrieve	Collect	1	4	83.2775	50	2	6	17
ControlPre	B1	Dominant	None	Retrieve	Collect	1	4	131.235	50	2	7	17
ControlPre	B1	Dominant	None	Retrieve	Collect	1	4	62.775	50	3	1	18
ControlPre	B1	Dominant	None	Retrieve	Collect	1	4	85.4825	50	3	2	18
ControlPre	B1	Dominant	None	Retrieve	Collect	1	4	50.025	50	3	3	18
ControlPre	B1	Dominant	None	Retrieve	Collect	1	4	75.9525	50	3	4	18
ControlPre	B1	Dominant	None	Retrieve	Collect	1	4	65.7525	50	3	5	18
ControlPre	B1	Dominant	None	Retrieve	Collect	1	4	61.125	50	3	6	18
ControlPre	B1	Dominant	None	Retrieve	Collect	1	4	121.332	50	3	7	18
ControlPre	B1	Dominant	None	Retrieve	Collect	1	4	69.35	50	4	1	19
ControlPre	B1	Dominant	None	Retrieve	Collect	1	4	92.83	50	4	2	19
ControlPre	B1	Dominant	None	Retrieve	Collect	1	4	86.825	50	4	3	19
ControlPre	B1	Dominant	None	Retrieve	Collect	1	4	65.9	50	4	4	19
ControlPre	B1	Dominant	None	Retrieve	Collect	1	4	77.155	50	4	5	19
ControlPre	B1	Dominant	None	Retrieve	Collect	1	4	74.01	50	4	6	19
ControlPre	B1	Dominant	None	Retrieve	Collect	1	4	87.0825	50	4	7	19
ControlPre	B1	Dominant	None	Retrieve	Collect	1	4	39.525	50	5	1	20
ControlPre	B1	Dominant	None	Retrieve	Collect	1	4	108.535	50	5	2	20
ControlPre	B1	Dominant	None	Retrieve	Collect	1	4	93.04	50	5	3	20
ControlPre	B1	Dominant	None	Retrieve	Collect	1	4	86.9	50	5	4	20
ControlPre	B1	Dominant	None	Retrieve	Collect	1	4	75.7625	50	5	5	20
ControlPre	B1	Dominant	None	Retrieve	Collect	1	4	106.748	50	5	6	20
ControlPre	B1	Dominant	None	Retrieve	Collect	1	4	96.3025	50	5	7	20
ControlPre	B1	Dominant	None	Retrieve	Collect	2	1	74.73	50	1	1	1
ControlPre	B1	Dominant	None	Retrieve	Collect	2	1	59.75	50	1	2	1
ControlPre	B1	Dominant	None	Retrieve	Collect	2	1	55.9	50	1	3	1
ControlPre	B1	Dominant	None	Retrieve	Collect	2	1	71.6675	50	1	4	1
ControlPre	B1	Dominant	None	Retrieve	Collect	2	1	97.825	50	1	5	1
ControlPre	B1	Dominant	None	Retrieve	Collect	2	1	137.738	50	1	6	1
ControlPre	B1	Dominant	None	Retrieve	Collect	2	1	121.99	50	1	7	1
ControlPre	B1	Dominant	None	Retrieve	Collect	2	1	52.75	50	2	1	2
ControlPre	B1	Dominant	None	Retrieve	Collect	2	1	99.03	50	2	2	2
ControlPre	B1	Dominant	None	Retrieve	Collect	2	1	112.998	50	2	3	2
ControlPre	B1	Dominant	None	Retrieve	Collect	2	1	52.2	50	2	4	2
ControlPre	B1	Dominant	None	Retrieve	Collect	2	1	69.9825	50	2	5	2
ControlPre	B1	Dominant	None	Retrieve	Collect	2	1	65.5025	50	2	6	2
ControlPre	B1	Dominant	None	Retrieve	Collect	2	1	59.2825	50	2	7	2
ControlPre	B1	Dominant	None	Retrieve	Collect	2	1	72.275	50	3	1	3
ControlPre	B1	Dominant	None	Retrieve	Collect	2	1	92.7425	50	3	2	3
ControlPre	B1	Dominant	None	Retrieve	Collect	2	1	108.015	50	3	3	3
ControlPre	B1	Dominant	None	Retrieve	Collect	2	1	59.25	50	3	4	3
ControlPre	B1	Dominant	None	Retrieve	Collect	2	1	120.775	50	3	5	3
ControlPre	B1	Dominant	None	Retrieve	Collect	2	1	87.7525	50	3	6	3
ControlPre	B1	Dominant	None	Retrieve	Collect	2	1	89.5725	50	3	7	3
ControlPre	B1	Dominant	None	Retrieve	Collect	2	1	77.525	50	4	1	4
ControlPre	B1	Dominant	None	Retrieve	Collect	2	1	98.8	50	4	2	4
ControlPre	B1	Dominant	None	Retrieve	Collect	2	1	108.82	50	4	3	4
ControlPre	B1	Dominant	None	Retrieve	Collect	2	1	58.75	50	4	4	4
ControlPre	B1	Dominant	None	Retrieve	Collect	2	1	69.725	50	4	5	4
ControlPre	B1	Dominant	None	Retrieve	Collect	2	1	90.98	50	4	6	4
ControlPre	B1	Dominant	None	Retrieve	Collect	2	1	107.502	50	4	7	4
ControlPre	B1	Dominant	None	Retrieve	Collect	2	1	99.725	50	5	1	5
ControlPre	B1	Dominant	None	Retrieve	Collect	2	1	50.575	50	5	2	5
ControlPre	B1	Dominant	None	Retrieve	Collect	2	1	73.1	50	5	3	5
ControlPre	B1	Dominant	None	Retrieve	Collect	2	1	107.282	50	5	4	5
ControlPre	B1	Dominant	None	Retrieve	Collect	2	1	122.552	50	5	5	5
ControlPre	B1	Dominant	None	Retrieve	Collect	2	1	76.035	50	5	6	5
ControlPre	B1	Dominant	None	Retrieve	Collect	2	1	118.483	50	5	7	5
ControlPre	B1	Dominant	None	Retrieve	Collect	2	2	85.55	50	1	1	6
ControlPre	B1	Dominant	None	Retrieve	Collect	2	2	101.095	50	1	2	6
ControlPre	B1	Dominant	None	Retrieve	Collect	2	2	142.998	50	1	3	6
ControlPre	B1	Dominant	None	Retrieve	Collect	2	2	64.4	50	1	4	6
ControlPre	B1	Dominant	None	Retrieve	Collect	2	2	7.275	50	1	5	6
ControlPre	B1	Dominant	None	Retrieve	Collect	2	2	82.485	50	1	6	6
ControlPre	B1	Dominant	None	Retrieve	Collect	2	2	77.9975	50	1	7	6
ControlPre	B1	Dominant	None	Retrieve	Collect	2	2	85.825	50	2	1	7
ControlPre	B1	Dominant	None	Retrieve	Collect	2	2	96.755	50	2	2	7
ControlPre	B1	Dominant	None	Retrieve	Collect	2	2	178.998	50	2	3	7
ControlPre	B1	Dominant	None	Retrieve	Collect	2	2	78.25	50	2	4	7
ControlPre	B1	Dominant	None	Retrieve	Collect	2	2	90.475	50	2	5	7
ControlPre	B1	Dominant	None	Retrieve	Collect	2	2	69.225	50	2	6	7
ControlPre	B1	Dominant	None	Retrieve	Collect	2	2	78.265	50	2	7	7
ControlPre	B1	Dominant	None	Retrieve	Collect	2	2	85.65	50	3	1	8
ControlPre	B1	Dominant	None	Retrieve	Collect	2	2	112.73	50	3	2	8
ControlPre	B1	Dominant	None	Retrieve	Collect	2	2	104.507	50	3	3	8
ControlPre	B1	Dominant	None	Retrieve	Collect	2	2	38.5	50	3	4	8
ControlPre	B1	Dominant	None	Retrieve	Collect	2	2	73.49	50	3	5	8
ControlPre	B1	Dominant	None	Retrieve	Collect	2	2	73.755	50	3	6	8
ControlPre	B1	Dominant	None	Retrieve	Collect	2	2	116.5	50	3	7	8
ControlPre	B1	Dominant	None	Retrieve	Collect	2	2	60.235	50	4	1	9
ControlPre	B1	Dominant	None	Retrieve	Collect	2	2	29.7925	50	4	2	9
ControlPre	B1	Dominant	None	Retrieve	Collect	2	2	78.94	50	4	3	9
ControlPre	B1	Dominant	None	Retrieve	Collect	2	2	94.375	50	4	4	9
ControlPre	B1	Dominant	None	Retrieve	Collect	2	2	79.525	50	4	5	9
ControlPre	B1	Dominant	None	Retrieve	Collect	2	2	80.2575	50	4	6	9
ControlPre	B1	Dominant	None	Retrieve	Collect	2	2	89.415	50	4	7	9
ControlPre	B1	Dominant	None	Retrieve	Collect	2	2	88.8	50	5	1	10
ControlPre	B1	Dominant	None	Retrieve	Collect	2	2	100.03	50	5	2	10
ControlPre	B1	Dominant	None	Retrieve	Collect	2	2	113.002	50	5	3	10
ControlPre	B1	Dominant	None	Retrieve	Collect	2	2	80.975	50	5	4	10
ControlPre	B1	Dominant	None	Retrieve	Collect	2	2	72.525	50	5	5	10
ControlPre	B1	Dominant	None	Retrieve	Collect	2	2	70.4725	50	5	6	10
ControlPre	B1	Dominant	None	Retrieve	Collect	2	2	148.245	50	5	7	10
ControlPre	B1	Dominant	None	Retrieve	Collect	2	3	54.25	50	1	1	11
ControlPre	B1	Dominant	None	Retrieve	Collect	2	3	30.505	50	1	2	11
ControlPre	B1	Dominant	None	Retrieve	Collect	2	3	91.515	50	1	3	11
ControlPre	B1	Dominant	None	Retrieve	Collect	2	3	56.25	50	1	4	11
ControlPre	B1	Dominant	None	Retrieve	Collect	2	3	87.75	50	1	5	11
ControlPre	B1	Dominant	None	Retrieve	Collect	2	3	73.755	50	1	6	11
ControlPre	B1	Dominant	None	Retrieve	Collect	2	3	131.54	50	1	7	11
ControlPre	B1	Dominant	None	Retrieve	Collect	2	3	77.05	50	2	1	12
ControlPre	B1	Dominant	None	Retrieve	Collect	2	3	109.757	50	2	2	12
ControlPre	B1	Dominant	None	Retrieve	Collect	2	3	109.24	50	2	3	12
ControlPre	B1	Dominant	None	Retrieve	Collect	2	3	72	50	2	4	12
ControlPre	B1	Dominant	None	Retrieve	Collect	2	3	56.975	50	2	5	12
ControlPre	B1	Dominant	None	Retrieve	Collect	2	3	105.775	50	2	6	12
ControlPre	B1	Dominant	None	Retrieve	Collect	2	3	98.25	50	2	7	12
ControlPre	B1	Dominant	None	Retrieve	Collect	2	3	76.75	50	3	1	13
ControlPre	B1	Dominant	None	Retrieve	Collect	2	3	58.775	50	3	2	13
ControlPre	B1	Dominant	None	Retrieve	Collect	2	3	84.275	50	3	3	13
ControlPre	B1	Dominant	None	Retrieve	Collect	2	3	96.25	50	3	4	13
ControlPre	B1	Dominant	None	Retrieve	Collect	2	3	83.7575	50	3	5	13
ControlPre	B1	Dominant	None	Retrieve	Collect	2	3	85.005	50	3	6	13
ControlPre	B1	Dominant	None	Retrieve	Collect	2	3	110.772	50	3	7	13
ControlPre	B1	Dominant	None	Retrieve	Collect	2	3	106.75	50	4	1	14
ControlPre	B1	Dominant	None	Retrieve	Collect	2	3	76.275	50	4	2	14
ControlPre	B1	Dominant	None	Retrieve	Collect	2	3	85	50	4	3	14
ControlPre	B1	Dominant	None	Retrieve	Collect	2	3	113.285	50	4	4	14
ControlPre	B1	Dominant	None	Retrieve	Collect	2	3	82.25	50	4	5	14
ControlPre	B1	Dominant	None	Retrieve	Collect	2	3	122.507	50	4	6	14
ControlPre	B1	Dominant	None	Retrieve	Collect	2	3	114.76	50	4	7	14
ControlPre	B1	Dominant	None	Retrieve	Collect	2	3	59.275	50	5	1	15
ControlPre	B1	Dominant	None	Retrieve	Collect	2	3	66.0025	50	5	2	15
ControlPre	B1	Dominant	None	Retrieve	Collect	2	3	84.75	50	5	3	15
ControlPre	B1	Dominant	None	Retrieve	Collect	2	3	40.75	50	5	4	15
ControlPre	B1	Dominant	None	Retrieve	Collect	2	3	85.5025	50	5	5	15
ControlPre	B1	Dominant	None	Retrieve	Collect	2	3	119.252	50	5	6	15
ControlPre	B1	Dominant	None	Retrieve	Collect	2	3	82.5125	50	5	7	15
ControlPre	B1	Dominant	None	Retrieve	Collect	2	4		50	1	1	16
ControlPre	B1	Dominant	None	Retrieve	Collect	2	4		50	1	2	16
ControlPre	B1	Dominant	None	Retrieve	Collect	2	4		50	1	3	16
ControlPre	B1	Dominant	None	Retrieve	Collect	2	4		50	1	4	16
ControlPre	B1	Dominant	None	Retrieve	Collect	2	4		50	1	5	16
ControlPre	B1	Dominant	None	Retrieve	Collect	2	4		50	1	6	16
ControlPre	B1	Dominant	None	Retrieve	Collect	2	4		50	1	7	16
ControlPre	B1	Dominant	None	Retrieve	Collect	2	4	60.975	50	2	1	17
ControlPre	B1	Dominant	None	Retrieve	Collect	2	4	63.5	50	2	2	17
ControlPre	B1	Dominant	None	Retrieve	Collect	2	4	58.025	50	2	3	17
ControlPre	B1	Dominant	None	Retrieve	Collect	2	4	61.5025	50	2	4	17
ControlPre	B1	Dominant	None	Retrieve	Collect	2	4	78.5075	50	2	5	17
ControlPre	B1	Dominant	None	Retrieve	Collect	2	4	41.9975	50	2	6	17
ControlPre	B1	Dominant	None	Retrieve	Collect	2	4	72.255	50	2	7	17
ControlPre	B1	Dominant	None	Retrieve	Collect	2	4	51.755	50	3	1	18
ControlPre	B1	Dominant	None	Retrieve	Collect	2	4	35.735	50	3	2	18
ControlPre	B1	Dominant	None	Retrieve	Collect	2	4	214.017	50	3	3	18
ControlPre	B1	Dominant	None	Retrieve	Collect	2	4	4.25	50	3	4	18
ControlPre	B1	Dominant	None	Retrieve	Collect	2	4	31.5	50	3	5	18
ControlPre	B1	Dominant	None	Retrieve	Collect	2	4	53.7725	50	3	6	18
ControlPre	B1	Dominant	None	Retrieve	Collect	2	4	34.4925	50	3	7	18
ControlPre	B1	Dominant	None	Retrieve	Collect	2	4	54	50	4	1	19
ControlPre	B1	Dominant	None	Retrieve	Collect	2	4	54.8	50	4	2	19
ControlPre	B1	Dominant	None	Retrieve	Collect	2	4	5.75	50	4	3	19
ControlPre	B1	Dominant	None	Retrieve	Collect	2	4	93.51	50	4	4	19
ControlPre	B1	Dominant	None	Retrieve	Collect	2	4	106.495	50	4	5	19
ControlPre	B1	Dominant	None	Retrieve	Collect	2	4	111.267	50	4	6	19
ControlPre	B1	Dominant	None	Retrieve	Collect	2	4	92.695	50	4	7	19
ControlPre	B1	Dominant	None	Retrieve	Collect	2	4	318.057	50	5	1	20
ControlPre	B1	Dominant	None	Retrieve	Collect	2	4	29.25	50	5	2	20
ControlPre	B1	Dominant	None	Retrieve	Collect	2	4	62	50	5	3	20
ControlPre	B1	Dominant	None	Retrieve	Collect	2	4	82.26	50	5	4	20
ControlPre	B1	Dominant	None	Retrieve	Collect	2	4	50.015	50	5	5	20
ControlPre	B1	Dominant	None	Retrieve	Collect	2	4	68.7725	50	5	6	20
ControlPre	B1	Dominant	None	Retrieve	Collect	2	4	91.71	50	5	7	20
ControlPre	B1	Dominant	None	Retrieve	Collect	3	1	38.75	50	1	1	1
ControlPre	B1	Dominant	None	Retrieve	Collect	3	1	49.2425	50	1	2	1
ControlPre	B1	Dominant	None	Retrieve	Collect	3	1	39.8	50	1	3	1
ControlPre	B1	Dominant	None	Retrieve	Collect	3	1	58.44	50	1	4	1
ControlPre	B1	Dominant	None	Retrieve	Collect	3	1	60.2425	50	1	5	1
ControlPre	B1	Dominant	None	Retrieve	Collect	3	1	92.79	50	1	6	1
ControlPre	B1	Dominant	None	Retrieve	Collect	3	1	75.9475	50	1	7	1
ControlPre	B1	Dominant	None	Retrieve	Collect	3	1	49.225	50	2	1	2
ControlPre	B1	Dominant	None	Retrieve	Collect	3	1	58.5375	50	2	2	2
ControlPre	B1	Dominant	None	Retrieve	Collect	3	1	57.925	50	2	3	2
ControlPre	B1	Dominant	None	Retrieve	Collect	3	1	44.6775	50	2	4	2
ControlPre	B1	Dominant	None	Retrieve	Collect	3	1	46.7525	50	2	5	2
ControlPre	B1	Dominant	None	Retrieve	Collect	3	1	82.0075	50	2	6	2
ControlPre	B1	Dominant	None	Retrieve	Collect	3	1	83.76	50	2	7	2
ControlPre	B1	Dominant	None	Retrieve	Collect	3	1	38.765	50	3	1	3
ControlPre	B1	Dominant	None	Retrieve	Collect	3	1	53.045	50	3	2	3
ControlPre	B1	Dominant	None	Retrieve	Collect	3	1	82.4	50	3	3	3
ControlPre	B1	Dominant	None	Retrieve	Collect	3	1	21.375	50	3	4	3
ControlPre	B1	Dominant	None	Retrieve	Collect	3	1	43.215	50	3	5	3
ControlPre	B1	Dominant	None	Retrieve	Collect	3	1	63.02	50	3	6	3
ControlPre	B1	Dominant	None	Retrieve	Collect	3	1	63.8175	50	3	7	3
ControlPre	B1	Dominant	None	Retrieve	Collect	3	1	33.525	50	4	1	4
ControlPre	B1	Dominant	None	Retrieve	Collect	3	1	41.9925	50	4	2	4
ControlPre	B1	Dominant	None	Retrieve	Collect	3	1	100.015	50	4	3	4
ControlPre	B1	Dominant	None	Retrieve	Collect	3	1	37.045	50	4	4	4
ControlPre	B1	Dominant	None	Retrieve	Collect	3	1	25.26	50	4	5	4
ControlPre	B1	Dominant	None	Retrieve	Collect	3	1	44.25	50	4	6	4
ControlPre	B1	Dominant	None	Retrieve	Collect	3	1	36.775	50	4	7	4
ControlPre	B1	Dominant	None	Retrieve	Collect	3	1	49.375	50	5	1	5
ControlPre	B1	Dominant	None	Retrieve	Collect	3	1	52.5075	50	5	2	5
ControlPre	B1	Dominant	None	Retrieve	Collect	3	1	76.4675	50	5	3	5
ControlPre	B1	Dominant	None	Retrieve	Collect	3	1	41.975	50	5	4	5
ControlPre	B1	Dominant	None	Retrieve	Collect	3	1	67.99	50	5	5	5
ControlPre	B1	Dominant	None	Retrieve	Collect	3	1	43.5025	50	5	6	5
ControlPre	B1	Dominant	None	Retrieve	Collect	3	1	48.8475	50	5	7	5
ControlPre	B1	Dominant	None	Retrieve	Collect	3	2	77.525	50	1	1	6
ControlPre	B1	Dominant	None	Retrieve	Collect	3	2	87.965	50	1	2	6
ControlPre	B1	Dominant	None	Retrieve	Collect	3	2	101.68	50	1	3	6
ControlPre	B1	Dominant	None	Retrieve	Collect	3	2	48.75	50	1	4	6
ControlPre	B1	Dominant	None	Retrieve	Collect	3	2	46	50	1	5	6
ControlPre	B1	Dominant	None	Retrieve	Collect	3	2	69.755	50	1	6	6
ControlPre	B1	Dominant	None	Retrieve	Collect	3	2	1	50	1	7	6
ControlPre	B1	Dominant	None	Retrieve	Collect	3	2	61.5	50	2	1	7
ControlPre	B1	Dominant	None	Retrieve	Collect	3	2	67.5275	50	2	2	7
ControlPre	B1	Dominant	None	Retrieve	Collect	3	2	101.293	50	2	3	7
ControlPre	B1	Dominant	None	Retrieve	Collect	3	2	36.975	50	2	4	7
ControlPre	B1	Dominant	None	Retrieve	Collect	3	2	56.01	50	2	5	7
ControlPre	B1	Dominant	None	Retrieve	Collect	3	2	56.5175	50	2	6	7
ControlPre	B1	Dominant	None	Retrieve	Collect	3	2	107.647	50	2	7	7
ControlPre	B1	Dominant	None	Retrieve	Collect	3	2	55	50	3	1	8
ControlPre	B1	Dominant	None	Retrieve	Collect	3	2	73.45	50	3	2	8
ControlPre	B1	Dominant	None	Retrieve	Collect	3	2	98.005	50	3	3	8
ControlPre	B1	Dominant	None	Retrieve	Collect	3	2	39.225	50	3	4	8
ControlPre	B1	Dominant	None	Retrieve	Collect	3	2	73.255	50	3	5	8
ControlPre	B1	Dominant	None	Retrieve	Collect	3	2	35.7475	50	3	6	8
ControlPre	B1	Dominant	None	Retrieve	Collect	3	2	64.74	50	3	7	8
ControlPre	B1	Dominant	None	Retrieve	Collect	3	2	51.245	50	4	1	9
ControlPre	B1	Dominant	None	Retrieve	Collect	3	2	68.0575	50	4	2	9
ControlPre	B1	Dominant	None	Retrieve	Collect	3	2	78.8825	50	4	3	9
ControlPre	B1	Dominant	None	Retrieve	Collect	3	2	34.05	50	4	4	9
ControlPre	B1	Dominant	None	Retrieve	Collect	3	2	50.475	50	4	5	9
ControlPre	B1	Dominant	None	Retrieve	Collect	3	2	35.425	50	4	6	9
ControlPre	B1	Dominant	None	Retrieve	Collect	3	2	111.5	50	4	7	9
ControlPre	B1	Dominant	None	Retrieve	Collect	3	2	48.55	50	5	1	10
ControlPre	B1	Dominant	None	Retrieve	Collect	3	2	83.695	50	5	2	10
ControlPre	B1	Dominant	None	Retrieve	Collect	3	2	103.01	50	5	3	10
ControlPre	B1	Dominant	None	Retrieve	Collect	3	2	35.475	50	5	4	10
ControlPre	B1	Dominant	None	Retrieve	Collect	3	2	17.25	50	5	5	10
ControlPre	B1	Dominant	None	Retrieve	Collect	3	2	36.2575	50	5	6	10
ControlPre	B1	Dominant	None	Retrieve	Collect	3	2	90.4625	50	5	7	10
ControlPre	B1	Dominant	None	Retrieve	Collect	3	3	69.975	50	1	1	11
ControlPre	B1	Dominant	None	Retrieve	Collect	3	3	68.625	50	1	2	11
ControlPre	B1	Dominant	None	Retrieve	Collect	3	3	90.53	50	1	3	11
ControlPre	B1	Dominant	None	Retrieve	Collect	3	3	36.225	50	1	4	11
ControlPre	B1	Dominant	None	Retrieve	Collect	3	3	41.5475	50	1	5	11
ControlPre	B1	Dominant	None	Retrieve	Collect	3	3	49.9975	50	1	6	11
ControlPre	B1	Dominant	None	Retrieve	Collect	3	3	84.855	50	1	7	11
ControlPre	B1	Dominant	None	Retrieve	Collect	3	3	56	50	2	1	12
ControlPre	B1	Dominant	None	Retrieve	Collect	3	3	79.7525	50	2	2	12
ControlPre	B1	Dominant	None	Retrieve	Collect	3	3	89.785	50	2	3	12
ControlPre	B1	Dominant	None	Retrieve	Collect	3	3	27	50	2	4	12
ControlPre	B1	Dominant	None	Retrieve	Collect	3	3	33.6825	50	2	5	12
ControlPre	B1	Dominant	None	Retrieve	Collect	3	3	56.705	50	2	6	12
ControlPre	B1	Dominant	None	Retrieve	Collect	3	3	95.745	50	2	7	12
ControlPre	B1	Dominant	None	Retrieve	Collect	3	3	54.975	50	3	1	13
ControlPre	B1	Dominant	None	Retrieve	Collect	3	3	71.555	50	3	2	13
ControlPre	B1	Dominant	None	Retrieve	Collect	3	3	110.74	50	3	3	13
ControlPre	B1	Dominant	None	Retrieve	Collect	3	3	42.55	50	3	4	13
ControlPre	B1	Dominant	None	Retrieve	Collect	3	3	45.51	50	3	5	13
ControlPre	B1	Dominant	None	Retrieve	Collect	3	3	66.755	50	3	6	13
ControlPre	B1	Dominant	None	Retrieve	Collect	3	3	88.0425	50	3	7	13
ControlPre	B1	Dominant	None	Retrieve	Collect	3	3	42.75	50	4	1	14
ControlPre	B1	Dominant	None	Retrieve	Collect	3	3	65.0075	50	4	2	14
ControlPre	B1	Dominant	None	Retrieve	Collect	3	3	28.5	50	4	3	14
ControlPre	B1	Dominant	None	Retrieve	Collect	3	3	64.735	50	4	4	14
ControlPre	B1	Dominant	None	Retrieve	Collect	3	3	78.7875	50	4	5	14
ControlPre	B1	Dominant	None	Retrieve	Collect	3	3	107.84	50	4	6	14
ControlPre	B1	Dominant	None	Retrieve	Collect	3	3	75.28	50	4	7	14
ControlPre	B1	Dominant	None	Retrieve	Collect	3	3	51.4725	50	5	1	15
ControlPre	B1	Dominant	None	Retrieve	Collect	3	3	53	50	5	2	15
ControlPre	B1	Dominant	None	Retrieve	Collect	3	3	65.0375	50	5	3	15
ControlPre	B1	Dominant	None	Retrieve	Collect	3	3	59.7525	50	5	4	15
ControlPre	B1	Dominant	None	Retrieve	Collect	3	3	54.2375	50	5	5	15
ControlPre	B1	Dominant	None	Retrieve	Collect	3	3	78.2125	50	5	6	15
ControlPre	B1	Dominant	None	Retrieve	Collect	3	3	52.5	50	5	7	15
ControlPre	B1	Dominant	None	Retrieve	Collect	3	4	65.525	50	1	1	16
ControlPre	B1	Dominant	None	Retrieve	Collect	3	4	45.475	50	1	2	16
ControlPre	B1	Dominant	None	Retrieve	Collect	3	4	48.19	50	1	3	16
ControlPre	B1	Dominant	None	Retrieve	Collect	3	4	55.2175	50	1	4	16
ControlPre	B1	Dominant	None	Retrieve	Collect	3	4	60.7725	50	1	5	16
ControlPre	B1	Dominant	None	Retrieve	Collect	3	4	107.978	50	1	6	16
ControlPre	B1	Dominant	None	Retrieve	Collect	3	4	66.2175	50	1	7	16
ControlPre	B1	Dominant	None	Retrieve	Collect	3	4	71	50	2	1	17
ControlPre	B1	Dominant	None	Retrieve	Collect	3	4	30	50	2	2	17
ControlPre	B1	Dominant	None	Retrieve	Collect	3	4	48.8525	50	2	3	17
ControlPre	B1	Dominant	None	Retrieve	Collect	3	4	93.94	50	2	4	17
ControlPre	B1	Dominant	None	Retrieve	Collect	3	4	96.01	50	2	5	17
ControlPre	B1	Dominant	None	Retrieve	Collect	3	4	72.3825	50	2	6	17
ControlPre	B1	Dominant	None	Retrieve	Collect	3	4	65.5075	50	2	7	17
ControlPre	B1	Dominant	None	Retrieve	Collect	3	4	2	50	3	1	18
ControlPre	B1	Dominant	None	Retrieve	Collect	3	4	23.25	50	3	2	18
ControlPre	B1	Dominant	None	Retrieve	Collect	3	4	40.68	50	3	3	18
ControlPre	B1	Dominant	None	Retrieve	Collect	3	4	99.005	50	3	4	18
ControlPre	B1	Dominant	None	Retrieve	Collect	3	4	88.25	50	3	5	18
ControlPre	B1	Dominant	None	Retrieve	Collect	3	4	114.515	50	3	6	18
ControlPre	B1	Dominant	None	Retrieve	Collect	3	4	80.5075	50	3	7	18
ControlPre	B1	Dominant	None	Retrieve	Collect	3	4	39.06	50	4	1	19
ControlPre	B1	Dominant	None	Retrieve	Collect	3	4	47.3	50	4	2	19
ControlPre	B1	Dominant	None	Retrieve	Collect	3	4	42.5	50	4	3	19
ControlPre	B1	Dominant	None	Retrieve	Collect	3	4	85.7525	50	4	4	19
ControlPre	B1	Dominant	None	Retrieve	Collect	3	4	101.755	50	4	5	19
ControlPre	B1	Dominant	None	Retrieve	Collect	3	4	61.4225	50	4	6	19
ControlPre	B1	Dominant	None	Retrieve	Collect	3	4	90.5875	50	4	7	19
ControlPre	B1	Dominant	None	Retrieve	Collect	3	4	26.7	50	5	1	20
ControlPre	B1	Dominant	None	Retrieve	Collect	3	4	63.25	50	5	2	20
ControlPre	B1	Dominant	None	Retrieve	Collect	3	4	32.19	50	5	3	20
ControlPre	B1	Dominant	None	Retrieve	Collect	3	4	80.26	50	5	4	20
ControlPre	B1	Dominant	None	Retrieve	Collect	3	4	114.235	50	5	5	20
ControlPre	B1	Dominant	None	Retrieve	Collect	3	4	70.4825	50	5	6	20
ControlPre	B1	Dominant	None	Retrieve	Collect	3	4	45.9175	50	5	7	20
ControlPre	B1	Dominant	None	Retrieve	Collect	4	1	46.015	50	1	1	1
ControlPre	B1	Dominant	None	Retrieve	Collect	4	1	29.75	50	1	2	1
ControlPre	B1	Dominant	None	Retrieve	Collect	4	1	57.875	50	1	3	1
ControlPre	B1	Dominant	None	Retrieve	Collect	4	1	53.995	50	1	4	1
ControlPre	B1	Dominant	None	Retrieve	Collect	4	1	76.3325	50	1	5	1
ControlPre	B1	Dominant	None	Retrieve	Collect	4	1	59.45	50	1	6	1
ControlPre	B1	Dominant	None	Retrieve	Collect	4	1	83.555	50	1	7	1
ControlPre	B1	Dominant	None	Retrieve	Collect	4	1	64.3775	50	2	1	2
ControlPre	B1	Dominant	None	Retrieve	Collect	4	1	16.28	50	2	2	2
ControlPre	B1	Dominant	None	Retrieve	Collect	4	1	62.8025	50	2	3	2
ControlPre	B1	Dominant	None	Retrieve	Collect	4	1	52.4925	50	2	4	2
ControlPre	B1	Dominant	None	Retrieve	Collect	4	1	57.7725	50	2	5	2
ControlPre	B1	Dominant	None	Retrieve	Collect	4	1	77.22	50	2	6	2
ControlPre	B1	Dominant	None	Retrieve	Collect	4	1	72.7375	50	2	7	2
ControlPre	B1	Dominant	None	Retrieve	Collect	4	1	4.335	50	3	1	3
ControlPre	B1	Dominant	None	Retrieve	Collect	4	1	11.9375	50	3	2	3
ControlPre	B1	Dominant	None	Retrieve	Collect	4	1	65.505	50	3	3	3
ControlPre	B1	Dominant	None	Retrieve	Collect	4	1	65.755	50	3	4	3
ControlPre	B1	Dominant	None	Retrieve	Collect	4	1	87.5175	50	3	5	3
ControlPre	B1	Dominant	None	Retrieve	Collect	4	1	77.7625	50	3	6	3
ControlPre	B1	Dominant	None	Retrieve	Collect	4	1	54.2825	50	3	7	3
ControlPre	B1	Dominant	None	Retrieve	Collect	4	1	70.9925	50	4	1	4
ControlPre	B1	Dominant	None	Retrieve	Collect	4	1	64.9975	50	4	2	4
ControlPre	B1	Dominant	None	Retrieve	Collect	4	1	53.505	50	4	3	4
ControlPre	B1	Dominant	None	Retrieve	Collect	4	1	106.257	50	4	4	4
ControlPre	B1	Dominant	None	Retrieve	Collect	4	1	88.4875	50	4	5	4
ControlPre	B1	Dominant	None	Retrieve	Collect	4	1	52.215	50	4	6	4
ControlPre	B1	Dominant	None	Retrieve	Collect	4	1	112.85	50	4	7	4
ControlPre	B1	Dominant	None	Retrieve	Collect	4	1	83.305	50	5	1	5
ControlPre	B1	Dominant	None	Retrieve	Collect	4	1	53.155	50	5	2	5
ControlPre	B1	Dominant	None	Retrieve	Collect	4	1	66.9675	50	5	3	5
ControlPre	B1	Dominant	None	Retrieve	Collect	4	1	83.5	50	5	4	5
ControlPre	B1	Dominant	None	Retrieve	Collect	4	1	96.245	50	5	5	5
ControlPre	B1	Dominant	None	Retrieve	Collect	4	1	50.25	50	5	6	5
ControlPre	B1	Dominant	None	Retrieve	Collect	4	1	101.752	50	5	7	5
ControlPre	B1	Dominant	None	Retrieve	Collect	4	2	79.51	50	1	1	6
ControlPre	B1	Dominant	None	Retrieve	Collect	4	2	40.7475	50	1	2	6
ControlPre	B1	Dominant	None	Retrieve	Collect	4	2	52.975	50	1	3	6
ControlPre	B1	Dominant	None	Retrieve	Collect	4	2	111.93	50	1	4	6
ControlPre	B1	Dominant	None	Retrieve	Collect	4	2	46.7925	50	1	5	6
ControlPre	B1	Dominant	None	Retrieve	Collect	4	2	43.145	50	1	6	6
ControlPre	B1	Dominant	None	Retrieve	Collect	4	2	32.3175	50	1	7	6
ControlPre	B1	Dominant	None	Retrieve	Collect	4	2	40.27	50	2	1	7
ControlPre	B1	Dominant	None	Retrieve	Collect	4	2	75.2125	50	2	2	7
ControlPre	B1	Dominant	None	Retrieve	Collect	4	2	51.995	50	2	3	7
ControlPre	B1	Dominant	None	Retrieve	Collect	4	2	35.9875	50	2	4	7
ControlPre	B1	Dominant	None	Retrieve	Collect	4	2	53.77	50	2	5	7
ControlPre	B1	Dominant	None	Retrieve	Collect	4	2	79.305	50	2	6	7
ControlPre	B1	Dominant	None	Retrieve	Collect	4	2	27.0025	50	2	7	7
ControlPre	B1	Dominant	None	Retrieve	Collect	4	2	170.333	50	3	1	8
ControlPre	B1	Dominant	None	Retrieve	Collect	4	2	103.743	50	3	2	8
ControlPre	B1	Dominant	None	Retrieve	Collect	4	2	87.2775	50	3	3	8
ControlPre	B1	Dominant	None	Retrieve	Collect	4	2	67.945	50	3	4	8
ControlPre	B1	Dominant	None	Retrieve	Collect	4	2	108.205	50	3	5	8
ControlPre	B1	Dominant	None	Retrieve	Collect	4	2	102	50	3	6	8
ControlPre	B1	Dominant	None	Retrieve	Collect	4	2	82.2425	50	3	7	8
ControlPre	B1	Dominant	None	Retrieve	Collect	4	2	3.27	50	4	1	9
ControlPre	B1	Dominant	None	Retrieve	Collect	4	2	82.2575	50	4	2	9
ControlPre	B1	Dominant	None	Retrieve	Collect	4	2	71.5275	50	4	3	9
ControlPre	B1	Dominant	None	Retrieve	Collect	4	2	98.965	50	4	4	9
ControlPre	B1	Dominant	None	Retrieve	Collect	4	2	85.3375	50	4	5	9
ControlPre	B1	Dominant	None	Retrieve	Collect	4	2	101.5	50	4	6	9
ControlPre	B1	Dominant	None	Retrieve	Collect	4	2	69.2925	50	4	7	9
ControlPre	B1	Dominant	None	Retrieve	Collect	4	2	81.96	50	5	1	10
ControlPre	B1	Dominant	None	Retrieve	Collect	4	2	6.755	50	5	2	10
ControlPre	B1	Dominant	None	Retrieve	Collect	4	2	88.8	50	5	3	10
ControlPre	B1	Dominant	None	Retrieve	Collect	4	2	89.5	50	5	4	10
ControlPre	B1	Dominant	None	Retrieve	Collect	4	2	100.582	50	5	5	10
ControlPre	B1	Dominant	None	Retrieve	Collect	4	2	80.29	50	5	6	10
ControlPre	B1	Dominant	None	Retrieve	Collect	4	2	114.537	50	5	7	10
ControlPre	B1	Dominant	None	Retrieve	Collect	4	3	37.7625	50	1	1	11
ControlPre	B1	Dominant	None	Retrieve	Collect	4	3	69.255	50	1	2	11
ControlPre	B1	Dominant	None	Retrieve	Collect	4	3	36.25	50	1	3	11
ControlPre	B1	Dominant	None	Retrieve	Collect	4	3	62.3375	50	1	4	11
ControlPre	B1	Dominant	None	Retrieve	Collect	4	3	108.21	50	1	5	11
ControlPre	B1	Dominant	None	Retrieve	Collect	4	3	123.575	50	1	6	11
ControlPre	B1	Dominant	None	Retrieve	Collect	4	3	32.8125	50	1	7	11
ControlPre	B1	Dominant	None	Retrieve	Collect	4	3	74.225	50	2	1	12
ControlPre	B1	Dominant	None	Retrieve	Collect	4	3	105.495	50	2	2	12
ControlPre	B1	Dominant	None	Retrieve	Collect	4	3	47.275	50	2	3	12
ControlPre	B1	Dominant	None	Retrieve	Collect	4	3	21.9775	50	2	4	12
ControlPre	B1	Dominant	None	Retrieve	Collect	4	3	4.4925	50	2	5	12
ControlPre	B1	Dominant	None	Retrieve	Collect	4	3	119.787	50	2	6	12
ControlPre	B1	Dominant	None	Retrieve	Collect	4	3	25.2575	50	2	7	12
ControlPre	B1	Dominant	None	Retrieve	Collect	4	3	75.74	50	3	1	13
ControlPre	B1	Dominant	None	Retrieve	Collect	4	3	72.005	50	3	2	13
ControlPre	B1	Dominant	None	Retrieve	Collect	4	3	5.76	50	3	3	13
ControlPre	B1	Dominant	None	Retrieve	Collect	4	3	152.005	50	3	4	13
ControlPre	B1	Dominant	None	Retrieve	Collect	4	3	67.4125	50	3	5	13
ControlPre	B1	Dominant	None	Retrieve	Collect	4	3	83.8625	50	3	6	13
ControlPre	B1	Dominant	None	Retrieve	Collect	4	3	15.7625	50	3	7	13
ControlPre	B1	Dominant	None	Retrieve	Collect	4	3	110.025	50	4	1	14
ControlPre	B1	Dominant	None	Retrieve	Collect	4	3	73.29	50	4	2	14
ControlPre	B1	Dominant	None	Retrieve	Collect	4	3	64.47	50	4	3	14
ControlPre	B1	Dominant	None	Retrieve	Collect	4	3	63.265	50	4	4	14
ControlPre	B1	Dominant	None	Retrieve	Collect	4	3	76.7375	50	4	5	14
ControlPre	B1	Dominant	None	Retrieve	Collect	4	3	121.725	50	4	6	14
ControlPre	B1	Dominant	None	Retrieve	Collect	4	3	110.733	50	4	7	14
ControlPre	B1	Dominant	None	Retrieve	Collect	4	3	32.2325	50	5	1	15
ControlPre	B1	Dominant	None	Retrieve	Collect	4	3	83.73	50	5	2	15
ControlPre	B1	Dominant	None	Retrieve	Collect	4	3	73.735	50	5	3	15
ControlPre	B1	Dominant	None	Retrieve	Collect	4	3	80.005	50	5	4	15
ControlPre	B1	Dominant	None	Retrieve	Collect	4	3	111.505	50	5	5	15
ControlPre	B1	Dominant	None	Retrieve	Collect	4	3	89.7275	50	5	6	15
ControlPre	B1	Dominant	None	Retrieve	Collect	4	3	4.895	50	5	7	15
ControlPre	B1	Dominant	None	Retrieve	Collect	4	4	61.2525	50	1	1	16
ControlPre	B1	Dominant	None	Retrieve	Collect	4	4	88.2725	50	1	2	16
ControlPre	B1	Dominant	None	Retrieve	Collect	4	4	0.0125	50	1	3	16
ControlPre	B1	Dominant	None	Retrieve	Collect	4	4	78.5275	50	1	4	16
ControlPre	B1	Dominant	None	Retrieve	Collect	4	4	49.7175	50	1	5	16
ControlPre	B1	Dominant	None	Retrieve	Collect	4	4	106.507	50	1	6	16
ControlPre	B1	Dominant	None	Retrieve	Collect	4	4	9.5325	50	1	7	16
ControlPre	B1	Dominant	None	Retrieve	Collect	4	4		50	2	1	17
ControlPre	B1	Dominant	None	Retrieve	Collect	4	4		50	2	2	17
ControlPre	B1	Dominant	None	Retrieve	Collect	4	4		50	2	3	17
ControlPre	B1	Dominant	None	Retrieve	Collect	4	4		50	2	4	17
ControlPre	B1	Dominant	None	Retrieve	Collect	4	4		50	2	5	17
ControlPre	B1	Dominant	None	Retrieve	Collect	4	4		50	2	6	17
ControlPre	B1	Dominant	None	Retrieve	Collect	4	4		50	2	7	17
ControlPre	B1	Dominant	None	Retrieve	Collect	4	4	55.97	50	3	1	18
ControlPre	B1	Dominant	None	Retrieve	Collect	4	4	75.24	50	3	2	18
ControlPre	B1	Dominant	None	Retrieve	Collect	4	4	64.3825	50	3	3	18
ControlPre	B1	Dominant	None	Retrieve	Collect	4	4	79.995	50	3	4	18
ControlPre	B1	Dominant	None	Retrieve	Collect	4	4	104.745	50	3	5	18
ControlPre	B1	Dominant	None	Retrieve	Collect	4	4	82	50	3	6	18
ControlPre	B1	Dominant	None	Retrieve	Collect	4	4	73	50	3	7	18
ControlPre	B1	Dominant	None	Retrieve	Collect	4	4	46.745	50	4	1	19
ControlPre	B1	Dominant	None	Retrieve	Collect	4	4	79.2525	50	4	2	19
ControlPre	B1	Dominant	None	Retrieve	Collect	4	4	83.99	50	4	3	19
ControlPre	B1	Dominant	None	Retrieve	Collect	4	4	77.82	50	4	4	19
ControlPre	B1	Dominant	None	Retrieve	Collect	4	4	99.745	50	4	5	19
ControlPre	B1	Dominant	None	Retrieve	Collect	4	4	36.02	50	4	6	19
ControlPre	B1	Dominant	None	Retrieve	Collect	4	4	114.425	50	4	7	19
ControlPre	B1	Dominant	None	Retrieve	Collect	4	4	61.3075	50	5	1	20
ControlPre	B1	Dominant	None	Retrieve	Collect	4	4	97.1025	50	5	2	20
ControlPre	B1	Dominant	None	Retrieve	Collect	4	4	87.195	50	5	3	20
ControlPre	B1	Dominant	None	Retrieve	Collect	4	4	80.8425	50	5	4	20
ControlPre	B1	Dominant	None	Retrieve	Collect	4	4	68.87	50	5	5	20
ControlPre	B1	Dominant	None	Retrieve	Collect	4	4	87.9825	50	5	6	20
ControlPre	B1	Dominant	None	Retrieve	Collect	4	4	107.312	50	5	7	20
ControlPre	B1	Dominant	None	Retrieve	Collect	5	1	43	50	1	1	1
ControlPre	B1	Dominant	None	Retrieve	Collect	5	1	118.88	50	1	2	1
ControlPre	B1	Dominant	None	Retrieve	Collect	5	1	147.493	50	1	3	1
ControlPre	B1	Dominant	None	Retrieve	Collect	5	1	354.998	50	1	4	1
ControlPre	B1	Dominant	None	Retrieve	Collect	5	1	105.453	50	1	5	1
ControlPre	B1	Dominant	None	Retrieve	Collect	5	1	240.79	50	1	6	1
ControlPre	B1	Dominant	None	Retrieve	Collect	5	1	55.25	50	1	7	1
ControlPre	B1	Dominant	None	Retrieve	Collect	5	1	26.375	50	2	1	2
ControlPre	B1	Dominant	None	Retrieve	Collect	5	1	81.68	50	2	2	2
ControlPre	B1	Dominant	None	Retrieve	Collect	5	1	64.0325	50	2	3	2
ControlPre	B1	Dominant	None	Retrieve	Collect	5	1	53.26	50	2	4	2
ControlPre	B1	Dominant	None	Retrieve	Collect	5	1	108.562	50	2	5	2
ControlPre	B1	Dominant	None	Retrieve	Collect	5	1	83.48	50	2	6	2
ControlPre	B1	Dominant	None	Retrieve	Collect	5	1	35.7475	50	2	7	2
ControlPre	B1	Dominant	None	Retrieve	Collect	5	1	114.885	50	3	1	3
ControlPre	B1	Dominant	None	Retrieve	Collect	5	1	81	50	3	2	3
ControlPre	B1	Dominant	None	Retrieve	Collect	5	1	44.25	50	3	3	3
ControlPre	B1	Dominant	None	Retrieve	Collect	5	1	77.7475	50	3	4	3
ControlPre	B1	Dominant	None	Retrieve	Collect	5	1	45.75	50	3	5	3
ControlPre	B1	Dominant	None	Retrieve	Collect	5	1	48.03	50	3	6	3
ControlPre	B1	Dominant	None	Retrieve	Collect	5	1	115.743	50	3	7	3
ControlPre	B1	Dominant	None	Retrieve	Collect	5	1	60.9975	50	4	1	4
ControlPre	B1	Dominant	None	Retrieve	Collect	5	1	110.237	50	4	2	4
ControlPre	B1	Dominant	None	Retrieve	Collect	5	1	8.025	50	4	3	4
ControlPre	B1	Dominant	None	Retrieve	Collect	5	1	91.255	50	4	4	4
ControlPre	B1	Dominant	None	Retrieve	Collect	5	1	40.7575	50	4	5	4
ControlPre	B1	Dominant	None	Retrieve	Collect	5	1	32.2875	50	4	6	4
ControlPre	B1	Dominant	None	Retrieve	Collect	5	1	28.0075	50	4	7	4
ControlPre	B1	Dominant	None	Retrieve	Collect	5	1	59.5	50	5	1	5
ControlPre	B1	Dominant	None	Retrieve	Collect	5	1	102.77	50	5	2	5
ControlPre	B1	Dominant	None	Retrieve	Collect	5	1	36.275	50	5	3	5
ControlPre	B1	Dominant	None	Retrieve	Collect	5	1	116.715	50	5	4	5
ControlPre	B1	Dominant	None	Retrieve	Collect	5	1	66.5	50	5	5	5
ControlPre	B1	Dominant	None	Retrieve	Collect	5	1	221.282	50	5	6	5
ControlPre	B1	Dominant	None	Retrieve	Collect	5	1	57.8125	50	5	7	5
ControlPre	B1	Dominant	None	Retrieve	Collect	5	2	84.675	50	1	1	6
ControlPre	B1	Dominant	None	Retrieve	Collect	5	2	81.01	50	1	2	6
ControlPre	B1	Dominant	None	Retrieve	Collect	5	2	129.5	50	1	3	6
ControlPre	B1	Dominant	None	Retrieve	Collect	5	2	94.26	50	1	4	6
[truncated: 12,001 more rows]
