# Supplementary material for: Acute Loss of Tactile Input Leads to General Compensatory Changes in Eye–Hand Coordination during Object Manipulation
Source: eNeuro. 2025 Sep 25;12(9):ENEURO.0487-23.2025. doi: 10.1523/ENEURO.0487-23.2025 (PMC12494028; doi:10.1523/ENEURO.0487-23.2025)
Supplement: Extended Data — The file Code_and_Data.zip includes all code and data used to perform the analyses presented in this manuscript. The .R scripts contain the packages used and the filenames corresponding to the data and the structure of each model. Download Extended Data, ZIP file. [file eneuro-12-ENEURO.0487-23.2025-s014.zip › GazeIndex_LMM_table_ProgressBefore_RetrieveCollect_exp2.xlsx]

## Sheet: Sheet1
Block	Hand	Drug	Phase	Action	When	Subject	Round	Series	Trial	mmDifference	Progress	Series_in_block
B1	Dominant	None	Retrieve	Collect	before	1	1	1	1	13.775	100	1
B1	Dominant	None	Retrieve	Collect	before	1	1	1	2	9.285	100	1
B1	Dominant	None	Retrieve	Collect	before	1	1	1	3	235.97	100	1
B1	Dominant	None	Retrieve	Collect	before	1	1	1	4	15.555	100	1
B1	Dominant	None	Retrieve	Collect	before	1	1	1	5	215.993	100	1
B1	Dominant	None	Retrieve	Collect	before	1	1	1	6	60.4975	100	1
B1	Dominant	None	Retrieve	Collect	before	1	1	1	7	5.47	100	1
B1	Dominant	None	Retrieve	Collect	before	1	1	2	1	11.025	100	2
B1	Dominant	None	Retrieve	Collect	before	1	1	2	2	39.2725	100	2
B1	Dominant	None	Retrieve	Collect	before	1	1	2	3	239.983	100	2
B1	Dominant	None	Retrieve	Collect	before	1	1	2	4	14.77	100	2
B1	Dominant	None	Retrieve	Collect	before	1	1	2	5	19.73	100	2
B1	Dominant	None	Retrieve	Collect	before	1	1	2	6	17.2475	100	2
B1	Dominant	None	Retrieve	Collect	before	1	1	2	7	39.255	100	2
B1	Dominant	None	Retrieve	Collect	before	1	1	3	1	108.005	100	3
B1	Dominant	None	Retrieve	Collect	before	1	1	3	2	84.2275	100	3
B1	Dominant	None	Retrieve	Collect	before	1	1	3	3	249.998	100	3
B1	Dominant	None	Retrieve	Collect	before	1	1	3	4	131.77	100	3
B1	Dominant	None	Retrieve	Collect	before	1	1	3	5	15.9925	100	3
B1	Dominant	None	Retrieve	Collect	before	1	1	3	6	203.015	100	3
B1	Dominant	None	Retrieve	Collect	before	1	1	3	7	28.485	100	3
B1	Dominant	None	Retrieve	Collect	before	1	1	4	1	246.98	100	4
B1	Dominant	None	Retrieve	Collect	before	1	1	4	2	14.01	100	4
B1	Dominant	None	Retrieve	Collect	before	1	1	4	3	260.998	100	4
B1	Dominant	None	Retrieve	Collect	before	1	1	4	4	280.005	100	4
B1	Dominant	None	Retrieve	Collect	before	1	1	4	5	3.53	100	4
B1	Dominant	None	Retrieve	Collect	before	1	1	4	6	69.4875	100	4
B1	Dominant	None	Retrieve	Collect	before	1	1	4	7	232.015	100	4
B1	Dominant	None	Retrieve	Collect	before	1	1	5	1	91.09	100	5
B1	Dominant	None	Retrieve	Collect	before	1	1	5	2	47.61	100	5
B1	Dominant	None	Retrieve	Collect	before	1	1	5	3	18.515	100	5
B1	Dominant	None	Retrieve	Collect	before	1	1	5	4	155.035	100	5
B1	Dominant	None	Retrieve	Collect	before	1	1	5	5	2.985	100	5
B1	Dominant	None	Retrieve	Collect	before	1	1	5	6	221.988	100	5
B1	Dominant	None	Retrieve	Collect	before	1	1	5	7	9.995	100	5
B1	Dominant	None	Retrieve	Collect	before	1	2	1	1	81.0075	100	6
B1	Dominant	None	Retrieve	Collect	before	1	2	1	2	167.495	100	6
B1	Dominant	None	Retrieve	Collect	before	1	2	1	3	33.775	100	6
B1	Dominant	None	Retrieve	Collect	before	1	2	1	4	20.9725	100	6
B1	Dominant	None	Retrieve	Collect	before	1	2	1	5	1.765	100	6
B1	Dominant	None	Retrieve	Collect	before	1	2	1	6	28.7775	100	6
B1	Dominant	None	Retrieve	Collect	before	1	2	1	7	214.153	100	6
B1	Dominant	None	Retrieve	Collect	before	1	2	2	1	3.005	100	7
B1	Dominant	None	Retrieve	Collect	before	1	2	2	2	43.725	100	7
B1	Dominant	None	Retrieve	Collect	before	1	2	2	3	26.25	100	7
B1	Dominant	None	Retrieve	Collect	before	1	2	2	4	25.47	100	7
B1	Dominant	None	Retrieve	Collect	before	1	2	2	5	241.99	100	7
B1	Dominant	None	Retrieve	Collect	before	1	2	2	6	43.2675	100	7
B1	Dominant	None	Retrieve	Collect	before	1	2	2	7	71.45	100	7
B1	Dominant	None	Retrieve	Collect	before	1	2	3	1	3.975	100	8
B1	Dominant	None	Retrieve	Collect	before	1	2	3	2	3.02	100	8
B1	Dominant	None	Retrieve	Collect	before	1	2	3	3	115.75	100	8
B1	Dominant	None	Retrieve	Collect	before	1	2	3	4	2.4825	100	8
B1	Dominant	None	Retrieve	Collect	before	1	2	3	5	32.02	100	8
B1	Dominant	None	Retrieve	Collect	before	1	2	3	6	4.02	100	8
B1	Dominant	None	Retrieve	Collect	before	1	2	3	7	5.005	100	8
B1	Dominant	None	Retrieve	Collect	before	1	2	4	1	0.45	100	9
B1	Dominant	None	Retrieve	Collect	before	1	2	4	2	21.7575	100	9
B1	Dominant	None	Retrieve	Collect	before	1	2	4	3	100.692	100	9
B1	Dominant	None	Retrieve	Collect	before	1	2	4	4	2.4875	100	9
B1	Dominant	None	Retrieve	Collect	before	1	2	4	5	19.4725	100	9
B1	Dominant	None	Retrieve	Collect	before	1	2	4	6	89.23	100	9
B1	Dominant	None	Retrieve	Collect	before	1	2	4	7	21.495	100	9
B1	Dominant	None	Retrieve	Collect	before	1	2	5	1	109.495	100	10
B1	Dominant	None	Retrieve	Collect	before	1	2	5	2	16.3225	100	10
B1	Dominant	None	Retrieve	Collect	before	1	2	5	3	80.8725	100	10
B1	Dominant	None	Retrieve	Collect	before	1	2	5	4	59.5125	100	10
B1	Dominant	None	Retrieve	Collect	before	1	2	5	5	1.975	100	10
B1	Dominant	None	Retrieve	Collect	before	1	2	5	6	2.255	100	10
B1	Dominant	None	Retrieve	Collect	before	1	2	5	7	205.253	100	10
B1	Dominant	None	Retrieve	Collect	before	1	3	1	1	74.0375	100	11
B1	Dominant	None	Retrieve	Collect	before	1	3	1	2	38.235	100	11
B1	Dominant	None	Retrieve	Collect	before	1	3	1	3	251.573	100	11
B1	Dominant	None	Retrieve	Collect	before	1	3	1	4	16.27	100	11
B1	Dominant	None	Retrieve	Collect	before	1	3	1	5	58.6325	100	11
B1	Dominant	None	Retrieve	Collect	before	1	3	1	6	36.265	100	11
B1	Dominant	None	Retrieve	Collect	before	1	3	1	7	19.2575	100	11
B1	Dominant	None	Retrieve	Collect	before	1	3	2	1	62.215	100	12
B1	Dominant	None	Retrieve	Collect	before	1	3	2	2	36.75	100	12
B1	Dominant	None	Retrieve	Collect	before	1	3	2	3	90.0025	100	12
B1	Dominant	None	Retrieve	Collect	before	1	3	2	4	0.71	100	12
B1	Dominant	None	Retrieve	Collect	before	1	3	2	5	10.29	100	12
B1	Dominant	None	Retrieve	Collect	before	1	3	2	6	5.545	100	12
B1	Dominant	None	Retrieve	Collect	before	1	3	2	7	10.2475	100	12
B1	Dominant	None	Retrieve	Collect	before	1	3	3	1	17.4925	100	13
B1	Dominant	None	Retrieve	Collect	before	1	3	3	2	93.01	100	13
B1	Dominant	None	Retrieve	Collect	before	1	3	3	3	80.525	100	13
B1	Dominant	None	Retrieve	Collect	before	1	3	3	4	9.535	100	13
B1	Dominant	None	Retrieve	Collect	before	1	3	3	5	47.2725	100	13
B1	Dominant	None	Retrieve	Collect	before	1	3	3	6	11.7475	100	13
B1	Dominant	None	Retrieve	Collect	before	1	3	3	7	36.0025	100	13
B1	Dominant	None	Retrieve	Collect	before	1	3	4	1	4	100	14
B1	Dominant	None	Retrieve	Collect	before	1	3	4	2	26.5	100	14
B1	Dominant	None	Retrieve	Collect	before	1	3	4	3	0.985	100	14
B1	Dominant	None	Retrieve	Collect	before	1	3	4	4	22.095	100	14
B1	Dominant	None	Retrieve	Collect	before	1	3	4	5	5.59	100	14
B1	Dominant	None	Retrieve	Collect	before	1	3	4	6	8.605	100	14
B1	Dominant	None	Retrieve	Collect	before	1	3	4	7	1.2575	100	14
B1	Dominant	None	Retrieve	Collect	before	1	3	5	1	9.175	100	15
B1	Dominant	None	Retrieve	Collect	before	1	3	5	2	27.7825	100	15
B1	Dominant	None	Retrieve	Collect	before	1	3	5	3	24.2675	100	15
B1	Dominant	None	Retrieve	Collect	before	1	3	5	4	68.2475	100	15
B1	Dominant	None	Retrieve	Collect	before	1	3	5	5	33.235	100	15
B1	Dominant	None	Retrieve	Collect	before	1	3	5	6	1.29	100	15
B1	Dominant	None	Retrieve	Collect	before	1	3	5	7	14.98	100	15
B1	Dominant	None	Retrieve	Collect	before	1	4	1	1	96.25	100	16
B1	Dominant	None	Retrieve	Collect	before	1	4	1	2	23.2375	100	16
B1	Dominant	None	Retrieve	Collect	before	1	4	1	3	161.523	100	16
B1	Dominant	None	Retrieve	Collect	before	1	4	1	4	6.215	100	16
B1	Dominant	None	Retrieve	Collect	before	1	4	1	5	12.995	100	16
B1	Dominant	None	Retrieve	Collect	before	1	4	1	6	82.295	100	16
B1	Dominant	None	Retrieve	Collect	before	1	4	1	7	0.2175	100	16
B1	Dominant	None	Retrieve	Collect	before	1	4	2	1	19.5025	100	17
B1	Dominant	None	Retrieve	Collect	before	1	4	2	2	87.9675	100	17
B1	Dominant	None	Retrieve	Collect	before	1	4	2	3	159.998	100	17
B1	Dominant	None	Retrieve	Collect	before	1	4	2	4	76.5925	100	17
B1	Dominant	None	Retrieve	Collect	before	1	4	2	5	16.5125	100	17
B1	Dominant	None	Retrieve	Collect	before	1	4	2	6	27.2425	100	17
B1	Dominant	None	Retrieve	Collect	before	1	4	2	7	112.737	100	17
B1	Dominant	None	Retrieve	Collect	before	1	4	3	1	10.275	100	18
B1	Dominant	None	Retrieve	Collect	before	1	4	3	2	22.1525	100	18
B1	Dominant	None	Retrieve	Collect	before	1	4	3	3	4.155	100	18
B1	Dominant	None	Retrieve	Collect	before	1	4	3	4	22.5025	100	18
B1	Dominant	None	Retrieve	Collect	before	1	4	3	5	124.737	100	18
B1	Dominant	None	Retrieve	Collect	before	1	4	3	6	7.2275	100	18
B1	Dominant	None	Retrieve	Collect	before	1	4	3	7	180.185	100	18
B1	Dominant	None	Retrieve	Collect	before	1	4	4	1	48.4	100	19
B1	Dominant	None	Retrieve	Collect	before	1	4	4	2	20.285	100	19
B1	Dominant	None	Retrieve	Collect	before	1	4	4	3	282.122	100	19
B1	Dominant	None	Retrieve	Collect	before	1	4	4	4	83.51	100	19
B1	Dominant	None	Retrieve	Collect	before	1	4	4	5	48.025	100	19
B1	Dominant	None	Retrieve	Collect	before	1	4	4	6	251.023	100	19
B1	Dominant	None	Retrieve	Collect	before	1	4	4	7	24.95	100	19
B1	Dominant	None	Retrieve	Collect	before	1	4	5	1	120.48	100	20
B1	Dominant	None	Retrieve	Collect	before	1	4	5	2	123.79	100	20
B1	Dominant	None	Retrieve	Collect	before	1	4	5	3	6.925	100	20
B1	Dominant	None	Retrieve	Collect	before	1	4	5	4	12.715	100	20
B1	Dominant	None	Retrieve	Collect	before	1	4	5	5	76.4875	100	20
B1	Dominant	None	Retrieve	Collect	before	1	4	5	6	1.5	100	20
B1	Dominant	None	Retrieve	Collect	before	1	4	5	7	216.235	100	20
B1	Dominant	None	Retrieve	Collect	before	2	1	1	1	10.035	100	1
B1	Dominant	None	Retrieve	Collect	before	2	1	1	2	3.01	100	1
B1	Dominant	None	Retrieve	Collect	before	2	1	1	3	21.7875	100	1
B1	Dominant	None	Retrieve	Collect	before	2	1	1	4	3.75	100	1
B1	Dominant	None	Retrieve	Collect	before	2	1	1	5	22.245	100	1
B1	Dominant	None	Retrieve	Collect	before	2	1	1	6	14.165	100	1
B1	Dominant	None	Retrieve	Collect	before	2	1	1	7	28.2225	100	1
B1	Dominant	None	Retrieve	Collect	before	2	1	2	1	0.25	100	2
B1	Dominant	None	Retrieve	Collect	before	2	1	2	2	4.9925	100	2
B1	Dominant	None	Retrieve	Collect	before	2	1	2	3	6.0425	100	2
B1	Dominant	None	Retrieve	Collect	before	2	1	2	4	80.195	100	2
B1	Dominant	None	Retrieve	Collect	before	2	1	2	5	14.025	100	2
B1	Dominant	None	Retrieve	Collect	before	2	1	2	6	28.5325	100	2
B1	Dominant	None	Retrieve	Collect	before	2	1	2	7	134.428	100	2
B1	Dominant	None	Retrieve	Collect	before	2	1	3	1	56.0225	100	3
B1	Dominant	None	Retrieve	Collect	before	2	1	3	2	237.995	100	3
B1	Dominant	None	Retrieve	Collect	before	2	1	3	3	11.7425	100	3
B1	Dominant	None	Retrieve	Collect	before	2	1	3	4	29.5	100	3
B1	Dominant	None	Retrieve	Collect	before	2	1	3	5	10.5	100	3
B1	Dominant	None	Retrieve	Collect	before	2	1	3	6	6.2	100	3
B1	Dominant	None	Retrieve	Collect	before	2	1	3	7	245.988	100	3
B1	Dominant	None	Retrieve	Collect	before	2	1	4	1	3.75	100	4
B1	Dominant	None	Retrieve	Collect	before	2	1	4	2	46.24	100	4
B1	Dominant	None	Retrieve	Collect	before	2	1	4	3	40.6	100	4
B1	Dominant	None	Retrieve	Collect	before	2	1	4	4	4.25	100	4
B1	Dominant	None	Retrieve	Collect	before	2	1	4	5	14.75	100	4
B1	Dominant	None	Retrieve	Collect	before	2	1	4	6	39.98	100	4
B1	Dominant	None	Retrieve	Collect	before	2	1	4	7	45.675	100	4
B1	Dominant	None	Retrieve	Collect	before	2	1	5	1	67.765	100	5
B1	Dominant	None	Retrieve	Collect	before	2	1	5	2	20.535	100	5
B1	Dominant	None	Retrieve	Collect	before	2	1	5	3	10.74	100	5
B1	Dominant	None	Retrieve	Collect	before	2	1	5	4	2.25	100	5
B1	Dominant	None	Retrieve	Collect	before	2	1	5	5	20.25	100	5
B1	Dominant	None	Retrieve	Collect	before	2	1	5	6	76.49	100	5
B1	Dominant	None	Retrieve	Collect	before	2	1	5	7	11.4875	100	5
B1	Dominant	None	Retrieve	Collect	before	2	2	1	1	262.973	100	6
B1	Dominant	None	Retrieve	Collect	before	2	2	1	2	23.9025	100	6
B1	Dominant	None	Retrieve	Collect	before	2	2	1	3	30.125	100	6
B1	Dominant	None	Retrieve	Collect	before	2	2	1	4	28.825	100	6
B1	Dominant	None	Retrieve	Collect	before	2	2	1	5	266.673	100	6
B1	Dominant	None	Retrieve	Collect	before	2	2	1	6	42.4825	100	6
B1	Dominant	None	Retrieve	Collect	before	2	2	1	7	23.985	100	6
B1	Dominant	None	Retrieve	Collect	before	2	2	2	1	8.5	100	7
B1	Dominant	None	Retrieve	Collect	before	2	2	2	2	2.5	100	7
B1	Dominant	None	Retrieve	Collect	before	2	2	2	3	4.035	100	7
B1	Dominant	None	Retrieve	Collect	before	2	2	2	4	273.998	100	7
B1	Dominant	None	Retrieve	Collect	before	2	2	2	5	26.7825	100	7
B1	Dominant	None	Retrieve	Collect	before	2	2	2	6	11.5875	100	7
B1	Dominant	None	Retrieve	Collect	before	2	2	2	7	152.778	100	7
B1	Dominant	None	Retrieve	Collect	before	2	2	3	1	0.75	100	8
B1	Dominant	None	Retrieve	Collect	before	2	2	3	2	10.795	100	8
B1	Dominant	None	Retrieve	Collect	before	2	2	3	3	48.0125	100	8
B1	Dominant	None	Retrieve	Collect	before	2	2	3	4	19.18	100	8
B1	Dominant	None	Retrieve	Collect	before	2	2	3	5	7	100	8
B1	Dominant	None	Retrieve	Collect	before	2	2	3	6	12.2175	100	8
B1	Dominant	None	Retrieve	Collect	before	2	2	3	7	13.955	100	8
B1	Dominant	None	Retrieve	Collect	before	2	2	4	1	248.858	100	9
B1	Dominant	None	Retrieve	Collect	before	2	2	4	2	22.18	100	9
B1	Dominant	None	Retrieve	Collect	before	2	2	4	3	137.015	100	9
B1	Dominant	None	Retrieve	Collect	before	2	2	4	4	43.25	100	9
B1	Dominant	None	Retrieve	Collect	before	2	2	4	5	18.1	100	9
B1	Dominant	None	Retrieve	Collect	before	2	2	4	6	11.7475	100	9
B1	Dominant	None	Retrieve	Collect	before	2	2	4	7	26.7875	100	9
B1	Dominant	None	Retrieve	Collect	before	2	2	5	1	60.575	100	10
B1	Dominant	None	Retrieve	Collect	before	2	2	5	2	27.055	100	10
B1	Dominant	None	Retrieve	Collect	before	2	2	5	3	81.7125	100	10
B1	Dominant	None	Retrieve	Collect	before	2	2	5	4	8.5	100	10
B1	Dominant	None	Retrieve	Collect	before	2	2	5	5	42.2625	100	10
B1	Dominant	None	Retrieve	Collect	before	2	2	5	6	27.5	100	10
B1	Dominant	None	Retrieve	Collect	before	2	2	5	7	16.4625	100	10
B1	Dominant	None	Retrieve	Collect	before	2	3	1	1	84.2875	100	11
B1	Dominant	None	Retrieve	Collect	before	2	3	1	2	9.9975	100	11
B1	Dominant	None	Retrieve	Collect	before	2	3	1	3	127.765	100	11
B1	Dominant	None	Retrieve	Collect	before	2	3	1	4	20.525	100	11
B1	Dominant	None	Retrieve	Collect	before	2	3	1	5	5.2525	100	11
B1	Dominant	None	Retrieve	Collect	before	2	3	1	6	233.472	100	11
B1	Dominant	None	Retrieve	Collect	before	2	3	1	7	234.993	100	11
B1	Dominant	None	Retrieve	Collect	before	2	3	2	1	74.7	100	12
B1	Dominant	None	Retrieve	Collect	before	2	3	2	2	121.5	100	12
B1	Dominant	None	Retrieve	Collect	before	2	3	2	3	27.175	100	12
B1	Dominant	None	Retrieve	Collect	before	2	3	2	4	12.5	100	12
B1	Dominant	None	Retrieve	Collect	before	2	3	2	5	135.507	100	12
B1	Dominant	None	Retrieve	Collect	before	2	3	2	6	233.99	100	12
B1	Dominant	None	Retrieve	Collect	before	2	3	2	7	229.98	100	12
B1	Dominant	None	Retrieve	Collect	before	2	3	3	1	26.25	100	13
B1	Dominant	None	Retrieve	Collect	before	2	3	3	2	21.0125	100	13
B1	Dominant	None	Retrieve	Collect	before	2	3	3	3	225	100	13
B1	Dominant	None	Retrieve	Collect	before	2	3	3	4	24.825	100	13
B1	Dominant	None	Retrieve	Collect	before	2	3	3	5	5.275	100	13
B1	Dominant	None	Retrieve	Collect	before	2	3	3	6	52.025	100	13
B1	Dominant	None	Retrieve	Collect	before	2	3	3	7	51.9425	100	13
B1	Dominant	None	Retrieve	Collect	before	2	3	4	1	35.25	100	14
B1	Dominant	None	Retrieve	Collect	before	2	3	4	2	19.3575	100	14
B1	Dominant	None	Retrieve	Collect	before	2	3	4	3	76.255	100	14
B1	Dominant	None	Retrieve	Collect	before	2	3	4	4	3.6	100	14
B1	Dominant	None	Retrieve	Collect	before	2	3	4	5	23.76	100	14
B1	Dominant	None	Retrieve	Collect	before	2	3	4	6	44.53	100	14
B1	Dominant	None	Retrieve	Collect	before	2	3	4	7	30.2875	100	14
B1	Dominant	None	Retrieve	Collect	before	2	3	5	1	11.4	100	15
B1	Dominant	None	Retrieve	Collect	before	2	3	5	2	5.975	100	15
B1	Dominant	None	Retrieve	Collect	before	2	3	5	3	4.7	100	15
B1	Dominant	None	Retrieve	Collect	before	2	3	5	4	12.8	100	15
B1	Dominant	None	Retrieve	Collect	before	2	3	5	5	4.475	100	15
B1	Dominant	None	Retrieve	Collect	before	2	3	5	6	4.5475	100	15
B1	Dominant	None	Retrieve	Collect	before	2	3	5	7	171.278	100	15
B1	Dominant	None	Retrieve	Collect	before	2	4	1	1	16.975	100	16
B1	Dominant	None	Retrieve	Collect	before	2	4	1	2	8.725	100	16
B1	Dominant	None	Retrieve	Collect	before	2	4	1	3	0.8325	100	16
B1	Dominant	None	Retrieve	Collect	before	2	4	1	4	18.95	100	16
B1	Dominant	None	Retrieve	Collect	before	2	4	1	5	15.2425	100	16
B1	Dominant	None	Retrieve	Collect	before	2	4	1	6	13.755	100	16
B1	Dominant	None	Retrieve	Collect	before	2	4	1	7	29.2425	100	16
B1	Dominant	None	Retrieve	Collect	before	2	4	2	1	189.998	100	17
B1	Dominant	None	Retrieve	Collect	before	2	4	2	2	136.835	100	17
B1	Dominant	None	Retrieve	Collect	before	2	4	2	3	228.988	100	17
B1	Dominant	None	Retrieve	Collect	before	2	4	2	4	1.2	100	17
B1	Dominant	None	Retrieve	Collect	before	2	4	2	5	89.225	100	17
B1	Dominant	None	Retrieve	Collect	before	2	4	2	6	80.235	100	17
B1	Dominant	None	Retrieve	Collect	before	2	4	2	7	24.2425	100	17
B1	Dominant	None	Retrieve	Collect	before	2	4	3	1	12	100	18
B1	Dominant	None	Retrieve	Collect	before	2	4	3	2	221.99	100	18
B1	Dominant	None	Retrieve	Collect	before	2	4	3	3	224.985	100	18
B1	Dominant	None	Retrieve	Collect	before	2	4	3	4	26.25	100	18
B1	Dominant	None	Retrieve	Collect	before	2	4	3	5	9.9	100	18
B1	Dominant	None	Retrieve	Collect	before	2	4	3	6	20.0825	100	18
B1	Dominant	None	Retrieve	Collect	before	2	4	3	7	35.77	100	18
B1	Dominant	None	Retrieve	Collect	before	2	4	4	1	15	100	19
B1	Dominant	None	Retrieve	Collect	before	2	4	4	2	124.05	100	19
B1	Dominant	None	Retrieve	Collect	before	2	4	4	3	180.965	100	19
B1	Dominant	None	Retrieve	Collect	before	2	4	4	4	267.014	100	19
B1	Dominant	None	Retrieve	Collect	before	2	4	4	5	82.275	100	19
B1	Dominant	None	Retrieve	Collect	before	2	4	4	6	1	100	19
B1	Dominant	None	Retrieve	Collect	before	2	4	4	7	17.02	100	19
B1	Dominant	None	Retrieve	Collect	before	2	4	5	1	8.025	100	20
B1	Dominant	None	Retrieve	Collect	before	2	4	5	2	13.675	100	20
B1	Dominant	None	Retrieve	Collect	before	2	4	5	3	21.005	100	20
B1	Dominant	None	Retrieve	Collect	before	2	4	5	4	21.025	100	20
B1	Dominant	None	Retrieve	Collect	before	2	4	5	5	1.0075	100	20
B1	Dominant	None	Retrieve	Collect	before	2	4	5	6	46.75	100	20
B1	Dominant	None	Retrieve	Collect	before	2	4	5	7	15.5725	100	20
B1	Dominant	None	Retrieve	Collect	before	3	1	1	1	1.975	100	1
B1	Dominant	None	Retrieve	Collect	before	3	1	1	2	16.75	100	1
B1	Dominant	None	Retrieve	Collect	before	3	1	1	3	33.5	100	1
B1	Dominant	None	Retrieve	Collect	before	3	1	1	4	10.595	100	1
B1	Dominant	None	Retrieve	Collect	before	3	1	1	5	22.0225	100	1
B1	Dominant	None	Retrieve	Collect	before	3	1	1	6	22.0325	100	1
B1	Dominant	None	Retrieve	Collect	before	3	1	1	7	10.24	100	1
B1	Dominant	None	Retrieve	Collect	before	3	1	2	1	7.025	100	2
B1	Dominant	None	Retrieve	Collect	before	3	1	2	2	26.77	100	2
B1	Dominant	None	Retrieve	Collect	before	3	1	2	3	9.45	100	2
B1	Dominant	None	Retrieve	Collect	before	3	1	2	4	2.0075	100	2
B1	Dominant	None	Retrieve	Collect	before	3	1	2	5	8.9925	100	2
B1	Dominant	None	Retrieve	Collect	before	3	1	2	6	11.615	100	2
B1	Dominant	None	Retrieve	Collect	before	3	1	2	7	4.7725	100	2
B1	Dominant	None	Retrieve	Collect	before	3	1	3	1	41.725	100	3
B1	Dominant	None	Retrieve	Collect	before	3	1	3	2	77.75	100	3
B1	Dominant	None	Retrieve	Collect	before	3	1	3	3	47.975	100	3
B1	Dominant	None	Retrieve	Collect	before	3	1	3	4	75.51	100	3
B1	Dominant	None	Retrieve	Collect	before	3	1	3	5	76.235	100	3
B1	Dominant	None	Retrieve	Collect	before	3	1	3	6	68.69	100	3
B1	Dominant	None	Retrieve	Collect	before	3	1	3	7	55.755	100	3
B1	Dominant	None	Retrieve	Collect	before	3	1	4	1	22	100	4
B1	Dominant	None	Retrieve	Collect	before	3	1	4	2	63.505	100	4
B1	Dominant	None	Retrieve	Collect	before	3	1	4	3	53.25	100	4
B1	Dominant	None	Retrieve	Collect	before	3	1	4	4	36.2325	100	4
B1	Dominant	None	Retrieve	Collect	before	3	1	4	5	25.2275	100	4
B1	Dominant	None	Retrieve	Collect	before	3	1	4	6	9.4925	100	4
B1	Dominant	None	Retrieve	Collect	before	3	1	4	7	76.705	100	4
B1	Dominant	None	Retrieve	Collect	before	3	1	5	1	10.05	100	5
B1	Dominant	None	Retrieve	Collect	before	3	1	5	2	23.75	100	5
B1	Dominant	None	Retrieve	Collect	before	3	1	5	3	10.75	100	5
B1	Dominant	None	Retrieve	Collect	before	3	1	5	4	11.6	100	5
B1	Dominant	None	Retrieve	Collect	before	3	1	5	5	43.055	100	5
B1	Dominant	None	Retrieve	Collect	before	3	1	5	6	13.7325	100	5
B1	Dominant	None	Retrieve	Collect	before	3	1	5	7	7.01	100	5
B1	Dominant	None	Retrieve	Collect	before	3	2	1	1	11.75	100	6
B1	Dominant	None	Retrieve	Collect	before	3	2	1	2	5.5	100	6
B1	Dominant	None	Retrieve	Collect	before	3	2	1	3	10.25	100	6
B1	Dominant	None	Retrieve	Collect	before	3	2	1	4	86.005	100	6
B1	Dominant	None	Retrieve	Collect	before	3	2	1	5	55.0075	100	6
B1	Dominant	None	Retrieve	Collect	before	3	2	1	6	22.7675	100	6
B1	Dominant	None	Retrieve	Collect	before	3	2	1	7	159.012	100	6
B1	Dominant	None	Retrieve	Collect	before	3	2	2	1	9.225	100	7
B1	Dominant	None	Retrieve	Collect	before	3	2	2	2	19.2	100	7
B1	Dominant	None	Retrieve	Collect	before	3	2	2	3	17.725	100	7
B1	Dominant	None	Retrieve	Collect	before	3	2	2	4	41.68	100	7
B1	Dominant	None	Retrieve	Collect	before	3	2	2	5	38.0075	100	7
B1	Dominant	None	Retrieve	Collect	before	3	2	2	6	17.2475	100	7
B1	Dominant	None	Retrieve	Collect	before	3	2	2	7	13.68	100	7
B1	Dominant	None	Retrieve	Collect	before	3	2	3	1	4.5	100	8
B1	Dominant	None	Retrieve	Collect	before	3	2	3	2	23	100	8
B1	Dominant	None	Retrieve	Collect	before	3	2	3	3	43	100	8
B1	Dominant	None	Retrieve	Collect	before	3	2	3	4	15.7175	100	8
B1	Dominant	None	Retrieve	Collect	before	3	2	3	5	13.7625	100	8
B1	Dominant	None	Retrieve	Collect	before	3	2	3	6	15.035	100	8
B1	Dominant	None	Retrieve	Collect	before	3	2	3	7	0.005	100	8
B1	Dominant	None	Retrieve	Collect	before	3	2	4	1	40.7	100	9
B1	Dominant	None	Retrieve	Collect	before	3	2	4	2	10.975	100	9
B1	Dominant	None	Retrieve	Collect	before	3	2	4	3	62.925	100	9
B1	Dominant	None	Retrieve	Collect	before	3	2	4	4	101.763	100	9
B1	Dominant	None	Retrieve	Collect	before	3	2	4	5	18.025	100	9
B1	Dominant	None	Retrieve	Collect	before	3	2	4	6	34.5425	100	9
B1	Dominant	None	Retrieve	Collect	before	3	2	4	7	126.608	100	9
B1	Dominant	None	Retrieve	Collect	before	3	2	5	1	65	100	10
B1	Dominant	None	Retrieve	Collect	before	3	2	5	2	97	100	10
B1	Dominant	None	Retrieve	Collect	before	3	2	5	3	75.75	100	10
B1	Dominant	None	Retrieve	Collect	before	3	2	5	4	59.6	100	10
B1	Dominant	None	Retrieve	Collect	before	3	2	5	5	71.7875	100	10
B1	Dominant	None	Retrieve	Collect	before	3	2	5	6	43.5275	100	10
B1	Dominant	None	Retrieve	Collect	before	3	2	5	7	0.2525	100	10
B1	Dominant	None	Retrieve	Collect	before	3	3	1	1	13.5	100	11
B1	Dominant	None	Retrieve	Collect	before	3	3	1	2	26.725	100	11
B1	Dominant	None	Retrieve	Collect	before	3	3	1	3	15.775	100	11
B1	Dominant	None	Retrieve	Collect	before	3	3	1	4	54.7425	100	11
B1	Dominant	None	Retrieve	Collect	before	3	3	1	5	21.36	100	11
B1	Dominant	None	Retrieve	Collect	before	3	3	1	6	47.5	100	11
B1	Dominant	None	Retrieve	Collect	before	3	3	1	7	69.275	100	11
B1	Dominant	None	Retrieve	Collect	before	3	3	2	1	7.95	100	12
B1	Dominant	None	Retrieve	Collect	before	3	3	2	2	24.225	100	12
B1	Dominant	None	Retrieve	Collect	before	3	3	2	3	17.5	100	12
B1	Dominant	None	Retrieve	Collect	before	3	3	2	4	23.505	100	12
B1	Dominant	None	Retrieve	Collect	before	3	3	2	5	18.465	100	12
B1	Dominant	None	Retrieve	Collect	before	3	3	2	6	6.2625	100	12
B1	Dominant	None	Retrieve	Collect	before	3	3	2	7	21.7375	100	12
B1	Dominant	None	Retrieve	Collect	before	3	3	3	1	14.6	100	13
B1	Dominant	None	Retrieve	Collect	before	3	3	3	2	21.025	100	13
B1	Dominant	None	Retrieve	Collect	before	3	3	3	3	30.25	100	13
B1	Dominant	None	Retrieve	Collect	before	3	3	3	4	59.215	100	13
B1	Dominant	None	Retrieve	Collect	before	3	3	3	5	79.24	100	13
B1	Dominant	None	Retrieve	Collect	before	3	3	3	6	33.2525	100	13
B1	Dominant	None	Retrieve	Collect	before	3	3	3	7	17.51	100	13
B1	Dominant	None	Retrieve	Collect	before	3	3	4	1	2.525	100	14
B1	Dominant	None	Retrieve	Collect	before	3	3	4	2	26.225	100	14
B1	Dominant	None	Retrieve	Collect	before	3	3	4	3	14.525	100	14
B1	Dominant	None	Retrieve	Collect	before	3	3	4	4	33.32	100	14
B1	Dominant	None	Retrieve	Collect	before	3	3	4	5	32.7625	100	14
B1	Dominant	None	Retrieve	Collect	before	3	3	4	6	215.507	100	14
B1	Dominant	None	Retrieve	Collect	before	3	3	4	7	225.815	100	14
B1	Dominant	None	Retrieve	Collect	before	3	3	5	1	22.7	100	15
B1	Dominant	None	Retrieve	Collect	before	3	3	5	2	8.55	100	15
B1	Dominant	None	Retrieve	Collect	before	3	3	5	3	17	100	15
B1	Dominant	None	Retrieve	Collect	before	3	3	5	4	40.035	100	15
B1	Dominant	None	Retrieve	Collect	before	3	3	5	5	4.2375	100	15
B1	Dominant	None	Retrieve	Collect	before	3	3	5	6	4.3825	100	15
B1	Dominant	None	Retrieve	Collect	before	3	3	5	7	69.755	100	15
B1	Dominant	None	Retrieve	Collect	before	3	4	1	1	4.5	100	16
B1	Dominant	None	Retrieve	Collect	before	3	4	1	2	16	100	16
B1	Dominant	None	Retrieve	Collect	before	3	4	1	3	17.275	100	16
B1	Dominant	None	Retrieve	Collect	before	3	4	1	4	25.1725	100	16
B1	Dominant	None	Retrieve	Collect	before	3	4	1	5	28.755	100	16
B1	Dominant	None	Retrieve	Collect	before	3	4	1	6	34.7525	100	16
B1	Dominant	None	Retrieve	Collect	before	3	4	1	7	53.165	100	16
B1	Dominant	None	Retrieve	Collect	before	3	4	2	1	19.775	100	17
B1	Dominant	None	Retrieve	Collect	before	3	4	2	2	23.5	100	17
B1	Dominant	None	Retrieve	Collect	before	3	4	2	3	8.775	100	17
B1	Dominant	None	Retrieve	Collect	before	3	4	2	4	7.8625	100	17
B1	Dominant	None	Retrieve	Collect	before	3	4	2	5	85.745	100	17
B1	Dominant	None	Retrieve	Collect	before	3	4	2	6	97.4675	100	17
B1	Dominant	None	Retrieve	Collect	before	3	4	2	7	17.2475	100	17
B1	Dominant	None	Retrieve	Collect	before	3	4	3	1	33.2	100	18
B1	Dominant	None	Retrieve	Collect	before	3	4	3	2	25.25	100	18
B1	Dominant	None	Retrieve	Collect	before	3	4	3	3	38	100	18
B1	Dominant	None	Retrieve	Collect	before	3	4	3	4	46.51	100	18
B1	Dominant	None	Retrieve	Collect	before	3	4	3	5	87.99	100	18
B1	Dominant	None	Retrieve	Collect	before	3	4	3	6	68.7625	100	18
B1	Dominant	None	Retrieve	Collect	before	3	4	3	7	31.9975	100	18
B1	Dominant	None	Retrieve	Collect	before	3	4	4	1	8.25	100	19
B1	Dominant	None	Retrieve	Collect	before	3	4	4	2	2.45	100	19
B1	Dominant	None	Retrieve	Collect	before	3	4	4	3	76.975	100	19
B1	Dominant	None	Retrieve	Collect	before	3	4	4	4	45.7475	100	19
B1	Dominant	None	Retrieve	Collect	before	3	4	4	5	120.718	100	19
B1	Dominant	None	Retrieve	Collect	before	3	4	4	6	199.748	100	19
B1	Dominant	None	Retrieve	Collect	before	3	4	4	7	109.513	100	19
B1	Dominant	None	Retrieve	Collect	before	3	4	5	1	11.5	100	20
B1	Dominant	None	Retrieve	Collect	before	3	4	5	2	38.4	100	20
B1	Dominant	None	Retrieve	Collect	before	3	4	5	3	55.15	100	20
B1	Dominant	None	Retrieve	Collect	before	3	4	5	4	90.755	100	20
B1	Dominant	None	Retrieve	Collect	before	3	4	5	5	98.62	100	20
B1	Dominant	None	Retrieve	Collect	before	3	4	5	6	12.2	100	20
B1	Dominant	None	Retrieve	Collect	before	3	4	5	7	25.395	100	20
B1	Dominant	None	Retrieve	Collect	before	4	1	1	1	10.24	100	1
B1	Dominant	None	Retrieve	Collect	before	4	1	1	2	107.895	100	1
B1	Dominant	None	Retrieve	Collect	before	4	1	1	3	69.785	100	1
B1	Dominant	None	Retrieve	Collect	before	4	1	1	4	27.7575	100	1
B1	Dominant	None	Retrieve	Collect	before	4	1	1	5	63.725	100	1
B1	Dominant	None	Retrieve	Collect	before	4	1	1	6	14.31	100	1
B1	Dominant	None	Retrieve	Collect	before	4	1	1	7	75.7775	100	1
B1	Dominant	None	Retrieve	Collect	before	4	1	2	1	77.4825	100	2
B1	Dominant	None	Retrieve	Collect	before	4	1	2	2	41.495	100	2
B1	Dominant	None	Retrieve	Collect	before	4	1	2	3	20.26	100	2
B1	Dominant	None	Retrieve	Collect	before	4	1	2	4	108.757	100	2
B1	Dominant	None	Retrieve	Collect	before	4	1	2	5	95.415	100	2
B1	Dominant	None	Retrieve	Collect	before	4	1	2	6	85.9825	100	2
B1	Dominant	None	Retrieve	Collect	before	4	1	2	7	14.7275	100	2
B1	Dominant	None	Retrieve	Collect	before	4	1	3	1	32.975	100	3
B1	Dominant	None	Retrieve	Collect	before	4	1	3	2	50.285	100	3
B1	Dominant	None	Retrieve	Collect	before	4	1	3	3	73.9875	100	3
B1	Dominant	None	Retrieve	Collect	before	4	1	3	4	109.252	100	3
B1	Dominant	None	Retrieve	Collect	before	4	1	3	5	23.3	100	3
B1	Dominant	None	Retrieve	Collect	before	4	1	3	6	50.22	100	3
B1	Dominant	None	Retrieve	Collect	before	4	1	3	7	48.0225	100	3
B1	Dominant	None	Retrieve	Collect	before	4	1	4	1	129.2	100	4
B1	Dominant	None	Retrieve	Collect	before	4	1	4	2	9.9	100	4
B1	Dominant	None	Retrieve	Collect	before	4	1	4	3	21.2625	100	4
B1	Dominant	None	Retrieve	Collect	before	4	1	4	4	78.215	100	4
B1	Dominant	None	Retrieve	Collect	before	4	1	4	5	119.998	100	4
B1	Dominant	None	Retrieve	Collect	before	4	1	4	6	80.5175	100	4
B1	Dominant	None	Retrieve	Collect	before	4	1	4	7	238.005	100	4
B1	Dominant	None	Retrieve	Collect	before	4	1	5	1	113.475	100	5
B1	Dominant	None	Retrieve	Collect	before	4	1	5	2	6.49	100	5
B1	Dominant	None	Retrieve	Collect	before	4	1	5	3	205.795	100	5
B1	Dominant	None	Retrieve	Collect	before	4	1	5	4	95.7025	100	5
B1	Dominant	None	Retrieve	Collect	before	4	1	5	5	39.95	100	5
B1	Dominant	None	Retrieve	Collect	before	4	1	5	6	57.2575	100	5
B1	Dominant	None	Retrieve	Collect	before	4	1	5	7	177.248	100	5
B1	Dominant	None	Retrieve	Collect	before	4	2	1	1	164.2	100	6
B1	Dominant	None	Retrieve	Collect	before	4	2	1	2	187.947	100	6
B1	Dominant	None	Retrieve	Collect	before	4	2	1	3	244.028	100	6
B1	Dominant	None	Retrieve	Collect	before	4	2	1	4	94.575	100	6
B1	Dominant	None	Retrieve	Collect	before	4	2	1	5	13.75	100	6
B1	Dominant	None	Retrieve	Collect	before	4	2	1	6	54.5075	100	6
B1	Dominant	None	Retrieve	Collect	before	4	2	1	7	92.725	100	6
B1	Dominant	None	Retrieve	Collect	before	4	2	2	1	61	100	7
B1	Dominant	None	Retrieve	Collect	before	4	2	2	2	79.975	100	7
B1	Dominant	None	Retrieve	Collect	before	4	2	2	3	57.4875	100	7
B1	Dominant	None	Retrieve	Collect	before	4	2	2	4	104.525	100	7
B1	Dominant	None	Retrieve	Collect	before	4	2	2	5	138.725	100	7
B1	Dominant	None	Retrieve	Collect	before	4	2	2	6	244.965	100	7
B1	Dominant	None	Retrieve	Collect	before	4	2	2	7	238	100	7
B1	Dominant	None	Retrieve	Collect	before	4	2	3	1	108.998	100	8
B1	Dominant	None	Retrieve	Collect	before	4	2	3	2	84.2675	100	8
B1	Dominant	None	Retrieve	Collect	before	4	2	3	3	171.87	100	8
B1	Dominant	None	Retrieve	Collect	before	4	2	3	4	149.275	100	8
B1	Dominant	None	Retrieve	Collect	before	4	2	3	5	153.25	100	8
B1	Dominant	None	Retrieve	Collect	before	4	2	3	6	62.925	100	8
B1	Dominant	None	Retrieve	Collect	before	4	2	3	7	237.995	100	8
B1	Dominant	None	Retrieve	Collect	before	4	2	4	1	44.25	100	9
B1	Dominant	None	Retrieve	Collect	before	4	2	4	2	206.76	100	9
B1	Dominant	None	Retrieve	Collect	before	4	2	4	3	264.023	100	9
B1	Dominant	None	Retrieve	Collect	before	4	2	4	4	101.75	100	9
B1	Dominant	None	Retrieve	Collect	before	4	2	4	5	269.973	100	9
B1	Dominant	None	Retrieve	Collect	before	4	2	4	6	0.375	100	9
B1	Dominant	None	Retrieve	Collect	before	4	2	4	7	89.5225	100	9
B1	Dominant	None	Retrieve	Collect	before	4	2	5	1	42.975	100	10
B1	Dominant	None	Retrieve	Collect	before	4	2	5	2	51.975	100	10
B1	Dominant	None	Retrieve	Collect	before	4	2	5	3	113.96	100	10
B1	Dominant	None	Retrieve	Collect	before	4	2	5	4	91.5475	100	10
B1	Dominant	None	Retrieve	Collect	before	4	2	5	5	220.475	100	10
B1	Dominant	None	Retrieve	Collect	before	4	2	5	6	65.8125	100	10
B1	Dominant	None	Retrieve	Collect	before	4	2	5	7	3.225	100	10
B1	Dominant	None	Retrieve	Collect	before	4	3	1	1	45.1425	100	11
B1	Dominant	None	Retrieve	Collect	before	4	3	1	2	126.49	100	11
B1	Dominant	None	Retrieve	Collect	before	4	3	1	3	52.985	100	11
B1	Dominant	None	Retrieve	Collect	before	4	3	1	4	1.225	100	11
B1	Dominant	None	Retrieve	Collect	before	4	3	1	5	64.8	100	11
B1	Dominant	None	Retrieve	Collect	before	4	3	1	6	52.03	100	11
B1	Dominant	None	Retrieve	Collect	before	4	3	1	7	183.54	100	11
B1	Dominant	None	Retrieve	Collect	before	4	3	2	1	4.5	100	12
B1	Dominant	None	Retrieve	Collect	before	4	3	2	2	18.275	100	12
B1	Dominant	None	Retrieve	Collect	before	4	3	2	3	46.485	100	12
B1	Dominant	None	Retrieve	Collect	before	4	3	2	4	266.057	100	12
B1	Dominant	None	Retrieve	Collect	before	4	3	2	5	164.493	100	12
B1	Dominant	None	Retrieve	Collect	before	4	3	2	6	216.02	100	12
B1	Dominant	None	Retrieve	Collect	before	4	3	2	7	28.625	100	12
B1	Dominant	None	Retrieve	Collect	before	4	3	3	1	200.12	100	13
B1	Dominant	None	Retrieve	Collect	before	4	3	3	2	4.98	100	13
B1	Dominant	None	Retrieve	Collect	before	4	3	3	3	212.028	100	13
B1	Dominant	None	Retrieve	Collect	before	4	3	3	4	53.885	100	13
B1	Dominant	None	Retrieve	Collect	before	4	3	3	5	203.51	100	13
B1	Dominant	None	Retrieve	Collect	before	4	3	3	6	23.255	100	13
B1	Dominant	None	Retrieve	Collect	before	4	3	3	7	41.7425	100	13
B1	Dominant	None	Retrieve	Collect	before	4	3	4	1	79.2575	100	14
B1	Dominant	None	Retrieve	Collect	before	4	3	4	2	17.745	100	14
B1	Dominant	None	Retrieve	Collect	before	4	3	4	3	31.2775	100	14
B1	Dominant	None	Retrieve	Collect	before	4	3	4	4	1.25	100	14
B1	Dominant	None	Retrieve	Collect	before	4	3	4	5	9.45	100	14
B1	Dominant	None	Retrieve	Collect	before	4	3	4	6	39.495	100	14
B1	Dominant	None	Retrieve	Collect	before	4	3	4	7	32.245	100	14
B1	Dominant	None	Retrieve	Collect	before	4	3	5	1	18.82	100	15
B1	Dominant	None	Retrieve	Collect	before	4	3	5	2	145.037	100	15
B1	Dominant	None	Retrieve	Collect	before	4	3	5	3	248.998	100	15
B1	Dominant	None	Retrieve	Collect	before	4	3	5	4	118.017	100	15
B1	Dominant	None	Retrieve	Collect	before	4	3	5	5	80.95	100	15
B1	Dominant	None	Retrieve	Collect	before	4	3	5	6	211.757	100	15
B1	Dominant	None	Retrieve	Collect	before	4	3	5	7	42.52	100	15
B1	Dominant	None	Retrieve	Collect	before	4	4	1	1	52.48	100	16
B1	Dominant	None	Retrieve	Collect	before	4	4	1	2	10.5	100	16
B1	Dominant	None	Retrieve	Collect	before	4	4	1	3	41.6975	100	16
B1	Dominant	None	Retrieve	Collect	before	4	4	1	4	148.725	100	16
B1	Dominant	None	Retrieve	Collect	before	4	4	1	5	3.6	100	16
B1	Dominant	None	Retrieve	Collect	before	4	4	1	6	76.1975	100	16
B1	Dominant	None	Retrieve	Collect	before	4	4	1	7	112.272	100	16
B1	Dominant	None	Retrieve	Collect	before	4	4	2	1	90.65	100	17
B1	Dominant	None	Retrieve	Collect	before	4	4	2	2	117.713	100	17
B1	Dominant	None	Retrieve	Collect	before	4	4	2	3	24.125	100	17
B1	Dominant	None	Retrieve	Collect	before	4	4	2	4	257.023	100	17
B1	Dominant	None	Retrieve	Collect	before	4	4	2	5	19.75	100	17
B1	Dominant	None	Retrieve	Collect	before	4	4	2	6	0.1425	100	17
B1	Dominant	None	Retrieve	Collect	before	4	4	2	7	32.5	100	17
B1	Dominant	None	Retrieve	Collect	before	4	4	3	1	3.975	100	18
B1	Dominant	None	Retrieve	Collect	before	4	4	3	2	179.475	100	18
B1	Dominant	None	Retrieve	Collect	before	4	4	3	3	214.973	100	18
B1	Dominant	None	Retrieve	Collect	before	4	4	3	4	24.2225	100	18
B1	Dominant	None	Retrieve	Collect	before	4	4	3	5	132.25	100	18
B1	Dominant	None	Retrieve	Collect	before	4	4	3	6	19.275	100	18
B1	Dominant	None	Retrieve	Collect	before	4	4	3	7	76.75	100	18
B1	Dominant	None	Retrieve	Collect	before	4	4	4	1	6.95	100	19
B1	Dominant	None	Retrieve	Collect	before	4	4	4	2	68.5175	100	19
B1	Dominant	None	Retrieve	Collect	before	4	4	4	3	49.4025	100	19
B1	Dominant	None	Retrieve	Collect	before	4	4	4	4	154.375	100	19
B1	Dominant	None	Retrieve	Collect	before	4	4	4	5	29	100	19
B1	Dominant	None	Retrieve	Collect	before	4	4	4	6	6.2625	100	19
B1	Dominant	None	Retrieve	Collect	before	4	4	4	7	30.29	100	19
B1	Dominant	None	Retrieve	Collect	before	4	4	5	1	111.272	100	20
B1	Dominant	None	Retrieve	Collect	before	4	4	5	2	165.748	100	20
B1	Dominant	None	Retrieve	Collect	before	4	4	5	3	178.75	100	20
B1	Dominant	None	Retrieve	Collect	before	4	4	5	4	89.375	100	20
B1	Dominant	None	Retrieve	Collect	before	4	4	5	5	158.755	100	20
B1	Dominant	None	Retrieve	Collect	before	4	4	5	6	77.4975	100	20
B1	Dominant	None	Retrieve	Collect	before	4	4	5	7	32.15	100	20
B1	Dominant	None	Retrieve	Collect	before	5	1	1	1	45.5125	100	1
B1	Dominant	None	Retrieve	Collect	before	5	1	1	2	29.7375	100	1
B1	Dominant	None	Retrieve	Collect	before	5	1	1	3	37.2475	100	1
B1	Dominant	None	Retrieve	Collect	before	5	1	1	4	9.5	100	1
B1	Dominant	None	Retrieve	Collect	before	5	1	1	5	28.25	100	1
B1	Dominant	None	Retrieve	Collect	before	5	1	1	6	11.7475	100	1
B1	Dominant	None	Retrieve	Collect	before	5	1	1	7	112.752	100	1
B1	Dominant	None	Retrieve	Collect	before	5	1	2	1	77	100	2
B1	Dominant	None	Retrieve	Collect	before	5	1	2	2	7.775	100	2
B1	Dominant	None	Retrieve	Collect	before	5	1	2	3	251.518	100	2
B1	Dominant	None	Retrieve	Collect	before	5	1	2	4	13.5	100	2
B1	Dominant	None	Retrieve	Collect	before	5	1	2	5	9.125	100	2
B1	Dominant	None	Retrieve	Collect	before	5	1	2	6	12.2525	100	2
B1	Dominant	None	Retrieve	Collect	before	5	1	2	7	72.505	100	2
B1	Dominant	None	Retrieve	Collect	before	5	1	3	1	15.5575	100	3
B1	Dominant	None	Retrieve	Collect	before	5	1	3	2	58.765	100	3
B1	Dominant	None	Retrieve	Collect	before	5	1	3	3	70.095	100	3
B1	Dominant	None	Retrieve	Collect	before	5	1	3	4	40.7	100	3
B1	Dominant	None	Retrieve	Collect	before	5	1	3	5	47.7925	100	3
B1	Dominant	None	Retrieve	Collect	before	5	1	3	6	47.7475	100	3
B1	Dominant	None	Retrieve	Collect	before	5	1	3	7	48.0525	100	3
B1	Dominant	None	Retrieve	Collect	before	5	1	4	1	13.5	100	4
B1	Dominant	None	Retrieve	Collect	before	5	1	4	2	27.38	100	4
B1	Dominant	None	Retrieve	Collect	before	5	1	4	3	218.031	100	4
B1	Dominant	None	Retrieve	Collect	before	5	1	4	4	8	100	4
B1	Dominant	None	Retrieve	Collect	before	5	1	4	5	12.4	100	4
B1	Dominant	None	Retrieve	Collect	before	5	1	4	6	4.785	100	4
B1	Dominant	None	Retrieve	Collect	before	5	1	4	7	51.7325	100	4
B1	Dominant	None	Retrieve	Collect	before	5	1	5	1	2.9425	100	5
B1	Dominant	None	Retrieve	Collect	before	5	1	5	2	36.75	100	5
B1	Dominant	None	Retrieve	Collect	before	5	1	5	3	42.5925	100	5
B1	Dominant	None	Retrieve	Collect	before	5	1	5	4	55.5	100	5
B1	Dominant	None	Retrieve	Collect	before	5	1	5	5	64.9875	100	5
B1	Dominant	None	Retrieve	Collect	before	5	1	5	6	66.54	100	5
B1	Dominant	None	Retrieve	Collect	before	5	1	5	7	58.3325	100	5
B1	Dominant	None	Retrieve	Collect	before	5	2	1	1	16.2	100	6
B1	Dominant	None	Retrieve	Collect	before	5	2	1	2	0.505	100	6
B1	Dominant	None	Retrieve	Collect	before	5	2	1	3	31.0025	100	6
B1	Dominant	None	Retrieve	Collect	before	5	2	1	4	5.725	100	6
B1	Dominant	None	Retrieve	Collect	before	5	2	1	5	66.5025	100	6
B1	Dominant	None	Retrieve	Collect	before	5	2	1	6	75.515	100	6
B1	Dominant	None	Retrieve	Collect	before	5	2	1	7	70.1275	100	6
B1	Dominant	None	Retrieve	Collect	before	5	2	2	1	22.8675	100	7
B1	Dominant	None	Retrieve	Collect	before	5	2	2	2	88.2875	100	7
B1	Dominant	None	Retrieve	Collect	before	5	2	2	3	98.2625	100	7
B1	Dominant	None	Retrieve	Collect	before	5	2	2	4	47.2	100	7
B1	Dominant	None	Retrieve	Collect	before	5	2	2	5	57.1875	100	7
B1	Dominant	None	Retrieve	Collect	before	5	2	2	6	159.01	100	7
B1	Dominant	None	Retrieve	Collect	before	5	2	2	7	89.985	100	7
B1	Dominant	None	Retrieve	Collect	before	5	2	3	1	24.5	100	8
B1	Dominant	None	Retrieve	Collect	before	5	2	3	2	8.735	100	8
B1	Dominant	None	Retrieve	Collect	before	5	2	3	3	143.273	100	8
B1	Dominant	None	Retrieve	Collect	before	5	2	3	4	65.95	100	8
B1	Dominant	None	Retrieve	Collect	before	5	2	3	5	80.75	100	8
B1	Dominant	None	Retrieve	Collect	before	5	2	3	6	73.2925	100	8
B1	Dominant	None	Retrieve	Collect	before	5	2	3	7	89.95	100	8
B1	Dominant	None	Retrieve	Collect	before	5	2	4	1	31.75	100	9
B1	Dominant	None	Retrieve	Collect	before	5	2	4	2	95.2575	100	9
B1	Dominant	None	Retrieve	Collect	before	5	2	4	3	64.7325	100	9
B1	Dominant	None	Retrieve	Collect	before	5	2	4	4	48.25	100	9
B1	Dominant	None	Retrieve	Collect	before	5	2	4	5	64.7425	100	9
B1	Dominant	None	Retrieve	Collect	before	5	2	4	6	57.275	100	9
B1	Dominant	None	Retrieve	Collect	before	5	2	4	7	77.7325	100	9
B1	Dominant	None	Retrieve	Collect	before	5	2	5	1	29.275	100	10
B1	Dominant	None	Retrieve	Collect	before	5	2	5	2	41.9925	100	10
B1	Dominant	None	Retrieve	Collect	before	5	2	5	3	116.005	100	10
B1	Dominant	None	Retrieve	Collect	before	5	2	5	4	64.225	100	10
B1	Dominant	None	Retrieve	Collect	before	5	2	5	5	56.27	100	10
B1	Dominant	None	Retrieve	Collect	before	5	2	5	6	77.2625	100	10
B1	Dominant	None	Retrieve	Collect	before	5	2	5	7	5.995	100	10
B1	Dominant	None	Retrieve	Collect	before	5	3	1	1	53.485	100	11
B1	Dominant	None	Retrieve	Collect	before	5	3	1	2	82.24	100	11
B1	Dominant	None	Retrieve	Collect	before	5	3	1	3	267.923	100	11
B1	Dominant	None	Retrieve	Collect	before	5	3	1	4	90.9725	100	11
B1	Dominant	None	Retrieve	Collect	before	5	3	1	5	50.75	100	11
B1	Dominant	None	Retrieve	Collect	before	5	3	1	6	89.7425	100	11
B1	Dominant	None	Retrieve	Collect	before	5	3	1	7	72.49	100	11
B1	Dominant	None	Retrieve	Collect	before	5	3	2	1	51	100	12
B1	Dominant	None	Retrieve	Collect	before	5	3	2	2	58.5175	100	12
B1	Dominant	None	Retrieve	Collect	before	5	3	2	3	43.38	100	12
B1	Dominant	None	Retrieve	Collect	before	5	3	2	4	34.75	100	12
B1	Dominant	None	Retrieve	Collect	before	5	3	2	5	69.805	100	12
B1	Dominant	None	Retrieve	Collect	before	5	3	2	6	67.845	100	12
B1	Dominant	None	Retrieve	Collect	before	5	3	2	7	59.4825	100	12
B1	Dominant	None	Retrieve	Collect	before	5	3	3	1	66.925	100	13
B1	Dominant	None	Retrieve	Collect	before	5	3	3	2	98.9725	100	13
B1	Dominant	None	Retrieve	Collect	before	5	3	3	3	92.0775	100	13
B1	Dominant	None	Retrieve	Collect	before	5	3	3	4	36.5	100	13
B1	Dominant	None	Retrieve	Collect	before	5	3	3	5	17.3	100	13
B1	Dominant	None	Retrieve	Collect	before	5	3	3	6	216.795	100	13
B1	Dominant	None	Retrieve	Collect	before	5	3	3	7	101.002	100	13
B1	Dominant	None	Retrieve	Collect	before	5	3	4	1	59.73	100	14
B1	Dominant	None	Retrieve	Collect	before	5	3	4	2	79.2975	100	14
B1	Dominant	None	Retrieve	Collect	before	5	3	4	3	123.752	100	14
B1	Dominant	None	Retrieve	Collect	before	5	3	4	4	23.5	100	14
B1	Dominant	None	Retrieve	Collect	before	5	3	4	5	9.25	100	14
B1	Dominant	None	Retrieve	Collect	before	5	3	4	6	64.24	100	14
B1	Dominant	None	Retrieve	Collect	before	5	3	4	7	73.545	100	14
B1	Dominant	None	Retrieve	Collect	before	5	3	5	1	15.995	100	15
B1	Dominant	None	Retrieve	Collect	before	5	3	5	2	58.76	100	15
B1	Dominant	None	Retrieve	Collect	before	5	3	5	3	82.2275	100	15
B1	Dominant	None	Retrieve	Collect	before	5	3	5	4	77.2175	100	15
B1	Dominant	None	Retrieve	Collect	before	5	3	5	5	102.297	100	15
B1	Dominant	None	Retrieve	Collect	before	5	3	5	6	66.62	100	15
B1	Dominant	None	Retrieve	Collect	before	5	3	5	7	66.7575	100	15
B1	Dominant	None	Retrieve	Collect	before	5	4	1	1	66.24	100	16
B1	Dominant	None	Retrieve	Collect	before	5	4	1	2	82.265	100	16
B1	Dominant	None	Retrieve	Collect	before	5	4	1	3	116.507	100	16
B1	Dominant	None	Retrieve	Collect	before	5	4	1	4	66.55	100	16
B1	Dominant	None	Retrieve	Collect	before	5	4	1	5	150.463	100	16
B1	Dominant	None	Retrieve	Collect	before	5	4	1	6	61.5025	100	16
B1	Dominant	None	Retrieve	Collect	before	5	4	1	7	90.2225	100	16
B1	Dominant	None	Retrieve	Collect	before	5	4	2	1	37.225	100	17
B1	Dominant	None	Retrieve	Collect	before	5	4	2	2	21.12	100	17
B1	Dominant	None	Retrieve	Collect	before	5	4	2	3	41.4975	100	17
B1	Dominant	None	Retrieve	Collect	before	5	4	2	4	308.998	100	17
B1	Dominant	None	Retrieve	Collect	before	5	4	2	5	50.7975	100	17
B1	Dominant	None	Retrieve	Collect	before	5	4	2	6	289.75	100	17
B1	Dominant	None	Retrieve	Collect	before	5	4	2	7	6.45	100	17
B1	Dominant	None	Retrieve	Collect	before	5	4	3	1	1.075	100	18
B1	Dominant	None	Retrieve	Collect	before	5	4	3	2	29.9975	100	18
B1	Dominant	None	Retrieve	Collect	before	5	4	3	3	76.7425	100	18
B1	Dominant	None	Retrieve	Collect	before	5	4	3	4	62.725	100	18
B1	Dominant	None	Retrieve	Collect	before	5	4	3	5	27.8	100	18
B1	Dominant	None	Retrieve	Collect	before	5	4	3	6	69.2525	100	18
B1	Dominant	None	Retrieve	Collect	before	5	4	3	7	60.505	100	18
B1	Dominant	None	Retrieve	Collect	before	5	4	4	1	33.5	100	19
B1	Dominant	None	Retrieve	Collect	before	5	4	4	2	44	100	19
B1	Dominant	None	Retrieve	Collect	before	5	4	4	3	146.745	100	19
B1	Dominant	None	Retrieve	Collect	before	5	4	4	4	59.225	100	19
B1	Dominant	None	Retrieve	Collect	before	5	4	4	5	38.75	100	19
B1	Dominant	None	Retrieve	Collect	before	5	4	4	6	63.5125	100	19
B1	Dominant	None	Retrieve	Collect	before	5	4	4	7	58.7175	100	19
B1	Dominant	None	Retrieve	Collect	before	5	4	5	1	36.5	100	20
B1	Dominant	None	Retrieve	Collect	before	5	4	5	2	34.065	100	20
B1	Dominant	None	Retrieve	Collect	before	5	4	5	3	32.96	100	20
B1	Dominant	None	Retrieve	Collect	before	5	4	5	4	58.85	100	20
B1	Dominant	None	Retrieve	Collect	before	5	4	5	5	44.25	100	20
B1	Dominant	None	Retrieve	Collect	before	5	4	5	6	67.32	100	20
B1	Dominant	None	Retrieve	Collect	before	5	4	5	7	48.7625	100	20
B1	Dominant	None	Retrieve	Collect	before	6	1	1	1	14.25	100	1
B1	Dominant	None	Retrieve	Collect	before	6	1	1	2	17.2625	100	1
B1	Dominant	None	Retrieve	Collect	before	6	1	1	3	11.0025	100	1
B1	Dominant	None	Retrieve	Collect	before	6	1	1	4	3.7375	100	1
B1	Dominant	None	Retrieve	Collect	before	6	1	1	5	7.2475	100	1
B1	Dominant	None	Retrieve	Collect	before	6	1	1	6	0.75	100	1
B1	Dominant	None	Retrieve	Collect	before	6	1	1	7	3.26	100	1
B1	Dominant	None	Retrieve	Collect	before	6	1	2	1	0.7	100	2
B1	Dominant	None	Retrieve	Collect	before	6	1	2	2	16.7825	100	2
B1	Dominant	None	Retrieve	Collect	before	6	1	2	3	0.795	100	2
B1	Dominant	None	Retrieve	Collect	before	6	1	2	4	6.25	100	2
B1	Dominant	None	Retrieve	Collect	before	6	1	2	5	9.99	100	2
B1	Dominant	None	Retrieve	Collect	before	6	1	2	6	1.0075	100	2
B1	Dominant	None	Retrieve	Collect	before	6	1	2	7	3.7175	100	2
B1	Dominant	None	Retrieve	Collect	before	6	1	3	1	17.775	100	3
B1	Dominant	None	Retrieve	Collect	before	6	1	3	2	0.775	100	3
B1	Dominant	None	Retrieve	Collect	before	6	1	3	3	1.51	100	3
B1	Dominant	None	Retrieve	Collect	before	6	1	3	4	3.285	100	3
B1	Dominant	None	Retrieve	Collect	before	6	1	3	5	11.2475	100	3
B1	Dominant	None	Retrieve	Collect	before	6	1	3	6	8.25	100	3
B1	Dominant	None	Retrieve	Collect	before	6	1	3	7	17.7625	100	3
B1	Dominant	None	Retrieve	Collect	before	6	1	4	1	6.55	100	4
B1	Dominant	None	Retrieve	Collect	before	6	1	4	2	2.49	100	4
B1	Dominant	None	Retrieve	Collect	before	6	1	4	3	7.025	100	4
B1	Dominant	None	Retrieve	Collect	before	6	1	4	4	2.27	100	4
B1	Dominant	None	Retrieve	Collect	before	6	1	4	5	0.0475	100	4
B1	Dominant	None	Retrieve	Collect	before	6	1	4	6	2.4825	100	4
B1	Dominant	None	Retrieve	Collect	before	6	1	4	7	1.4175	100	4
B1	Dominant	None	Retrieve	Collect	before	6	1	5	1	80.575	100	5
B1	Dominant	None	Retrieve	Collect	before	6	1	5	2	33.975	100	5
B1	Dominant	None	Retrieve	Collect	before	6	1	5	3	62	100	5
B1	Dominant	None	Retrieve	Collect	before	6	1	5	4	83.22	100	5
B1	Dominant	None	Retrieve	Collect	before	6	1	5	5	50.52	100	5
B1	Dominant	None	Retrieve	Collect	before	6	1	5	6	50.475	100	5
B1	Dominant	None	Retrieve	Collect	before	6	1	5	7	184.495	100	5
B1	Dominant	None	Retrieve	Collect	before	6	2	1	1	8.075	100	6
B1	Dominant	None	Retrieve	Collect	before	6	2	1	2	13.2175	100	6
B1	Dominant	None	Retrieve	Collect	before	6	2	1	3	27.26	100	6
B1	Dominant	None	Retrieve	Collect	before	6	2	1	4	15.1925	100	6
B1	Dominant	None	Retrieve	Collect	before	6	2	1	5	11.2175	100	6
B1	Dominant	None	Retrieve	Collect	before	6	2	1	6	3.71	100	6
B1	Dominant	None	Retrieve	Collect	before	6	2	1	7	26.7475	100	6
B1	Dominant	None	Retrieve	Collect	before	6	2	2	1	6.25	100	7
B1	Dominant	None	Retrieve	Collect	before	6	2	2	2	1.675	100	7
B1	Dominant	None	Retrieve	Collect	before	6	2	2	3	18.78	100	7
B1	Dominant	None	Retrieve	Collect	before	6	2	2	4	4.545	100	7
B1	Dominant	None	Retrieve	Collect	before	6	2	2	5	11.495	100	7
B1	Dominant	None	Retrieve	Collect	before	6	2	2	6	87.48	100	7
B1	Dominant	None	Retrieve	Collect	before	6	2	2	7	19.76	100	7
B1	Dominant	None	Retrieve	Collect	before	6	2	3	1	0.525	100	8
B1	Dominant	None	Retrieve	Collect	before	6	2	3	2	4.95	100	8
B1	Dominant	None	Retrieve	Collect	before	6	2	3	3	8.5025	100	8
B1	Dominant	None	Retrieve	Collect	before	6	2	3	4	17.495	100	8
B1	Dominant	None	Retrieve	Collect	before	6	2	3	5	3.5475	100	8
B1	Dominant	None	Retrieve	Collect	before	6	2	3	6	10.28	100	8
B1	Dominant	None	Retrieve	Collect	before	6	2	3	7	15.7825	100	8
B1	Dominant	None	Retrieve	Collect	before	6	2	4	1	15.475	100	9
B1	Dominant	None	Retrieve	Collect	before	6	2	4	2	3.375	100	9
B1	Dominant	None	Retrieve	Collect	before	6	2	4	3	7.025	100	9
B1	Dominant	None	Retrieve	Collect	before	6	2	4	4	19.51	100	9
B1	Dominant	None	Retrieve	Collect	before	6	2	4	5	11.9225	100	9
B1	Dominant	None	Retrieve	Collect	before	6	2	4	6	9.4975	100	9
B1	Dominant	None	Retrieve	Collect	before	6	2	4	7	17.005	100	9
B1	Dominant	None	Retrieve	Collect	before	6	2	5	1	2.5	100	10
B1	Dominant	None	Retrieve	Collect	before	6	2	5	2	9.525	100	10
B1	Dominant	None	Retrieve	Collect	before	6	2	5	3	27.125	100	10
B1	Dominant	None	Retrieve	Collect	before	6	2	5	4	6.7775	100	10
B1	Dominant	None	Retrieve	Collect	before	6	2	5	5	7.9525	100	10
B1	Dominant	None	Retrieve	Collect	before	6	2	5	6	5.4975	100	10
B1	Dominant	None	Retrieve	Collect	before	6	2	5	7	0.2525	100	10
B1	Dominant	None	Retrieve	Collect	before	6	3	1	1	3.75	100	11
B1	Dominant	None	Retrieve	Collect	before	6	3	1	2	10.85	100	11
B1	Dominant	None	Retrieve	Collect	before	6	3	1	3	19.545	100	11
B1	Dominant	None	Retrieve	Collect	before	6	3	1	4	6.725	100	11
B1	Dominant	None	Retrieve	Collect	before	6	3	1	5	8.3925	100	11
B1	Dominant	None	Retrieve	Collect	before	6	3	1	6	29	100	11
B1	Dominant	None	Retrieve	Collect	before	6	3	1	7	175.498	100	11
B1	Dominant	None	Retrieve	Collect	before	6	3	2	1	3.775	100	12
B1	Dominant	None	Retrieve	Collect	before	6	3	2	2	26.2125	100	12
B1	Dominant	None	Retrieve	Collect	before	6	3	2	3	8.245	100	12
B1	Dominant	None	Retrieve	Collect	before	6	3	2	4	9.51	100	12
B1	Dominant	None	Retrieve	Collect	before	6	3	2	5	12.7425	100	12
B1	Dominant	None	Retrieve	Collect	before	6	3	2	6	17.0025	100	12
B1	Dominant	None	Retrieve	Collect	before	6	3	2	7	47.2575	100	12
B1	Dominant	None	Retrieve	Collect	before	6	3	3	1	10.75	100	13
B1	Dominant	None	Retrieve	Collect	before	6	3	3	2	11.2775	100	13
B1	Dominant	None	Retrieve	Collect	before	6	3	3	3	25.7575	100	13
B1	Dominant	None	Retrieve	Collect	before	6	3	3	4	20.5275	100	13
B1	Dominant	None	Retrieve	Collect	before	6	3	3	5	36.005	100	13
B1	Dominant	None	Retrieve	Collect	before	6	3	3	6	12.5025	100	13
B1	Dominant	None	Retrieve	Collect	before	6	3	3	7	16.7875	100	13
B1	Dominant	None	Retrieve	Collect	before	6	3	4	1	8.875	100	14
B1	Dominant	None	Retrieve	Collect	before	6	3	4	2	21.3875	100	14
B1	Dominant	None	Retrieve	Collect	before	6	3	4	3	0.2525	100	14
B1	Dominant	None	Retrieve	Collect	before	6	3	4	4	3.745	100	14
B1	Dominant	None	Retrieve	Collect	before	6	3	4	5	10.4825	100	14
B1	Dominant	None	Retrieve	Collect	before	6	3	4	6	19.3925	100	14
B1	Dominant	None	Retrieve	Collect	before	6	3	4	7	83.7525	100	14
B1	Dominant	None	Retrieve	Collect	before	6	3	5	1	5.75	100	15
B1	Dominant	None	Retrieve	Collect	before	6	3	5	2	16.825	100	15
B1	Dominant	None	Retrieve	Collect	before	6	3	5	3	18.7425	100	15
B1	Dominant	None	Retrieve	Collect	before	6	3	5	4	6.755	100	15
B1	Dominant	None	Retrieve	Collect	before	6	3	5	5	22.5025	100	15
B1	Dominant	None	Retrieve	Collect	before	6	3	5	6	5.495	100	15
B1	Dominant	None	Retrieve	Collect	before	6	3	5	7	15.985	100	15
B1	Dominant	None	Retrieve	Collect	before	6	4	1	1	19	100	16
B1	Dominant	None	Retrieve	Collect	before	6	4	1	2	5.7525	100	16
B1	Dominant	None	Retrieve	Collect	before	6	4	1	3	3.48	100	16
B1	Dominant	None	Retrieve	Collect	before	6	4	1	4	26.51	100	16
B1	Dominant	None	Retrieve	Collect	before	6	4	1	5	2.015	100	16
B1	Dominant	None	Retrieve	Collect	before	6	4	1	6	16.2475	100	16
B1	Dominant	None	Retrieve	Collect	before	6	4	1	7	25.4	100	16
B1	Dominant	None	Retrieve	Collect	before	6	4	2	1	4	100	17
B1	Dominant	None	Retrieve	Collect	before	6	4	2	2	14.975	100	17
B1	Dominant	None	Retrieve	Collect	before	6	4	2	3	18.6	100	17
B1	Dominant	None	Retrieve	Collect	before	6	4	2	4	10.9975	100	17
B1	Dominant	None	Retrieve	Collect	before	6	4	2	5	10.7525	100	17
B1	Dominant	None	Retrieve	Collect	before	6	4	2	6	35.7475	100	17
B1	Dominant	None	Retrieve	Collect	before	6	4	2	7	4.72	100	17
B1	Dominant	None	Retrieve	Collect	before	6	4	3	1	11.525	100	18
B1	Dominant	None	Retrieve	Collect	before	6	4	3	2	14.42	100	18
B1	Dominant	None	Retrieve	Collect	before	6	4	3	3	24.975	100	18
B1	Dominant	None	Retrieve	Collect	before	6	4	3	4	14.99	100	18
B1	Dominant	None	Retrieve	Collect	before	6	4	3	5	14.53	100	18
B1	Dominant	None	Retrieve	Collect	before	6	4	3	6	7.96	100	18
B1	Dominant	None	Retrieve	Collect	before	6	4	3	7	7.0075	100	18
B1	Dominant	None	Retrieve	Collect	before	6	4	4	1	9.525	100	19
B1	Dominant	None	Retrieve	Collect	before	6	4	4	2	1.75	100	19
B1	Dominant	None	Retrieve	Collect	before	6	4	4	3	42.26	100	19
B1	Dominant	None	Retrieve	Collect	before	6	4	4	4	21.475	100	19
B1	Dominant	None	Retrieve	Collect	before	6	4	4	5	43.7675	100	19
B1	Dominant	None	Retrieve	Collect	before	6	4	4	6	8.96	100	19
B1	Dominant	None	Retrieve	Collect	before	6	4	4	7	17.4225	100	19
B1	Dominant	None	Retrieve	Collect	before	6	4	5	1	22.75	100	20
B1	Dominant	None	Retrieve	Collect	before	6	4	5	2	31.275	100	20
B1	Dominant	None	Retrieve	Collect	before	6	4	5	3	14.7175	100	20
B1	Dominant	None	Retrieve	Collect	before	6	4	5	4	0.24	100	20
B1	Dominant	None	Retrieve	Collect	before	6	4	5	5	6.5025	100	20
B1	Dominant	None	Retrieve	Collect	before	6	4	5	6	13.7775	100	20
B1	Dominant	None	Retrieve	Collect	before	6	4	5	7	23.005	100	20
B1	Dominant	None	Retrieve	Collect	before	1	1	1	1	7.725	75	1
B1	Dominant	None	Retrieve	Collect	before	1	1	1	2	19.51	75	1
B1	Dominant	None	Retrieve	Collect	before	1	1	1	3	259.998	75	1
B1	Dominant	None	Retrieve	Collect	before	1	1	1	4	27.22	75	1
B1	Dominant	None	Retrieve	Collect	before	1	1	1	5	54.245	75	1
B1	Dominant	None	Retrieve	Collect	before	1	1	1	6	46.235	75	1
B1	Dominant	None	Retrieve	Collect	before	1	1	1	7	37.2275	75	1
B1	Dominant	None	Retrieve	Collect	before	1	1	2	1	270.998	75	2
B1	Dominant	None	Retrieve	Collect	before	1	1	2	2	59.495	75	2
B1	Dominant	None	Retrieve	Collect	before	1	1	2	3	24.9575	75	2
B1	Dominant	None	Retrieve	Collect	before	1	1	2	4	13.4675	75	2
B1	Dominant	None	Retrieve	Collect	before	1	1	2	5	48.5075	75	2
B1	Dominant	None	Retrieve	Collect	before	1	1	2	6	25.56	75	2
B1	Dominant	None	Retrieve	Collect	before	1	1	2	7	61.0075	75	2
B1	Dominant	None	Retrieve	Collect	before	1	1	3	1	122.775	75	3
B1	Dominant	None	Retrieve	Collect	before	1	1	3	2	267.998	75	3
B1	Dominant	None	Retrieve	Collect	before	1	1	3	3	280.033	75	3
B1	Dominant	None	Retrieve	Collect	before	1	1	3	4	62.25	75	3
B1	Dominant	None	Retrieve	Collect	before	1	1	3	5	30.5575	75	3
B1	Dominant	None	Retrieve	Collect	before	1	1	3	6	215.945	75	3
B1	Dominant	None	Retrieve	Collect	before	1	1	3	7	49.23	75	3
B1	Dominant	None	Retrieve	Collect	before	1	1	4	1	14.5	75	4
B1	Dominant	None	Retrieve	Collect	before	1	1	4	2	21.525	75	4
B1	Dominant	None	Retrieve	Collect	before	1	1	4	3	299.973	75	4
B1	Dominant	None	Retrieve	Collect	before	1	1	4	4	62.2275	75	4
B1	Dominant	None	Retrieve	Collect	before	1	1	4	5	255.998	75	4
B1	Dominant	None	Retrieve	Collect	before	1	1	4	6	78.5	75	4
B1	Dominant	None	Retrieve	Collect	before	1	1	4	7	268.972	75	4
B1	Dominant	None	Retrieve	Collect	before	1	1	5	1	5.5	75	5
B1	Dominant	None	Retrieve	Collect	before	1	1	5	2	55.5925	75	5
B1	Dominant	None	Retrieve	Collect	before	1	1	5	3	40.7725	75	5
B1	Dominant	None	Retrieve	Collect	before	1	1	5	4	112.325	75	5
B1	Dominant	None	Retrieve	Collect	before	1	1	5	5	19.7475	75	5
B1	Dominant	None	Retrieve	Collect	before	1	1	5	6	48.7675	75	5
B1	Dominant	None	Retrieve	Collect	before	1	1	5	7	277.998	75	5
B1	Dominant	None	Retrieve	Collect	before	1	2	1	1	108.013	75	6
B1	Dominant	None	Retrieve	Collect	before	1	2	1	2	147.5	75	6
B1	Dominant	None	Retrieve	Collect	before	1	2	1	3	72.76	75	6
B1	Dominant	None	Retrieve	Collect	before	1	2	1	4	0.25	75	6
B1	Dominant	None	Retrieve	Collect	before	1	2	1	5	34.6775	75	6
B1	Dominant	None	Retrieve	Collect	before	1	2	1	6	53.29	75	6
B1	Dominant	None	Retrieve	Collect	before	1	2	1	7	47.23	75	6
B1	Dominant	None	Retrieve	Collect	before	1	2	2	1	37.75	75	7
B1	Dominant	None	Retrieve	Collect	before	1	2	2	2	69.02	75	7
B1	Dominant	None	Retrieve	Collect	before	1	2	2	3	54.7525	75	7
B1	Dominant	None	Retrieve	Collect	before	1	2	2	4	34.75	75	7
B1	Dominant	None	Retrieve	Collect	before	1	2	2	5	160.01	75	7
B1	Dominant	None	Retrieve	Collect	before	1	2	2	6	134.685	75	7
B1	Dominant	None	Retrieve	Collect	before	1	2	2	7	54.9525	75	7
B1	Dominant	None	Retrieve	Collect	before	1	2	3	1	31.1	75	8
B1	Dominant	None	Retrieve	Collect	before	1	2	3	2	38.125	75	8
B1	Dominant	None	Retrieve	Collect	before	1	2	3	3	72.735	75	8
B1	Dominant	None	Retrieve	Collect	before	1	2	3	4	25.275	75	8
B1	Dominant	None	Retrieve	Collect	before	1	2	3	5	10.0325	75	8
B1	Dominant	None	Retrieve	Collect	before	1	2	3	6	244.97	75	8
B1	Dominant	None	Retrieve	Collect	before	1	2	3	7	11.025	75	8
B1	Dominant	None	Retrieve	Collect	before	1	2	4	1	7.75	75	9
B1	Dominant	None	Retrieve	Collect	before	1	2	4	2	0.725	75	9
B1	Dominant	None	Retrieve	Collect	before	1	2	4	3	254.223	75	9
B1	Dominant	None	Retrieve	Collect	before	1	2	4	4	4.74	75	9
B1	Dominant	None	Retrieve	Collect	before	1	2	4	5	0.25	75	9
B1	Dominant	None	Retrieve	Collect	before	1	2	4	6	46.0075	75	9
B1	Dominant	None	Retrieve	Collect	before	1	2	4	7	214.928	75	9
B1	Dominant	None	Retrieve	Collect	before	1	2	5	1	0.25	75	10
B1	Dominant	None	Retrieve	Collect	before	1	2	5	2	13.95	75	10
B1	Dominant	None	Retrieve	Collect	before	1	2	5	3	265.901	75	10
B1	Dominant	None	Retrieve	Collect	before	1	2	5	4	33.9775	75	10
B1	Dominant	None	Retrieve	Collect	before	1	2	5	5	7.0075	75	10
B1	Dominant	None	Retrieve	Collect	before	1	2	5	6	19.76	75	10
B1	Dominant	None	Retrieve	Collect	before	1	2	5	7	213	75	10
B1	Dominant	None	Retrieve	Collect	before	1	3	1	1	67.745	75	11
B1	Dominant	None	Retrieve	Collect	before	1	3	1	2	45.225	75	11
B1	Dominant	None	Retrieve	Collect	before	1	3	1	3	257.998	75	11
B1	Dominant	None	Retrieve	Collect	before	1	3	1	4	11.03	75	11
B1	Dominant	None	Retrieve	Collect	before	1	3	1	5	18.9925	75	11
B1	Dominant	None	Retrieve	Collect	before	1	3	1	6	21.7075	75	11
B1	Dominant	None	Retrieve	Collect	before	1	3	1	7	41.0875	75	11
B1	Dominant	None	Retrieve	Collect	before	1	3	2	1	23.95	75	12
B1	Dominant	None	Retrieve	Collect	before	1	3	2	2	29.2425	75	12
B1	Dominant	None	Retrieve	Collect	before	1	3	2	3	72.985	75	12
B1	Dominant	None	Retrieve	Collect	before	1	3	2	4	4.28	75	12
B1	Dominant	None	Retrieve	Collect	before	1	3	2	5	6.21	75	12
B1	Dominant	None	Retrieve	Collect	before	1	3	2	6	6.025	75	12
B1	Dominant	None	Retrieve	Collect	before	1	3	2	7	24.4925	75	12
B1	Dominant	None	Retrieve	Collect	before	1	3	3	1	24.72	75	13
B1	Dominant	None	Retrieve	Collect	before	1	3	3	2	102.18	75	13
B1	Dominant	None	Retrieve	Collect	before	1	3	3	3	77.5	75	13
B1	Dominant	None	Retrieve	Collect	before	1	3	3	4	19.9975	75	13
B1	Dominant	None	Retrieve	Collect	before	1	3	3	5	9.745	75	13
B1	Dominant	None	Retrieve	Collect	before	1	3	3	6	218.998	75	13
B1	Dominant	None	Retrieve	Collect	before	1	3	3	7	22.495	75	13
B1	Dominant	None	Retrieve	Collect	before	1	3	4	1	25.3	75	14
B1	Dominant	None	Retrieve	Collect	before	1	3	4	2	12.5025	75	14
B1	Dominant	None	Retrieve	Collect	before	1	3	4	3	264.023	75	14
B1	Dominant	None	Retrieve	Collect	before	1	3	4	4	1.725	75	14
B1	Dominant	None	Retrieve	Collect	before	1	3	4	5	42.99	75	14
B1	Dominant	None	Retrieve	Collect	before	1	3	4	6	0.3675	75	14
B1	Dominant	None	Retrieve	Collect	before	1	3	4	7	2.9475	75	14
B1	Dominant	None	Retrieve	Collect	before	1	3	5	1	26.5	75	15
B1	Dominant	None	Retrieve	Collect	before	1	3	5	2	8.7775	75	15
B1	Dominant	None	Retrieve	Collect	before	1	3	5	3	27.4	75	15
B1	Dominant	None	Retrieve	Collect	before	1	3	5	4	31.23	75	15
B1	Dominant	None	Retrieve	Collect	before	1	3	5	5	137.498	75	15
B1	Dominant	None	Retrieve	Collect	before	1	3	5	6	6.74	75	15
B1	Dominant	None	Retrieve	Collect	before	1	3	5	7	27.6375	75	15
B1	Dominant	None	Retrieve	Collect	before	1	4	1	1	11.825	75	16
B1	Dominant	None	Retrieve	Collect	before	1	4	1	2	6.25	75	16
B1	Dominant	None	Retrieve	Collect	before	1	4	1	3	249.975	75	16
B1	Dominant	None	Retrieve	Collect	before	1	4	1	4	23.445	75	16
B1	Dominant	None	Retrieve	Collect	before	1	4	1	5	156.512	75	16
B1	Dominant	None	Retrieve	Collect	before	1	4	1	6	84.21	75	16
B1	Dominant	None	Retrieve	Collect	before	1	4	1	7	7.165	75	16
B1	Dominant	None	Retrieve	Collect	before	1	4	2	1	6.475	75	17
B1	Dominant	None	Retrieve	Collect	before	1	4	2	2	19.2675	75	17
B1	Dominant	None	Retrieve	Collect	before	1	4	2	3	163.255	75	17
B1	Dominant	None	Retrieve	Collect	before	1	4	2	4	110.53	75	17
B1	Dominant	None	Retrieve	Collect	before	1	4	2	5	8.26	75	17
B1	Dominant	None	Retrieve	Collect	before	1	4	2	6	32.175	75	17
B1	Dominant	None	Retrieve	Collect	before	1	4	2	7	112.778	75	17
B1	Dominant	None	Retrieve	Collect	before	1	4	3	1	29.25	75	18
B1	Dominant	None	Retrieve	Collect	before	1	4	3	2	2	75	18
B1	Dominant	None	Retrieve	Collect	before	1	4	3	3	23.995	75	18
B1	Dominant	None	Retrieve	Collect	before	1	4	3	4	22.5025	75	18
B1	Dominant	None	Retrieve	Collect	before	1	4	3	5	88.7975	75	18
B1	Dominant	None	Retrieve	Collect	before	1	4	3	6	19.815	75	18
B1	Dominant	None	Retrieve	Collect	before	1	4	3	7	3.3175	75	18
B1	Dominant	None	Retrieve	Collect	before	1	4	4	1	46	75	19
B1	Dominant	None	Retrieve	Collect	before	1	4	4	2	126.525	75	19
B1	Dominant	None	Retrieve	Collect	before	1	4	4	3	291.048	75	19
B1	Dominant	None	Retrieve	Collect	before	1	4	4	4	34.4975	75	19
B1	Dominant	None	Retrieve	Collect	before	1	4	4	5	57.225	75	19
B1	Dominant	None	Retrieve	Collect	before	1	4	4	6	258.948	75	19
B1	Dominant	None	Retrieve	Collect	before	1	4	4	7	90.74	75	19
B1	Dominant	None	Retrieve	Collect	before	1	4	5	1	12.45	75	20
B1	Dominant	None	Retrieve	Collect	before	1	4	5	2	53.485	75	20
B1	Dominant	None	Retrieve	Collect	before	1	4	5	3	24.715	75	20
B1	Dominant	None	Retrieve	Collect	before	1	4	5	4	3.5425	75	20
B1	Dominant	None	Retrieve	Collect	before	1	4	5	5	24.7525	75	20
B1	Dominant	None	Retrieve	Collect	before	1	4	5	6	3.495	75	20
B1	Dominant	None	Retrieve	Collect	before	1	4	5	7	216.235	75	20
B1	Dominant	None	Retrieve	Collect	before	2	1	1	1	35.05	75	1
B1	Dominant	None	Retrieve	Collect	before	2	1	1	2	4.5275	75	1
B1	Dominant	None	Retrieve	Collect	before	2	1	1	3	27.005	75	1
B1	Dominant	None	Retrieve	Collect	before	2	1	1	4	3.75	75	1
B1	Dominant	None	Retrieve	Collect	before	2	1	1	5	25.245	75	1
B1	Dominant	None	Retrieve	Collect	before	2	1	1	6	3.265	75	1
B1	Dominant	None	Retrieve	Collect	before	2	1	1	7	15.99	75	1
B1	Dominant	None	Retrieve	Collect	before	2	1	2	1	14.25	75	2
B1	Dominant	None	Retrieve	Collect	before	2	1	2	2	4.9475	75	2
B1	Dominant	None	Retrieve	Collect	before	2	1	2	3	3.73	75	2
B1	Dominant	None	Retrieve	Collect	before	2	1	2	4	81.2575	75	2
B1	Dominant	None	Retrieve	Collect	before	2	1	2	5	24.8	75	2
B1	Dominant	None	Retrieve	Collect	before	2	1	2	6	234.993	75	2
B1	Dominant	None	Retrieve	Collect	before	2	1	2	7	225	75	2
B1	Dominant	None	Retrieve	Collect	before	2	1	3	1	4.5	75	3
B1	Dominant	None	Retrieve	Collect	before	2	1	3	2	23.0225	75	3
B1	Dominant	None	Retrieve	Collect	before	2	1	3	3	36.005	75	3
B1	Dominant	None	Retrieve	Collect	before	2	1	3	4	45.775	75	3
B1	Dominant	None	Retrieve	Collect	before	2	1	3	5	5.275	75	3
B1	Dominant	None	Retrieve	Collect	before	2	1	3	6	13.2325	75	3
B1	Dominant	None	Retrieve	Collect	before	2	1	3	7	140.75	75	3
B1	Dominant	None	Retrieve	Collect	before	2	1	4	1	30.5	75	4
B1	Dominant	None	Retrieve	Collect	before	2	1	4	2	25.26	75	4
B1	Dominant	None	Retrieve	Collect	before	2	1	4	3	41.975	75	4
B1	Dominant	None	Retrieve	Collect	before	2	1	4	4	2.275	75	4
B1	Dominant	None	Retrieve	Collect	before	2	1	4	5	32.775	75	4
B1	Dominant	None	Retrieve	Collect	before	2	1	4	6	67.7525	75	4
B1	Dominant	None	Retrieve	Collect	before	2	1	4	7	219	75	4
B1	Dominant	None	Retrieve	Collect	before	2	1	5	1	123.502	75	5
B1	Dominant	None	Retrieve	Collect	before	2	1	5	2	29.6225	75	5
B1	Dominant	None	Retrieve	Collect	before	2	1	5	3	21.2925	75	5
B1	Dominant	None	Retrieve	Collect	before	2	1	5	4	0.55	75	5
B1	Dominant	None	Retrieve	Collect	before	2	1	5	5	95.0075	75	5
B1	Dominant	None	Retrieve	Collect	before	2	1	5	6	26.525	75	5
B1	Dominant	None	Retrieve	Collect	before	2	1	5	7	63.4725	75	5
B1	Dominant	None	Retrieve	Collect	before	2	2	1	1	20.35	75	6
B1	Dominant	None	Retrieve	Collect	before	2	2	1	2	31.6575	75	6
B1	Dominant	None	Retrieve	Collect	before	2	2	1	3	53.24	75	6
B1	Dominant	None	Retrieve	Collect	before	2	2	1	4	14.25	75	6
B1	Dominant	None	Retrieve	Collect	before	2	2	1	5	273.022	75	6
B1	Dominant	None	Retrieve	Collect	before	2	2	1	6	122.25	75	6
B1	Dominant	None	Retrieve	Collect	before	2	2	1	7	34.23	75	6
B1	Dominant	None	Retrieve	Collect	before	2	2	2	1	20	75	7
B1	Dominant	None	Retrieve	Collect	before	2	2	2	2	13.045	75	7
B1	Dominant	None	Retrieve	Collect	before	2	2	2	3	35.755	75	7
B1	Dominant	None	Retrieve	Collect	before	2	2	2	4	149.825	75	7
B1	Dominant	None	Retrieve	Collect	before	2	2	2	5	37.775	75	7
B1	Dominant	None	Retrieve	Collect	before	2	2	2	6	106.455	75	7
B1	Dominant	None	Retrieve	Collect	before	2	2	2	7	49.995	75	7
B1	Dominant	None	Retrieve	Collect	before	2	2	3	1	42.025	75	8
B1	Dominant	None	Retrieve	Collect	before	2	2	3	2	12.1	75	8
B1	Dominant	None	Retrieve	Collect	before	2	2	3	3	152.002	75	8
B1	Dominant	None	Retrieve	Collect	before	2	2	3	4	76.7425	75	8
B1	Dominant	None	Retrieve	Collect	before	2	2	3	5	16.025	75	8
B1	Dominant	None	Retrieve	Collect	before	2	2	3	6	41.885	75	8
B1	Dominant	None	Retrieve	Collect	before	2	2	3	7	21.3575	75	8
B1	Dominant	None	Retrieve	Collect	before	2	2	4	1	262.044	75	9
B1	Dominant	None	Retrieve	Collect	before	2	2	4	2	12.2525	75	9
B1	Dominant	None	Retrieve	Collect	before	2	2	4	3	7.5	75	9
B1	Dominant	None	Retrieve	Collect	before	2	2	4	4	51.65	75	9
B1	Dominant	None	Retrieve	Collect	before	2	2	4	5	41.8	75	9
B1	Dominant	None	Retrieve	Collect	before	2	2	4	6	32.8075	75	9
B1	Dominant	None	Retrieve	Collect	before	2	2	4	7	30.8575	75	9
B1	Dominant	None	Retrieve	Collect	before	2	2	5	1	46.225	75	10
B1	Dominant	None	Retrieve	Collect	before	2	2	5	2	5	75	10
B1	Dominant	None	Retrieve	Collect	before	2	2	5	3	3.825	75	10
B1	Dominant	None	Retrieve	Collect	before	2	2	5	4	97.9775	75	10
B1	Dominant	None	Retrieve	Collect	before	2	2	5	5	51.2375	75	10
B1	Dominant	None	Retrieve	Collect	before	2	2	5	6	303.015	75	10
B1	Dominant	None	Retrieve	Collect	before	2	2	5	7	40.9875	75	10
B1	Dominant	None	Retrieve	Collect	before	2	3	1	1	29.74	75	11
B1	Dominant	None	Retrieve	Collect	before	2	3	1	2	7.2675	75	11
B1	Dominant	None	Retrieve	Collect	before	2	3	1	3	230.007	75	11
B1	Dominant	None	Retrieve	Collect	before	2	3	1	4	20.15	75	11
B1	Dominant	None	Retrieve	Collect	before	2	3	1	5	3.225	75	11
B1	Dominant	None	Retrieve	Collect	before	2	3	1	6	53.75	75	11
B1	Dominant	None	Retrieve	Collect	before	2	3	1	7	23.0075	75	11
B1	Dominant	None	Retrieve	Collect	before	2	3	2	1	20.25	75	12
B1	Dominant	None	Retrieve	Collect	before	2	3	2	2	141.78	75	12
B1	Dominant	None	Retrieve	Collect	before	2	3	2	3	48.76	75	12
B1	Dominant	None	Retrieve	Collect	before	2	3	2	4	28.075	75	12
B1	Dominant	None	Retrieve	Collect	before	2	3	2	5	13.225	75	12
B1	Dominant	None	Retrieve	Collect	before	2	3	2	6	251.923	75	12
B1	Dominant	None	Retrieve	Collect	before	2	3	2	7	240.98	75	12
B1	Dominant	None	Retrieve	Collect	before	2	3	3	1	8.525	75	13
B1	Dominant	None	Retrieve	Collect	before	2	3	3	2	29.25	75	13
B1	Dominant	None	Retrieve	Collect	before	2	3	3	3	233.01	75	13
B1	Dominant	None	Retrieve	Collect	before	2	3	3	4	9.5	75	13
B1	Dominant	None	Retrieve	Collect	before	2	3	3	5	7.25	75	13
B1	Dominant	None	Retrieve	Collect	before	2	3	3	6	40	75	13
B1	Dominant	None	Retrieve	Collect	before	2	3	3	7	84.4275	75	13
B1	Dominant	None	Retrieve	Collect	before	2	3	4	1	17.875	75	14
B1	Dominant	None	Retrieve	Collect	before	2	3	4	2	71.5025	75	14
B1	Dominant	None	Retrieve	Collect	before	2	3	4	3	109.79	75	14
B1	Dominant	None	Retrieve	Collect	before	2	3	4	4	29.525	75	14
B1	Dominant	None	Retrieve	Collect	before	2	3	4	5	30.715	75	14
B1	Dominant	None	Retrieve	Collect	before	2	3	4	6	54.25	75	14
B1	Dominant	None	Retrieve	Collect	before	2	3	4	7	53.2475	75	14
B1	Dominant	None	Retrieve	Collect	before	2	3	5	1	41.65	75	15
B1	Dominant	None	Retrieve	Collect	before	2	3	5	2	53.045	75	15
B1	Dominant	None	Retrieve	Collect	before	2	3	5	3	21.3	75	15
B1	Dominant	None	Retrieve	Collect	before	2	3	5	4	35.025	75	15
B1	Dominant	None	Retrieve	Collect	before	2	3	5	5	8.45	75	15
B1	Dominant	None	Retrieve	Collect	before	2	3	5	6	33.9825	75	15
B1	Dominant	None	Retrieve	Collect	before	2	3	5	7	50.0075	75	15
B1	Dominant	None	Retrieve	Collect	before	2	4	1	1	66.78	75	16
B1	Dominant	None	Retrieve	Collect	before	2	4	1	2	259.041	75	16
B1	Dominant	None	Retrieve	Collect	before	2	4	1	3	27.005	75	16
B1	Dominant	None	Retrieve	Collect	before	2	4	1	4	84.75	75	16
B1	Dominant	None	Retrieve	Collect	before	2	4	1	5	21.5	75	16
B1	Dominant	None	Retrieve	Collect	before	2	4	1	6	28.3225	75	16
B1	Dominant	None	Retrieve	Collect	before	2	4	1	7	63.7475	75	16
B1	Dominant	None	Retrieve	Collect	before	2	4	2	1	3.5	75	17
B1	Dominant	None	Retrieve	Collect	before	2	4	2	2	17.2325	75	17
B1	Dominant	None	Retrieve	Collect	before	2	4	2	3	16.49	75	17
B1	Dominant	None	Retrieve	Collect	before	2	4	2	4	22.75	75	17
B1	Dominant	None	Retrieve	Collect	before	2	4	2	5	33.2575	75	17
B1	Dominant	None	Retrieve	Collect	before	2	4	2	6	71.525	75	17
B1	Dominant	None	Retrieve	Collect	before	2	4	2	7	21.89	75	17
B1	Dominant	None	Retrieve	Collect	before	2	4	3	1	36.225	75	18
B1	Dominant	None	Retrieve	Collect	before	2	4	3	2	84.4975	75	18
B1	Dominant	None	Retrieve	Collect	before	2	4	3	3	40.485	75	18
B1	Dominant	None	Retrieve	Collect	before	2	4	3	4	135.79	75	18
B1	Dominant	None	Retrieve	Collect	before	2	4	3	5	18.25	75	18
B1	Dominant	None	Retrieve	Collect	before	2	4	3	6	73.995	75	18
B1	Dominant	None	Retrieve	Collect	before	2	4	3	7	47.475	75	18
B1	Dominant	None	Retrieve	Collect	before	2	4	4	1	51.37	75	19
B1	Dominant	None	Retrieve	Collect	before	2	4	4	2	37.235	75	19
B1	Dominant	None	Retrieve	Collect	before	2	4	4	3	51.7575	75	19
B1	Dominant	None	Retrieve	Collect	before	2	4	4	4	282.998	75	19
B1	Dominant	None	Retrieve	Collect	before	2	4	4	5	31.0175	75	19
B1	Dominant	None	Retrieve	Collect	before	2	4	4	6	18.2075	75	19
B1	Dominant	None	Retrieve	Collect	before	2	4	4	7	41.555	75	19
B1	Dominant	None	Retrieve	Collect	before	2	4	5	1	27.725	75	20
B1	Dominant	None	Retrieve	Collect	before	2	4	5	2	32.28	75	20
B1	Dominant	None	Retrieve	Collect	before	2	4	5	3	55.5225	75	20
B1	Dominant	None	Retrieve	Collect	before	2	4	5	4	46.05	75	20
B1	Dominant	None	Retrieve	Collect	before	2	4	5	5	16.75	75	20
B1	Dominant	None	Retrieve	Collect	before	2	4	5	6	40.5275	75	20
B1	Dominant	None	Retrieve	Collect	before	2	4	5	7	55.7575	75	20
B1	Dominant	None	Retrieve	Collect	before	3	1	1	1	24.75	75	1
B1	Dominant	None	Retrieve	Collect	before	3	1	1	2	37.5	75	1
B1	Dominant	None	Retrieve	Collect	before	3	1	1	3	67	75	1
B1	Dominant	None	Retrieve	Collect	before	3	1	1	4	39.4775	75	1
B1	Dominant	None	Retrieve	Collect	before	3	1	1	5	45.275	75	1
B1	Dominant	None	Retrieve	Collect	before	3	1	1	6	56.3925	75	1
B1	Dominant	None	Retrieve	Collect	before	3	1	1	7	52.7925	75	1
B1	Dominant	None	Retrieve	Collect	before	3	1	2	1	14.5	75	2
B1	Dominant	None	Retrieve	Collect	before	3	1	2	2	55.3	75	2
B1	Dominant	None	Retrieve	Collect	before	3	1	2	3	44.7	75	2
B1	Dominant	None	Retrieve	Collect	before	3	1	2	4	9.725	75	2
B1	Dominant	None	Retrieve	Collect	before	3	1	2	5	53.595	75	2
B1	Dominant	None	Retrieve	Collect	before	3	1	2	6	48.93	75	2
B1	Dominant	None	Retrieve	Collect	before	3	1	2	7	27.755	75	2
B1	Dominant	None	Retrieve	Collect	before	3	1	3	1	65.25	75	3
B1	Dominant	None	Retrieve	Collect	before	3	1	3	2	84.875	75	3
B1	Dominant	None	Retrieve	Collect	before	3	1	3	3	68.25	75	3
B1	Dominant	None	Retrieve	Collect	before	3	1	3	4	101.97	75	3
B1	Dominant	None	Retrieve	Collect	before	3	1	3	5	93.2225	75	3
B1	Dominant	None	Retrieve	Collect	before	3	1	3	6	101.228	75	3
B1	Dominant	None	Retrieve	Collect	before	3	1	3	7	45.6225	75	3
B1	Dominant	None	Retrieve	Collect	before	3	1	4	1	33.375	75	4
B1	Dominant	None	Retrieve	Collect	before	3	1	4	2	63.47	75	4
B1	Dominant	None	Retrieve	Collect	before	3	1	4	3	26.655	75	4
B1	Dominant	None	Retrieve	Collect	before	3	1	4	4	51.2775	75	4
B1	Dominant	None	Retrieve	Collect	before	3	1	4	5	52.2575	75	4
B1	Dominant	None	Retrieve	Collect	before	3	1	4	6	0.5175	75	4
B1	Dominant	None	Retrieve	Collect	before	3	1	4	7	86.74	75	4
B1	Dominant	None	Retrieve	Collect	before	3	1	5	1	30	75	5
B1	Dominant	None	Retrieve	Collect	before	3	1	5	2	36.775	75	5
B1	Dominant	None	Retrieve	Collect	before	3	1	5	3	26	75	5
B1	Dominant	None	Retrieve	Collect	before	3	1	5	4	55.16	75	5
B1	Dominant	None	Retrieve	Collect	before	3	1	5	5	43.26	75	5
B1	Dominant	None	Retrieve	Collect	before	3	1	5	6	36.0275	75	5
B1	Dominant	None	Retrieve	Collect	before	3	1	5	7	45.5075	75	5
B1	Dominant	None	Retrieve	Collect	before	3	2	1	1	26.45	75	6
B1	Dominant	None	Retrieve	Collect	before	3	2	1	2	8.5	75	6
B1	Dominant	None	Retrieve	Collect	before	3	2	1	3	35	75	6
B1	Dominant	None	Retrieve	Collect	before	3	2	1	4	103.5	75	6
B1	Dominant	None	Retrieve	Collect	before	3	2	1	5	80.0625	75	6
B1	Dominant	None	Retrieve	Collect	before	3	2	1	6	46.7825	75	6
B1	Dominant	None	Retrieve	Collect	before	3	2	1	7	42	75	6
B1	Dominant	None	Retrieve	Collect	before	3	2	2	1	37.525	75	7
B1	Dominant	None	Retrieve	Collect	before	3	2	2	2	24.25	75	7
B1	Dominant	None	Retrieve	Collect	before	3	2	2	3	54.025	75	7
B1	Dominant	None	Retrieve	Collect	before	3	2	2	4	61.7275	75	7
B1	Dominant	None	Retrieve	Collect	before	3	2	2	5	64.5025	75	7
B1	Dominant	None	Retrieve	Collect	before	3	2	2	6	35.82	75	7
B1	Dominant	None	Retrieve	Collect	before	3	2	2	7	26.27	75	7
B1	Dominant	None	Retrieve	Collect	before	3	2	3	1	14	75	8
B1	Dominant	None	Retrieve	Collect	before	3	2	3	2	22.975	75	8
B1	Dominant	None	Retrieve	Collect	before	3	2	3	3	51.25	75	8
B1	Dominant	None	Retrieve	Collect	before	3	2	3	4	47.76	75	8
B1	Dominant	None	Retrieve	Collect	before	3	2	3	5	50.4375	75	8
B1	Dominant	None	Retrieve	Collect	before	3	2	3	6	32.7625	75	8
B1	Dominant	None	Retrieve	Collect	before	3	2	3	7	35.495	75	8
B1	Dominant	None	Retrieve	Collect	before	3	2	4	1	46.075	75	9
B1	Dominant	None	Retrieve	Collect	before	3	2	4	2	22.775	75	9
B1	Dominant	None	Retrieve	Collect	before	3	2	4	3	85.575	75	9
B1	Dominant	None	Retrieve	Collect	before	3	2	4	4	70.51	75	9
B1	Dominant	None	Retrieve	Collect	before	3	2	4	5	24.0125	75	9
B1	Dominant	None	Retrieve	Collect	before	3	2	4	6	71.4825	75	9
B1	Dominant	None	Retrieve	Collect	before	3	2	4	7	1.7275	75	9
B1	Dominant	None	Retrieve	Collect	before	3	2	5	1	82.475	75	10
B1	Dominant	None	Retrieve	Collect	before	3	2	5	2	109.725	75	10
B1	Dominant	None	Retrieve	Collect	before	3	2	5	3	89.675	75	10
B1	Dominant	None	Retrieve	Collect	before	3	2	5	4	110.45	75	10
B1	Dominant	None	Retrieve	Collect	before	3	2	5	5	3.75	75	10
B1	Dominant	None	Retrieve	Collect	before	3	2	5	6	26.525	75	10
B1	Dominant	None	Retrieve	Collect	before	3	2	5	7	12.5025	75	10
B1	Dominant	None	Retrieve	Collect	before	3	3	1	1	30.975	75	11
B1	Dominant	None	Retrieve	Collect	before	3	3	1	2	43.075	75	11
B1	Dominant	None	Retrieve	Collect	before	3	3	1	3	43.15	75	11
B1	Dominant	None	Retrieve	Collect	before	3	3	1	4	88.71	75	11
B1	Dominant	None	Retrieve	Collect	before	3	3	1	5	52.72	75	11
B1	Dominant	None	Retrieve	Collect	before	3	3	1	6	98.5	75	11
B1	Dominant	None	Retrieve	Collect	before	3	3	1	7	116.293	75	11
B1	Dominant	None	Retrieve	Collect	before	3	3	2	1	31.25	75	12
B1	Dominant	None	Retrieve	Collect	before	3	3	2	2	55.175	75	12
B1	Dominant	None	Retrieve	Collect	before	3	3	2	3	39.025	75	12
B1	Dominant	None	Retrieve	Collect	before	3	3	2	4	39.7225	75	12
B1	Dominant	None	Retrieve	Collect	before	3	3	2	5	34.455	75	12
B1	Dominant	None	Retrieve	Collect	before	3	3	2	6	24.7325	75	12
B1	Dominant	None	Retrieve	Collect	before	3	3	2	7	42.03	75	12
B1	Dominant	None	Retrieve	Collect	before	3	3	3	1	22.75	75	13
B1	Dominant	None	Retrieve	Collect	before	3	3	3	2	51.825	75	13
B1	Dominant	None	Retrieve	Collect	before	3	3	3	3	56.25	75	13
B1	Dominant	None	Retrieve	Collect	before	3	3	3	4	18.2	75	13
B1	Dominant	None	Retrieve	Collect	before	3	3	3	5	5.45	75	13
B1	Dominant	None	Retrieve	Collect	before	3	3	3	6	48.75	75	13
B1	Dominant	None	Retrieve	Collect	before	3	3	3	7	56.2675	75	13
B1	Dominant	None	Retrieve	Collect	before	3	3	4	1	21.75	75	14
B1	Dominant	None	Retrieve	Collect	before	3	3	4	2	52.125	75	14
B1	Dominant	None	Retrieve	Collect	before	3	3	4	3	32.95	75	14
B1	Dominant	None	Retrieve	Collect	before	3	3	4	4	71.75	75	14
B1	Dominant	None	Retrieve	Collect	before	3	3	4	5	41.88	75	14
B1	Dominant	None	Retrieve	Collect	before	3	3	4	6	48.025	75	14
B1	Dominant	None	Retrieve	Collect	before	3	3	4	7	26.7475	75	14
B1	Dominant	None	Retrieve	Collect	before	3	3	5	1	40.75	75	15
B1	Dominant	None	Retrieve	Collect	before	3	3	5	2	18.75	75	15
B1	Dominant	None	Retrieve	Collect	before	3	3	5	3	34.125	75	15
B1	Dominant	None	Retrieve	Collect	before	3	3	5	4	73.1975	75	15
B1	Dominant	None	Retrieve	Collect	before	3	3	5	5	35.5025	75	15
B1	Dominant	None	Retrieve	Collect	before	3	3	5	6	37.895	75	15
B1	Dominant	None	Retrieve	Collect	before	3	3	5	7	116.252	75	15
B1	Dominant	None	Retrieve	Collect	before	3	4	1	1	33.525	75	16
B1	Dominant	None	Retrieve	Collect	before	3	4	1	2	32.925	75	16
B1	Dominant	None	Retrieve	Collect	before	3	4	1	3	38.5	75	16
B1	Dominant	None	Retrieve	Collect	before	3	4	1	4	65.26	75	16
B1	Dominant	None	Retrieve	Collect	before	3	4	1	5	63.2025	75	16
B1	Dominant	None	Retrieve	Collect	before	3	4	1	6	48.535	75	16
B1	Dominant	None	Retrieve	Collect	before	3	4	1	7	135.685	75	16
B1	Dominant	None	Retrieve	Collect	before	3	4	2	1	36.2	75	17
B1	Dominant	None	Retrieve	Collect	before	3	4	2	2	60.25	75	17
B1	Dominant	None	Retrieve	Collect	before	3	4	2	3	27.75	75	17
B1	Dominant	None	Retrieve	Collect	before	3	4	2	4	10.5	75	17
B1	Dominant	None	Retrieve	Collect	before	3	4	2	5	10.95	75	17
B1	Dominant	None	Retrieve	Collect	before	3	4	2	6	140.375	75	17
B1	Dominant	None	Retrieve	Collect	before	3	4	2	7	13.975	75	17
B1	Dominant	None	Retrieve	Collect	before	3	4	3	1	56.025	75	18
B1	Dominant	None	Retrieve	Collect	before	3	4	3	2	45.325	75	18
B1	Dominant	None	Retrieve	Collect	before	3	4	3	3	57	75	18
B1	Dominant	None	Retrieve	Collect	before	3	4	3	4	84.7225	75	18
B1	Dominant	None	Retrieve	Collect	before	3	4	3	5	133.577	75	18
B1	Dominant	None	Retrieve	Collect	before	3	4	3	6	96.26	75	18
B1	Dominant	None	Retrieve	Collect	before	3	4	3	7	50.01	75	18
B1	Dominant	None	Retrieve	Collect	before	3	4	4	1	12.95	75	19
B1	Dominant	None	Retrieve	Collect	before	3	4	4	2	21	75	19
B1	Dominant	None	Retrieve	Collect	before	3	4	4	3	89.975	75	19
B1	Dominant	None	Retrieve	Collect	before	3	4	4	4	59.645	75	19
B1	Dominant	None	Retrieve	Collect	before	3	4	4	5	1.5225	75	19
B1	Dominant	None	Retrieve	Collect	before	3	4	4	6	50.95	75	19
B1	Dominant	None	Retrieve	Collect	before	3	4	4	7	13.22	75	19
B1	Dominant	None	Retrieve	Collect	before	3	4	5	1	24	75	20
B1	Dominant	None	Retrieve	Collect	before	3	4	5	2	65.475	75	20
B1	Dominant	None	Retrieve	Collect	before	3	4	5	3	78.235	75	20
B1	Dominant	None	Retrieve	Collect	before	3	4	5	4	115.965	75	20
B1	Dominant	None	Retrieve	Collect	before	3	4	5	5	129.245	75	20
B1	Dominant	None	Retrieve	Collect	before	3	4	5	6	60.3325	75	20
B1	Dominant	None	Retrieve	Collect	before	3	4	5	7	124.463	75	20
B1	Dominant	None	Retrieve	Collect	before	4	1	1	1	5.75	75	1
B1	Dominant	None	Retrieve	Collect	before	4	1	1	2	90.75	75	1
B1	Dominant	None	Retrieve	Collect	before	4	1	1	3	162.53	75	1
B1	Dominant	None	Retrieve	Collect	before	4	1	1	4	7.255	75	1
B1	Dominant	None	Retrieve	Collect	before	4	1	1	5	43.255	75	1
B1	Dominant	None	Retrieve	Collect	before	4	1	1	6	119.257	75	1
B1	Dominant	None	Retrieve	Collect	before	4	1	1	7	75.7775	75	1
B1	Dominant	None	Retrieve	Collect	before	4	1	2	1	104.73	75	2
B1	Dominant	None	Retrieve	Collect	before	4	1	2	2	54.5375	75	2
B1	Dominant	None	Retrieve	Collect	before	4	1	2	3	24.76	75	2
B1	Dominant	None	Retrieve	Collect	before	4	1	2	4	131.262	75	2
B1	Dominant	None	Retrieve	Collect	before	4	1	2	5	17.9425	75	2
B1	Dominant	None	Retrieve	Collect	before	4	1	2	6	63.53	75	2
B1	Dominant	None	Retrieve	Collect	before	4	1	2	7	38.0075	75	2
B1	Dominant	None	Retrieve	Collect	before	4	1	3	1	55	75	3
B1	Dominant	None	Retrieve	Collect	before	4	1	3	2	36.2	75	3
B1	Dominant	None	Retrieve	Collect	before	4	1	3	3	41.125	75	3
B1	Dominant	None	Retrieve	Collect	before	4	1	3	4	123.228	75	3
B1	Dominant	None	Retrieve	Collect	before	4	1	3	5	43.6725	75	3
B1	Dominant	None	Retrieve	Collect	before	4	1	3	6	28.0175	75	3
B1	Dominant	None	Retrieve	Collect	before	4	1	3	7	88.255	75	3
B1	Dominant	None	Retrieve	Collect	before	4	1	4	1	114.037	75	4
B1	Dominant	None	Retrieve	Collect	before	4	1	4	2	100.47	75	4
B1	Dominant	None	Retrieve	Collect	before	4	1	4	3	37.7475	75	4
B1	Dominant	None	Retrieve	Collect	before	4	1	4	4	55.0125	75	4
B1	Dominant	None	Retrieve	Collect	before	4	1	4	5	95.0525	75	4
B1	Dominant	None	Retrieve	Collect	before	4	1	4	6	90.5	75	4
B1	Dominant	None	Retrieve	Collect	before	4	1	4	7	78.79	75	4
B1	Dominant	None	Retrieve	Collect	before	4	1	5	1	109.013	75	5
B1	Dominant	None	Retrieve	Collect	before	4	1	5	2	41.6575	75	5
B1	Dominant	None	Retrieve	Collect	before	4	1	5	3	245.003	75	5
B1	Dominant	None	Retrieve	Collect	before	4	1	5	4	108.49	75	5
B1	Dominant	None	Retrieve	Collect	before	4	1	5	5	69.575	75	5
B1	Dominant	None	Retrieve	Collect	before	4	1	5	6	118.81	75	5
B1	Dominant	None	Retrieve	Collect	before	4	1	5	7	96.5025	75	5
B1	Dominant	None	Retrieve	Collect	before	4	2	1	1	155.9	75	6
B1	Dominant	None	Retrieve	Collect	before	4	2	1	2	185.255	75	6
B1	Dominant	None	Retrieve	Collect	before	4	2	1	3	89.28	75	6
B1	Dominant	None	Retrieve	Collect	before	4	2	1	4	42	75	6
B1	Dominant	None	Retrieve	Collect	before	4	2	1	5	57.0225	75	6
B1	Dominant	None	Retrieve	Collect	before	4	2	1	6	78.59	75	6
B1	Dominant	None	Retrieve	Collect	before	4	2	1	7	123.54	75	6
B1	Dominant	None	Retrieve	Collect	before	4	2	2	1	113.778	75	7
B1	Dominant	None	Retrieve	Collect	before	4	2	2	2	103.868	75	7
B1	Dominant	None	Retrieve	Collect	before	4	2	2	3	58.355	75	7
B1	Dominant	None	Retrieve	Collect	before	4	2	2	4	99.525	75	7
B1	Dominant	None	Retrieve	Collect	before	4	2	2	5	111.228	75	7
B1	Dominant	None	Retrieve	Collect	before	4	2	2	6	250.998	75	7
B1	Dominant	None	Retrieve	Collect	before	4	2	2	7	64.275	75	7
B1	Dominant	None	Retrieve	Collect	before	4	2	3	1	106.287	75	8
B1	Dominant	None	Retrieve	Collect	before	4	2	3	2	83.0075	75	8
B1	Dominant	None	Retrieve	Collect	before	4	2	3	3	70.975	75	8
B1	Dominant	None	Retrieve	Collect	before	4	2	3	4	22.25	75	8
B1	Dominant	None	Retrieve	Collect	before	4	2	3	5	124.26	75	8
B1	Dominant	None	Retrieve	Collect	before	4	2	3	6	56.7475	75	8
B1	Dominant	None	Retrieve	Collect	before	4	2	3	7	258.948	75	8
B1	Dominant	None	Retrieve	Collect	before	4	2	4	1	51.0075	75	9
B1	Dominant	None	Retrieve	Collect	before	4	2	4	2	115.925	75	9
B1	Dominant	None	Retrieve	Collect	before	4	2	4	3	269.998	75	9
B1	Dominant	None	Retrieve	Collect	before	4	2	4	4	43.775	75	9
B1	Dominant	None	Retrieve	Collect	before	4	2	4	5	81	75	9
B1	Dominant	None	Retrieve	Collect	before	4	2	4	6	107.998	75	9
B1	Dominant	None	Retrieve	Collect	before	4	2	4	7	272.033	75	9
B1	Dominant	None	Retrieve	Collect	before	4	2	5	1	49.2975	75	10
B1	Dominant	None	Retrieve	Collect	before	4	2	5	2	43.05	75	10
B1	Dominant	None	Retrieve	Collect	before	4	2	5	3	129.512	75	10
B1	Dominant	None	Retrieve	Collect	before	4	2	5	4	68.525	75	10
B1	Dominant	None	Retrieve	Collect	before	4	2	5	5	84.05	75	10
B1	Dominant	None	Retrieve	Collect	before	4	2	5	6	113.472	75	10
B1	Dominant	None	Retrieve	Collect	before	4	2	5	7	134.76	75	10
B1	Dominant	None	Retrieve	Collect	before	4	3	1	1	84.94	75	11
B1	Dominant	None	Retrieve	Collect	before	4	3	1	2	17.485	75	11
B1	Dominant	None	Retrieve	Collect	before	4	3	1	3	51.4725	75	11
B1	Dominant	None	Retrieve	Collect	before	4	3	1	4	50.85	75	11
B1	Dominant	None	Retrieve	Collect	before	4	3	1	5	10.275	75	11
B1	Dominant	None	Retrieve	Collect	before	4	3	1	6	9	75	11
B1	Dominant	None	Retrieve	Collect	before	4	3	1	7	181.79	75	11
B1	Dominant	None	Retrieve	Collect	before	4	3	2	1	146.965	75	12
B1	Dominant	None	Retrieve	Collect	before	4	3	2	2	15.225	75	12
B1	Dominant	None	Retrieve	Collect	before	4	3	2	3	74.285	75	12
B1	Dominant	None	Retrieve	Collect	before	4	3	2	4	70.775	75	12
B1	Dominant	None	Retrieve	Collect	before	4	3	2	5	132.657	75	12
B1	Dominant	None	Retrieve	Collect	before	4	3	2	6	226.025	75	12
B1	Dominant	None	Retrieve	Collect	before	4	3	2	7	0.2975	75	12
B1	Dominant	None	Retrieve	Collect	before	4	3	3	1	7.5025	75	13
B1	Dominant	None	Retrieve	Collect	before	4	3	3	2	1.7475	75	13
B1	Dominant	None	Retrieve	Collect	before	4	3	3	3	220.97	75	13
B1	Dominant	None	Retrieve	Collect	before	4	3	3	4	5	75	13
B1	Dominant	None	Retrieve	Collect	before	4	3	3	5	24.995	75	13
B1	Dominant	None	Retrieve	Collect	before	4	3	3	6	93.925	75	13
B1	Dominant	None	Retrieve	Collect	before	4	3	3	7	56.7775	75	13
B1	Dominant	None	Retrieve	Collect	before	4	3	4	1	27.675	75	14
B1	Dominant	None	Retrieve	Collect	before	4	3	4	2	1.7475	75	14
B1	Dominant	None	Retrieve	Collect	before	4	3	4	3	26.2875	75	14
B1	Dominant	None	Retrieve	Collect	before	4	3	4	4	60.265	75	14
B1	Dominant	None	Retrieve	Collect	before	4	3	4	5	14.02	75	14
B1	Dominant	None	Retrieve	Collect	before	4	3	4	6	62.0075	75	14
B1	Dominant	None	Retrieve	Collect	before	4	3	4	7	35.2475	75	14
B1	Dominant	None	Retrieve	Collect	before	4	3	5	1	48.005	75	15
B1	Dominant	None	Retrieve	Collect	before	4	3	5	2	98.035	75	15
B1	Dominant	None	Retrieve	Collect	before	4	3	5	3	68.2425	75	15
B1	Dominant	None	Retrieve	Collect	before	4	3	5	4	56.725	75	15
B1	Dominant	None	Retrieve	Collect	before	4	3	5	5	33	75	15
B1	Dominant	None	Retrieve	Collect	before	4	3	5	6	111.853	75	15
B1	Dominant	None	Retrieve	Collect	before	4	3	5	7	98.575	75	15
B1	Dominant	None	Retrieve	Collect	before	4	4	1	1	50.6475	75	16
B1	Dominant	None	Retrieve	Collect	before	4	4	1	2	35.62	75	16
B1	Dominant	None	Retrieve	Collect	before	4	4	1	3	19.0225	75	16
B1	Dominant	None	Retrieve	Collect	before	4	4	1	4	55.4875	75	16
B1	Dominant	None	Retrieve	Collect	before	4	4	1	5	17.75	75	16
B1	Dominant	None	Retrieve	Collect	before	4	4	1	6	232.928	75	16
B1	Dominant	None	Retrieve	Collect	before	4	4	1	7	29.2475	75	16
B1	Dominant	None	Retrieve	Collect	before	4	4	2	1	104.15	75	17
B1	Dominant	None	Retrieve	Collect	before	4	4	2	2	286.098	75	17
B1	Dominant	None	Retrieve	Collect	before	4	4	2	3	92.1	75	17
B1	Dominant	None	Retrieve	Collect	before	4	4	2	4	179.77	75	17
B1	Dominant	None	Retrieve	Collect	before	4	4	2	5	50.075	75	17
B1	Dominant	None	Retrieve	Collect	before	4	4	2	6	142.24	75	17
B1	Dominant	None	Retrieve	Collect	before	4	4	2	7	1.025	75	17
B1	Dominant	None	Retrieve	Collect	before	4	4	3	1	248.998	75	18
B1	Dominant	None	Retrieve	Collect	before	4	4	3	2	168	75	18
B1	Dominant	None	Retrieve	Collect	before	4	4	3	3	149.38	75	18
B1	Dominant	None	Retrieve	Collect	before	4	4	3	4	222.985	75	18
B1	Dominant	None	Retrieve	Collect	before	4	4	3	5	206.015	75	18
B1	Dominant	None	Retrieve	Collect	before	4	4	3	6	195.675	75	18
B1	Dominant	None	Retrieve	Collect	before	4	4	3	7	55.9975	75	18
B1	Dominant	None	Retrieve	Collect	before	4	4	4	1	52.775	75	19
B1	Dominant	None	Retrieve	Collect	before	4	4	4	2	111.225	75	19
B1	Dominant	None	Retrieve	Collect	before	4	4	4	3	225	75	19
B1	Dominant	None	Retrieve	Collect	before	4	4	4	4	17.275	75	19
B1	Dominant	None	Retrieve	Collect	before	4	4	4	5	2.25	75	19
B1	Dominant	None	Retrieve	Collect	before	4	4	4	6	3.245	75	19
B1	Dominant	None	Retrieve	Collect	before	4	4	4	7	58.9775	75	19
B1	Dominant	None	Retrieve	Collect	before	4	4	5	1	196.748	75	20
B1	Dominant	None	Retrieve	Collect	before	4	4	5	2	157.748	75	20
B1	Dominant	None	Retrieve	Collect	before	4	4	5	3	190.75	75	20
B1	Dominant	None	Retrieve	Collect	before	4	4	5	4	101.51	75	20
B1	Dominant	None	Retrieve	Collect	before	4	4	5	5	158.755	75	20
B1	Dominant	None	Retrieve	Collect	before	4	4	5	6	95.4975	75	20
B1	Dominant	None	Retrieve	Collect	before	4	4	5	7	32.15	75	20
B1	Dominant	None	Retrieve	Collect	before	5	1	1	1	7.6	75	1
B1	Dominant	None	Retrieve	Collect	before	5	1	1	2	88.5	75	1
B1	Dominant	None	Retrieve	Collect	before	5	1	1	3	39.7725	75	1
B1	Dominant	None	Retrieve	Collect	before	5	1	1	4	67.55	75	1
B1	Dominant	None	Retrieve	Collect	before	5	1	1	5	53.0025	75	1
B1	Dominant	None	Retrieve	Collect	before	5	1	1	6	21.515	75	1
B1	Dominant	None	Retrieve	Collect	before	5	1	1	7	142.27	75	1
B1	Dominant	None	Retrieve	Collect	before	5	1	2	1	102.995	75	2
B1	Dominant	None	Retrieve	Collect	before	5	1	2	2	122.757	75	2
B1	Dominant	None	Retrieve	Collect	before	5	1	2	3	120.743	75	2
B1	Dominant	None	Retrieve	Collect	before	5	1	2	4	21.95	75	2
B1	Dominant	None	Retrieve	Collect	before	5	1	2	5	28.8025	75	2
B1	Dominant	None	Retrieve	Collect	before	5	1	2	6	36.51	75	2
B1	Dominant	None	Retrieve	Collect	before	5	1	2	7	122.543	75	2
B1	Dominant	None	Retrieve	Collect	before	5	1	3	1	45.5	75	3
B1	Dominant	None	Retrieve	Collect	before	5	1	3	2	5.25	75	3
B1	Dominant	None	Retrieve	Collect	before	5	1	3	3	54.9925	75	3
B1	Dominant	None	Retrieve	Collect	before	5	1	3	4	43.25	75	3
B1	Dominant	None	Retrieve	Collect	before	5	1	3	5	42.245	75	3
B1	Dominant	None	Retrieve	Collect	before	5	1	3	6	65.77	75	3
B1	Dominant	None	Retrieve	Collect	before	5	1	3	7	65.75	75	3
B1	Dominant	None	Retrieve	Collect	before	5	1	4	1	33.5225	75	4
B1	Dominant	None	Retrieve	Collect	before	5	1	4	2	34.2575	75	4
B1	Dominant	None	Retrieve	Collect	before	5	1	4	3	56.0025	75	4
B1	Dominant	None	Retrieve	Collect	before	5	1	4	4	12.775	75	4
B1	Dominant	None	Retrieve	Collect	before	5	1	4	5	48.7475	75	4
B1	Dominant	None	Retrieve	Collect	before	5	1	4	6	13.005	75	4
B1	Dominant	None	Retrieve	Collect	before	5	1	4	7	34	75	4
B1	Dominant	None	Retrieve	Collect	before	5	1	5	1	24.7625	75	5
B1	Dominant	None	Retrieve	Collect	before	5	1	5	2	35.7475	75	5
B1	Dominant	None	Retrieve	Collect	before	5	1	5	3	62.245	75	5
B1	Dominant	None	Retrieve	Collect	before	5	1	5	4	91.475	75	5
B1	Dominant	None	Retrieve	Collect	before	5	1	5	5	72.965	75	5
B1	Dominant	None	Retrieve	Collect	before	5	1	5	6	76.51	75	5
B1	Dominant	None	Retrieve	Collect	before	5	1	5	7	128.8	75	5
B1	Dominant	None	Retrieve	Collect	before	5	2	1	1	74.7875	75	6
B1	Dominant	None	Retrieve	Collect	before	5	2	1	2	59.515	75	6
B1	Dominant	None	Retrieve	Collect	before	5	2	1	3	75.7	75	6
B1	Dominant	None	Retrieve	Collect	before	5	2	1	4	1.175	75	6
B1	Dominant	None	Retrieve	Collect	before	5	2	1	5	93.3775	75	6
B1	Dominant	None	Retrieve	Collect	before	5	2	1	6	9.925	75	6
B1	Dominant	None	Retrieve	Collect	before	5	2	1	7	108.507	75	6
B1	Dominant	None	Retrieve	Collect	before	5	2	2	1	57.265	75	7
B1	Dominant	None	Retrieve	Collect	before	5	2	2	2	62.7675	75	7
B1	Dominant	None	Retrieve	Collect	before	5	2	2	3	107.998	75	7
B1	Dominant	None	Retrieve	Collect	before	5	2	2	4	62.325	75	7
B1	Dominant	None	Retrieve	Collect	before	5	2	2	5	102.243	75	7
B1	Dominant	None	Retrieve	Collect	before	5	2	2	6	108.998	75	7
B1	Dominant	None	Retrieve	Collect	before	5	2	2	7	117.75	75	7
B1	Dominant	None	Retrieve	Collect	before	5	2	3	1	37.5075	75	8
B1	Dominant	None	Retrieve	Collect	before	5	2	3	2	16.755	75	8
B1	Dominant	None	Retrieve	Collect	before	5	2	3	3	70.7375	75	8
B1	Dominant	None	Retrieve	Collect	before	5	2	3	4	77.05	75	8
B1	Dominant	None	Retrieve	Collect	before	5	2	3	5	53.475	75	8
B1	Dominant	None	Retrieve	Collect	before	5	2	3	6	97.69	75	8
B1	Dominant	None	Retrieve	Collect	before	5	2	3	7	69.695	75	8
B1	Dominant	None	Retrieve	Collect	before	5	2	4	1	53.375	75	9
B1	Dominant	None	Retrieve	Collect	before	5	2	4	2	101.695	75	9
B1	Dominant	None	Retrieve	Collect	before	5	2	4	3	91.35	75	9
B1	Dominant	None	Retrieve	Collect	before	5	2	4	4	67.025	75	9
B1	Dominant	None	Retrieve	Collect	before	5	2	4	5	50.275	75	9
B1	Dominant	None	Retrieve	Collect	before	5	2	4	6	137.037	75	9
B1	Dominant	None	Retrieve	Collect	before	5	2	4	7	106.308	75	9
B1	Dominant	None	Retrieve	Collect	before	5	2	5	1	47.975	75	10
B1	Dominant	None	Retrieve	Collect	before	5	2	5	2	46.25	75	10
B1	Dominant	None	Retrieve	Collect	before	5	2	5	3	133.748	75	10
B1	Dominant	None	Retrieve	Collect	before	5	2	5	4	70.25	75	10
B1	Dominant	None	Retrieve	Collect	before	5	2	5	5	74.625	75	10
B1	Dominant	None	Retrieve	Collect	before	5	2	5	6	72.4925	75	10
B1	Dominant	None	Retrieve	Collect	before	5	2	5	7	30.99	75	10
B1	Dominant	None	Retrieve	Collect	before	5	3	1	1	67.17	75	11
B1	Dominant	None	Retrieve	Collect	before	5	3	1	2	84.9925	75	11
B1	Dominant	None	Retrieve	Collect	before	5	3	1	3	3.55	75	11
B1	Dominant	None	Retrieve	Collect	before	5	3	1	4	0	75	11
B1	Dominant	None	Retrieve	Collect	before	5	3	1	5	25.475	75	11
B1	Dominant	None	Retrieve	Collect	before	5	3	1	6	99.7875	75	11
B1	Dominant	None	Retrieve	Collect	before	5	3	1	7	89.7175	75	11
B1	Dominant	None	Retrieve	Collect	before	5	3	2	1	82.175	75	12
B1	Dominant	None	Retrieve	Collect	before	5	3	2	2	83.515	75	12
B1	Dominant	None	Retrieve	Collect	before	5	3	2	3	93.075	75	12
B1	Dominant	None	Retrieve	Collect	before	5	3	2	4	44.725	75	12
B1	Dominant	None	Retrieve	Collect	before	5	3	2	5	60.25	75	12
B1	Dominant	None	Retrieve	Collect	before	5	3	2	6	92.5025	75	12
B1	Dominant	None	Retrieve	Collect	before	5	3	2	7	58.7525	75	12
B1	Dominant	None	Retrieve	Collect	before	5	3	3	1	85.75	75	13
B1	Dominant	None	Retrieve	Collect	before	5	3	3	2	91.25	75	13
B1	Dominant	None	Retrieve	Collect	before	5	3	3	3	91.75	75	13
B1	Dominant	None	Retrieve	Collect	before	5	3	3	4	36.5	75	13
B1	Dominant	None	Retrieve	Collect	before	5	3	3	5	21.45	75	13
B1	Dominant	None	Retrieve	Collect	before	5	3	3	6	211.782	75	13
B1	Dominant	None	Retrieve	Collect	before	5	3	3	7	108.013	75	13
B1	Dominant	None	Retrieve	Collect	before	5	3	4	1	83	75	14
B1	Dominant	None	Retrieve	Collect	before	5	3	4	2	82.9975	75	14
B1	Dominant	None	Retrieve	Collect	before	5	3	4	3	44.8625	75	14
B1	Dominant	None	Retrieve	Collect	before	5	3	4	4	32.725	75	14
B1	Dominant	None	Retrieve	Collect	before	5	3	4	5	75.47	75	14
B1	Dominant	None	Retrieve	Collect	before	5	3	4	6	286.687	75	14
B1	Dominant	None	Retrieve	Collect	before	5	3	4	7	118.44	75	14
B1	Dominant	None	Retrieve	Collect	before	5	3	5	1	25.49	75	15
B1	Dominant	None	Retrieve	Collect	before	5	3	5	2	60.495	75	15
B1	Dominant	None	Retrieve	Collect	before	5	3	5	3	74.51	75	15
B1	Dominant	None	Retrieve	Collect	before	5	3	5	4	117.75	75	15
B1	Dominant	None	Retrieve	Collect	before	5	3	5	5	116.248	75	15
B1	Dominant	None	Retrieve	Collect	before	5	3	5	6	79.295	75	15
B1	Dominant	None	Retrieve	Collect	before	5	3	5	7	65.755	75	15
B1	Dominant	None	Retrieve	Collect	before	5	4	1	1	107.787	75	16
B1	Dominant	None	Retrieve	Collect	before	5	4	1	2	108.013	75	16
B1	Dominant	None	Retrieve	Collect	before	5	4	1	3	168.282	75	16
B1	Dominant	None	Retrieve	Collect	before	5	4	1	4	80.525	75	16
B1	Dominant	None	Retrieve	Collect	before	5	4	1	5	42.75	75	16
B1	Dominant	None	Retrieve	Collect	before	5	4	1	6	84.84	75	16
B1	Dominant	None	Retrieve	Collect	before	5	4	1	7	107.99	75	16
B1	Dominant	None	Retrieve	Collect	before	5	4	2	1	37.225	75	17
B1	Dominant	None	Retrieve	Collect	before	5	4	2	2	41.5175	75	17
B1	Dominant	None	Retrieve	Collect	before	5	4	2	3	89.25	75	17
B1	Dominant	None	Retrieve	Collect	before	5	4	2	4	88.7075	75	17
B1	Dominant	None	Retrieve	Collect	before	5	4	2	5	69.205	75	17
B1	Dominant	None	Retrieve	Collect	before	5	4	2	6	51.975	75	17
B1	Dominant	None	Retrieve	Collect	before	5	4	2	7	6.5	75	17
B1	Dominant	None	Retrieve	Collect	before	5	4	3	1	50.2	75	18
B1	Dominant	None	Retrieve	Collect	before	5	4	3	2	62.735	75	18
B1	Dominant	None	Retrieve	Collect	before	5	4	3	3	76.7375	75	18
B1	Dominant	None	Retrieve	Collect	before	5	4	3	4	83.725	75	18
B1	Dominant	None	Retrieve	Collect	before	5	4	3	5	69.775	75	18
B1	Dominant	None	Retrieve	Collect	before	5	4	3	6	91.075	75	18
B1	Dominant	None	Retrieve	Collect	before	5	4	3	7	88.305	75	18
B1	Dominant	None	Retrieve	Collect	before	5	4	4	1	42.5	75	19
B1	Dominant	None	Retrieve	Collect	before	5	4	4	2	49.525	75	19
B1	Dominant	None	Retrieve	Collect	before	5	4	4	3	148.648	75	19
B1	Dominant	None	Retrieve	Collect	before	5	4	4	4	42.975	75	19
B1	Dominant	None	Retrieve	Collect	before	5	4	4	5	68.025	75	19
B1	Dominant	None	Retrieve	Collect	before	5	4	4	6	56.785	75	19
B1	Dominant	None	Retrieve	Collect	before	5	4	4	7	77.49	75	19
B1	Dominant	None	Retrieve	Collect	before	5	4	5	1	73.625	75	20
B1	Dominant	None	Retrieve	Collect	before	5	4	5	2	58.76	75	20
B1	Dominant	None	Retrieve	Collect	before	5	4	5	3	48.01	75	20
B1	Dominant	None	Retrieve	Collect	before	5	4	5	4	74.225	75	20
B1	Dominant	None	Retrieve	Collect	before	5	4	5	5	75.75	75	20
B1	Dominant	None	Retrieve	Collect	before	5	4	5	6	60.1825	75	20
B1	Dominant	None	Retrieve	Collect	before	5	4	5	7	102.493	75	20
B1	Dominant	None	Retrieve	Collect	before	6	1	1	1	4.8	75	1
B1	Dominant	None	Retrieve	Collect	before	6	1	1	2	15.7875	75	1
B1	Dominant	None	Retrieve	Collect	before	6	1	1	3	0.045	75	1
B1	Dominant	None	Retrieve	Collect	before	6	1	1	4	9.975	75	1
B1	Dominant	None	Retrieve	Collect	before	6	1	1	5	4.2425	75	1
B1	Dominant	None	Retrieve	Collect	before	6	1	1	6	17.7475	75	1
B1	Dominant	None	Retrieve	Collect	before	6	1	1	7	29.76	75	1
B1	Dominant	None	Retrieve	Collect	before	6	1	2	1	6.75	75	2
B1	Dominant	None	Retrieve	Collect	before	6	1	2	2	13.7625	75	2
B1	Dominant	None	Retrieve	Collect	before	6	1	2	3	18.8	75	2
B1	Dominant	None	Retrieve	Collect	before	6	1	2	4	23.4525	75	2
B1	Dominant	None	Retrieve	Collect	before	6	1	2	5	0.465	75	2
B1	Dominant	None	Retrieve	Collect	before	6	1	2	6	18.285	75	2
B1	Dominant	None	Retrieve	Collect	before	6	1	2	7	33.2525	75	2
B1	Dominant	None	Retrieve	Collect	before	6	1	3	1	8.875	75	3
B1	Dominant	None	Retrieve	Collect	before	6	1	3	2	10.5	75	3
B1	Dominant	None	Retrieve	Collect	before	6	1	3	3	15.9925	75	3
B1	Dominant	None	Retrieve	Collect	before	6	1	3	4	6.755	75	3
B1	Dominant	None	Retrieve	Collect	before	6	1	3	5	30.0125	75	3
B1	Dominant	None	Retrieve	Collect	before	6	1	3	6	29.51	75	3
B1	Dominant	None	Retrieve	Collect	before	6	1	3	7	26.27	75	3
B1	Dominant	None	Retrieve	Collect	before	6	1	4	1	5.25	75	4
B1	Dominant	None	Retrieve	Collect	before	6	1	4	2	3.325	75	4
B1	Dominant	None	Retrieve	Collect	before	6	1	4	3	30.505	75	4
B1	Dominant	None	Retrieve	Collect	before	6	1	4	4	21.005	75	4
B1	Dominant	None	Retrieve	Collect	before	6	1	4	5	25.8375	75	4
B1	Dominant	None	Retrieve	Collect	before	6	1	4	6	25.7525	75	4
B1	Dominant	None	Retrieve	Collect	before	6	1	4	7	36.5825	75	4
B1	Dominant	None	Retrieve	Collect	before	6	1	5	1	61.5	75	5
B1	Dominant	None	Retrieve	Collect	before	6	1	5	2	49	75	5
B1	Dominant	None	Retrieve	Collect	before	6	1	5	3	62	75	5
B1	Dominant	None	Retrieve	Collect	before	6	1	5	4	92.26	75	5
B1	Dominant	None	Retrieve	Collect	before	6	1	5	5	55.155	75	5
B1	Dominant	None	Retrieve	Collect	before	6	1	5	6	72.3275	75	5
B1	Dominant	None	Retrieve	Collect	before	6	1	5	7	152.86	75	5
B1	Dominant	None	Retrieve	Collect	before	6	2	1	1	24.075	75	6
B1	Dominant	None	Retrieve	Collect	before	6	2	1	2	2.475	75	6
B1	Dominant	None	Retrieve	Collect	before	6	2	1	3	35.25	75	6
B1	Dominant	None	Retrieve	Collect	before	6	2	1	4	7.005	75	6
B1	Dominant	None	Retrieve	Collect	before	6	2	1	5	9.0175	75	6
B1	Dominant	None	Retrieve	Collect	before	6	2	1	6	22.03	75	6
B1	Dominant	None	Retrieve	Collect	before	6	2	1	7	59.24	75	6
B1	Dominant	None	Retrieve	Collect	before	6	2	2	1	23.475	75	7
B1	Dominant	None	Retrieve	Collect	before	6	2	2	2	9.5	75	7
B1	Dominant	None	Retrieve	Collect	before	6	2	2	3	41.97	75	7
B1	Dominant	None	Retrieve	Collect	before	6	2	2	4	28.015	75	7
B1	Dominant	None	Retrieve	Collect	before	6	2	2	5	7.2775	75	7
B1	Dominant	None	Retrieve	Collect	before	6	2	2	6	115.495	75	7
B1	Dominant	None	Retrieve	Collect	before	6	2	2	7	48.2575	75	7
B1	Dominant	None	Retrieve	Collect	before	6	2	3	1	21.5	75	8
B1	Dominant	None	Retrieve	Collect	before	6	2	3	2	21.675	75	8
B1	Dominant	None	Retrieve	Collect	before	6	2	3	3	16	75	8
B1	Dominant	None	Retrieve	Collect	before	6	2	3	4	42.005	75	8
B1	Dominant	None	Retrieve	Collect	before	6	2	3	5	16.9775	75	8
B1	Dominant	None	Retrieve	Collect	before	6	2	3	6	42.755	75	8
B1	Dominant	None	Retrieve	Collect	before	6	2	3	7	46.7375	75	8
B1	Dominant	None	Retrieve	Collect	before	6	2	4	1	0.2	75	9
B1	Dominant	None	Retrieve	Collect	before	6	2	4	2	26.25	75	9
B1	Dominant	None	Retrieve	Collect	before	6	2	4	3	36.755	75	9
B1	Dominant	None	Retrieve	Collect	before	6	2	4	4	40.4725	75	9
B1	Dominant	None	Retrieve	Collect	before	6	2	4	5	46.7975	75	9
B1	Dominant	None	Retrieve	Collect	before	6	2	4	6	27.4925	75	9
B1	Dominant	None	Retrieve	Collect	before	6	2	4	7	22.525	75	9
B1	Dominant	None	Retrieve	Collect	before	6	2	5	1	27.875	75	10
B1	Dominant	None	Retrieve	Collect	before	6	2	5	2	6.75	75	10
B1	Dominant	None	Retrieve	Collect	before	6	2	5	3	45.275	75	10
B1	Dominant	None	Retrieve	Collect	before	6	2	5	4	6.25	75	10
B1	Dominant	None	Retrieve	Collect	before	6	2	5	5	48.7175	75	10
B1	Dominant	None	Retrieve	Collect	before	6	2	5	6	11.4925	75	10
B1	Dominant	None	Retrieve	Collect	before	6	2	5	7	39.47	75	10
B1	Dominant	None	Retrieve	Collect	before	6	3	1	1	12	75	11
B1	Dominant	None	Retrieve	Collect	before	6	3	1	2	31	75	11
B1	Dominant	None	Retrieve	Collect	before	6	3	1	3	45.135	75	11
B1	Dominant	None	Retrieve	Collect	before	6	3	1	4	0.235	75	11
B1	Dominant	None	Retrieve	Collect	before	6	3	1	5	23.765	75	11
B1	Dominant	None	Retrieve	Collect	before	6	3	1	6	43.775	75	11
B1	Dominant	None	Retrieve	Collect	before	6	3	1	7	12.49	75	11
B1	Dominant	None	Retrieve	Collect	before	6	3	2	1	15.75	75	12
B1	Dominant	None	Retrieve	Collect	before	6	3	2	2	6.725	75	12
B1	Dominant	None	Retrieve	Collect	before	6	3	2	3	44.0075	75	12
B1	Dominant	None	Retrieve	Collect	before	6	3	2	4	1.75	75	12
B1	Dominant	None	Retrieve	Collect	before	6	3	2	5	3.455	75	12
B1	Dominant	None	Retrieve	Collect	before	6	3	2	6	12.7275	75	12
B1	Dominant	None	Retrieve	Collect	before	6	3	2	7	73.5	75	12
B1	Dominant	None	Retrieve	Collect	before	6	3	3	1	33.75	75	13
B1	Dominant	None	Retrieve	Collect	before	6	3	3	2	10	75	13
B1	Dominant	None	Retrieve	Collect	before	6	3	3	3	24.75	75	13
B1	Dominant	None	Retrieve	Collect	before	6	3	3	4	39.77	75	13
B1	Dominant	None	Retrieve	Collect	before	6	3	3	5	52.5725	75	13
B1	Dominant	None	Retrieve	Collect	before	6	3	3	6	50.2225	75	13
B1	Dominant	None	Retrieve	Collect	before	6	3	3	7	38.7775	75	13
B1	Dominant	None	Retrieve	Collect	before	6	3	4	1	10.75	75	14
B1	Dominant	None	Retrieve	Collect	before	6	3	4	2	10.4875	75	14
B1	Dominant	None	Retrieve	Collect	before	6	3	4	3	14.2525	75	14
B1	Dominant	None	Retrieve	Collect	before	6	3	4	4	2.9525	75	14
B1	Dominant	None	Retrieve	Collect	before	6	3	4	5	1.8825	75	14
B1	Dominant	None	Retrieve	Collect	before	6	3	4	6	33.455	75	14
B1	Dominant	None	Retrieve	Collect	before	6	3	4	7	34.99	75	14
B1	Dominant	None	Retrieve	Collect	before	6	3	5	1	38.8	75	15
B1	Dominant	None	Retrieve	Collect	before	6	3	5	2	31.025	75	15
B1	Dominant	None	Retrieve	Collect	before	6	3	5	3	13.785	75	15
B1	Dominant	None	Retrieve	Collect	before	6	3	5	4	12.9875	75	15
B1	Dominant	None	Retrieve	Collect	before	6	3	5	5	41.49	75	15
B1	Dominant	None	Retrieve	Collect	before	6	3	5	6	32.92	75	15
B1	Dominant	None	Retrieve	Collect	before	6	3	5	7	35.49	75	15
B1	Dominant	None	Retrieve	Collect	before	6	4	1	1	14	75	16
B1	Dominant	None	Retrieve	Collect	before	6	4	1	2	10	75	16
B1	Dominant	None	Retrieve	Collect	before	6	4	1	3	11.525	75	16
B1	Dominant	None	Retrieve	Collect	before	6	4	1	4	67.7075	75	16
B1	Dominant	None	Retrieve	Collect	before	6	4	1	5	12.2875	75	16
B1	Dominant	None	Retrieve	Collect	before	6	4	1	6	39.135	75	16
B1	Dominant	None	Retrieve	Collect	before	6	4	1	7	48.845	75	16
B1	Dominant	None	Retrieve	Collect	before	6	4	2	1	16.825	75	17
B1	Dominant	None	Retrieve	Collect	before	6	4	2	2	30	75	17
B1	Dominant	None	Retrieve	Collect	before	6	4	2	3	44.11	75	17
B1	Dominant	None	Retrieve	Collect	before	6	4	2	4	45.21	75	17
B1	Dominant	None	Retrieve	Collect	before	6	4	2	5	14.2225	75	17
B1	Dominant	None	Retrieve	Collect	before	6	4	2	6	63.735	75	17
B1	Dominant	None	Retrieve	Collect	before	6	4	2	7	36.35	75	17
B1	Dominant	None	Retrieve	Collect	before	6	4	3	1	38.075	75	18
B1	Dominant	None	Retrieve	Collect	before	6	4	3	2	13.0025	75	18
B1	Dominant	None	Retrieve	Collect	before	6	4	3	3	49.4675	75	18
B1	Dominant	None	Retrieve	Collect	before	6	4	3	4	8.705	75	18
B1	Dominant	None	Retrieve	Collect	before	6	4	3	5	30.3325	75	18
B1	Dominant	None	Retrieve	Collect	before	6	4	3	6	43.4525	75	18
B1	Dominant	None	Retrieve	Collect	before	6	4	3	7	9.4875	75	18
B1	Dominant	None	Retrieve	Collect	before	6	4	4	1	14.175	75	19
B1	Dominant	None	Retrieve	Collect	before	6	4	4	2	14.275	75	19
B1	Dominant	None	Retrieve	Collect	before	6	4	4	3	71	75	19
B1	Dominant	None	Retrieve	Collect	before	6	4	4	4	3.6025	75	19
B1	Dominant	None	Retrieve	Collect	before	6	4	4	5	76.765	75	19
B1	Dominant	None	Retrieve	Collect	before	6	4	4	6	46.4325	75	19
B1	Dominant	None	Retrieve	Collect	before	6	4	4	7	67.6925	75	19
B1	Dominant	None	Retrieve	Collect	before	6	4	5	1	51.775	75	20
B1	Dominant	None	Retrieve	Collect	before	6	4	5	2	50.25	75	20
B1	Dominant	None	Retrieve	Collect	before	6	4	5	3	51.97	75	20
B1	Dominant	None	Retrieve	Collect	before	6	4	5	4	27.02	75	20
B1	Dominant	None	Retrieve	Collect	before	6	4	5	5	12.45	75	20
B1	Dominant	None	Retrieve	Collect	before	6	4	5	6	61.99	75	20
B1	Dominant	None	Retrieve	Collect	before	6	4	5	7	56.5075	75	20
B1	Dominant	None	Retrieve	Collect	before	1	1	1	1	32.25	50	1
B1	Dominant	None	Retrieve	Collect	before	1	1	1	2	49.5	50	1
B1	Dominant	None	Retrieve	Collect	before	1	1	1	3	309.973	50	1
B1	Dominant	None	Retrieve	Collect	before	1	1	1	4	130.697	50	1
B1	Dominant	None	Retrieve	Collect	before	1	1	1	5	91.9625	50	1
B1	Dominant	None	Retrieve	Collect	before	1	1	1	6	72.5	50	1
B1	Dominant	None	Retrieve	Collect	before	1	1	1	7	82.4875	50	1
B1	Dominant	None	Retrieve	Collect	before	1	1	2	1	40	50	2
B1	Dominant	None	Retrieve	Collect	before	1	1	2	2	317.998	50	2
B1	Dominant	None	Retrieve	Collect	before	1	1	2	3	58.74	50	2
B1	Dominant	None	Retrieve	Collect	before	1	1	2	4	214.51	50	2
B1	Dominant	None	Retrieve	Collect	before	1	1	2	5	319.973	50	2
B1	Dominant	None	Retrieve	Collect	before	1	1	2	6	77.4275	50	2
B1	Dominant	None	Retrieve	Collect	before	1	1	2	7	97.31	50	2
B1	Dominant	None	Retrieve	Collect	before	1	1	3	1	44.425	50	3
B1	Dominant	None	Retrieve	Collect	before	1	1	3	2	57.525	50	3
B1	Dominant	None	Retrieve	Collect	before	1	1	3	3	311.973	50	3
B1	Dominant	None	Retrieve	Collect	before	1	1	3	4	308.998	50	3
B1	Dominant	None	Retrieve	Collect	before	1	1	3	5	304.123	50	3
B1	Dominant	None	Retrieve	Collect	before	1	1	3	6	20.5	50	3
B1	Dominant	None	Retrieve	Collect	before	1	1	3	7	87.26	50	3
B1	Dominant	None	Retrieve	Collect	before	1	1	4	1	32.25	50	4
B1	Dominant	None	Retrieve	Collect	before	1	1	4	2	313.973	50	4
B1	Dominant	None	Retrieve	Collect	before	1	1	4	3	80.485	50	4
B1	Dominant	None	Retrieve	Collect	before	1	1	4	4	160.69	50	4
B1	Dominant	None	Retrieve	Collect	before	1	1	4	5	310.04	50	4
B1	Dominant	None	Retrieve	Collect	before	1	1	4	6	109.79	50	4
B1	Dominant	None	Retrieve	Collect	before	1	1	4	7	306.848	50	4
B1	Dominant	None	Retrieve	Collect	before	1	1	5	1	22.725	50	5
B1	Dominant	None	Retrieve	Collect	before	1	1	5	2	86.76	50	5
B1	Dominant	None	Retrieve	Collect	before	1	1	5	3	68.2575	50	5
B1	Dominant	None	Retrieve	Collect	before	1	1	5	4	88.3	50	5
B1	Dominant	None	Retrieve	Collect	before	1	1	5	5	122.745	50	5
B1	Dominant	None	Retrieve	Collect	before	1	1	5	6	107.483	50	5
B1	Dominant	None	Retrieve	Collect	before	1	1	5	7	328.52	50	5
B1	Dominant	None	Retrieve	Collect	before	1	2	1	1	77.7625	50	6
B1	Dominant	None	Retrieve	Collect	before	1	2	1	2	78.7475	50	6
B1	Dominant	None	Retrieve	Collect	before	1	2	1	3	69.2	50	6
B1	Dominant	None	Retrieve	Collect	before	1	2	1	4	48.83	50	6
B1	Dominant	None	Retrieve	Collect	before	1	2	1	5	83.0375	50	6
B1	Dominant	None	Retrieve	Collect	before	1	2	1	6	87.72	50	6
B1	Dominant	None	Retrieve	Collect	before	1	2	1	7	54.625	50	6
B1	Dominant	None	Retrieve	Collect	before	1	2	2	1	112	50	7
B1	Dominant	None	Retrieve	Collect	before	1	2	2	2	85.5225	50	7
B1	Dominant	None	Retrieve	Collect	before	1	2	2	3	54.05	50	7
B1	Dominant	None	Retrieve	Collect	before	1	2	2	4	73.0225	50	7
B1	Dominant	None	Retrieve	Collect	before	1	2	2	5	117.535	50	7
B1	Dominant	None	Retrieve	Collect	before	1	2	2	6	117.978	50	7
B1	Dominant	None	Retrieve	Collect	before	1	2	2	7	105.683	50	7
B1	Dominant	None	Retrieve	Collect	before	1	2	3	1	74.525	50	8
B1	Dominant	None	Retrieve	Collect	before	1	2	3	2	61.255	50	8
B1	Dominant	None	Retrieve	Collect	before	1	2	3	3	82.2025	50	8
B1	Dominant	None	Retrieve	Collect	before	1	2	3	4	77.76	50	8
B1	Dominant	None	Retrieve	Collect	before	1	2	3	5	23.0075	50	8
B1	Dominant	None	Retrieve	Collect	before	1	2	3	6	56.845	50	8
B1	Dominant	None	Retrieve	Collect	before	1	2	3	7	40.7475	50	8
B1	Dominant	None	Retrieve	Collect	before	1	2	4	1	25.775	50	9
B1	Dominant	None	Retrieve	Collect	before	1	2	4	2	142.225	50	9
B1	Dominant	None	Retrieve	Collect	before	1	2	4	3	70.275	50	9
B1	Dominant	None	Retrieve	Collect	before	1	2	4	4	27.8975	50	9
B1	Dominant	None	Retrieve	Collect	before	1	2	4	5	28.73	50	9
B1	Dominant	None	Retrieve	Collect	before	1	2	4	6	50.7625	50	9
B1	Dominant	None	Retrieve	Collect	before	1	2	4	7	228.715	50	9
B1	Dominant	None	Retrieve	Collect	before	1	2	5	1	25.4	50	10
B1	Dominant	None	Retrieve	Collect	before	1	2	5	2	46.6275	50	10
B1	Dominant	None	Retrieve	Collect	before	1	2	5	3	288.998	50	10
B1	Dominant	None	Retrieve	Collect	before	1	2	5	4	121.68	50	10
B1	Dominant	None	Retrieve	Collect	before	1	2	5	5	42.9625	50	10
B1	Dominant	None	Retrieve	Collect	before	1	2	5	6	65.3125	50	10
B1	Dominant	None	Retrieve	Collect	before	1	2	5	7	21.3475	50	10
B1	Dominant	None	Retrieve	Collect	before	1	3	1	1	54	50	11
B1	Dominant	None	Retrieve	Collect	before	1	3	1	2	34.775	50	11
B1	Dominant	None	Retrieve	Collect	before	1	3	1	3	10.775	50	11
B1	Dominant	None	Retrieve	Collect	before	1	3	1	4	43.495	50	11
B1	Dominant	None	Retrieve	Collect	before	1	3	1	5	74.255	50	11
B1	Dominant	None	Retrieve	Collect	before	1	3	1	6	2.74	50	11
B1	Dominant	None	Retrieve	Collect	before	1	3	1	7	42.73	50	11
B1	Dominant	None	Retrieve	Collect	before	1	3	2	1	21.8	50	12
B1	Dominant	None	Retrieve	Collect	before	1	3	2	2	51.2425	50	12
B1	Dominant	None	Retrieve	Collect	before	1	3	2	3	87.01	50	12
B1	Dominant	None	Retrieve	Collect	before	1	3	2	4	11.2925	50	12
B1	Dominant	None	Retrieve	Collect	before	1	3	2	5	48.965	50	12
B1	Dominant	None	Retrieve	Collect	before	1	3	2	6	12.25	50	12
B1	Dominant	None	Retrieve	Collect	before	1	3	2	7	36.6175	50	12
B1	Dominant	None	Retrieve	Collect	before	1	3	3	1	70.5325	50	13
B1	Dominant	None	Retrieve	Collect	before	1	3	3	2	57.475	50	13
B1	Dominant	None	Retrieve	Collect	before	1	3	3	3	75.3	50	13
B1	Dominant	None	Retrieve	Collect	before	1	3	3	4	34.28	50	13
B1	Dominant	None	Retrieve	Collect	before	1	3	3	5	45.7725	50	13
B1	Dominant	None	Retrieve	Collect	before	1	3	3	6	37.5075	50	13
B1	Dominant	None	Retrieve	Collect	before	1	3	3	7	22.5225	50	13
B1	Dominant	None	Retrieve	Collect	before	1	3	4	1	48	50	14
B1	Dominant	None	Retrieve	Collect	before	1	3	4	2	51.245	50	14
B1	Dominant	None	Retrieve	Collect	before	1	3	4	3	293.998	50	14
B1	Dominant	None	Retrieve	Collect	before	1	3	4	4	25.2775	50	14
B1	Dominant	None	Retrieve	Collect	before	1	3	4	5	81.7775	50	14
B1	Dominant	None	Retrieve	Collect	before	1	3	4	6	245.008	50	14
B1	Dominant	None	Retrieve	Collect	before	1	3	4	7	5.245	50	14
B1	Dominant	None	Retrieve	Collect	before	1	3	5	1	50.45	50	15
B1	Dominant	None	Retrieve	Collect	before	1	3	5	2	10.525	50	15
B1	Dominant	None	Retrieve	Collect	before	1	3	5	3	60.46	50	15
B1	Dominant	None	Retrieve	Collect	before	1	3	5	4	7.7	50	15
B1	Dominant	None	Retrieve	Collect	before	1	3	5	5	259.998	50	15
B1	Dominant	None	Retrieve	Collect	before	1	3	5	6	9.74	50	15
B1	Dominant	None	Retrieve	Collect	before	1	3	5	7	32.755	50	15
B1	Dominant	None	Retrieve	Collect	before	1	4	1	1	74.24	50	16
B1	Dominant	None	Retrieve	Collect	before	1	4	1	2	19.7475	50	16
B1	Dominant	None	Retrieve	Collect	before	1	4	1	3	262.998	50	16
B1	Dominant	None	Retrieve	Collect	before	1	4	1	4	46.2075	50	16
B1	Dominant	None	Retrieve	Collect	before	1	4	1	5	24.29	50	16
B1	Dominant	None	Retrieve	Collect	before	1	4	1	6	167.347	50	16
B1	Dominant	None	Retrieve	Collect	before	1	4	1	7	25.47	50	16
B1	Dominant	None	Retrieve	Collect	before	1	4	2	1	40.1	50	17
B1	Dominant	None	Retrieve	Collect	before	1	4	2	2	25.505	50	17
B1	Dominant	None	Retrieve	Collect	before	1	4	2	3	280.998	50	17
B1	Dominant	None	Retrieve	Collect	before	1	4	2	4	268.973	50	17
B1	Dominant	None	Retrieve	Collect	before	1	4	2	5	130.61	50	17
B1	Dominant	None	Retrieve	Collect	before	1	4	2	6	45.13	50	17
B1	Dominant	None	Retrieve	Collect	before	1	4	2	7	111.757	50	17
B1	Dominant	None	Retrieve	Collect	before	1	4	3	1	78.9075	50	18
B1	Dominant	None	Retrieve	Collect	before	1	4	3	2	51.245	50	18
B1	Dominant	None	Retrieve	Collect	before	1	4	3	3	43.2525	50	18
B1	Dominant	None	Retrieve	Collect	before	1	4	3	4	22.5025	50	18
B1	Dominant	None	Retrieve	Collect	before	1	4	3	5	279.023	50	18
B1	Dominant	None	Retrieve	Collect	before	1	4	3	6	121.517	50	18
B1	Dominant	None	Retrieve	Collect	before	1	4	3	7	56.78	50	18
B1	Dominant	None	Retrieve	Collect	before	1	4	4	1	75.25	50	19
B1	Dominant	None	Retrieve	Collect	before	1	4	4	2	191.51	50	19
B1	Dominant	None	Retrieve	Collect	before	1	4	4	3	297.948	50	19
B1	Dominant	None	Retrieve	Collect	before	1	4	4	4	23.8575	50	19
B1	Dominant	None	Retrieve	Collect	before	1	4	4	5	144.51	50	19
B1	Dominant	None	Retrieve	Collect	before	1	4	4	6	285.998	50	19
B1	Dominant	None	Retrieve	Collect	before	1	4	4	7	55.715	50	19
B1	Dominant	None	Retrieve	Collect	before	1	4	5	1	57.475	50	20
B1	Dominant	None	Retrieve	Collect	before	1	4	5	2	24.5	50	20
B1	Dominant	None	Retrieve	Collect	before	1	4	5	3	47.98	50	20
B1	Dominant	None	Retrieve	Collect	before	1	4	5	4	46.495	50	20
B1	Dominant	None	Retrieve	Collect	before	1	4	5	5	36.745	50	20
B1	Dominant	None	Retrieve	Collect	before	1	4	5	6	21.36	50	20
B1	Dominant	None	Retrieve	Collect	before	1	4	5	7	216.235	50	20
B1	Dominant	None	Retrieve	Collect	before	2	1	1	1	185.25	50	1
B1	Dominant	None	Retrieve	Collect	before	2	1	1	2	16.7475	50	1
B1	Dominant	None	Retrieve	Collect	before	2	1	1	3	40.5	50	1
B1	Dominant	None	Retrieve	Collect	before	2	1	1	4	3.75	50	1
B1	Dominant	None	Retrieve	Collect	before	2	1	1	5	36.73	50	1
B1	Dominant	None	Retrieve	Collect	before	2	1	1	6	184.2	50	1
B1	Dominant	None	Retrieve	Collect	before	2	1	1	7	30.7775	50	1
B1	Dominant	None	Retrieve	Collect	before	2	1	2	1	34.3	50	2
B1	Dominant	None	Retrieve	Collect	before	2	1	2	2	12.025	50	2
B1	Dominant	None	Retrieve	Collect	before	2	1	2	3	22.2825	50	2
B1	Dominant	None	Retrieve	Collect	before	2	1	2	4	41.24	50	2
B1	Dominant	None	Retrieve	Collect	before	2	1	2	5	30.95	50	2
B1	Dominant	None	Retrieve	Collect	before	2	1	2	6	270.948	50	2
B1	Dominant	None	Retrieve	Collect	before	2	1	2	7	79.0075	50	2
B1	Dominant	None	Retrieve	Collect	before	2	1	3	1	77.2625	50	3
B1	Dominant	None	Retrieve	Collect	before	2	1	3	2	35.75	50	3
B1	Dominant	None	Retrieve	Collect	before	2	1	3	3	56.5125	50	3
B1	Dominant	None	Retrieve	Collect	before	2	1	3	4	64.025	50	3
B1	Dominant	None	Retrieve	Collect	before	2	1	3	5	4.45	50	3
B1	Dominant	None	Retrieve	Collect	before	2	1	3	6	32.9425	50	3
B1	Dominant	None	Retrieve	Collect	before	2	1	3	7	92.735	50	3
B1	Dominant	None	Retrieve	Collect	before	2	1	4	1	55.725	50	4
B1	Dominant	None	Retrieve	Collect	before	2	1	4	2	48.2575	50	4
B1	Dominant	None	Retrieve	Collect	before	2	1	4	3	7	50	4
B1	Dominant	None	Retrieve	Collect	before	2	1	4	4	7.25	50	4
B1	Dominant	None	Retrieve	Collect	before	2	1	4	5	50.5	50	4
B1	Dominant	None	Retrieve	Collect	before	2	1	4	6	100.002	50	4
B1	Dominant	None	Retrieve	Collect	before	2	1	4	7	60.4175	50	4
B1	Dominant	None	Retrieve	Collect	before	2	1	5	1	85.9975	50	5
B1	Dominant	None	Retrieve	Collect	before	2	1	5	2	53.285	50	5
B1	Dominant	None	Retrieve	Collect	before	2	1	5	3	51.105	50	5
B1	Dominant	None	Retrieve	Collect	before	2	1	5	4	22.05	50	5
B1	Dominant	None	Retrieve	Collect	before	2	1	5	5	53.275	50	5
B1	Dominant	None	Retrieve	Collect	before	2	1	5	6	57.2575	50	5
B1	Dominant	None	Retrieve	Collect	before	2	1	5	7	93.2625	50	5
B1	Dominant	None	Retrieve	Collect	before	2	2	1	1	43.475	50	6
B1	Dominant	None	Retrieve	Collect	before	2	2	1	2	41.3825	50	6
B1	Dominant	None	Retrieve	Collect	before	2	2	1	3	104.198	50	6
B1	Dominant	None	Retrieve	Collect	before	2	2	1	4	44.425	50	6
B1	Dominant	None	Retrieve	Collect	before	2	2	1	5	308.998	50	6
B1	Dominant	None	Retrieve	Collect	before	2	2	1	6	122.88	50	6
B1	Dominant	None	Retrieve	Collect	before	2	2	1	7	54.5075	50	6
B1	Dominant	None	Retrieve	Collect	before	2	2	2	1	61.05	50	7
B1	Dominant	None	Retrieve	Collect	before	2	2	2	2	22.225	50	7
B1	Dominant	None	Retrieve	Collect	before	2	2	2	3	83.7475	50	7
B1	Dominant	None	Retrieve	Collect	before	2	2	2	4	33.75	50	7
B1	Dominant	None	Retrieve	Collect	before	2	2	2	5	16.8	50	7
B1	Dominant	None	Retrieve	Collect	before	2	2	2	6	2.025	50	7
B1	Dominant	None	Retrieve	Collect	before	2	2	2	7	50	50	7
B1	Dominant	None	Retrieve	Collect	before	2	2	3	1	83.275	50	8
B1	Dominant	None	Retrieve	Collect	before	2	2	3	2	57.75	50	8
B1	Dominant	None	Retrieve	Collect	before	2	2	3	3	177.22	50	8
B1	Dominant	None	Retrieve	Collect	before	2	2	3	4	56.5	50	8
B1	Dominant	None	Retrieve	Collect	before	2	2	3	5	47	50	8
B1	Dominant	None	Retrieve	Collect	before	2	2	3	6	73.755	50	8
B1	Dominant	None	Retrieve	Collect	before	2	2	3	7	77.7475	50	8
B1	Dominant	None	Retrieve	Collect	before	2	2	4	1	291.848	50	9
B1	Dominant	None	Retrieve	Collect	before	2	2	4	2	64.495	50	9
B1	Dominant	None	Retrieve	Collect	before	2	2	4	3	110.21	50	9
B1	Dominant	None	Retrieve	Collect	before	2	2	4	4	78.025	50	9
B1	Dominant	None	Retrieve	Collect	before	2	2	4	5	78.7475	50	9
B1	Dominant	None	Retrieve	Collect	before	2	2	4	6	59.9875	50	9
B1	Dominant	None	Retrieve	Collect	before	2	2	4	7	4.5	50	9
B1	Dominant	None	Retrieve	Collect	before	2	2	5	1	26.475	50	10
B1	Dominant	None	Retrieve	Collect	before	2	2	5	2	23.695	50	10
B1	Dominant	None	Retrieve	Collect	before	2	2	5	3	38.25	50	10
B1	Dominant	None	Retrieve	Collect	before	2	2	5	4	59.2	50	10
B1	Dominant	None	Retrieve	Collect	before	2	2	5	5	43.0075	50	10
B1	Dominant	None	Retrieve	Collect	before	2	2	5	6	6.475	50	10
B1	Dominant	None	Retrieve	Collect	before	2	2	5	7	83.855	50	10
B1	Dominant	None	Retrieve	Collect	before	2	3	1	1	64.075	50	11
B1	Dominant	None	Retrieve	Collect	before	2	3	1	2	24.9975	50	11
B1	Dominant	None	Retrieve	Collect	before	2	3	1	3	19	50	11
B1	Dominant	None	Retrieve	Collect	before	2	3	1	4	40.275	50	11
B1	Dominant	None	Retrieve	Collect	before	2	3	1	5	12.525	50	11
B1	Dominant	None	Retrieve	Collect	before	2	3	1	6	106.28	50	11
B1	Dominant	None	Retrieve	Collect	before	2	3	1	7	46.51	50	11
B1	Dominant	None	Retrieve	Collect	before	2	3	2	1	212.775	50	12
B1	Dominant	None	Retrieve	Collect	before	2	3	2	2	10.625	50	12
B1	Dominant	None	Retrieve	Collect	before	2	3	2	3	85.0125	50	12
B1	Dominant	None	Retrieve	Collect	before	2	3	2	4	44.45	50	12
B1	Dominant	None	Retrieve	Collect	before	2	3	2	5	5.475	50	12
B1	Dominant	None	Retrieve	Collect	before	2	3	2	6	276.073	50	12
B1	Dominant	None	Retrieve	Collect	before	2	3	2	7	265.998	50	12
B1	Dominant	None	Retrieve	Collect	before	2	3	3	1	37.5	50	13
B1	Dominant	None	Retrieve	Collect	before	2	3	3	2	80.7625	50	13
B1	Dominant	None	Retrieve	Collect	before	2	3	3	3	261.998	50	13
B1	Dominant	None	Retrieve	Collect	before	2	3	3	4	13.775	50	13
B1	Dominant	None	Retrieve	Collect	before	2	3	3	5	21	50	13
B1	Dominant	None	Retrieve	Collect	before	2	3	3	6	0.3	50	13
B1	Dominant	None	Retrieve	Collect	before	2	3	3	7	88.5225	50	13
B1	Dominant	None	Retrieve	Collect	before	2	3	4	1	16.975	50	14
B1	Dominant	None	Retrieve	Collect	before	2	3	4	2	120.52	50	14
B1	Dominant	None	Retrieve	Collect	before	2	3	4	3	135.745	50	14
B1	Dominant	None	Retrieve	Collect	before	2	3	4	4	41.35	50	14
B1	Dominant	None	Retrieve	Collect	before	2	3	4	5	34.75	50	14
B1	Dominant	None	Retrieve	Collect	before	2	3	4	6	56.975	50	14
B1	Dominant	None	Retrieve	Collect	before	2	3	4	7	110.243	50	14
B1	Dominant	None	Retrieve	Collect	before	2	3	5	1	67.5	50	15
B1	Dominant	None	Retrieve	Collect	before	2	3	5	2	86.005	50	15
B1	Dominant	None	Retrieve	Collect	before	2	3	5	3	33.025	50	15
B1	Dominant	None	Retrieve	Collect	before	2	3	5	4	74.275	50	15
B1	Dominant	None	Retrieve	Collect	before	2	3	5	5	10.75	50	15
B1	Dominant	None	Retrieve	Collect	before	2	3	5	6	11.85	50	15
B1	Dominant	None	Retrieve	Collect	before	2	3	5	7	71.9925	50	15
B1	Dominant	None	Retrieve	Collect	before	2	4	1	1	60.755	50	16
B1	Dominant	None	Retrieve	Collect	before	2	4	1	2	118.287	50	16
B1	Dominant	None	Retrieve	Collect	before	2	4	1	3	77.98	50	16
B1	Dominant	None	Retrieve	Collect	before	2	4	1	4	56.5	50	16
B1	Dominant	None	Retrieve	Collect	before	2	4	1	5	12.75	50	16
B1	Dominant	None	Retrieve	Collect	before	2	4	1	6	39.475	50	16
B1	Dominant	None	Retrieve	Collect	before	2	4	1	7	30.2375	50	16
B1	Dominant	None	Retrieve	Collect	before	2	4	2	1	20.55	50	17
B1	Dominant	None	Retrieve	Collect	before	2	4	2	2	74.5525	50	17
B1	Dominant	None	Retrieve	Collect	before	2	4	2	3	93.4225	50	17
B1	Dominant	None	Retrieve	Collect	before	2	4	2	4	40.75	50	17
B1	Dominant	None	Retrieve	Collect	before	2	4	2	5	49.025	50	17
B1	Dominant	None	Retrieve	Collect	before	2	4	2	6	131.352	50	17
B1	Dominant	None	Retrieve	Collect	before	2	4	2	7	18.9425	50	17
B1	Dominant	None	Retrieve	Collect	before	2	4	3	1	16.325	50	18
B1	Dominant	None	Retrieve	Collect	before	2	4	3	2	193.502	50	18
B1	Dominant	None	Retrieve	Collect	before	2	4	3	3	93.1525	50	18
B1	Dominant	None	Retrieve	Collect	before	2	4	3	4	107.225	50	18
B1	Dominant	None	Retrieve	Collect	before	2	4	3	5	104.825	50	18
B1	Dominant	None	Retrieve	Collect	before	2	4	3	6	156.99	50	18
B1	Dominant	None	Retrieve	Collect	before	2	4	3	7	119.99	50	18
B1	Dominant	None	Retrieve	Collect	before	2	4	4	1	65.6	50	19
B1	Dominant	None	Retrieve	Collect	before	2	4	4	2	98.38	50	19
B1	Dominant	None	Retrieve	Collect	before	2	4	4	3	49.975	50	19
B1	Dominant	None	Retrieve	Collect	before	2	4	4	4	48.025	50	19
B1	Dominant	None	Retrieve	Collect	before	2	4	4	5	47.725	50	19
B1	Dominant	None	Retrieve	Collect	before	2	4	4	6	60.1575	50	19
B1	Dominant	None	Retrieve	Collect	before	2	4	4	7	96.5625	50	19
B1	Dominant	None	Retrieve	Collect	before	2	4	5	1	128.518	50	20
B1	Dominant	None	Retrieve	Collect	before	2	4	5	2	81.515	50	20
B1	Dominant	None	Retrieve	Collect	before	2	4	5	3	117.255	50	20
B1	Dominant	None	Retrieve	Collect	before	2	4	5	4	88.225	50	20
B1	Dominant	None	Retrieve	Collect	before	2	4	5	5	78.9625	50	20
B1	Dominant	None	Retrieve	Collect	before	2	4	5	6	75.25	50	20
B1	Dominant	None	Retrieve	Collect	before	2	4	5	7	100.745	50	20
B1	Dominant	None	Retrieve	Collect	before	3	1	1	1	54.875	50	1
B1	Dominant	None	Retrieve	Collect	before	3	1	1	2	54.7	50	1
B1	Dominant	None	Retrieve	Collect	before	3	1	1	3	101.75	50	1
B1	Dominant	None	Retrieve	Collect	before	3	1	1	4	85.9975	50	1
B1	Dominant	None	Retrieve	Collect	before	3	1	1	5	88.025	50	1
B1	Dominant	None	Retrieve	Collect	before	3	1	1	6	110.45	50	1
B1	Dominant	None	Retrieve	Collect	before	3	1	1	7	83.2575	50	1
B1	Dominant	None	Retrieve	Collect	before	3	1	2	1	35	50	2
B1	Dominant	None	Retrieve	Collect	before	3	1	2	2	84.7325	50	2
B1	Dominant	None	Retrieve	Collect	before	3	1	2	3	83.025	50	2
B1	Dominant	None	Retrieve	Collect	before	3	1	2	4	41	50	2
B1	Dominant	None	Retrieve	Collect	before	3	1	2	5	101.297	50	2
B1	Dominant	None	Retrieve	Collect	before	3	1	2	6	61.545	50	2
B1	Dominant	None	Retrieve	Collect	before	3	1	2	7	74.76	50	2
B1	Dominant	None	Retrieve	Collect	before	3	1	3	1	90.4	50	3
B1	Dominant	None	Retrieve	Collect	before	3	1	3	2	107.275	50	3
B1	Dominant	None	Retrieve	Collect	before	3	1	3	3	77	50	3
B1	Dominant	None	Retrieve	Collect	before	3	1	3	4	123.763	50	3
B1	Dominant	None	Retrieve	Collect	before	3	1	3	5	126.567	50	3
B1	Dominant	None	Retrieve	Collect	before	3	1	3	6	138.787	50	3
B1	Dominant	None	Retrieve	Collect	before	3	1	3	7	90.765	50	3
B1	Dominant	None	Retrieve	Collect	before	3	1	4	1	53.75	50	4
B1	Dominant	None	Retrieve	Collect	before	3	1	4	2	69.6825	50	4
B1	Dominant	None	Retrieve	Collect	before	3	1	4	3	57.75	50	4
B1	Dominant	None	Retrieve	Collect	before	3	1	4	4	67.2625	50	4
B1	Dominant	None	Retrieve	Collect	before	3	1	4	5	77.52	50	4
B1	Dominant	None	Retrieve	Collect	before	3	1	4	6	8.0925	50	4
B1	Dominant	None	Retrieve	Collect	before	3	1	4	7	62.51	50	4
B1	Dominant	None	Retrieve	Collect	before	3	1	5	1	25.525	50	5
B1	Dominant	None	Retrieve	Collect	before	3	1	5	2	49.75	50	5
B1	Dominant	None	Retrieve	Collect	before	3	1	5	3	42.25	50	5
B1	Dominant	None	Retrieve	Collect	before	3	1	5	4	83.9925	50	5
B1	Dominant	None	Retrieve	Collect	before	3	1	5	5	48.285	50	5
B1	Dominant	None	Retrieve	Collect	before	3	1	5	6	65.51	50	5
B1	Dominant	None	Retrieve	Collect	before	3	1	5	7	92.5	50	5
B1	Dominant	None	Retrieve	Collect	before	3	2	1	1	42.325	50	6
B1	Dominant	None	Retrieve	Collect	before	3	2	1	2	16.475	50	6
B1	Dominant	None	Retrieve	Collect	before	3	2	1	3	71	50	6
B1	Dominant	None	Retrieve	Collect	before	3	2	1	4	117.373	50	6
[truncated: 23,201 more rows]
