# Supplementary material for: Acute Loss of Tactile Input Leads to General Compensatory Changes in Eye–Hand Coordination during Object Manipulation
Source: eNeuro. 2025 Sep 25;12(9):ENEURO.0487-23.2025. doi: 10.1523/ENEURO.0487-23.2025 (PMC12494028; doi:10.1523/ENEURO.0487-23.2025)
Supplement: Extended Data — The file Code_and_Data.zip includes all code and data used to perform the analyses presented in this manuscript. The .R scripts contain the packages used and the filenames corresponding to the data and the structure of each model. Download Extended Data, ZIP file. [file eneuro-12-ENEURO.0487-23.2025-s014.zip › GazeIndex_LMM_table_ProgressBefore_RetrieveDeliver_exp1.xlsx]

## Sheet: Sheet1
Condition	Block	Hand	Drug	Phase	Action	Subject	Round	mmDifference	Progress	Series	Trials	Series_in_block
ControlPre	B1	Dominant	None	Retrieve	Deliver	1	1	91.5	100	1	1	1
ControlPre	B1	Dominant	None	Retrieve	Deliver	1	1	27.75	100	1	2	1
ControlPre	B1	Dominant	None	Retrieve	Deliver	1	1	8.025	100	1	3	1
ControlPre	B1	Dominant	None	Retrieve	Deliver	1	1	426.973	100	1	4	1
ControlPre	B1	Dominant	None	Retrieve	Deliver	1	1	395.948	100	1	5	1
ControlPre	B1	Dominant	None	Retrieve	Deliver	1	1	45.35	100	1	6	1
ControlPre	B1	Dominant	None	Retrieve	Deliver	1	1	29.025	100	1	7	1
ControlPre	B1	Dominant	None	Retrieve	Deliver	1	1	48.225	100	1	8	1
ControlPre	B1	Dominant	None	Retrieve	Deliver	1	1		100	2	1	2
ControlPre	B1	Dominant	None	Retrieve	Deliver	1	1	64	100	2	2	2
ControlPre	B1	Dominant	None	Retrieve	Deliver	1	1	382.022	100	2	3	2
ControlPre	B1	Dominant	None	Retrieve	Deliver	1	1	378.957	100	2	4	2
ControlPre	B1	Dominant	None	Retrieve	Deliver	1	1	174.148	100	2	5	2
ControlPre	B1	Dominant	None	Retrieve	Deliver	1	1	74	100	2	6	2
ControlPre	B1	Dominant	None	Retrieve	Deliver	1	1	393.596	100	2	7	2
ControlPre	B1	Dominant	None	Retrieve	Deliver	1	1	7.025	100	2	8	2
ControlPre	B1	Dominant	None	Retrieve	Deliver	1	1	75.25	100	3	1	3
ControlPre	B1	Dominant	None	Retrieve	Deliver	1	1	140.26	100	3	2	3
ControlPre	B1	Dominant	None	Retrieve	Deliver	1	1	91.5	100	3	3	3
ControlPre	B1	Dominant	None	Retrieve	Deliver	1	1	26.725	100	3	4	3
ControlPre	B1	Dominant	None	Retrieve	Deliver	1	1	65.525	100	3	5	3
ControlPre	B1	Dominant	None	Retrieve	Deliver	1	1	14.225	100	3	6	3
ControlPre	B1	Dominant	None	Retrieve	Deliver	1	1	12.975	100	3	7	3
ControlPre	B1	Dominant	None	Retrieve	Deliver	1	1	6.25	100	3	8	3
ControlPre	B1	Dominant	None	Retrieve	Deliver	1	1	85.25	100	4	1	4
ControlPre	B1	Dominant	None	Retrieve	Deliver	1	1	134.25	100	4	2	4
ControlPre	B1	Dominant	None	Retrieve	Deliver	1	1	391.998	100	4	3	4
ControlPre	B1	Dominant	None	Retrieve	Deliver	1	1	191.8	100	4	4	4
ControlPre	B1	Dominant	None	Retrieve	Deliver	1	1	396.603	100	4	5	4
ControlPre	B1	Dominant	None	Retrieve	Deliver	1	1	71.225	100	4	6	4
ControlPre	B1	Dominant	None	Retrieve	Deliver	1	1	9.55	100	4	7	4
ControlPre	B1	Dominant	None	Retrieve	Deliver	1	1	224.8	100	4	8	4
ControlPre	B1	Dominant	None	Retrieve	Deliver	1	1	65.9	100	5	1	5
ControlPre	B1	Dominant	None	Retrieve	Deliver	1	1	67.475	100	5	2	5
ControlPre	B1	Dominant	None	Retrieve	Deliver	1	1	12.725	100	5	3	5
ControlPre	B1	Dominant	None	Retrieve	Deliver	1	1	198.213	100	5	4	5
ControlPre	B1	Dominant	None	Retrieve	Deliver	1	1	12.5	100	5	5	5
ControlPre	B1	Dominant	None	Retrieve	Deliver	1	1	2.05	100	5	6	5
ControlPre	B1	Dominant	None	Retrieve	Deliver	1	1	73.25	100	5	7	5
ControlPre	B1	Dominant	None	Retrieve	Deliver	1	1	38.725	100	5	8	5
ControlPre	B1	Dominant	None	Retrieve	Deliver	1	2	5.45	100	1	1	6
ControlPre	B1	Dominant	None	Retrieve	Deliver	1	2	149.743	100	1	2	6
ControlPre	B1	Dominant	None	Retrieve	Deliver	1	2	368.312	100	1	3	6
ControlPre	B1	Dominant	None	Retrieve	Deliver	1	2	26.5	100	1	4	6
ControlPre	B1	Dominant	None	Retrieve	Deliver	1	2	30.45	100	1	5	6
ControlPre	B1	Dominant	None	Retrieve	Deliver	1	2	2.55	100	1	6	6
ControlPre	B1	Dominant	None	Retrieve	Deliver	1	2	8.75	100	1	7	6
ControlPre	B1	Dominant	None	Retrieve	Deliver	1	2	7.475	100	1	8	6
ControlPre	B1	Dominant	None	Retrieve	Deliver	1	2	86.6	100	2	1	7
ControlPre	B1	Dominant	None	Retrieve	Deliver	1	2	73.5	100	2	2	7
ControlPre	B1	Dominant	None	Retrieve	Deliver	1	2	9.525	100	2	3	7
ControlPre	B1	Dominant	None	Retrieve	Deliver	1	2	31	100	2	4	7
ControlPre	B1	Dominant	None	Retrieve	Deliver	1	2	25.75	100	2	5	7
ControlPre	B1	Dominant	None	Retrieve	Deliver	1	2	9.525	100	2	6	7
ControlPre	B1	Dominant	None	Retrieve	Deliver	1	2	14.75	100	2	7	7
ControlPre	B1	Dominant	None	Retrieve	Deliver	1	2	5.5	100	2	8	7
ControlPre	B1	Dominant	None	Retrieve	Deliver	1	2	42.05	100	3	1	8
ControlPre	B1	Dominant	None	Retrieve	Deliver	1	2	124.772	100	3	2	8
ControlPre	B1	Dominant	None	Retrieve	Deliver	1	2	148.015	100	3	3	8
ControlPre	B1	Dominant	None	Retrieve	Deliver	1	2	40.725	100	3	4	8
ControlPre	B1	Dominant	None	Retrieve	Deliver	1	2	10.25	100	3	5	8
ControlPre	B1	Dominant	None	Retrieve	Deliver	1	2	27.275	100	3	6	8
ControlPre	B1	Dominant	None	Retrieve	Deliver	1	2	102.8	100	3	7	8
ControlPre	B1	Dominant	None	Retrieve	Deliver	1	2	35.25	100	3	8	8
ControlPre	B1	Dominant	None	Retrieve	Deliver	1	2	23.275	100	4	1	9
ControlPre	B1	Dominant	None	Retrieve	Deliver	1	2	150.775	100	4	2	9
ControlPre	B1	Dominant	None	Retrieve	Deliver	1	2	48.475	100	4	3	9
ControlPre	B1	Dominant	None	Retrieve	Deliver	1	2	43.025	100	4	4	9
ControlPre	B1	Dominant	None	Retrieve	Deliver	1	2	44.475	100	4	5	9
ControlPre	B1	Dominant	None	Retrieve	Deliver	1	2	6.5	100	4	6	9
ControlPre	B1	Dominant	None	Retrieve	Deliver	1	2	391.869	100	4	7	9
ControlPre	B1	Dominant	None	Retrieve	Deliver	1	2	103.025	100	4	8	9
ControlPre	B1	Dominant	None	Retrieve	Deliver	1	2	22.75	100	5	1	10
ControlPre	B1	Dominant	None	Retrieve	Deliver	1	2	61.25	100	5	2	10
ControlPre	B1	Dominant	None	Retrieve	Deliver	1	2	52.775	100	5	3	10
ControlPre	B1	Dominant	None	Retrieve	Deliver	1	2	25.55	100	5	4	10
ControlPre	B1	Dominant	None	Retrieve	Deliver	1	2	28.7	100	5	5	10
ControlPre	B1	Dominant	None	Retrieve	Deliver	1	2	17.7	100	5	6	10
ControlPre	B1	Dominant	None	Retrieve	Deliver	1	2	54.25	100	5	7	10
ControlPre	B1	Dominant	None	Retrieve	Deliver	1	2	45.675	100	5	8	10
ControlPre	B1	Dominant	None	Retrieve	Deliver	1	3	22.025	100	1	1	11
ControlPre	B1	Dominant	None	Retrieve	Deliver	1	3	17.75	100	1	2	11
ControlPre	B1	Dominant	None	Retrieve	Deliver	1	3	24.75	100	1	3	11
ControlPre	B1	Dominant	None	Retrieve	Deliver	1	3	48.25	100	1	4	11
ControlPre	B1	Dominant	None	Retrieve	Deliver	1	3	172.998	100	1	5	11
ControlPre	B1	Dominant	None	Retrieve	Deliver	1	3	23.25	100	1	6	11
ControlPre	B1	Dominant	None	Retrieve	Deliver	1	3	17.35	100	1	7	11
ControlPre	B1	Dominant	None	Retrieve	Deliver	1	3	30.55	100	1	8	11
ControlPre	B1	Dominant	None	Retrieve	Deliver	1	3	387.998	100	2	1	12
ControlPre	B1	Dominant	None	Retrieve	Deliver	1	3	45.025	100	2	2	12
ControlPre	B1	Dominant	None	Retrieve	Deliver	1	3	32.225	100	2	3	12
ControlPre	B1	Dominant	None	Retrieve	Deliver	1	3	63.025	100	2	4	12
ControlPre	B1	Dominant	None	Retrieve	Deliver	1	3	19.75	100	2	5	12
ControlPre	B1	Dominant	None	Retrieve	Deliver	1	3	46.5	100	2	6	12
ControlPre	B1	Dominant	None	Retrieve	Deliver	1	3	35	100	2	7	12
ControlPre	B1	Dominant	None	Retrieve	Deliver	1	3	33.775	100	2	8	12
ControlPre	B1	Dominant	None	Retrieve	Deliver	1	3	63.1	100	3	1	13
ControlPre	B1	Dominant	None	Retrieve	Deliver	1	3	55	100	3	2	13
ControlPre	B1	Dominant	None	Retrieve	Deliver	1	3	14.7	100	3	3	13
ControlPre	B1	Dominant	None	Retrieve	Deliver	1	3	66.75	100	3	4	13
ControlPre	B1	Dominant	None	Retrieve	Deliver	1	3	29.85	100	3	5	13
ControlPre	B1	Dominant	None	Retrieve	Deliver	1	3	19.25	100	3	6	13
ControlPre	B1	Dominant	None	Retrieve	Deliver	1	3	35.25	100	3	7	13
ControlPre	B1	Dominant	None	Retrieve	Deliver	1	3	33.225	100	3	8	13
ControlPre	B1	Dominant	None	Retrieve	Deliver	1	3	118.75	100	4	1	14
ControlPre	B1	Dominant	None	Retrieve	Deliver	1	3	103.425	100	4	2	14
ControlPre	B1	Dominant	None	Retrieve	Deliver	1	3	140.51	100	4	3	14
ControlPre	B1	Dominant	None	Retrieve	Deliver	1	3	77	100	4	4	14
ControlPre	B1	Dominant	None	Retrieve	Deliver	1	3	81.475	100	4	5	14
ControlPre	B1	Dominant	None	Retrieve	Deliver	1	3	23.775	100	4	6	14
ControlPre	B1	Dominant	None	Retrieve	Deliver	1	3	6.5	100	4	7	14
ControlPre	B1	Dominant	None	Retrieve	Deliver	1	3	29.75	100	4	8	14
ControlPre	B1	Dominant	None	Retrieve	Deliver	1	3	118.025	100	5	1	15
ControlPre	B1	Dominant	None	Retrieve	Deliver	1	3	42.2	100	5	2	15
ControlPre	B1	Dominant	None	Retrieve	Deliver	1	3	41.975	100	5	3	15
ControlPre	B1	Dominant	None	Retrieve	Deliver	1	3	7	100	5	4	15
ControlPre	B1	Dominant	None	Retrieve	Deliver	1	3	72.825	100	5	5	15
ControlPre	B1	Dominant	None	Retrieve	Deliver	1	3	33.275	100	5	6	15
ControlPre	B1	Dominant	None	Retrieve	Deliver	1	3	33.5	100	5	7	15
ControlPre	B1	Dominant	None	Retrieve	Deliver	1	3	51.525	100	5	8	15
ControlPre	B1	Dominant	None	Retrieve	Deliver	1	4	28.75	100	1	1	16
ControlPre	B1	Dominant	None	Retrieve	Deliver	1	4	20.525	100	1	2	16
ControlPre	B1	Dominant	None	Retrieve	Deliver	1	4	40.525	100	1	3	16
ControlPre	B1	Dominant	None	Retrieve	Deliver	1	4	80.25	100	1	4	16
ControlPre	B1	Dominant	None	Retrieve	Deliver	1	4	49.25	100	1	5	16
ControlPre	B1	Dominant	None	Retrieve	Deliver	1	4	23	100	1	6	16
ControlPre	B1	Dominant	None	Retrieve	Deliver	1	4	41	100	1	7	16
ControlPre	B1	Dominant	None	Retrieve	Deliver	1	4	48.95	100	1	8	16
ControlPre	B1	Dominant	None	Retrieve	Deliver	1	4	46	100	2	1	17
ControlPre	B1	Dominant	None	Retrieve	Deliver	1	4	22.025	100	2	2	17
ControlPre	B1	Dominant	None	Retrieve	Deliver	1	4	49.025	100	2	3	17
ControlPre	B1	Dominant	None	Retrieve	Deliver	1	4	57.775	100	2	4	17
ControlPre	B1	Dominant	None	Retrieve	Deliver	1	4	27.75	100	2	5	17
ControlPre	B1	Dominant	None	Retrieve	Deliver	1	4	382.007	100	2	6	17
ControlPre	B1	Dominant	None	Retrieve	Deliver	1	4	386.998	100	2	7	17
ControlPre	B1	Dominant	None	Retrieve	Deliver	1	4	31.975	100	2	8	17
ControlPre	B1	Dominant	None	Retrieve	Deliver	1	4	124.75	100	3	1	18
ControlPre	B1	Dominant	None	Retrieve	Deliver	1	4	361.998	100	3	2	18
ControlPre	B1	Dominant	None	Retrieve	Deliver	1	4	49.475	100	3	3	18
ControlPre	B1	Dominant	None	Retrieve	Deliver	1	4	18.525	100	3	4	18
ControlPre	B1	Dominant	None	Retrieve	Deliver	1	4	84.025	100	3	5	18
ControlPre	B1	Dominant	None	Retrieve	Deliver	1	4	28.7	100	3	6	18
ControlPre	B1	Dominant	None	Retrieve	Deliver	1	4	48.75	100	3	7	18
ControlPre	B1	Dominant	None	Retrieve	Deliver	1	4	24.75	100	3	8	18
ControlPre	B1	Dominant	None	Retrieve	Deliver	1	4	91	100	4	1	19
ControlPre	B1	Dominant	None	Retrieve	Deliver	1	4	52.225	100	4	2	19
ControlPre	B1	Dominant	None	Retrieve	Deliver	1	4	157.01	100	4	3	19
ControlPre	B1	Dominant	None	Retrieve	Deliver	1	4	27.025	100	4	4	19
ControlPre	B1	Dominant	None	Retrieve	Deliver	1	4	28.725	100	4	5	19
ControlPre	B1	Dominant	None	Retrieve	Deliver	1	4	396.012	100	4	6	19
ControlPre	B1	Dominant	None	Retrieve	Deliver	1	4	49.2	100	4	7	19
ControlPre	B1	Dominant	None	Retrieve	Deliver	1	4	132.75	100	4	8	19
ControlPre	B1	Dominant	None	Retrieve	Deliver	1	4	101.75	100	5	1	20
ControlPre	B1	Dominant	None	Retrieve	Deliver	1	4	38.25	100	5	2	20
ControlPre	B1	Dominant	None	Retrieve	Deliver	1	4	38.8	100	5	3	20
ControlPre	B1	Dominant	None	Retrieve	Deliver	1	4	39.725	100	5	4	20
ControlPre	B1	Dominant	None	Retrieve	Deliver	1	4	41	100	5	5	20
ControlPre	B1	Dominant	None	Retrieve	Deliver	1	4	81.55	100	5	6	20
ControlPre	B1	Dominant	None	Retrieve	Deliver	1	4	41.25	100	5	7	20
ControlPre	B1	Dominant	None	Retrieve	Deliver	1	4	26.475	100	5	8	20
ControlPre	B1	Dominant	None	Retrieve	Deliver	2	1	4.75	100	1	1	1
ControlPre	B1	Dominant	None	Retrieve	Deliver	2	1	14.75	100	1	2	1
ControlPre	B1	Dominant	None	Retrieve	Deliver	2	1	164.025	100	1	3	1
ControlPre	B1	Dominant	None	Retrieve	Deliver	2	1	137.75	100	1	4	1
ControlPre	B1	Dominant	None	Retrieve	Deliver	2	1	43	100	1	5	1
ControlPre	B1	Dominant	None	Retrieve	Deliver	2	1	15.975	100	1	6	1
ControlPre	B1	Dominant	None	Retrieve	Deliver	2	1	3.5	100	1	7	1
ControlPre	B1	Dominant	None	Retrieve	Deliver	2	1	3	100	1	8	1
ControlPre	B1	Dominant	None	Retrieve	Deliver	2	1	120.275	100	2	1	2
ControlPre	B1	Dominant	None	Retrieve	Deliver	2	1	86.75	100	2	2	2
ControlPre	B1	Dominant	None	Retrieve	Deliver	2	1	164.972	100	2	3	2
ControlPre	B1	Dominant	None	Retrieve	Deliver	2	1	207.29	100	2	4	2
ControlPre	B1	Dominant	None	Retrieve	Deliver	2	1	8.75	100	2	5	2
ControlPre	B1	Dominant	None	Retrieve	Deliver	2	1	20.5	100	2	6	2
ControlPre	B1	Dominant	None	Retrieve	Deliver	2	1	20.55	100	2	7	2
ControlPre	B1	Dominant	None	Retrieve	Deliver	2	1	7.975	100	2	8	2
ControlPre	B1	Dominant	None	Retrieve	Deliver	2	1	136	100	3	1	3
ControlPre	B1	Dominant	None	Retrieve	Deliver	2	1	197	100	3	2	3
ControlPre	B1	Dominant	None	Retrieve	Deliver	2	1	229.232	100	3	3	3
ControlPre	B1	Dominant	None	Retrieve	Deliver	2	1	216	100	3	4	3
ControlPre	B1	Dominant	None	Retrieve	Deliver	2	1	147.995	100	3	5	3
ControlPre	B1	Dominant	None	Retrieve	Deliver	2	1	150.502	100	3	6	3
ControlPre	B1	Dominant	None	Retrieve	Deliver	2	1	195.947	100	3	7	3
ControlPre	B1	Dominant	None	Retrieve	Deliver	2	1	5.5	100	3	8	3
ControlPre	B1	Dominant	None	Retrieve	Deliver	2	1	123.5	100	4	1	4
ControlPre	B1	Dominant	None	Retrieve	Deliver	2	1	141.5	100	4	2	4
ControlPre	B1	Dominant	None	Retrieve	Deliver	2	1	193.713	100	4	3	4
ControlPre	B1	Dominant	None	Retrieve	Deliver	2	1	172.75	100	4	4	4
ControlPre	B1	Dominant	None	Retrieve	Deliver	2	1	134.975	100	4	5	4
ControlPre	B1	Dominant	None	Retrieve	Deliver	2	1	154.51	100	4	6	4
ControlPre	B1	Dominant	None	Retrieve	Deliver	2	1	160.012	100	4	7	4
ControlPre	B1	Dominant	None	Retrieve	Deliver	2	1	218.738	100	4	8	4
ControlPre	B1	Dominant	None	Retrieve	Deliver	2	1	154	100	5	1	5
ControlPre	B1	Dominant	None	Retrieve	Deliver	2	1	127.25	100	5	2	5
ControlPre	B1	Dominant	None	Retrieve	Deliver	2	1	126.25	100	5	3	5
ControlPre	B1	Dominant	None	Retrieve	Deliver	2	1	158.51	100	5	4	5
ControlPre	B1	Dominant	None	Retrieve	Deliver	2	1	200.755	100	5	5	5
ControlPre	B1	Dominant	None	Retrieve	Deliver	2	1	145.282	100	5	6	5
ControlPre	B1	Dominant	None	Retrieve	Deliver	2	1	211.232	100	5	7	5
ControlPre	B1	Dominant	None	Retrieve	Deliver	2	1	163.748	100	5	8	5
ControlPre	B1	Dominant	None	Retrieve	Deliver	2	2	156.025	100	1	1	6
ControlPre	B1	Dominant	None	Retrieve	Deliver	2	2	147.75	100	1	2	6
ControlPre	B1	Dominant	None	Retrieve	Deliver	2	2	205.238	100	1	3	6
ControlPre	B1	Dominant	None	Retrieve	Deliver	2	2	113.525	100	1	4	6
ControlPre	B1	Dominant	None	Retrieve	Deliver	2	2	118.25	100	1	5	6
ControlPre	B1	Dominant	None	Retrieve	Deliver	2	2	201.613	100	1	6	6
ControlPre	B1	Dominant	None	Retrieve	Deliver	2	2	225.5	100	1	7	6
ControlPre	B1	Dominant	None	Retrieve	Deliver	2	2	25.5	100	1	8	6
ControlPre	B1	Dominant	None	Retrieve	Deliver	2	2	142.725	100	2	1	7
ControlPre	B1	Dominant	None	Retrieve	Deliver	2	2	191.05	100	2	2	7
ControlPre	B1	Dominant	None	Retrieve	Deliver	2	2	231.998	100	2	3	7
ControlPre	B1	Dominant	None	Retrieve	Deliver	2	2	186.975	100	2	4	7
ControlPre	B1	Dominant	None	Retrieve	Deliver	2	2	104.975	100	2	5	7
ControlPre	B1	Dominant	None	Retrieve	Deliver	2	2	143.225	100	2	6	7
ControlPre	B1	Dominant	None	Retrieve	Deliver	2	2	12.775	100	2	7	7
ControlPre	B1	Dominant	None	Retrieve	Deliver	2	2	176.238	100	2	8	7
ControlPre	B1	Dominant	None	Retrieve	Deliver	2	2	121.25	100	3	1	8
ControlPre	B1	Dominant	None	Retrieve	Deliver	2	2	180.275	100	3	2	8
ControlPre	B1	Dominant	None	Retrieve	Deliver	2	2	200.762	100	3	3	8
ControlPre	B1	Dominant	None	Retrieve	Deliver	2	2	190.25	100	3	4	8
ControlPre	B1	Dominant	None	Retrieve	Deliver	2	2	132.965	100	3	5	8
ControlPre	B1	Dominant	None	Retrieve	Deliver	2	2	152.482	100	3	6	8
ControlPre	B1	Dominant	None	Retrieve	Deliver	2	2	135.333	100	3	7	8
ControlPre	B1	Dominant	None	Retrieve	Deliver	2	2	175.748	100	3	8	8
ControlPre	B1	Dominant	None	Retrieve	Deliver	2	2	45.99	100	4	1	9
ControlPre	B1	Dominant	None	Retrieve	Deliver	2	2	66.0025	100	4	2	9
ControlPre	B1	Dominant	None	Retrieve	Deliver	2	2	206.537	100	4	3	9
ControlPre	B1	Dominant	None	Retrieve	Deliver	2	2	185.275	100	4	4	9
ControlPre	B1	Dominant	None	Retrieve	Deliver	2	2	113.05	100	4	5	9
ControlPre	B1	Dominant	None	Retrieve	Deliver	2	2	122.225	100	4	6	9
ControlPre	B1	Dominant	None	Retrieve	Deliver	2	2	150.762	100	4	7	9
ControlPre	B1	Dominant	None	Retrieve	Deliver	2	2	2.5	100	4	8	9
ControlPre	B1	Dominant	None	Retrieve	Deliver	2	2	126.725	100	5	1	10
ControlPre	B1	Dominant	None	Retrieve	Deliver	2	2	140.502	100	5	2	10
ControlPre	B1	Dominant	None	Retrieve	Deliver	2	2	142.898	100	5	3	10
ControlPre	B1	Dominant	None	Retrieve	Deliver	2	2	123.95	100	5	4	10
ControlPre	B1	Dominant	None	Retrieve	Deliver	2	2	108.75	100	5	5	10
ControlPre	B1	Dominant	None	Retrieve	Deliver	2	2	192.5	100	5	6	10
ControlPre	B1	Dominant	None	Retrieve	Deliver	2	2	212.243	100	5	7	10
ControlPre	B1	Dominant	None	Retrieve	Deliver	2	2	147.735	100	5	8	10
ControlPre	B1	Dominant	None	Retrieve	Deliver	2	3	53.5	100	1	1	11
ControlPre	B1	Dominant	None	Retrieve	Deliver	2	3	30.2525	100	1	2	11
ControlPre	B1	Dominant	None	Retrieve	Deliver	2	3	161.748	100	1	3	11
ControlPre	B1	Dominant	None	Retrieve	Deliver	2	3	191.05	100	1	4	11
ControlPre	B1	Dominant	None	Retrieve	Deliver	2	3	117.505	100	1	5	11
ControlPre	B1	Dominant	None	Retrieve	Deliver	2	3	128.5	100	1	6	11
ControlPre	B1	Dominant	None	Retrieve	Deliver	2	3	150.502	100	1	7	11
ControlPre	B1	Dominant	None	Retrieve	Deliver	2	3	176.998	100	1	8	11
ControlPre	B1	Dominant	None	Retrieve	Deliver	2	3	138.775	100	2	1	12
ControlPre	B1	Dominant	None	Retrieve	Deliver	2	3	166.5	100	2	2	12
ControlPre	B1	Dominant	None	Retrieve	Deliver	2	3	201.51	100	2	3	12
ControlPre	B1	Dominant	None	Retrieve	Deliver	2	3	114.75	100	2	4	12
ControlPre	B1	Dominant	None	Retrieve	Deliver	2	3	131.438	100	2	5	12
ControlPre	B1	Dominant	None	Retrieve	Deliver	2	3	175.257	100	2	6	12
ControlPre	B1	Dominant	None	Retrieve	Deliver	2	3	151.04	100	2	7	12
ControlPre	B1	Dominant	None	Retrieve	Deliver	2	3	7.25	100	2	8	12
ControlPre	B1	Dominant	None	Retrieve	Deliver	2	3	147.26	100	3	1	13
ControlPre	B1	Dominant	None	Retrieve	Deliver	2	3	160.725	100	3	2	13
ControlPre	B1	Dominant	None	Retrieve	Deliver	2	3	126	100	3	3	13
ControlPre	B1	Dominant	None	Retrieve	Deliver	2	3	153.52	100	3	4	13
ControlPre	B1	Dominant	None	Retrieve	Deliver	2	3	189.005	100	3	5	13
ControlPre	B1	Dominant	None	Retrieve	Deliver	2	3	154.495	100	3	6	13
ControlPre	B1	Dominant	None	Retrieve	Deliver	2	3	155.507	100	3	7	13
ControlPre	B1	Dominant	None	Retrieve	Deliver	2	3	172.99	100	3	8	13
ControlPre	B1	Dominant	None	Retrieve	Deliver	2	3	137.75	100	4	1	14
ControlPre	B1	Dominant	None	Retrieve	Deliver	2	3	129.75	100	4	2	14
ControlPre	B1	Dominant	None	Retrieve	Deliver	2	3	128.75	100	4	3	14
ControlPre	B1	Dominant	None	Retrieve	Deliver	2	3	160.5	100	4	4	14
ControlPre	B1	Dominant	None	Retrieve	Deliver	2	3	166.25	100	4	5	14
ControlPre	B1	Dominant	None	Retrieve	Deliver	2	3	172.755	100	4	6	14
ControlPre	B1	Dominant	None	Retrieve	Deliver	2	3	168.238	100	4	7	14
ControlPre	B1	Dominant	None	Retrieve	Deliver	2	3	159.757	100	4	8	14
ControlPre	B1	Dominant	None	Retrieve	Deliver	2	3	127.5	100	5	1	15
ControlPre	B1	Dominant	None	Retrieve	Deliver	2	3	128	100	5	2	15
ControlPre	B1	Dominant	None	Retrieve	Deliver	2	3	103.25	100	5	3	15
ControlPre	B1	Dominant	None	Retrieve	Deliver	2	3	112	100	5	4	15
ControlPre	B1	Dominant	None	Retrieve	Deliver	2	3	160.755	100	5	5	15
ControlPre	B1	Dominant	None	Retrieve	Deliver	2	3	175.743	100	5	6	15
ControlPre	B1	Dominant	None	Retrieve	Deliver	2	3	7	100	5	7	15
ControlPre	B1	Dominant	None	Retrieve	Deliver	2	3	16.55	100	5	8	15
ControlPre	B1	Dominant	None	Retrieve	Deliver	2	4		100	1	1	16
ControlPre	B1	Dominant	None	Retrieve	Deliver	2	4		100	1	2	16
ControlPre	B1	Dominant	None	Retrieve	Deliver	2	4		100	1	3	16
ControlPre	B1	Dominant	None	Retrieve	Deliver	2	4		100	1	4	16
ControlPre	B1	Dominant	None	Retrieve	Deliver	2	4		100	1	5	16
ControlPre	B1	Dominant	None	Retrieve	Deliver	2	4		100	1	6	16
ControlPre	B1	Dominant	None	Retrieve	Deliver	2	4		100	1	7	16
ControlPre	B1	Dominant	None	Retrieve	Deliver	2	4		100	1	8	16
ControlPre	B1	Dominant	None	Retrieve	Deliver	2	4	118.5	100	2	1	17
ControlPre	B1	Dominant	None	Retrieve	Deliver	2	4	137.75	100	2	2	17
ControlPre	B1	Dominant	None	Retrieve	Deliver	2	4	105.25	100	2	3	17
ControlPre	B1	Dominant	None	Retrieve	Deliver	2	4	127.5	100	2	4	17
ControlPre	B1	Dominant	None	Retrieve	Deliver	2	4	179.275	100	2	5	17
ControlPre	B1	Dominant	None	Retrieve	Deliver	2	4	183.21	100	2	6	17
ControlPre	B1	Dominant	None	Retrieve	Deliver	2	4	150.502	100	2	7	17
ControlPre	B1	Dominant	None	Retrieve	Deliver	2	4	153.762	100	2	8	17
ControlPre	B1	Dominant	None	Retrieve	Deliver	2	4	20.7775	100	3	1	18
ControlPre	B1	Dominant	None	Retrieve	Deliver	2	4	58.2925	100	3	2	18
ControlPre	B1	Dominant	None	Retrieve	Deliver	2	4	170.745	100	3	3	18
ControlPre	B1	Dominant	None	Retrieve	Deliver	2	4	119.75	100	3	4	18
ControlPre	B1	Dominant	None	Retrieve	Deliver	2	4	145.26	100	3	5	18
ControlPre	B1	Dominant	None	Retrieve	Deliver	2	4	152.167	100	3	6	18
ControlPre	B1	Dominant	None	Retrieve	Deliver	2	4	168.257	100	3	7	18
ControlPre	B1	Dominant	None	Retrieve	Deliver	2	4	26.525	100	3	8	18
ControlPre	B1	Dominant	None	Retrieve	Deliver	2	4	121.725	100	4	1	19
ControlPre	B1	Dominant	None	Retrieve	Deliver	2	4	168.25	100	4	2	19
ControlPre	B1	Dominant	None	Retrieve	Deliver	2	4	129.26	100	4	3	19
ControlPre	B1	Dominant	None	Retrieve	Deliver	2	4	119.225	100	4	4	19
ControlPre	B1	Dominant	None	Retrieve	Deliver	2	4	188.213	100	4	5	19
ControlPre	B1	Dominant	None	Retrieve	Deliver	2	4	186.775	100	4	6	19
ControlPre	B1	Dominant	None	Retrieve	Deliver	2	4	186.257	100	4	7	19
ControlPre	B1	Dominant	None	Retrieve	Deliver	2	4	197.745	100	4	8	19
ControlPre	B1	Dominant	None	Retrieve	Deliver	2	4	122.525	100	5	1	20
ControlPre	B1	Dominant	None	Retrieve	Deliver	2	4	108.725	100	5	2	20
ControlPre	B1	Dominant	None	Retrieve	Deliver	2	4	96.45	100	5	3	20
ControlPre	B1	Dominant	None	Retrieve	Deliver	2	4	151.257	100	5	4	20
ControlPre	B1	Dominant	None	Retrieve	Deliver	2	4	153.748	100	5	5	20
ControlPre	B1	Dominant	None	Retrieve	Deliver	2	4	149.765	100	5	6	20
ControlPre	B1	Dominant	None	Retrieve	Deliver	2	4	183.482	100	5	7	20
ControlPre	B1	Dominant	None	Retrieve	Deliver	2	4	146.975	100	5	8	20
ControlPre	B1	Dominant	None	Retrieve	Deliver	3	1	27.475	100	1	1	1
ControlPre	B1	Dominant	None	Retrieve	Deliver	3	1	27.275	100	1	2	1
ControlPre	B1	Dominant	None	Retrieve	Deliver	3	1	40	100	1	3	1
ControlPre	B1	Dominant	None	Retrieve	Deliver	3	1	11	100	1	4	1
ControlPre	B1	Dominant	None	Retrieve	Deliver	3	1	21.8	100	1	5	1
ControlPre	B1	Dominant	None	Retrieve	Deliver	3	1	26.25	100	1	6	1
ControlPre	B1	Dominant	None	Retrieve	Deliver	3	1	19.225	100	1	7	1
ControlPre	B1	Dominant	None	Retrieve	Deliver	3	1	6.275	100	1	8	1
ControlPre	B1	Dominant	None	Retrieve	Deliver	3	1	20.775	100	2	1	2
ControlPre	B1	Dominant	None	Retrieve	Deliver	3	1	62.275	100	2	2	2
ControlPre	B1	Dominant	None	Retrieve	Deliver	3	1	29.75	100	2	3	2
ControlPre	B1	Dominant	None	Retrieve	Deliver	3	1	19	100	2	4	2
ControlPre	B1	Dominant	None	Retrieve	Deliver	3	1	20	100	2	5	2
ControlPre	B1	Dominant	None	Retrieve	Deliver	3	1	34.5	100	2	6	2
ControlPre	B1	Dominant	None	Retrieve	Deliver	3	1	34.75	100	2	7	2
ControlPre	B1	Dominant	None	Retrieve	Deliver	3	1	22.3	100	2	8	2
ControlPre	B1	Dominant	None	Retrieve	Deliver	3	1	35.5	100	3	1	3
ControlPre	B1	Dominant	None	Retrieve	Deliver	3	1	33.525	100	3	2	3
ControlPre	B1	Dominant	None	Retrieve	Deliver	3	1	26.525	100	3	3	3
ControlPre	B1	Dominant	None	Retrieve	Deliver	3	1	17.475	100	3	4	3
ControlPre	B1	Dominant	None	Retrieve	Deliver	3	1	38	100	3	5	3
ControlPre	B1	Dominant	None	Retrieve	Deliver	3	1	66.75	100	3	6	3
ControlPre	B1	Dominant	None	Retrieve	Deliver	3	1	13.5	100	3	7	3
ControlPre	B1	Dominant	None	Retrieve	Deliver	3	1	30.55	100	3	8	3
ControlPre	B1	Dominant	None	Retrieve	Deliver	3	1	42.725	100	4	1	4
ControlPre	B1	Dominant	None	Retrieve	Deliver	3	1	44.775	100	4	2	4
ControlPre	B1	Dominant	None	Retrieve	Deliver	3	1	40.225	100	4	3	4
ControlPre	B1	Dominant	None	Retrieve	Deliver	3	1	27.175	100	4	4	4
ControlPre	B1	Dominant	None	Retrieve	Deliver	3	1	43.475	100	4	5	4
ControlPre	B1	Dominant	None	Retrieve	Deliver	3	1	34.85	100	4	6	4
ControlPre	B1	Dominant	None	Retrieve	Deliver	3	1	29.25	100	4	7	4
ControlPre	B1	Dominant	None	Retrieve	Deliver	3	1	17.5	100	4	8	4
ControlPre	B1	Dominant	None	Retrieve	Deliver	3	1	54.775	100	5	1	5
ControlPre	B1	Dominant	None	Retrieve	Deliver	3	1	52.225	100	5	2	5
ControlPre	B1	Dominant	None	Retrieve	Deliver	3	1	31.25	100	5	3	5
ControlPre	B1	Dominant	None	Retrieve	Deliver	3	1	27.75	100	5	4	5
ControlPre	B1	Dominant	None	Retrieve	Deliver	3	1	32	100	5	5	5
ControlPre	B1	Dominant	None	Retrieve	Deliver	3	1	25.75	100	5	6	5
ControlPre	B1	Dominant	None	Retrieve	Deliver	3	1	38.75	100	5	7	5
ControlPre	B1	Dominant	None	Retrieve	Deliver	3	1	29.225	100	5	8	5
ControlPre	B1	Dominant	None	Retrieve	Deliver	3	2	126.25	100	1	1	6
ControlPre	B1	Dominant	None	Retrieve	Deliver	3	2	41.05	100	1	2	6
ControlPre	B1	Dominant	None	Retrieve	Deliver	3	2	27.75	100	1	3	6
ControlPre	B1	Dominant	None	Retrieve	Deliver	3	2	6.25	100	1	4	6
ControlPre	B1	Dominant	None	Retrieve	Deliver	3	2	36.5	100	1	5	6
ControlPre	B1	Dominant	None	Retrieve	Deliver	3	2	34.025	100	1	6	6
ControlPre	B1	Dominant	None	Retrieve	Deliver	3	2	41.525	100	1	7	6
ControlPre	B1	Dominant	None	Retrieve	Deliver	3	2	13.475	100	1	8	6
ControlPre	B1	Dominant	None	Retrieve	Deliver	3	2	23	100	2	1	7
ControlPre	B1	Dominant	None	Retrieve	Deliver	3	2	120.5	100	2	2	7
ControlPre	B1	Dominant	None	Retrieve	Deliver	3	2	140.037	100	2	3	7
ControlPre	B1	Dominant	None	Retrieve	Deliver	3	2	17.45	100	2	4	7
ControlPre	B1	Dominant	None	Retrieve	Deliver	3	2	37.25	100	2	5	7
ControlPre	B1	Dominant	None	Retrieve	Deliver	3	2	33.25	100	2	6	7
ControlPre	B1	Dominant	None	Retrieve	Deliver	3	2	27.725	100	2	7	7
ControlPre	B1	Dominant	None	Retrieve	Deliver	3	2	31	100	2	8	7
ControlPre	B1	Dominant	None	Retrieve	Deliver	3	2	48.225	100	3	1	8
ControlPre	B1	Dominant	None	Retrieve	Deliver	3	2	42.275	100	3	2	8
ControlPre	B1	Dominant	None	Retrieve	Deliver	3	2	37.5	100	3	3	8
ControlPre	B1	Dominant	None	Retrieve	Deliver	3	2	25.75	100	3	4	8
ControlPre	B1	Dominant	None	Retrieve	Deliver	3	2	30.5	100	3	5	8
ControlPre	B1	Dominant	None	Retrieve	Deliver	3	2	29	100	3	6	8
ControlPre	B1	Dominant	None	Retrieve	Deliver	3	2	21.275	100	3	7	8
ControlPre	B1	Dominant	None	Retrieve	Deliver	3	2	14	100	3	8	8
ControlPre	B1	Dominant	None	Retrieve	Deliver	3	2	17.25	100	4	1	9
ControlPre	B1	Dominant	None	Retrieve	Deliver	3	2	44.075	100	4	2	9
ControlPre	B1	Dominant	None	Retrieve	Deliver	3	2	39.525	100	4	3	9
ControlPre	B1	Dominant	None	Retrieve	Deliver	3	2	127.125	100	4	4	9
ControlPre	B1	Dominant	None	Retrieve	Deliver	3	2	28.75	100	4	5	9
ControlPre	B1	Dominant	None	Retrieve	Deliver	3	2	33	100	4	6	9
ControlPre	B1	Dominant	None	Retrieve	Deliver	3	2	20.525	100	4	7	9
ControlPre	B1	Dominant	None	Retrieve	Deliver	3	2	15.475	100	4	8	9
ControlPre	B1	Dominant	None	Retrieve	Deliver	3	2	83.65	100	5	1	10
ControlPre	B1	Dominant	None	Retrieve	Deliver	3	2	43.25	100	5	2	10
ControlPre	B1	Dominant	None	Retrieve	Deliver	3	2	62.5	100	5	3	10
ControlPre	B1	Dominant	None	Retrieve	Deliver	3	2	65.25	100	5	4	10
ControlPre	B1	Dominant	None	Retrieve	Deliver	3	2	11.475	100	5	5	10
ControlPre	B1	Dominant	None	Retrieve	Deliver	3	2	18.45	100	5	6	10
ControlPre	B1	Dominant	None	Retrieve	Deliver	3	2	366.998	100	5	7	10
ControlPre	B1	Dominant	None	Retrieve	Deliver	3	2	34.275	100	5	8	10
ControlPre	B1	Dominant	None	Retrieve	Deliver	3	3	36.775	100	1	1	11
ControlPre	B1	Dominant	None	Retrieve	Deliver	3	3	37.75	100	1	2	11
ControlPre	B1	Dominant	None	Retrieve	Deliver	3	3	33.5	100	1	3	11
ControlPre	B1	Dominant	None	Retrieve	Deliver	3	3	104.475	100	1	4	11
ControlPre	B1	Dominant	None	Retrieve	Deliver	3	3	36.25	100	1	5	11
ControlPre	B1	Dominant	None	Retrieve	Deliver	3	3	26.5	100	1	6	11
ControlPre	B1	Dominant	None	Retrieve	Deliver	3	3	24	100	1	7	11
ControlPre	B1	Dominant	None	Retrieve	Deliver	3	3	23	100	1	8	11
ControlPre	B1	Dominant	None	Retrieve	Deliver	3	3	23.275	100	2	1	12
ControlPre	B1	Dominant	None	Retrieve	Deliver	3	3	46.25	100	2	2	12
ControlPre	B1	Dominant	None	Retrieve	Deliver	3	3	42.25	100	2	3	12
ControlPre	B1	Dominant	None	Retrieve	Deliver	3	3	15.7	100	2	4	12
ControlPre	B1	Dominant	None	Retrieve	Deliver	3	3	32.5	100	2	5	12
ControlPre	B1	Dominant	None	Retrieve	Deliver	3	3	10.725	100	2	6	12
ControlPre	B1	Dominant	None	Retrieve	Deliver	3	3	16.275	100	2	7	12
ControlPre	B1	Dominant	None	Retrieve	Deliver	3	3	28.3	100	2	8	12
ControlPre	B1	Dominant	None	Retrieve	Deliver	3	3	34.925	100	3	1	13
ControlPre	B1	Dominant	None	Retrieve	Deliver	3	3	1.775	100	3	2	13
ControlPre	B1	Dominant	None	Retrieve	Deliver	3	3	34.75	100	3	3	13
ControlPre	B1	Dominant	None	Retrieve	Deliver	3	3	114.25	100	3	4	13
ControlPre	B1	Dominant	None	Retrieve	Deliver	3	3	22.7	100	3	5	13
ControlPre	B1	Dominant	None	Retrieve	Deliver	3	3	20.475	100	3	6	13
ControlPre	B1	Dominant	None	Retrieve	Deliver	3	3	30.025	100	3	7	13
ControlPre	B1	Dominant	None	Retrieve	Deliver	3	3	25.75	100	3	8	13
ControlPre	B1	Dominant	None	Retrieve	Deliver	3	3	49.6	100	4	1	14
ControlPre	B1	Dominant	None	Retrieve	Deliver	3	3	88.2	100	4	2	14
ControlPre	B1	Dominant	None	Retrieve	Deliver	3	3	39.025	100	4	3	14
ControlPre	B1	Dominant	None	Retrieve	Deliver	3	3	113.04	100	4	4	14
ControlPre	B1	Dominant	None	Retrieve	Deliver	3	3	48.75	100	4	5	14
ControlPre	B1	Dominant	None	Retrieve	Deliver	3	3	38.275	100	4	6	14
ControlPre	B1	Dominant	None	Retrieve	Deliver	3	3	29.3	100	4	7	14
ControlPre	B1	Dominant	None	Retrieve	Deliver	3	3	20.775	100	4	8	14
ControlPre	B1	Dominant	None	Retrieve	Deliver	3	3	113.1	100	5	1	15
ControlPre	B1	Dominant	None	Retrieve	Deliver	3	3	43.05	100	5	2	15
ControlPre	B1	Dominant	None	Retrieve	Deliver	3	3	98.25	100	5	3	15
ControlPre	B1	Dominant	None	Retrieve	Deliver	3	3	45.75	100	5	4	15
ControlPre	B1	Dominant	None	Retrieve	Deliver	3	3	48.225	100	5	5	15
ControlPre	B1	Dominant	None	Retrieve	Deliver	3	3	49.75	100	5	6	15
ControlPre	B1	Dominant	None	Retrieve	Deliver	3	3	41.225	100	5	7	15
ControlPre	B1	Dominant	None	Retrieve	Deliver	3	3	24.75	100	5	8	15
ControlPre	B1	Dominant	None	Retrieve	Deliver	3	4	141.21	100	1	1	16
ControlPre	B1	Dominant	None	Retrieve	Deliver	3	4	103.725	100	1	2	16
ControlPre	B1	Dominant	None	Retrieve	Deliver	3	4	51.275	100	1	3	16
ControlPre	B1	Dominant	None	Retrieve	Deliver	3	4	37.75	100	1	4	16
ControlPre	B1	Dominant	None	Retrieve	Deliver	3	4	40.5	100	1	5	16
ControlPre	B1	Dominant	None	Retrieve	Deliver	3	4	46	100	1	6	16
ControlPre	B1	Dominant	None	Retrieve	Deliver	3	4	35.275	100	1	7	16
ControlPre	B1	Dominant	None	Retrieve	Deliver	3	4	37.25	100	1	8	16
ControlPre	B1	Dominant	None	Retrieve	Deliver	3	4	26.5	100	2	1	17
ControlPre	B1	Dominant	None	Retrieve	Deliver	3	4	98.25	100	2	2	17
ControlPre	B1	Dominant	None	Retrieve	Deliver	3	4	129.268	100	2	3	17
ControlPre	B1	Dominant	None	Retrieve	Deliver	3	4	54.95	100	2	4	17
ControlPre	B1	Dominant	None	Retrieve	Deliver	3	4	43.775	100	2	5	17
ControlPre	B1	Dominant	None	Retrieve	Deliver	3	4	3	100	2	6	17
ControlPre	B1	Dominant	None	Retrieve	Deliver	3	4	48.75	100	2	7	17
ControlPre	B1	Dominant	None	Retrieve	Deliver	3	4	34.275	100	2	8	17
ControlPre	B1	Dominant	None	Retrieve	Deliver	3	4	106.575	100	3	1	18
ControlPre	B1	Dominant	None	Retrieve	Deliver	3	4	87.25	100	3	2	18
ControlPre	B1	Dominant	None	Retrieve	Deliver	3	4	29.95	100	3	3	18
ControlPre	B1	Dominant	None	Retrieve	Deliver	3	4	35.525	100	3	4	18
ControlPre	B1	Dominant	None	Retrieve	Deliver	3	4	32.275	100	3	5	18
ControlPre	B1	Dominant	None	Retrieve	Deliver	3	4	25	100	3	6	18
ControlPre	B1	Dominant	None	Retrieve	Deliver	3	4	28.225	100	3	7	18
ControlPre	B1	Dominant	None	Retrieve	Deliver	3	4	22.975	100	3	8	18
ControlPre	B1	Dominant	None	Retrieve	Deliver	3	4	110.775	100	4	1	19
ControlPre	B1	Dominant	None	Retrieve	Deliver	3	4	92.975	100	4	2	19
ControlPre	B1	Dominant	None	Retrieve	Deliver	3	4	116	100	4	3	19
ControlPre	B1	Dominant	None	Retrieve	Deliver	3	4	26.25	100	4	4	19
ControlPre	B1	Dominant	None	Retrieve	Deliver	3	4	27	100	4	5	19
ControlPre	B1	Dominant	None	Retrieve	Deliver	3	4	25.8	100	4	6	19
ControlPre	B1	Dominant	None	Retrieve	Deliver	3	4	21.75	100	4	7	19
ControlPre	B1	Dominant	None	Retrieve	Deliver	3	4	27.25	100	4	8	19
ControlPre	B1	Dominant	None	Retrieve	Deliver	3	4	51.25	100	5	1	20
ControlPre	B1	Dominant	None	Retrieve	Deliver	3	4	45.75	100	5	2	20
ControlPre	B1	Dominant	None	Retrieve	Deliver	3	4	33.525	100	5	3	20
ControlPre	B1	Dominant	None	Retrieve	Deliver	3	4	30.725	100	5	4	20
ControlPre	B1	Dominant	None	Retrieve	Deliver	3	4	22.5	100	5	5	20
ControlPre	B1	Dominant	None	Retrieve	Deliver	3	4	34	100	5	6	20
ControlPre	B1	Dominant	None	Retrieve	Deliver	3	4	35.75	100	5	7	20
ControlPre	B1	Dominant	None	Retrieve	Deliver	3	4	28.875	100	5	8	20
ControlPre	B1	Dominant	None	Retrieve	Deliver	4	1	14.4975	100	1	1	1
ControlPre	B1	Dominant	None	Retrieve	Deliver	4	1	9.9975	100	1	2	1
ControlPre	B1	Dominant	None	Retrieve	Deliver	4	1	2.64	100	1	3	1
ControlPre	B1	Dominant	None	Retrieve	Deliver	4	1	17.2425	100	1	4	1
ControlPre	B1	Dominant	None	Retrieve	Deliver	4	1	3.47	100	1	5	1
ControlPre	B1	Dominant	None	Retrieve	Deliver	4	1	4.6925	100	1	6	1
ControlPre	B1	Dominant	None	Retrieve	Deliver	4	1	6.7425	100	1	7	1
ControlPre	B1	Dominant	None	Retrieve	Deliver	4	1	3.745	100	1	8	1
ControlPre	B1	Dominant	None	Retrieve	Deliver	4	1	15.0325	100	2	1	2
ControlPre	B1	Dominant	None	Retrieve	Deliver	4	1	18.185	100	2	2	2
ControlPre	B1	Dominant	None	Retrieve	Deliver	4	1	8.715	100	2	3	2
ControlPre	B1	Dominant	None	Retrieve	Deliver	4	1	5.245	100	2	4	2
ControlPre	B1	Dominant	None	Retrieve	Deliver	4	1	13.005	100	2	5	2
ControlPre	B1	Dominant	None	Retrieve	Deliver	4	1	3.265	100	2	6	2
ControlPre	B1	Dominant	None	Retrieve	Deliver	4	1	3.2725	100	2	7	2
ControlPre	B1	Dominant	None	Retrieve	Deliver	4	1	3.795	100	2	8	2
ControlPre	B1	Dominant	None	Retrieve	Deliver	4	1	2.7625	100	3	1	3
ControlPre	B1	Dominant	None	Retrieve	Deliver	4	1	21.0025	100	3	2	3
ControlPre	B1	Dominant	None	Retrieve	Deliver	4	1	3.5675	100	3	3	3
ControlPre	B1	Dominant	None	Retrieve	Deliver	4	1	5.9875	100	3	4	3
ControlPre	B1	Dominant	None	Retrieve	Deliver	4	1	17.5	100	3	5	3
ControlPre	B1	Dominant	None	Retrieve	Deliver	4	1	8.9925	100	3	6	3
ControlPre	B1	Dominant	None	Retrieve	Deliver	4	1	8.24	100	3	7	3
ControlPre	B1	Dominant	None	Retrieve	Deliver	4	1	11.7575	100	3	8	3
ControlPre	B1	Dominant	None	Retrieve	Deliver	4	1	130.765	100	4	1	4
ControlPre	B1	Dominant	None	Retrieve	Deliver	4	1	91.4975	100	4	2	4
ControlPre	B1	Dominant	None	Retrieve	Deliver	4	1	47.225	100	4	3	4
ControlPre	B1	Dominant	None	Retrieve	Deliver	4	1	73.2552	100	4	4	4
ControlPre	B1	Dominant	None	Retrieve	Deliver	4	1	16.2575	100	4	5	4
ControlPre	B1	Dominant	None	Retrieve	Deliver	4	1	2.505	100	4	6	4
ControlPre	B1	Dominant	None	Retrieve	Deliver	4	1	8	100	4	7	4
ControlPre	B1	Dominant	None	Retrieve	Deliver	4	1	1.7475	100	4	8	4
ControlPre	B1	Dominant	None	Retrieve	Deliver	4	1	154.512	100	5	1	5
ControlPre	B1	Dominant	None	Retrieve	Deliver	4	1	22.5525	100	5	2	5
ControlPre	B1	Dominant	None	Retrieve	Deliver	4	1	5.0225	100	5	3	5
ControlPre	B1	Dominant	None	Retrieve	Deliver	4	1	168.243	100	5	4	5
ControlPre	B1	Dominant	None	Retrieve	Deliver	4	1	6.24	100	5	5	5
ControlPre	B1	Dominant	None	Retrieve	Deliver	4	1	8.5575	100	5	6	5
ControlPre	B1	Dominant	None	Retrieve	Deliver	4	1	12.755	100	5	7	5
ControlPre	B1	Dominant	None	Retrieve	Deliver	4	1	7.9725	100	5	8	5
ControlPre	B1	Dominant	None	Retrieve	Deliver	4	2	5.7275	100	1	1	6
ControlPre	B1	Dominant	None	Retrieve	Deliver	4	2	16.54	100	1	2	6
ControlPre	B1	Dominant	None	Retrieve	Deliver	4	2	1.0425	100	1	3	6
ControlPre	B1	Dominant	None	Retrieve	Deliver	4	2	4.4875	100	1	4	6
ControlPre	B1	Dominant	None	Retrieve	Deliver	4	2	1.95	100	1	5	6
ControlPre	B1	Dominant	None	Retrieve	Deliver	4	2	0.2925	100	1	6	6
ControlPre	B1	Dominant	None	Retrieve	Deliver	4	2	2.2275	100	1	7	6
ControlPre	B1	Dominant	None	Retrieve	Deliver	4	2	64.675	100	1	8	6
ControlPre	B1	Dominant	None	Retrieve	Deliver	4	2	12.975	100	2	1	7
ControlPre	B1	Dominant	None	Retrieve	Deliver	4	2	20.2675	100	2	2	7
ControlPre	B1	Dominant	None	Retrieve	Deliver	4	2	3.74	100	2	3	7
ControlPre	B1	Dominant	None	Retrieve	Deliver	4	2	17.495	100	2	4	7
ControlPre	B1	Dominant	None	Retrieve	Deliver	4	2	2.175	100	2	5	7
ControlPre	B1	Dominant	None	Retrieve	Deliver	4	2	1.7475	100	2	6	7
ControlPre	B1	Dominant	None	Retrieve	Deliver	4	2	4.535	100	2	7	7
ControlPre	B1	Dominant	None	Retrieve	Deliver	4	2	15.9875	100	2	8	7
ControlPre	B1	Dominant	None	Retrieve	Deliver	4	2	110.043	100	3	1	8
ControlPre	B1	Dominant	None	Retrieve	Deliver	4	2	39.7975	100	3	2	8
ControlPre	B1	Dominant	None	Retrieve	Deliver	4	2	176.502	100	3	3	8
ControlPre	B1	Dominant	None	Retrieve	Deliver	4	2	190.208	100	3	4	8
ControlPre	B1	Dominant	None	Retrieve	Deliver	4	2	7.5475	100	3	5	8
ControlPre	B1	Dominant	None	Retrieve	Deliver	4	2	20.75	100	3	6	8
ControlPre	B1	Dominant	None	Retrieve	Deliver	4	2	29.2425	100	3	7	8
ControlPre	B1	Dominant	None	Retrieve	Deliver	4	2	12.75	100	3	8	8
ControlPre	B1	Dominant	None	Retrieve	Deliver	4	2	38.7575	100	4	1	9
ControlPre	B1	Dominant	None	Retrieve	Deliver	4	2	32.51	100	4	2	9
ControlPre	B1	Dominant	None	Retrieve	Deliver	4	2	127.418	100	4	3	9
ControlPre	B1	Dominant	None	Retrieve	Deliver	4	2	2.74	100	4	4	9
ControlPre	B1	Dominant	None	Retrieve	Deliver	4	2	1.5125	100	4	5	9
ControlPre	B1	Dominant	None	Retrieve	Deliver	4	2	7.245	100	4	6	9
ControlPre	B1	Dominant	None	Retrieve	Deliver	4	2	21.0125	100	4	7	9
ControlPre	B1	Dominant	None	Retrieve	Deliver	4	2	3.7625	100	4	8	9
ControlPre	B1	Dominant	None	Retrieve	Deliver	4	2	126.517	100	5	1	10
ControlPre	B1	Dominant	None	Retrieve	Deliver	4	2	108.793	100	5	2	10
ControlPre	B1	Dominant	None	Retrieve	Deliver	4	2	33.5175	100	5	3	10
ControlPre	B1	Dominant	None	Retrieve	Deliver	4	2	49.505	100	5	4	10
ControlPre	B1	Dominant	None	Retrieve	Deliver	4	2	38.0325	100	5	5	10
ControlPre	B1	Dominant	None	Retrieve	Deliver	4	2	0.465	100	5	6	10
ControlPre	B1	Dominant	None	Retrieve	Deliver	4	2	19.73	100	5	7	10
ControlPre	B1	Dominant	None	Retrieve	Deliver	4	2	25.4825	100	5	8	10
ControlPre	B1	Dominant	None	Retrieve	Deliver	4	3	15.2375	100	1	1	11
ControlPre	B1	Dominant	None	Retrieve	Deliver	4	3	18.5125	100	1	2	11
ControlPre	B1	Dominant	None	Retrieve	Deliver	4	3	8.7325	100	1	3	11
ControlPre	B1	Dominant	None	Retrieve	Deliver	4	3	7.285	100	1	4	11
ControlPre	B1	Dominant	None	Retrieve	Deliver	4	3	15.4925	100	1	5	11
ControlPre	B1	Dominant	None	Retrieve	Deliver	4	3	93.265	100	1	6	11
ControlPre	B1	Dominant	None	Retrieve	Deliver	4	3	4.295	100	1	7	11
ControlPre	B1	Dominant	None	Retrieve	Deliver	4	3	13.28	100	1	8	11
ControlPre	B1	Dominant	None	Retrieve	Deliver	4	3	198.26	100	2	1	12
ControlPre	B1	Dominant	None	Retrieve	Deliver	4	3	180.725	100	2	2	12
ControlPre	B1	Dominant	None	Retrieve	Deliver	4	3	24.355	100	2	3	12
ControlPre	B1	Dominant	None	Retrieve	Deliver	4	3	18.2475	100	2	4	12
ControlPre	B1	Dominant	None	Retrieve	Deliver	4	3	8.27	100	2	5	12
ControlPre	B1	Dominant	None	Retrieve	Deliver	4	3	1.7475	100	2	6	12
ControlPre	B1	Dominant	None	Retrieve	Deliver	4	3	4.9925	100	2	7	12
ControlPre	B1	Dominant	None	Retrieve	Deliver	4	3	3.24	100	2	8	12
ControlPre	B1	Dominant	None	Retrieve	Deliver	4	3	3.6825	100	3	1	13
ControlPre	B1	Dominant	None	Retrieve	Deliver	4	3	2.5075	100	3	2	13
ControlPre	B1	Dominant	None	Retrieve	Deliver	4	3	13.7575	100	3	3	13
ControlPre	B1	Dominant	None	Retrieve	Deliver	4	3	167.495	100	3	4	13
ControlPre	B1	Dominant	None	Retrieve	Deliver	4	3	6.5025	100	3	5	13
ControlPre	B1	Dominant	None	Retrieve	Deliver	4	3	3.9875	100	3	6	13
ControlPre	B1	Dominant	None	Retrieve	Deliver	4	3	185.26	100	3	7	13
ControlPre	B1	Dominant	None	Retrieve	Deliver	4	3	20.95	100	3	8	13
ControlPre	B1	Dominant	None	Retrieve	Deliver	4	3	149.505	100	4	1	14
ControlPre	B1	Dominant	None	Retrieve	Deliver	4	3	166.377	100	4	2	14
ControlPre	B1	Dominant	None	Retrieve	Deliver	4	3	3.9675	100	4	3	14
ControlPre	B1	Dominant	None	Retrieve	Deliver	4	3	105.9	100	4	4	14
ControlPre	B1	Dominant	None	Retrieve	Deliver	4	3	60.025	100	4	5	14
ControlPre	B1	Dominant	None	Retrieve	Deliver	4	3	13.21	100	4	6	14
ControlPre	B1	Dominant	None	Retrieve	Deliver	4	3	26.2725	100	4	7	14
ControlPre	B1	Dominant	None	Retrieve	Deliver	4	3	3.2325	100	4	8	14
ControlPre	B1	Dominant	None	Retrieve	Deliver	4	3	163.495	100	5	1	15
ControlPre	B1	Dominant	None	Retrieve	Deliver	4	3	145.495	100	5	2	15
ControlPre	B1	Dominant	None	Retrieve	Deliver	4	3	22.235	100	5	3	15
ControlPre	B1	Dominant	None	Retrieve	Deliver	4	3	31.5075	100	5	4	15
ControlPre	B1	Dominant	None	Retrieve	Deliver	4	3	9.5125	100	5	5	15
ControlPre	B1	Dominant	None	Retrieve	Deliver	4	3	16.1825	100	5	6	15
ControlPre	B1	Dominant	None	Retrieve	Deliver	4	3	3.7625	100	5	7	15
ControlPre	B1	Dominant	None	Retrieve	Deliver	4	3	2.72	100	5	8	15
ControlPre	B1	Dominant	None	Retrieve	Deliver	4	4	64.01	100	1	1	16
ControlPre	B1	Dominant	None	Retrieve	Deliver	4	4	29.0375	100	1	2	16
ControlPre	B1	Dominant	None	Retrieve	Deliver	4	4	7.7625	100	1	3	16
ControlPre	B1	Dominant	None	Retrieve	Deliver	4	4	6.0275	100	1	4	16
ControlPre	B1	Dominant	None	Retrieve	Deliver	4	4	4.2375	100	1	5	16
ControlPre	B1	Dominant	None	Retrieve	Deliver	4	4	20.99	100	1	6	16
ControlPre	B1	Dominant	None	Retrieve	Deliver	4	4	3.78	100	1	7	16
ControlPre	B1	Dominant	None	Retrieve	Deliver	4	4	7.7525	100	1	8	16
ControlPre	B1	Dominant	None	Retrieve	Deliver	4	4		100	2	1	17
ControlPre	B1	Dominant	None	Retrieve	Deliver	4	4		100	2	2	17
ControlPre	B1	Dominant	None	Retrieve	Deliver	4	4		100	2	3	17
ControlPre	B1	Dominant	None	Retrieve	Deliver	4	4		100	2	4	17
ControlPre	B1	Dominant	None	Retrieve	Deliver	4	4		100	2	5	17
ControlPre	B1	Dominant	None	Retrieve	Deliver	4	4		100	2	6	17
ControlPre	B1	Dominant	None	Retrieve	Deliver	4	4		100	2	7	17
ControlPre	B1	Dominant	None	Retrieve	Deliver	4	4		100	2	8	17
ControlPre	B1	Dominant	None	Retrieve	Deliver	4	4	111.765	100	3	1	18
ControlPre	B1	Dominant	None	Retrieve	Deliver	4	4	204.202	100	3	2	18
ControlPre	B1	Dominant	None	Retrieve	Deliver	4	4	16.285	100	3	3	18
ControlPre	B1	Dominant	None	Retrieve	Deliver	4	4	111.78	100	3	4	18
ControlPre	B1	Dominant	None	Retrieve	Deliver	4	4	39.49	100	3	5	18
ControlPre	B1	Dominant	None	Retrieve	Deliver	4	4	7.465	100	3	6	18
ControlPre	B1	Dominant	None	Retrieve	Deliver	4	4	23.8325	100	3	7	18
ControlPre	B1	Dominant	None	Retrieve	Deliver	4	4	21.7425	100	3	8	18
ControlPre	B1	Dominant	None	Retrieve	Deliver	4	4	106.017	100	4	1	19
ControlPre	B1	Dominant	None	Retrieve	Deliver	4	4	26.7	100	4	2	19
ControlPre	B1	Dominant	None	Retrieve	Deliver	4	4	129.245	100	4	3	19
ControlPre	B1	Dominant	None	Retrieve	Deliver	4	4	41.995	100	4	4	19
ControlPre	B1	Dominant	None	Retrieve	Deliver	4	4	18.25	100	4	5	19
ControlPre	B1	Dominant	None	Retrieve	Deliver	4	4	206.76	100	4	6	19
ControlPre	B1	Dominant	None	Retrieve	Deliver	4	4	53.03	100	4	7	19
ControlPre	B1	Dominant	None	Retrieve	Deliver	4	4	5.7475	100	4	8	19
ControlPre	B1	Dominant	None	Retrieve	Deliver	4	4	160.732	100	5	1	20
ControlPre	B1	Dominant	None	Retrieve	Deliver	4	4	127.257	100	5	2	20
ControlPre	B1	Dominant	None	Retrieve	Deliver	4	4	25.4975	100	5	3	20
ControlPre	B1	Dominant	None	Retrieve	Deliver	4	4	3.9675	100	5	4	20
ControlPre	B1	Dominant	None	Retrieve	Deliver	4	4	10.5025	100	5	5	20
ControlPre	B1	Dominant	None	Retrieve	Deliver	4	4	151.25	100	5	6	20
ControlPre	B1	Dominant	None	Retrieve	Deliver	4	4	22.7275	100	5	7	20
ControlPre	B1	Dominant	None	Retrieve	Deliver	4	4	24.2375	100	5	8	20
ControlPre	B1	Dominant	None	Retrieve	Deliver	5	1	81.75	100	1	1	1
ControlPre	B1	Dominant	None	Retrieve	Deliver	5	1	372.998	100	1	2	1
ControlPre	B1	Dominant	None	Retrieve	Deliver	5	1	147.412	100	1	3	1
ControlPre	B1	Dominant	None	Retrieve	Deliver	5	1	209.232	100	1	4	1
ControlPre	B1	Dominant	None	Retrieve	Deliver	5	1	28.975	100	1	5	1
ControlPre	B1	Dominant	None	Retrieve	Deliver	5	1	18.525	100	1	6	1
ControlPre	B1	Dominant	None	Retrieve	Deliver	5	1	24.225	100	1	7	1
ControlPre	B1	Dominant	None	Retrieve	Deliver	5	1	78.975	100	1	8	1
ControlPre	B1	Dominant	None	Retrieve	Deliver	5	1	116.5	100	2	1	2
ControlPre	B1	Dominant	None	Retrieve	Deliver	5	1	127.225	100	2	2	2
ControlPre	B1	Dominant	None	Retrieve	Deliver	5	1	34	100	2	3	2
ControlPre	B1	Dominant	None	Retrieve	Deliver	5	1	26	100	2	4	2
ControlPre	B1	Dominant	None	Retrieve	Deliver	5	1	371.998	100	2	5	2
ControlPre	B1	Dominant	None	Retrieve	Deliver	5	1	76.875	100	2	6	2
ControlPre	B1	Dominant	None	Retrieve	Deliver	5	1	4	100	2	7	2
ControlPre	B1	Dominant	None	Retrieve	Deliver	5	1	157.475	100	2	8	2
ControlPre	B1	Dominant	None	Retrieve	Deliver	5	1	230.5	100	3	1	3
ControlPre	B1	Dominant	None	Retrieve	Deliver	5	1	349.998	100	3	2	3
ControlPre	B1	Dominant	None	Retrieve	Deliver	5	1	56.5	100	3	3	3
ControlPre	B1	Dominant	None	Retrieve	Deliver	5	1	142.012	100	3	4	3
ControlPre	B1	Dominant	None	Retrieve	Deliver	5	1	128.995	100	3	5	3
ControlPre	B1	Dominant	None	Retrieve	Deliver	5	1	36.25	100	3	6	3
ControlPre	B1	Dominant	None	Retrieve	Deliver	5	1	117.25	100	3	7	3
ControlPre	B1	Dominant	None	Retrieve	Deliver	5	1	374.998	100	3	8	3
ControlPre	B1	Dominant	None	Retrieve	Deliver	5	1	89.85	100	4	1	4
ControlPre	B1	Dominant	None	Retrieve	Deliver	5	1	143.755	100	4	2	4
ControlPre	B1	Dominant	None	Retrieve	Deliver	5	1	152	100	4	3	4
ControlPre	B1	Dominant	None	Retrieve	Deliver	5	1	127	100	4	4	4
ControlPre	B1	Dominant	None	Retrieve	Deliver	5	1	146.465	100	4	5	4
ControlPre	B1	Dominant	None	Retrieve	Deliver	5	1	147.63	100	4	6	4
ControlPre	B1	Dominant	None	Retrieve	Deliver	5	1	160.47	100	4	7	4
ControlPre	B1	Dominant	None	Retrieve	Deliver	5	1	88.525	100	4	8	4
ControlPre	B1	Dominant	None	Retrieve	Deliver	5	1	90	100	5	1	5
ControlPre	B1	Dominant	None	Retrieve	Deliver	5	1	100	100	5	2	5
ControlPre	B1	Dominant	None	Retrieve	Deliver	5	1	113.505	100	5	3	5
ControlPre	B1	Dominant	None	Retrieve	Deliver	5	1	125.5	100	5	4	5
ControlPre	B1	Dominant	None	Retrieve	Deliver	5	1	145.528	100	5	5	5
ControlPre	B1	Dominant	None	Retrieve	Deliver	5	1	213.477	100	5	6	5
ControlPre	B1	Dominant	None	Retrieve	Deliver	5	1	44.775	100	5	7	5
ControlPre	B1	Dominant	None	Retrieve	Deliver	5	1	40.525	100	5	8	5
ControlPre	B1	Dominant	None	Retrieve	Deliver	5	2	90.525	100	1	1	6
ControlPre	B1	Dominant	None	Retrieve	Deliver	5	2	108.075	100	1	2	6
ControlPre	B1	Dominant	None	Retrieve	Deliver	5	2	140.847	100	1	3	6
ControlPre	B1	Dominant	None	Retrieve	Deliver	5	2	125.743	100	1	4	6
ControlPre	B1	Dominant	None	Retrieve	Deliver	5	2	88.975	100	1	5	6
ControlPre	B1	Dominant	None	Retrieve	Deliver	5	2	156.715	100	1	6	6
ControlPre	B1	Dominant	None	Retrieve	Deliver	5	2	58.525	100	1	7	6
ControlPre	B1	Dominant	None	Retrieve	Deliver	5	2	50.275	100	1	8	6
ControlPre	B1	Dominant	None	Retrieve	Deliver	5	2	72.775	100	2	1	7
ControlPre	B1	Dominant	None	Retrieve	Deliver	5	2	103.5	100	2	2	7
ControlPre	B1	Dominant	None	Retrieve	Deliver	5	2	105.475	100	2	3	7
ControlPre	B1	Dominant	None	Retrieve	Deliver	5	2	19.25	100	2	4	7
ControlPre	B1	Dominant	None	Retrieve	Deliver	5	2	82.5	100	2	5	7
ControlPre	B1	Dominant	None	Retrieve	Deliver	5	2	71.725	100	2	6	7
ControlPre	B1	Dominant	None	Retrieve	Deliver	5	2	102.25	100	2	7	7
ControlPre	B1	Dominant	None	Retrieve	Deliver	5	2	18.75	100	2	8	7
ControlPre	B1	Dominant	None	Retrieve	Deliver	5	2	62.75	100	3	1	8
ControlPre	B1	Dominant	None	Retrieve	Deliver	5	2	189.238	100	3	2	8
ControlPre	B1	Dominant	None	Retrieve	Deliver	5	2	7.8	100	3	3	8
ControlPre	B1	Dominant	None	Retrieve	Deliver	5	2	47	100	3	4	8
ControlPre	B1	Dominant	None	Retrieve	Deliver	5	2	96	100	3	5	8
ControlPre	B1	Dominant	None	Retrieve	Deliver	5	2	50.9	100	3	6	8
ControlPre	B1	Dominant	None	Retrieve	Deliver	5	2	99.625	100	3	7	8
ControlPre	B1	Dominant	None	Retrieve	Deliver	5	2	29	100	3	8	8
ControlPre	B1	Dominant	None	Retrieve	Deliver	5	2	114.25	100	4	1	9
ControlPre	B1	Dominant	None	Retrieve	Deliver	5	2	28.7	100	4	2	9
ControlPre	B1	Dominant	None	Retrieve	Deliver	5	2	38.475	100	4	3	9
ControlPre	B1	Dominant	None	Retrieve	Deliver	5	2	47.75	100	4	4	9
ControlPre	B1	Dominant	None	Retrieve	Deliver	5	2	66	100	4	5	9
ControlPre	B1	Dominant	None	Retrieve	Deliver	5	2	76.725	100	4	6	9
ControlPre	B1	Dominant	None	Retrieve	Deliver	5	2	10.275	100	4	7	9
ControlPre	B1	Dominant	None	Retrieve	Deliver	5	2	44.2	100	4	8	9
ControlPre	B1	Dominant	None	Retrieve	Deliver	5	2	110.625	100	5	1	10
ControlPre	B1	Dominant	None	Retrieve	Deliver	5	2	98.75	100	5	2	10
ControlPre	B1	Dominant	None	Retrieve	Deliver	5	2	126.75	100	5	3	10
ControlPre	B1	Dominant	None	Retrieve	Deliver	5	2	187.995	100	5	4	10
ControlPre	B1	Dominant	None	Retrieve	Deliver	5	2	172.972	100	5	5	10
ControlPre	B1	Dominant	None	Retrieve	Deliver	5	2	183.502	100	5	6	10
ControlPre	B1	Dominant	None	Retrieve	Deliver	5	2	199.245	100	5	7	10
ControlPre	B1	Dominant	None	Retrieve	Deliver	5	2	60.925	100	5	8	10
ControlPre	B1	Dominant	None	Retrieve	Deliver	5	3	45.25	100	1	1	11
ControlPre	B1	Dominant	None	Retrieve	Deliver	5	3	22.975	100	1	2	11
ControlPre	B1	Dominant	None	Retrieve	Deliver	5	3	10.95	100	1	3	11
ControlPre	B1	Dominant	None	Retrieve	Deliver	5	3	158.465	100	1	4	11
ControlPre	B1	Dominant	None	Retrieve	Deliver	5	3	119.75	100	1	5	11
ControlPre	B1	Dominant	None	Retrieve	Deliver	5	3	136.502	100	1	6	11
ControlPre	B1	Dominant	None	Retrieve	Deliver	5	3	42.825	100	1	7	11
ControlPre	B1	Dominant	None	Retrieve	Deliver	5	3	53	100	1	8	11
ControlPre	B1	Dominant	None	Retrieve	Deliver	5	3	83.475	100	2	1	12
ControlPre	B1	Dominant	None	Retrieve	Deliver	5	3	114.2	100	2	2	12
ControlPre	B1	Dominant	None	Retrieve	Deliver	5	3	144.477	100	2	3	12
ControlPre	B1	Dominant	None	Retrieve	Deliver	5	3	190.512	100	2	4	12
ControlPre	B1	Dominant	None	Retrieve	Deliver	5	3	73.75	100	2	5	12
ControlPre	B1	Dominant	None	Retrieve	Deliver	5	3	50.8	100	2	6	12
ControlPre	B1	Dominant	None	Retrieve	Deliver	5	3	28.75	100	2	7	12
ControlPre	B1	Dominant	None	Retrieve	Deliver	5	3	34.5	100	2	8	12
ControlPre	B1	Dominant	None	Retrieve	Deliver	5	3	121.73	100	3	1	13
ControlPre	B1	Dominant	None	Retrieve	Deliver	5	3	189.165	100	3	2	13
ControlPre	B1	Dominant	None	Retrieve	Deliver	5	3	383.007	100	3	3	13
ControlPre	B1	Dominant	None	Retrieve	Deliver	5	3	129.602	100	3	4	13
ControlPre	B1	Dominant	None	Retrieve	Deliver	5	3	35	100	3	5	13
ControlPre	B1	Dominant	None	Retrieve	Deliver	5	3	172.928	100	3	6	13
ControlPre	B1	Dominant	None	Retrieve	Deliver	5	3	30	100	3	7	13
ControlPre	B1	Dominant	None	Retrieve	Deliver	5	3	70.25	100	3	8	13
ControlPre	B1	Dominant	None	Retrieve	Deliver	5	3	69.85	100	4	1	14
ControlPre	B1	Dominant	None	Retrieve	Deliver	5	3	118.525	100	4	2	14
ControlPre	B1	Dominant	None	Retrieve	Deliver	5	3	117.25	100	4	3	14
ControlPre	B1	Dominant	None	Retrieve	Deliver	5	3	8.525	100	4	4	14
ControlPre	B1	Dominant	None	Retrieve	Deliver	5	3	24.525	100	4	5	14
ControlPre	B1	Dominant	None	Retrieve	Deliver	5	3	15.025	100	4	6	14
ControlPre	B1	Dominant	None	Retrieve	Deliver	5	3	9.625	100	4	7	14
ControlPre	B1	Dominant	None	Retrieve	Deliver	5	3	33.975	100	4	8	14
ControlPre	B1	Dominant	None	Retrieve	Deliver	5	3	176.757	100	5	1	15
ControlPre	B1	Dominant	None	Retrieve	Deliver	5	3	8.75	100	5	2	15
ControlPre	B1	Dominant	None	Retrieve	Deliver	5	3	207.025	100	5	3	15
ControlPre	B1	Dominant	None	Retrieve	Deliver	5	3	372.525	100	5	4	15
ControlPre	B1	Dominant	None	Retrieve	Deliver	5	3	29	100	5	5	15
ControlPre	B1	Dominant	None	Retrieve	Deliver	5	3	3	100	5	6	15
ControlPre	B1	Dominant	None	Retrieve	Deliver	5	3	55.025	100	5	7	15
ControlPre	B1	Dominant	None	Retrieve	Deliver	5	3	42.75	100	5	8	15
ControlPre	B1	Dominant	None	Retrieve	Deliver	5	4	96.1	100	1	1	16
ControlPre	B1	Dominant	None	Retrieve	Deliver	5	4	95.25	100	1	2	16
ControlPre	B1	Dominant	None	Retrieve	Deliver	5	4	107.05	100	1	3	16
ControlPre	B1	Dominant	None	Retrieve	Deliver	5	4	107.75	100	1	4	16
ControlPre	B1	Dominant	None	Retrieve	Deliver	5	4	75	100	1	5	16
ControlPre	B1	Dominant	None	Retrieve	Deliver	5	4	189.037	100	1	6	16
ControlPre	B1	Dominant	None	Retrieve	Deliver	5	4	41.275	100	1	7	16
ControlPre	B1	Dominant	None	Retrieve	Deliver	5	4	29.525	100	1	8	16
ControlPre	B1	Dominant	None	Retrieve	Deliver	5	4	77.6	100	2	1	17
ControlPre	B1	Dominant	None	Retrieve	Deliver	5	4	109.775	100	2	2	17
ControlPre	B1	Dominant	None	Retrieve	Deliver	5	4	160.752	100	2	3	17
ControlPre	B1	Dominant	None	Retrieve	Deliver	5	4	121.75	100	2	4	17
ControlPre	B1	Dominant	None	Retrieve	Deliver	5	4	187.04	100	2	5	17
ControlPre	B1	Dominant	None	Retrieve	Deliver	5	4	94.575	100	2	6	17
ControlPre	B1	Dominant	None	Retrieve	Deliver	5	4	147.755	100	2	7	17
ControlPre	B1	Dominant	None	Retrieve	Deliver	5	4	20.5	100	2	8	17
ControlPre	B1	Dominant	None	Retrieve	Deliver	5	4	89	100	3	1	18
ControlPre	B1	Dominant	None	Retrieve	Deliver	5	4	111.775	100	3	2	18
ControlPre	B1	Dominant	None	Retrieve	Deliver	5	4	120.25	100	3	3	18
ControlPre	B1	Dominant	None	Retrieve	Deliver	5	4	138.26	100	3	4	18
ControlPre	B1	Dominant	None	Retrieve	Deliver	5	4	94.775	100	3	5	18
ControlPre	B1	Dominant	None	Retrieve	Deliver	5	4	41.25	100	3	6	18
ControlPre	B1	Dominant	None	Retrieve	Deliver	5	4	32	100	3	7	18
ControlPre	B1	Dominant	None	Retrieve	Deliver	5	4	201.512	100	3	8	18
ControlPre	B1	Dominant	None	Retrieve	Deliver	5	4	86	100	4	1	19
ControlPre	B1	Dominant	None	Retrieve	Deliver	5	4	100	100	4	2	19
ControlPre	B1	Dominant	None	Retrieve	Deliver	5	4	128.55	100	4	3	19
ControlPre	B1	Dominant	None	Retrieve	Deliver	5	4	186.455	100	4	4	19
ControlPre	B1	Dominant	None	Retrieve	Deliver	5	4	136.257	100	4	5	19
ControlPre	B1	Dominant	None	Retrieve	Deliver	5	4	145.245	100	4	6	19
ControlPre	B1	Dominant	None	Retrieve	Deliver	5	4	140.54	100	4	7	19
ControlPre	B1	Dominant	None	Retrieve	Deliver	5	4	221.037	100	4	8	19
ControlPre	B1	Dominant	None	Retrieve	Deliver	5	4	85.775	100	5	1	20
ControlPre	B1	Dominant	None	Retrieve	Deliver	5	4	115.725	100	5	2	20
ControlPre	B1	Dominant	None	Retrieve	Deliver	5	4	79	100	5	3	20
ControlPre	B1	Dominant	None	Retrieve	Deliver	5	4	97.875	100	5	4	20
ControlPre	B1	Dominant	None	Retrieve	Deliver	5	4	100.275	100	5	5	20
ControlPre	B1	Dominant	None	Retrieve	Deliver	5	4	40.5	100	5	6	20
ControlPre	B1	Dominant	None	Retrieve	Deliver	5	4	124.017	100	5	7	20
ControlPre	B1	Dominant	None	Retrieve	Deliver	5	4	78.575	100	5	8	20
ControlPre	B1	Dominant	None	Retrieve	Deliver	1	1	109.5	75	1	1	1
ControlPre	B1	Dominant	None	Retrieve	Deliver	1	1	54.525	75	1	2	1
ControlPre	B1	Dominant	None	Retrieve	Deliver	1	1	39.575	75	1	3	1
ControlPre	B1	Dominant	None	Retrieve	Deliver	1	1	421.973	75	1	4	1
ControlPre	B1	Dominant	None	Retrieve	Deliver	1	1	402.973	75	1	5	1
ControlPre	B1	Dominant	None	Retrieve	Deliver	1	1	99.75	75	1	6	1
ControlPre	B1	Dominant	None	Retrieve	Deliver	1	1	2.775	75	1	7	1
ControlPre	B1	Dominant	None	Retrieve	Deliver	1	1	18.525	75	1	8	1
ControlPre	B1	Dominant	None	Retrieve	Deliver	1	1	393.998	75	2	1	2
ControlPre	B1	Dominant	None	Retrieve	Deliver	1	1	383.998	75	2	2	2
ControlPre	B1	Dominant	None	Retrieve	Deliver	1	1	385.998	75	2	3	2
ControlPre	B1	Dominant	None	Retrieve	Deliver	1	1	385.015	75	2	4	2
ControlPre	B1	Dominant	None	Retrieve	Deliver	1	1	35.75	75	2	5	2
ControlPre	B1	Dominant	None	Retrieve	Deliver	1	1	401.048	75	2	6	2
ControlPre	B1	Dominant	None	Retrieve	Deliver	1	1	87.225	75	2	7	2
ControlPre	B1	Dominant	None	Retrieve	Deliver	1	1	43.575	75	2	8	2
ControlPre	B1	Dominant	None	Retrieve	Deliver	1	1	382.973	75	3	1	3
ControlPre	B1	Dominant	None	Retrieve	Deliver	1	1	109.675	75	3	2	3
ControlPre	B1	Dominant	None	Retrieve	Deliver	1	1	5.25	75	3	3	3
ControlPre	B1	Dominant	None	Retrieve	Deliver	1	1	10.975	75	3	4	3
ControlPre	B1	Dominant	None	Retrieve	Deliver	1	1	88.5	75	3	5	3
ControlPre	B1	Dominant	None	Retrieve	Deliver	1	1	63.75	75	3	6	3
ControlPre	B1	Dominant	None	Retrieve	Deliver	1	1	19.225	75	3	7	3
ControlPre	B1	Dominant	None	Retrieve	Deliver	1	1	77	75	3	8	3
ControlPre	B1	Dominant	None	Retrieve	Deliver	1	1	24.525	75	4	1	4
ControlPre	B1	Dominant	None	Retrieve	Deliver	1	1	0.725	75	4	2	4
ControlPre	B1	Dominant	None	Retrieve	Deliver	1	1	83.05	75	4	3	4
ControlPre	B1	Dominant	None	Retrieve	Deliver	1	1	102.775	75	4	4	4
ControlPre	B1	Dominant	None	Retrieve	Deliver	1	1	86.975	75	4	5	4
ControlPre	B1	Dominant	None	Retrieve	Deliver	1	1	91.675	75	4	6	4
ControlPre	B1	Dominant	None	Retrieve	Deliver	1	1	69.3	75	4	7	4
ControlPre	B1	Dominant	None	Retrieve	Deliver	1	1	103.1	75	4	8	4
ControlPre	B1	Dominant	None	Retrieve	Deliver	1	1	2.225	75	5	1	5
ControlPre	B1	Dominant	None	Retrieve	Deliver	1	1	98.75	75	5	2	5
ControlPre	B1	Dominant	None	Retrieve	Deliver	1	1	1.05	75	5	3	5
ControlPre	B1	Dominant	None	Retrieve	Deliver	1	1	103.825	75	5	4	5
ControlPre	B1	Dominant	None	Retrieve	Deliver	1	1	98.25	75	5	5	5
ControlPre	B1	Dominant	None	Retrieve	Deliver	1	1	20.4	75	5	6	5
ControlPre	B1	Dominant	None	Retrieve	Deliver	1	1	24.725	75	5	7	5
ControlPre	B1	Dominant	None	Retrieve	Deliver	1	1	54.025	75	5	8	5
ControlPre	B1	Dominant	None	Retrieve	Deliver	1	2	19.425	75	1	1	6
ControlPre	B1	Dominant	None	Retrieve	Deliver	1	2	45.675	75	1	2	6
ControlPre	B1	Dominant	None	Retrieve	Deliver	1	2	81.225	75	1	3	6
ControlPre	B1	Dominant	None	Retrieve	Deliver	1	2	26.05	75	1	4	6
ControlPre	B1	Dominant	None	Retrieve	Deliver	1	2	36.5	75	1	5	6
ControlPre	B1	Dominant	None	Retrieve	Deliver	1	2	2.7	75	1	6	6
ControlPre	B1	Dominant	None	Retrieve	Deliver	1	2	8.25	75	1	7	6
ControlPre	B1	Dominant	None	Retrieve	Deliver	1	2	19.025	75	1	8	6
ControlPre	B1	Dominant	None	Retrieve	Deliver	1	2	48.25	75	2	1	7
ControlPre	B1	Dominant	None	Retrieve	Deliver	1	2	33.5	75	2	2	7
ControlPre	B1	Dominant	None	Retrieve	Deliver	1	2	46.25	75	2	3	7
ControlPre	B1	Dominant	None	Retrieve	Deliver	1	2	54.375	75	2	4	7
ControlPre	B1	Dominant	None	Retrieve	Deliver	1	2	18.75	75	2	5	7
ControlPre	B1	Dominant	None	Retrieve	Deliver	1	2	34.275	75	2	6	7
ControlPre	B1	Dominant	None	Retrieve	Deliver	1	2	39.8	75	2	7	7
ControlPre	B1	Dominant	None	Retrieve	Deliver	1	2	100	75	2	8	7
ControlPre	B1	Dominant	None	Retrieve	Deliver	1	2	107.5	75	3	1	8
ControlPre	B1	Dominant	None	Retrieve	Deliver	1	2	69.5	75	3	2	8
ControlPre	B1	Dominant	None	Retrieve	Deliver	1	2	86.725	75	3	3	8
ControlPre	B1	Dominant	None	Retrieve	Deliver	1	2	17.725	75	3	4	8
ControlPre	B1	Dominant	None	Retrieve	Deliver	1	2	13.75	75	3	5	8
ControlPre	B1	Dominant	None	Retrieve	Deliver	1	2	65.5	75	3	6	8
ControlPre	B1	Dominant	None	Retrieve	Deliver	1	2	110.6	75	3	7	8
ControlPre	B1	Dominant	None	Retrieve	Deliver	1	2	55.95	75	3	8	8
ControlPre	B1	Dominant	None	Retrieve	Deliver	1	2	44	75	4	1	9
ControlPre	B1	Dominant	None	Retrieve	Deliver	1	2	113.748	75	4	2	9
ControlPre	B1	Dominant	None	Retrieve	Deliver	1	2	118.425	75	4	3	9
ControlPre	B1	Dominant	None	Retrieve	Deliver	1	2	87	75	4	4	9
ControlPre	B1	Dominant	None	Retrieve	Deliver	1	2	104.05	75	4	5	9
ControlPre	B1	Dominant	None	Retrieve	Deliver	1	2	131.525	75	4	6	9
ControlPre	B1	Dominant	None	Retrieve	Deliver	1	2	364.644	75	4	7	9
ControlPre	B1	Dominant	None	Retrieve	Deliver	1	2	9.525	75	4	8	9
ControlPre	B1	Dominant	None	Retrieve	Deliver	1	2	62.275	75	5	1	10
ControlPre	B1	Dominant	None	Retrieve	Deliver	1	2	365.198	75	5	2	10
ControlPre	B1	Dominant	None	Retrieve	Deliver	1	2	34.975	75	5	3	10
ControlPre	B1	Dominant	None	Retrieve	Deliver	1	2	20.25	75	5	4	10
ControlPre	B1	Dominant	None	Retrieve	Deliver	1	2	34.4	75	5	5	10
ControlPre	B1	Dominant	None	Retrieve	Deliver	1	2	55.5	75	5	6	10
ControlPre	B1	Dominant	None	Retrieve	Deliver	1	2	79.325	75	5	7	10
ControlPre	B1	Dominant	None	Retrieve	Deliver	1	2	78.5	75	5	8	10
ControlPre	B1	Dominant	None	Retrieve	Deliver	1	3	367.998	75	1	1	11
ControlPre	B1	Dominant	None	Retrieve	Deliver	1	3	58.125	75	1	2	11
ControlPre	B1	Dominant	None	Retrieve	Deliver	1	3	53.475	75	1	3	11
ControlPre	B1	Dominant	None	Retrieve	Deliver	1	3	52.25	75	1	4	11
ControlPre	B1	Dominant	None	Retrieve	Deliver	1	3	391.048	75	1	5	11
ControlPre	B1	Dominant	None	Retrieve	Deliver	1	3	74.25	75	1	6	11
ControlPre	B1	Dominant	None	Retrieve	Deliver	1	3	30.5	75	1	7	11
ControlPre	B1	Dominant	None	Retrieve	Deliver	1	3	59.075	75	1	8	11
ControlPre	B1	Dominant	None	Retrieve	Deliver	1	3	381.998	75	2	1	12
ControlPre	B1	Dominant	None	Retrieve	Deliver	1	3	85.75	75	2	2	12
ControlPre	B1	Dominant	None	Retrieve	Deliver	1	3	56.275	75	2	3	12
ControlPre	B1	Dominant	None	Retrieve	Deliver	1	3	81.725	75	2	4	12
ControlPre	B1	Dominant	None	Retrieve	Deliver	1	3	71.975	75	2	5	12
ControlPre	B1	Dominant	None	Retrieve	Deliver	1	3	32.1	75	2	6	12
ControlPre	B1	Dominant	None	Retrieve	Deliver	1	3	60.25	75	2	7	12
ControlPre	B1	Dominant	None	Retrieve	Deliver	1	3	34.75	75	2	8	12
ControlPre	B1	Dominant	None	Retrieve	Deliver	1	3	77	75	3	1	13
ControlPre	B1	Dominant	None	Retrieve	Deliver	1	3	377.998	75	3	2	13
ControlPre	B1	Dominant	None	Retrieve	Deliver	1	3	53.275	75	3	3	13
ControlPre	B1	Dominant	None	Retrieve	Deliver	1	3	87.025	75	3	4	13
ControlPre	B1	Dominant	None	Retrieve	Deliver	1	3	18.95	75	3	5	13
ControlPre	B1	Dominant	None	Retrieve	Deliver	1	3	52.875	75	3	6	13
ControlPre	B1	Dominant	None	Retrieve	Deliver	1	3	50.725	75	3	7	13
ControlPre	B1	Dominant	None	Retrieve	Deliver	1	3	49.575	75	3	8	13
ControlPre	B1	Dominant	None	Retrieve	Deliver	1	3	0.725	75	4	1	14
ControlPre	B1	Dominant	None	Retrieve	Deliver	1	3	13.5	75	4	2	14
ControlPre	B1	Dominant	None	Retrieve	Deliver	1	3	94	75	4	3	14
ControlPre	B1	Dominant	None	Retrieve	Deliver	1	3	68.475	75	4	4	14
ControlPre	B1	Dominant	None	Retrieve	Deliver	1	3	92.225	75	4	5	14
ControlPre	B1	Dominant	None	Retrieve	Deliver	1	3	60.775	75	4	6	14
ControlPre	B1	Dominant	None	Retrieve	Deliver	1	3	84.275	75	4	7	14
ControlPre	B1	Dominant	None	Retrieve	Deliver	1	3	9.5	75	4	8	14
ControlPre	B1	Dominant	None	Retrieve	Deliver	1	3	37.475	75	5	1	15
ControlPre	B1	Dominant	None	Retrieve	Deliver	1	3	85.25	75	5	2	15
ControlPre	B1	Dominant	None	Retrieve	Deliver	1	3	79.275	75	5	3	15
ControlPre	B1	Dominant	None	Retrieve	Deliver	1	3	55.75	75	5	4	15
ControlPre	B1	Dominant	None	Retrieve	Deliver	1	3	101	75	5	5	15
ControlPre	B1	Dominant	None	Retrieve	Deliver	1	3	58.725	75	5	6	15
ControlPre	B1	Dominant	None	Retrieve	Deliver	1	3	59.3	75	5	7	15
ControlPre	B1	Dominant	None	Retrieve	Deliver	1	3	68.225	75	5	8	15
ControlPre	B1	Dominant	None	Retrieve	Deliver	1	4	47.2	75	1	1	16
ControlPre	B1	Dominant	None	Retrieve	Deliver	1	4	22.525	75	1	2	16
ControlPre	B1	Dominant	None	Retrieve	Deliver	1	4	58.75	75	1	3	16
ControlPre	B1	Dominant	None	Retrieve	Deliver	1	4	105.45	75	1	4	16
ControlPre	B1	Dominant	None	Retrieve	Deliver	1	4	37.5	75	1	5	16
ControlPre	B1	Dominant	None	Retrieve	Deliver	1	4	57	75	1	6	16
ControlPre	B1	Dominant	None	Retrieve	Deliver	1	4	47.75	75	1	7	16
ControlPre	B1	Dominant	None	Retrieve	Deliver	1	4	68.75	75	1	8	16
ControlPre	B1	Dominant	None	Retrieve	Deliver	1	4	91.525	75	2	1	17
ControlPre	B1	Dominant	None	Retrieve	Deliver	1	4	56.15	75	2	2	17
ControlPre	B1	Dominant	None	Retrieve	Deliver	1	4	58.925	75	2	3	17
ControlPre	B1	Dominant	None	Retrieve	Deliver	1	4	56.75	75	2	4	17
ControlPre	B1	Dominant	None	Retrieve	Deliver	1	4	86.5	75	2	5	17
ControlPre	B1	Dominant	None	Retrieve	Deliver	1	4	347.973	75	2	6	17
ControlPre	B1	Dominant	None	Retrieve	Deliver	1	4	343.998	75	2	7	17
ControlPre	B1	Dominant	None	Retrieve	Deliver	1	4	348.016	75	2	8	17
ControlPre	B1	Dominant	None	Retrieve	Deliver	1	4	383.998	75	3	1	18
ControlPre	B1	Dominant	None	Retrieve	Deliver	1	4	144.25	75	3	2	18
ControlPre	B1	Dominant	None	Retrieve	Deliver	1	4	111.25	75	3	3	18
ControlPre	B1	Dominant	None	Retrieve	Deliver	1	4	27.025	75	3	4	18
ControlPre	B1	Dominant	None	Retrieve	Deliver	1	4	69.2	75	3	5	18
ControlPre	B1	Dominant	None	Retrieve	Deliver	1	4	43.925	75	3	6	18
ControlPre	B1	Dominant	None	Retrieve	Deliver	1	4	121.55	75	3	7	18
ControlPre	B1	Dominant	None	Retrieve	Deliver	1	4	77.85	75	3	8	18
ControlPre	B1	Dominant	None	Retrieve	Deliver	1	4	64.525	75	4	1	19
ControlPre	B1	Dominant	None	Retrieve	Deliver	1	4	112.475	75	4	2	19
ControlPre	B1	Dominant	None	Retrieve	Deliver	1	4	31.075	75	4	3	19
ControlPre	B1	Dominant	None	Retrieve	Deliver	1	4	45.75	75	4	4	19
ControlPre	B1	Dominant	None	Retrieve	Deliver	1	4	57.775	75	4	5	19
ControlPre	B1	Dominant	None	Retrieve	Deliver	1	4	14.375	75	4	6	19
ControlPre	B1	Dominant	None	Retrieve	Deliver	1	4	74.75	75	4	7	19
ControlPre	B1	Dominant	None	Retrieve	Deliver	1	4	137.275	75	4	8	19
ControlPre	B1	Dominant	None	Retrieve	Deliver	1	4	39	75	5	1	20
ControlPre	B1	Dominant	None	Retrieve	Deliver	1	4	49	75	5	2	20
ControlPre	B1	Dominant	None	Retrieve	Deliver	1	4	48.725	75	5	3	20
ControlPre	B1	Dominant	None	Retrieve	Deliver	1	4	68.1	75	5	4	20
ControlPre	B1	Dominant	None	Retrieve	Deliver	1	4	78.5	75	5	5	20
ControlPre	B1	Dominant	None	Retrieve	Deliver	1	4	93.25	75	5	6	20
ControlPre	B1	Dominant	None	Retrieve	Deliver	1	4	23.725	75	5	7	20
ControlPre	B1	Dominant	None	Retrieve	Deliver	1	4	5.95	75	5	8	20
ControlPre	B1	Dominant	None	Retrieve	Deliver	2	1	35.425	75	1	1	1
ControlPre	B1	Dominant	None	Retrieve	Deliver	2	1	22.15	75	1	2	1
ControlPre	B1	Dominant	None	Retrieve	Deliver	2	1	5.8	75	1	3	1
ControlPre	B1	Dominant	None	Retrieve	Deliver	2	1	2.025	75	1	4	1
ControlPre	B1	Dominant	None	Retrieve	Deliver	2	1	8.25	75	1	5	1
ControlPre	B1	Dominant	None	Retrieve	Deliver	2	1	2.25	75	1	6	1
ControlPre	B1	Dominant	None	Retrieve	Deliver	2	1	17	75	1	7	1
ControlPre	B1	Dominant	None	Retrieve	Deliver	2	1	10.25	75	1	8	1
ControlPre	B1	Dominant	None	Retrieve	Deliver	2	1	30.25	75	2	1	2
ControlPre	B1	Dominant	None	Retrieve	Deliver	2	1	11.425	75	2	2	2
ControlPre	B1	Dominant	None	Retrieve	Deliver	2	1	144.495	75	2	3	2
ControlPre	B1	Dominant	None	Retrieve	Deliver	2	1	21.775	75	2	4	2
ControlPre	B1	Dominant	None	Retrieve	Deliver	2	1	37.75	75	2	5	2
ControlPre	B1	Dominant	None	Retrieve	Deliver	2	1	44.25	75	2	6	2
ControlPre	B1	Dominant	None	Retrieve	Deliver	2	1	41	75	2	7	2
ControlPre	B1	Dominant	None	Retrieve	Deliver	2	1	44.175	75	2	8	2
ControlPre	B1	Dominant	None	Retrieve	Deliver	2	1	98.525	75	3	1	3
ControlPre	B1	Dominant	None	Retrieve	Deliver	2	1	173.05	75	3	2	3
ControlPre	B1	Dominant	None	Retrieve	Deliver	2	1	201.495	75	3	3	3
ControlPre	B1	Dominant	None	Retrieve	Deliver	2	1	188.75	75	3	4	3
ControlPre	B1	Dominant	None	Retrieve	Deliver	2	1	117.5	75	3	5	3
ControlPre	B1	Dominant	None	Retrieve	Deliver	2	1	116.237	75	3	6	3
ControlPre	B1	Dominant	None	Retrieve	Deliver	2	1	172.59	75	3	7	3
ControlPre	B1	Dominant	None	Retrieve	Deliver	2	1	4.5	75	3	8	3
ControlPre	B1	Dominant	None	Retrieve	Deliver	2	1	103.225	75	4	1	4
ControlPre	B1	Dominant	None	Retrieve	Deliver	2	1	130.2	75	4	2	4
ControlPre	B1	Dominant	None	Retrieve	Deliver	2	1	11	75	4	3	4
ControlPre	B1	Dominant	None	Retrieve	Deliver	2	1	166.9	75	4	4	4
ControlPre	B1	Dominant	None	Retrieve	Deliver	2	1	86	75	4	5	4
ControlPre	B1	Dominant	None	Retrieve	Deliver	2	1	105.245	75	4	6	4
ControlPre	B1	Dominant	None	Retrieve	Deliver	2	1	124.502	75	4	7	4
ControlPre	B1	Dominant	None	Retrieve	Deliver	2	1	220.752	75	4	8	4
ControlPre	B1	Dominant	None	Retrieve	Deliver	2	1	127.8	75	5	1	5
ControlPre	B1	Dominant	None	Retrieve	Deliver	2	1	110.725	75	5	2	5
ControlPre	B1	Dominant	None	Retrieve	Deliver	2	1	84.95	75	5	3	5
ControlPre	B1	Dominant	None	Retrieve	Deliver	2	1	122.505	75	5	4	5
ControlPre	B1	Dominant	None	Retrieve	Deliver	2	1	169.477	75	5	5	5
ControlPre	B1	Dominant	None	Retrieve	Deliver	2	1	128.278	75	5	6	5
ControlPre	B1	Dominant	None	Retrieve	Deliver	2	1	184.243	75	5	7	5
ControlPre	B1	Dominant	None	Retrieve	Deliver	2	1	137.395	75	5	8	5
ControlPre	B1	Dominant	None	Retrieve	Deliver	2	2	102.75	75	1	1	6
ControlPre	B1	Dominant	None	Retrieve	Deliver	2	2	126.475	75	1	2	6
ControlPre	B1	Dominant	None	Retrieve	Deliver	2	2	206.653	75	1	3	6
ControlPre	B1	Dominant	None	Retrieve	Deliver	2	2	84.25	75	1	4	6
ControlPre	B1	Dominant	None	Retrieve	Deliver	2	2	75.775	75	1	5	6
ControlPre	B1	Dominant	None	Retrieve	Deliver	2	2	174.475	75	1	6	6
ControlPre	B1	Dominant	None	Retrieve	Deliver	2	2	190.512	75	1	7	6
ControlPre	B1	Dominant	None	Retrieve	Deliver	2	2	10.275	75	1	8	6
ControlPre	B1	Dominant	None	Retrieve	Deliver	2	2	111.225	75	2	1	7
ControlPre	B1	Dominant	None	Retrieve	Deliver	2	2	179.05	75	2	2	7
ControlPre	B1	Dominant	None	Retrieve	Deliver	2	2	197.262	75	2	3	7
ControlPre	B1	Dominant	None	Retrieve	Deliver	2	2	159.75	75	2	4	7
ControlPre	B1	Dominant	None	Retrieve	Deliver	2	2	88.225	75	2	5	7
ControlPre	B1	Dominant	None	Retrieve	Deliver	2	2	102.5	75	2	6	7
ControlPre	B1	Dominant	None	Retrieve	Deliver	2	2	55.25	75	2	7	7
ControlPre	B1	Dominant	None	Retrieve	Deliver	2	2	154.768	75	2	8	7
ControlPre	B1	Dominant	None	Retrieve	Deliver	2	2	93.5	75	3	1	8
ControlPre	B1	Dominant	None	Retrieve	Deliver	2	2	157.225	75	3	2	8
ControlPre	B1	Dominant	None	Retrieve	Deliver	2	2	180.227	75	3	3	8
ControlPre	B1	Dominant	None	Retrieve	Deliver	2	2	174.525	75	3	4	8
ControlPre	B1	Dominant	None	Retrieve	Deliver	2	2	97.5	75	3	5	8
ControlPre	B1	Dominant	None	Retrieve	Deliver	2	2	133.51	75	3	6	8
ControlPre	B1	Dominant	None	Retrieve	Deliver	2	2	112.005	75	3	7	8
ControlPre	B1	Dominant	None	Retrieve	Deliver	2	2	177.01	75	3	8	8
ControlPre	B1	Dominant	None	Retrieve	Deliver	2	2	37.9975	75	4	1	9
ControlPre	B1	Dominant	None	Retrieve	Deliver	2	2	58.215	75	4	2	9
ControlPre	B1	Dominant	None	Retrieve	Deliver	2	2	201.005	75	4	3	9
ControlPre	B1	Dominant	None	Retrieve	Deliver	2	2	152.25	75	4	4	9
ControlPre	B1	Dominant	None	Retrieve	Deliver	2	2	78.25	75	4	5	9
ControlPre	B1	Dominant	None	Retrieve	Deliver	2	2	101.975	75	4	6	9
ControlPre	B1	Dominant	None	Retrieve	Deliver	2	2	129.51	75	4	7	9
ControlPre	B1	Dominant	None	Retrieve	Deliver	2	2	17.125	75	4	8	9
ControlPre	B1	Dominant	None	Retrieve	Deliver	2	2	127.5	75	5	1	10
ControlPre	B1	Dominant	None	Retrieve	Deliver	2	2	109	75	5	2	10
ControlPre	B1	Dominant	None	Retrieve	Deliver	2	2	121.73	75	5	3	10
ControlPre	B1	Dominant	None	Retrieve	Deliver	2	2	110	75	5	4	10
ControlPre	B1	Dominant	None	Retrieve	Deliver	2	2	98.475	75	5	5	10
ControlPre	B1	Dominant	None	Retrieve	Deliver	2	2	164	75	5	6	10
ControlPre	B1	Dominant	None	Retrieve	Deliver	2	2	166.333	75	5	7	10
ControlPre	B1	Dominant	None	Retrieve	Deliver	2	2	139.252	75	5	8	10
ControlPre	B1	Dominant	None	Retrieve	Deliver	2	3	51.75	75	1	1	11
ControlPre	B1	Dominant	None	Retrieve	Deliver	2	3	27.22	75	1	2	11
ControlPre	B1	Dominant	None	Retrieve	Deliver	2	3	147.78	75	1	3	11
ControlPre	B1	Dominant	None	Retrieve	Deliver	2	3	185.775	75	1	4	11
ControlPre	B1	Dominant	None	Retrieve	Deliver	2	3	103.3	75	1	5	11
ControlPre	B1	Dominant	None	Retrieve	Deliver	2	3	107.5	75	1	6	11
ControlPre	B1	Dominant	None	Retrieve	Deliver	2	3	116.493	75	1	7	11
ControlPre	B1	Dominant	None	Retrieve	Deliver	2	3	146.532	75	1	8	11
ControlPre	B1	Dominant	None	Retrieve	Deliver	2	3	113.275	75	2	1	12
ControlPre	B1	Dominant	None	Retrieve	Deliver	2	3	141.75	75	2	2	12
ControlPre	B1	Dominant	None	Retrieve	Deliver	2	3	188.257	75	2	3	12
ControlPre	B1	Dominant	None	Retrieve	Deliver	2	3	99	75	2	4	12
ControlPre	B1	Dominant	None	Retrieve	Deliver	2	3	117.525	75	2	5	12
ControlPre	B1	Dominant	None	Retrieve	Deliver	2	3	147.275	75	2	6	12
ControlPre	B1	Dominant	None	Retrieve	Deliver	2	3	108.015	75	2	7	12
ControlPre	B1	Dominant	None	Retrieve	Deliver	2	3	24.225	75	2	8	12
ControlPre	B1	Dominant	None	Retrieve	Deliver	2	3	126	75	3	1	13
ControlPre	B1	Dominant	None	Retrieve	Deliver	2	3	157.4	75	3	2	13
ControlPre	B1	Dominant	None	Retrieve	Deliver	2	3	114	75	3	3	13
ControlPre	B1	Dominant	None	Retrieve	Deliver	2	3	135.545	75	3	4	13
ControlPre	B1	Dominant	None	Retrieve	Deliver	2	3	172.007	75	3	5	13
ControlPre	B1	Dominant	None	Retrieve	Deliver	2	3	149.495	75	3	6	13
ControlPre	B1	Dominant	None	Retrieve	Deliver	2	3	22.74	75	3	7	13
ControlPre	B1	Dominant	None	Retrieve	Deliver	2	3	152.528	75	3	8	13
ControlPre	B1	Dominant	None	Retrieve	Deliver	2	3	102.5	75	4	1	14
ControlPre	B1	Dominant	None	Retrieve	Deliver	2	3	140.025	75	4	2	14
ControlPre	B1	Dominant	None	Retrieve	Deliver	2	3	96.25	75	4	3	14
ControlPre	B1	Dominant	None	Retrieve	Deliver	2	3	114.75	75	4	4	14
ControlPre	B1	Dominant	None	Retrieve	Deliver	2	3	139.532	75	4	5	14
ControlPre	B1	Dominant	None	Retrieve	Deliver	2	3	117.995	75	4	6	14
ControlPre	B1	Dominant	None	Retrieve	Deliver	2	3	169.257	75	4	7	14
ControlPre	B1	Dominant	None	Retrieve	Deliver	2	3	159.005	75	4	8	14
ControlPre	B1	Dominant	None	Retrieve	Deliver	2	3	105.5	75	5	1	15
ControlPre	B1	Dominant	None	Retrieve	Deliver	2	3	108	75	5	2	15
ControlPre	B1	Dominant	None	Retrieve	Deliver	2	3	76.25	75	5	3	15
ControlPre	B1	Dominant	None	Retrieve	Deliver	2	3	87.5	75	5	4	15
ControlPre	B1	Dominant	None	Retrieve	Deliver	2	3	114	75	5	5	15
ControlPre	B1	Dominant	None	Retrieve	Deliver	2	3	139.495	75	5	6	15
ControlPre	B1	Dominant	None	Retrieve	Deliver	2	3	28.475	75	5	7	15
ControlPre	B1	Dominant	None	Retrieve	Deliver	2	3	12.725	75	5	8	15
ControlPre	B1	Dominant	None	Retrieve	Deliver	2	4		75	1	1	16
ControlPre	B1	Dominant	None	Retrieve	Deliver	2	4		75	1	2	16
ControlPre	B1	Dominant	None	Retrieve	Deliver	2	4		75	1	3	16
ControlPre	B1	Dominant	None	Retrieve	Deliver	2	4		75	1	4	16
ControlPre	B1	Dominant	None	Retrieve	Deliver	2	4		75	1	5	16
ControlPre	B1	Dominant	None	Retrieve	Deliver	2	4		75	1	6	16
ControlPre	B1	Dominant	None	Retrieve	Deliver	2	4		75	1	7	16
ControlPre	B1	Dominant	None	Retrieve	Deliver	2	4		75	1	8	16
ControlPre	B1	Dominant	None	Retrieve	Deliver	2	4	70.775	75	2	1	17
ControlPre	B1	Dominant	None	Retrieve	Deliver	2	4	115.775	75	2	2	17
ControlPre	B1	Dominant	None	Retrieve	Deliver	2	4	85.525	75	2	3	17
ControlPre	B1	Dominant	None	Retrieve	Deliver	2	4	97.05	75	2	4	17
ControlPre	B1	Dominant	None	Retrieve	Deliver	2	4	178.502	75	2	5	17
ControlPre	B1	Dominant	None	Retrieve	Deliver	2	4	190.99	75	2	6	17
ControlPre	B1	Dominant	None	Retrieve	Deliver	2	4	88.7475	75	2	7	17
ControlPre	B1	Dominant	None	Retrieve	Deliver	2	4	143.035	75	2	8	17
ControlPre	B1	Dominant	None	Retrieve	Deliver	2	4	16.005	75	3	1	18
ControlPre	B1	Dominant	None	Retrieve	Deliver	2	4	54.01	75	3	2	18
ControlPre	B1	Dominant	None	Retrieve	Deliver	2	4	159.023	75	3	3	18
ControlPre	B1	Dominant	None	Retrieve	Deliver	2	4	131	75	3	4	18
ControlPre	B1	Dominant	None	Retrieve	Deliver	2	4	139.015	75	3	5	18
ControlPre	B1	Dominant	None	Retrieve	Deliver	2	4	111.5	75	3	6	18
ControlPre	B1	Dominant	None	Retrieve	Deliver	2	4	132.46	75	3	7	18
ControlPre	B1	Dominant	None	Retrieve	Deliver	2	4	64.025	75	3	8	18
ControlPre	B1	Dominant	None	Retrieve	Deliver	2	4	108.025	75	4	1	19
ControlPre	B1	Dominant	None	Retrieve	Deliver	2	4	147.525	75	4	2	19
ControlPre	B1	Dominant	None	Retrieve	Deliver	2	4	85.025	75	4	3	19
ControlPre	B1	Dominant	None	Retrieve	Deliver	2	4	94.525	75	4	4	19
ControlPre	B1	Dominant	None	Retrieve	Deliver	2	4	151.507	75	4	5	19
ControlPre	B1	Dominant	None	Retrieve	Deliver	2	4	99.755	75	4	6	19
ControlPre	B1	Dominant	None	Retrieve	Deliver	2	4	168.498	75	4	7	19
ControlPre	B1	Dominant	None	Retrieve	Deliver	2	4	152.905	75	4	8	19
ControlPre	B1	Dominant	None	Retrieve	Deliver	2	4	116.525	75	5	1	20
ControlPre	B1	Dominant	None	Retrieve	Deliver	2	4	102.675	75	5	2	20
ControlPre	B1	Dominant	None	Retrieve	Deliver	2	4	81.5	75	5	3	20
ControlPre	B1	Dominant	None	Retrieve	Deliver	2	4	102.95	75	5	4	20
ControlPre	B1	Dominant	None	Retrieve	Deliver	2	4	133.257	75	5	5	20
ControlPre	B1	Dominant	None	Retrieve	Deliver	2	4	104	75	5	6	20
ControlPre	B1	Dominant	None	Retrieve	Deliver	2	4	141.512	75	5	7	20
ControlPre	B1	Dominant	None	Retrieve	Deliver	2	4	147.5	75	5	8	20
ControlPre	B1	Dominant	None	Retrieve	Deliver	3	1	20.6	75	1	1	1
ControlPre	B1	Dominant	None	Retrieve	Deliver	3	1	47.775	75	1	2	1
ControlPre	B1	Dominant	None	Retrieve	Deliver	3	1	39.725	75	1	3	1
ControlPre	B1	Dominant	None	Retrieve	Deliver	3	1	14.3	75	1	4	1
ControlPre	B1	Dominant	None	Retrieve	Deliver	3	1	46.05	75	1	5	1
ControlPre	B1	Dominant	None	Retrieve	Deliver	3	1	52.875	75	1	6	1
ControlPre	B1	Dominant	None	Retrieve	Deliver	3	1	21.55	75	1	7	1
ControlPre	B1	Dominant	None	Retrieve	Deliver	3	1	10.75	75	1	8	1
ControlPre	B1	Dominant	None	Retrieve	Deliver	3	1	50.025	75	2	1	2
ControlPre	B1	Dominant	None	Retrieve	Deliver	3	1	79	75	2	2	2
ControlPre	B1	Dominant	None	Retrieve	Deliver	3	1	42	75	2	3	2
ControlPre	B1	Dominant	None	Retrieve	Deliver	3	1	31.75	75	2	4	2
ControlPre	B1	Dominant	None	Retrieve	Deliver	3	1	29.5	75	2	5	2
ControlPre	B1	Dominant	None	Retrieve	Deliver	3	1	57.75	75	2	6	2
ControlPre	B1	Dominant	None	Retrieve	Deliver	3	1	54.975	75	2	7	2
ControlPre	B1	Dominant	None	Retrieve	Deliver	3	1	51.65	75	2	8	2
ControlPre	B1	Dominant	None	Retrieve	Deliver	3	1	49.475	75	3	1	3
ControlPre	B1	Dominant	None	Retrieve	Deliver	3	1	53.75	75	3	2	3
ControlPre	B1	Dominant	None	Retrieve	Deliver	3	1	45.25	75	3	3	3
ControlPre	B1	Dominant	None	Retrieve	Deliver	3	1	40.275	75	3	4	3
ControlPre	B1	Dominant	None	Retrieve	Deliver	3	1	54.2	75	3	5	3
ControlPre	B1	Dominant	None	Retrieve	Deliver	3	1	93	75	3	6	3
ControlPre	B1	Dominant	None	Retrieve	Deliver	3	1	36.775	75	3	7	3
ControlPre	B1	Dominant	None	Retrieve	Deliver	3	1	79.775	75	3	8	3
ControlPre	B1	Dominant	None	Retrieve	Deliver	3	1	62.25	75	4	1	4
ControlPre	B1	Dominant	None	Retrieve	Deliver	3	1	62.25	75	4	2	4
ControlPre	B1	Dominant	None	Retrieve	Deliver	3	1	55.75	75	4	3	4
ControlPre	B1	Dominant	None	Retrieve	Deliver	3	1	59.075	75	4	4	4
ControlPre	B1	Dominant	None	Retrieve	Deliver	3	1	34.275	75	4	5	4
ControlPre	B1	Dominant	None	Retrieve	Deliver	3	1	41.725	75	4	6	4
ControlPre	B1	Dominant	None	Retrieve	Deliver	3	1	37.725	75	4	7	4
ControlPre	B1	Dominant	None	Retrieve	Deliver	3	1	37.25	75	4	8	4
ControlPre	B1	Dominant	None	Retrieve	Deliver	3	1	69.875	75	5	1	5
ControlPre	B1	Dominant	None	Retrieve	Deliver	3	1	60.5	75	5	2	5
ControlPre	B1	Dominant	None	Retrieve	Deliver	3	1	56.35	75	5	3	5
ControlPre	B1	Dominant	None	Retrieve	Deliver	3	1	32.05	75	5	4	5
ControlPre	B1	Dominant	None	Retrieve	Deliver	3	1	38.475	75	5	5	5
ControlPre	B1	Dominant	None	Retrieve	Deliver	3	1	59.325	75	5	6	5
ControlPre	B1	Dominant	None	Retrieve	Deliver	3	1	75.65	75	5	7	5
ControlPre	B1	Dominant	None	Retrieve	Deliver	3	1	54.75	75	5	8	5
ControlPre	B1	Dominant	None	Retrieve	Deliver	3	2	26.55	75	1	1	6
ControlPre	B1	Dominant	None	Retrieve	Deliver	3	2	26.85	75	1	2	6
ControlPre	B1	Dominant	None	Retrieve	Deliver	3	2	49.025	75	1	3	6
ControlPre	B1	Dominant	None	Retrieve	Deliver	3	2	34.05	75	1	4	6
ControlPre	B1	Dominant	None	Retrieve	Deliver	3	2	58.275	75	1	5	6
ControlPre	B1	Dominant	None	Retrieve	Deliver	3	2	27.75	75	1	6	6
ControlPre	B1	Dominant	None	Retrieve	Deliver	3	2	62.5	75	1	7	6
ControlPre	B1	Dominant	None	Retrieve	Deliver	3	2	31.75	75	1	8	6
ControlPre	B1	Dominant	None	Retrieve	Deliver	3	2	49.775	75	2	1	7
ControlPre	B1	Dominant	None	Retrieve	Deliver	3	2	46.25	75	2	2	7
ControlPre	B1	Dominant	None	Retrieve	Deliver	3	2	109.495	75	2	3	7
ControlPre	B1	Dominant	None	Retrieve	Deliver	3	2	50.75	75	2	4	7
ControlPre	B1	Dominant	None	Retrieve	Deliver	3	2	44.5	75	2	5	7
ControlPre	B1	Dominant	None	Retrieve	Deliver	3	2	56.575	75	2	6	7
ControlPre	B1	Dominant	None	Retrieve	Deliver	3	2	48.525	75	2	7	7
ControlPre	B1	Dominant	None	Retrieve	Deliver	3	2	44.55	75	2	8	7
ControlPre	B1	Dominant	None	Retrieve	Deliver	3	2	70.95	75	3	1	8
ControlPre	B1	Dominant	None	Retrieve	Deliver	3	2	67.75	75	3	2	8
ControlPre	B1	Dominant	None	Retrieve	Deliver	3	2	68.525	75	3	3	8
ControlPre	B1	Dominant	None	Retrieve	Deliver	3	2	27.55	75	3	4	8
ControlPre	B1	Dominant	None	Retrieve	Deliver	3	2	45.725	75	3	5	8
ControlPre	B1	Dominant	None	Retrieve	Deliver	3	2	60	75	3	6	8
ControlPre	B1	Dominant	None	Retrieve	Deliver	3	2	45.275	75	3	7	8
ControlPre	B1	Dominant	None	Retrieve	Deliver	3	2	6.7	75	3	8	8
ControlPre	B1	Dominant	None	Retrieve	Deliver	3	2	54	75	4	1	9
ControlPre	B1	Dominant	None	Retrieve	Deliver	3	2	52.75	75	4	2	9
ControlPre	B1	Dominant	None	Retrieve	Deliver	3	2	70.5	75	4	3	9
ControlPre	B1	Dominant	None	Retrieve	Deliver	3	2	47.75	75	4	4	9
ControlPre	B1	Dominant	None	Retrieve	Deliver	3	2	47.025	75	4	5	9
ControlPre	B1	Dominant	None	Retrieve	Deliver	3	2	38.225	75	4	6	9
ControlPre	B1	Dominant	None	Retrieve	Deliver	3	2	36.25	75	4	7	9
ControlPre	B1	Dominant	None	Retrieve	Deliver	3	2	21	75	4	8	9
ControlPre	B1	Dominant	None	Retrieve	Deliver	3	2	68.75	75	5	1	10
ControlPre	B1	Dominant	None	Retrieve	Deliver	3	2	64.3	75	5	2	10
ControlPre	B1	Dominant	None	Retrieve	Deliver	3	2	60.55	75	5	3	10
ControlPre	B1	Dominant	None	Retrieve	Deliver	3	2	18.3	75	5	4	10
ControlPre	B1	Dominant	None	Retrieve	Deliver	3	2	34.025	75	5	5	10
ControlPre	B1	Dominant	None	Retrieve	Deliver	3	2	32	75	5	6	10
ControlPre	B1	Dominant	None	Retrieve	Deliver	3	2	337.998	75	5	7	10
ControlPre	B1	Dominant	None	Retrieve	Deliver	3	2	57.625	75	5	8	10
ControlPre	B1	Dominant	None	Retrieve	Deliver	3	3	53.025	75	1	1	11
ControlPre	B1	Dominant	None	Retrieve	Deliver	3	3	64.25	75	1	2	11
ControlPre	B1	Dominant	None	Retrieve	Deliver	3	3	62.775	75	1	3	11
ControlPre	B1	Dominant	None	Retrieve	Deliver	3	3	50.75	75	1	4	11
ControlPre	B1	Dominant	None	Retrieve	Deliver	3	3	51	75	1	5	11
ControlPre	B1	Dominant	None	Retrieve	Deliver	3	3	39.225	75	1	6	11
ControlPre	B1	Dominant	None	Retrieve	Deliver	3	3	59.8	75	1	7	11
ControlPre	B1	Dominant	None	Retrieve	Deliver	3	3	51.5	75	1	8	11
ControlPre	B1	Dominant	None	Retrieve	Deliver	3	3	39.25	75	2	1	12
ControlPre	B1	Dominant	None	Retrieve	Deliver	3	3	60.5	75	2	2	12
ControlPre	B1	Dominant	None	Retrieve	Deliver	3	3	31.775	75	2	3	12
ControlPre	B1	Dominant	None	Retrieve	Deliver	3	3	55.725	75	2	4	12
ControlPre	B1	Dominant	None	Retrieve	Deliver	3	3	55.05	75	2	5	12
ControlPre	B1	Dominant	None	Retrieve	Deliver	3	3	27.975	75	2	6	12
ControlPre	B1	Dominant	None	Retrieve	Deliver	3	3	67.875	75	2	7	12
ControlPre	B1	Dominant	None	Retrieve	Deliver	3	3	59.75	75	2	8	12
ControlPre	B1	Dominant	None	Retrieve	Deliver	3	3	53.15	75	3	1	13
ControlPre	B1	Dominant	None	Retrieve	Deliver	3	3	58.225	75	3	2	13
ControlPre	B1	Dominant	None	Retrieve	Deliver	3	3	67	75	3	3	13
ControlPre	B1	Dominant	None	Retrieve	Deliver	3	3	57.75	75	3	4	13
ControlPre	B1	Dominant	None	Retrieve	Deliver	3	3	33.975	75	3	5	13
ControlPre	B1	Dominant	None	Retrieve	Deliver	3	3	54.025	75	3	6	13
ControlPre	B1	Dominant	None	Retrieve	Deliver	3	3	24.5	75	3	7	13
ControlPre	B1	Dominant	None	Retrieve	Deliver	3	3	23.475	75	3	8	13
ControlPre	B1	Dominant	None	Retrieve	Deliver	3	3	65.5	75	4	1	14
ControlPre	B1	Dominant	None	Retrieve	Deliver	3	3	69.225	75	4	2	14
ControlPre	B1	Dominant	None	Retrieve	Deliver	3	3	54.225	75	4	3	14
ControlPre	B1	Dominant	None	Retrieve	Deliver	3	3	62.75	75	4	4	14
ControlPre	B1	Dominant	None	Retrieve	Deliver	3	3	78.25	75	4	5	14
ControlPre	B1	Dominant	None	Retrieve	Deliver	3	3	78.65	75	4	6	14
ControlPre	B1	Dominant	None	Retrieve	Deliver	3	3	20.25	75	4	7	14
ControlPre	B1	Dominant	None	Retrieve	Deliver	3	3	27.5	75	4	8	14
ControlPre	B1	Dominant	None	Retrieve	Deliver	3	3	77.475	75	5	1	15
ControlPre	B1	Dominant	None	Retrieve	Deliver	3	3	61.75	75	5	2	15
ControlPre	B1	Dominant	None	Retrieve	Deliver	3	3	64.275	75	5	3	15
ControlPre	B1	Dominant	None	Retrieve	Deliver	3	3	77.475	75	5	4	15
ControlPre	B1	Dominant	None	Retrieve	Deliver	3	3	75.5	75	5	5	15
ControlPre	B1	Dominant	None	Retrieve	Deliver	3	3	71.225	75	5	6	15
ControlPre	B1	Dominant	None	Retrieve	Deliver	3	3	54.25	75	5	7	15
ControlPre	B1	Dominant	None	Retrieve	Deliver	3	3	55.025	75	5	8	15
ControlPre	B1	Dominant	None	Retrieve	Deliver	3	4	42.725	75	1	1	16
ControlPre	B1	Dominant	None	Retrieve	Deliver	3	4	53.5	75	1	2	16
ControlPre	B1	Dominant	None	Retrieve	Deliver	3	4	72.5	75	1	3	16
ControlPre	B1	Dominant	None	Retrieve	Deliver	3	4	67.55	75	1	4	16
ControlPre	B1	Dominant	None	Retrieve	Deliver	3	4	73.875	75	1	5	16
ControlPre	B1	Dominant	None	Retrieve	Deliver	3	4	66.75	75	1	6	16
ControlPre	B1	Dominant	None	Retrieve	Deliver	3	4	28	75	1	7	16
ControlPre	B1	Dominant	None	Retrieve	Deliver	3	4	73	75	1	8	16
ControlPre	B1	Dominant	None	Retrieve	Deliver	3	4	57	75	2	1	17
ControlPre	B1	Dominant	None	Retrieve	Deliver	3	4	63.575	75	2	2	17
ControlPre	B1	Dominant	None	Retrieve	Deliver	3	4	14.75	75	2	3	17
ControlPre	B1	Dominant	None	Retrieve	Deliver	3	4	87	75	2	4	17
ControlPre	B1	Dominant	None	Retrieve	Deliver	3	4	72.025	75	2	5	17
ControlPre	B1	Dominant	None	Retrieve	Deliver	3	4	57.95	75	2	6	17
ControlPre	B1	Dominant	None	Retrieve	Deliver	3	4	71.025	75	2	7	17
ControlPre	B1	Dominant	None	Retrieve	Deliver	3	4	53.75	75	2	8	17
ControlPre	B1	Dominant	None	Retrieve	Deliver	3	4	44.025	75	3	1	18
ControlPre	B1	Dominant	None	Retrieve	Deliver	3	4	69.65	75	3	2	18
ControlPre	B1	Dominant	None	Retrieve	Deliver	3	4	40.95	75	3	3	18
ControlPre	B1	Dominant	None	Retrieve	Deliver	3	4	60.5	75	3	4	18
ControlPre	B1	Dominant	None	Retrieve	Deliver	3	4	67.725	75	3	5	18
ControlPre	B1	Dominant	None	Retrieve	Deliver	3	4	50.2	75	3	6	18
ControlPre	B1	Dominant	None	Retrieve	Deliver	3	4	39.75	75	3	7	18
ControlPre	B1	Dominant	None	Retrieve	Deliver	3	4	38.975	75	3	8	18
ControlPre	B1	Dominant	None	Retrieve	Deliver	3	4	56.4	75	4	1	19
ControlPre	B1	Dominant	None	Retrieve	Deliver	3	4	69.05	75	4	2	19
ControlPre	B1	Dominant	None	Retrieve	Deliver	3	4	45.475	75	4	3	19
ControlPre	B1	Dominant	None	Retrieve	Deliver	3	4	31.75	75	4	4	19
ControlPre	B1	Dominant	None	Retrieve	Deliver	3	4	58.225	75	4	5	19
ControlPre	B1	Dominant	None	Retrieve	Deliver	3	4	45.25	75	4	6	19
ControlPre	B1	Dominant	None	Retrieve	Deliver	3	4	37.5	75	4	7	19
ControlPre	B1	Dominant	None	Retrieve	Deliver	3	4	29.75	75	4	8	19
ControlPre	B1	Dominant	None	Retrieve	Deliver	3	4	73.5	75	5	1	20
ControlPre	B1	Dominant	None	Retrieve	Deliver	3	4	69.75	75	5	2	20
ControlPre	B1	Dominant	None	Retrieve	Deliver	3	4	25.45	75	5	3	20
ControlPre	B1	Dominant	None	Retrieve	Deliver	3	4	54	75	5	4	20
ControlPre	B1	Dominant	None	Retrieve	Deliver	3	4	55.95	75	5	5	20
ControlPre	B1	Dominant	None	Retrieve	Deliver	3	4	69.5	75	5	6	20
ControlPre	B1	Dominant	None	Retrieve	Deliver	3	4	56.725	75	5	7	20
ControlPre	B1	Dominant	None	Retrieve	Deliver	3	4	63.975	75	5	8	20
ControlPre	B1	Dominant	None	Retrieve	Deliver	4	1	18.5025	75	1	1	1
ControlPre	B1	Dominant	None	Retrieve	Deliver	4	1	3.245	75	1	2	1
ControlPre	B1	Dominant	None	Retrieve	Deliver	4	1	24.4525	75	1	3	1
ControlPre	B1	Dominant	None	Retrieve	Deliver	4	1	12.2875	75	1	4	1
ControlPre	B1	Dominant	None	Retrieve	Deliver	4	1	21.25	75	1	5	1
ControlPre	B1	Dominant	None	Retrieve	Deliver	4	1	9.0025	75	1	6	1
ControlPre	B1	Dominant	None	Retrieve	Deliver	4	1	38.225	75	1	7	1
ControlPre	B1	Dominant	None	Retrieve	Deliver	4	1	12.47	75	1	8	1
ControlPre	B1	Dominant	None	Retrieve	Deliver	4	1	3.9875	75	2	1	2
ControlPre	B1	Dominant	None	Retrieve	Deliver	4	1	17.005	75	2	2	2
ControlPre	B1	Dominant	None	Retrieve	Deliver	4	1	28.99	75	2	3	2
ControlPre	B1	Dominant	None	Retrieve	Deliver	4	1	7.2575	75	2	4	2
ControlPre	B1	Dominant	None	Retrieve	Deliver	4	1	2.64	75	2	5	2
ControlPre	B1	Dominant	None	Retrieve	Deliver	4	1	10.4375	75	2	6	2
ControlPre	B1	Dominant	None	Retrieve	Deliver	4	1	16.27	75	2	7	2
ControlPre	B1	Dominant	None	Retrieve	Deliver	4	1	3.495	75	2	8	2
ControlPre	B1	Dominant	None	Retrieve	Deliver	4	1	15.2075	75	3	1	3
ControlPre	B1	Dominant	None	Retrieve	Deliver	4	1	30.1975	75	3	2	3
ControlPre	B1	Dominant	None	Retrieve	Deliver	4	1	30.0025	75	3	3	3
ControlPre	B1	Dominant	None	Retrieve	Deliver	4	1	35.495	75	3	4	3
ControlPre	B1	Dominant	None	Retrieve	Deliver	4	1	27.2575	75	3	5	3
ControlPre	B1	Dominant	None	Retrieve	Deliver	4	1	29.255	75	3	6	3
ControlPre	B1	Dominant	None	Retrieve	Deliver	4	1	49.0125	75	3	7	3
ControlPre	B1	Dominant	None	Retrieve	Deliver	4	1	30.465	75	3	8	3
ControlPre	B1	Dominant	None	Retrieve	Deliver	4	1	110.705	75	4	1	4
ControlPre	B1	Dominant	None	Retrieve	Deliver	4	1	86.7625	75	4	2	4
ControlPre	B1	Dominant	None	Retrieve	Deliver	4	1	16.75	75	4	3	4
ControlPre	B1	Dominant	None	Retrieve	Deliver	4	1	33.4825	75	4	4	4
ControlPre	B1	Dominant	None	Retrieve	Deliver	4	1	13.9875	75	4	5	4
ControlPre	B1	Dominant	None	Retrieve	Deliver	4	1	27.6675	75	4	6	4
ControlPre	B1	Dominant	None	Retrieve	Deliver	4	1	17.23	75	4	7	4
ControlPre	B1	Dominant	None	Retrieve	Deliver	4	1	4.04	75	4	8	4
ControlPre	B1	Dominant	None	Retrieve	Deliver	4	1	11.1675	75	5	1	5
ControlPre	B1	Dominant	None	Retrieve	Deliver	4	1	50.76	75	5	2	5
ControlPre	B1	Dominant	None	Retrieve	Deliver	4	1	21.76	75	5	3	5
ControlPre	B1	Dominant	None	Retrieve	Deliver	4	1	13.0075	75	5	4	5
ControlPre	B1	Dominant	None	Retrieve	Deliver	4	1	24.255	75	5	5	5
ControlPre	B1	Dominant	None	Retrieve	Deliver	4	1	37.76	75	5	6	5
ControlPre	B1	Dominant	None	Retrieve	Deliver	4	1	33.495	75	5	7	5
ControlPre	B1	Dominant	None	Retrieve	Deliver	4	1	41.5225	75	5	8	5
ControlPre	B1	Dominant	None	Retrieve	Deliver	4	2	3.7375	75	1	1	6
ControlPre	B1	Dominant	None	Retrieve	Deliver	4	2	0.25	75	1	2	6
ControlPre	B1	Dominant	None	Retrieve	Deliver	4	2	29.9975	75	1	3	6
ControlPre	B1	Dominant	None	Retrieve	Deliver	4	2	21.9925	75	1	4	6
ControlPre	B1	Dominant	None	Retrieve	Deliver	4	2	20.52	75	1	5	6
ControlPre	B1	Dominant	None	Retrieve	Deliver	4	2	40.745	75	1	6	6
ControlPre	B1	Dominant	None	Retrieve	Deliver	4	2	12.475	75	1	7	6
ControlPre	B1	Dominant	None	Retrieve	Deliver	4	2	92.75	75	1	8	6
ControlPre	B1	Dominant	None	Retrieve	Deliver	4	2	11.25	75	2	1	7
ControlPre	B1	Dominant	None	Retrieve	Deliver	4	2	39.98	75	2	2	7
ControlPre	B1	Dominant	None	Retrieve	Deliver	4	2	17.485	75	2	3	7
ControlPre	B1	Dominant	None	Retrieve	Deliver	4	2	36.96	75	2	4	7
ControlPre	B1	Dominant	None	Retrieve	Deliver	4	2	9.2875	75	2	5	7
ControlPre	B1	Dominant	None	Retrieve	Deliver	4	2	26.9925	75	2	6	7
ControlPre	B1	Dominant	None	Retrieve	Deliver	4	2	48.975	75	2	7	7
ControlPre	B1	Dominant	None	Retrieve	Deliver	4	2	57.7625	75	2	8	7
ControlPre	B1	Dominant	None	Retrieve	Deliver	4	2	8.0025	75	3	1	8
ControlPre	B1	Dominant	None	Retrieve	Deliver	4	2	21.4975	75	3	2	8
ControlPre	B1	Dominant	None	Retrieve	Deliver	4	2	11.235	75	3	3	8
ControlPre	B1	Dominant	None	Retrieve	Deliver	4	2	19.6275	75	3	4	8
ControlPre	B1	Dominant	None	Retrieve	Deliver	4	2	17.2575	75	3	5	8
ControlPre	B1	Dominant	None	Retrieve	Deliver	4	2	6.47	75	3	6	8
ControlPre	B1	Dominant	None	Retrieve	Deliver	4	2	5.3125	75	3	7	8
ControlPre	B1	Dominant	None	Retrieve	Deliver	4	2	23.4975	75	3	8	8
ControlPre	B1	Dominant	None	Retrieve	Deliver	4	2	6.045	75	4	1	9
ControlPre	B1	Dominant	None	Retrieve	Deliver	4	2	28.1175	75	4	2	9
ControlPre	B1	Dominant	None	Retrieve	Deliver	4	2	4.22	75	4	3	9
ControlPre	B1	Dominant	None	Retrieve	Deliver	4	2	51.525	75	4	4	9
ControlPre	B1	Dominant	None	Retrieve	Deliver	4	2	22.74	75	4	5	9
ControlPre	B1	Dominant	None	Retrieve	Deliver	4	2	6.2425	75	4	6	9
ControlPre	B1	Dominant	None	Retrieve	Deliver	4	2	28.5175	75	4	7	9
ControlPre	B1	Dominant	None	Retrieve	Deliver	4	2	8.7575	75	4	8	9
ControlPre	B1	Dominant	None	Retrieve	Deliver	4	2	6.2525	75	5	1	10
ControlPre	B1	Dominant	None	Retrieve	Deliver	4	2	5.4925	75	5	2	10
ControlPre	B1	Dominant	None	Retrieve	Deliver	4	2	1.62	75	5	3	10
ControlPre	B1	Dominant	None	Retrieve	Deliver	4	2	5.235	75	5	4	10
ControlPre	B1	Dominant	None	Retrieve	Deliver	4	2	16.01	75	5	5	10
ControlPre	B1	Dominant	None	Retrieve	Deliver	4	2	27.7425	75	5	6	10
ControlPre	B1	Dominant	None	Retrieve	Deliver	4	2	37.7575	75	5	7	10
ControlPre	B1	Dominant	None	Retrieve	Deliver	4	2	48.765	75	5	8	10
ControlPre	B1	Dominant	None	Retrieve	Deliver	4	3	28.725	75	1	1	11
ControlPre	B1	Dominant	None	Retrieve	Deliver	4	3	28.7525	75	1	2	11
ControlPre	B1	Dominant	None	Retrieve	Deliver	4	3	18.51	75	1	3	11
ControlPre	B1	Dominant	None	Retrieve	Deliver	4	3	25.23	75	1	4	11
ControlPre	B1	Dominant	None	Retrieve	Deliver	4	3	45.005	75	1	5	11
ControlPre	B1	Dominant	None	Retrieve	Deliver	4	3	130.99	75	1	6	11
ControlPre	B1	Dominant	None	Retrieve	Deliver	4	3	37.5275	75	1	7	11
ControlPre	B1	Dominant	None	Retrieve	Deliver	4	3	22.625	75	1	8	11
ControlPre	B1	Dominant	None	Retrieve	Deliver	4	3	107.32	75	2	1	12
ControlPre	B1	Dominant	None	Retrieve	Deliver	4	3	7.0325	75	2	2	12
ControlPre	B1	Dominant	None	Retrieve	Deliver	4	3	17.64	75	2	3	12
ControlPre	B1	Dominant	None	Retrieve	Deliver	4	3	14.5775	75	2	4	12
ControlPre	B1	Dominant	None	Retrieve	Deliver	4	3	28.035	75	2	5	12
ControlPre	B1	Dominant	None	Retrieve	Deliver	4	3	25.02	75	2	6	12
ControlPre	B1	Dominant	None	Retrieve	Deliver	4	3	26.4975	75	2	7	12
ControlPre	B1	Dominant	None	Retrieve	Deliver	4	3	21.98	75	2	8	12
ControlPre	B1	Dominant	None	Retrieve	Deliver	4	3	36.0125	75	3	1	13
ControlPre	B1	Dominant	None	Retrieve	Deliver	4	3	17.865	75	3	2	13
ControlPre	B1	Dominant	None	Retrieve	Deliver	4	3	35.545	75	3	3	13
ControlPre	B1	Dominant	None	Retrieve	Deliver	4	3	27.0075	75	3	4	13
ControlPre	B1	Dominant	None	Retrieve	Deliver	4	3	28.1325	75	3	5	13
ControlPre	B1	Dominant	None	Retrieve	Deliver	4	3	35.23	75	3	6	13
ControlPre	B1	Dominant	None	Retrieve	Deliver	4	3	37.255	75	3	7	13
ControlPre	B1	Dominant	None	Retrieve	Deliver	4	3	25.2525	75	3	8	13
ControlPre	B1	Dominant	None	Retrieve	Deliver	4	3	20.99	75	4	1	14
ControlPre	B1	Dominant	None	Retrieve	Deliver	4	3	8.72	75	4	2	14
ControlPre	B1	Dominant	None	Retrieve	Deliver	4	3	27.98	75	4	3	14
ControlPre	B1	Dominant	None	Retrieve	Deliver	4	3	57.465	75	4	4	14
ControlPre	B1	Dominant	None	Retrieve	Deliver	4	3	118.507	75	4	5	14
ControlPre	B1	Dominant	None	Retrieve	Deliver	4	3	23.2075	75	4	6	14
ControlPre	B1	Dominant	None	Retrieve	Deliver	4	3	12.795	75	4	7	14
ControlPre	B1	Dominant	None	Retrieve	Deliver	4	3	7.5225	75	4	8	14
ControlPre	B1	Dominant	None	Retrieve	Deliver	4	3	117.53	75	5	1	15
ControlPre	B1	Dominant	None	Retrieve	Deliver	4	3	9.525	75	5	2	15
ControlPre	B1	Dominant	None	Retrieve	Deliver	4	3	13.81	75	5	3	15
ControlPre	B1	Dominant	None	Retrieve	Deliver	4	3	2.27	75	5	4	15
ControlPre	B1	Dominant	None	Retrieve	Deliver	4	3	35.99	75	5	5	15
ControlPre	B1	Dominant	None	Retrieve	Deliver	4	3	9.775	75	5	6	15
ControlPre	B1	Dominant	None	Retrieve	Deliver	4	3	29.815	75	5	7	15
ControlPre	B1	Dominant	None	Retrieve	Deliver	4	3	32.72	75	5	8	15
ControlPre	B1	Dominant	None	Retrieve	Deliver	4	4	52.115	75	1	1	16
ControlPre	B1	Dominant	None	Retrieve	Deliver	4	4	6.19	75	1	2	16
ControlPre	B1	Dominant	None	Retrieve	Deliver	4	4	133.25	75	1	3	16
ControlPre	B1	Dominant	None	Retrieve	Deliver	4	4	46.2575	75	1	4	16
ControlPre	B1	Dominant	None	Retrieve	Deliver	4	4	26.49	75	1	5	16
ControlPre	B1	Dominant	None	Retrieve	Deliver	4	4	54.4125	75	1	6	16
ControlPre	B1	Dominant	None	Retrieve	Deliver	4	4	35.2925	75	1	7	16
ControlPre	B1	Dominant	None	Retrieve	Deliver	4	4	18.9725	75	1	8	16
ControlPre	B1	Dominant	None	Retrieve	Deliver	4	4		75	2	1	17
ControlPre	B1	Dominant	None	Retrieve	Deliver	4	4		75	2	2	17
ControlPre	B1	Dominant	None	Retrieve	Deliver	4	4		75	2	3	17
ControlPre	B1	Dominant	None	Retrieve	Deliver	4	4		75	2	4	17
ControlPre	B1	Dominant	None	Retrieve	Deliver	4	4		75	2	5	17
ControlPre	B1	Dominant	None	Retrieve	Deliver	4	4		75	2	6	17
ControlPre	B1	Dominant	None	Retrieve	Deliver	4	4		75	2	7	17
ControlPre	B1	Dominant	None	Retrieve	Deliver	4	4		75	2	8	17
ControlPre	B1	Dominant	None	Retrieve	Deliver	4	4	16.8025	75	3	1	18
ControlPre	B1	Dominant	None	Retrieve	Deliver	4	4	10.2475	75	3	2	18
ControlPre	B1	Dominant	None	Retrieve	Deliver	4	4	5.2225	75	3	3	18
ControlPre	B1	Dominant	None	Retrieve	Deliver	4	4	28.9825	75	3	4	18
ControlPre	B1	Dominant	None	Retrieve	Deliver	4	4	50.2775	75	3	5	18
ControlPre	B1	Dominant	None	Retrieve	Deliver	4	4	4.6825	75	3	6	18
ControlPre	B1	Dominant	None	Retrieve	Deliver	4	4	8.4275	75	3	7	18
ControlPre	B1	Dominant	None	Retrieve	Deliver	4	4	40.5425	75	3	8	18
ControlPre	B1	Dominant	None	Retrieve	Deliver	4	4	91.39	75	4	1	19
ControlPre	B1	Dominant	None	Retrieve	Deliver	4	4	16.3875	75	4	2	19
ControlPre	B1	Dominant	None	Retrieve	Deliver	4	4	2.9825	75	4	3	19
ControlPre	B1	Dominant	None	Retrieve	Deliver	4	4	4.43	75	4	4	19
ControlPre	B1	Dominant	None	Retrieve	Deliver	4	4	7.6775	75	4	5	19
ControlPre	B1	Dominant	None	Retrieve	Deliver	4	4	0.805	75	4	6	19
ControlPre	B1	Dominant	None	Retrieve	Deliver	4	4	6.265	75	4	7	19
ControlPre	B1	Dominant	None	Retrieve	Deliver	4	4	24.8825	75	4	8	19
ControlPre	B1	Dominant	None	Retrieve	Deliver	4	4	138.208	75	5	1	20
ControlPre	B1	Dominant	None	Retrieve	Deliver	4	4	2.76	75	5	2	20
ControlPre	B1	Dominant	None	Retrieve	Deliver	4	4	6.69	75	5	3	20
ControlPre	B1	Dominant	None	Retrieve	Deliver	4	4	9.75	75	5	4	20
ControlPre	B1	Dominant	None	Retrieve	Deliver	4	4	21.71	75	5	5	20
ControlPre	B1	Dominant	None	Retrieve	Deliver	4	4	0.98	75	5	6	20
ControlPre	B1	Dominant	None	Retrieve	Deliver	4	4	4.4975	75	5	7	20
ControlPre	B1	Dominant	None	Retrieve	Deliver	4	4	11.495	75	5	8	20
ControlPre	B1	Dominant	None	Retrieve	Deliver	5	1	89.5	75	1	1	1
ControlPre	B1	Dominant	None	Retrieve	Deliver	5	1	79.75	75	1	2	1
ControlPre	B1	Dominant	None	Retrieve	Deliver	5	1	132.495	75	1	3	1
ControlPre	B1	Dominant	None	Retrieve	Deliver	5	1	160.75	75	1	4	1
ControlPre	B1	Dominant	None	Retrieve	Deliver	5	1	51.225	75	1	5	1
ControlPre	B1	Dominant	None	Retrieve	Deliver	5	1	331.023	75	1	6	1
ControlPre	B1	Dominant	None	Retrieve	Deliver	5	1	12.225	75	1	7	1
ControlPre	B1	Dominant	None	Retrieve	Deliver	5	1	48.675	75	1	8	1
ControlPre	B1	Dominant	None	Retrieve	Deliver	5	1	42.25	75	2	1	2
ControlPre	B1	Dominant	None	Retrieve	Deliver	5	1	42.55	75	2	2	2
ControlPre	B1	Dominant	None	Retrieve	Deliver	5	1	30.975	75	2	3	2
ControlPre	B1	Dominant	None	Retrieve	Deliver	5	1	128.113	75	2	4	2
ControlPre	B1	Dominant	None	Retrieve	Deliver	5	1	334.973	75	2	5	2
ControlPre	B1	Dominant	None	Retrieve	Deliver	5	1	136.975	75	2	6	2
ControlPre	B1	Dominant	None	Retrieve	Deliver	5	1	44.475	75	2	7	2
ControlPre	B1	Dominant	None	Retrieve	Deliver	5	1	41.825	75	2	8	2
ControlPre	B1	Dominant	None	Retrieve	Deliver	5	1	65.525	75	3	1	3
ControlPre	B1	Dominant	None	Retrieve	Deliver	5	1	322.998	75	3	2	3
ControlPre	B1	Dominant	None	Retrieve	Deliver	5	1	6.925	75	3	3	3
ControlPre	B1	Dominant	None	Retrieve	Deliver	5	1	96.475	75	3	4	3
ControlPre	B1	Dominant	None	Retrieve	Deliver	5	1	95.7475	75	3	5	3
ControlPre	B1	Dominant	None	Retrieve	Deliver	5	1	123.87	75	3	6	3
ControlPre	B1	Dominant	None	Retrieve	Deliver	5	1	70.775	75	3	7	3
ControlPre	B1	Dominant	None	Retrieve	Deliver	5	1	164.238	75	3	8	3
ControlPre	B1	Dominant	None	Retrieve	Deliver	5	1	56	75	4	1	4
ControlPre	B1	Dominant	None	Retrieve	Deliver	5	1	99.1925	75	4	2	4
ControlPre	B1	Dominant	None	Retrieve	Deliver	5	1	126.755	75	4	3	4
ControlPre	B1	Dominant	None	Retrieve	Deliver	5	1	100.4	75	4	4	4
ControlPre	B1	Dominant	None	Retrieve	Deliver	5	1	103.465	75	4	5	4
ControlPre	B1	Dominant	None	Retrieve	Deliver	5	1	118.985	75	4	6	4
ControlPre	B1	Dominant	None	Retrieve	Deliver	5	1	52.4	75	4	7	4
ControlPre	B1	Dominant	None	Retrieve	Deliver	5	1	55.225	75	4	8	4
ControlPre	B1	Dominant	None	Retrieve	Deliver	5	1	46.225	75	5	1	5
ControlPre	B1	Dominant	None	Retrieve	Deliver	5	1	79	75	5	2	5
ControlPre	B1	Dominant	None	Retrieve	Deliver	5	1	86.75	75	5	3	5
ControlPre	B1	Dominant	None	Retrieve	Deliver	5	1	25	75	5	4	5
ControlPre	B1	Dominant	None	Retrieve	Deliver	5	1	69	75	5	5	5
ControlPre	B1	Dominant	None	Retrieve	Deliver	5	1	152.49	75	5	6	5
ControlPre	B1	Dominant	None	Retrieve	Deliver	5	1	43.45	75	5	7	5
ControlPre	B1	Dominant	None	Retrieve	Deliver	5	1	229.5	75	5	8	5
ControlPre	B1	Dominant	None	Retrieve	Deliver	5	2	84.775	75	1	1	6
ControlPre	B1	Dominant	None	Retrieve	Deliver	5	2	81.25	75	1	2	6
ControlPre	B1	Dominant	None	Retrieve	Deliver	5	2	107.722	75	1	3	6
ControlPre	B1	Dominant	None	Retrieve	Deliver	5	2	81.25	75	1	4	6
ControlPre	B1	Dominant	None	Retrieve	Deliver	5	2	121.45	75	1	5	6
ControlPre	B1	Dominant	None	Retrieve	Deliver	5	2	100.245	75	1	6	6
ControlPre	B1	Dominant	None	Retrieve	Deliver	5	2	43.75	75	1	7	6
ControlPre	B1	Dominant	None	Retrieve	Deliver	5	2	60.75	75	1	8	6
ControlPre	B1	Dominant	None	Retrieve	Deliver	5	2	69	75	2	1	7
ControlPre	B1	Dominant	None	Retrieve	Deliver	5	2	74.925	75	2	2	7
ControlPre	B1	Dominant	None	Retrieve	Deliver	5	2	89.75	75	2	3	7
ControlPre	B1	Dominant	None	Retrieve	Deliver	5	2	13.275	75	2	4	7
ControlPre	B1	Dominant	None	Retrieve	Deliver	5	2	48.65	75	2	5	7
ControlPre	B1	Dominant	None	Retrieve	Deliver	5	2	81.52	75	2	6	7
ControlPre	B1	Dominant	None	Retrieve	Deliver	5	2	24.25	75	2	7	7
ControlPre	B1	Dominant	None	Retrieve	Deliver	5	2	73.05	75	2	8	7
ControlPre	B1	Dominant	None	Retrieve	Deliver	5	2	67.6	75	3	1	8
ControlPre	B1	Dominant	None	Retrieve	Deliver	5	2	84.5	75	3	2	8
ControlPre	B1	Dominant	None	Retrieve	Deliver	5	2	28.525	75	3	3	8
ControlPre	B1	Dominant	None	Retrieve	Deliver	5	2	109.25	75	3	4	8
ControlPre	B1	Dominant	None	Retrieve	Deliver	5	2	170.25	75	3	5	8
ControlPre	B1	Dominant	None	Retrieve	Deliver	5	2	8.275	75	3	6	8
ControlPre	B1	Dominant	None	Retrieve	Deliver	5	2	132.235	75	3	7	8
ControlPre	B1	Dominant	None	Retrieve	Deliver	5	2	72.875	75	3	8	8
ControlPre	B1	Dominant	None	Retrieve	Deliver	5	2	178.26	75	4	1	9
ControlPre	B1	Dominant	None	Retrieve	Deliver	5	2	59.775	75	4	2	9
ControlPre	B1	Dominant	None	Retrieve	Deliver	5	2	83.75	75	4	3	9
ControlPre	B1	Dominant	None	Retrieve	Deliver	5	2	113.05	75	4	4	9
ControlPre	B1	Dominant	None	Retrieve	Deliver	5	2	110.625	75	4	5	9
ControlPre	B1	Dominant	None	Retrieve	Deliver	5	2	125.475	75	4	6	9
ControlPre	B1	Dominant	None	Retrieve	Deliver	5	2	43	75	4	7	9
ControlPre	B1	Dominant	None	Retrieve	Deliver	5	2	4.05	75	4	8	9
ControlPre	B1	Dominant	None	Retrieve	Deliver	5	2	73.5	75	5	1	10
ControlPre	B1	Dominant	None	Retrieve	Deliver	5	2	70.05	75	5	2	10
ControlPre	B1	Dominant	None	Retrieve	Deliver	5	2	92.865	75	5	3	10
ControlPre	B1	Dominant	None	Retrieve	Deliver	5	2	90	75	5	4	10
ControlPre	B1	Dominant	None	Retrieve	Deliver	5	2	32.65	75	5	5	10
ControlPre	B1	Dominant	None	Retrieve	Deliver	5	2	130.745	75	5	6	10
ControlPre	B1	Dominant	None	Retrieve	Deliver	5	2	96.455	75	5	7	10
ControlPre	B1	Dominant	None	Retrieve	Deliver	5	2	14	75	5	8	10
ControlPre	B1	Dominant	None	Retrieve	Deliver	5	3	150.782	75	1	1	11
ControlPre	B1	Dominant	None	Retrieve	Deliver	5	3	32.3	75	1	2	11
ControlPre	B1	Dominant	None	Retrieve	Deliver	5	3	66.275	75	1	3	11
ControlPre	B1	Dominant	None	Retrieve	Deliver	5	3	148.615	75	1	4	11
ControlPre	B1	Dominant	None	Retrieve	Deliver	5	3	71.25	75	1	5	11
ControlPre	B1	Dominant	None	Retrieve	Deliver	5	3	79.4175	75	1	6	11
ControlPre	B1	Dominant	None	Retrieve	Deliver	5	3	107.757	75	1	7	11
ControlPre	B1	Dominant	None	Retrieve	Deliver	5	3	65.5	75	1	8	11
ControlPre	B1	Dominant	None	Retrieve	Deliver	5	3	73.95	75	2	1	12
ControlPre	B1	Dominant	None	Retrieve	Deliver	5	3	107.275	75	2	2	12
ControlPre	B1	Dominant	None	Retrieve	Deliver	5	3	107.585	75	2	3	12
ControlPre	B1	Dominant	None	Retrieve	Deliver	5	3	128.51	75	2	4	12
ControlPre	B1	Dominant	None	Retrieve	Deliver	5	3	86.2725	75	2	5	12
ControlPre	B1	Dominant	None	Retrieve	Deliver	5	3	19.525	75	2	6	12
ControlPre	B1	Dominant	None	Retrieve	Deliver	5	3	41.725	75	2	7	12
ControlPre	B1	Dominant	None	Retrieve	Deliver	5	3	47.525	75	2	8	12
ControlPre	B1	Dominant	None	Retrieve	Deliver	5	3	3.225	75	3	1	13
ControlPre	B1	Dominant	None	Retrieve	Deliver	5	3	99.5	75	3	2	13
ControlPre	B1	Dominant	None	Retrieve	Deliver	5	3	71.725	75	3	3	13
ControlPre	B1	Dominant	None	Retrieve	Deliver	5	3	106.422	75	3	4	13
ControlPre	B1	Dominant	None	Retrieve	Deliver	5	3	4.95	75	3	5	13
ControlPre	B1	Dominant	None	Retrieve	Deliver	5	3	124.052	75	3	6	13
ControlPre	B1	Dominant	None	Retrieve	Deliver	5	3	21.875	75	3	7	13
ControlPre	B1	Dominant	None	Retrieve	Deliver	5	3	29.475	75	3	8	13
ControlPre	B1	Dominant	None	Retrieve	Deliver	5	3	69	75	4	1	14
ControlPre	B1	Dominant	None	Retrieve	Deliver	5	3	76.975	75	4	2	14
ControlPre	B1	Dominant	None	Retrieve	Deliver	5	3	65.25	75	4	3	14
ControlPre	B1	Dominant	None	Retrieve	Deliver	5	3	7	75	4	4	14
ControlPre	B1	Dominant	None	Retrieve	Deliver	5	3	5.9	75	4	5	14
ControlPre	B1	Dominant	None	Retrieve	Deliver	5	3	51.375	75	4	6	14
ControlPre	B1	Dominant	None	Retrieve	Deliver	5	3	42.25	75	4	7	14
ControlPre	B1	Dominant	None	Retrieve	Deliver	5	3	23	75	4	8	14
ControlPre	B1	Dominant	None	Retrieve	Deliver	5	3	15.925	75	5	1	15
ControlPre	B1	Dominant	None	Retrieve	Deliver	5	3	22.925	75	5	2	15
ControlPre	B1	Dominant	None	Retrieve	Deliver	5	3	233.475	75	5	3	15
ControlPre	B1	Dominant	None	Retrieve	Deliver	5	3	95	75	5	4	15
ControlPre	B1	Dominant	None	Retrieve	Deliver	5	3	22.725	75	5	5	15
ControlPre	B1	Dominant	None	Retrieve	Deliver	5	3	17.125	75	5	6	15
ControlPre	B1	Dominant	None	Retrieve	Deliver	5	3	5.225	75	5	7	15
ControlPre	B1	Dominant	None	Retrieve	Deliver	5	3	123.25	75	5	8	15
ControlPre	B1	Dominant	None	Retrieve	Deliver	5	4	74.525	75	1	1	16
ControlPre	B1	Dominant	None	Retrieve	Deliver	5	4	103.5	75	1	2	16
ControlPre	B1	Dominant	None	Retrieve	Deliver	5	4	90.05	75	1	3	16
ControlPre	B1	Dominant	None	Retrieve	Deliver	5	4	49.225	75	1	4	16
ControlPre	B1	Dominant	None	Retrieve	Deliver	5	4	61.15	75	1	5	16
ControlPre	B1	Dominant	None	Retrieve	Deliver	5	4	99.2575	75	1	6	16
ControlPre	B1	Dominant	None	Retrieve	Deliver	5	4	59.025	75	1	7	16
ControlPre	B1	Dominant	None	Retrieve	Deliver	5	4	1.5	75	1	8	16
ControlPre	B1	Dominant	None	Retrieve	Deliver	5	4	16.375	75	2	1	17
ControlPre	B1	Dominant	None	Retrieve	Deliver	5	4	77.25	75	2	2	17
ControlPre	B1	Dominant	None	Retrieve	Deliver	5	4	42.5	75	2	3	17
ControlPre	B1	Dominant	None	Retrieve	Deliver	5	4	118.778	75	2	4	17
ControlPre	B1	Dominant	None	Retrieve	Deliver	5	4	166.01	75	2	5	17
ControlPre	B1	Dominant	None	Retrieve	Deliver	5	4	87.11	75	2	6	17
ControlPre	B1	Dominant	None	Retrieve	Deliver	5	4	18.475	75	2	7	17
ControlPre	B1	Dominant	None	Retrieve	Deliver	5	4	104.498	75	2	8	17
ControlPre	B1	Dominant	None	Retrieve	Deliver	5	4	61.25	75	3	1	18
ControlPre	B1	Dominant	None	Retrieve	Deliver	5	4	87.375	75	3	2	18
ControlPre	B1	Dominant	None	Retrieve	Deliver	5	4	102.25	75	3	3	18
ControlPre	B1	Dominant	None	Retrieve	Deliver	5	4	115.5	75	3	4	18
ControlPre	B1	Dominant	None	Retrieve	Deliver	5	4	139.01	75	3	5	18
ControlPre	B1	Dominant	None	Retrieve	Deliver	5	4	144.268	75	3	6	18
ControlPre	B1	Dominant	None	Retrieve	Deliver	5	4	41.25	75	3	7	18
ControlPre	B1	Dominant	None	Retrieve	Deliver	5	4	73.75	75	3	8	18
ControlPre	B1	Dominant	None	Retrieve	Deliver	5	4	43.25	75	4	1	19
ControlPre	B1	Dominant	None	Retrieve	Deliver	5	4	69.375	75	4	2	19
ControlPre	B1	Dominant	None	Retrieve	Deliver	5	4	109.25	75	4	3	19
ControlPre	B1	Dominant	None	Retrieve	Deliver	5	4	153.273	75	4	4	19
ControlPre	B1	Dominant	None	Retrieve	Deliver	5	4	143.99	75	4	5	19
ControlPre	B1	Dominant	None	Retrieve	Deliver	5	4	131.303	75	4	6	19
ControlPre	B1	Dominant	None	Retrieve	Deliver	5	4	80.2	75	4	7	19
ControlPre	B1	Dominant	None	Retrieve	Deliver	5	4	105.5	75	4	8	19
ControlPre	B1	Dominant	None	Retrieve	Deliver	5	4	56.175	75	5	1	20
ControlPre	B1	Dominant	None	Retrieve	Deliver	5	4	96.525	75	5	2	20
ControlPre	B1	Dominant	None	Retrieve	Deliver	5	4	57.45	75	5	3	20
ControlPre	B1	Dominant	None	Retrieve	Deliver	5	4	84.65	75	5	4	20
ControlPre	B1	Dominant	None	Retrieve	Deliver	5	4	62.25	75	5	5	20
ControlPre	B1	Dominant	None	Retrieve	Deliver	5	4	149.852	75	5	6	20
ControlPre	B1	Dominant	None	Retrieve	Deliver	5	4	11.275	75	5	7	20
ControlPre	B1	Dominant	None	Retrieve	Deliver	5	4	42	75	5	8	20
ControlPre	B1	Dominant	None	Retrieve	Deliver	1	1	60.975	50	1	1	1
ControlPre	B1	Dominant	None	Retrieve	Deliver	1	1	84.25	50	1	2	1
ControlPre	B1	Dominant	None	Retrieve	Deliver	1	1	129.025	50	1	3	1
ControlPre	B1	Dominant	None	Retrieve	Deliver	1	1	354.973	50	1	4	1
ControlPre	B1	Dominant	None	Retrieve	Deliver	1	1	355.973	50	1	5	1
ControlPre	B1	Dominant	None	Retrieve	Deliver	1	1	2	50	1	6	1
ControlPre	B1	Dominant	None	Retrieve	Deliver	1	1	80.725	50	1	7	1
ControlPre	B1	Dominant	None	Retrieve	Deliver	1	1	35.375	50	1	8	1
ControlPre	B1	Dominant	None	Retrieve	Deliver	1	1	147.485	50	2	1	2
ControlPre	B1	Dominant	None	Retrieve	Deliver	1	1	157.025	50	2	2	2
ControlPre	B1	Dominant	None	Retrieve	Deliver	1	1	111.75	50	2	3	2
ControlPre	B1	Dominant	None	Retrieve	Deliver	1	1	120.75	50	2	4	2
ControlPre	B1	Dominant	None	Retrieve	Deliver	1	1	371.048	50	2	5	2
ControlPre	B1	Dominant	None	Retrieve	Deliver	1	1	347.69	50	2	6	2
ControlPre	B1	Dominant	None	Retrieve	Deliver	1	1	176.525	50	2	7	2
ControlPre	B1	Dominant	None	Retrieve	Deliver	1	1	93	50	2	8	2
ControlPre	B1	Dominant	None	Retrieve	Deliver	1	1	125.8	50	3	1	3
ControlPre	B1	Dominant	None	Retrieve	Deliver	1	1	323.998	50	3	2	3
ControlPre	B1	Dominant	None	Retrieve	Deliver	1	1	69.225	50	3	3	3
ControlPre	B1	Dominant	None	Retrieve	Deliver	1	1	68.775	50	3	4	3
ControlPre	B1	Dominant	None	Retrieve	Deliver	1	1	356.823	50	3	5	3
ControlPre	B1	Dominant	None	Retrieve	Deliver	1	1	125.325	50	3	6	3
ControlPre	B1	Dominant	None	Retrieve	Deliver	1	1	193.825	50	3	7	3
ControlPre	B1	Dominant	None	Retrieve	Deliver	1	1	118.25	50	3	8	3
ControlPre	B1	Dominant	None	Retrieve	Deliver	1	1	117.025	50	4	1	4
ControlPre	B1	Dominant	None	Retrieve	Deliver	1	1	115.9	50	4	2	4
ControlPre	B1	Dominant	None	Retrieve	Deliver	1	1	126.275	50	4	3	4
ControlPre	B1	Dominant	None	Retrieve	Deliver	1	1	129.7	50	4	4	4
ControlPre	B1	Dominant	None	Retrieve	Deliver	1	1	315.998	50	4	5	4
ControlPre	B1	Dominant	None	Retrieve	Deliver	1	1	54.25	50	4	6	4
ControlPre	B1	Dominant	None	Retrieve	Deliver	1	1	123.525	50	4	7	4
ControlPre	B1	Dominant	None	Retrieve	Deliver	1	1	117.8	50	4	8	4
ControlPre	B1	Dominant	None	Retrieve	Deliver	1	1	350.948	50	5	1	5
ControlPre	B1	Dominant	None	Retrieve	Deliver	1	1	118.825	50	5	2	5
ControlPre	B1	Dominant	None	Retrieve	Deliver	1	1	64.5	50	5	3	5
ControlPre	B1	Dominant	None	Retrieve	Deliver	1	1	381.836	50	5	4	5
ControlPre	B1	Dominant	None	Retrieve	Deliver	1	1	0.275	50	5	5	5
ControlPre	B1	Dominant	None	Retrieve	Deliver	1	1	97.6	50	5	6	5
ControlPre	B1	Dominant	None	Retrieve	Deliver	1	1	137.5	50	5	7	5
ControlPre	B1	Dominant	None	Retrieve	Deliver	1	1	97	50	5	8	5
ControlPre	B1	Dominant	None	Retrieve	Deliver	1	2	54.95	50	1	1	6
ControlPre	B1	Dominant	None	Retrieve	Deliver	1	2	83.275	50	1	2	6
ControlPre	B1	Dominant	None	Retrieve	Deliver	1	2	76.4	50	1	3	6
ControlPre	B1	Dominant	None	Retrieve	Deliver	1	2	89.75	50	1	4	6
ControlPre	B1	Dominant	None	Retrieve	Deliver	1	2	104.5	50	1	5	6
ControlPre	B1	Dominant	None	Retrieve	Deliver	1	2	70	50	1	6	6
ControlPre	B1	Dominant	None	Retrieve	Deliver	1	2	371.998	50	1	7	6
ControlPre	B1	Dominant	None	Retrieve	Deliver	1	2	77.2	50	1	8	6
ControlPre	B1	Dominant	None	Retrieve	Deliver	1	2	133	50	2	1	7
ControlPre	B1	Dominant	None	Retrieve	Deliver	1	2	99.225	50	2	2	7
ControlPre	B1	Dominant	None	Retrieve	Deliver	1	2	96.025	50	2	3	7
ControlPre	B1	Dominant	None	Retrieve	Deliver	1	2	144.925	50	2	4	7
ControlPre	B1	Dominant	None	Retrieve	Deliver	1	2	32.25	50	2	5	7
ControlPre	B1	Dominant	None	Retrieve	Deliver	1	2	91.475	50	2	6	7
ControlPre	B1	Dominant	None	Retrieve	Deliver	1	2	127.275	50	2	7	7
ControlPre	B1	Dominant	None	Retrieve	Deliver	1	2	125.775	50	2	8	7
ControlPre	B1	Dominant	None	Retrieve	Deliver	1	2	42.7	50	3	1	8
ControlPre	B1	Dominant	None	Retrieve	Deliver	1	2	53.25	50	3	2	8
ControlPre	B1	Dominant	None	Retrieve	Deliver	1	2	69.4	50	3	3	8
ControlPre	B1	Dominant	None	Retrieve	Deliver	1	2	80	50	3	4	8
ControlPre	B1	Dominant	None	Retrieve	Deliver	1	2	145.75	50	3	5	8
ControlPre	B1	Dominant	None	Retrieve	Deliver	1	2	127.275	50	3	6	8
ControlPre	B1	Dominant	None	Retrieve	Deliver	1	2	193.05	50	3	7	8
ControlPre	B1	Dominant	None	Retrieve	Deliver	1	2	126.725	50	3	8	8
ControlPre	B1	Dominant	None	Retrieve	Deliver	1	2	72.75	50	4	1	9
ControlPre	B1	Dominant	None	Retrieve	Deliver	1	2	324.998	50	4	2	9
ControlPre	B1	Dominant	None	Retrieve	Deliver	1	2	151.3	50	4	3	9
ControlPre	B1	Dominant	None	Retrieve	Deliver	1	2	26.975	50	4	4	9
ControlPre	B1	Dominant	None	Retrieve	Deliver	1	2	135	50	4	5	9
ControlPre	B1	Dominant	None	Retrieve	Deliver	1	2	175.025	50	4	6	9
ControlPre	B1	Dominant	None	Retrieve	Deliver	1	2	164.975	50	4	7	9
ControlPre	B1	Dominant	None	Retrieve	Deliver	1	2	82.275	50	4	8	9
ControlPre	B1	Dominant	None	Retrieve	Deliver	1	2	152.05	50	5	1	10
ControlPre	B1	Dominant	None	Retrieve	Deliver	1	2	142	50	5	2	10
ControlPre	B1	Dominant	None	Retrieve	Deliver	1	2	88.95	50	5	3	10
ControlPre	B1	Dominant	None	Retrieve	Deliver	1	2	126.5	50	5	4	10
ControlPre	B1	Dominant	None	Retrieve	Deliver	1	2	77.5	50	5	5	10
ControlPre	B1	Dominant	None	Retrieve	Deliver	1	2	111.05	50	5	6	10
ControlPre	B1	Dominant	None	Retrieve	Deliver	1	2	278.998	50	5	7	10
ControlPre	B1	Dominant	None	Retrieve	Deliver	1	2	2.975	50	5	8	10
ControlPre	B1	Dominant	None	Retrieve	Deliver	1	3	319.948	50	1	1	11
ControlPre	B1	Dominant	None	Retrieve	Deliver	1	3	104.525	50	1	2	11
ControlPre	B1	Dominant	None	Retrieve	Deliver	1	3	82.5	50	1	3	11
ControlPre	B1	Dominant	None	Retrieve	Deliver	1	3	139.025	50	1	4	11
ControlPre	B1	Dominant	None	Retrieve	Deliver	1	3	345.023	50	1	5	11
ControlPre	B1	Dominant	None	Retrieve	Deliver	1	3	311.973	50	1	6	11
ControlPre	B1	Dominant	None	Retrieve	Deliver	1	3	93.375	50	1	7	11
ControlPre	B1	Dominant	None	Retrieve	Deliver	1	3	117.1	50	1	8	11
ControlPre	B1	Dominant	None	Retrieve	Deliver	1	3	99.825	50	2	1	12
ControlPre	B1	Dominant	None	Retrieve	Deliver	1	3	112.025	50	2	2	12
ControlPre	B1	Dominant	None	Retrieve	Deliver	1	3	107	50	2	3	12
ControlPre	B1	Dominant	None	Retrieve	Deliver	1	3	142.725	50	2	4	12
ControlPre	B1	Dominant	None	Retrieve	Deliver	1	3	152.8	50	2	5	12
ControlPre	B1	Dominant	None	Retrieve	Deliver	1	3	217.3	50	2	6	12
ControlPre	B1	Dominant	None	Retrieve	Deliver	1	3	124.225	50	2	7	12
ControlPre	B1	Dominant	None	Retrieve	Deliver	1	3	82.7	50	2	8	12
ControlPre	B1	Dominant	None	Retrieve	Deliver	1	3	111.6	50	3	1	13
ControlPre	B1	Dominant	None	Retrieve	Deliver	1	3	344.033	50	3	2	13
ControlPre	B1	Dominant	None	Retrieve	Deliver	1	3	109.925	50	3	3	13
ControlPre	B1	Dominant	None	Retrieve	Deliver	1	3	122.25	50	3	4	13
ControlPre	B1	Dominant	None	Retrieve	Deliver	1	3	116.95	50	3	5	13
ControlPre	B1	Dominant	None	Retrieve	Deliver	1	3	167	50	3	6	13
ControlPre	B1	Dominant	None	Retrieve	Deliver	1	3	324.998	50	3	7	13
ControlPre	B1	Dominant	None	Retrieve	Deliver	1	3	110.45	50	3	8	13
ControlPre	B1	Dominant	None	Retrieve	Deliver	1	3	5	50	4	1	14
ControlPre	B1	Dominant	None	Retrieve	Deliver	1	3	134.25	50	4	2	14
ControlPre	B1	Dominant	None	Retrieve	Deliver	1	3	130.975	50	4	3	14
ControlPre	B1	Dominant	None	Retrieve	Deliver	1	3	122.9	50	4	4	14
ControlPre	B1	Dominant	None	Retrieve	Deliver	1	3	125.8	50	4	5	14
ControlPre	B1	Dominant	None	Retrieve	Deliver	1	3	168.775	50	4	6	14
ControlPre	B1	Dominant	None	Retrieve	Deliver	1	3	61.75	50	4	7	14
ControlPre	B1	Dominant	None	Retrieve	Deliver	1	3	134.1	50	4	8	14
ControlPre	B1	Dominant	None	Retrieve	Deliver	1	3	64.475	50	5	1	15
ControlPre	B1	Dominant	None	Retrieve	Deliver	1	3	109.85	50	5	2	15
ControlPre	B1	Dominant	None	Retrieve	Deliver	1	3	150.25	50	5	3	15
ControlPre	B1	Dominant	None	Retrieve	Deliver	1	3	125.65	50	5	4	15
ControlPre	B1	Dominant	None	Retrieve	Deliver	1	3	171.325	50	5	5	15
ControlPre	B1	Dominant	None	Retrieve	Deliver	1	3	107.05	50	5	6	15
ControlPre	B1	Dominant	None	Retrieve	Deliver	1	3	111.65	50	5	7	15
ControlPre	B1	Dominant	None	Retrieve	Deliver	1	3	159.975	50	5	8	15
ControlPre	B1	Dominant	None	Retrieve	Deliver	1	4	85.525	50	1	1	16
ControlPre	B1	Dominant	None	Retrieve	Deliver	1	4	347.973	50	1	2	16
ControlPre	B1	Dominant	None	Retrieve	Deliver	1	4	118.05	50	1	3	16
ControlPre	B1	Dominant	None	Retrieve	Deliver	1	4	155.7	50	1	4	16
ControlPre	B1	Dominant	None	Retrieve	Deliver	1	4	68.5	50	1	5	16
ControlPre	B1	Dominant	None	Retrieve	Deliver	1	4	128.2	50	1	6	16
ControlPre	B1	Dominant	None	Retrieve	Deliver	1	4	89.5	50	1	7	16
ControlPre	B1	Dominant	None	Retrieve	Deliver	1	4	130.9	50	1	8	16
ControlPre	B1	Dominant	None	Retrieve	Deliver	1	4	121	50	2	1	17
ControlPre	B1	Dominant	None	Retrieve	Deliver	1	4	322.998	50	2	2	17
ControlPre	B1	Dominant	None	Retrieve	Deliver	1	4	109.25	50	2	3	17
ControlPre	B1	Dominant	None	Retrieve	Deliver	1	4	69	50	2	4	17
ControlPre	B1	Dominant	None	Retrieve	Deliver	1	4	320.998	50	2	5	17
ControlPre	B1	Dominant	None	Retrieve	Deliver	1	4	159.75	50	2	6	17
ControlPre	B1	Dominant	None	Retrieve	Deliver	1	4	155.775	50	2	7	17
ControlPre	B1	Dominant	None	Retrieve	Deliver	1	4	280.982	50	2	8	17
ControlPre	B1	Dominant	None	Retrieve	Deliver	1	4	90.825	50	3	1	18
ControlPre	B1	Dominant	None	Retrieve	Deliver	1	4	288.973	50	3	2	18
ControlPre	B1	Dominant	None	Retrieve	Deliver	1	4	155	50	3	3	18
ControlPre	B1	Dominant	None	Retrieve	Deliver	1	4	64	50	3	4	18
ControlPre	B1	Dominant	None	Retrieve	Deliver	1	4	125.7	50	3	5	18
ControlPre	B1	Dominant	None	Retrieve	Deliver	1	4	94.75	50	3	6	18
ControlPre	B1	Dominant	None	Retrieve	Deliver	1	4	192.975	50	3	7	18
ControlPre	B1	Dominant	None	Retrieve	Deliver	1	4	326.998	50	3	8	18
ControlPre	B1	Dominant	None	Retrieve	Deliver	1	4	98.75	50	4	1	19
ControlPre	B1	Dominant	None	Retrieve	Deliver	1	4	140.95	50	4	2	19
ControlPre	B1	Dominant	None	Retrieve	Deliver	1	4	88.4	50	4	3	19
ControlPre	B1	Dominant	None	Retrieve	Deliver	1	4	88.875	50	4	4	19
ControlPre	B1	Dominant	None	Retrieve	Deliver	1	4	161.575	50	4	5	19
ControlPre	B1	Dominant	None	Retrieve	Deliver	1	4	67.475	50	4	6	19
ControlPre	B1	Dominant	None	Retrieve	Deliver	1	4	138.275	50	4	7	19
ControlPre	B1	Dominant	None	Retrieve	Deliver	1	4	160.225	50	4	8	19
ControlPre	B1	Dominant	None	Retrieve	Deliver	1	4	76.75	50	5	1	20
ControlPre	B1	Dominant	None	Retrieve	Deliver	1	4	96.625	50	5	2	20
ControlPre	B1	Dominant	None	Retrieve	Deliver	1	4	105.825	50	5	3	20
ControlPre	B1	Dominant	None	Retrieve	Deliver	1	4	147.275	50	5	4	20
ControlPre	B1	Dominant	None	Retrieve	Deliver	1	4	130.725	50	5	5	20
ControlPre	B1	Dominant	None	Retrieve	Deliver	1	4	162.05	50	5	6	20
ControlPre	B1	Dominant	None	Retrieve	Deliver	1	4	86.6	50	5	7	20
ControlPre	B1	Dominant	None	Retrieve	Deliver	1	4	71.95	50	5	8	20
ControlPre	B1	Dominant	None	Retrieve	Deliver	2	1	135.65	50	1	1	1
ControlPre	B1	Dominant	None	Retrieve	Deliver	2	1	99.025	50	1	2	1
ControlPre	B1	Dominant	None	Retrieve	Deliver	2	1	56.55	50	1	3	1
ControlPre	B1	Dominant	None	Retrieve	Deliver	2	1	63.75	50	1	4	1
ControlPre	B1	Dominant	None	Retrieve	Deliver	2	1	80.75	50	1	5	1
ControlPre	B1	Dominant	None	Retrieve	Deliver	2	1	57	50	1	6	1
ControlPre	B1	Dominant	None	Retrieve	Deliver	2	1	77.7	50	1	7	1
ControlPre	B1	Dominant	None	Retrieve	Deliver	2	1	67.975	50	1	8	1
ControlPre	B1	Dominant	None	Retrieve	Deliver	2	1	62.75	50	2	1	2
ControlPre	B1	Dominant	None	Retrieve	Deliver	2	1	67.5	50	2	2	2
ControlPre	B1	Dominant	None	Retrieve	Deliver	2	1	99.5025	50	2	3	2
ControlPre	B1	Dominant	None	Retrieve	Deliver	2	1	37.7	50	2	4	2
ControlPre	B1	Dominant	None	Retrieve	Deliver	2	1	90.75	50	2	5	2
ControlPre	B1	Dominant	None	Retrieve	Deliver	2	1	101.775	50	2	6	2
ControlPre	B1	Dominant	None	Retrieve	Deliver	2	1	109.25	50	2	7	2
ControlPre	B1	Dominant	None	Retrieve	Deliver	2	1	125.225	50	2	8	2
ControlPre	B1	Dominant	None	Retrieve	Deliver	2	1	55.5	50	3	1	3
ControlPre	B1	Dominant	None	Retrieve	Deliver	2	1	135.075	50	3	2	3
ControlPre	B1	Dominant	None	Retrieve	Deliver	2	1	151.13	50	3	3	3
ControlPre	B1	Dominant	None	Retrieve	Deliver	2	1	165.097	50	3	4	3
ControlPre	B1	Dominant	None	Retrieve	Deliver	2	1	46.35	50	3	5	3
ControlPre	B1	Dominant	None	Retrieve	Deliver	2	1	54.7675	50	3	6	3
ControlPre	B1	Dominant	None	Retrieve	Deliver	2	1	70.005	50	3	7	3
ControlPre	B1	Dominant	None	Retrieve	Deliver	2	1	72.75	50	3	8	3
ControlPre	B1	Dominant	None	Retrieve	Deliver	2	1	79.025	50	4	1	4
ControlPre	B1	Dominant	None	Retrieve	Deliver	2	1	103.25	50	4	2	4
ControlPre	B1	Dominant	None	Retrieve	Deliver	2	1	27.725	50	4	3	4
ControlPre	B1	Dominant	None	Retrieve	Deliver	2	1	109	50	4	4	4
ControlPre	B1	Dominant	None	Retrieve	Deliver	2	1	57	50	4	5	4
ControlPre	B1	Dominant	None	Retrieve	Deliver	2	1	37.5	50	4	6	4
ControlPre	B1	Dominant	None	Retrieve	Deliver	2	1	81.73	50	4	7	4
ControlPre	B1	Dominant	None	Retrieve	Deliver	2	1	146.965	50	4	8	4
ControlPre	B1	Dominant	None	Retrieve	Deliver	2	1	88.2225	50	5	1	5
ControlPre	B1	Dominant	None	Retrieve	Deliver	2	1	92.5	50	5	2	5
ControlPre	B1	Dominant	None	Retrieve	Deliver	2	1	25.5	50	5	3	5
ControlPre	B1	Dominant	None	Retrieve	Deliver	2	1	66.73	50	5	4	5
ControlPre	B1	Dominant	None	Retrieve	Deliver	2	1	95.6475	50	5	5	5
ControlPre	B1	Dominant	None	Retrieve	Deliver	2	1	53.495	50	5	6	5
ControlPre	B1	Dominant	None	Retrieve	Deliver	2	1	25.0375	50	5	7	5
ControlPre	B1	Dominant	None	Retrieve	Deliver	2	1	56.51	50	5	8	5
ControlPre	B1	Dominant	None	Retrieve	Deliver	2	2	63.5	50	1	1	6
ControlPre	B1	Dominant	None	Retrieve	Deliver	2	2	91.75	50	1	2	6
ControlPre	B1	Dominant	None	Retrieve	Deliver	2	2	120.07	50	1	3	6
ControlPre	B1	Dominant	None	Retrieve	Deliver	2	2	110.675	50	1	4	6
ControlPre	B1	Dominant	None	Retrieve	Deliver	2	2	30.575	50	1	5	6
ControlPre	B1	Dominant	None	Retrieve	Deliver	2	2	143.275	50	1	6	6
ControlPre	B1	Dominant	None	Retrieve	Deliver	2	2	84.2425	50	1	7	6
ControlPre	B1	Dominant	None	Retrieve	Deliver	2	2	60.25	50	1	8	6
ControlPre	B1	Dominant	None	Retrieve	Deliver	2	2	47.475	50	2	1	7
ControlPre	B1	Dominant	None	Retrieve	Deliver	2	2	127.725	50	2	2	7
ControlPre	B1	Dominant	None	Retrieve	Deliver	2	2	140.25	50	2	3	7
ControlPre	B1	Dominant	None	Retrieve	Deliver	2	2	63	50	2	4	7
ControlPre	B1	Dominant	None	Retrieve	Deliver	2	2	41.5	50	2	5	7
ControlPre	B1	Dominant	None	Retrieve	Deliver	2	2	43.5	50	2	6	7
ControlPre	B1	Dominant	None	Retrieve	Deliver	2	2	133.225	50	2	7	7
ControlPre	B1	Dominant	None	Retrieve	Deliver	2	2	85.4925	50	2	8	7
ControlPre	B1	Dominant	None	Retrieve	Deliver	2	2	55.55	50	3	1	8
ControlPre	B1	Dominant	None	Retrieve	Deliver	2	2	104.575	50	3	2	8
ControlPre	B1	Dominant	None	Retrieve	Deliver	2	2	116.74	50	3	3	8
ControlPre	B1	Dominant	None	Retrieve	Deliver	2	2	102	50	3	4	8
ControlPre	B1	Dominant	None	Retrieve	Deliver	2	2	65.325	50	3	5	8
ControlPre	B1	Dominant	None	Retrieve	Deliver	2	2	48.775	50	3	6	8
ControlPre	B1	Dominant	None	Retrieve	Deliver	2	2	46.5075	50	3	7	8
ControlPre	B1	Dominant	None	Retrieve	Deliver	2	2	79.5375	50	3	8	8
ControlPre	B1	Dominant	None	Retrieve	Deliver	2	2	49.7025	50	4	1	9
ControlPre	B1	Dominant	None	Retrieve	Deliver	2	2	61.505	50	4	2	9
ControlPre	B1	Dominant	None	Retrieve	Deliver	2	2	140.317	50	4	3	9
ControlPre	B1	Dominant	None	Retrieve	Deliver	2	2	8.75	50	4	4	9
ControlPre	B1	Dominant	None	Retrieve	Deliver	2	2	36.25	50	4	5	9
ControlPre	B1	Dominant	None	Retrieve	Deliver	2	2	46.225	50	4	6	9
ControlPre	B1	Dominant	None	Retrieve	Deliver	2	2	61.7125	50	4	7	9
ControlPre	B1	Dominant	None	Retrieve	Deliver	2	2	98.725	50	4	8	9
ControlPre	B1	Dominant	None	Retrieve	Deliver	2	2	85.5	50	5	1	10
ControlPre	B1	Dominant	None	Retrieve	Deliver	2	2	87.5	50	5	2	10
ControlPre	B1	Dominant	None	Retrieve	Deliver	2	2	93.095	50	5	3	10
ControlPre	B1	Dominant	None	Retrieve	Deliver	2	2	112.272	50	5	4	10
ControlPre	B1	Dominant	None	Retrieve	Deliver	2	2	67.075	50	5	5	10
ControlPre	B1	Dominant	None	Retrieve	Deliver	2	2	38	50	5	6	10
ControlPre	B1	Dominant	None	Retrieve	Deliver	2	2	54.09	50	5	7	10
ControlPre	B1	Dominant	None	Retrieve	Deliver	2	2	120.47	50	5	8	10
ControlPre	B1	Dominant	None	Retrieve	Deliver	2	3	52.75	50	1	1	11
ControlPre	B1	Dominant	None	Retrieve	Deliver	2	3	36.245	50	1	2	11
ControlPre	B1	Dominant	None	Retrieve	Deliver	2	3	108.017	50	1	3	11
ControlPre	B1	Dominant	None	Retrieve	Deliver	2	3	132.523	50	1	4	11
ControlPre	B1	Dominant	None	Retrieve	Deliver	2	3	63	50	1	5	11
ControlPre	B1	Dominant	None	Retrieve	Deliver	2	3	43.25	50	1	6	11
ControlPre	B1	Dominant	None	Retrieve	Deliver	2	3	46.5025	50	1	7	11
ControlPre	B1	Dominant	None	Retrieve	Deliver	2	3	84.24	50	1	8	11
ControlPre	B1	Dominant	None	Retrieve	Deliver	2	3	78	50	2	1	12
ControlPre	B1	Dominant	None	Retrieve	Deliver	2	3	68.025	50	2	2	12
ControlPre	B1	Dominant	None	Retrieve	Deliver	2	3	119.748	50	2	3	12
ControlPre	B1	Dominant	None	Retrieve	Deliver	2	3	45.5	50	2	4	12
ControlPre	B1	Dominant	None	Retrieve	Deliver	2	3	60	50	2	5	12
ControlPre	B1	Dominant	None	Retrieve	Deliver	2	3	89.7475	50	2	6	12
ControlPre	B1	Dominant	None	Retrieve	Deliver	2	3	25.51	50	2	7	12
ControlPre	B1	Dominant	None	Retrieve	Deliver	2	3	129.558	50	2	8	12
ControlPre	B1	Dominant	None	Retrieve	Deliver	2	3	56	50	3	1	13
ControlPre	B1	Dominant	None	Retrieve	Deliver	2	3	117.25	50	3	2	13
ControlPre	B1	Dominant	None	Retrieve	Deliver	2	3	58.75	50	3	3	13
ControlPre	B1	Dominant	None	Retrieve	Deliver	2	3	68	50	3	4	13
ControlPre	B1	Dominant	None	Retrieve	Deliver	2	3	123.502	50	3	5	13
ControlPre	B1	Dominant	None	Retrieve	Deliver	2	3	63.0125	50	3	6	13
ControlPre	B1	Dominant	None	Retrieve	Deliver	2	3	22.0025	50	3	7	13
ControlPre	B1	Dominant	None	Retrieve	Deliver	2	3	93.005	50	3	8	13
ControlPre	B1	Dominant	None	Retrieve	Deliver	2	3	62.775	50	4	1	14
ControlPre	B1	Dominant	None	Retrieve	Deliver	2	3	102.75	50	4	2	14
ControlPre	B1	Dominant	None	Retrieve	Deliver	2	3	55	50	4	3	14
ControlPre	B1	Dominant	None	Retrieve	Deliver	2	3	63	50	4	4	14
ControlPre	B1	Dominant	None	Retrieve	Deliver	2	3	84	50	4	5	14
ControlPre	B1	Dominant	None	Retrieve	Deliver	2	3	56.29	50	4	6	14
ControlPre	B1	Dominant	None	Retrieve	Deliver	2	3	97.25	50	4	7	14
ControlPre	B1	Dominant	None	Retrieve	Deliver	2	3	82.2625	50	4	8	14
ControlPre	B1	Dominant	None	Retrieve	Deliver	2	3	85	50	5	1	15
ControlPre	B1	Dominant	None	Retrieve	Deliver	2	3	93	50	5	2	15
ControlPre	B1	Dominant	None	Retrieve	Deliver	2	3	49.525	50	5	3	15
ControlPre	B1	Dominant	None	Retrieve	Deliver	2	3	47.75	50	5	4	15
ControlPre	B1	Dominant	None	Retrieve	Deliver	2	3	62.25	50	5	5	15
ControlPre	B1	Dominant	None	Retrieve	Deliver	2	3	63.5025	50	5	6	15
ControlPre	B1	Dominant	None	Retrieve	Deliver	2	3	100.475	50	5	7	15
ControlPre	B1	Dominant	None	Retrieve	Deliver	2	3	81.75	50	5	8	15
ControlPre	B1	Dominant	None	Retrieve	Deliver	2	4		50	1	1	16
ControlPre	B1	Dominant	None	Retrieve	Deliver	2	4		50	1	2	16
ControlPre	B1	Dominant	None	Retrieve	Deliver	2	4		50	1	3	16
ControlPre	B1	Dominant	None	Retrieve	Deliver	2	4		50	1	4	16
ControlPre	B1	Dominant	None	Retrieve	Deliver	2	4		50	1	5	16
ControlPre	B1	Dominant	None	Retrieve	Deliver	2	4		50	1	6	16
ControlPre	B1	Dominant	None	Retrieve	Deliver	2	4		50	1	7	16
ControlPre	B1	Dominant	None	Retrieve	Deliver	2	4		50	1	8	16
ControlPre	B1	Dominant	None	Retrieve	Deliver	2	4	53.025	50	2	1	17
ControlPre	B1	Dominant	None	Retrieve	Deliver	2	4	81.575	50	2	2	17
ControlPre	B1	Dominant	None	Retrieve	Deliver	2	4	48.725	50	2	3	17
ControlPre	B1	Dominant	None	Retrieve	Deliver	2	4	46.25	50	2	4	17
ControlPre	B1	Dominant	None	Retrieve	Deliver	2	4	109.763	50	2	5	17
ControlPre	B1	Dominant	None	Retrieve	Deliver	2	4	100.495	50	2	6	17
ControlPre	B1	Dominant	None	Retrieve	Deliver	2	4	9.285	50	2	7	17
ControlPre	B1	Dominant	None	Retrieve	Deliver	2	4	49.2075	50	2	8	17
ControlPre	B1	Dominant	None	Retrieve	Deliver	2	4	13.7575	50	3	1	18
ControlPre	B1	Dominant	None	Retrieve	Deliver	2	4	50.47	50	3	2	18
ControlPre	B1	Dominant	None	Retrieve	Deliver	2	4	157.035	50	3	3	18
ControlPre	B1	Dominant	None	Retrieve	Deliver	2	4	122.725	50	3	4	18
ControlPre	B1	Dominant	None	Retrieve	Deliver	2	4	122.228	50	3	5	18
ControlPre	B1	Dominant	None	Retrieve	Deliver	2	4	71.725	50	3	6	18
ControlPre	B1	Dominant	None	Retrieve	Deliver	2	4	79.4925	50	3	7	18
ControlPre	B1	Dominant	None	Retrieve	Deliver	2	4	156.925	50	3	8	18
ControlPre	B1	Dominant	None	Retrieve	Deliver	2	4	72.25	50	4	1	19
ControlPre	B1	Dominant	None	Retrieve	Deliver	2	4	99.775	50	4	2	19
ControlPre	B1	Dominant	None	Retrieve	Deliver	2	4	43.2	50	4	3	19
ControlPre	B1	Dominant	None	Retrieve	Deliver	2	4	47.4975	50	4	4	19
ControlPre	B1	Dominant	None	Retrieve	Deliver	2	4	97.2075	50	4	5	19
ControlPre	B1	Dominant	None	Retrieve	Deliver	2	4	0.755	50	4	6	19
ControlPre	B1	Dominant	None	Retrieve	Deliver	2	4	72.465	50	4	7	19
ControlPre	B1	Dominant	None	Retrieve	Deliver	2	4	68.015	50	4	8	19
ControlPre	B1	Dominant	None	Retrieve	Deliver	2	4	62.5	50	5	1	20
ControlPre	B1	Dominant	None	Retrieve	Deliver	2	4	65.725	50	5	2	20
ControlPre	B1	Dominant	None	Retrieve	Deliver	2	4	43.475	50	5	3	20
ControlPre	B1	Dominant	None	Retrieve	Deliver	2	4	49.45	50	5	4	20
ControlPre	B1	Dominant	None	Retrieve	Deliver	2	4	85.7725	50	5	5	20
ControlPre	B1	Dominant	None	Retrieve	Deliver	2	4	55.26	50	5	6	20
ControlPre	B1	Dominant	None	Retrieve	Deliver	2	4	51.485	50	5	7	20
ControlPre	B1	Dominant	None	Retrieve	Deliver	2	4	63.95	50	5	8	20
ControlPre	B1	Dominant	None	Retrieve	Deliver	3	1	50.5	50	1	1	1
ControlPre	B1	Dominant	None	Retrieve	Deliver	3	1	77.775	50	1	2	1
ControlPre	B1	Dominant	None	Retrieve	Deliver	3	1	77.975	50	1	3	1
ControlPre	B1	Dominant	None	Retrieve	Deliver	3	1	61.775	50	1	4	1
ControlPre	B1	Dominant	None	Retrieve	Deliver	3	1	97.45	50	1	5	1
ControlPre	B1	Dominant	None	Retrieve	Deliver	3	1	116.25	50	1	6	1
ControlPre	B1	Dominant	None	Retrieve	Deliver	3	1	84.725	50	1	7	1
ControlPre	B1	Dominant	None	Retrieve	Deliver	3	1	64.45	50	1	8	1
ControlPre	B1	Dominant	None	Retrieve	Deliver	3	1	90.2	50	2	1	2
ControlPre	B1	Dominant	None	Retrieve	Deliver	3	1	112.725	50	2	2	2
ControlPre	B1	Dominant	None	Retrieve	Deliver	3	1	98.5	50	2	3	2
ControlPre	B1	Dominant	None	Retrieve	Deliver	3	1	67.95	50	2	4	2
ControlPre	B1	Dominant	None	Retrieve	Deliver	3	1	77.25	50	2	5	2
ControlPre	B1	Dominant	None	Retrieve	Deliver	3	1	105.5	50	2	6	2
ControlPre	B1	Dominant	None	Retrieve	Deliver	3	1	110.475	50	2	7	2
ControlPre	B1	Dominant	None	Retrieve	Deliver	3	1	112.775	50	2	8	2
ControlPre	B1	Dominant	None	Retrieve	Deliver	3	1	89.025	50	3	1	3
ControlPre	B1	Dominant	None	Retrieve	Deliver	3	1	92.275	50	3	2	3
ControlPre	B1	Dominant	None	Retrieve	Deliver	3	1	105.15	50	3	3	3
ControlPre	B1	Dominant	None	Retrieve	Deliver	3	1	96	50	3	4	3
ControlPre	B1	Dominant	None	Retrieve	Deliver	3	1	94.25	50	3	5	3
ControlPre	B1	Dominant	None	Retrieve	Deliver	3	1	86	50	3	6	3
ControlPre	B1	Dominant	None	Retrieve	Deliver	3	1	113.525	50	3	7	3
ControlPre	B1	Dominant	None	Retrieve	Deliver	3	1	128.425	50	3	8	3
ControlPre	B1	Dominant	None	Retrieve	Deliver	3	1	91.25	50	4	1	4
ControlPre	B1	Dominant	None	Retrieve	Deliver	3	1	104.75	50	4	2	4
ControlPre	B1	Dominant	None	Retrieve	Deliver	3	1	93.75	50	4	3	4
ControlPre	B1	Dominant	None	Retrieve	Deliver	3	1	141.425	50	4	4	4
ControlPre	B1	Dominant	None	Retrieve	Deliver	3	1	129.7	50	4	5	4
ControlPre	B1	Dominant	None	Retrieve	Deliver	3	1	87.125	50	4	6	4
ControlPre	B1	Dominant	None	Retrieve	Deliver	3	1	87.35	50	4	7	4
ControlPre	B1	Dominant	None	Retrieve	Deliver	3	1	65	50	4	8	4
ControlPre	B1	Dominant	None	Retrieve	Deliver	3	1	107.475	50	5	1	5
ControlPre	B1	Dominant	None	Retrieve	Deliver	3	1	100.05	50	5	2	5
ControlPre	B1	Dominant	None	Retrieve	Deliver	3	1	110.875	50	5	3	5
ControlPre	B1	Dominant	None	Retrieve	Deliver	3	1	114.8	50	5	4	5
ControlPre	B1	Dominant	None	Retrieve	Deliver	3	1	68.975	50	5	5	5
ControlPre	B1	Dominant	None	Retrieve	Deliver	3	1	113.95	50	5	6	5
ControlPre	B1	Dominant	None	Retrieve	Deliver	3	1	142.775	50	5	7	5
ControlPre	B1	Dominant	None	Retrieve	Deliver	3	1	111	50	5	8	5
ControlPre	B1	Dominant	None	Retrieve	Deliver	3	2	68.5	50	1	1	6
ControlPre	B1	Dominant	None	Retrieve	Deliver	3	2	72.275	50	1	2	6
ControlPre	B1	Dominant	None	Retrieve	Deliver	3	2	112.45	50	1	3	6
ControlPre	B1	Dominant	None	Retrieve	Deliver	3	2	107.75	50	1	4	6
ControlPre	B1	Dominant	None	Retrieve	Deliver	3	2	94.875	50	1	5	6
ControlPre	B1	Dominant	None	Retrieve	Deliver	3	2	71.55	50	1	6	6
ControlPre	B1	Dominant	None	Retrieve	Deliver	3	2	115	50	1	7	6
ControlPre	B1	Dominant	None	Retrieve	Deliver	3	2	102.25	50	1	8	6
ControlPre	B1	Dominant	None	Retrieve	Deliver	3	2	87.25	50	2	1	7
ControlPre	B1	Dominant	None	Retrieve	Deliver	3	2	81.5	50	2	2	7
ControlPre	B1	Dominant	None	Retrieve	Deliver	3	2	57.005	50	2	3	7
ControlPre	B1	Dominant	None	Retrieve	Deliver	3	2	117.8	50	2	4	7
ControlPre	B1	Dominant	None	Retrieve	Deliver	3	2	86.25	50	2	5	7
ControlPre	B1	Dominant	None	Retrieve	Deliver	3	2	100.625	50	2	6	7
ControlPre	B1	Dominant	None	Retrieve	Deliver	3	2	105.25	50	2	7	7
ControlPre	B1	Dominant	None	Retrieve	Deliver	3	2	105.225	50	2	8	7
ControlPre	B1	Dominant	None	Retrieve	Deliver	3	2	106.5	50	3	1	8
ControlPre	B1	Dominant	None	Retrieve	Deliver	3	2	101.75	50	3	2	8
ControlPre	B1	Dominant	None	Retrieve	Deliver	3	2	116.45	50	3	3	8
ControlPre	B1	Dominant	None	Retrieve	Deliver	3	2	105.775	50	3	4	8
ControlPre	B1	Dominant	None	Retrieve	Deliver	3	2	78.9	50	3	5	8
ControlPre	B1	Dominant	None	Retrieve	Deliver	3	2	107	50	3	6	8
ControlPre	B1	Dominant	None	Retrieve	Deliver	3	2	110.075	50	3	7	8
ControlPre	B1	Dominant	None	Retrieve	Deliver	3	2	96.95	50	3	8	8
ControlPre	B1	Dominant	None	Retrieve	Deliver	3	2	90.7	50	4	1	9
ControlPre	B1	Dominant	None	Retrieve	Deliver	3	2	116.225	50	4	2	9
ControlPre	B1	Dominant	None	Retrieve	Deliver	3	2	114.75	50	4	3	9
ControlPre	B1	Dominant	None	Retrieve	Deliver	3	2	103.45	50	4	4	9
ControlPre	B1	Dominant	None	Retrieve	Deliver	3	2	90.975	50	4	5	9
ControlPre	B1	Dominant	None	Retrieve	Deliver	3	2	85.325	50	4	6	9
ControlPre	B1	Dominant	None	Retrieve	Deliver	3	2	93	50	4	7	9
ControlPre	B1	Dominant	None	Retrieve	Deliver	3	2	85.725	50	4	8	9
ControlPre	B1	Dominant	None	Retrieve	Deliver	3	2	104.65	50	5	1	10
ControlPre	B1	Dominant	None	Retrieve	Deliver	3	2	103.775	50	5	2	10
ControlPre	B1	Dominant	None	Retrieve	Deliver	3	2	101.525	50	5	3	10
ControlPre	B1	Dominant	None	Retrieve	Deliver	3	2	103.775	50	5	4	10
ControlPre	B1	Dominant	None	Retrieve	Deliver	3	2	67.225	50	5	5	10
ControlPre	B1	Dominant	None	Retrieve	Deliver	3	2	67.05	50	5	6	10
ControlPre	B1	Dominant	None	Retrieve	Deliver	3	2	131.25	50	5	7	10
[truncated: 14,001 more rows]
