# Supplementary material for: Acute Loss of Tactile Input Leads to General Compensatory Changes in Eye–Hand Coordination during Object Manipulation
Source: eNeuro. 2025 Sep 25;12(9):ENEURO.0487-23.2025. doi: 10.1523/ENEURO.0487-23.2025 (PMC12494028; doi:10.1523/ENEURO.0487-23.2025)
Supplement: Extended Data — The file Code_and_Data.zip includes all code and data used to perform the analyses presented in this manuscript. The .R scripts contain the packages used and the filenames corresponding to the data and the structure of each model. Download Extended Data, ZIP file. [file eneuro-12-ENEURO.0487-23.2025-s014.zip › GazeIndex_LMM_table_ProgressBefore_RetrieveDeliver_exp2.xlsx]

## Sheet: Sheet1
Block	Hand	Drug	Phase	Action	When	Subject	Round	Series	Trial	mmDifference	Progress	Series_in_block
B1	Dominant	None	Retrieve	Deliver	before	1	1	1	1	31.45	100	1
B1	Dominant	None	Retrieve	Deliver	before	1	1	1	2	53.025	100	1
B1	Dominant	None	Retrieve	Deliver	before	1	1	1	3	398.948	100	1
B1	Dominant	None	Retrieve	Deliver	before	1	1	1	4	5	100	1
B1	Dominant	None	Retrieve	Deliver	before	1	1	1	5	19	100	1
B1	Dominant	None	Retrieve	Deliver	before	1	1	1	6	12	100	1
B1	Dominant	None	Retrieve	Deliver	before	1	1	1	7	403.973	100	1
B1	Dominant	None	Retrieve	Deliver	before	1	1	1	8	26.025	100	1
B1	Dominant	None	Retrieve	Deliver	before	1	1	2	1	1.525	100	2
B1	Dominant	None	Retrieve	Deliver	before	1	1	2	2	21	100	2
B1	Dominant	None	Retrieve	Deliver	before	1	1	2	3	398.973	100	2
B1	Dominant	None	Retrieve	Deliver	before	1	1	2	4	0.25	100	2
B1	Dominant	None	Retrieve	Deliver	before	1	1	2	5	413.998	100	2
B1	Dominant	None	Retrieve	Deliver	before	1	1	2	6	13.225	100	2
B1	Dominant	None	Retrieve	Deliver	before	1	1	2	7	26.5	100	2
B1	Dominant	None	Retrieve	Deliver	before	1	1	2	8	405.998	100	2
B1	Dominant	None	Retrieve	Deliver	before	1	1	3	1	15.2	100	3
B1	Dominant	None	Retrieve	Deliver	before	1	1	3	2	18.925	100	3
B1	Dominant	None	Retrieve	Deliver	before	1	1	3	3	392.04	100	3
B1	Dominant	None	Retrieve	Deliver	before	1	1	3	4	31.2	100	3
B1	Dominant	None	Retrieve	Deliver	before	1	1	3	5	430.173	100	3
B1	Dominant	None	Retrieve	Deliver	before	1	1	3	6	382.998	100	3
B1	Dominant	None	Retrieve	Deliver	before	1	1	3	7	5.5	100	3
B1	Dominant	None	Retrieve	Deliver	before	1	1	3	8	24.65	100	3
B1	Dominant	None	Retrieve	Deliver	before	1	1	4	1	22.25	100	4
B1	Dominant	None	Retrieve	Deliver	before	1	1	4	2	366.998	100	4
B1	Dominant	None	Retrieve	Deliver	before	1	1	4	3	18	100	4
B1	Dominant	None	Retrieve	Deliver	before	1	1	4	4	15	100	4
B1	Dominant	None	Retrieve	Deliver	before	1	1	4	5	9.85	100	4
B1	Dominant	None	Retrieve	Deliver	before	1	1	4	6	15.5	100	4
B1	Dominant	None	Retrieve	Deliver	before	1	1	4	7	2	100	4
B1	Dominant	None	Retrieve	Deliver	before	1	1	4	8	392.998	100	4
B1	Dominant	None	Retrieve	Deliver	before	1	1	5	1	45.325	100	5
B1	Dominant	None	Retrieve	Deliver	before	1	1	5	2	55.275	100	5
B1	Dominant	None	Retrieve	Deliver	before	1	1	5	3	114.213	100	5
B1	Dominant	None	Retrieve	Deliver	before	1	1	5	4	31	100	5
B1	Dominant	None	Retrieve	Deliver	before	1	1	5	5	2.5	100	5
B1	Dominant	None	Retrieve	Deliver	before	1	1	5	6	371.973	100	5
B1	Dominant	None	Retrieve	Deliver	before	1	1	5	7	379.973	100	5
B1	Dominant	None	Retrieve	Deliver	before	1	1	5	8	49.725	100	5
B1	Dominant	None	Retrieve	Deliver	before	1	2	1	1	344.998	100	6
B1	Dominant	None	Retrieve	Deliver	before	1	2	1	2	10	100	6
B1	Dominant	None	Retrieve	Deliver	before	1	2	1	3	390.118	100	6
B1	Dominant	None	Retrieve	Deliver	before	1	2	1	4	45.5	100	6
B1	Dominant	None	Retrieve	Deliver	before	1	2	1	5	4.75	100	6
B1	Dominant	None	Retrieve	Deliver	before	1	2	1	6	16.975	100	6
B1	Dominant	None	Retrieve	Deliver	before	1	2	1	7	28.825	100	6
B1	Dominant	None	Retrieve	Deliver	before	1	2	1	8	28.25	100	6
B1	Dominant	None	Retrieve	Deliver	before	1	2	2	1	30.175	100	7
B1	Dominant	None	Retrieve	Deliver	before	1	2	2	2	22.6	100	7
B1	Dominant	None	Retrieve	Deliver	before	1	2	2	3	125.255	100	7
B1	Dominant	None	Retrieve	Deliver	before	1	2	2	4	118.74	100	7
B1	Dominant	None	Retrieve	Deliver	before	1	2	2	5	148.2	100	7
B1	Dominant	None	Retrieve	Deliver	before	1	2	2	6	370.998	100	7
B1	Dominant	None	Retrieve	Deliver	before	1	2	2	7	145.752	100	7
B1	Dominant	None	Retrieve	Deliver	before	1	2	2	8	270.745	100	7
B1	Dominant	None	Retrieve	Deliver	before	1	2	3	1	1.225	100	8
B1	Dominant	None	Retrieve	Deliver	before	1	2	3	2	13.975	100	8
B1	Dominant	None	Retrieve	Deliver	before	1	2	3	3	1.5	100	8
B1	Dominant	None	Retrieve	Deliver	before	1	2	3	4	123.5	100	8
B1	Dominant	None	Retrieve	Deliver	before	1	2	3	5	13.5	100	8
B1	Dominant	None	Retrieve	Deliver	before	1	2	3	6	46.025	100	8
B1	Dominant	None	Retrieve	Deliver	before	1	2	3	7	21.725	100	8
B1	Dominant	None	Retrieve	Deliver	before	1	2	3	8	18.75	100	8
B1	Dominant	None	Retrieve	Deliver	before	1	2	4	1	27.75	100	9
B1	Dominant	None	Retrieve	Deliver	before	1	2	4	2	362.998	100	9
B1	Dominant	None	Retrieve	Deliver	before	1	2	4	3	2.3	100	9
B1	Dominant	None	Retrieve	Deliver	before	1	2	4	4	379.998	100	9
B1	Dominant	None	Retrieve	Deliver	before	1	2	4	5	5	100	9
B1	Dominant	None	Retrieve	Deliver	before	1	2	4	6	396.973	100	9
B1	Dominant	None	Retrieve	Deliver	before	1	2	4	7	387.523	100	9
B1	Dominant	None	Retrieve	Deliver	before	1	2	4	8	5.5	100	9
B1	Dominant	None	Retrieve	Deliver	before	1	2	5	1	46.225	100	10
B1	Dominant	None	Retrieve	Deliver	before	1	2	5	2	113.005	100	10
B1	Dominant	None	Retrieve	Deliver	before	1	2	5	3	266.26	100	10
B1	Dominant	None	Retrieve	Deliver	before	1	2	5	4	123.35	100	10
B1	Dominant	None	Retrieve	Deliver	before	1	2	5	5	228.035	100	10
B1	Dominant	None	Retrieve	Deliver	before	1	2	5	6	195.74	100	10
B1	Dominant	None	Retrieve	Deliver	before	1	2	5	7	184.525	100	10
B1	Dominant	None	Retrieve	Deliver	before	1	2	5	8	353.793	100	10
B1	Dominant	None	Retrieve	Deliver	before	1	3	1	1	100.175	100	11
B1	Dominant	None	Retrieve	Deliver	before	1	3	1	2	355.973	100	11
B1	Dominant	None	Retrieve	Deliver	before	1	3	1	3	120.5	100	11
B1	Dominant	None	Retrieve	Deliver	before	1	3	1	4	362.998	100	11
B1	Dominant	None	Retrieve	Deliver	before	1	3	1	5	59.525	100	11
B1	Dominant	None	Retrieve	Deliver	before	1	3	1	6	140.502	100	11
B1	Dominant	None	Retrieve	Deliver	before	1	3	1	7	177.26	100	11
B1	Dominant	None	Retrieve	Deliver	before	1	3	1	8	1.775	100	11
B1	Dominant	None	Retrieve	Deliver	before	1	3	2	1	18.25	100	12
B1	Dominant	None	Retrieve	Deliver	before	1	3	2	2	49.05	100	12
B1	Dominant	None	Retrieve	Deliver	before	1	3	2	3	221.485	100	12
B1	Dominant	None	Retrieve	Deliver	before	1	3	2	4	85.25	100	12
B1	Dominant	None	Retrieve	Deliver	before	1	3	2	5	65.45	100	12
B1	Dominant	None	Retrieve	Deliver	before	1	3	2	6	370.998	100	12
B1	Dominant	None	Retrieve	Deliver	before	1	3	2	7	47.475	100	12
B1	Dominant	None	Retrieve	Deliver	before	1	3	2	8	12.925	100	12
B1	Dominant	None	Retrieve	Deliver	before	1	3	3	1	49.25	100	13
B1	Dominant	None	Retrieve	Deliver	before	1	3	3	2	44.3	100	13
B1	Dominant	None	Retrieve	Deliver	before	1	3	3	3	370.044	100	13
B1	Dominant	None	Retrieve	Deliver	before	1	3	3	4	370.998	100	13
B1	Dominant	None	Retrieve	Deliver	before	1	3	3	5	55.875	100	13
B1	Dominant	None	Retrieve	Deliver	before	1	3	3	6	368.998	100	13
B1	Dominant	None	Retrieve	Deliver	before	1	3	3	7	49	100	13
B1	Dominant	None	Retrieve	Deliver	before	1	3	3	8	27.7	100	13
B1	Dominant	None	Retrieve	Deliver	before	1	3	4	1	94.25	100	14
B1	Dominant	None	Retrieve	Deliver	before	1	3	4	2	15.725	100	14
B1	Dominant	None	Retrieve	Deliver	before	1	3	4	3	218.54	100	14
B1	Dominant	None	Retrieve	Deliver	before	1	3	4	4	138.498	100	14
B1	Dominant	None	Retrieve	Deliver	before	1	3	4	5	31.75	100	14
B1	Dominant	None	Retrieve	Deliver	before	1	3	4	6	23.75	100	14
B1	Dominant	None	Retrieve	Deliver	before	1	3	4	7	9.275	100	14
B1	Dominant	None	Retrieve	Deliver	before	1	3	4	8	45.175	100	14
B1	Dominant	None	Retrieve	Deliver	before	1	3	5	1	93.025	100	15
B1	Dominant	None	Retrieve	Deliver	before	1	3	5	2	85.5	100	15
B1	Dominant	None	Retrieve	Deliver	before	1	3	5	3	80.75	100	15
B1	Dominant	None	Retrieve	Deliver	before	1	3	5	4	121.267	100	15
B1	Dominant	None	Retrieve	Deliver	before	1	3	5	5	119.722	100	15
B1	Dominant	None	Retrieve	Deliver	before	1	3	5	6	7.425	100	15
B1	Dominant	None	Retrieve	Deliver	before	1	3	5	7	63	100	15
B1	Dominant	None	Retrieve	Deliver	before	1	3	5	8	228.745	100	15
B1	Dominant	None	Retrieve	Deliver	before	1	4	1	1	88.25	100	16
B1	Dominant	None	Retrieve	Deliver	before	1	4	1	2	62.75	100	16
B1	Dominant	None	Retrieve	Deliver	before	1	4	1	3	220.273	100	16
B1	Dominant	None	Retrieve	Deliver	before	1	4	1	4	170.257	100	16
B1	Dominant	None	Retrieve	Deliver	before	1	4	1	5	257.223	100	16
B1	Dominant	None	Retrieve	Deliver	before	1	4	1	6	211.222	100	16
B1	Dominant	None	Retrieve	Deliver	before	1	4	1	7	373.998	100	16
B1	Dominant	None	Retrieve	Deliver	before	1	4	1	8	35.475	100	16
B1	Dominant	None	Retrieve	Deliver	before	1	4	2	1	364.023	100	17
B1	Dominant	None	Retrieve	Deliver	before	1	4	2	2	137.995	100	17
B1	Dominant	None	Retrieve	Deliver	before	1	4	2	3	377.698	100	17
B1	Dominant	None	Retrieve	Deliver	before	1	4	2	4	92	100	17
B1	Dominant	None	Retrieve	Deliver	before	1	4	2	5	94.475	100	17
B1	Dominant	None	Retrieve	Deliver	before	1	4	2	6	123.955	100	17
B1	Dominant	None	Retrieve	Deliver	before	1	4	2	7	335.455	100	17
B1	Dominant	None	Retrieve	Deliver	before	1	4	2	8	164	100	17
B1	Dominant	None	Retrieve	Deliver	before	1	4	3	1	92.275	100	18
B1	Dominant	None	Retrieve	Deliver	before	1	4	3	2	70	100	18
B1	Dominant	None	Retrieve	Deliver	before	1	4	3	3	97.275	100	18
B1	Dominant	None	Retrieve	Deliver	before	1	4	3	4	147.482	100	18
B1	Dominant	None	Retrieve	Deliver	before	1	4	3	5	114.525	100	18
B1	Dominant	None	Retrieve	Deliver	before	1	4	3	6	147.425	100	18
B1	Dominant	None	Retrieve	Deliver	before	1	4	3	7	74.175	100	18
B1	Dominant	None	Retrieve	Deliver	before	1	4	3	8	363.998	100	18
B1	Dominant	None	Retrieve	Deliver	before	1	4	4	1	416.348	100	19
B1	Dominant	None	Retrieve	Deliver	before	1	4	4	2	237.278	100	19
B1	Dominant	None	Retrieve	Deliver	before	1	4	4	3	144.25	100	19
B1	Dominant	None	Retrieve	Deliver	before	1	4	4	4	25.775	100	19
B1	Dominant	None	Retrieve	Deliver	before	1	4	4	5	161.373	100	19
B1	Dominant	None	Retrieve	Deliver	before	1	4	4	6	396.723	100	19
B1	Dominant	None	Retrieve	Deliver	before	1	4	4	7	412.998	100	19
B1	Dominant	None	Retrieve	Deliver	before	1	4	4	8	92.275	100	19
B1	Dominant	None	Retrieve	Deliver	before	1	4	5	1	83.825	100	20
B1	Dominant	None	Retrieve	Deliver	before	1	4	5	2	57.475	100	20
B1	Dominant	None	Retrieve	Deliver	before	1	4	5	3	133.482	100	20
B1	Dominant	None	Retrieve	Deliver	before	1	4	5	4	138.438	100	20
B1	Dominant	None	Retrieve	Deliver	before	1	4	5	5	63.25	100	20
B1	Dominant	None	Retrieve	Deliver	before	1	4	5	6	360.998	100	20
B1	Dominant	None	Retrieve	Deliver	before	1	4	5	7	48.5	100	20
B1	Dominant	None	Retrieve	Deliver	before	1	4	5	8	366.973	100	20
B1	Dominant	None	Retrieve	Deliver	before	2	1	1	1	8	100	1
B1	Dominant	None	Retrieve	Deliver	before	2	1	1	2	22.775	100	1
B1	Dominant	None	Retrieve	Deliver	before	2	1	1	3	44	100	1
B1	Dominant	None	Retrieve	Deliver	before	2	1	1	4	26.175	100	1
B1	Dominant	None	Retrieve	Deliver	before	2	1	1	5	28.225	100	1
B1	Dominant	None	Retrieve	Deliver	before	2	1	1	6	23.75	100	1
B1	Dominant	None	Retrieve	Deliver	before	2	1	1	7	61.725	100	1
B1	Dominant	None	Retrieve	Deliver	before	2	1	1	8	20.6	100	1
B1	Dominant	None	Retrieve	Deliver	before	2	1	2	1	22.25	100	2
B1	Dominant	None	Retrieve	Deliver	before	2	1	2	2	2.725	100	2
B1	Dominant	None	Retrieve	Deliver	before	2	1	2	3	16.025	100	2
B1	Dominant	None	Retrieve	Deliver	before	2	1	2	4	24.7	100	2
B1	Dominant	None	Retrieve	Deliver	before	2	1	2	5	22.525	100	2
B1	Dominant	None	Retrieve	Deliver	before	2	1	2	6	67.025	100	2
B1	Dominant	None	Retrieve	Deliver	before	2	1	2	7	9.25	100	2
B1	Dominant	None	Retrieve	Deliver	before	2	1	2	8	21	100	2
B1	Dominant	None	Retrieve	Deliver	before	2	1	3	1	25.725	100	3
B1	Dominant	None	Retrieve	Deliver	before	2	1	3	2	14.225	100	3
B1	Dominant	None	Retrieve	Deliver	before	2	1	3	3	17.75	100	3
B1	Dominant	None	Retrieve	Deliver	before	2	1	3	4	15.975	100	3
B1	Dominant	None	Retrieve	Deliver	before	2	1	3	5	13.975	100	3
B1	Dominant	None	Retrieve	Deliver	before	2	1	3	6	29.475	100	3
B1	Dominant	None	Retrieve	Deliver	before	2	1	3	7	22	100	3
B1	Dominant	None	Retrieve	Deliver	before	2	1	3	8	26.775	100	3
B1	Dominant	None	Retrieve	Deliver	before	2	1	4	1	18.325	100	4
B1	Dominant	None	Retrieve	Deliver	before	2	1	4	2	34.25	100	4
B1	Dominant	None	Retrieve	Deliver	before	2	1	4	3	13.5	100	4
B1	Dominant	None	Retrieve	Deliver	before	2	1	4	4	126.175	100	4
B1	Dominant	None	Retrieve	Deliver	before	2	1	4	5	26.975	100	4
B1	Dominant	None	Retrieve	Deliver	before	2	1	4	6	6.75	100	4
B1	Dominant	None	Retrieve	Deliver	before	2	1	4	7	12.7	100	4
B1	Dominant	None	Retrieve	Deliver	before	2	1	4	8	390.998	100	4
B1	Dominant	None	Retrieve	Deliver	before	2	1	5	1	0.525	100	5
B1	Dominant	None	Retrieve	Deliver	before	2	1	5	2	72.75	100	5
B1	Dominant	None	Retrieve	Deliver	before	2	1	5	3	25.475	100	5
B1	Dominant	None	Retrieve	Deliver	before	2	1	5	4	28	100	5
B1	Dominant	None	Retrieve	Deliver	before	2	1	5	5	25.475	100	5
B1	Dominant	None	Retrieve	Deliver	before	2	1	5	6	0.275	100	5
B1	Dominant	None	Retrieve	Deliver	before	2	1	5	7	37.75	100	5
B1	Dominant	None	Retrieve	Deliver	before	2	1	5	8	10.25	100	5
B1	Dominant	None	Retrieve	Deliver	before	2	2	1	1	378.982	100	6
B1	Dominant	None	Retrieve	Deliver	before	2	2	1	2	382.998	100	6
B1	Dominant	None	Retrieve	Deliver	before	2	2	1	3	18.325	100	6
B1	Dominant	None	Retrieve	Deliver	before	2	2	1	4	25.075	100	6
B1	Dominant	None	Retrieve	Deliver	before	2	2	1	5	31.8	100	6
B1	Dominant	None	Retrieve	Deliver	before	2	2	1	6	20.25	100	6
B1	Dominant	None	Retrieve	Deliver	before	2	2	1	7	4.6	100	6
B1	Dominant	None	Retrieve	Deliver	before	2	2	1	8	397.016	100	6
B1	Dominant	None	Retrieve	Deliver	before	2	2	2	1	28.825	100	7
B1	Dominant	None	Retrieve	Deliver	before	2	2	2	2	21.975	100	7
B1	Dominant	None	Retrieve	Deliver	before	2	2	2	3	38.275	100	7
B1	Dominant	None	Retrieve	Deliver	before	2	2	2	4	132.25	100	7
B1	Dominant	None	Retrieve	Deliver	before	2	2	2	5	31.475	100	7
B1	Dominant	None	Retrieve	Deliver	before	2	2	2	6	22.525	100	7
B1	Dominant	None	Retrieve	Deliver	before	2	2	2	7	66.275	100	7
B1	Dominant	None	Retrieve	Deliver	before	2	2	2	8	40.75	100	7
B1	Dominant	None	Retrieve	Deliver	before	2	2	3	1	28.2	100	8
B1	Dominant	None	Retrieve	Deliver	before	2	2	3	2	26.25	100	8
B1	Dominant	None	Retrieve	Deliver	before	2	2	3	3	25.25	100	8
B1	Dominant	None	Retrieve	Deliver	before	2	2	3	4	37.475	100	8
B1	Dominant	None	Retrieve	Deliver	before	2	2	3	5	22.25	100	8
B1	Dominant	None	Retrieve	Deliver	before	2	2	3	6	46.75	100	8
B1	Dominant	None	Retrieve	Deliver	before	2	2	3	7	44	100	8
B1	Dominant	None	Retrieve	Deliver	before	2	2	3	8	26.25	100	8
B1	Dominant	None	Retrieve	Deliver	before	2	2	4	1	26.2	100	9
B1	Dominant	None	Retrieve	Deliver	before	2	2	4	2	15.75	100	9
B1	Dominant	None	Retrieve	Deliver	before	2	2	4	3	41.775	100	9
B1	Dominant	None	Retrieve	Deliver	before	2	2	4	4	23.5	100	9
B1	Dominant	None	Retrieve	Deliver	before	2	2	4	5	31.525	100	9
B1	Dominant	None	Retrieve	Deliver	before	2	2	4	6	30.975	100	9
B1	Dominant	None	Retrieve	Deliver	before	2	2	4	7	48.95	100	9
B1	Dominant	None	Retrieve	Deliver	before	2	2	4	8	48.225	100	9
B1	Dominant	None	Retrieve	Deliver	before	2	2	5	1	17	100	10
B1	Dominant	None	Retrieve	Deliver	before	2	2	5	2	4.05	100	10
B1	Dominant	None	Retrieve	Deliver	before	2	2	5	3	36	100	10
B1	Dominant	None	Retrieve	Deliver	before	2	2	5	4	20.975	100	10
B1	Dominant	None	Retrieve	Deliver	before	2	2	5	5	8.5	100	10
B1	Dominant	None	Retrieve	Deliver	before	2	2	5	6	17.75	100	10
B1	Dominant	None	Retrieve	Deliver	before	2	2	5	7	2.3	100	10
B1	Dominant	None	Retrieve	Deliver	before	2	2	5	8	16.775	100	10
B1	Dominant	None	Retrieve	Deliver	before	2	3	1	1	32	100	11
B1	Dominant	None	Retrieve	Deliver	before	2	3	1	2	28.5	100	11
B1	Dominant	None	Retrieve	Deliver	before	2	3	1	3	22	100	11
B1	Dominant	None	Retrieve	Deliver	before	2	3	1	4	33.75	100	11
B1	Dominant	None	Retrieve	Deliver	before	2	3	1	5	39.3	100	11
B1	Dominant	None	Retrieve	Deliver	before	2	3	1	6	44.725	100	11
B1	Dominant	None	Retrieve	Deliver	before	2	3	1	7	17.55	100	11
B1	Dominant	None	Retrieve	Deliver	before	2	3	1	8	50	100	11
B1	Dominant	None	Retrieve	Deliver	before	2	3	2	1	41.75	100	12
B1	Dominant	None	Retrieve	Deliver	before	2	3	2	2	390.973	100	12
B1	Dominant	None	Retrieve	Deliver	before	2	3	2	3	52.275	100	12
B1	Dominant	None	Retrieve	Deliver	before	2	3	2	4	381.998	100	12
B1	Dominant	None	Retrieve	Deliver	before	2	3	2	5	27.8	100	12
B1	Dominant	None	Retrieve	Deliver	before	2	3	2	6	364.998	100	12
B1	Dominant	None	Retrieve	Deliver	before	2	3	2	7	66.75	100	12
B1	Dominant	None	Retrieve	Deliver	before	2	3	2	8	28.775	100	12
B1	Dominant	None	Retrieve	Deliver	before	2	3	3	1	31.025	100	13
B1	Dominant	None	Retrieve	Deliver	before	2	3	3	2	22.725	100	13
B1	Dominant	None	Retrieve	Deliver	before	2	3	3	3	26.525	100	13
B1	Dominant	None	Retrieve	Deliver	before	2	3	3	4	145.35	100	13
B1	Dominant	None	Retrieve	Deliver	before	2	3	3	5	27.975	100	13
B1	Dominant	None	Retrieve	Deliver	before	2	3	3	6	27.75	100	13
B1	Dominant	None	Retrieve	Deliver	before	2	3	3	7	41.725	100	13
B1	Dominant	None	Retrieve	Deliver	before	2	3	3	8	28.275	100	13
B1	Dominant	None	Retrieve	Deliver	before	2	3	4	1	39.375	100	14
B1	Dominant	None	Retrieve	Deliver	before	2	3	4	2	40.05	100	14
B1	Dominant	None	Retrieve	Deliver	before	2	3	4	3	20.025	100	14
B1	Dominant	None	Retrieve	Deliver	before	2	3	4	4	45.5	100	14
B1	Dominant	None	Retrieve	Deliver	before	2	3	4	5	48.8	100	14
B1	Dominant	None	Retrieve	Deliver	before	2	3	4	6	61	100	14
B1	Dominant	None	Retrieve	Deliver	before	2	3	4	7	55.55	100	14
B1	Dominant	None	Retrieve	Deliver	before	2	3	4	8	48	100	14
B1	Dominant	None	Retrieve	Deliver	before	2	3	5	1	115.75	100	15
B1	Dominant	None	Retrieve	Deliver	before	2	3	5	2	52.225	100	15
B1	Dominant	None	Retrieve	Deliver	before	2	3	5	3	47.475	100	15
B1	Dominant	None	Retrieve	Deliver	before	2	3	5	4	389.998	100	15
B1	Dominant	None	Retrieve	Deliver	before	2	3	5	5	12.9	100	15
B1	Dominant	None	Retrieve	Deliver	before	2	3	5	6	29.075	100	15
B1	Dominant	None	Retrieve	Deliver	before	2	3	5	7	64.75	100	15
B1	Dominant	None	Retrieve	Deliver	before	2	3	5	8	6.025	100	15
B1	Dominant	None	Retrieve	Deliver	before	2	4	1	1	23.025	100	16
B1	Dominant	None	Retrieve	Deliver	before	2	4	1	2	43.275	100	16
B1	Dominant	None	Retrieve	Deliver	before	2	4	1	3	17.6	100	16
B1	Dominant	None	Retrieve	Deliver	before	2	4	1	4	36	100	16
B1	Dominant	None	Retrieve	Deliver	before	2	4	1	5	12	100	16
B1	Dominant	None	Retrieve	Deliver	before	2	4	1	6	48.225	100	16
B1	Dominant	None	Retrieve	Deliver	before	2	4	1	7	7.3	100	16
B1	Dominant	None	Retrieve	Deliver	before	2	4	1	8	25.225	100	16
B1	Dominant	None	Retrieve	Deliver	before	2	4	2	1	41.425	100	17
B1	Dominant	None	Retrieve	Deliver	before	2	4	2	2	12.35	100	17
B1	Dominant	None	Retrieve	Deliver	before	2	4	2	3	15.925	100	17
B1	Dominant	None	Retrieve	Deliver	before	2	4	2	4	118.3	100	17
B1	Dominant	None	Retrieve	Deliver	before	2	4	2	5	18.25	100	17
B1	Dominant	None	Retrieve	Deliver	before	2	4	2	6	2.9	100	17
B1	Dominant	None	Retrieve	Deliver	before	2	4	2	7	14.75	100	17
B1	Dominant	None	Retrieve	Deliver	before	2	4	2	8	11	100	17
B1	Dominant	None	Retrieve	Deliver	before	2	4	3	1	14.3	100	18
B1	Dominant	None	Retrieve	Deliver	before	2	4	3	2	22.625	100	18
B1	Dominant	None	Retrieve	Deliver	before	2	4	3	3	25.425	100	18
B1	Dominant	None	Retrieve	Deliver	before	2	4	3	4	16.475	100	18
B1	Dominant	None	Retrieve	Deliver	before	2	4	3	5	3.25	100	18
B1	Dominant	None	Retrieve	Deliver	before	2	4	3	6	10	100	18
B1	Dominant	None	Retrieve	Deliver	before	2	4	3	7	11.75	100	18
B1	Dominant	None	Retrieve	Deliver	before	2	4	3	8	1.975	100	18
B1	Dominant	None	Retrieve	Deliver	before	2	4	4	1	386.973	100	19
B1	Dominant	None	Retrieve	Deliver	before	2	4	4	2	18.125	100	19
B1	Dominant	None	Retrieve	Deliver	before	2	4	4	3	11.225	100	19
B1	Dominant	None	Retrieve	Deliver	before	2	4	4	4	27.025	100	19
B1	Dominant	None	Retrieve	Deliver	before	2	4	4	5	16.25	100	19
B1	Dominant	None	Retrieve	Deliver	before	2	4	4	6	29.1	100	19
B1	Dominant	None	Retrieve	Deliver	before	2	4	4	7	5.15	100	19
B1	Dominant	None	Retrieve	Deliver	before	2	4	4	8	36.25	100	19
B1	Dominant	None	Retrieve	Deliver	before	2	4	5	1	15.475	100	20
B1	Dominant	None	Retrieve	Deliver	before	2	4	5	2	17.25	100	20
B1	Dominant	None	Retrieve	Deliver	before	2	4	5	3	17	100	20
B1	Dominant	None	Retrieve	Deliver	before	2	4	5	4	42.275	100	20
B1	Dominant	None	Retrieve	Deliver	before	2	4	5	5	22	100	20
B1	Dominant	None	Retrieve	Deliver	before	2	4	5	6	13.25	100	20
B1	Dominant	None	Retrieve	Deliver	before	2	4	5	7	35.75	100	20
B1	Dominant	None	Retrieve	Deliver	before	2	4	5	8	13.75	100	20
B1	Dominant	None	Retrieve	Deliver	before	3	1	1	1	84.95	100	1
B1	Dominant	None	Retrieve	Deliver	before	3	1	1	2	109.7	100	1
B1	Dominant	None	Retrieve	Deliver	before	3	1	1	3	112.025	100	1
B1	Dominant	None	Retrieve	Deliver	before	3	1	1	4	89.345	100	1
B1	Dominant	None	Retrieve	Deliver	before	3	1	1	5	73.725	100	1
B1	Dominant	None	Retrieve	Deliver	before	3	1	1	6	124.2	100	1
B1	Dominant	None	Retrieve	Deliver	before	3	1	1	7	133.245	100	1
B1	Dominant	None	Retrieve	Deliver	before	3	1	1	8	21.05	100	1
B1	Dominant	None	Retrieve	Deliver	before	3	1	2	1	89.725	100	2
B1	Dominant	None	Retrieve	Deliver	before	3	1	2	2	61	100	2
B1	Dominant	None	Retrieve	Deliver	before	3	1	2	3	101.82	100	2
B1	Dominant	None	Retrieve	Deliver	before	3	1	2	4	86.175	100	2
B1	Dominant	None	Retrieve	Deliver	before	3	1	2	5	106.525	100	2
B1	Dominant	None	Retrieve	Deliver	before	3	1	2	6	97.45	100	2
B1	Dominant	None	Retrieve	Deliver	before	3	1	2	7	107.475	100	2
B1	Dominant	None	Retrieve	Deliver	before	3	1	2	8	99.8	100	2
B1	Dominant	None	Retrieve	Deliver	before	3	1	3	1	52.8	100	3
B1	Dominant	None	Retrieve	Deliver	before	3	1	3	2	115	100	3
B1	Dominant	None	Retrieve	Deliver	before	3	1	3	3	50.725	100	3
B1	Dominant	None	Retrieve	Deliver	before	3	1	3	4	22.75	100	3
B1	Dominant	None	Retrieve	Deliver	before	3	1	3	5	6.025	100	3
B1	Dominant	None	Retrieve	Deliver	before	3	1	3	6	15.575	100	3
B1	Dominant	None	Retrieve	Deliver	before	3	1	3	7	44.25	100	3
B1	Dominant	None	Retrieve	Deliver	before	3	1	3	8	70.125	100	3
B1	Dominant	None	Retrieve	Deliver	before	3	1	4	1	45.025	100	4
B1	Dominant	None	Retrieve	Deliver	before	3	1	4	2	7.25	100	4
B1	Dominant	None	Retrieve	Deliver	before	3	1	4	3	112.62	100	4
B1	Dominant	None	Retrieve	Deliver	before	3	1	4	4	76.25	100	4
B1	Dominant	None	Retrieve	Deliver	before	3	1	4	5	141.257	100	4
B1	Dominant	None	Retrieve	Deliver	before	3	1	4	6	126.73	100	4
B1	Dominant	None	Retrieve	Deliver	before	3	1	4	7	65.95	100	4
B1	Dominant	None	Retrieve	Deliver	before	3	1	4	8	84.5	100	4
B1	Dominant	None	Retrieve	Deliver	before	3	1	5	1	61.75	100	5
B1	Dominant	None	Retrieve	Deliver	before	3	1	5	2	104.5	100	5
B1	Dominant	None	Retrieve	Deliver	before	3	1	5	3	49.525	100	5
B1	Dominant	None	Retrieve	Deliver	before	3	1	5	4	107.75	100	5
B1	Dominant	None	Retrieve	Deliver	before	3	1	5	5	52.5	100	5
B1	Dominant	None	Retrieve	Deliver	before	3	1	5	6	137.572	100	5
B1	Dominant	None	Retrieve	Deliver	before	3	1	5	7	140.265	100	5
B1	Dominant	None	Retrieve	Deliver	before	3	1	5	8	50.475	100	5
B1	Dominant	None	Retrieve	Deliver	before	3	2	1	1	94.275	100	6
B1	Dominant	None	Retrieve	Deliver	before	3	2	1	2	95.475	100	6
B1	Dominant	None	Retrieve	Deliver	before	3	2	1	3	72.275	100	6
B1	Dominant	None	Retrieve	Deliver	before	3	2	1	4	17.375	100	6
B1	Dominant	None	Retrieve	Deliver	before	3	2	1	5	82.2175	100	6
B1	Dominant	None	Retrieve	Deliver	before	3	2	1	6	143.625	100	6
B1	Dominant	None	Retrieve	Deliver	before	3	2	1	7	56.575	100	6
B1	Dominant	None	Retrieve	Deliver	before	3	2	1	8	93.025	100	6
B1	Dominant	None	Retrieve	Deliver	before	3	2	2	1	39.05	100	7
B1	Dominant	None	Retrieve	Deliver	before	3	2	2	2	110.125	100	7
B1	Dominant	None	Retrieve	Deliver	before	3	2	2	3	60.5	100	7
B1	Dominant	None	Retrieve	Deliver	before	3	2	2	4	71.275	100	7
B1	Dominant	None	Retrieve	Deliver	before	3	2	2	5	94.7225	100	7
B1	Dominant	None	Retrieve	Deliver	before	3	2	2	6	107.793	100	7
B1	Dominant	None	Retrieve	Deliver	before	3	2	2	7	61.05	100	7
B1	Dominant	None	Retrieve	Deliver	before	3	2	2	8	66	100	7
B1	Dominant	None	Retrieve	Deliver	before	3	2	3	1	10.05	100	8
B1	Dominant	None	Retrieve	Deliver	before	3	2	3	2	71.875	100	8
B1	Dominant	None	Retrieve	Deliver	before	3	2	3	3	99.8	100	8
B1	Dominant	None	Retrieve	Deliver	before	3	2	3	4	124.25	100	8
B1	Dominant	None	Retrieve	Deliver	before	3	2	3	5	116.23	100	8
B1	Dominant	None	Retrieve	Deliver	before	3	2	3	6	75.25	100	8
B1	Dominant	None	Retrieve	Deliver	before	3	2	3	7	77.45	100	8
B1	Dominant	None	Retrieve	Deliver	before	3	2	3	8	76.5	100	8
B1	Dominant	None	Retrieve	Deliver	before	3	2	4	1	96.275	100	9
B1	Dominant	None	Retrieve	Deliver	before	3	2	4	2	83.175	100	9
B1	Dominant	None	Retrieve	Deliver	before	3	2	4	3	39.125	100	9
B1	Dominant	None	Retrieve	Deliver	before	3	2	4	4	126.025	100	9
B1	Dominant	None	Retrieve	Deliver	before	3	2	4	5	87.525	100	9
B1	Dominant	None	Retrieve	Deliver	before	3	2	4	6	137.515	100	9
B1	Dominant	None	Retrieve	Deliver	before	3	2	4	7	41.25	100	9
B1	Dominant	None	Retrieve	Deliver	before	3	2	4	8	63.725	100	9
B1	Dominant	None	Retrieve	Deliver	before	3	2	5	1	118.5	100	10
B1	Dominant	None	Retrieve	Deliver	before	3	2	5	2	138.025	100	10
B1	Dominant	None	Retrieve	Deliver	before	3	2	5	3	148.95	100	10
B1	Dominant	None	Retrieve	Deliver	before	3	2	5	4	121.25	100	10
B1	Dominant	None	Retrieve	Deliver	before	3	2	5	5	43.55	100	10
B1	Dominant	None	Retrieve	Deliver	before	3	2	5	6	45.525	100	10
B1	Dominant	None	Retrieve	Deliver	before	3	2	5	7	61.775	100	10
B1	Dominant	None	Retrieve	Deliver	before	3	2	5	8	42.25	100	10
B1	Dominant	None	Retrieve	Deliver	before	3	3	1	1	50.075	100	11
B1	Dominant	None	Retrieve	Deliver	before	3	3	1	2	114.975	100	11
B1	Dominant	None	Retrieve	Deliver	before	3	3	1	3	122.75	100	11
B1	Dominant	None	Retrieve	Deliver	before	3	3	1	4	25.275	100	11
B1	Dominant	None	Retrieve	Deliver	before	3	3	1	5	53.525	100	11
B1	Dominant	None	Retrieve	Deliver	before	3	3	1	6	41.025	100	11
B1	Dominant	None	Retrieve	Deliver	before	3	3	1	7	183.72	100	11
B1	Dominant	None	Retrieve	Deliver	before	3	3	1	8	52	100	11
B1	Dominant	None	Retrieve	Deliver	before	3	3	2	1	6.25	100	12
B1	Dominant	None	Retrieve	Deliver	before	3	3	2	2	17.475	100	12
B1	Dominant	None	Retrieve	Deliver	before	3	3	2	3	124.475	100	12
B1	Dominant	None	Retrieve	Deliver	before	3	3	2	4	142.495	100	12
B1	Dominant	None	Retrieve	Deliver	before	3	3	2	5	83.525	100	12
B1	Dominant	None	Retrieve	Deliver	before	3	3	2	6	99.25	100	12
B1	Dominant	None	Retrieve	Deliver	before	3	3	2	7	180.475	100	12
B1	Dominant	None	Retrieve	Deliver	before	3	3	2	8	33.45	100	12
B1	Dominant	None	Retrieve	Deliver	before	3	3	3	1	46.75	100	13
B1	Dominant	None	Retrieve	Deliver	before	3	3	3	2	100.025	100	13
B1	Dominant	None	Retrieve	Deliver	before	3	3	3	3	128.2	100	13
B1	Dominant	None	Retrieve	Deliver	before	3	3	3	4	78	100	13
B1	Dominant	None	Retrieve	Deliver	before	3	3	3	5	43.45	100	13
B1	Dominant	None	Retrieve	Deliver	before	3	3	3	6	79.125	100	13
B1	Dominant	None	Retrieve	Deliver	before	3	3	3	7	62	100	13
B1	Dominant	None	Retrieve	Deliver	before	3	3	3	8	45.775	100	13
B1	Dominant	None	Retrieve	Deliver	before	3	3	4	1	96.725	100	14
B1	Dominant	None	Retrieve	Deliver	before	3	3	4	2	71.5	100	14
B1	Dominant	None	Retrieve	Deliver	before	3	3	4	3	118.975	100	14
B1	Dominant	None	Retrieve	Deliver	before	3	3	4	4	95.025	100	14
B1	Dominant	None	Retrieve	Deliver	before	3	3	4	5	81.225	100	14
B1	Dominant	None	Retrieve	Deliver	before	3	3	4	6	136.262	100	14
B1	Dominant	None	Retrieve	Deliver	before	3	3	4	7	8.775	100	14
B1	Dominant	None	Retrieve	Deliver	before	3	3	4	8	35.5	100	14
B1	Dominant	None	Retrieve	Deliver	before	3	3	5	1	67	100	15
B1	Dominant	None	Retrieve	Deliver	before	3	3	5	2	78.5	100	15
B1	Dominant	None	Retrieve	Deliver	before	3	3	5	3	24.475	100	15
B1	Dominant	None	Retrieve	Deliver	before	3	3	5	4	57.8	100	15
B1	Dominant	None	Retrieve	Deliver	before	3	3	5	5	64.6	100	15
B1	Dominant	None	Retrieve	Deliver	before	3	3	5	6	46.75	100	15
B1	Dominant	None	Retrieve	Deliver	before	3	3	5	7	71.75	100	15
B1	Dominant	None	Retrieve	Deliver	before	3	3	5	8	62.05	100	15
B1	Dominant	None	Retrieve	Deliver	before	3	4	1	1	94.125	100	16
B1	Dominant	None	Retrieve	Deliver	before	3	4	1	2	82.3	100	16
B1	Dominant	None	Retrieve	Deliver	before	3	4	1	3	101.975	100	16
B1	Dominant	None	Retrieve	Deliver	before	3	4	1	4	102.75	100	16
B1	Dominant	None	Retrieve	Deliver	before	3	4	1	5	57.775	100	16
B1	Dominant	None	Retrieve	Deliver	before	3	4	1	6	76.5	100	16
B1	Dominant	None	Retrieve	Deliver	before	3	4	1	7	8.725	100	16
B1	Dominant	None	Retrieve	Deliver	before	3	4	1	8	79.65	100	16
B1	Dominant	None	Retrieve	Deliver	before	3	4	2	1	57.95	100	17
B1	Dominant	None	Retrieve	Deliver	before	3	4	2	2	41.4	100	17
B1	Dominant	None	Retrieve	Deliver	before	3	4	2	3	83.25	100	17
B1	Dominant	None	Retrieve	Deliver	before	3	4	2	4	62.55	100	17
B1	Dominant	None	Retrieve	Deliver	before	3	4	2	5	25.2	100	17
B1	Dominant	None	Retrieve	Deliver	before	3	4	2	6	116.5	100	17
B1	Dominant	None	Retrieve	Deliver	before	3	4	2	7	50.25	100	17
B1	Dominant	None	Retrieve	Deliver	before	3	4	2	8	37.775	100	17
B1	Dominant	None	Retrieve	Deliver	before	3	4	3	1	82.25	100	18
B1	Dominant	None	Retrieve	Deliver	before	3	4	3	2	95.775	100	18
B1	Dominant	None	Retrieve	Deliver	before	3	4	3	3	100.475	100	18
B1	Dominant	None	Retrieve	Deliver	before	3	4	3	4	77.975	100	18
B1	Dominant	None	Retrieve	Deliver	before	3	4	3	5	167.748	100	18
B1	Dominant	None	Retrieve	Deliver	before	3	4	3	6	119.002	100	18
B1	Dominant	None	Retrieve	Deliver	before	3	4	3	7	133.03	100	18
B1	Dominant	None	Retrieve	Deliver	before	3	4	3	8	13.25	100	18
B1	Dominant	None	Retrieve	Deliver	before	3	4	4	1	39.275	100	19
B1	Dominant	None	Retrieve	Deliver	before	3	4	4	2	81.25	100	19
B1	Dominant	None	Retrieve	Deliver	before	3	4	4	3	125.275	100	19
B1	Dominant	None	Retrieve	Deliver	before	3	4	4	4	26	100	19
B1	Dominant	None	Retrieve	Deliver	before	3	4	4	5	198.975	100	19
B1	Dominant	None	Retrieve	Deliver	before	3	4	4	6	85.65	100	19
B1	Dominant	None	Retrieve	Deliver	before	3	4	4	7	42.275	100	19
B1	Dominant	None	Retrieve	Deliver	before	3	4	4	8	69	100	19
B1	Dominant	None	Retrieve	Deliver	before	3	4	5	1	44	100	20
B1	Dominant	None	Retrieve	Deliver	before	3	4	5	2	103.775	100	20
B1	Dominant	None	Retrieve	Deliver	before	3	4	5	3	23.5	100	20
B1	Dominant	None	Retrieve	Deliver	before	3	4	5	4	135.423	100	20
B1	Dominant	None	Retrieve	Deliver	before	3	4	5	5	70.125	100	20
B1	Dominant	None	Retrieve	Deliver	before	3	4	5	6	79.325	100	20
B1	Dominant	None	Retrieve	Deliver	before	3	4	5	7	52.025	100	20
B1	Dominant	None	Retrieve	Deliver	before	3	4	5	8	71.45	100	20
B1	Dominant	None	Retrieve	Deliver	before	4	1	1	1	24.725	100	1
B1	Dominant	None	Retrieve	Deliver	before	4	1	1	2	24.825	100	1
B1	Dominant	None	Retrieve	Deliver	before	4	1	1	3	26	100	1
B1	Dominant	None	Retrieve	Deliver	before	4	1	1	4	18.25	100	1
B1	Dominant	None	Retrieve	Deliver	before	4	1	1	5	58.75	100	1
B1	Dominant	None	Retrieve	Deliver	before	4	1	1	6	31.05	100	1
B1	Dominant	None	Retrieve	Deliver	before	4	1	1	7	2.55	100	1
B1	Dominant	None	Retrieve	Deliver	before	4	1	1	8	32.225	100	1
B1	Dominant	None	Retrieve	Deliver	before	4	1	2	1	9.975	100	2
B1	Dominant	None	Retrieve	Deliver	before	4	1	2	2	39	100	2
B1	Dominant	None	Retrieve	Deliver	before	4	1	2	3	9.275	100	2
B1	Dominant	None	Retrieve	Deliver	before	4	1	2	4	20.25	100	2
B1	Dominant	None	Retrieve	Deliver	before	4	1	2	5	39.975	100	2
B1	Dominant	None	Retrieve	Deliver	before	4	1	2	6	2.475	100	2
B1	Dominant	None	Retrieve	Deliver	before	4	1	2	7	26.35	100	2
B1	Dominant	None	Retrieve	Deliver	before	4	1	2	8	6.25	100	2
B1	Dominant	None	Retrieve	Deliver	before	4	1	3	1	10.525	100	3
B1	Dominant	None	Retrieve	Deliver	before	4	1	3	2	11.125	100	3
B1	Dominant	None	Retrieve	Deliver	before	4	1	3	3	20.5	100	3
B1	Dominant	None	Retrieve	Deliver	before	4	1	3	4	15.25	100	3
B1	Dominant	None	Retrieve	Deliver	before	4	1	3	5	5	100	3
B1	Dominant	None	Retrieve	Deliver	before	4	1	3	6	12.25	100	3
B1	Dominant	None	Retrieve	Deliver	before	4	1	3	7	2.25	100	3
B1	Dominant	None	Retrieve	Deliver	before	4	1	3	8	13	100	3
B1	Dominant	None	Retrieve	Deliver	before	4	1	4	1	101.775	100	4
B1	Dominant	None	Retrieve	Deliver	before	4	1	4	2	26	100	4
B1	Dominant	None	Retrieve	Deliver	before	4	1	4	3	15	100	4
B1	Dominant	None	Retrieve	Deliver	before	4	1	4	4	30.5	100	4
B1	Dominant	None	Retrieve	Deliver	before	4	1	4	5	0.75	100	4
B1	Dominant	None	Retrieve	Deliver	before	4	1	4	6	20.5	100	4
B1	Dominant	None	Retrieve	Deliver	before	4	1	4	7	10.85	100	4
B1	Dominant	None	Retrieve	Deliver	before	4	1	4	8	10.025	100	4
B1	Dominant	None	Retrieve	Deliver	before	4	1	5	1	41	100	5
B1	Dominant	None	Retrieve	Deliver	before	4	1	5	2	81.55	100	5
B1	Dominant	None	Retrieve	Deliver	before	4	1	5	3	9.75	100	5
B1	Dominant	None	Retrieve	Deliver	before	4	1	5	4	10.425	100	5
B1	Dominant	None	Retrieve	Deliver	before	4	1	5	5	7.525	100	5
B1	Dominant	None	Retrieve	Deliver	before	4	1	5	6	11.225	100	5
B1	Dominant	None	Retrieve	Deliver	before	4	1	5	7	27.7	100	5
B1	Dominant	None	Retrieve	Deliver	before	4	1	5	8	45.2	100	5
B1	Dominant	None	Retrieve	Deliver	before	4	2	1	1	17.925	100	6
B1	Dominant	None	Retrieve	Deliver	before	4	2	1	2	171.22	100	6
B1	Dominant	None	Retrieve	Deliver	before	4	2	1	3	20.225	100	6
B1	Dominant	None	Retrieve	Deliver	before	4	2	1	4	7.4	100	6
B1	Dominant	None	Retrieve	Deliver	before	4	2	1	5	1	100	6
B1	Dominant	None	Retrieve	Deliver	before	4	2	1	6	88.5	100	6
B1	Dominant	None	Retrieve	Deliver	before	4	2	1	7	32.5	100	6
B1	Dominant	None	Retrieve	Deliver	before	4	2	1	8	2.275	100	6
B1	Dominant	None	Retrieve	Deliver	before	4	2	2	1	44.525	100	7
B1	Dominant	None	Retrieve	Deliver	before	4	2	2	2	11.975	100	7
B1	Dominant	None	Retrieve	Deliver	before	4	2	2	3	116.775	100	7
B1	Dominant	None	Retrieve	Deliver	before	4	2	2	4	108.6	100	7
B1	Dominant	None	Retrieve	Deliver	before	4	2	2	5	26	100	7
B1	Dominant	None	Retrieve	Deliver	before	4	2	2	6	3.775	100	7
B1	Dominant	None	Retrieve	Deliver	before	4	2	2	7	0.575	100	7
B1	Dominant	None	Retrieve	Deliver	before	4	2	2	8	17.725	100	7
B1	Dominant	None	Retrieve	Deliver	before	4	2	3	1	19.25	100	8
B1	Dominant	None	Retrieve	Deliver	before	4	2	3	2	57.525	100	8
B1	Dominant	None	Retrieve	Deliver	before	4	2	3	3	211.985	100	8
B1	Dominant	None	Retrieve	Deliver	before	4	2	3	4	68.475	100	8
B1	Dominant	None	Retrieve	Deliver	before	4	2	3	5	0.9	100	8
B1	Dominant	None	Retrieve	Deliver	before	4	2	3	6	9.725	100	8
B1	Dominant	None	Retrieve	Deliver	before	4	2	3	7	29.725	100	8
B1	Dominant	None	Retrieve	Deliver	before	4	2	3	8	0.5	100	8
B1	Dominant	None	Retrieve	Deliver	before	4	2	4	1	20.15	100	9
B1	Dominant	None	Retrieve	Deliver	before	4	2	4	2	33.725	100	9
B1	Dominant	None	Retrieve	Deliver	before	4	2	4	3	10.475	100	9
B1	Dominant	None	Retrieve	Deliver	before	4	2	4	4	125.725	100	9
B1	Dominant	None	Retrieve	Deliver	before	4	2	4	5	7	100	9
B1	Dominant	None	Retrieve	Deliver	before	4	2	4	6	0.8	100	9
B1	Dominant	None	Retrieve	Deliver	before	4	2	4	7	0.525	100	9
B1	Dominant	None	Retrieve	Deliver	before	4	2	4	8	10.75	100	9
B1	Dominant	None	Retrieve	Deliver	before	4	2	5	1	14.675	100	10
B1	Dominant	None	Retrieve	Deliver	before	4	2	5	2	157.775	100	10
B1	Dominant	None	Retrieve	Deliver	before	4	2	5	3	43	100	10
B1	Dominant	None	Retrieve	Deliver	before	4	2	5	4	50.1	100	10
B1	Dominant	None	Retrieve	Deliver	before	4	2	5	5	17.75	100	10
B1	Dominant	None	Retrieve	Deliver	before	4	2	5	6	29.525	100	10
B1	Dominant	None	Retrieve	Deliver	before	4	2	5	7	43.75	100	10
B1	Dominant	None	Retrieve	Deliver	before	4	2	5	8	18.75	100	10
B1	Dominant	None	Retrieve	Deliver	before	4	3	1	1	15.775	100	11
B1	Dominant	None	Retrieve	Deliver	before	4	3	1	2	61.775	100	11
B1	Dominant	None	Retrieve	Deliver	before	4	3	1	3	26.225	100	11
B1	Dominant	None	Retrieve	Deliver	before	4	3	1	4	57.95	100	11
B1	Dominant	None	Retrieve	Deliver	before	4	3	1	5	1.525	100	11
B1	Dominant	None	Retrieve	Deliver	before	4	3	1	6	6	100	11
B1	Dominant	None	Retrieve	Deliver	before	4	3	1	7	220.252	100	11
B1	Dominant	None	Retrieve	Deliver	before	4	3	1	8	97.25	100	11
B1	Dominant	None	Retrieve	Deliver	before	4	3	2	1	114.75	100	12
B1	Dominant	None	Retrieve	Deliver	before	4	3	2	2	39.975	100	12
B1	Dominant	None	Retrieve	Deliver	before	4	3	2	3	14.475	100	12
B1	Dominant	None	Retrieve	Deliver	before	4	3	2	4	8.475	100	12
B1	Dominant	None	Retrieve	Deliver	before	4	3	2	5	9.75	100	12
B1	Dominant	None	Retrieve	Deliver	before	4	3	2	6	13.475	100	12
B1	Dominant	None	Retrieve	Deliver	before	4	3	2	7	51.775	100	12
B1	Dominant	None	Retrieve	Deliver	before	4	3	2	8	24.475	100	12
B1	Dominant	None	Retrieve	Deliver	before	4	3	3	1	361.285	100	13
B1	Dominant	None	Retrieve	Deliver	before	4	3	3	2	28.975	100	13
B1	Dominant	None	Retrieve	Deliver	before	4	3	3	3	26.775	100	13
B1	Dominant	None	Retrieve	Deliver	before	4	3	3	4	16.8	100	13
B1	Dominant	None	Retrieve	Deliver	before	4	3	3	5	22.525	100	13
B1	Dominant	None	Retrieve	Deliver	before	4	3	3	6	58.975	100	13
B1	Dominant	None	Retrieve	Deliver	before	4	3	3	7	78.375	100	13
B1	Dominant	None	Retrieve	Deliver	before	4	3	3	8	32.2	100	13
B1	Dominant	None	Retrieve	Deliver	before	4	3	4	1	32	100	14
B1	Dominant	None	Retrieve	Deliver	before	4	3	4	2	1.275	100	14
B1	Dominant	None	Retrieve	Deliver	before	4	3	4	3	18.5	100	14
B1	Dominant	None	Retrieve	Deliver	before	4	3	4	4	17.5	100	14
B1	Dominant	None	Retrieve	Deliver	before	4	3	4	5	33.775	100	14
B1	Dominant	None	Retrieve	Deliver	before	4	3	4	6	56.275	100	14
B1	Dominant	None	Retrieve	Deliver	before	4	3	4	7	46.725	100	14
B1	Dominant	None	Retrieve	Deliver	before	4	3	4	8	389.998	100	14
B1	Dominant	None	Retrieve	Deliver	before	4	3	5	1	33.025	100	15
B1	Dominant	None	Retrieve	Deliver	before	4	3	5	2	105	100	15
B1	Dominant	None	Retrieve	Deliver	before	4	3	5	3	87.85	100	15
B1	Dominant	None	Retrieve	Deliver	before	4	3	5	4	26.5	100	15
B1	Dominant	None	Retrieve	Deliver	before	4	3	5	5	46.25	100	15
B1	Dominant	None	Retrieve	Deliver	before	4	3	5	6	25.25	100	15
B1	Dominant	None	Retrieve	Deliver	before	4	3	5	7	60.95	100	15
B1	Dominant	None	Retrieve	Deliver	before	4	3	5	8	49.975	100	15
B1	Dominant	None	Retrieve	Deliver	before	4	4	1	1	34.5	100	16
B1	Dominant	None	Retrieve	Deliver	before	4	4	1	2	64.75	100	16
B1	Dominant	None	Retrieve	Deliver	before	4	4	1	3	45.25	100	16
B1	Dominant	None	Retrieve	Deliver	before	4	4	1	4	97.95	100	16
B1	Dominant	None	Retrieve	Deliver	before	4	4	1	5	37.25	100	16
B1	Dominant	None	Retrieve	Deliver	before	4	4	1	6	1.5	100	16
B1	Dominant	None	Retrieve	Deliver	before	4	4	1	7	54.975	100	16
B1	Dominant	None	Retrieve	Deliver	before	4	4	1	8	36.75	100	16
B1	Dominant	None	Retrieve	Deliver	before	4	4	2	1	27.925	100	17
B1	Dominant	None	Retrieve	Deliver	before	4	4	2	2	1.725	100	17
B1	Dominant	None	Retrieve	Deliver	before	4	4	2	3	12	100	17
B1	Dominant	None	Retrieve	Deliver	before	4	4	2	4	9	100	17
B1	Dominant	None	Retrieve	Deliver	before	4	4	2	5	4.7	100	17
B1	Dominant	None	Retrieve	Deliver	before	4	4	2	6	9	100	17
B1	Dominant	None	Retrieve	Deliver	before	4	4	2	7	13.5	100	17
B1	Dominant	None	Retrieve	Deliver	before	4	4	2	8	135.725	100	17
B1	Dominant	None	Retrieve	Deliver	before	4	4	3	1	384.887	100	18
B1	Dominant	None	Retrieve	Deliver	before	4	4	3	2	32.75	100	18
B1	Dominant	None	Retrieve	Deliver	before	4	4	3	3	432.973	100	18
B1	Dominant	None	Retrieve	Deliver	before	4	4	3	4	8.5	100	18
B1	Dominant	None	Retrieve	Deliver	before	4	4	3	5	119.25	100	18
B1	Dominant	None	Retrieve	Deliver	before	4	4	3	6	29	100	18
B1	Dominant	None	Retrieve	Deliver	before	4	4	3	7	97.75	100	18
B1	Dominant	None	Retrieve	Deliver	before	4	4	3	8	7.5	100	18
B1	Dominant	None	Retrieve	Deliver	before	4	4	4	1	31.05	100	19
B1	Dominant	None	Retrieve	Deliver	before	4	4	4	2	25.45	100	19
B1	Dominant	None	Retrieve	Deliver	before	4	4	4	3	35.75	100	19
B1	Dominant	None	Retrieve	Deliver	before	4	4	4	4	164.752	100	19
B1	Dominant	None	Retrieve	Deliver	before	4	4	4	5	74.25	100	19
B1	Dominant	None	Retrieve	Deliver	before	4	4	4	6	9.75	100	19
B1	Dominant	None	Retrieve	Deliver	before	4	4	4	7	49	100	19
B1	Dominant	None	Retrieve	Deliver	before	4	4	4	8	12.025	100	19
B1	Dominant	None	Retrieve	Deliver	before	4	4	5	1	32.75	100	20
B1	Dominant	None	Retrieve	Deliver	before	4	4	5	2	19.25	100	20
B1	Dominant	None	Retrieve	Deliver	before	4	4	5	3	157.375	100	20
B1	Dominant	None	Retrieve	Deliver	before	4	4	5	4	6.975	100	20
B1	Dominant	None	Retrieve	Deliver	before	4	4	5	5	49.975	100	20
B1	Dominant	None	Retrieve	Deliver	before	4	4	5	6	12.25	100	20
B1	Dominant	None	Retrieve	Deliver	before	4	4	5	7	18.475	100	20
B1	Dominant	None	Retrieve	Deliver	before	4	4	5	8	48.75	100	20
B1	Dominant	None	Retrieve	Deliver	before	5	1	1	1	116.5	100	1
B1	Dominant	None	Retrieve	Deliver	before	5	1	1	2	17.5	100	1
B1	Dominant	None	Retrieve	Deliver	before	5	1	1	3	32.5	100	1
B1	Dominant	None	Retrieve	Deliver	before	5	1	1	4	101.45	100	1
B1	Dominant	None	Retrieve	Deliver	before	5	1	1	5	127.993	100	1
B1	Dominant	None	Retrieve	Deliver	before	5	1	1	6	42.225	100	1
B1	Dominant	None	Retrieve	Deliver	before	5	1	1	7	51.225	100	1
B1	Dominant	None	Retrieve	Deliver	before	5	1	1	8	37.7	100	1
B1	Dominant	None	Retrieve	Deliver	before	5	1	2	1	21.775	100	2
B1	Dominant	None	Retrieve	Deliver	before	5	1	2	2	3.5	100	2
B1	Dominant	None	Retrieve	Deliver	before	5	1	2	3	44.5	100	2
B1	Dominant	None	Retrieve	Deliver	before	5	1	2	4	6.5	100	2
B1	Dominant	None	Retrieve	Deliver	before	5	1	2	5	131.252	100	2
B1	Dominant	None	Retrieve	Deliver	before	5	1	2	6	31.275	100	2
B1	Dominant	None	Retrieve	Deliver	before	5	1	2	7	159.743	100	2
B1	Dominant	None	Retrieve	Deliver	before	5	1	2	8	16.475	100	2
B1	Dominant	None	Retrieve	Deliver	before	5	1	3	1	146.725	100	3
B1	Dominant	None	Retrieve	Deliver	before	5	1	3	2	149.52	100	3
B1	Dominant	None	Retrieve	Deliver	before	5	1	3	3	50.95	100	3
B1	Dominant	None	Retrieve	Deliver	before	5	1	3	4	137.993	100	3
B1	Dominant	None	Retrieve	Deliver	before	5	1	3	5	10.225	100	3
B1	Dominant	None	Retrieve	Deliver	before	5	1	3	6	136.025	100	3
B1	Dominant	None	Retrieve	Deliver	before	5	1	3	7	46.5	100	3
B1	Dominant	None	Retrieve	Deliver	before	5	1	3	8	13.7	100	3
B1	Dominant	None	Retrieve	Deliver	before	5	1	4	1	26.725	100	4
B1	Dominant	None	Retrieve	Deliver	before	5	1	4	2	153.748	100	4
B1	Dominant	None	Retrieve	Deliver	before	5	1	4	3	28.725	100	4
B1	Dominant	None	Retrieve	Deliver	before	5	1	4	4	53.275	100	4
B1	Dominant	None	Retrieve	Deliver	before	5	1	4	5	43.5	100	4
B1	Dominant	None	Retrieve	Deliver	before	5	1	4	6	47.775	100	4
B1	Dominant	None	Retrieve	Deliver	before	5	1	4	7	17.5	100	4
B1	Dominant	None	Retrieve	Deliver	before	5	1	4	8	23	100	4
B1	Dominant	None	Retrieve	Deliver	before	5	1	5	1	56.8	100	5
B1	Dominant	None	Retrieve	Deliver	before	5	1	5	2	96.475	100	5
B1	Dominant	None	Retrieve	Deliver	before	5	1	5	3	34	100	5
B1	Dominant	None	Retrieve	Deliver	before	5	1	5	4	5.725	100	5
B1	Dominant	None	Retrieve	Deliver	before	5	1	5	5	33.025	100	5
B1	Dominant	None	Retrieve	Deliver	before	5	1	5	6	6	100	5
B1	Dominant	None	Retrieve	Deliver	before	5	1	5	7	41.125	100	5
B1	Dominant	None	Retrieve	Deliver	before	5	1	5	8	39.675	100	5
B1	Dominant	None	Retrieve	Deliver	before	5	2	1	1	46.45	100	6
B1	Dominant	None	Retrieve	Deliver	before	5	2	1	2	4.775	100	6
B1	Dominant	None	Retrieve	Deliver	before	5	2	1	3	22.775	100	6
B1	Dominant	None	Retrieve	Deliver	before	5	2	1	4	54.225	100	6
B1	Dominant	None	Retrieve	Deliver	before	5	2	1	5	75.7	100	6
B1	Dominant	None	Retrieve	Deliver	before	5	2	1	6	64.25	100	6
B1	Dominant	None	Retrieve	Deliver	before	5	2	1	7	3.475	100	6
B1	Dominant	None	Retrieve	Deliver	before	5	2	1	8	25	100	6
B1	Dominant	None	Retrieve	Deliver	before	5	2	2	1	30.5	100	7
B1	Dominant	None	Retrieve	Deliver	before	5	2	2	2	13.95	100	7
B1	Dominant	None	Retrieve	Deliver	before	5	2	2	3	23.075	100	7
B1	Dominant	None	Retrieve	Deliver	before	5	2	2	4	21.525	100	7
B1	Dominant	None	Retrieve	Deliver	before	5	2	2	5	12	100	7
B1	Dominant	None	Retrieve	Deliver	before	5	2	2	6	9.975	100	7
B1	Dominant	None	Retrieve	Deliver	before	5	2	2	7	13.475	100	7
B1	Dominant	None	Retrieve	Deliver	before	5	2	2	8	18.75	100	7
B1	Dominant	None	Retrieve	Deliver	before	5	2	3	1	26.55	100	8
B1	Dominant	None	Retrieve	Deliver	before	5	2	3	2	31.25	100	8
B1	Dominant	None	Retrieve	Deliver	before	5	2	3	3	26.725	100	8
B1	Dominant	None	Retrieve	Deliver	before	5	2	3	4	23.675	100	8
B1	Dominant	None	Retrieve	Deliver	before	5	2	3	5	127.875	100	8
B1	Dominant	None	Retrieve	Deliver	before	5	2	3	6	143.105	100	8
B1	Dominant	None	Retrieve	Deliver	before	5	2	3	7	153.518	100	8
B1	Dominant	None	Retrieve	Deliver	before	5	2	3	8	180.5	100	8
B1	Dominant	None	Retrieve	Deliver	before	5	2	4	1	162.48	100	9
B1	Dominant	None	Retrieve	Deliver	before	5	2	4	2	140.05	100	9
B1	Dominant	None	Retrieve	Deliver	before	5	2	4	3	169.752	100	9
B1	Dominant	None	Retrieve	Deliver	before	5	2	4	4	1.1	100	9
B1	Dominant	None	Retrieve	Deliver	before	5	2	4	5	34.475	100	9
B1	Dominant	None	Retrieve	Deliver	before	5	2	4	6	5	100	9
B1	Dominant	None	Retrieve	Deliver	before	5	2	4	7	7.25	100	9
B1	Dominant	None	Retrieve	Deliver	before	5	2	4	8	24.725	100	9
B1	Dominant	None	Retrieve	Deliver	before	5	2	5	1	9.25	100	10
B1	Dominant	None	Retrieve	Deliver	before	5	2	5	2	126.25	100	10
B1	Dominant	None	Retrieve	Deliver	before	5	2	5	3	147.1	100	10
B1	Dominant	None	Retrieve	Deliver	before	5	2	5	4	141.775	100	10
B1	Dominant	None	Retrieve	Deliver	before	5	2	5	5	131.5	100	10
B1	Dominant	None	Retrieve	Deliver	before	5	2	5	6	17.75	100	10
B1	Dominant	None	Retrieve	Deliver	before	5	2	5	7	174.243	100	10
B1	Dominant	None	Retrieve	Deliver	before	5	2	5	8	36.475	100	10
B1	Dominant	None	Retrieve	Deliver	before	5	3	1	1	30.525	100	11
B1	Dominant	None	Retrieve	Deliver	before	5	3	1	2	1.6	100	11
B1	Dominant	None	Retrieve	Deliver	before	5	3	1	3	4.525	100	11
B1	Dominant	None	Retrieve	Deliver	before	5	3	1	4	392.973	100	11
B1	Dominant	None	Retrieve	Deliver	before	5	3	1	5	37.575	100	11
B1	Dominant	None	Retrieve	Deliver	before	5	3	1	6	25.5	100	11
B1	Dominant	None	Retrieve	Deliver	before	5	3	1	7	32	100	11
B1	Dominant	None	Retrieve	Deliver	before	5	3	1	8	28.775	100	11
B1	Dominant	None	Retrieve	Deliver	before	5	3	2	1	73.275	100	12
B1	Dominant	None	Retrieve	Deliver	before	5	3	2	2	3.975	100	12
B1	Dominant	None	Retrieve	Deliver	before	5	3	2	3	3.225	100	12
B1	Dominant	None	Retrieve	Deliver	before	5	3	2	4	45.9	100	12
B1	Dominant	None	Retrieve	Deliver	before	5	3	2	5	14.75	100	12
B1	Dominant	None	Retrieve	Deliver	before	5	3	2	6	17.55	100	12
B1	Dominant	None	Retrieve	Deliver	before	5	3	2	7	28.475	100	12
B1	Dominant	None	Retrieve	Deliver	before	5	3	2	8	5.5	100	12
B1	Dominant	None	Retrieve	Deliver	before	5	3	3	1	17.225	100	13
B1	Dominant	None	Retrieve	Deliver	before	5	3	3	2	225.785	100	13
B1	Dominant	None	Retrieve	Deliver	before	5	3	3	3	9.75	100	13
B1	Dominant	None	Retrieve	Deliver	before	5	3	3	4	72.375	100	13
B1	Dominant	None	Retrieve	Deliver	before	5	3	3	5	83.45	100	13
B1	Dominant	None	Retrieve	Deliver	before	5	3	3	6	34.5	100	13
B1	Dominant	None	Retrieve	Deliver	before	5	3	3	7	64.225	100	13
B1	Dominant	None	Retrieve	Deliver	before	5	3	3	8	14.25	100	13
B1	Dominant	None	Retrieve	Deliver	before	5	3	4	1	111.8	100	14
B1	Dominant	None	Retrieve	Deliver	before	5	3	4	2	2.525	100	14
B1	Dominant	None	Retrieve	Deliver	before	5	3	4	3	7.775	100	14
B1	Dominant	None	Retrieve	Deliver	before	5	3	4	4	143.375	100	14
B1	Dominant	None	Retrieve	Deliver	before	5	3	4	5	110.5	100	14
B1	Dominant	None	Retrieve	Deliver	before	5	3	4	6	17.75	100	14
B1	Dominant	None	Retrieve	Deliver	before	5	3	4	7	30.2	100	14
B1	Dominant	None	Retrieve	Deliver	before	5	3	4	8	24.75	100	14
B1	Dominant	None	Retrieve	Deliver	before	5	3	5	1	41.2	100	15
B1	Dominant	None	Retrieve	Deliver	before	5	3	5	2	29.525	100	15
B1	Dominant	None	Retrieve	Deliver	before	5	3	5	3	22.525	100	15
B1	Dominant	None	Retrieve	Deliver	before	5	3	5	4	145.958	100	15
B1	Dominant	None	Retrieve	Deliver	before	5	3	5	5	100.65	100	15
B1	Dominant	None	Retrieve	Deliver	before	5	3	5	6	21.75	100	15
B1	Dominant	None	Retrieve	Deliver	before	5	3	5	7	383.973	100	15
B1	Dominant	None	Retrieve	Deliver	before	5	3	5	8	7.725	100	15
B1	Dominant	None	Retrieve	Deliver	before	5	4	1	1	34.325	100	16
B1	Dominant	None	Retrieve	Deliver	before	5	4	1	2	7.5	100	16
B1	Dominant	None	Retrieve	Deliver	before	5	4	1	3	398.973	100	16
B1	Dominant	None	Retrieve	Deliver	before	5	4	1	4	20.5	100	16
B1	Dominant	None	Retrieve	Deliver	before	5	4	1	5	24.5	100	16
B1	Dominant	None	Retrieve	Deliver	before	5	4	1	6	55.95	100	16
B1	Dominant	None	Retrieve	Deliver	before	5	4	1	7	110.775	100	16
B1	Dominant	None	Retrieve	Deliver	before	5	4	1	8	23	100	16
B1	Dominant	None	Retrieve	Deliver	before	5	4	2	1	38.5	100	17
B1	Dominant	None	Retrieve	Deliver	before	5	4	2	2	207.037	100	17
B1	Dominant	None	Retrieve	Deliver	before	5	4	2	3	33.5	100	17
B1	Dominant	None	Retrieve	Deliver	before	5	4	2	4	4.25	100	17
B1	Dominant	None	Retrieve	Deliver	before	5	4	2	5	190.512	100	17
B1	Dominant	None	Retrieve	Deliver	before	5	4	2	6	62.975	100	17
B1	Dominant	None	Retrieve	Deliver	before	5	4	2	7	17.2	100	17
B1	Dominant	None	Retrieve	Deliver	before	5	4	2	8	6	100	17
B1	Dominant	None	Retrieve	Deliver	before	5	4	3	1	43.475	100	18
B1	Dominant	None	Retrieve	Deliver	before	5	4	3	2	56.725	100	18
B1	Dominant	None	Retrieve	Deliver	before	5	4	3	3	19.8	100	18
B1	Dominant	None	Retrieve	Deliver	before	5	4	3	4	46.275	100	18
B1	Dominant	None	Retrieve	Deliver	before	5	4	3	5	21.225	100	18
B1	Dominant	None	Retrieve	Deliver	before	5	4	3	6	21.725	100	18
B1	Dominant	None	Retrieve	Deliver	before	5	4	3	7	33.775	100	18
B1	Dominant	None	Retrieve	Deliver	before	5	4	3	8	14.275	100	18
B1	Dominant	None	Retrieve	Deliver	before	5	4	4	1	2.275	100	19
B1	Dominant	None	Retrieve	Deliver	before	5	4	4	2	18	100	19
B1	Dominant	None	Retrieve	Deliver	before	5	4	4	3	8.275	100	19
B1	Dominant	None	Retrieve	Deliver	before	5	4	4	4	32.45	100	19
B1	Dominant	None	Retrieve	Deliver	before	5	4	4	5	23.575	100	19
B1	Dominant	None	Retrieve	Deliver	before	5	4	4	6	25.775	100	19
B1	Dominant	None	Retrieve	Deliver	before	5	4	4	7	9.2	100	19
B1	Dominant	None	Retrieve	Deliver	before	5	4	4	8	35.775	100	19
B1	Dominant	None	Retrieve	Deliver	before	5	4	5	1	1.475	100	20
B1	Dominant	None	Retrieve	Deliver	before	5	4	5	2	186.185	100	20
B1	Dominant	None	Retrieve	Deliver	before	5	4	5	3	57.55	100	20
B1	Dominant	None	Retrieve	Deliver	before	5	4	5	4	15.75	100	20
B1	Dominant	None	Retrieve	Deliver	before	5	4	5	5	12.75	100	20
B1	Dominant	None	Retrieve	Deliver	before	5	4	5	6	30.475	100	20
B1	Dominant	None	Retrieve	Deliver	before	5	4	5	7	5.525	100	20
B1	Dominant	None	Retrieve	Deliver	before	5	4	5	8	11.5	100	20
B1	Dominant	None	Retrieve	Deliver	before	6	1	1	1	105.65	100	1
B1	Dominant	None	Retrieve	Deliver	before	6	1	1	2	126.015	100	1
B1	Dominant	None	Retrieve	Deliver	before	6	1	1	3	137.412	100	1
B1	Dominant	None	Retrieve	Deliver	before	6	1	1	4	160.692	100	1
B1	Dominant	None	Retrieve	Deliver	before	6	1	1	5	151.998	100	1
B1	Dominant	None	Retrieve	Deliver	before	6	1	1	6	146.748	100	1
B1	Dominant	None	Retrieve	Deliver	before	6	1	1	7	19.225	100	1
B1	Dominant	None	Retrieve	Deliver	before	6	1	1	8	45.75	100	1
B1	Dominant	None	Retrieve	Deliver	before	6	1	2	1	100.025	100	2
B1	Dominant	None	Retrieve	Deliver	before	6	1	2	2	72.5	100	2
B1	Dominant	None	Retrieve	Deliver	before	6	1	2	3	130.472	100	2
B1	Dominant	None	Retrieve	Deliver	before	6	1	2	4	144.715	100	2
B1	Dominant	None	Retrieve	Deliver	before	6	1	2	5	112.478	100	2
B1	Dominant	None	Retrieve	Deliver	before	6	1	2	6	14.5	100	2
B1	Dominant	None	Retrieve	Deliver	before	6	1	2	7	173.482	100	2
B1	Dominant	None	Retrieve	Deliver	before	6	1	2	8	55.25	100	2
B1	Dominant	None	Retrieve	Deliver	before	6	1	3	1	79.475	100	3
B1	Dominant	None	Retrieve	Deliver	before	6	1	3	2	128.505	100	3
B1	Dominant	None	Retrieve	Deliver	before	6	1	3	3	132.525	100	3
B1	Dominant	None	Retrieve	Deliver	before	6	1	3	4	47.25	100	3
B1	Dominant	None	Retrieve	Deliver	before	6	1	3	5	102.325	100	3
B1	Dominant	None	Retrieve	Deliver	before	6	1	3	6	59.175	100	3
B1	Dominant	None	Retrieve	Deliver	before	6	1	3	7	68.975	100	3
B1	Dominant	None	Retrieve	Deliver	before	6	1	3	8	40.2	100	3
B1	Dominant	None	Retrieve	Deliver	before	6	1	4	1	107.425	100	4
B1	Dominant	None	Retrieve	Deliver	before	6	1	4	2	114.225	100	4
B1	Dominant	None	Retrieve	Deliver	before	6	1	4	3	100.853	100	4
B1	Dominant	None	Retrieve	Deliver	before	6	1	4	4	117.037	100	4
B1	Dominant	None	Retrieve	Deliver	before	6	1	4	5	120.498	100	4
B1	Dominant	None	Retrieve	Deliver	before	6	1	4	6	43.975	100	4
B1	Dominant	None	Retrieve	Deliver	before	6	1	4	7	46.75	100	4
B1	Dominant	None	Retrieve	Deliver	before	6	1	4	8	52.7	100	4
B1	Dominant	None	Retrieve	Deliver	before	6	1	5	1	2	100	5
B1	Dominant	None	Retrieve	Deliver	before	6	1	5	2	122.525	100	5
B1	Dominant	None	Retrieve	Deliver	before	6	1	5	3	106.75	100	5
B1	Dominant	None	Retrieve	Deliver	before	6	1	5	4	147.785	100	5
B1	Dominant	None	Retrieve	Deliver	before	6	1	5	5	119.772	100	5
B1	Dominant	None	Retrieve	Deliver	before	6	1	5	6	181.257	100	5
B1	Dominant	None	Retrieve	Deliver	before	6	1	5	7	203.778	100	5
B1	Dominant	None	Retrieve	Deliver	before	6	1	5	8	83.25	100	5
B1	Dominant	None	Retrieve	Deliver	before	6	2	1	1	98.725	100	6
B1	Dominant	None	Retrieve	Deliver	before	6	2	1	2	88.125	100	6
B1	Dominant	None	Retrieve	Deliver	before	6	2	1	3	104.5	100	6
B1	Dominant	None	Retrieve	Deliver	before	6	2	1	4	154.525	100	6
B1	Dominant	None	Retrieve	Deliver	before	6	2	1	5	163.51	100	6
B1	Dominant	None	Retrieve	Deliver	before	6	2	1	6	61.95	100	6
B1	Dominant	None	Retrieve	Deliver	before	6	2	1	7	111.793	100	6
B1	Dominant	None	Retrieve	Deliver	before	6	2	1	8	29.95	100	6
B1	Dominant	None	Retrieve	Deliver	before	6	2	2	1	91.3	100	7
B1	Dominant	None	Retrieve	Deliver	before	6	2	2	2	127.245	100	7
B1	Dominant	None	Retrieve	Deliver	before	6	2	2	3	98.48	100	7
B1	Dominant	None	Retrieve	Deliver	before	6	2	2	4	138.505	100	7
B1	Dominant	None	Retrieve	Deliver	before	6	2	2	5	93.73	100	7
B1	Dominant	None	Retrieve	Deliver	before	6	2	2	6	33.35	100	7
B1	Dominant	None	Retrieve	Deliver	before	6	2	2	7	44.7	100	7
B1	Dominant	None	Retrieve	Deliver	before	6	2	2	8	34.525	100	7
B1	Dominant	None	Retrieve	Deliver	before	6	2	3	1	112	100	8
B1	Dominant	None	Retrieve	Deliver	before	6	2	3	2	107.975	100	8
B1	Dominant	None	Retrieve	Deliver	before	6	2	3	3	98.765	100	8
B1	Dominant	None	Retrieve	Deliver	before	6	2	3	4	143	100	8
B1	Dominant	None	Retrieve	Deliver	before	6	2	3	5	154.498	100	8
B1	Dominant	None	Retrieve	Deliver	before	6	2	3	6	144.73	100	8
B1	Dominant	None	Retrieve	Deliver	before	6	2	3	7	110.75	100	8
B1	Dominant	None	Retrieve	Deliver	before	6	2	3	8	102	100	8
B1	Dominant	None	Retrieve	Deliver	before	6	2	4	1	111.25	100	9
B1	Dominant	None	Retrieve	Deliver	before	6	2	4	2	128.65	100	9
B1	Dominant	None	Retrieve	Deliver	before	6	2	4	3	122.175	100	9
B1	Dominant	None	Retrieve	Deliver	before	6	2	4	4	125.228	100	9
B1	Dominant	None	Retrieve	Deliver	before	6	2	4	5	126.24	100	9
B1	Dominant	None	Retrieve	Deliver	before	6	2	4	6	173.965	100	9
B1	Dominant	None	Retrieve	Deliver	before	6	2	4	7	102.15	100	9
B1	Dominant	None	Retrieve	Deliver	before	6	2	4	8	31.475	100	9
B1	Dominant	None	Retrieve	Deliver	before	6	2	5	1	103.8	100	10
B1	Dominant	None	Retrieve	Deliver	before	6	2	5	2	106.2	100	10
B1	Dominant	None	Retrieve	Deliver	before	6	2	5	3	68	100	10
B1	Dominant	None	Retrieve	Deliver	before	6	2	5	4	124.225	100	10
B1	Dominant	None	Retrieve	Deliver	before	6	2	5	5	66.75	100	10
B1	Dominant	None	Retrieve	Deliver	before	6	2	5	6	70.225	100	10
B1	Dominant	None	Retrieve	Deliver	before	6	2	5	7	9.225	100	10
B1	Dominant	None	Retrieve	Deliver	before	6	2	5	8	24.075	100	10
B1	Dominant	None	Retrieve	Deliver	before	6	3	1	1	94.45	100	11
B1	Dominant	None	Retrieve	Deliver	before	6	3	1	2	117.25	100	11
B1	Dominant	None	Retrieve	Deliver	before	6	3	1	3	109.725	100	11
B1	Dominant	None	Retrieve	Deliver	before	6	3	1	4	112.25	100	11
B1	Dominant	None	Retrieve	Deliver	before	6	3	1	5	131.817	100	11
B1	Dominant	None	Retrieve	Deliver	before	6	3	1	6	128.803	100	11
B1	Dominant	None	Retrieve	Deliver	before	6	3	1	7	187.507	100	11
B1	Dominant	None	Retrieve	Deliver	before	6	3	1	8	40.525	100	11
B1	Dominant	None	Retrieve	Deliver	before	6	3	2	1	101.5	100	12
B1	Dominant	None	Retrieve	Deliver	before	6	3	2	2	118.775	100	12
B1	Dominant	None	Retrieve	Deliver	before	6	3	2	3	106.125	100	12
B1	Dominant	None	Retrieve	Deliver	before	6	3	2	4	142.12	100	12
B1	Dominant	None	Retrieve	Deliver	before	6	3	2	5	95.495	100	12
B1	Dominant	None	Retrieve	Deliver	before	6	3	2	6	169.727	100	12
B1	Dominant	None	Retrieve	Deliver	before	6	3	2	7	72.725	100	12
B1	Dominant	None	Retrieve	Deliver	before	6	3	2	8	42.25	100	12
B1	Dominant	None	Retrieve	Deliver	before	6	3	3	1	112.825	100	13
B1	Dominant	None	Retrieve	Deliver	before	6	3	3	2	122	100	13
B1	Dominant	None	Retrieve	Deliver	before	6	3	3	3	108.75	100	13
B1	Dominant	None	Retrieve	Deliver	before	6	3	3	4	106.763	100	13
B1	Dominant	None	Retrieve	Deliver	before	6	3	3	5	123.025	100	13
B1	Dominant	None	Retrieve	Deliver	before	6	3	3	6	55.7	100	13
B1	Dominant	None	Retrieve	Deliver	before	6	3	3	7	69	100	13
B1	Dominant	None	Retrieve	Deliver	before	6	3	3	8	63.95	100	13
B1	Dominant	None	Retrieve	Deliver	before	6	3	4	1	114.275	100	14
B1	Dominant	None	Retrieve	Deliver	before	6	3	4	2	134.675	100	14
B1	Dominant	None	Retrieve	Deliver	before	6	3	4	3	82.725	100	14
B1	Dominant	None	Retrieve	Deliver	before	6	3	4	4	39.075	100	14
B1	Dominant	None	Retrieve	Deliver	before	6	3	4	5	95.775	100	14
B1	Dominant	None	Retrieve	Deliver	before	6	3	4	6	148.903	100	14
B1	Dominant	None	Retrieve	Deliver	before	6	3	4	7	76.25	100	14
B1	Dominant	None	Retrieve	Deliver	before	6	3	4	8	56.3	100	14
B1	Dominant	None	Retrieve	Deliver	before	6	3	5	1	112	100	15
B1	Dominant	None	Retrieve	Deliver	before	6	3	5	2	103.75	100	15
B1	Dominant	None	Retrieve	Deliver	before	6	3	5	3	90.75	100	15
B1	Dominant	None	Retrieve	Deliver	before	6	3	5	4	122.525	100	15
B1	Dominant	None	Retrieve	Deliver	before	6	3	5	5	164.007	100	15
B1	Dominant	None	Retrieve	Deliver	before	6	3	5	6	49.725	100	15
B1	Dominant	None	Retrieve	Deliver	before	6	3	5	7	61.25	100	15
B1	Dominant	None	Retrieve	Deliver	before	6	3	5	8	15.75	100	15
B1	Dominant	None	Retrieve	Deliver	before	6	4	1	1	125.5	100	16
B1	Dominant	None	Retrieve	Deliver	before	6	4	1	2	92.55	100	16
B1	Dominant	None	Retrieve	Deliver	before	6	4	1	3	145.725	100	16
B1	Dominant	None	Retrieve	Deliver	before	6	4	1	4	120.475	100	16
B1	Dominant	None	Retrieve	Deliver	before	6	4	1	5	154.537	100	16
B1	Dominant	None	Retrieve	Deliver	before	6	4	1	6	8.5	100	16
B1	Dominant	None	Retrieve	Deliver	before	6	4	1	7	34.5	100	16
B1	Dominant	None	Retrieve	Deliver	before	6	4	1	8	32.8	100	16
B1	Dominant	None	Retrieve	Deliver	before	6	4	2	1	93.7	100	17
B1	Dominant	None	Retrieve	Deliver	before	6	4	2	2	128.25	100	17
B1	Dominant	None	Retrieve	Deliver	before	6	4	2	3	138.775	100	17
B1	Dominant	None	Retrieve	Deliver	before	6	4	2	4	127.537	100	17
B1	Dominant	None	Retrieve	Deliver	before	6	4	2	5	129.018	100	17
B1	Dominant	None	Retrieve	Deliver	before	6	4	2	6	114.975	100	17
B1	Dominant	None	Retrieve	Deliver	before	6	4	2	7	84.65	100	17
B1	Dominant	None	Retrieve	Deliver	before	6	4	2	8	83.75	100	17
B1	Dominant	None	Retrieve	Deliver	before	6	4	3	1	128.925	100	18
B1	Dominant	None	Retrieve	Deliver	before	6	4	3	2	126.95	100	18
B1	Dominant	None	Retrieve	Deliver	before	6	4	3	3	128.252	100	18
B1	Dominant	None	Retrieve	Deliver	before	6	4	3	4	125.12	100	18
B1	Dominant	None	Retrieve	Deliver	before	6	4	3	5	117.755	100	18
B1	Dominant	None	Retrieve	Deliver	before	6	4	3	6	79.775	100	18
B1	Dominant	None	Retrieve	Deliver	before	6	4	3	7	128.518	100	18
B1	Dominant	None	Retrieve	Deliver	before	6	4	3	8	89.05	100	18
B1	Dominant	None	Retrieve	Deliver	before	6	4	4	1	107.625	100	19
B1	Dominant	None	Retrieve	Deliver	before	6	4	4	2	127.5	100	19
B1	Dominant	None	Retrieve	Deliver	before	6	4	4	3	99.25	100	19
B1	Dominant	None	Retrieve	Deliver	before	6	4	4	4	129.512	100	19
B1	Dominant	None	Retrieve	Deliver	before	6	4	4	5	169.965	100	19
B1	Dominant	None	Retrieve	Deliver	before	6	4	4	6	103.275	100	19
B1	Dominant	None	Retrieve	Deliver	before	6	4	4	7	32.775	100	19
B1	Dominant	None	Retrieve	Deliver	before	6	4	4	8	33.5	100	19
B1	Dominant	None	Retrieve	Deliver	before	6	4	5	1	128.5	100	20
B1	Dominant	None	Retrieve	Deliver	before	6	4	5	2	105.7	100	20
B1	Dominant	None	Retrieve	Deliver	before	6	4	5	3	127.237	100	20
B1	Dominant	None	Retrieve	Deliver	before	6	4	5	4	135.322	100	20
B1	Dominant	None	Retrieve	Deliver	before	6	4	5	5	119.75	100	20
B1	Dominant	None	Retrieve	Deliver	before	6	4	5	6	75.25	100	20
B1	Dominant	None	Retrieve	Deliver	before	6	4	5	7	98.75	100	20
B1	Dominant	None	Retrieve	Deliver	before	6	4	5	8	108.75	100	20
B1	Dominant	None	Retrieve	Deliver	before	1	1	1	1	38.9	75	1
B1	Dominant	None	Retrieve	Deliver	before	1	1	1	2	35	75	1
B1	Dominant	None	Retrieve	Deliver	before	1	1	1	3	61.75	75	1
B1	Dominant	None	Retrieve	Deliver	before	1	1	1	4	37.525	75	1
B1	Dominant	None	Retrieve	Deliver	before	1	1	1	5	375.048	75	1
B1	Dominant	None	Retrieve	Deliver	before	1	1	1	6	31.225	75	1
B1	Dominant	None	Retrieve	Deliver	before	1	1	1	7	387.012	75	1
B1	Dominant	None	Retrieve	Deliver	before	1	1	1	8	42.275	75	1
B1	Dominant	None	Retrieve	Deliver	before	1	1	2	1	32.925	75	2
B1	Dominant	None	Retrieve	Deliver	before	1	1	2	2	148.775	75	2
B1	Dominant	None	Retrieve	Deliver	before	1	1	2	3	369.973	75	2
B1	Dominant	None	Retrieve	Deliver	before	1	1	2	4	24.575	75	2
B1	Dominant	None	Retrieve	Deliver	before	1	1	2	5	24.2	75	2
B1	Dominant	None	Retrieve	Deliver	before	1	1	2	6	39.725	75	2
B1	Dominant	None	Retrieve	Deliver	before	1	1	2	7	61.25	75	2
B1	Dominant	None	Retrieve	Deliver	before	1	1	2	8	395.998	75	2
B1	Dominant	None	Retrieve	Deliver	before	1	1	3	1	52.925	75	3
B1	Dominant	None	Retrieve	Deliver	before	1	1	3	2	357.998	75	3
B1	Dominant	None	Retrieve	Deliver	before	1	1	3	3	362.998	75	3
B1	Dominant	None	Retrieve	Deliver	before	1	1	3	4	16.525	75	3
B1	Dominant	None	Retrieve	Deliver	before	1	1	3	5	14.525	75	3
B1	Dominant	None	Retrieve	Deliver	before	1	1	3	6	246.528	75	3
B1	Dominant	None	Retrieve	Deliver	before	1	1	3	7	410.948	75	3
B1	Dominant	None	Retrieve	Deliver	before	1	1	3	8	375.998	75	3
B1	Dominant	None	Retrieve	Deliver	before	1	1	4	1	45.5	75	4
B1	Dominant	None	Retrieve	Deliver	before	1	1	4	2	345.998	75	4
B1	Dominant	None	Retrieve	Deliver	before	1	1	4	3	213.725	75	4
B1	Dominant	None	Retrieve	Deliver	before	1	1	4	4	7.025	75	4
B1	Dominant	None	Retrieve	Deliver	before	1	1	4	5	55.95	75	4
B1	Dominant	None	Retrieve	Deliver	before	1	1	4	6	360.273	75	4
B1	Dominant	None	Retrieve	Deliver	before	1	1	4	7	14.75	75	4
B1	Dominant	None	Retrieve	Deliver	before	1	1	4	8	24.5	75	4
B1	Dominant	None	Retrieve	Deliver	before	1	1	5	1	58	75	5
B1	Dominant	None	Retrieve	Deliver	before	1	1	5	2	8.1	75	5
B1	Dominant	None	Retrieve	Deliver	before	1	1	5	3	76.25	75	5
B1	Dominant	None	Retrieve	Deliver	before	1	1	5	4	8.25	75	5
B1	Dominant	None	Retrieve	Deliver	before	1	1	5	5	25.775	75	5
B1	Dominant	None	Retrieve	Deliver	before	1	1	5	6	379.998	75	5
B1	Dominant	None	Retrieve	Deliver	before	1	1	5	7	403.061	75	5
B1	Dominant	None	Retrieve	Deliver	before	1	1	5	8	358.044	75	5
B1	Dominant	None	Retrieve	Deliver	before	1	2	1	1	48.5	75	6
B1	Dominant	None	Retrieve	Deliver	before	1	2	1	2	15.25	75	6
B1	Dominant	None	Retrieve	Deliver	before	1	2	1	3	358.998	75	6
B1	Dominant	None	Retrieve	Deliver	before	1	2	1	4	66.525	75	6
B1	Dominant	None	Retrieve	Deliver	before	1	2	1	5	60.725	75	6
B1	Dominant	None	Retrieve	Deliver	before	1	2	1	6	41.1	75	6
B1	Dominant	None	Retrieve	Deliver	before	1	2	1	7	341.023	75	6
B1	Dominant	None	Retrieve	Deliver	before	1	2	1	8	41.225	75	6
B1	Dominant	None	Retrieve	Deliver	before	1	2	2	1	257.575	75	7
B1	Dominant	None	Retrieve	Deliver	before	1	2	2	2	57.75	75	7
B1	Dominant	None	Retrieve	Deliver	before	1	2	2	3	102.233	75	7
B1	Dominant	None	Retrieve	Deliver	before	1	2	2	4	158.045	75	7
B1	Dominant	None	Retrieve	Deliver	before	1	2	2	5	121.013	75	7
B1	Dominant	None	Retrieve	Deliver	before	1	2	2	6	335.948	75	7
B1	Dominant	None	Retrieve	Deliver	before	1	2	2	7	102.755	75	7
B1	Dominant	None	Retrieve	Deliver	before	1	2	2	8	211.945	75	7
B1	Dominant	None	Retrieve	Deliver	before	1	2	3	1	13.25	75	8
B1	Dominant	None	Retrieve	Deliver	before	1	2	3	2	30.475	75	8
B1	Dominant	None	Retrieve	Deliver	before	1	2	3	3	4.275	75	8
B1	Dominant	None	Retrieve	Deliver	before	1	2	3	4	93.575	75	8
B1	Dominant	None	Retrieve	Deliver	before	1	2	3	5	32.7	75	8
B1	Dominant	None	Retrieve	Deliver	before	1	2	3	6	51.125	75	8
B1	Dominant	None	Retrieve	Deliver	before	1	2	3	7	28	75	8
B1	Dominant	None	Retrieve	Deliver	before	1	2	3	8	60.5	75	8
B1	Dominant	None	Retrieve	Deliver	before	1	2	4	1	87.55	75	9
B1	Dominant	None	Retrieve	Deliver	before	1	2	4	2	50.25	75	9
B1	Dominant	None	Retrieve	Deliver	before	1	2	4	3	10.2	75	9
B1	Dominant	None	Retrieve	Deliver	before	1	2	4	4	6.275	75	9
B1	Dominant	None	Retrieve	Deliver	before	1	2	4	5	31.75	75	9
B1	Dominant	None	Retrieve	Deliver	before	1	2	4	6	360.973	75	9
B1	Dominant	None	Retrieve	Deliver	before	1	2	4	7	355.432	75	9
B1	Dominant	None	Retrieve	Deliver	before	1	2	4	8	37.125	75	9
B1	Dominant	None	Retrieve	Deliver	before	1	2	5	1	346.998	75	10
B1	Dominant	None	Retrieve	Deliver	before	1	2	5	2	103.882	75	10
B1	Dominant	None	Retrieve	Deliver	before	1	2	5	3	117.075	75	10
B1	Dominant	None	Retrieve	Deliver	before	1	2	5	4	110.51	75	10
B1	Dominant	None	Retrieve	Deliver	before	1	2	5	5	124.725	75	10
B1	Dominant	None	Retrieve	Deliver	before	1	2	5	6	122.255	75	10
B1	Dominant	None	Retrieve	Deliver	before	1	2	5	7	155.732	75	10
B1	Dominant	None	Retrieve	Deliver	before	1	2	5	8	342.998	75	10
B1	Dominant	None	Retrieve	Deliver	before	1	3	1	1	63.475	75	11
B1	Dominant	None	Retrieve	Deliver	before	1	3	1	2	99.4125	75	11
B1	Dominant	None	Retrieve	Deliver	before	1	3	1	3	93.575	75	11
B1	Dominant	None	Retrieve	Deliver	before	1	3	1	4	82.23	75	11
B1	Dominant	None	Retrieve	Deliver	before	1	3	1	5	343.048	75	11
B1	Dominant	None	Retrieve	Deliver	before	1	3	1	6	110.507	75	11
B1	Dominant	None	Retrieve	Deliver	before	1	3	1	7	131.76	75	11
B1	Dominant	None	Retrieve	Deliver	before	1	3	1	8	32.75	75	11
B1	Dominant	None	Retrieve	Deliver	before	1	3	2	1	329.998	75	12
B1	Dominant	None	Retrieve	Deliver	before	1	3	2	2	358.04	75	12
B1	Dominant	None	Retrieve	Deliver	before	1	3	2	3	204.375	75	12
B1	Dominant	None	Retrieve	Deliver	before	1	3	2	4	96.45	75	12
B1	Dominant	None	Retrieve	Deliver	before	1	3	2	5	100.025	75	12
B1	Dominant	None	Retrieve	Deliver	before	1	3	2	6	334.998	75	12
B1	Dominant	None	Retrieve	Deliver	before	1	3	2	7	69.3	75	12
B1	Dominant	None	Retrieve	Deliver	before	1	3	2	8	75.475	75	12
B1	Dominant	None	Retrieve	Deliver	before	1	3	3	1	68.25	75	13
B1	Dominant	None	Retrieve	Deliver	before	1	3	3	2	60	75	13
B1	Dominant	None	Retrieve	Deliver	before	1	3	3	3	331.973	75	13
B1	Dominant	None	Retrieve	Deliver	before	1	3	3	4	340.973	75	13
B1	Dominant	None	Retrieve	Deliver	before	1	3	3	5	75.025	75	13
B1	Dominant	None	Retrieve	Deliver	before	1	3	3	6	337.023	75	13
B1	Dominant	None	Retrieve	Deliver	before	1	3	3	7	90.025	75	13
B1	Dominant	None	Retrieve	Deliver	before	1	3	3	8	62	75	13
B1	Dominant	None	Retrieve	Deliver	before	1	3	4	1	69.225	75	14
B1	Dominant	None	Retrieve	Deliver	before	1	3	4	2	2	75	14
B1	Dominant	None	Retrieve	Deliver	before	1	3	4	3	322.998	75	14
B1	Dominant	None	Retrieve	Deliver	before	1	3	4	4	111	75	14
B1	Dominant	None	Retrieve	Deliver	before	1	3	4	5	117.995	75	14
B1	Dominant	None	Retrieve	Deliver	before	1	3	4	6	115.225	75	14
B1	Dominant	None	Retrieve	Deliver	before	1	3	4	7	83.75	75	14
B1	Dominant	None	Retrieve	Deliver	before	1	3	4	8	183.725	75	14
B1	Dominant	None	Retrieve	Deliver	before	1	3	5	1	77.75	75	15
B1	Dominant	None	Retrieve	Deliver	before	1	3	5	2	62.75	75	15
B1	Dominant	None	Retrieve	Deliver	before	1	3	5	3	107.495	75	15
B1	Dominant	None	Retrieve	Deliver	before	1	3	5	4	10.25	75	15
B1	Dominant	None	Retrieve	Deliver	before	1	3	5	5	143.398	75	15
B1	Dominant	None	Retrieve	Deliver	before	1	3	5	6	65.5	75	15
B1	Dominant	None	Retrieve	Deliver	before	1	3	5	7	127	75	15
B1	Dominant	None	Retrieve	Deliver	before	1	3	5	8	290.267	75	15
B1	Dominant	None	Retrieve	Deliver	before	1	4	1	1	60.8	75	16
B1	Dominant	None	Retrieve	Deliver	before	1	4	1	2	151.875	75	16
B1	Dominant	None	Retrieve	Deliver	before	1	4	1	3	187.857	75	16
B1	Dominant	None	Retrieve	Deliver	before	1	4	1	4	137.265	75	16
B1	Dominant	None	Retrieve	Deliver	before	1	4	1	5	209.982	75	16
B1	Dominant	None	Retrieve	Deliver	before	1	4	1	6	221.47	75	16
B1	Dominant	None	Retrieve	Deliver	before	1	4	1	7	62.5	75	16
B1	Dominant	None	Retrieve	Deliver	before	1	4	1	8	277.225	75	16
B1	Dominant	None	Retrieve	Deliver	before	1	4	2	1	337.998	75	17
B1	Dominant	None	Retrieve	Deliver	before	1	4	2	2	91.25	75	17
B1	Dominant	None	Retrieve	Deliver	before	1	4	2	3	117.42	75	17
B1	Dominant	None	Retrieve	Deliver	before	1	4	2	4	96.775	75	17
B1	Dominant	None	Retrieve	Deliver	before	1	4	2	5	214.238	75	17
B1	Dominant	None	Retrieve	Deliver	before	1	4	2	6	91.24	75	17
B1	Dominant	None	Retrieve	Deliver	before	1	4	2	7	327.505	75	17
B1	Dominant	None	Retrieve	Deliver	before	1	4	2	8	77.15	75	17
B1	Dominant	None	Retrieve	Deliver	before	1	4	3	1	109.75	75	18
B1	Dominant	None	Retrieve	Deliver	before	1	4	3	2	155.53	75	18
B1	Dominant	None	Retrieve	Deliver	before	1	4	3	3	95.5	75	18
B1	Dominant	None	Retrieve	Deliver	before	1	4	3	4	103.293	75	18
B1	Dominant	None	Retrieve	Deliver	before	1	4	3	5	94.75	75	18
B1	Dominant	None	Retrieve	Deliver	before	1	4	3	6	107.125	75	18
B1	Dominant	None	Retrieve	Deliver	before	1	4	3	7	111.718	75	18
B1	Dominant	None	Retrieve	Deliver	before	1	4	3	8	324.998	75	18
B1	Dominant	None	Retrieve	Deliver	before	1	4	4	1	399.998	75	19
B1	Dominant	None	Retrieve	Deliver	before	1	4	4	2	108.95	75	19
B1	Dominant	None	Retrieve	Deliver	before	1	4	4	3	126.775	75	19
B1	Dominant	None	Retrieve	Deliver	before	1	4	4	4	39.125	75	19
B1	Dominant	None	Retrieve	Deliver	before	1	4	4	5	134.762	75	19
B1	Dominant	None	Retrieve	Deliver	before	1	4	4	6	367.998	75	19
B1	Dominant	None	Retrieve	Deliver	before	1	4	4	7	383.962	75	19
B1	Dominant	None	Retrieve	Deliver	before	1	4	4	8	24.825	75	19
B1	Dominant	None	Retrieve	Deliver	before	1	4	5	1	82.825	75	20
B1	Dominant	None	Retrieve	Deliver	before	1	4	5	2	42.5	75	20
B1	Dominant	None	Retrieve	Deliver	before	1	4	5	3	103.5	75	20
B1	Dominant	None	Retrieve	Deliver	before	1	4	5	4	180.218	75	20
B1	Dominant	None	Retrieve	Deliver	before	1	4	5	5	31.275	75	20
B1	Dominant	None	Retrieve	Deliver	before	1	4	5	6	230.762	75	20
B1	Dominant	None	Retrieve	Deliver	before	1	4	5	7	324.861	75	20
B1	Dominant	None	Retrieve	Deliver	before	1	4	5	8	324.998	75	20
B1	Dominant	None	Retrieve	Deliver	before	2	1	1	1	48.425	75	1
B1	Dominant	None	Retrieve	Deliver	before	2	1	1	2	20.5	75	1
B1	Dominant	None	Retrieve	Deliver	before	2	1	1	3	63.25	75	1
B1	Dominant	None	Retrieve	Deliver	before	2	1	1	4	40.45	75	1
B1	Dominant	None	Retrieve	Deliver	before	2	1	1	5	38.75	75	1
B1	Dominant	None	Retrieve	Deliver	before	2	1	1	6	57.75	75	1
B1	Dominant	None	Retrieve	Deliver	before	2	1	1	7	93.25	75	1
B1	Dominant	None	Retrieve	Deliver	before	2	1	1	8	64.425	75	1
B1	Dominant	None	Retrieve	Deliver	before	2	1	2	1	31.025	75	2
B1	Dominant	None	Retrieve	Deliver	before	2	1	2	2	27.725	75	2
B1	Dominant	None	Retrieve	Deliver	before	2	1	2	3	40.25	75	2
B1	Dominant	None	Retrieve	Deliver	before	2	1	2	4	55.75	75	2
B1	Dominant	None	Retrieve	Deliver	before	2	1	2	5	13.25	75	2
B1	Dominant	None	Retrieve	Deliver	before	2	1	2	6	72	75	2
B1	Dominant	None	Retrieve	Deliver	before	2	1	2	7	46.35	75	2
B1	Dominant	None	Retrieve	Deliver	before	2	1	2	8	57.325	75	2
B1	Dominant	None	Retrieve	Deliver	before	2	1	3	1	62.525	75	3
B1	Dominant	None	Retrieve	Deliver	before	2	1	3	2	24.05	75	3
B1	Dominant	None	Retrieve	Deliver	before	2	1	3	3	22.25	75	3
B1	Dominant	None	Retrieve	Deliver	before	2	1	3	4	37.775	75	3
B1	Dominant	None	Retrieve	Deliver	before	2	1	3	5	18.25	75	3
B1	Dominant	None	Retrieve	Deliver	before	2	1	3	6	33.775	75	3
B1	Dominant	None	Retrieve	Deliver	before	2	1	3	7	45.3	75	3
B1	Dominant	None	Retrieve	Deliver	before	2	1	3	8	27.225	75	3
B1	Dominant	None	Retrieve	Deliver	before	2	1	4	1	39.975	75	4
B1	Dominant	None	Retrieve	Deliver	before	2	1	4	2	54.575	75	4
B1	Dominant	None	Retrieve	Deliver	before	2	1	4	3	27.75	75	4
B1	Dominant	None	Retrieve	Deliver	before	2	1	4	4	61.75	75	4
B1	Dominant	None	Retrieve	Deliver	before	2	1	4	5	45.7	75	4
B1	Dominant	None	Retrieve	Deliver	before	2	1	4	6	14.75	75	4
B1	Dominant	None	Retrieve	Deliver	before	2	1	4	7	43.5	75	4
B1	Dominant	None	Retrieve	Deliver	before	2	1	4	8	350.023	75	4
B1	Dominant	None	Retrieve	Deliver	before	2	1	5	1	31	75	5
B1	Dominant	None	Retrieve	Deliver	before	2	1	5	2	84.775	75	5
B1	Dominant	None	Retrieve	Deliver	before	2	1	5	3	30.5	75	5
B1	Dominant	None	Retrieve	Deliver	before	2	1	5	4	58.725	75	5
B1	Dominant	None	Retrieve	Deliver	before	2	1	5	5	39.05	75	5
B1	Dominant	None	Retrieve	Deliver	before	2	1	5	6	22.975	75	5
B1	Dominant	None	Retrieve	Deliver	before	2	1	5	7	44.475	75	5
B1	Dominant	None	Retrieve	Deliver	before	2	1	5	8	19.225	75	5
B1	Dominant	None	Retrieve	Deliver	before	2	2	1	1	360.973	75	6
B1	Dominant	None	Retrieve	Deliver	before	2	2	1	2	358.973	75	6
B1	Dominant	None	Retrieve	Deliver	before	2	2	1	3	65	75	6
B1	Dominant	None	Retrieve	Deliver	before	2	2	1	4	70.275	75	6
B1	Dominant	None	Retrieve	Deliver	before	2	2	1	5	43	75	6
B1	Dominant	None	Retrieve	Deliver	before	2	2	1	6	52	75	6
B1	Dominant	None	Retrieve	Deliver	before	2	2	1	7	70.125	75	6
B1	Dominant	None	Retrieve	Deliver	before	2	2	1	8	368.001	75	6
B1	Dominant	None	Retrieve	Deliver	before	2	2	2	1	48.5	75	7
B1	Dominant	None	Retrieve	Deliver	before	2	2	2	2	52.725	75	7
B1	Dominant	None	Retrieve	Deliver	before	2	2	2	3	67.725	75	7
B1	Dominant	None	Retrieve	Deliver	before	2	2	2	4	33.3	75	7
B1	Dominant	None	Retrieve	Deliver	before	2	2	2	5	57.975	75	7
B1	Dominant	None	Retrieve	Deliver	before	2	2	2	6	57.95	75	7
B1	Dominant	None	Retrieve	Deliver	before	2	2	2	7	107.05	75	7
B1	Dominant	None	Retrieve	Deliver	before	2	2	2	8	79.025	75	7
B1	Dominant	None	Retrieve	Deliver	before	2	2	3	1	48.05	75	8
B1	Dominant	None	Retrieve	Deliver	before	2	2	3	2	64.25	75	8
B1	Dominant	None	Retrieve	Deliver	before	2	2	3	3	71.225	75	8
B1	Dominant	None	Retrieve	Deliver	before	2	2	3	4	82.5	75	8
B1	Dominant	None	Retrieve	Deliver	before	2	2	3	5	23.775	75	8
B1	Dominant	None	Retrieve	Deliver	before	2	2	3	6	78.025	75	8
B1	Dominant	None	Retrieve	Deliver	before	2	2	3	7	73.25	75	8
B1	Dominant	None	Retrieve	Deliver	before	2	2	3	8	60.75	75	8
B1	Dominant	None	Retrieve	Deliver	before	2	2	4	1	46.275	75	9
B1	Dominant	None	Retrieve	Deliver	before	2	2	4	2	39.025	75	9
B1	Dominant	None	Retrieve	Deliver	before	2	2	4	3	76.725	75	9
B1	Dominant	None	Retrieve	Deliver	before	2	2	4	4	58.2	75	9
B1	Dominant	None	Retrieve	Deliver	before	2	2	4	5	41.75	75	9
B1	Dominant	None	Retrieve	Deliver	before	2	2	4	6	49.95	75	9
B1	Dominant	None	Retrieve	Deliver	before	2	2	4	7	83	75	9
B1	Dominant	None	Retrieve	Deliver	before	2	2	4	8	79.775	75	9
B1	Dominant	None	Retrieve	Deliver	before	2	2	5	1	29.275	75	10
B1	Dominant	None	Retrieve	Deliver	before	2	2	5	2	13.55	75	10
B1	Dominant	None	Retrieve	Deliver	before	2	2	5	3	36	75	10
B1	Dominant	None	Retrieve	Deliver	before	2	2	5	4	36.25	75	10
B1	Dominant	None	Retrieve	Deliver	before	2	2	5	5	25.5	75	10
B1	Dominant	None	Retrieve	Deliver	before	2	2	5	6	40.175	75	10
B1	Dominant	None	Retrieve	Deliver	before	2	2	5	7	15.8	75	10
B1	Dominant	None	Retrieve	Deliver	before	2	2	5	8	41.475	75	10
B1	Dominant	None	Retrieve	Deliver	before	2	3	1	1	54.475	75	11
B1	Dominant	None	Retrieve	Deliver	before	2	3	1	2	30.875	75	11
B1	Dominant	None	Retrieve	Deliver	before	2	3	1	3	56.575	75	11
B1	Dominant	None	Retrieve	Deliver	before	2	3	1	4	45.3	75	11
B1	Dominant	None	Retrieve	Deliver	before	2	3	1	5	50.5	75	11
B1	Dominant	None	Retrieve	Deliver	before	2	3	1	6	63.525	75	11
B1	Dominant	None	Retrieve	Deliver	before	2	3	1	7	39.525	75	11
B1	Dominant	None	Retrieve	Deliver	before	2	3	1	8	70.925	75	11
B1	Dominant	None	Retrieve	Deliver	before	2	3	2	1	12.25	75	12
B1	Dominant	None	Retrieve	Deliver	before	2	3	2	2	369.007	75	12
B1	Dominant	None	Retrieve	Deliver	before	2	3	2	3	95.5	75	12
B1	Dominant	None	Retrieve	Deliver	before	2	3	2	4	344.998	75	12
B1	Dominant	None	Retrieve	Deliver	before	2	3	2	5	47.95	75	12
B1	Dominant	None	Retrieve	Deliver	before	2	3	2	6	336.239	75	12
B1	Dominant	None	Retrieve	Deliver	before	2	3	2	7	101.5	75	12
B1	Dominant	None	Retrieve	Deliver	before	2	3	2	8	32.25	75	12
B1	Dominant	None	Retrieve	Deliver	before	2	3	3	1	64.275	75	13
B1	Dominant	None	Retrieve	Deliver	before	2	3	3	2	48	75	13
B1	Dominant	None	Retrieve	Deliver	before	2	3	3	3	44.95	75	13
B1	Dominant	None	Retrieve	Deliver	before	2	3	3	4	85.475	75	13
B1	Dominant	None	Retrieve	Deliver	before	2	3	3	5	49.275	75	13
B1	Dominant	None	Retrieve	Deliver	before	2	3	3	6	40.675	75	13
B1	Dominant	None	Retrieve	Deliver	before	2	3	3	7	77	75	13
B1	Dominant	None	Retrieve	Deliver	before	2	3	3	8	67.8	75	13
B1	Dominant	None	Retrieve	Deliver	before	2	3	4	1	50.225	75	14
B1	Dominant	None	Retrieve	Deliver	before	2	3	4	2	65.25	75	14
B1	Dominant	None	Retrieve	Deliver	before	2	3	4	3	54.75	75	14
B1	Dominant	None	Retrieve	Deliver	before	2	3	4	4	68.75	75	14
B1	Dominant	None	Retrieve	Deliver	before	2	3	4	5	74.475	75	14
B1	Dominant	None	Retrieve	Deliver	before	2	3	4	6	93	75	14
B1	Dominant	None	Retrieve	Deliver	before	2	3	4	7	57.8	75	14
B1	Dominant	None	Retrieve	Deliver	before	2	3	4	8	105.025	75	14
B1	Dominant	None	Retrieve	Deliver	before	2	3	5	1	66	75	15
B1	Dominant	None	Retrieve	Deliver	before	2	3	5	2	54.7	75	15
B1	Dominant	None	Retrieve	Deliver	before	2	3	5	3	79.5	75	15
B1	Dominant	None	Retrieve	Deliver	before	2	3	5	4	360.998	75	15
B1	Dominant	None	Retrieve	Deliver	before	2	3	5	5	30.55	75	15
B1	Dominant	None	Retrieve	Deliver	before	2	3	5	6	53.25	75	15
B1	Dominant	None	Retrieve	Deliver	before	2	3	5	7	97.4	75	15
B1	Dominant	None	Retrieve	Deliver	before	2	3	5	8	102.475	75	15
B1	Dominant	None	Retrieve	Deliver	before	2	4	1	1	32.75	75	16
B1	Dominant	None	Retrieve	Deliver	before	2	4	1	2	79.4	75	16
B1	Dominant	None	Retrieve	Deliver	before	2	4	1	3	42.4	75	16
B1	Dominant	None	Retrieve	Deliver	before	2	4	1	4	57.05	75	16
B1	Dominant	None	Retrieve	Deliver	before	2	4	1	5	23.75	75	16
B1	Dominant	None	Retrieve	Deliver	before	2	4	1	6	72.025	75	16
B1	Dominant	None	Retrieve	Deliver	before	2	4	1	7	49.5	75	16
B1	Dominant	None	Retrieve	Deliver	before	2	4	1	8	57.2	75	16
B1	Dominant	None	Retrieve	Deliver	before	2	4	2	1	41	75	17
B1	Dominant	None	Retrieve	Deliver	before	2	4	2	2	44.25	75	17
B1	Dominant	None	Retrieve	Deliver	before	2	4	2	3	50.55	75	17
B1	Dominant	None	Retrieve	Deliver	before	2	4	2	4	107.225	75	17
B1	Dominant	None	Retrieve	Deliver	before	2	4	2	5	16.45	75	17
B1	Dominant	None	Retrieve	Deliver	before	2	4	2	6	45.875	75	17
B1	Dominant	None	Retrieve	Deliver	before	2	4	2	7	41.75	75	17
B1	Dominant	None	Retrieve	Deliver	before	2	4	2	8	54.525	75	17
B1	Dominant	None	Retrieve	Deliver	before	2	4	3	1	33.025	75	18
B1	Dominant	None	Retrieve	Deliver	before	2	4	3	2	25.725	75	18
B1	Dominant	None	Retrieve	Deliver	before	2	4	3	3	21.15	75	18
B1	Dominant	None	Retrieve	Deliver	before	2	4	3	4	71.275	75	18
B1	Dominant	None	Retrieve	Deliver	before	2	4	3	5	0.775	75	18
B1	Dominant	None	Retrieve	Deliver	before	2	4	3	6	44.2	75	18
B1	Dominant	None	Retrieve	Deliver	before	2	4	3	7	14.95	75	18
B1	Dominant	None	Retrieve	Deliver	before	2	4	3	8	33.725	75	18
B1	Dominant	None	Retrieve	Deliver	before	2	4	4	1	356.998	75	19
B1	Dominant	None	Retrieve	Deliver	before	2	4	4	2	41	75	19
B1	Dominant	None	Retrieve	Deliver	before	2	4	4	3	6.2	75	19
B1	Dominant	None	Retrieve	Deliver	before	2	4	4	4	42	75	19
B1	Dominant	None	Retrieve	Deliver	before	2	4	4	5	384.048	75	19
B1	Dominant	None	Retrieve	Deliver	before	2	4	4	6	43.5	75	19
B1	Dominant	None	Retrieve	Deliver	before	2	4	4	7	46.35	75	19
B1	Dominant	None	Retrieve	Deliver	before	2	4	4	8	48.7	75	19
B1	Dominant	None	Retrieve	Deliver	before	2	4	5	1	40.275	75	20
B1	Dominant	None	Retrieve	Deliver	before	2	4	5	2	41.4	75	20
B1	Dominant	None	Retrieve	Deliver	before	2	4	5	3	58.175	75	20
B1	Dominant	None	Retrieve	Deliver	before	2	4	5	4	66.025	75	20
B1	Dominant	None	Retrieve	Deliver	before	2	4	5	5	27	75	20
B1	Dominant	None	Retrieve	Deliver	before	2	4	5	6	31.575	75	20
B1	Dominant	None	Retrieve	Deliver	before	2	4	5	7	51	75	20
B1	Dominant	None	Retrieve	Deliver	before	2	4	5	8	25.1	75	20
B1	Dominant	None	Retrieve	Deliver	before	3	1	1	1	60.75	75	1
B1	Dominant	None	Retrieve	Deliver	before	3	1	1	2	89	75	1
B1	Dominant	None	Retrieve	Deliver	before	3	1	1	3	73.725	75	1
B1	Dominant	None	Retrieve	Deliver	before	3	1	1	4	54.325	75	1
B1	Dominant	None	Retrieve	Deliver	before	3	1	1	5	99.85	75	1
B1	Dominant	None	Retrieve	Deliver	before	3	1	1	6	103.843	75	1
B1	Dominant	None	Retrieve	Deliver	before	3	1	1	7	78.95	75	1
B1	Dominant	None	Retrieve	Deliver	before	3	1	1	8	74.9	75	1
B1	Dominant	None	Retrieve	Deliver	before	3	1	2	1	68.325	75	2
B1	Dominant	None	Retrieve	Deliver	before	3	1	2	2	87.5	75	2
B1	Dominant	None	Retrieve	Deliver	before	3	1	2	3	72.95	75	2
B1	Dominant	None	Retrieve	Deliver	before	3	1	2	4	72.75	75	2
B1	Dominant	None	Retrieve	Deliver	before	3	1	2	5	75.375	75	2
B1	Dominant	None	Retrieve	Deliver	before	3	1	2	6	135.025	75	2
B1	Dominant	None	Retrieve	Deliver	before	3	1	2	7	325.548	75	2
B1	Dominant	None	Retrieve	Deliver	before	3	1	2	8	134	75	2
B1	Dominant	None	Retrieve	Deliver	before	3	1	3	1	75.475	75	3
B1	Dominant	None	Retrieve	Deliver	before	3	1	3	2	98.925	75	3
B1	Dominant	None	Retrieve	Deliver	before	3	1	3	3	49.75	75	3
B1	Dominant	None	Retrieve	Deliver	before	3	1	3	4	46	75	3
B1	Dominant	None	Retrieve	Deliver	before	3	1	3	5	27.725	75	3
B1	Dominant	None	Retrieve	Deliver	before	3	1	3	6	49.525	75	3
B1	Dominant	None	Retrieve	Deliver	before	3	1	3	7	63.75	75	3
B1	Dominant	None	Retrieve	Deliver	before	3	1	3	8	120.225	75	3
B1	Dominant	None	Retrieve	Deliver	before	3	1	4	1	21.5	75	4
B1	Dominant	None	Retrieve	Deliver	before	3	1	4	2	34.45	75	4
B1	Dominant	None	Retrieve	Deliver	before	3	1	4	3	63.825	75	4
B1	Dominant	None	Retrieve	Deliver	before	3	1	4	4	84.75	75	4
B1	Dominant	None	Retrieve	Deliver	before	3	1	4	5	98.4775	75	4
B1	Dominant	None	Retrieve	Deliver	before	3	1	4	6	98.715	75	4
B1	Dominant	None	Retrieve	Deliver	before	3	1	4	7	236.25	75	4
B1	Dominant	None	Retrieve	Deliver	before	3	1	4	8	109.125	75	4
B1	Dominant	None	Retrieve	Deliver	before	3	1	5	1	90.55	75	5
B1	Dominant	None	Retrieve	Deliver	before	3	1	5	2	92.3	75	5
B1	Dominant	None	Retrieve	Deliver	before	3	1	5	3	34.525	75	5
B1	Dominant	None	Retrieve	Deliver	before	3	1	5	4	75.825	75	5
B1	Dominant	None	Retrieve	Deliver	before	3	1	5	5	80.775	75	5
B1	Dominant	None	Retrieve	Deliver	before	3	1	5	6	105.403	75	5
B1	Dominant	None	Retrieve	Deliver	before	3	1	5	7	104.953	75	5
B1	Dominant	None	Retrieve	Deliver	before	3	1	5	8	80	75	5
B1	Dominant	None	Retrieve	Deliver	before	3	2	1	1	68.3	75	6
B1	Dominant	None	Retrieve	Deliver	before	3	2	1	2	69.025	75	6
B1	Dominant	None	Retrieve	Deliver	before	3	2	1	3	38.25	75	6
B1	Dominant	None	Retrieve	Deliver	before	3	2	1	4	91.75	75	6
B1	Dominant	None	Retrieve	Deliver	before	3	2	1	5	22.725	75	6
B1	Dominant	None	Retrieve	Deliver	before	3	2	1	6	111.748	75	6
B1	Dominant	None	Retrieve	Deliver	before	3	2	1	7	93.275	75	6
B1	Dominant	None	Retrieve	Deliver	before	3	2	1	8	152.5	75	6
B1	Dominant	None	Retrieve	Deliver	before	3	2	2	1	51.275	75	7
B1	Dominant	None	Retrieve	Deliver	before	3	2	2	2	87.25	75	7
B1	Dominant	None	Retrieve	Deliver	before	3	2	2	3	87	75	7
B1	Dominant	None	Retrieve	Deliver	before	3	2	2	4	99.475	75	7
B1	Dominant	None	Retrieve	Deliver	before	3	2	2	5	62.275	75	7
B1	Dominant	None	Retrieve	Deliver	before	3	2	2	6	72.3	75	7
B1	Dominant	None	Retrieve	Deliver	before	3	2	2	7	87.75	75	7
B1	Dominant	None	Retrieve	Deliver	before	3	2	2	8	94.95	75	7
B1	Dominant	None	Retrieve	Deliver	before	3	2	3	1	34.225	75	8
B1	Dominant	None	Retrieve	Deliver	before	3	2	3	2	43.775	75	8
B1	Dominant	None	Retrieve	Deliver	before	3	2	3	3	81.825	75	8
B1	Dominant	None	Retrieve	Deliver	before	3	2	3	4	104.075	75	8
B1	Dominant	None	Retrieve	Deliver	before	3	2	3	5	84.7625	75	8
B1	Dominant	None	Retrieve	Deliver	before	3	2	3	6	101.475	75	8
B1	Dominant	None	Retrieve	Deliver	before	3	2	3	7	116.35	75	8
B1	Dominant	None	Retrieve	Deliver	before	3	2	3	8	111	75	8
B1	Dominant	None	Retrieve	Deliver	before	3	2	4	1	69.5	75	9
B1	Dominant	None	Retrieve	Deliver	before	3	2	4	2	62.05	75	9
B1	Dominant	None	Retrieve	Deliver	before	3	2	4	3	85.725	75	9
B1	Dominant	None	Retrieve	Deliver	before	3	2	4	4	107.95	75	9
B1	Dominant	None	Retrieve	Deliver	before	3	2	4	5	39.525	75	9
B1	Dominant	None	Retrieve	Deliver	before	3	2	4	6	106.668	75	9
B1	Dominant	None	Retrieve	Deliver	before	3	2	4	7	96.5	75	9
B1	Dominant	None	Retrieve	Deliver	before	3	2	4	8	112.975	75	9
B1	Dominant	None	Retrieve	Deliver	before	3	2	5	1	85.95	75	10
B1	Dominant	None	Retrieve	Deliver	before	3	2	5	2	109	75	10
B1	Dominant	None	Retrieve	Deliver	before	3	2	5	3	132.25	75	10
B1	Dominant	None	Retrieve	Deliver	before	3	2	5	4	109.15	75	10
B1	Dominant	None	Retrieve	Deliver	before	3	2	5	5	23.275	75	10
B1	Dominant	None	Retrieve	Deliver	before	3	2	5	6	75.3	75	10
B1	Dominant	None	Retrieve	Deliver	before	3	2	5	7	98.5	75	10
B1	Dominant	None	Retrieve	Deliver	before	3	2	5	8	85.9	75	10
B1	Dominant	None	Retrieve	Deliver	before	3	3	1	1	79	75	11
B1	Dominant	None	Retrieve	Deliver	before	3	3	1	2	87.025	75	11
B1	Dominant	None	Retrieve	Deliver	before	3	3	1	3	92.8	75	11
B1	Dominant	None	Retrieve	Deliver	before	3	3	1	4	89.775	75	11
B1	Dominant	None	Retrieve	Deliver	before	3	3	1	5	82.5	75	11
B1	Dominant	None	Retrieve	Deliver	before	3	3	1	6	6.2	75	11
B1	Dominant	None	Retrieve	Deliver	before	3	3	1	7	135.255	75	11
B1	Dominant	None	Retrieve	Deliver	before	3	3	1	8	82.55	75	11
B1	Dominant	None	Retrieve	Deliver	before	3	3	2	1	18.5	75	12
B1	Dominant	None	Retrieve	Deliver	before	3	3	2	2	52.25	75	12
B1	Dominant	None	Retrieve	Deliver	before	3	3	2	3	102	75	12
B1	Dominant	None	Retrieve	Deliver	before	3	3	2	4	85.5	75	12
B1	Dominant	None	Retrieve	Deliver	before	3	3	2	5	106.725	75	12
B1	Dominant	None	Retrieve	Deliver	before	3	3	2	6	98.45	75	12
B1	Dominant	None	Retrieve	Deliver	before	3	3	2	7	61.5	75	12
B1	Dominant	None	Retrieve	Deliver	before	3	3	2	8	67.75	75	12
B1	Dominant	None	Retrieve	Deliver	before	3	3	3	1	79.25	75	13
B1	Dominant	None	Retrieve	Deliver	before	3	3	3	2	87.45	75	13
B1	Dominant	None	Retrieve	Deliver	before	3	3	3	3	106.5	75	13
B1	Dominant	None	Retrieve	Deliver	before	3	3	3	4	98.5	75	13
B1	Dominant	None	Retrieve	Deliver	before	3	3	3	5	80.75	75	13
B1	Dominant	None	Retrieve	Deliver	before	3	3	3	6	101.975	75	13
B1	Dominant	None	Retrieve	Deliver	before	3	3	3	7	92.775	75	13
B1	Dominant	None	Retrieve	Deliver	before	3	3	3	8	79.5	75	13
B1	Dominant	None	Retrieve	Deliver	before	3	3	4	1	73	75	14
B1	Dominant	None	Retrieve	Deliver	before	3	3	4	2	53.85	75	14
B1	Dominant	None	Retrieve	Deliver	before	3	3	4	3	85.95	75	14
B1	Dominant	None	Retrieve	Deliver	before	3	3	4	4	75.225	75	14
B1	Dominant	None	Retrieve	Deliver	before	3	3	4	5	54.975	75	14
B1	Dominant	None	Retrieve	Deliver	before	3	3	4	6	109.013	75	14
B1	Dominant	None	Retrieve	Deliver	before	3	3	4	7	48.25	75	14
B1	Dominant	None	Retrieve	Deliver	before	3	3	4	8	65.25	75	14
B1	Dominant	None	Retrieve	Deliver	before	3	3	5	1	74.5	75	15
B1	Dominant	None	Retrieve	Deliver	before	3	3	5	2	67.8	75	15
B1	Dominant	None	Retrieve	Deliver	before	3	3	5	3	104.55	75	15
B1	Dominant	None	Retrieve	Deliver	before	3	3	5	4	84.475	75	15
B1	Dominant	None	Retrieve	Deliver	before	3	3	5	5	98.275	75	15
B1	Dominant	None	Retrieve	Deliver	before	3	3	5	6	86.75	75	15
B1	Dominant	None	Retrieve	Deliver	before	3	3	5	7	118.05	75	15
B1	Dominant	None	Retrieve	Deliver	before	3	3	5	8	89.5	75	15
B1	Dominant	None	Retrieve	Deliver	before	3	4	1	1	69.975	75	16
B1	Dominant	None	Retrieve	Deliver	before	3	4	1	2	62	75	16
B1	Dominant	None	Retrieve	Deliver	before	3	4	1	3	76.575	75	16
B1	Dominant	None	Retrieve	Deliver	before	3	4	1	4	74.3	75	16
B1	Dominant	None	Retrieve	Deliver	before	3	4	1	5	101	75	16
B1	Dominant	None	Retrieve	Deliver	before	3	4	1	6	113.15	75	16
B1	Dominant	None	Retrieve	Deliver	before	3	4	1	7	44.5	75	16
B1	Dominant	None	Retrieve	Deliver	before	3	4	1	8	114.75	75	16
B1	Dominant	None	Retrieve	Deliver	before	3	4	2	1	97.525	75	17
B1	Dominant	None	Retrieve	Deliver	before	3	4	2	2	67.75	75	17
B1	Dominant	None	Retrieve	Deliver	before	3	4	2	3	83.775	75	17
B1	Dominant	None	Retrieve	Deliver	before	3	4	2	4	89.75	75	17
B1	Dominant	None	Retrieve	Deliver	before	3	4	2	5	108.9	75	17
B1	Dominant	None	Retrieve	Deliver	before	3	4	2	6	133.5	75	17
B1	Dominant	None	Retrieve	Deliver	before	3	4	2	7	104.975	75	17
B1	Dominant	None	Retrieve	Deliver	before	3	4	2	8	78	75	17
B1	Dominant	None	Retrieve	Deliver	before	3	4	3	1	101.725	75	18
B1	Dominant	None	Retrieve	Deliver	before	3	4	3	2	73.7	75	18
B1	Dominant	None	Retrieve	Deliver	before	3	4	3	3	74.425	75	18
B1	Dominant	None	Retrieve	Deliver	before	3	4	3	4	48.45	75	18
B1	Dominant	None	Retrieve	Deliver	before	3	4	3	5	86.55	75	18
B1	Dominant	None	Retrieve	Deliver	before	3	4	3	6	86.21	75	18
B1	Dominant	None	Retrieve	Deliver	before	3	4	3	7	101.755	75	18
B1	Dominant	None	Retrieve	Deliver	before	3	4	3	8	83.55	75	18
B1	Dominant	None	Retrieve	Deliver	before	3	4	4	1	59.075	75	19
B1	Dominant	None	Retrieve	Deliver	before	3	4	4	2	64.5	75	19
B1	Dominant	None	Retrieve	Deliver	before	3	4	4	3	107.425	75	19
B1	Dominant	None	Retrieve	Deliver	before	3	4	4	4	77.025	75	19
B1	Dominant	None	Retrieve	Deliver	before	3	4	4	5	235.05	75	19
B1	Dominant	None	Retrieve	Deliver	before	3	4	4	6	68.75	75	19
B1	Dominant	None	Retrieve	Deliver	before	3	4	4	7	56.45	75	19
B1	Dominant	None	Retrieve	Deliver	before	3	4	4	8	112.975	75	19
B1	Dominant	None	Retrieve	Deliver	before	3	4	5	1	65.6	75	20
B1	Dominant	None	Retrieve	Deliver	before	3	4	5	2	74.25	75	20
B1	Dominant	None	Retrieve	Deliver	before	3	4	5	3	88.9	75	20
B1	Dominant	None	Retrieve	Deliver	before	3	4	5	4	120.775	75	20
B1	Dominant	None	Retrieve	Deliver	before	3	4	5	5	108.575	75	20
B1	Dominant	None	Retrieve	Deliver	before	3	4	5	6	98.525	75	20
B1	Dominant	None	Retrieve	Deliver	before	3	4	5	7	77.25	75	20
B1	Dominant	None	Retrieve	Deliver	before	3	4	5	8	99.725	75	20
B1	Dominant	None	Retrieve	Deliver	before	4	1	1	1	3.05	75	1
B1	Dominant	None	Retrieve	Deliver	before	4	1	1	2	5.725	75	1
B1	Dominant	None	Retrieve	Deliver	before	4	1	1	3	80.75	75	1
B1	Dominant	None	Retrieve	Deliver	before	4	1	1	4	12.75	75	1
B1	Dominant	None	Retrieve	Deliver	before	4	1	1	5	79.875	75	1
B1	Dominant	None	Retrieve	Deliver	before	4	1	1	6	95.25	75	1
B1	Dominant	None	Retrieve	Deliver	before	4	1	1	7	39.675	75	1
B1	Dominant	None	Retrieve	Deliver	before	4	1	1	8	21.75	75	1
B1	Dominant	None	Retrieve	Deliver	before	4	1	2	1	32.75	75	2
B1	Dominant	None	Retrieve	Deliver	before	4	1	2	2	11.25	75	2
B1	Dominant	None	Retrieve	Deliver	before	4	1	2	3	40.225	75	2
B1	Dominant	None	Retrieve	Deliver	before	4	1	2	4	51.775	75	2
B1	Dominant	None	Retrieve	Deliver	before	4	1	2	5	11.85	75	2
B1	Dominant	None	Retrieve	Deliver	before	4	1	2	6	41.75	75	2
B1	Dominant	None	Retrieve	Deliver	before	4	1	2	7	6.7	75	2
B1	Dominant	None	Retrieve	Deliver	before	4	1	2	8	14.275	75	2
B1	Dominant	None	Retrieve	Deliver	before	4	1	3	1	72.75	75	3
B1	Dominant	None	Retrieve	Deliver	before	4	1	3	2	22.775	75	3
B1	Dominant	None	Retrieve	Deliver	before	4	1	3	3	7.5	75	3
B1	Dominant	None	Retrieve	Deliver	before	4	1	3	4	66.55	75	3
B1	Dominant	None	Retrieve	Deliver	before	4	1	3	5	23.25	75	3
B1	Dominant	None	Retrieve	Deliver	before	4	1	3	6	338.998	75	3
B1	Dominant	None	Retrieve	Deliver	before	4	1	3	7	2.475	75	3
B1	Dominant	None	Retrieve	Deliver	before	4	1	3	8	67.025	75	3
B1	Dominant	None	Retrieve	Deliver	before	4	1	4	1	88.25	75	4
B1	Dominant	None	Retrieve	Deliver	before	4	1	4	2	13	75	4
B1	Dominant	None	Retrieve	Deliver	before	4	1	4	3	35	75	4
B1	Dominant	None	Retrieve	Deliver	before	4	1	4	4	5.7	75	4
B1	Dominant	None	Retrieve	Deliver	before	4	1	4	5	42.975	75	4
B1	Dominant	None	Retrieve	Deliver	before	4	1	4	6	64.525	75	4
B1	Dominant	None	Retrieve	Deliver	before	4	1	4	7	68	75	4
B1	Dominant	None	Retrieve	Deliver	before	4	1	4	8	45.525	75	4
B1	Dominant	None	Retrieve	Deliver	before	4	1	5	1	85.15	75	5
B1	Dominant	None	Retrieve	Deliver	before	4	1	5	2	81.975	75	5
B1	Dominant	None	Retrieve	Deliver	before	4	1	5	3	57.8	75	5
B1	Dominant	None	Retrieve	Deliver	before	4	1	5	4	66.225	75	5
B1	Dominant	None	Retrieve	Deliver	before	4	1	5	5	63	75	5
B1	Dominant	None	Retrieve	Deliver	before	4	1	5	6	51.75	75	5
B1	Dominant	None	Retrieve	Deliver	before	4	1	5	7	136.05	75	5
B1	Dominant	None	Retrieve	Deliver	before	4	1	5	8	14.625	75	5
B1	Dominant	None	Retrieve	Deliver	before	4	2	1	1	49.475	75	6
B1	Dominant	None	Retrieve	Deliver	before	4	2	1	2	48	75	6
B1	Dominant	None	Retrieve	Deliver	before	4	2	1	3	0.2	75	6
B1	Dominant	None	Retrieve	Deliver	before	4	2	1	4	2.225	75	6
B1	Dominant	None	Retrieve	Deliver	before	4	2	1	5	28.95	75	6
B1	Dominant	None	Retrieve	Deliver	before	4	2	1	6	47.475	75	6
B1	Dominant	None	Retrieve	Deliver	before	4	2	1	7	21.025	75	6
B1	Dominant	None	Retrieve	Deliver	before	4	2	1	8	44.25	75	6
B1	Dominant	None	Retrieve	Deliver	before	4	2	2	1	54	75	7
B1	Dominant	None	Retrieve	Deliver	before	4	2	2	2	39.75	75	7
B1	Dominant	None	Retrieve	Deliver	before	4	2	2	3	66.775	75	7
B1	Dominant	None	Retrieve	Deliver	before	4	2	2	4	22.725	75	7
B1	Dominant	None	Retrieve	Deliver	before	4	2	2	5	8.725	75	7
B1	Dominant	None	Retrieve	Deliver	before	4	2	2	6	12.25	75	7
B1	Dominant	None	Retrieve	Deliver	before	4	2	2	7	37.5	75	7
B1	Dominant	None	Retrieve	Deliver	before	4	2	2	8	25.75	75	7
B1	Dominant	None	Retrieve	Deliver	before	4	2	3	1	17.975	75	8
B1	Dominant	None	Retrieve	Deliver	before	4	2	3	2	61.525	75	8
B1	Dominant	None	Retrieve	Deliver	before	4	2	3	3	20.975	75	8
B1	Dominant	None	Retrieve	Deliver	before	4	2	3	4	97.975	75	8
B1	Dominant	None	Retrieve	Deliver	before	4	2	3	5	56.75	75	8
B1	Dominant	None	Retrieve	Deliver	before	4	2	3	6	51.275	75	8
B1	Dominant	None	Retrieve	Deliver	before	4	2	3	7	75.25	75	8
B1	Dominant	None	Retrieve	Deliver	before	4	2	3	8	12.75	75	8
B1	Dominant	None	Retrieve	Deliver	before	4	2	4	1	51	75	9
B1	Dominant	None	Retrieve	Deliver	before	4	2	4	2	10.5	75	9
B1	Dominant	None	Retrieve	Deliver	before	4	2	4	3	22.925	75	9
B1	Dominant	None	Retrieve	Deliver	before	4	2	4	4	39.525	75	9
B1	Dominant	None	Retrieve	Deliver	before	4	2	4	5	6.05	75	9
B1	Dominant	None	Retrieve	Deliver	before	4	2	4	6	32	75	9
B1	Dominant	None	Retrieve	Deliver	before	4	2	4	7	6.35	75	9
B1	Dominant	None	Retrieve	Deliver	before	4	2	4	8	19.25	75	9
B1	Dominant	None	Retrieve	Deliver	before	4	2	5	1	46.5	75	10
B1	Dominant	None	Retrieve	Deliver	before	4	2	5	2	172	75	10
B1	Dominant	None	Retrieve	Deliver	before	4	2	5	3	78.675	75	10
B1	Dominant	None	Retrieve	Deliver	before	4	2	5	4	66.75	75	10
B1	Dominant	None	Retrieve	Deliver	before	4	2	5	5	21.675	75	10
B1	Dominant	None	Retrieve	Deliver	before	4	2	5	6	17.025	75	10
B1	Dominant	None	Retrieve	Deliver	before	4	2	5	7	63.275	75	10
B1	Dominant	None	Retrieve	Deliver	before	4	2	5	8	49.75	75	10
B1	Dominant	None	Retrieve	Deliver	before	4	3	1	1	42.475	75	11
B1	Dominant	None	Retrieve	Deliver	before	4	3	1	2	82.375	75	11
B1	Dominant	None	Retrieve	Deliver	before	4	3	1	3	56.675	75	11
B1	Dominant	None	Retrieve	Deliver	before	4	3	1	4	88	75	11
B1	Dominant	None	Retrieve	Deliver	before	4	3	1	5	36.75	75	11
B1	Dominant	None	Retrieve	Deliver	before	4	3	1	6	65.5	75	11
B1	Dominant	None	Retrieve	Deliver	before	4	3	1	7	65.75	75	11
B1	Dominant	None	Retrieve	Deliver	before	4	3	1	8	32.75	75	11
B1	Dominant	None	Retrieve	Deliver	before	4	3	2	1	32.25	75	12
B1	Dominant	None	Retrieve	Deliver	before	4	3	2	2	77.025	75	12
B1	Dominant	None	Retrieve	Deliver	before	4	3	2	3	7.775	75	12
B1	Dominant	None	Retrieve	Deliver	before	4	3	2	4	74.75	75	12
B1	Dominant	None	Retrieve	Deliver	before	4	3	2	5	76.975	75	12
B1	Dominant	None	Retrieve	Deliver	before	4	3	2	6	122.4	75	12
B1	Dominant	None	Retrieve	Deliver	before	4	3	2	7	78.525	75	12
B1	Dominant	None	Retrieve	Deliver	before	4	3	2	8	70.2	75	12
B1	Dominant	None	Retrieve	Deliver	before	4	3	3	1	197.238	75	13
B1	Dominant	None	Retrieve	Deliver	before	4	3	3	2	59.425	75	13
B1	Dominant	None	Retrieve	Deliver	before	4	3	3	3	69.5	75	13
B1	Dominant	None	Retrieve	Deliver	before	4	3	3	4	57.5	75	13
B1	Dominant	None	Retrieve	Deliver	before	4	3	3	5	56.675	75	13
B1	Dominant	None	Retrieve	Deliver	before	4	3	3	6	65.75	75	13
B1	Dominant	None	Retrieve	Deliver	before	4	3	3	7	122.25	75	13
B1	Dominant	None	Retrieve	Deliver	before	4	3	3	8	352.998	75	13
B1	Dominant	None	Retrieve	Deliver	before	4	3	4	1	53.525	75	14
B1	Dominant	None	Retrieve	Deliver	before	4	3	4	2	50.5	75	14
B1	Dominant	None	Retrieve	Deliver	before	4	3	4	3	20.275	75	14
B1	Dominant	None	Retrieve	Deliver	before	4	3	4	4	76.025	75	14
B1	Dominant	None	Retrieve	Deliver	before	4	3	4	5	56	75	14
B1	Dominant	None	Retrieve	Deliver	before	4	3	4	6	95.5	75	14
B1	Dominant	None	Retrieve	Deliver	before	4	3	4	7	77.725	75	14
B1	Dominant	None	Retrieve	Deliver	before	4	3	4	8	379.073	75	14
B1	Dominant	None	Retrieve	Deliver	before	4	3	5	1	51.275	75	15
B1	Dominant	None	Retrieve	Deliver	before	4	3	5	2	130.9	75	15
B1	Dominant	None	Retrieve	Deliver	before	4	3	5	3	93.225	75	15
B1	Dominant	None	Retrieve	Deliver	before	4	3	5	4	65.25	75	15
B1	Dominant	None	Retrieve	Deliver	before	4	3	5	5	47.45	75	15
B1	Dominant	None	Retrieve	Deliver	before	4	3	5	6	63.475	75	15
B1	Dominant	None	Retrieve	Deliver	before	4	3	5	7	77.775	75	15
B1	Dominant	None	Retrieve	Deliver	before	4	3	5	8	14.25	75	15
B1	Dominant	None	Retrieve	Deliver	before	4	4	1	1	63.4	75	16
B1	Dominant	None	Retrieve	Deliver	before	4	4	1	2	97	75	16
B1	Dominant	None	Retrieve	Deliver	before	4	4	1	3	52.8	75	16
B1	Dominant	None	Retrieve	Deliver	before	4	4	1	4	130	75	16
B1	Dominant	None	Retrieve	Deliver	before	4	4	1	5	40.725	75	16
B1	Dominant	None	Retrieve	Deliver	before	4	4	1	6	40.975	75	16
B1	Dominant	None	Retrieve	Deliver	before	4	4	1	7	78.8	75	16
B1	Dominant	None	Retrieve	Deliver	before	4	4	1	8	91.625	75	16
B1	Dominant	None	Retrieve	Deliver	before	4	4	2	1	70.6	75	17
B1	Dominant	None	Retrieve	Deliver	before	4	4	2	2	40.25	75	17
B1	Dominant	None	Retrieve	Deliver	before	4	4	2	3	42.25	75	17
B1	Dominant	None	Retrieve	Deliver	before	4	4	2	4	17.05	75	17
B1	Dominant	None	Retrieve	Deliver	before	4	4	2	5	36.45	75	17
B1	Dominant	None	Retrieve	Deliver	before	4	4	2	6	54	75	17
B1	Dominant	None	Retrieve	Deliver	before	4	4	2	7	50.725	75	17
B1	Dominant	None	Retrieve	Deliver	before	4	4	2	8	175.45	75	17
B1	Dominant	None	Retrieve	Deliver	before	4	4	3	1	214.98	75	18
B1	Dominant	None	Retrieve	Deliver	before	4	4	3	2	167.995	75	18
B1	Dominant	None	Retrieve	Deliver	before	4	4	3	3	149.38	75	18
B1	Dominant	None	Retrieve	Deliver	before	4	4	3	4	222.985	75	18
B1	Dominant	None	Retrieve	Deliver	before	4	4	3	5	190.403	75	18
B1	Dominant	None	Retrieve	Deliver	before	4	4	3	6	211.512	75	18
B1	Dominant	None	Retrieve	Deliver	before	4	4	3	7	135.26	75	18
B1	Dominant	None	Retrieve	Deliver	before	4	4	3	8	74.55	75	18
B1	Dominant	None	Retrieve	Deliver	before	4	4	4	1	54.05	75	19
B1	Dominant	None	Retrieve	Deliver	before	4	4	4	2	57.7	75	19
B1	Dominant	None	Retrieve	Deliver	before	4	4	4	3	103.55	75	19
B1	Dominant	None	Retrieve	Deliver	before	4	4	4	4	342.998	75	19
B1	Dominant	None	Retrieve	Deliver	before	4	4	4	5	320.135	75	19
B1	Dominant	None	Retrieve	Deliver	before	4	4	4	6	38.225	75	19
B1	Dominant	None	Retrieve	Deliver	before	4	4	4	7	101	75	19
B1	Dominant	None	Retrieve	Deliver	before	4	4	4	8	55.45	75	19
B1	Dominant	None	Retrieve	Deliver	before	4	4	5	1	47.525	75	20
B1	Dominant	None	Retrieve	Deliver	before	4	4	5	2	58.525	75	20
B1	Dominant	None	Retrieve	Deliver	before	4	4	5	3	178.725	75	20
B1	Dominant	None	Retrieve	Deliver	before	4	4	5	4	5.75	75	20
B1	Dominant	None	Retrieve	Deliver	before	4	4	5	5	79.5	75	20
B1	Dominant	None	Retrieve	Deliver	before	4	4	5	6	56.25	75	20
B1	Dominant	None	Retrieve	Deliver	before	4	4	5	7	39.725	75	20
B1	Dominant	None	Retrieve	Deliver	before	4	4	5	8	89.825	75	20
B1	Dominant	None	Retrieve	Deliver	before	5	1	1	1	55.875	75	1
B1	Dominant	None	Retrieve	Deliver	before	5	1	1	2	30.275	75	1
B1	Dominant	None	Retrieve	Deliver	before	5	1	1	3	56.575	75	1
B1	Dominant	None	Retrieve	Deliver	before	5	1	1	4	68.975	75	1
B1	Dominant	None	Retrieve	Deliver	before	5	1	1	5	50.975	75	1
B1	Dominant	None	Retrieve	Deliver	before	5	1	1	6	73.5	75	1
B1	Dominant	None	Retrieve	Deliver	before	5	1	1	7	26	75	1
B1	Dominant	None	Retrieve	Deliver	before	5	1	1	8	62.225	75	1
B1	Dominant	None	Retrieve	Deliver	before	5	1	2	1	72.275	75	2
B1	Dominant	None	Retrieve	Deliver	before	5	1	2	2	20.75	75	2
B1	Dominant	None	Retrieve	Deliver	before	5	1	2	3	31.25	75	2
B1	Dominant	None	Retrieve	Deliver	before	5	1	2	4	71.25	75	2
B1	Dominant	None	Retrieve	Deliver	before	5	1	2	5	73.95	75	2
B1	Dominant	None	Retrieve	Deliver	before	5	1	2	6	57.775	75	2
B1	Dominant	None	Retrieve	Deliver	before	5	1	2	7	123.748	75	2
B1	Dominant	None	Retrieve	Deliver	before	5	1	2	8	39.475	75	2
B1	Dominant	None	Retrieve	Deliver	before	5	1	3	1	77.25	75	3
B1	Dominant	None	Retrieve	Deliver	before	5	1	3	2	70.25	75	3
B1	Dominant	None	Retrieve	Deliver	before	5	1	3	3	39.5	75	3
B1	Dominant	None	Retrieve	Deliver	before	5	1	3	4	9.275	75	3
B1	Dominant	None	Retrieve	Deliver	before	5	1	3	5	29.725	75	3
B1	Dominant	None	Retrieve	Deliver	before	5	1	3	6	58.75	75	3
B1	Dominant	None	Retrieve	Deliver	before	5	1	3	7	14.5	75	3
B1	Dominant	None	Retrieve	Deliver	before	5	1	3	8	382.998	75	3
B1	Dominant	None	Retrieve	Deliver	before	5	1	4	1	15.5	75	4
B1	Dominant	None	Retrieve	Deliver	before	5	1	4	2	46.475	75	4
B1	Dominant	None	Retrieve	Deliver	before	5	1	4	3	78.475	75	4
B1	Dominant	None	Retrieve	Deliver	before	5	1	4	4	55.525	75	4
B1	Dominant	None	Retrieve	Deliver	before	5	1	4	5	58.475	75	4
B1	Dominant	None	Retrieve	Deliver	before	5	1	4	6	59.1	75	4
B1	Dominant	None	Retrieve	Deliver	before	5	1	4	7	41	75	4
B1	Dominant	None	Retrieve	Deliver	before	5	1	4	8	46.25	75	4
B1	Dominant	None	Retrieve	Deliver	before	5	1	5	1	59.1	75	5
B1	Dominant	None	Retrieve	Deliver	before	5	1	5	2	88.825	75	5
B1	Dominant	None	Retrieve	Deliver	before	5	1	5	3	65.975	75	5
B1	Dominant	None	Retrieve	Deliver	before	5	1	5	4	21.25	75	5
B1	Dominant	None	Retrieve	Deliver	before	5	1	5	5	53.675	75	5
B1	Dominant	None	Retrieve	Deliver	before	5	1	5	6	38	75	5
B1	Dominant	None	Retrieve	Deliver	before	5	1	5	7	124.75	75	5
B1	Dominant	None	Retrieve	Deliver	before	5	1	5	8	362.173	75	5
B1	Dominant	None	Retrieve	Deliver	before	5	2	1	1	81.275	75	6
B1	Dominant	None	Retrieve	Deliver	before	5	2	1	2	62.275	75	6
B1	Dominant	None	Retrieve	Deliver	before	5	2	1	3	54.5	75	6
B1	Dominant	None	Retrieve	Deliver	before	5	2	1	4	337.998	75	6
B1	Dominant	None	Retrieve	Deliver	before	5	2	1	5	30	75	6
B1	Dominant	None	Retrieve	Deliver	before	5	2	1	6	6.75	75	6
B1	Dominant	None	Retrieve	Deliver	before	5	2	1	7	19.225	75	6
B1	Dominant	None	Retrieve	Deliver	before	5	2	1	8	48.5	75	6
B1	Dominant	None	Retrieve	Deliver	before	5	2	2	1	48.25	75	7
B1	Dominant	None	Retrieve	Deliver	before	5	2	2	2	38.5	75	7
B1	Dominant	None	Retrieve	Deliver	before	5	2	2	3	50.45	75	7
B1	Dominant	None	Retrieve	Deliver	before	5	2	2	4	58.25	75	7
B1	Dominant	None	Retrieve	Deliver	before	5	2	2	5	31.825	75	7
B1	Dominant	None	Retrieve	Deliver	before	5	2	2	6	53.5	75	7
B1	Dominant	None	Retrieve	Deliver	before	5	2	2	7	5.275	75	7
B1	Dominant	None	Retrieve	Deliver	before	5	2	2	8	44.025	75	7
B1	Dominant	None	Retrieve	Deliver	before	5	2	3	1	52.75	75	8
B1	Dominant	None	Retrieve	Deliver	before	5	2	3	2	64.9	75	8
B1	Dominant	None	Retrieve	Deliver	before	5	2	3	3	52.5	75	8
B1	Dominant	None	Retrieve	Deliver	before	5	2	3	4	0.5	75	8
B1	Dominant	None	Retrieve	Deliver	before	5	2	3	5	111.375	75	8
B1	Dominant	None	Retrieve	Deliver	before	5	2	3	6	141.255	75	8
B1	Dominant	None	Retrieve	Deliver	before	5	2	3	7	127.04	75	8
B1	Dominant	None	Retrieve	Deliver	before	5	2	3	8	149.735	75	8
B1	Dominant	None	Retrieve	Deliver	before	5	2	4	1	177.755	75	9
B1	Dominant	None	Retrieve	Deliver	before	5	2	4	2	121.743	75	9
B1	Dominant	None	Retrieve	Deliver	before	5	2	4	3	149.232	75	9
B1	Dominant	None	Retrieve	Deliver	before	5	2	4	4	17.2	75	9
B1	Dominant	None	Retrieve	Deliver	before	5	2	4	5	40.25	75	9
B1	Dominant	None	Retrieve	Deliver	before	5	2	4	6	17.825	75	9
B1	Dominant	None	Retrieve	Deliver	before	5	2	4	7	372.952	75	9
B1	Dominant	None	Retrieve	Deliver	before	5	2	4	8	55.25	75	9
B1	Dominant	None	Retrieve	Deliver	before	5	2	5	1	22.5	75	10
B1	Dominant	None	Retrieve	Deliver	before	5	2	5	2	104.225	75	10
B1	Dominant	None	Retrieve	Deliver	before	5	2	5	3	115.933	75	10
B1	Dominant	None	Retrieve	Deliver	before	5	2	5	4	144.755	75	10
B1	Dominant	None	Retrieve	Deliver	before	5	2	5	5	95	75	10
B1	Dominant	None	Retrieve	Deliver	before	5	2	5	6	42.775	75	10
B1	Dominant	None	Retrieve	Deliver	before	5	2	5	7	139.722	75	10
B1	Dominant	None	Retrieve	Deliver	before	5	2	5	8	63.725	75	10
B1	Dominant	None	Retrieve	Deliver	before	5	3	1	1	38.5	75	11
B1	Dominant	None	Retrieve	Deliver	before	5	3	1	2	17.7	75	11
B1	Dominant	None	Retrieve	Deliver	before	5	3	1	3	12.5	75	11
B1	Dominant	None	Retrieve	Deliver	before	5	3	1	4	361.448	75	11
B1	Dominant	None	Retrieve	Deliver	before	5	3	1	5	61.725	75	11
B1	Dominant	None	Retrieve	Deliver	before	5	3	1	6	51	75	11
B1	Dominant	None	Retrieve	Deliver	before	5	3	1	7	74.8	75	11
B1	Dominant	None	Retrieve	Deliver	before	5	3	1	8	19.35	75	11
B1	Dominant	None	Retrieve	Deliver	before	5	3	2	1	10.175	75	12
B1	Dominant	None	Retrieve	Deliver	before	5	3	2	2	4.5	75	12
B1	Dominant	None	Retrieve	Deliver	before	5	3	2	3	41.775	75	12
B1	Dominant	None	Retrieve	Deliver	before	5	3	2	4	40.575	75	12
B1	Dominant	None	Retrieve	Deliver	before	5	3	2	5	27.45	75	12
B1	Dominant	None	Retrieve	Deliver	before	5	3	2	6	48.8	75	12
B1	Dominant	None	Retrieve	Deliver	before	5	3	2	7	55.975	75	12
B1	Dominant	None	Retrieve	Deliver	before	5	3	2	8	18.225	75	12
B1	Dominant	None	Retrieve	Deliver	before	5	3	3	1	28.475	75	13
B1	Dominant	None	Retrieve	Deliver	before	5	3	3	2	2.975	75	13
B1	Dominant	None	Retrieve	Deliver	before	5	3	3	3	14.75	75	13
B1	Dominant	None	Retrieve	Deliver	before	5	3	3	4	6.25	75	13
B1	Dominant	None	Retrieve	Deliver	before	5	3	3	5	52.6	75	13
B1	Dominant	None	Retrieve	Deliver	before	5	3	3	6	33	75	13
B1	Dominant	None	Retrieve	Deliver	before	5	3	3	7	17.75	75	13
B1	Dominant	None	Retrieve	Deliver	before	5	3	3	8	41.5	75	13
B1	Dominant	None	Retrieve	Deliver	before	5	3	4	1	44.275	75	14
B1	Dominant	None	Retrieve	Deliver	before	5	3	4	2	24.575	75	14
B1	Dominant	None	Retrieve	Deliver	before	5	3	4	3	20.25	75	14
B1	Dominant	None	Retrieve	Deliver	before	5	3	4	4	29.675	75	14
B1	Dominant	None	Retrieve	Deliver	before	5	3	4	5	88.75	75	14
B1	Dominant	None	Retrieve	Deliver	before	5	3	4	6	15.575	75	14
B1	Dominant	None	Retrieve	Deliver	before	5	3	4	7	42.7	75	14
B1	Dominant	None	Retrieve	Deliver	before	5	3	4	8	60.675	75	14
B1	Dominant	None	Retrieve	Deliver	before	5	3	5	1	78.675	75	15
B1	Dominant	None	Retrieve	Deliver	before	5	3	5	2	31.75	75	15
B1	Dominant	None	Retrieve	Deliver	before	5	3	5	3	53.75	75	15
B1	Dominant	None	Retrieve	Deliver	before	5	3	5	4	15.225	75	15
B1	Dominant	None	Retrieve	Deliver	before	5	3	5	5	55.5	75	15
B1	Dominant	None	Retrieve	Deliver	before	5	3	5	6	54.3	75	15
B1	Dominant	None	Retrieve	Deliver	before	5	3	5	7	45.525	75	15
B1	Dominant	None	Retrieve	Deliver	before	5	3	5	8	33.775	75	15
B1	Dominant	None	Retrieve	Deliver	before	5	4	1	1	53.975	75	16
B1	Dominant	None	Retrieve	Deliver	before	5	4	1	2	44.325	75	16
B1	Dominant	None	Retrieve	Deliver	before	5	4	1	3	3.5	75	16
B1	Dominant	None	Retrieve	Deliver	before	5	4	1	4	35.475	75	16
B1	Dominant	None	Retrieve	Deliver	before	5	4	1	5	46.75	75	16
B1	Dominant	None	Retrieve	Deliver	before	5	4	1	6	129.275	75	16
B1	Dominant	None	Retrieve	Deliver	before	5	4	1	7	57.25	75	16
B1	Dominant	None	Retrieve	Deliver	before	5	4	1	8	65.75	75	16
B1	Dominant	None	Retrieve	Deliver	before	5	4	2	1	53.525	75	17
B1	Dominant	None	Retrieve	Deliver	before	5	4	2	2	178.972	75	17
B1	Dominant	None	Retrieve	Deliver	before	5	4	2	3	58.475	75	17
B1	Dominant	None	Retrieve	Deliver	before	5	4	2	4	34.475	75	17
B1	Dominant	None	Retrieve	Deliver	before	5	4	2	5	31.85	75	17
B1	Dominant	None	Retrieve	Deliver	before	5	4	2	6	28.975	75	17
B1	Dominant	None	Retrieve	Deliver	before	5	4	2	7	52.75	75	17
B1	Dominant	None	Retrieve	Deliver	before	5	4	2	8	25.65	75	17
B1	Dominant	None	Retrieve	Deliver	before	5	4	3	1	69	75	18
B1	Dominant	None	Retrieve	Deliver	before	5	4	3	2	75.75	75	18
B1	Dominant	None	Retrieve	Deliver	before	5	4	3	3	36.5	75	18
B1	Dominant	None	Retrieve	Deliver	before	5	4	3	4	61.75	75	18
B1	Dominant	None	Retrieve	Deliver	before	5	4	3	5	45.1	75	18
B1	Dominant	None	Retrieve	Deliver	before	5	4	3	6	47.925	75	18
B1	Dominant	None	Retrieve	Deliver	before	5	4	3	7	68.5	75	18
B1	Dominant	None	Retrieve	Deliver	before	5	4	3	8	65.975	75	18
B1	Dominant	None	Retrieve	Deliver	before	5	4	4	1	23.225	75	19
B1	Dominant	None	Retrieve	Deliver	before	5	4	4	2	14.2	75	19
B1	Dominant	None	Retrieve	Deliver	before	5	4	4	3	42	75	19
B1	Dominant	None	Retrieve	Deliver	before	5	4	4	4	1.725	75	19
B1	Dominant	None	Retrieve	Deliver	before	5	4	4	5	77.15	75	19
B1	Dominant	None	Retrieve	Deliver	before	5	4	4	6	44.225	75	19
B1	Dominant	None	Retrieve	Deliver	before	5	4	4	7	55.65	75	19
B1	Dominant	None	Retrieve	Deliver	before	5	4	4	8	53.325	75	19
B1	Dominant	None	Retrieve	Deliver	before	5	4	5	1	16.925	75	20
B1	Dominant	None	Retrieve	Deliver	before	5	4	5	2	10.5	75	20
B1	Dominant	None	Retrieve	Deliver	before	5	4	5	3	54.375	75	20
B1	Dominant	None	Retrieve	Deliver	before	5	4	5	4	38.225	75	20
B1	Dominant	None	Retrieve	Deliver	before	5	4	5	5	28.25	75	20
B1	Dominant	None	Retrieve	Deliver	before	5	4	5	6	68.25	75	20
B1	Dominant	None	Retrieve	Deliver	before	5	4	5	7	40.525	75	20
B1	Dominant	None	Retrieve	Deliver	before	5	4	5	8	31.275	75	20
B1	Dominant	None	Retrieve	Deliver	before	6	1	1	1	99.275	75	1
B1	Dominant	None	Retrieve	Deliver	before	6	1	1	2	99.5125	75	1
B1	Dominant	None	Retrieve	Deliver	before	6	1	1	3	7	75	1
B1	Dominant	None	Retrieve	Deliver	before	6	1	1	4	129.002	75	1
B1	Dominant	None	Retrieve	Deliver	before	6	1	1	5	116.278	75	1
B1	Dominant	None	Retrieve	Deliver	before	6	1	1	6	24.5	75	1
B1	Dominant	None	Retrieve	Deliver	before	6	1	1	7	108.025	75	1
B1	Dominant	None	Retrieve	Deliver	before	6	1	1	8	99.25	75	1
B1	Dominant	None	Retrieve	Deliver	before	6	1	2	1	69.225	75	2
B1	Dominant	None	Retrieve	Deliver	before	6	1	2	2	22.4	75	2
B1	Dominant	None	Retrieve	Deliver	before	6	1	2	3	106.653	75	2
B1	Dominant	None	Retrieve	Deliver	before	6	1	2	4	115.495	75	2
B1	Dominant	None	Retrieve	Deliver	before	6	1	2	5	88	75	2
B1	Dominant	None	Retrieve	Deliver	before	6	1	2	6	135.725	75	2
B1	Dominant	None	Retrieve	Deliver	before	6	1	2	7	11.525	75	2
B1	Dominant	None	Retrieve	Deliver	before	6	1	2	8	91.425	75	2
B1	Dominant	None	Retrieve	Deliver	before	6	1	3	1	50.775	75	3
B1	Dominant	None	Retrieve	Deliver	before	6	1	3	2	95	75	3
B1	Dominant	None	Retrieve	Deliver	before	6	1	3	3	95	75	3
B1	Dominant	None	Retrieve	Deliver	before	6	1	3	4	48.7	75	3
B1	Dominant	None	Retrieve	Deliver	before	6	1	3	5	75.525	75	3
B1	Dominant	None	Retrieve	Deliver	before	6	1	3	6	102.5	75	3
B1	Dominant	None	Retrieve	Deliver	before	6	1	3	7	158.75	75	3
B1	Dominant	None	Retrieve	Deliver	before	6	1	3	8	84.525	75	3
B1	Dominant	None	Retrieve	Deliver	before	6	1	4	1	73.25	75	4
B1	Dominant	None	Retrieve	Deliver	before	6	1	4	2	79.225	75	4
B1	Dominant	None	Retrieve	Deliver	before	6	1	4	3	60.71	75	4
B1	Dominant	None	Retrieve	Deliver	before	6	1	4	4	72.75	75	4
B1	Dominant	None	Retrieve	Deliver	before	6	1	4	5	89.2875	75	4
B1	Dominant	None	Retrieve	Deliver	before	6	1	4	6	90.925	75	4
B1	Dominant	None	Retrieve	Deliver	before	6	1	4	7	89.25	75	4
B1	Dominant	None	Retrieve	Deliver	before	6	1	4	8	109.275	75	4
B1	Dominant	None	Retrieve	Deliver	before	6	1	5	1	3.025	75	5
B1	Dominant	None	Retrieve	Deliver	before	6	1	5	2	93.25	75	5
B1	Dominant	None	Retrieve	Deliver	before	6	1	5	3	83.75	75	5
B1	Dominant	None	Retrieve	Deliver	before	6	1	5	4	113.743	75	5
B1	Dominant	None	Retrieve	Deliver	before	6	1	5	5	33.475	75	5
B1	Dominant	None	Retrieve	Deliver	before	6	1	5	6	147.71	75	5
B1	Dominant	None	Retrieve	Deliver	before	6	1	5	7	49.625	75	5
B1	Dominant	None	Retrieve	Deliver	before	6	1	5	8	84.625	75	5
B1	Dominant	None	Retrieve	Deliver	before	6	2	1	1	82.8	75	6
B1	Dominant	None	Retrieve	Deliver	before	6	2	1	2	68	75	6
B1	Dominant	None	Retrieve	Deliver	before	6	2	1	3	73.2575	75	6
B1	Dominant	None	Retrieve	Deliver	before	6	2	1	4	3.475	75	6
B1	Dominant	None	Retrieve	Deliver	before	6	2	1	5	21.225	75	6
B1	Dominant	None	Retrieve	Deliver	before	6	2	1	6	27.525	75	6
B1	Dominant	None	Retrieve	Deliver	before	6	2	1	7	83.525	75	6
B1	Dominant	None	Retrieve	Deliver	before	6	2	1	8	60.9	75	6
B1	Dominant	None	Retrieve	Deliver	before	6	2	2	1	70.25	75	7
B1	Dominant	None	Retrieve	Deliver	before	6	2	2	2	102.305	75	7
B1	Dominant	None	Retrieve	Deliver	before	6	2	2	3	73.7475	75	7
B1	Dominant	None	Retrieve	Deliver	before	6	2	2	4	83.705	75	7
B1	Dominant	None	Retrieve	Deliver	before	6	2	2	5	60.445	75	7
B1	Dominant	None	Retrieve	Deliver	before	6	2	2	6	86.35	75	7
B1	Dominant	None	Retrieve	Deliver	before	6	2	2	7	88.25	75	7
B1	Dominant	None	Retrieve	Deliver	before	6	2	2	8	97.1	75	7
B1	Dominant	None	Retrieve	Deliver	before	6	2	3	1	98.775	75	8
B1	Dominant	None	Retrieve	Deliver	before	6	2	3	2	80.55	75	8
B1	Dominant	None	Retrieve	Deliver	before	6	2	3	3	79.7	75	8
B1	Dominant	None	Retrieve	Deliver	before	6	2	3	4	111.01	75	8
B1	Dominant	None	Retrieve	Deliver	before	6	2	3	5	97.785	75	8
B1	Dominant	None	Retrieve	Deliver	before	6	2	3	6	11.225	75	8
B1	Dominant	None	Retrieve	Deliver	before	6	2	3	7	75.975	75	8
B1	Dominant	None	Retrieve	Deliver	before	6	2	3	8	144.25	75	8
B1	Dominant	None	Retrieve	Deliver	before	6	2	4	1	80.825	75	9
B1	Dominant	None	Retrieve	Deliver	before	6	2	4	2	88.775	75	9
B1	Dominant	None	Retrieve	Deliver	before	6	2	4	3	87.225	75	9
B1	Dominant	None	Retrieve	Deliver	before	6	2	4	4	96.26	75	9
B1	Dominant	None	Retrieve	Deliver	before	6	2	4	5	74.4925	75	9
B1	Dominant	None	Retrieve	Deliver	before	6	2	4	6	80	75	9
B1	Dominant	None	Retrieve	Deliver	before	6	2	4	7	146.55	75	9
B1	Dominant	None	Retrieve	Deliver	before	6	2	4	8	69.525	75	9
B1	Dominant	None	Retrieve	Deliver	before	6	2	5	1	74.05	75	10
B1	Dominant	None	Retrieve	Deliver	before	6	2	5	2	86.325	75	10
B1	Dominant	None	Retrieve	Deliver	before	6	2	5	3	113.975	75	10
B1	Dominant	None	Retrieve	Deliver	before	6	2	5	4	91.2	75	10
B1	Dominant	None	Retrieve	Deliver	before	6	2	5	5	25.75	75	10
B1	Dominant	None	Retrieve	Deliver	before	6	2	5	6	17.75	75	10
B1	Dominant	None	Retrieve	Deliver	before	6	2	5	7	58.175	75	10
B1	Dominant	None	Retrieve	Deliver	before	6	2	5	8	70.9	75	10
B1	Dominant	None	Retrieve	Deliver	before	6	3	1	1	66.025	75	11
B1	Dominant	None	Retrieve	Deliver	before	6	3	1	2	101.8	75	11
B1	Dominant	None	Retrieve	Deliver	before	6	3	1	3	82.2575	75	11
B1	Dominant	None	Retrieve	Deliver	before	6	3	1	4	80.01	75	11
B1	Dominant	None	Retrieve	Deliver	before	6	3	1	5	87.48	75	11
B1	Dominant	None	Retrieve	Deliver	before	6	3	1	6	91.4825	75	11
B1	Dominant	None	Retrieve	Deliver	before	6	3	1	7	91.575	75	11
B1	Dominant	None	Retrieve	Deliver	before	6	3	1	8	85	75	11
B1	Dominant	None	Retrieve	Deliver	before	6	3	2	1	85.3	75	12
B1	Dominant	None	Retrieve	Deliver	before	6	3	2	2	87.475	75	12
B1	Dominant	None	Retrieve	Deliver	before	6	3	2	3	74.225	75	12
B1	Dominant	None	Retrieve	Deliver	before	6	3	2	4	106.278	75	12
B1	Dominant	None	Retrieve	Deliver	before	6	3	2	5	69.17	75	12
B1	Dominant	None	Retrieve	Deliver	before	6	3	2	6	141.495	75	12
B1	Dominant	None	Retrieve	Deliver	before	6	3	2	7	101.5	75	12
B1	Dominant	None	Retrieve	Deliver	before	6	3	2	8	94.95	75	12
B1	Dominant	None	Retrieve	Deliver	before	6	3	3	1	82	75	13
B1	Dominant	None	Retrieve	Deliver	before	6	3	3	2	83.125	75	13
B1	Dominant	None	Retrieve	Deliver	before	6	3	3	3	67.5	75	13
B1	Dominant	None	Retrieve	Deliver	before	6	3	3	4	78.885	75	13
B1	Dominant	None	Retrieve	Deliver	before	6	3	3	5	95.45	75	13
B1	Dominant	None	Retrieve	Deliver	before	6	3	3	6	47.2	75	13
B1	Dominant	None	Retrieve	Deliver	before	6	3	3	7	111.9	75	13
B1	Dominant	None	Retrieve	Deliver	before	6	3	3	8	106.225	75	13
B1	Dominant	None	Retrieve	Deliver	before	6	3	4	1	106.5	75	14
B1	Dominant	None	Retrieve	Deliver	before	6	3	4	2	116.228	75	14
B1	Dominant	None	Retrieve	Deliver	before	6	3	4	3	58.2	75	14
B1	Dominant	None	Retrieve	Deliver	before	6	3	4	4	14.225	75	14
B1	Dominant	None	Retrieve	Deliver	before	6	3	4	5	8.75	75	14
B1	Dominant	None	Retrieve	Deliver	before	6	3	4	6	97.2175	75	14
B1	Dominant	None	Retrieve	Deliver	before	6	3	4	7	89.25	75	14
B1	Dominant	None	Retrieve	Deliver	before	6	3	4	8	98.475	75	14
B1	Dominant	None	Retrieve	Deliver	before	6	3	5	1	92.75	75	15
B1	Dominant	None	Retrieve	Deliver	before	6	3	5	2	72.75	75	15
B1	Dominant	None	Retrieve	Deliver	before	6	3	5	3	67.4975	75	15
B1	Dominant	None	Retrieve	Deliver	before	6	3	5	4	91.995	75	15
B1	Dominant	None	Retrieve	Deliver	before	6	3	5	5	41.675	75	15
B1	Dominant	None	Retrieve	Deliver	before	6	3	5	6	99.45	75	15
B1	Dominant	None	Retrieve	Deliver	before	6	3	5	7	92	75	15
B1	Dominant	None	Retrieve	Deliver	before	6	3	5	8	69.85	75	15
B1	Dominant	None	Retrieve	Deliver	before	6	4	1	1	96.85	75	16
B1	Dominant	None	Retrieve	Deliver	before	6	4	1	2	68	75	16
B1	Dominant	None	Retrieve	Deliver	before	6	4	1	3	123.705	75	16
B1	Dominant	None	Retrieve	Deliver	before	6	4	1	4	83.75	75	16
B1	Dominant	None	Retrieve	Deliver	before	6	4	1	5	131.502	75	16
B1	Dominant	None	Retrieve	Deliver	before	6	4	1	6	97.75	75	16
B1	Dominant	None	Retrieve	Deliver	before	6	4	1	7	62.55	75	16
B1	Dominant	None	Retrieve	Deliver	before	6	4	1	8	67.275	75	16
B1	Dominant	None	Retrieve	Deliver	before	6	4	2	1	65.925	75	17
B1	Dominant	None	Retrieve	Deliver	before	6	4	2	2	93	75	17
B1	Dominant	None	Retrieve	Deliver	before	6	4	2	3	105.475	75	17
B1	Dominant	None	Retrieve	Deliver	before	6	4	2	4	78.6975	75	17
B1	Dominant	None	Retrieve	Deliver	before	6	4	2	5	93.025	75	17
B1	Dominant	None	Retrieve	Deliver	before	6	4	2	6	67.25	75	17
B1	Dominant	None	Retrieve	Deliver	before	6	4	2	7	134.25	75	17
B1	Dominant	None	Retrieve	Deliver	before	6	4	2	8	159.8	75	17
B1	Dominant	None	Retrieve	Deliver	before	6	4	3	1	89.75	75	18
B1	Dominant	None	Retrieve	Deliver	before	6	4	3	2	112.5	75	18
B1	Dominant	None	Retrieve	Deliver	before	6	4	3	3	96.5025	75	18
B1	Dominant	None	Retrieve	Deliver	before	6	4	3	4	87.755	75	18
B1	Dominant	None	Retrieve	Deliver	before	6	4	3	5	75.7575	75	18
B1	Dominant	None	Retrieve	Deliver	before	6	4	3	6	50.75	75	18
B1	Dominant	None	Retrieve	Deliver	before	6	4	3	7	107.75	75	18
B1	Dominant	None	Retrieve	Deliver	before	6	4	3	8	141.475	75	18
B1	Dominant	None	Retrieve	Deliver	before	6	4	4	1	103.825	75	19
B1	Dominant	None	Retrieve	Deliver	before	6	4	4	2	110	75	19
B1	Dominant	None	Retrieve	Deliver	before	6	4	4	3	69.225	75	19
B1	Dominant	None	Retrieve	Deliver	before	6	4	4	4	99.7625	75	19
B1	Dominant	None	Retrieve	Deliver	before	6	4	4	5	42.325	75	19
B1	Dominant	None	Retrieve	Deliver	before	6	4	4	6	89.7	75	19
B1	Dominant	None	Retrieve	Deliver	before	6	4	4	7	99	75	19
B1	Dominant	None	Retrieve	Deliver	before	6	4	4	8	104.8	75	19
B1	Dominant	None	Retrieve	Deliver	before	6	4	5	1	85.975	75	20
B1	Dominant	None	Retrieve	Deliver	before	6	4	5	2	82.775	75	20
B1	Dominant	None	Retrieve	Deliver	before	6	4	5	3	89.435	75	20
B1	Dominant	None	Retrieve	Deliver	before	6	4	5	4	104.755	75	20
B1	Dominant	None	Retrieve	Deliver	before	6	4	5	5	77.51	75	20
B1	Dominant	None	Retrieve	Deliver	before	6	4	5	6	94.8	75	20
B1	Dominant	None	Retrieve	Deliver	before	6	4	5	7	144.2	75	20
B1	Dominant	None	Retrieve	Deliver	before	6	4	5	8	53.25	75	20
B1	Dominant	None	Retrieve	Deliver	before	1	1	1	1	74.525	50	1
B1	Dominant	None	Retrieve	Deliver	before	1	1	1	2	112.525	50	1
B1	Dominant	None	Retrieve	Deliver	before	1	1	1	3	105.2	50	1
B1	Dominant	None	Retrieve	Deliver	before	1	1	1	4	78.75	50	1
B1	Dominant	None	Retrieve	Deliver	before	1	1	1	5	92.25	50	1
B1	Dominant	None	Retrieve	Deliver	before	1	1	1	6	212.78	50	1
B1	Dominant	None	Retrieve	Deliver	before	1	1	1	7	338.998	50	1
B1	Dominant	None	Retrieve	Deliver	before	1	1	1	8	38.225	50	1
B1	Dominant	None	Retrieve	Deliver	before	1	1	2	1	102.575	50	2
B1	Dominant	None	Retrieve	Deliver	before	1	1	2	2	66	50	2
B1	Dominant	None	Retrieve	Deliver	before	1	1	2	3	317.448	50	2
B1	Dominant	None	Retrieve	Deliver	before	1	1	2	4	346.948	50	2
B1	Dominant	None	Retrieve	Deliver	before	1	1	2	5	330.061	50	2
B1	Dominant	None	Retrieve	Deliver	before	1	1	2	6	0.725	50	2
B1	Dominant	None	Retrieve	Deliver	before	1	1	2	7	114.175	50	2
B1	Dominant	None	Retrieve	Deliver	before	1	1	2	8	333.998	50	2
B1	Dominant	None	Retrieve	Deliver	before	1	1	3	1	60.5	50	3
B1	Dominant	None	Retrieve	Deliver	before	1	1	3	2	327.973	50	3
B1	Dominant	None	Retrieve	Deliver	before	1	1	3	3	316.033	50	3
B1	Dominant	None	Retrieve	Deliver	before	1	1	3	4	21.675	50	3
B1	Dominant	None	Retrieve	Deliver	before	1	1	3	5	379.998	50	3
B1	Dominant	None	Retrieve	Deliver	before	1	1	3	6	295.998	50	3
B1	Dominant	None	Retrieve	Deliver	before	1	1	3	7	145.975	50	3
B1	Dominant	None	Retrieve	Deliver	before	1	1	3	8	93.075	50	3
B1	Dominant	None	Retrieve	Deliver	before	1	1	4	1	121	50	4
B1	Dominant	None	Retrieve	Deliver	before	1	1	4	2	320.998	50	4
B1	Dominant	None	Retrieve	Deliver	before	1	1	4	3	150.5	50	4
B1	Dominant	None	Retrieve	Deliver	before	1	1	4	4	36.075	50	4
B1	Dominant	None	Retrieve	Deliver	before	1	1	4	5	374.248	50	4
B1	Dominant	None	Retrieve	Deliver	before	1	1	4	6	100.75	50	4
B1	Dominant	None	Retrieve	Deliver	before	1	1	4	7	303.073	50	4
B1	Dominant	None	Retrieve	Deliver	before	1	1	4	8	62.975	50	4
B1	Dominant	None	Retrieve	Deliver	before	1	1	5	1	83.25	50	5
B1	Dominant	None	Retrieve	Deliver	before	1	1	5	2	114.25	50	5
B1	Dominant	None	Retrieve	Deliver	before	1	1	5	3	27.5	50	5
B1	Dominant	None	Retrieve	Deliver	before	1	1	5	4	35.75	50	5
B1	Dominant	None	Retrieve	Deliver	before	1	1	5	5	138.75	50	5
B1	Dominant	None	Retrieve	Deliver	before	1	1	5	6	94.225	50	5
B1	Dominant	None	Retrieve	Deliver	before	1	1	5	7	323.048	50	5
B1	Dominant	None	Retrieve	Deliver	before	1	1	5	8	89.475	50	5
B1	Dominant	None	Retrieve	Deliver	before	1	2	1	1	306.048	50	6
B1	Dominant	None	Retrieve	Deliver	before	1	2	1	2	25.025	50	6
B1	Dominant	None	Retrieve	Deliver	before	1	2	1	3	313.948	50	6
B1	Dominant	None	Retrieve	Deliver	before	1	2	1	4	111.725	50	6
B1	Dominant	None	Retrieve	Deliver	before	1	2	1	5	7.525	50	6
B1	Dominant	None	Retrieve	Deliver	before	1	2	1	6	87.975	50	6
B1	Dominant	None	Retrieve	Deliver	before	1	2	1	7	288.998	50	6
B1	Dominant	None	Retrieve	Deliver	before	1	2	1	8	97.725	50	6
B1	Dominant	None	Retrieve	Deliver	before	1	2	2	1	327.998	50	7
B1	Dominant	None	Retrieve	Deliver	before	1	2	2	2	107.275	50	7
B1	Dominant	None	Retrieve	Deliver	before	1	2	2	3	57.4775	50	7
B1	Dominant	None	Retrieve	Deliver	before	1	2	2	4	170.213	50	7
B1	Dominant	None	Retrieve	Deliver	before	1	2	2	5	93.76	50	7
B1	Dominant	None	Retrieve	Deliver	before	1	2	2	6	15.5	50	7
B1	Dominant	None	Retrieve	Deliver	before	1	2	2	7	65.03	50	7
B1	Dominant	None	Retrieve	Deliver	before	1	2	2	8	205.505	50	7
B1	Dominant	None	Retrieve	Deliver	before	1	2	3	1	42.775	50	8
B1	Dominant	None	Retrieve	Deliver	before	1	2	3	2	30.2	50	8
B1	Dominant	None	Retrieve	Deliver	before	1	2	3	3	91.2575	50	8
B1	Dominant	None	Retrieve	Deliver	before	1	2	3	4	75	50	8
B1	Dominant	None	Retrieve	Deliver	before	1	2	3	5	52.725	50	8
B1	Dominant	None	Retrieve	Deliver	before	1	2	3	6	98.5	50	8
B1	Dominant	None	Retrieve	Deliver	before	1	2	3	7	59.025	50	8
B1	Dominant	None	Retrieve	Deliver	before	1	2	3	8	96.9	50	8
B1	Dominant	None	Retrieve	Deliver	before	1	2	4	1	334.973	50	9
B1	Dominant	None	Retrieve	Deliver	before	1	2	4	2	43.25	50	9
B1	Dominant	None	Retrieve	Deliver	before	1	2	4	3	46.15	50	9
B1	Dominant	None	Retrieve	Deliver	before	1	2	4	4	76.525	50	9
B1	Dominant	None	Retrieve	Deliver	before	1	2	4	5	89.625	50	9
B1	Dominant	None	Retrieve	Deliver	before	1	2	4	6	314.248	50	9
B1	Dominant	None	Retrieve	Deliver	before	1	2	4	7	295.923	50	9
B1	Dominant	None	Retrieve	Deliver	before	1	2	4	8	93.25	50	9
B1	Dominant	None	Retrieve	Deliver	before	1	2	5	1	137.25	50	10
B1	Dominant	None	Retrieve	Deliver	before	1	2	5	2	89.155	50	10
B1	Dominant	None	Retrieve	Deliver	before	1	2	5	3	263.974	50	10
B1	Dominant	None	Retrieve	Deliver	before	1	2	5	4	79	50	10
B1	Dominant	None	Retrieve	Deliver	before	1	2	5	5	156.47	50	10
B1	Dominant	None	Retrieve	Deliver	before	1	2	5	6	98.2625	50	10
B1	Dominant	None	Retrieve	Deliver	before	1	2	5	7	319.623	50	10
[truncated: 26,801 more rows]
