# Supplementary material for: Acute Loss of Tactile Input Leads to General Compensatory Changes in Eye–Hand Coordination during Object Manipulation
Source: eNeuro. 2025 Sep 25;12(9):ENEURO.0487-23.2025. doi: 10.1523/ENEURO.0487-23.2025 (PMC12494028; doi:10.1523/ENEURO.0487-23.2025)
Supplement: Extended Data — The file Code_and_Data.zip includes all code and data used to perform the analyses presented in this manuscript. The .R scripts contain the packages used and the filenames corresponding to the data and the structure of each model. Download Extended Data, ZIP file. [file eneuro-12-ENEURO.0487-23.2025-s014.zip › GazeIndex_LMM_table_ProgressDuring_PlaceCollect_exp1.xlsx]

## Sheet: Sheet1
Condition	Block	Hand	Drug	Phase	Action	Subject	Round	mmDifference	Progress	Series	Trials	Series_in_block
ControlPre	B1	Dominant	None	Place	Collect	1	1	34.475	100	1	1	1
ControlPre	B1	Dominant	None	Place	Collect	1	1	62.275	100	1	2	1
ControlPre	B1	Dominant	None	Place	Collect	1	1	155.28	100	1	3	1
ControlPre	B1	Dominant	None	Place	Collect	1	1	108.975	100	1	4	1
ControlPre	B1	Dominant	None	Place	Collect	1	1	135.525	100	1	5	1
ControlPre	B1	Dominant	None	Place	Collect	1	1	107.525	100	1	6	1
ControlPre	B1	Dominant	None	Place	Collect	1	1	173.275	100	1	7	1
ControlPre	B1	Dominant	None	Place	Collect	1	1	165	100	1	8	1
ControlPre	B1	Dominant	None	Place	Collect	1	1	141.748	100	2	1	2
ControlPre	B1	Dominant	None	Place	Collect	1	1	100.025	100	2	2	2
ControlPre	B1	Dominant	None	Place	Collect	1	1	386.998	100	2	3	2
ControlPre	B1	Dominant	None	Place	Collect	1	1	139.505	100	2	4	2
ControlPre	B1	Dominant	None	Place	Collect	1	1	150.502	100	2	5	2
ControlPre	B1	Dominant	None	Place	Collect	1	1	166.518	100	2	6	2
ControlPre	B1	Dominant	None	Place	Collect	1	1	10.5	100	2	7	2
ControlPre	B1	Dominant	None	Place	Collect	1	1	214.037	100	2	8	2
ControlPre	B1	Dominant	None	Place	Collect	1	1	36.475	100	3	1	3
ControlPre	B1	Dominant	None	Place	Collect	1	1	126.1	100	3	2	3
ControlPre	B1	Dominant	None	Place	Collect	1	1	179.255	100	3	3	3
ControlPre	B1	Dominant	None	Place	Collect	1	1	121.25	100	3	4	3
ControlPre	B1	Dominant	None	Place	Collect	1	1	139.69	100	3	5	3
ControlPre	B1	Dominant	None	Place	Collect	1	1	146.982	100	3	6	3
ControlPre	B1	Dominant	None	Place	Collect	1	1	210.26	100	3	7	3
ControlPre	B1	Dominant	None	Place	Collect	1	1	229.482	100	3	8	3
ControlPre	B1	Dominant	None	Place	Collect	1	1	129	100	4	1	4
ControlPre	B1	Dominant	None	Place	Collect	1	1	220.938	100	4	2	4
ControlPre	B1	Dominant	None	Place	Collect	1	1	119	100	4	3	4
ControlPre	B1	Dominant	None	Place	Collect	1	1	210.762	100	4	4	4
ControlPre	B1	Dominant	None	Place	Collect	1	1	147.993	100	4	5	4
ControlPre	B1	Dominant	None	Place	Collect	1	1	84.775	100	4	6	4
ControlPre	B1	Dominant	None	Place	Collect	1	1	5.25	100	4	7	4
ControlPre	B1	Dominant	None	Place	Collect	1	1	79.75	100	4	8	4
ControlPre	B1	Dominant	None	Place	Collect	1	1	113.425	100	5	1	5
ControlPre	B1	Dominant	None	Place	Collect	1	1	13.025	100	5	2	5
ControlPre	B1	Dominant	None	Place	Collect	1	1	123.25	100	5	3	5
ControlPre	B1	Dominant	None	Place	Collect	1	1	72.5	100	5	4	5
ControlPre	B1	Dominant	None	Place	Collect	1	1	144.248	100	5	5	5
ControlPre	B1	Dominant	None	Place	Collect	1	1	128.505	100	5	6	5
ControlPre	B1	Dominant	None	Place	Collect	1	1	377.998	100	5	7	5
ControlPre	B1	Dominant	None	Place	Collect	1	1	72	100	5	8	5
ControlPre	B1	Dominant	None	Place	Collect	1	2	108.75	100	1	1	6
ControlPre	B1	Dominant	None	Place	Collect	1	2	109.5	100	1	2	6
ControlPre	B1	Dominant	None	Place	Collect	1	2	212.493	100	1	3	6
ControlPre	B1	Dominant	None	Place	Collect	1	2	4.25	100	1	4	6
ControlPre	B1	Dominant	None	Place	Collect	1	2	206.505	100	1	5	6
ControlPre	B1	Dominant	None	Place	Collect	1	2	152.08	100	1	6	6
ControlPre	B1	Dominant	None	Place	Collect	1	2	157.78	100	1	7	6
ControlPre	B1	Dominant	None	Place	Collect	1	2	138.757	100	1	8	6
ControlPre	B1	Dominant	None	Place	Collect	1	2	38.075	100	2	1	7
ControlPre	B1	Dominant	None	Place	Collect	1	2	1.25	100	2	2	7
ControlPre	B1	Dominant	None	Place	Collect	1	2	35.275	100	2	3	7
ControlPre	B1	Dominant	None	Place	Collect	1	2	66.525	100	2	4	7
ControlPre	B1	Dominant	None	Place	Collect	1	2	153.525	100	2	5	7
ControlPre	B1	Dominant	None	Place	Collect	1	2	8.775	100	2	6	7
ControlPre	B1	Dominant	None	Place	Collect	1	2	21.525	100	2	7	7
ControlPre	B1	Dominant	None	Place	Collect	1	2	241.028	100	2	8	7
ControlPre	B1	Dominant	None	Place	Collect	1	2	112.775	100	3	1	8
ControlPre	B1	Dominant	None	Place	Collect	1	2	31.55	100	3	2	8
ControlPre	B1	Dominant	None	Place	Collect	1	2	122.225	100	3	3	8
ControlPre	B1	Dominant	None	Place	Collect	1	2	38.5	100	3	4	8
ControlPre	B1	Dominant	None	Place	Collect	1	2	173.5	100	3	5	8
ControlPre	B1	Dominant	None	Place	Collect	1	2	8.75	100	3	6	8
ControlPre	B1	Dominant	None	Place	Collect	1	2	24	100	3	7	8
ControlPre	B1	Dominant	None	Place	Collect	1	2	137.74	100	3	8	8
ControlPre	B1	Dominant	None	Place	Collect	1	2	81.975	100	4	1	9
ControlPre	B1	Dominant	None	Place	Collect	1	2	233.502	100	4	2	9
ControlPre	B1	Dominant	None	Place	Collect	1	2	7.275	100	4	3	9
ControlPre	B1	Dominant	None	Place	Collect	1	2	63.475	100	4	4	9
ControlPre	B1	Dominant	None	Place	Collect	1	2	139.935	100	4	5	9
ControlPre	B1	Dominant	None	Place	Collect	1	2	179.482	100	4	6	9
ControlPre	B1	Dominant	None	Place	Collect	1	2	152.262	100	4	7	9
ControlPre	B1	Dominant	None	Place	Collect	1	2	129.278	100	4	8	9
ControlPre	B1	Dominant	None	Place	Collect	1	2	122	100	5	1	10
ControlPre	B1	Dominant	None	Place	Collect	1	2	128.1	100	5	2	10
ControlPre	B1	Dominant	None	Place	Collect	1	2	141.827	100	5	3	10
ControlPre	B1	Dominant	None	Place	Collect	1	2	54.25	100	5	4	10
ControlPre	B1	Dominant	None	Place	Collect	1	2	163.25	100	5	5	10
ControlPre	B1	Dominant	None	Place	Collect	1	2	130.507	100	5	6	10
ControlPre	B1	Dominant	None	Place	Collect	1	2	131.262	100	5	7	10
ControlPre	B1	Dominant	None	Place	Collect	1	2	120.487	100	5	8	10
ControlPre	B1	Dominant	None	Place	Collect	1	3	89	100	1	1	11
ControlPre	B1	Dominant	None	Place	Collect	1	3	4.5	100	1	2	11
ControlPre	B1	Dominant	None	Place	Collect	1	3	384.998	100	1	3	11
ControlPre	B1	Dominant	None	Place	Collect	1	3	63	100	1	4	11
ControlPre	B1	Dominant	None	Place	Collect	1	3	192.79	100	1	5	11
ControlPre	B1	Dominant	None	Place	Collect	1	3	151.975	100	1	6	11
ControlPre	B1	Dominant	None	Place	Collect	1	3	238.515	100	1	7	11
ControlPre	B1	Dominant	None	Place	Collect	1	3	132.542	100	1	8	11
ControlPre	B1	Dominant	None	Place	Collect	1	3	183.25	100	2	1	12
ControlPre	B1	Dominant	None	Place	Collect	1	3	103.975	100	2	2	12
ControlPre	B1	Dominant	None	Place	Collect	1	3	116.275	100	2	3	12
ControlPre	B1	Dominant	None	Place	Collect	1	3	131.225	100	2	4	12
ControlPre	B1	Dominant	None	Place	Collect	1	3	126.475	100	2	5	12
ControlPre	B1	Dominant	None	Place	Collect	1	3	226.287	100	2	6	12
ControlPre	B1	Dominant	None	Place	Collect	1	3	147.018	100	2	7	12
ControlPre	B1	Dominant	None	Place	Collect	1	3	173.295	100	2	8	12
ControlPre	B1	Dominant	None	Place	Collect	1	3	97.8	100	3	1	13
ControlPre	B1	Dominant	None	Place	Collect	1	3	11.85	100	3	2	13
ControlPre	B1	Dominant	None	Place	Collect	1	3	133.75	100	3	3	13
ControlPre	B1	Dominant	None	Place	Collect	1	3	143.035	100	3	4	13
ControlPre	B1	Dominant	None	Place	Collect	1	3	122.25	100	3	5	13
ControlPre	B1	Dominant	None	Place	Collect	1	3	138.02	100	3	6	13
ControlPre	B1	Dominant	None	Place	Collect	1	3	1.975	100	3	7	13
ControlPre	B1	Dominant	None	Place	Collect	1	3	153.77	100	3	8	13
ControlPre	B1	Dominant	None	Place	Collect	1	3	82.525	100	4	1	14
ControlPre	B1	Dominant	None	Place	Collect	1	3	179.215	100	4	2	14
ControlPre	B1	Dominant	None	Place	Collect	1	3	148.275	100	4	3	14
ControlPre	B1	Dominant	None	Place	Collect	1	3	157.725	100	4	4	14
ControlPre	B1	Dominant	None	Place	Collect	1	3	178.075	100	4	5	14
ControlPre	B1	Dominant	None	Place	Collect	1	3	195.235	100	4	6	14
ControlPre	B1	Dominant	None	Place	Collect	1	3	3	100	4	7	14
ControlPre	B1	Dominant	None	Place	Collect	1	3	182.863	100	4	8	14
ControlPre	B1	Dominant	None	Place	Collect	1	3	102.8	100	5	1	15
ControlPre	B1	Dominant	None	Place	Collect	1	3	83	100	5	2	15
ControlPre	B1	Dominant	None	Place	Collect	1	3	69.025	100	5	3	15
ControlPre	B1	Dominant	None	Place	Collect	1	3	67	100	5	4	15
ControlPre	B1	Dominant	None	Place	Collect	1	3	122.475	100	5	5	15
ControlPre	B1	Dominant	None	Place	Collect	1	3	114.5	100	5	6	15
ControlPre	B1	Dominant	None	Place	Collect	1	3	20.025	100	5	7	15
ControlPre	B1	Dominant	None	Place	Collect	1	3	147.95	100	5	8	15
ControlPre	B1	Dominant	None	Place	Collect	1	4	123	100	1	1	16
ControlPre	B1	Dominant	None	Place	Collect	1	4	376.948	100	1	2	16
ControlPre	B1	Dominant	None	Place	Collect	1	4	126.375	100	1	3	16
ControlPre	B1	Dominant	None	Place	Collect	1	4	125.525	100	1	4	16
ControlPre	B1	Dominant	None	Place	Collect	1	4	133	100	1	5	16
ControlPre	B1	Dominant	None	Place	Collect	1	4	30.75	100	1	6	16
ControlPre	B1	Dominant	None	Place	Collect	1	4	141.502	100	1	7	16
ControlPre	B1	Dominant	None	Place	Collect	1	4	152.972	100	1	8	16
ControlPre	B1	Dominant	None	Place	Collect	1	4	116	100	2	1	17
ControlPre	B1	Dominant	None	Place	Collect	1	4	48	100	2	2	17
ControlPre	B1	Dominant	None	Place	Collect	1	4	100.5	100	2	3	17
ControlPre	B1	Dominant	None	Place	Collect	1	4	127.25	100	2	4	17
ControlPre	B1	Dominant	None	Place	Collect	1	4	136.73	100	2	5	17
ControlPre	B1	Dominant	None	Place	Collect	1	4	162.49	100	2	6	17
ControlPre	B1	Dominant	None	Place	Collect	1	4	158.012	100	2	7	17
ControlPre	B1	Dominant	None	Place	Collect	1	4	106.775	100	2	8	17
ControlPre	B1	Dominant	None	Place	Collect	1	4		100	3	1	18
ControlPre	B1	Dominant	None	Place	Collect	1	4		100	3	2	18
ControlPre	B1	Dominant	None	Place	Collect	1	4		100	3	3	18
ControlPre	B1	Dominant	None	Place	Collect	1	4		100	3	4	18
ControlPre	B1	Dominant	None	Place	Collect	1	4		100	3	5	18
ControlPre	B1	Dominant	None	Place	Collect	1	4		100	3	6	18
ControlPre	B1	Dominant	None	Place	Collect	1	4		100	3	7	18
ControlPre	B1	Dominant	None	Place	Collect	1	4		100	3	8	18
ControlPre	B1	Dominant	None	Place	Collect	1	4	121.475	100	4	1	19
ControlPre	B1	Dominant	None	Place	Collect	1	4	45.75	100	4	2	19
ControlPre	B1	Dominant	None	Place	Collect	1	4	105.225	100	4	3	19
ControlPre	B1	Dominant	None	Place	Collect	1	4	27.95	100	4	4	19
ControlPre	B1	Dominant	None	Place	Collect	1	4	51.5	100	4	5	19
ControlPre	B1	Dominant	None	Place	Collect	1	4	138	100	4	6	19
ControlPre	B1	Dominant	None	Place	Collect	1	4	151.985	100	4	7	19
ControlPre	B1	Dominant	None	Place	Collect	1	4	136.225	100	4	8	19
ControlPre	B1	Dominant	None	Place	Collect	1	4	95.5	100	5	1	20
ControlPre	B1	Dominant	None	Place	Collect	1	4	5.25	100	5	2	20
ControlPre	B1	Dominant	None	Place	Collect	1	4	17.975	100	5	3	20
ControlPre	B1	Dominant	None	Place	Collect	1	4	51.75	100	5	4	20
ControlPre	B1	Dominant	None	Place	Collect	1	4	123.5	100	5	5	20
ControlPre	B1	Dominant	None	Place	Collect	1	4	28.225	100	5	6	20
ControlPre	B1	Dominant	None	Place	Collect	1	4	157.232	100	5	7	20
ControlPre	B1	Dominant	None	Place	Collect	1	4	153.752	100	5	8	20
ControlPre	B1	Dominant	None	Place	Collect	2	1	20.475	100	1	1	1
ControlPre	B1	Dominant	None	Place	Collect	2	1	18.75	100	1	2	1
ControlPre	B1	Dominant	None	Place	Collect	2	1	141.757	100	1	3	1
ControlPre	B1	Dominant	None	Place	Collect	2	1	107.5	100	1	4	1
ControlPre	B1	Dominant	None	Place	Collect	2	1	155.76	100	1	5	1
ControlPre	B1	Dominant	None	Place	Collect	2	1	189.02	100	1	6	1
ControlPre	B1	Dominant	None	Place	Collect	2	1	185.005	100	1	7	1
ControlPre	B1	Dominant	None	Place	Collect	2	1	67.01	100	1	8	1
ControlPre	B1	Dominant	None	Place	Collect	2	1	13.5	100	2	1	2
ControlPre	B1	Dominant	None	Place	Collect	2	1	171.44	100	2	2	2
ControlPre	B1	Dominant	None	Place	Collect	2	1	144.73	100	2	3	2
ControlPre	B1	Dominant	None	Place	Collect	2	1	109	100	2	4	2
ControlPre	B1	Dominant	None	Place	Collect	2	1	178.965	100	2	5	2
ControlPre	B1	Dominant	None	Place	Collect	2	1	199.015	100	2	6	2
ControlPre	B1	Dominant	None	Place	Collect	2	1	148	100	2	7	2
ControlPre	B1	Dominant	None	Place	Collect	2	1	154.025	100	2	8	2
ControlPre	B1	Dominant	None	Place	Collect	2	1		100	3	1	3
ControlPre	B1	Dominant	None	Place	Collect	2	1		100	3	2	3
ControlPre	B1	Dominant	None	Place	Collect	2	1		100	3	3	3
ControlPre	B1	Dominant	None	Place	Collect	2	1		100	3	4	3
ControlPre	B1	Dominant	None	Place	Collect	2	1		100	3	5	3
ControlPre	B1	Dominant	None	Place	Collect	2	1		100	3	6	3
ControlPre	B1	Dominant	None	Place	Collect	2	1		100	3	7	3
ControlPre	B1	Dominant	None	Place	Collect	2	1		100	3	8	3
ControlPre	B1	Dominant	None	Place	Collect	2	1	176.512	100	4	1	4
ControlPre	B1	Dominant	None	Place	Collect	2	1	156.532	100	4	2	4
ControlPre	B1	Dominant	None	Place	Collect	2	1	135	100	4	3	4
ControlPre	B1	Dominant	None	Place	Collect	2	1	110.475	100	4	4	4
ControlPre	B1	Dominant	None	Place	Collect	2	1	179.507	100	4	5	4
ControlPre	B1	Dominant	None	Place	Collect	2	1	153.51	100	4	6	4
ControlPre	B1	Dominant	None	Place	Collect	2	1	128	100	4	7	4
ControlPre	B1	Dominant	None	Place	Collect	2	1	6.8	100	4	8	4
ControlPre	B1	Dominant	None	Place	Collect	2	1		100	5	1	5
ControlPre	B1	Dominant	None	Place	Collect	2	1		100	5	2	5
ControlPre	B1	Dominant	None	Place	Collect	2	1		100	5	3	5
ControlPre	B1	Dominant	None	Place	Collect	2	1		100	5	4	5
ControlPre	B1	Dominant	None	Place	Collect	2	1		100	5	5	5
ControlPre	B1	Dominant	None	Place	Collect	2	1		100	5	6	5
ControlPre	B1	Dominant	None	Place	Collect	2	1		100	5	7	5
ControlPre	B1	Dominant	None	Place	Collect	2	1		100	5	8	5
ControlPre	B1	Dominant	None	Place	Collect	2	2		100	1	1	6
ControlPre	B1	Dominant	None	Place	Collect	2	2		100	1	2	6
ControlPre	B1	Dominant	None	Place	Collect	2	2		100	1	3	6
ControlPre	B1	Dominant	None	Place	Collect	2	2		100	1	4	6
ControlPre	B1	Dominant	None	Place	Collect	2	2		100	1	5	6
ControlPre	B1	Dominant	None	Place	Collect	2	2		100	1	6	6
ControlPre	B1	Dominant	None	Place	Collect	2	2		100	1	7	6
ControlPre	B1	Dominant	None	Place	Collect	2	2		100	1	8	6
ControlPre	B1	Dominant	None	Place	Collect	2	2		100	2	1	7
ControlPre	B1	Dominant	None	Place	Collect	2	2		100	2	2	7
ControlPre	B1	Dominant	None	Place	Collect	2	2		100	2	3	7
ControlPre	B1	Dominant	None	Place	Collect	2	2		100	2	4	7
ControlPre	B1	Dominant	None	Place	Collect	2	2		100	2	5	7
ControlPre	B1	Dominant	None	Place	Collect	2	2		100	2	6	7
ControlPre	B1	Dominant	None	Place	Collect	2	2		100	2	7	7
ControlPre	B1	Dominant	None	Place	Collect	2	2		100	2	8	7
ControlPre	B1	Dominant	None	Place	Collect	2	2	170.287	100	3	1	8
ControlPre	B1	Dominant	None	Place	Collect	2	2	152.535	100	3	2	8
ControlPre	B1	Dominant	None	Place	Collect	2	2	144.007	100	3	3	8
ControlPre	B1	Dominant	None	Place	Collect	2	2	112.775	100	3	4	8
ControlPre	B1	Dominant	None	Place	Collect	2	2	138.72	100	3	5	8
ControlPre	B1	Dominant	None	Place	Collect	2	2	173.007	100	3	6	8
ControlPre	B1	Dominant	None	Place	Collect	2	2	138.26	100	3	7	8
ControlPre	B1	Dominant	None	Place	Collect	2	2	10.025	100	3	8	8
ControlPre	B1	Dominant	None	Place	Collect	2	2		100	4	1	9
ControlPre	B1	Dominant	None	Place	Collect	2	2		100	4	2	9
ControlPre	B1	Dominant	None	Place	Collect	2	2		100	4	3	9
ControlPre	B1	Dominant	None	Place	Collect	2	2		100	4	4	9
ControlPre	B1	Dominant	None	Place	Collect	2	2		100	4	5	9
ControlPre	B1	Dominant	None	Place	Collect	2	2		100	4	6	9
ControlPre	B1	Dominant	None	Place	Collect	2	2		100	4	7	9
ControlPre	B1	Dominant	None	Place	Collect	2	2		100	4	8	9
ControlPre	B1	Dominant	None	Place	Collect	2	2	32.25	100	5	1	10
ControlPre	B1	Dominant	None	Place	Collect	2	2	157.005	100	5	2	10
ControlPre	B1	Dominant	None	Place	Collect	2	2	124.5	100	5	3	10
ControlPre	B1	Dominant	None	Place	Collect	2	2	111.5	100	5	4	10
ControlPre	B1	Dominant	None	Place	Collect	2	2	168.255	100	5	5	10
ControlPre	B1	Dominant	None	Place	Collect	2	2	179.75	100	5	6	10
ControlPre	B1	Dominant	None	Place	Collect	2	2	164.75	100	5	7	10
ControlPre	B1	Dominant	None	Place	Collect	2	2	151.55	100	5	8	10
ControlPre	B1	Dominant	None	Place	Collect	2	3	131.5	100	1	1	11
ControlPre	B1	Dominant	None	Place	Collect	2	3	158.327	100	1	2	11
ControlPre	B1	Dominant	None	Place	Collect	2	3	128.55	100	1	3	11
ControlPre	B1	Dominant	None	Place	Collect	2	3	112.25	100	1	4	11
ControlPre	B1	Dominant	None	Place	Collect	2	3	103.75	100	1	5	11
ControlPre	B1	Dominant	None	Place	Collect	2	3	187.993	100	1	6	11
ControlPre	B1	Dominant	None	Place	Collect	2	3	171.775	100	1	7	11
ControlPre	B1	Dominant	None	Place	Collect	2	3	54.35	100	1	8	11
ControlPre	B1	Dominant	None	Place	Collect	2	3	151.25	100	2	1	12
ControlPre	B1	Dominant	None	Place	Collect	2	3	146.757	100	2	2	12
ControlPre	B1	Dominant	None	Place	Collect	2	3	124.75	100	2	3	12
ControlPre	B1	Dominant	None	Place	Collect	2	3	110.25	100	2	4	12
ControlPre	B1	Dominant	None	Place	Collect	2	3	173.535	100	2	5	12
ControlPre	B1	Dominant	None	Place	Collect	2	3	157.25	100	2	6	12
ControlPre	B1	Dominant	None	Place	Collect	2	3	145.75	100	2	7	12
ControlPre	B1	Dominant	None	Place	Collect	2	3	115.8	100	2	8	12
ControlPre	B1	Dominant	None	Place	Collect	2	3	134.775	100	3	1	13
ControlPre	B1	Dominant	None	Place	Collect	2	3	78.2625	100	3	2	13
ControlPre	B1	Dominant	None	Place	Collect	2	3	125.025	100	3	3	13
ControlPre	B1	Dominant	None	Place	Collect	2	3	108	100	3	4	13
ControlPre	B1	Dominant	None	Place	Collect	2	3	157.79	100	3	5	13
ControlPre	B1	Dominant	None	Place	Collect	2	3	150.748	100	3	6	13
ControlPre	B1	Dominant	None	Place	Collect	2	3	125.7	100	3	7	13
ControlPre	B1	Dominant	None	Place	Collect	2	3	174.5	100	3	8	13
ControlPre	B1	Dominant	None	Place	Collect	2	3	113.5	100	4	1	14
ControlPre	B1	Dominant	None	Place	Collect	2	3	160.257	100	4	2	14
ControlPre	B1	Dominant	None	Place	Collect	2	3	116.75	100	4	3	14
ControlPre	B1	Dominant	None	Place	Collect	2	3	113.025	100	4	4	14
ControlPre	B1	Dominant	None	Place	Collect	2	3	137.25	100	4	5	14
ControlPre	B1	Dominant	None	Place	Collect	2	3	131.505	100	4	6	14
ControlPre	B1	Dominant	None	Place	Collect	2	3	121.025	100	4	7	14
ControlPre	B1	Dominant	None	Place	Collect	2	3	168.8	100	4	8	14
ControlPre	B1	Dominant	None	Place	Collect	2	3	123.5	100	5	1	15
ControlPre	B1	Dominant	None	Place	Collect	2	3	156.988	100	5	2	15
ControlPre	B1	Dominant	None	Place	Collect	2	3	131.85	100	5	3	15
ControlPre	B1	Dominant	None	Place	Collect	2	3	120.525	100	5	4	15
ControlPre	B1	Dominant	None	Place	Collect	2	3	161.745	100	5	5	15
ControlPre	B1	Dominant	None	Place	Collect	2	3	382.998	100	5	6	15
ControlPre	B1	Dominant	None	Place	Collect	2	3	121.525	100	5	7	15
ControlPre	B1	Dominant	None	Place	Collect	2	3	103	100	5	8	15
ControlPre	B1	Dominant	None	Place	Collect	2	4	19.75	100	1	1	16
ControlPre	B1	Dominant	None	Place	Collect	2	4	149	100	1	2	16
ControlPre	B1	Dominant	None	Place	Collect	2	4	114.5	100	1	3	16
ControlPre	B1	Dominant	None	Place	Collect	2	4	124.5	100	1	4	16
ControlPre	B1	Dominant	None	Place	Collect	2	4	166.787	100	1	5	16
ControlPre	B1	Dominant	None	Place	Collect	2	4	166.78	100	1	6	16
ControlPre	B1	Dominant	None	Place	Collect	2	4	146.012	100	1	7	16
ControlPre	B1	Dominant	None	Place	Collect	2	4	117.05	100	1	8	16
ControlPre	B1	Dominant	None	Place	Collect	2	4		100	2	1	17
ControlPre	B1	Dominant	None	Place	Collect	2	4		100	2	2	17
ControlPre	B1	Dominant	None	Place	Collect	2	4		100	2	3	17
ControlPre	B1	Dominant	None	Place	Collect	2	4		100	2	4	17
ControlPre	B1	Dominant	None	Place	Collect	2	4		100	2	5	17
ControlPre	B1	Dominant	None	Place	Collect	2	4		100	2	6	17
ControlPre	B1	Dominant	None	Place	Collect	2	4		100	2	7	17
ControlPre	B1	Dominant	None	Place	Collect	2	4		100	2	8	17
ControlPre	B1	Dominant	None	Place	Collect	2	4		100	3	1	18
ControlPre	B1	Dominant	None	Place	Collect	2	4		100	3	2	18
ControlPre	B1	Dominant	None	Place	Collect	2	4		100	3	3	18
ControlPre	B1	Dominant	None	Place	Collect	2	4		100	3	4	18
ControlPre	B1	Dominant	None	Place	Collect	2	4		100	3	5	18
ControlPre	B1	Dominant	None	Place	Collect	2	4		100	3	6	18
ControlPre	B1	Dominant	None	Place	Collect	2	4		100	3	7	18
ControlPre	B1	Dominant	None	Place	Collect	2	4		100	3	8	18
ControlPre	B1	Dominant	None	Place	Collect	2	4	130.75	100	4	1	19
ControlPre	B1	Dominant	None	Place	Collect	2	4	153.452	100	4	2	19
ControlPre	B1	Dominant	None	Place	Collect	2	4	137.257	100	4	3	19
ControlPre	B1	Dominant	None	Place	Collect	2	4	127.35	100	4	4	19
ControlPre	B1	Dominant	None	Place	Collect	2	4	168.005	100	4	5	19
ControlPre	B1	Dominant	None	Place	Collect	2	4	190.262	100	4	6	19
ControlPre	B1	Dominant	None	Place	Collect	2	4	156	100	4	7	19
ControlPre	B1	Dominant	None	Place	Collect	2	4	148.8	100	4	8	19
ControlPre	B1	Dominant	None	Place	Collect	2	4	164.91	100	5	1	20
ControlPre	B1	Dominant	None	Place	Collect	2	4	131.755	100	5	2	20
ControlPre	B1	Dominant	None	Place	Collect	2	4	128.75	100	5	3	20
ControlPre	B1	Dominant	None	Place	Collect	2	4	113.5	100	5	4	20
ControlPre	B1	Dominant	None	Place	Collect	2	4	170.745	100	5	5	20
ControlPre	B1	Dominant	None	Place	Collect	2	4	160.752	100	5	6	20
ControlPre	B1	Dominant	None	Place	Collect	2	4	128.725	100	5	7	20
ControlPre	B1	Dominant	None	Place	Collect	2	4	138.75	100	5	8	20
ControlPre	B1	Dominant	None	Place	Collect	3	1	1.875	100	1	1	1
ControlPre	B1	Dominant	None	Place	Collect	3	1	15.925	100	1	2	1
ControlPre	B1	Dominant	None	Place	Collect	3	1	134.4	100	1	3	1
ControlPre	B1	Dominant	None	Place	Collect	3	1	122.975	100	1	4	1
ControlPre	B1	Dominant	None	Place	Collect	3	1	1.025	100	1	5	1
ControlPre	B1	Dominant	None	Place	Collect	3	1	121.5	100	1	6	1
ControlPre	B1	Dominant	None	Place	Collect	3	1	11.75	100	1	7	1
ControlPre	B1	Dominant	None	Place	Collect	3	1	8.325	100	1	8	1
ControlPre	B1	Dominant	None	Place	Collect	3	1	371.998	100	2	1	2
ControlPre	B1	Dominant	None	Place	Collect	3	1	103.55	100	2	2	2
ControlPre	B1	Dominant	None	Place	Collect	3	1	124.7	100	2	3	2
ControlPre	B1	Dominant	None	Place	Collect	3	1	128.447	100	2	4	2
ControlPre	B1	Dominant	None	Place	Collect	3	1	130.055	100	2	5	2
ControlPre	B1	Dominant	None	Place	Collect	3	1	8	100	2	6	2
ControlPre	B1	Dominant	None	Place	Collect	3	1	70.25	100	2	7	2
ControlPre	B1	Dominant	None	Place	Collect	3	1	122.675	100	2	8	2
ControlPre	B1	Dominant	None	Place	Collect	3	1	24.25	100	3	1	3
ControlPre	B1	Dominant	None	Place	Collect	3	1	51.225	100	3	2	3
ControlPre	B1	Dominant	None	Place	Collect	3	1	129.2	100	3	3	3
ControlPre	B1	Dominant	None	Place	Collect	3	1	132.735	100	3	4	3
ControlPre	B1	Dominant	None	Place	Collect	3	1	27.8	100	3	5	3
ControlPre	B1	Dominant	None	Place	Collect	3	1	103.625	100	3	6	3
ControlPre	B1	Dominant	None	Place	Collect	3	1	42.75	100	3	7	3
ControlPre	B1	Dominant	None	Place	Collect	3	1	130.76	100	3	8	3
ControlPre	B1	Dominant	None	Place	Collect	3	1	157.445	100	4	1	4
ControlPre	B1	Dominant	None	Place	Collect	3	1	149.752	100	4	2	4
ControlPre	B1	Dominant	None	Place	Collect	3	1	63.55	100	4	3	4
ControlPre	B1	Dominant	None	Place	Collect	3	1	92.975	100	4	4	4
ControlPre	B1	Dominant	None	Place	Collect	3	1	2.7	100	4	5	4
ControlPre	B1	Dominant	None	Place	Collect	3	1	155.225	100	4	6	4
ControlPre	B1	Dominant	None	Place	Collect	3	1	144.245	100	4	7	4
ControlPre	B1	Dominant	None	Place	Collect	3	1	100.725	100	4	8	4
ControlPre	B1	Dominant	None	Place	Collect	3	1	33.475	100	5	1	5
ControlPre	B1	Dominant	None	Place	Collect	3	1	1.25	100	5	2	5
ControlPre	B1	Dominant	None	Place	Collect	3	1	26	100	5	3	5
ControlPre	B1	Dominant	None	Place	Collect	3	1	26	100	5	4	5
ControlPre	B1	Dominant	None	Place	Collect	3	1	25.725	100	5	5	5
ControlPre	B1	Dominant	None	Place	Collect	3	1	37.725	100	5	6	5
ControlPre	B1	Dominant	None	Place	Collect	3	1	132.423	100	5	7	5
ControlPre	B1	Dominant	None	Place	Collect	3	1	123.25	100	5	8	5
ControlPre	B1	Dominant	None	Place	Collect	3	2	26.75	100	1	1	6
ControlPre	B1	Dominant	None	Place	Collect	3	2	18.25	100	1	2	6
ControlPre	B1	Dominant	None	Place	Collect	3	2	21.8	100	1	3	6
ControlPre	B1	Dominant	None	Place	Collect	3	2	5.75	100	1	4	6
ControlPre	B1	Dominant	None	Place	Collect	3	2	159.475	100	1	5	6
ControlPre	B1	Dominant	None	Place	Collect	3	2	104.75	100	1	6	6
ControlPre	B1	Dominant	None	Place	Collect	3	2	130.952	100	1	7	6
ControlPre	B1	Dominant	None	Place	Collect	3	2	97.8	100	1	8	6
ControlPre	B1	Dominant	None	Place	Collect	3	2	12.25	100	2	1	7
ControlPre	B1	Dominant	None	Place	Collect	3	2	24.275	100	2	2	7
ControlPre	B1	Dominant	None	Place	Collect	3	2	14.55	100	2	3	7
ControlPre	B1	Dominant	None	Place	Collect	3	2	6.225	100	2	4	7
ControlPre	B1	Dominant	None	Place	Collect	3	2	8.775	100	2	5	7
ControlPre	B1	Dominant	None	Place	Collect	3	2	1.75	100	2	6	7
ControlPre	B1	Dominant	None	Place	Collect	3	2	127.6	100	2	7	7
ControlPre	B1	Dominant	None	Place	Collect	3	2	100.775	100	2	8	7
ControlPre	B1	Dominant	None	Place	Collect	3	2	129	100	3	1	8
ControlPre	B1	Dominant	None	Place	Collect	3	2	121.975	100	3	2	8
ControlPre	B1	Dominant	None	Place	Collect	3	2	30.15	100	3	3	8
ControlPre	B1	Dominant	None	Place	Collect	3	2	137.755	100	3	4	8
ControlPre	B1	Dominant	None	Place	Collect	3	2	142.757	100	3	5	8
ControlPre	B1	Dominant	None	Place	Collect	3	2	120.8	100	3	6	8
ControlPre	B1	Dominant	None	Place	Collect	3	2	46.55	100	3	7	8
ControlPre	B1	Dominant	None	Place	Collect	3	2	375.107	100	3	8	8
ControlPre	B1	Dominant	None	Place	Collect	3	2	22.625	100	4	1	9
ControlPre	B1	Dominant	None	Place	Collect	3	2	18.5	100	4	2	9
ControlPre	B1	Dominant	None	Place	Collect	3	2	13	100	4	3	9
ControlPre	B1	Dominant	None	Place	Collect	3	2	113	100	4	4	9
ControlPre	B1	Dominant	None	Place	Collect	3	2	20.025	100	4	5	9
ControlPre	B1	Dominant	None	Place	Collect	3	2	10.275	100	4	6	9
ControlPre	B1	Dominant	None	Place	Collect	3	2	26.75	100	4	7	9
ControlPre	B1	Dominant	None	Place	Collect	3	2	142.502	100	4	8	9
ControlPre	B1	Dominant	None	Place	Collect	3	2	113.975	100	5	1	10
ControlPre	B1	Dominant	None	Place	Collect	3	2	23.25	100	5	2	10
ControlPre	B1	Dominant	None	Place	Collect	3	2	11.85	100	5	3	10
ControlPre	B1	Dominant	None	Place	Collect	3	2	18.5	100	5	4	10
ControlPre	B1	Dominant	None	Place	Collect	3	2	104.75	100	5	5	10
ControlPre	B1	Dominant	None	Place	Collect	3	2	149.495	100	5	6	10
ControlPre	B1	Dominant	None	Place	Collect	3	2	20.775	100	5	7	10
ControlPre	B1	Dominant	None	Place	Collect	3	2	37.75	100	5	8	10
ControlPre	B1	Dominant	None	Place	Collect	3	3	74.475	100	1	1	11
ControlPre	B1	Dominant	None	Place	Collect	3	3	23.9	100	1	2	11
ControlPre	B1	Dominant	None	Place	Collect	3	3	17	100	1	3	11
ControlPre	B1	Dominant	None	Place	Collect	3	3	18.775	100	1	4	11
ControlPre	B1	Dominant	None	Place	Collect	3	3	14	100	1	5	11
ControlPre	B1	Dominant	None	Place	Collect	3	3	63	100	1	6	11
ControlPre	B1	Dominant	None	Place	Collect	3	3	132.502	100	1	7	11
ControlPre	B1	Dominant	None	Place	Collect	3	3	94.525	100	1	8	11
ControlPre	B1	Dominant	None	Place	Collect	3	3	2.05	100	2	1	12
ControlPre	B1	Dominant	None	Place	Collect	3	3	105.25	100	2	2	12
ControlPre	B1	Dominant	None	Place	Collect	3	3	18.275	100	2	3	12
ControlPre	B1	Dominant	None	Place	Collect	3	3	15.975	100	2	4	12
ControlPre	B1	Dominant	None	Place	Collect	3	3	159.762	100	2	5	12
ControlPre	B1	Dominant	None	Place	Collect	3	3	124.725	100	2	6	12
ControlPre	B1	Dominant	None	Place	Collect	3	3	12.025	100	2	7	12
ControlPre	B1	Dominant	None	Place	Collect	3	3	109	100	2	8	12
ControlPre	B1	Dominant	None	Place	Collect	3	3	13	100	3	1	13
ControlPre	B1	Dominant	None	Place	Collect	3	3	23.525	100	3	2	13
ControlPre	B1	Dominant	None	Place	Collect	3	3	19.975	100	3	3	13
ControlPre	B1	Dominant	None	Place	Collect	3	3	24.75	100	3	4	13
ControlPre	B1	Dominant	None	Place	Collect	3	3	137.143	100	3	5	13
ControlPre	B1	Dominant	None	Place	Collect	3	3	26	100	3	6	13
ControlPre	B1	Dominant	None	Place	Collect	3	3	104.5	100	3	7	13
ControlPre	B1	Dominant	None	Place	Collect	3	3	100	100	3	8	13
ControlPre	B1	Dominant	None	Place	Collect	3	3	15.25	100	4	1	14
ControlPre	B1	Dominant	None	Place	Collect	3	3	154.248	100	4	2	14
ControlPre	B1	Dominant	None	Place	Collect	3	3	138.007	100	4	3	14
ControlPre	B1	Dominant	None	Place	Collect	3	3	14.025	100	4	4	14
ControlPre	B1	Dominant	None	Place	Collect	3	3	16	100	4	5	14
ControlPre	B1	Dominant	None	Place	Collect	3	3	36.75	100	4	6	14
ControlPre	B1	Dominant	None	Place	Collect	3	3	134.248	100	4	7	14
ControlPre	B1	Dominant	None	Place	Collect	3	3	85	100	4	8	14
ControlPre	B1	Dominant	None	Place	Collect	3	3	14	100	5	1	15
ControlPre	B1	Dominant	None	Place	Collect	3	3	11.525	100	5	2	15
ControlPre	B1	Dominant	None	Place	Collect	3	3	14.975	100	5	3	15
ControlPre	B1	Dominant	None	Place	Collect	3	3	9.975	100	5	4	15
ControlPre	B1	Dominant	None	Place	Collect	3	3	22.275	100	5	5	15
ControlPre	B1	Dominant	None	Place	Collect	3	3	27.025	100	5	6	15
ControlPre	B1	Dominant	None	Place	Collect	3	3	26.25	100	5	7	15
ControlPre	B1	Dominant	None	Place	Collect	3	3	121.7	100	5	8	15
ControlPre	B1	Dominant	None	Place	Collect	3	4	58.75	100	1	1	16
ControlPre	B1	Dominant	None	Place	Collect	3	4	18.3	100	1	2	16
ControlPre	B1	Dominant	None	Place	Collect	3	4	14.95	100	1	3	16
ControlPre	B1	Dominant	None	Place	Collect	3	4	10.75	100	1	4	16
ControlPre	B1	Dominant	None	Place	Collect	3	4	27	100	1	5	16
ControlPre	B1	Dominant	None	Place	Collect	3	4	20.2	100	1	6	16
ControlPre	B1	Dominant	None	Place	Collect	3	4	14.25	100	1	7	16
ControlPre	B1	Dominant	None	Place	Collect	3	4	97.5	100	1	8	16
ControlPre	B1	Dominant	None	Place	Collect	3	4	90.5	100	2	1	17
ControlPre	B1	Dominant	None	Place	Collect	3	4	25	100	2	2	17
ControlPre	B1	Dominant	None	Place	Collect	3	4	9.5	100	2	3	17
ControlPre	B1	Dominant	None	Place	Collect	3	4	28.9	100	2	4	17
ControlPre	B1	Dominant	None	Place	Collect	3	4	72	100	2	5	17
ControlPre	B1	Dominant	None	Place	Collect	3	4	94.25	100	2	6	17
ControlPre	B1	Dominant	None	Place	Collect	3	4	131.74	100	2	7	17
ControlPre	B1	Dominant	None	Place	Collect	3	4	151.97	100	2	8	17
ControlPre	B1	Dominant	None	Place	Collect	3	4	15.525	100	3	1	18
ControlPre	B1	Dominant	None	Place	Collect	3	4	10	100	3	2	18
ControlPre	B1	Dominant	None	Place	Collect	3	4	19.5	100	3	3	18
ControlPre	B1	Dominant	None	Place	Collect	3	4	9.025	100	3	4	18
ControlPre	B1	Dominant	None	Place	Collect	3	4	16.5	100	3	5	18
ControlPre	B1	Dominant	None	Place	Collect	3	4	16	100	3	6	18
ControlPre	B1	Dominant	None	Place	Collect	3	4	28.225	100	3	7	18
ControlPre	B1	Dominant	None	Place	Collect	3	4	118.765	100	3	8	18
ControlPre	B1	Dominant	None	Place	Collect	3	4	104.5	100	4	1	19
ControlPre	B1	Dominant	None	Place	Collect	3	4	91.5	100	4	2	19
ControlPre	B1	Dominant	None	Place	Collect	3	4	24.25	100	4	3	19
ControlPre	B1	Dominant	None	Place	Collect	3	4	25.025	100	4	4	19
ControlPre	B1	Dominant	None	Place	Collect	3	4	111.75	100	4	5	19
ControlPre	B1	Dominant	None	Place	Collect	3	4	30.025	100	4	6	19
ControlPre	B1	Dominant	None	Place	Collect	3	4	37.275	100	4	7	19
ControlPre	B1	Dominant	None	Place	Collect	3	4	157.502	100	4	8	19
ControlPre	B1	Dominant	None	Place	Collect	3	4	130	100	5	1	20
ControlPre	B1	Dominant	None	Place	Collect	3	4	123.5	100	5	2	20
ControlPre	B1	Dominant	None	Place	Collect	3	4	135.525	100	5	3	20
ControlPre	B1	Dominant	None	Place	Collect	3	4	20	100	5	4	20
ControlPre	B1	Dominant	None	Place	Collect	3	4	33	100	5	5	20
ControlPre	B1	Dominant	None	Place	Collect	3	4	25.725	100	5	6	20
ControlPre	B1	Dominant	None	Place	Collect	3	4	21.25	100	5	7	20
ControlPre	B1	Dominant	None	Place	Collect	3	4	172.25	100	5	8	20
ControlPre	B1	Dominant	None	Place	Collect	4	1	162.74	100	1	1	1
ControlPre	B1	Dominant	None	Place	Collect	4	1	178.042	100	1	2	1
ControlPre	B1	Dominant	None	Place	Collect	4	1	8.3	100	1	3	1
ControlPre	B1	Dominant	None	Place	Collect	4	1	24.0125	100	1	4	1
ControlPre	B1	Dominant	None	Place	Collect	4	1	126.707	100	1	5	1
ControlPre	B1	Dominant	None	Place	Collect	4	1	13.4975	100	1	6	1
ControlPre	B1	Dominant	None	Place	Collect	4	1	11.7475	100	1	7	1
ControlPre	B1	Dominant	None	Place	Collect	4	1	123.448	100	1	8	1
ControlPre	B1	Dominant	None	Place	Collect	4	1	147.252	100	2	1	2
ControlPre	B1	Dominant	None	Place	Collect	4	1	192.96	100	2	2	2
ControlPre	B1	Dominant	None	Place	Collect	4	1	61.015	100	2	3	2
ControlPre	B1	Dominant	None	Place	Collect	4	1	16.5225	100	2	4	2
ControlPre	B1	Dominant	None	Place	Collect	4	1	212.6	100	2	5	2
ControlPre	B1	Dominant	None	Place	Collect	4	1	3.205	100	2	6	2
ControlPre	B1	Dominant	None	Place	Collect	4	1	37.255	100	2	7	2
ControlPre	B1	Dominant	None	Place	Collect	4	1	127.993	100	2	8	2
ControlPre	B1	Dominant	None	Place	Collect	4	1	227.757	100	3	1	3
ControlPre	B1	Dominant	None	Place	Collect	4	1	97.99	100	3	2	3
ControlPre	B1	Dominant	None	Place	Collect	4	1	14.2725	100	3	3	3
ControlPre	B1	Dominant	None	Place	Collect	4	1	120.52	100	3	4	3
ControlPre	B1	Dominant	None	Place	Collect	4	1	38.0076	100	3	5	3
ControlPre	B1	Dominant	None	Place	Collect	4	1	190.255	100	3	6	3
ControlPre	B1	Dominant	None	Place	Collect	4	1	134.015	100	3	7	3
ControlPre	B1	Dominant	None	Place	Collect	4	1	6.6575	100	3	8	3
ControlPre	B1	Dominant	None	Place	Collect	4	1	55	100	4	1	4
ControlPre	B1	Dominant	None	Place	Collect	4	1	2.2975	100	4	2	4
ControlPre	B1	Dominant	None	Place	Collect	4	1	20.0125	100	4	3	4
ControlPre	B1	Dominant	None	Place	Collect	4	1	40.78	100	4	4	4
ControlPre	B1	Dominant	None	Place	Collect	4	1	141.778	100	4	5	4
ControlPre	B1	Dominant	None	Place	Collect	4	1	10.74	100	4	6	4
ControlPre	B1	Dominant	None	Place	Collect	4	1	86.495	100	4	7	4
ControlPre	B1	Dominant	None	Place	Collect	4	1	125.498	100	4	8	4
ControlPre	B1	Dominant	None	Place	Collect	4	1	122.002	100	5	1	5
ControlPre	B1	Dominant	None	Place	Collect	4	1	22.9925	100	5	2	5
ControlPre	B1	Dominant	None	Place	Collect	4	1	161.03	100	5	3	5
ControlPre	B1	Dominant	None	Place	Collect	4	1	149.985	100	5	4	5
ControlPre	B1	Dominant	None	Place	Collect	4	1	163.743	100	5	5	5
ControlPre	B1	Dominant	None	Place	Collect	4	1	127.5	100	5	6	5
ControlPre	B1	Dominant	None	Place	Collect	4	1	112.98	100	5	7	5
ControlPre	B1	Dominant	None	Place	Collect	4	1	3.7475	100	5	8	5
ControlPre	B1	Dominant	None	Place	Collect	4	2	93.25	100	1	1	6
ControlPre	B1	Dominant	None	Place	Collect	4	2	78.9975	100	1	2	6
ControlPre	B1	Dominant	None	Place	Collect	4	2	7.005	100	1	3	6
ControlPre	B1	Dominant	None	Place	Collect	4	2	60.26	100	1	4	6
ControlPre	B1	Dominant	None	Place	Collect	4	2	72.795	100	1	5	6
ControlPre	B1	Dominant	None	Place	Collect	4	2	12.76	100	1	6	6
ControlPre	B1	Dominant	None	Place	Collect	4	2	19.76	100	1	7	6
ControlPre	B1	Dominant	None	Place	Collect	4	2	130.192	100	1	8	6
ControlPre	B1	Dominant	None	Place	Collect	4	2	151.81	100	2	1	7
ControlPre	B1	Dominant	None	Place	Collect	4	2	24.45	100	2	2	7
ControlPre	B1	Dominant	None	Place	Collect	4	2	86.0075	100	2	3	7
ControlPre	B1	Dominant	None	Place	Collect	4	2	183.545	100	2	4	7
ControlPre	B1	Dominant	None	Place	Collect	4	2	113.993	100	2	5	7
ControlPre	B1	Dominant	None	Place	Collect	4	2	115.985	100	2	6	7
ControlPre	B1	Dominant	None	Place	Collect	4	2	19.005	100	2	7	7
ControlPre	B1	Dominant	None	Place	Collect	4	2	103.248	100	2	8	7
ControlPre	B1	Dominant	None	Place	Collect	4	2	224.655	100	3	1	8
ControlPre	B1	Dominant	None	Place	Collect	4	2	32.78	100	3	2	8
ControlPre	B1	Dominant	None	Place	Collect	4	2	160.518	100	3	3	8
ControlPre	B1	Dominant	None	Place	Collect	4	2	184.778	100	3	4	8
ControlPre	B1	Dominant	None	Place	Collect	4	2	234.985	100	3	5	8
ControlPre	B1	Dominant	None	Place	Collect	4	2	176.887	100	3	6	8
ControlPre	B1	Dominant	None	Place	Collect	4	2	9.02	100	3	7	8
ControlPre	B1	Dominant	None	Place	Collect	4	2	164	100	3	8	8
ControlPre	B1	Dominant	None	Place	Collect	4	2	36.7775	100	4	1	9
ControlPre	B1	Dominant	None	Place	Collect	4	2	216.47	100	4	2	9
ControlPre	B1	Dominant	None	Place	Collect	4	2	136.002	100	4	3	9
ControlPre	B1	Dominant	None	Place	Collect	4	2	177.488	100	4	4	9
ControlPre	B1	Dominant	None	Place	Collect	4	2	9.015	100	4	5	9
ControlPre	B1	Dominant	None	Place	Collect	4	2	168.222	100	4	6	9
ControlPre	B1	Dominant	None	Place	Collect	4	2	176.998	100	4	7	9
ControlPre	B1	Dominant	None	Place	Collect	4	2	122.23	100	4	8	9
ControlPre	B1	Dominant	None	Place	Collect	4	2	185.773	100	5	1	10
ControlPre	B1	Dominant	None	Place	Collect	4	2	45.9951	100	5	2	10
ControlPre	B1	Dominant	None	Place	Collect	4	2	35.9976	100	5	3	10
ControlPre	B1	Dominant	None	Place	Collect	4	2	19.2525	100	5	4	10
ControlPre	B1	Dominant	None	Place	Collect	4	2	160.18	100	5	5	10
ControlPre	B1	Dominant	None	Place	Collect	4	2	22.4875	100	5	6	10
ControlPre	B1	Dominant	None	Place	Collect	4	2	32.995	100	5	7	10
ControlPre	B1	Dominant	None	Place	Collect	4	2	154.012	100	5	8	10
ControlPre	B1	Dominant	None	Place	Collect	4	3	180.96	100	1	1	11
ControlPre	B1	Dominant	None	Place	Collect	4	3	46.2625	100	1	2	11
ControlPre	B1	Dominant	None	Place	Collect	4	3	167.51	100	1	3	11
ControlPre	B1	Dominant	None	Place	Collect	4	3	36	100	1	4	11
ControlPre	B1	Dominant	None	Place	Collect	4	3	173.52	100	1	5	11
ControlPre	B1	Dominant	None	Place	Collect	4	3	174.265	100	1	6	11
ControlPre	B1	Dominant	None	Place	Collect	4	3	21.7275	100	1	7	11
ControlPre	B1	Dominant	None	Place	Collect	4	3	159.485	100	1	8	11
ControlPre	B1	Dominant	None	Place	Collect	4	3	199.225	100	2	1	12
ControlPre	B1	Dominant	None	Place	Collect	4	3	19.5325	100	2	2	12
ControlPre	B1	Dominant	None	Place	Collect	4	3	43.0125	100	2	3	12
ControlPre	B1	Dominant	None	Place	Collect	4	3	20.2625	100	2	4	12
ControlPre	B1	Dominant	None	Place	Collect	4	3	77.9926	100	2	5	12
ControlPre	B1	Dominant	None	Place	Collect	4	3	22.4875	100	2	6	12
ControlPre	B1	Dominant	None	Place	Collect	4	3	11.6325	100	2	7	12
ControlPre	B1	Dominant	None	Place	Collect	4	3	14.88	100	2	8	12
ControlPre	B1	Dominant	None	Place	Collect	4	3	224.535	100	3	1	13
ControlPre	B1	Dominant	None	Place	Collect	4	3	202.72	100	3	2	13
ControlPre	B1	Dominant	None	Place	Collect	4	3	214.007	100	3	3	13
ControlPre	B1	Dominant	None	Place	Collect	4	3	0.7675	100	3	4	13
ControlPre	B1	Dominant	None	Place	Collect	4	3	141.988	100	3	5	13
ControlPre	B1	Dominant	None	Place	Collect	4	3	123.282	100	3	6	13
ControlPre	B1	Dominant	None	Place	Collect	4	3	155.525	100	3	7	13
ControlPre	B1	Dominant	None	Place	Collect	4	3	86.9775	100	3	8	13
ControlPre	B1	Dominant	None	Place	Collect	4	3	39.9575	100	4	1	14
ControlPre	B1	Dominant	None	Place	Collect	4	3	34.4975	100	4	2	14
ControlPre	B1	Dominant	None	Place	Collect	4	3	238.18	100	4	3	14
ControlPre	B1	Dominant	None	Place	Collect	4	3	16.4175	100	4	4	14
ControlPre	B1	Dominant	None	Place	Collect	4	3	77.7425	100	4	5	14
ControlPre	B1	Dominant	None	Place	Collect	4	3	37.4925	100	4	6	14
ControlPre	B1	Dominant	None	Place	Collect	4	3	175.535	100	4	7	14
ControlPre	B1	Dominant	None	Place	Collect	4	3	168.235	100	4	8	14
ControlPre	B1	Dominant	None	Place	Collect	4	3	190.98	100	5	1	15
ControlPre	B1	Dominant	None	Place	Collect	4	3	29.76	100	5	2	15
ControlPre	B1	Dominant	None	Place	Collect	4	3	9.49	100	5	3	15
ControlPre	B1	Dominant	None	Place	Collect	4	3	3.25	100	5	4	15
ControlPre	B1	Dominant	None	Place	Collect	4	3	16.22	100	5	5	15
ControlPre	B1	Dominant	None	Place	Collect	4	3	75.9851	100	5	6	15
ControlPre	B1	Dominant	None	Place	Collect	4	3	109.5	100	5	7	15
ControlPre	B1	Dominant	None	Place	Collect	4	3	129.51	100	5	8	15
ControlPre	B1	Dominant	None	Place	Collect	4	4	212.504	100	1	1	16
ControlPre	B1	Dominant	None	Place	Collect	4	4	33.5075	100	1	2	16
ControlPre	B1	Dominant	None	Place	Collect	4	4	189.743	100	1	3	16
ControlPre	B1	Dominant	None	Place	Collect	4	4	26.22	100	1	4	16
ControlPre	B1	Dominant	None	Place	Collect	4	4	86.2575	100	1	5	16
ControlPre	B1	Dominant	None	Place	Collect	4	4	191.005	100	1	6	16
ControlPre	B1	Dominant	None	Place	Collect	4	4	172.71	100	1	7	16
ControlPre	B1	Dominant	None	Place	Collect	4	4	149.748	100	1	8	16
ControlPre	B1	Dominant	None	Place	Collect	4	4	184.12	100	2	1	17
ControlPre	B1	Dominant	None	Place	Collect	4	4	256.007	100	2	2	17
ControlPre	B1	Dominant	None	Place	Collect	4	4	34.9375	100	2	3	17
ControlPre	B1	Dominant	None	Place	Collect	4	4	18.5	100	2	4	17
ControlPre	B1	Dominant	None	Place	Collect	4	4	107.255	100	2	5	17
ControlPre	B1	Dominant	None	Place	Collect	4	4	85.0001	100	2	6	17
ControlPre	B1	Dominant	None	Place	Collect	4	4	85.0001	100	2	7	17
ControlPre	B1	Dominant	None	Place	Collect	4	4	42.765	100	2	8	17
ControlPre	B1	Dominant	None	Place	Collect	4	4	161.735	100	3	1	18
ControlPre	B1	Dominant	None	Place	Collect	4	4	226.012	100	3	2	18
ControlPre	B1	Dominant	None	Place	Collect	4	4	190.25	100	3	3	18
ControlPre	B1	Dominant	None	Place	Collect	4	4	122.73	100	3	4	18
ControlPre	B1	Dominant	None	Place	Collect	4	4	152.035	100	3	5	18
ControlPre	B1	Dominant	None	Place	Collect	4	4	109.75	100	3	6	18
ControlPre	B1	Dominant	None	Place	Collect	4	4	55.0025	100	3	7	18
ControlPre	B1	Dominant	None	Place	Collect	4	4	140.528	100	3	8	18
ControlPre	B1	Dominant	None	Place	Collect	4	4	137.268	100	4	1	19
ControlPre	B1	Dominant	None	Place	Collect	4	4	137.718	100	4	2	19
ControlPre	B1	Dominant	None	Place	Collect	4	4	208.235	100	4	3	19
ControlPre	B1	Dominant	None	Place	Collect	4	4	106.24	100	4	4	19
ControlPre	B1	Dominant	None	Place	Collect	4	4	76.0346	100	4	5	19
ControlPre	B1	Dominant	None	Place	Collect	4	4	67.9676	100	4	6	19
ControlPre	B1	Dominant	None	Place	Collect	4	4	155.243	100	4	7	19
ControlPre	B1	Dominant	None	Place	Collect	4	4	85.76	100	4	8	19
ControlPre	B1	Dominant	None	Place	Collect	4	4	215.52	100	5	1	20
ControlPre	B1	Dominant	None	Place	Collect	4	4	46.5237	100	5	2	20
ControlPre	B1	Dominant	None	Place	Collect	4	4	171.998	100	5	3	20
ControlPre	B1	Dominant	None	Place	Collect	4	4	8.995	100	5	4	20
ControlPre	B1	Dominant	None	Place	Collect	4	4	132.17	100	5	5	20
ControlPre	B1	Dominant	None	Place	Collect	4	4	155.735	100	5	6	20
ControlPre	B1	Dominant	None	Place	Collect	4	4	100.198	100	5	7	20
ControlPre	B1	Dominant	None	Place	Collect	4	4	85.5025	100	5	8	20
ControlPre	B1	Dominant	None	Place	Collect	5	1	60.975	100	1	1	1
ControlPre	B1	Dominant	None	Place	Collect	5	1	135.025	100	1	2	1
ControlPre	B1	Dominant	None	Place	Collect	5	1	149.738	100	1	3	1
ControlPre	B1	Dominant	None	Place	Collect	5	1	106.75	100	1	4	1
ControlPre	B1	Dominant	None	Place	Collect	5	1	181.007	100	1	5	1
ControlPre	B1	Dominant	None	Place	Collect	5	1	130.5	100	1	6	1
ControlPre	B1	Dominant	None	Place	Collect	5	1	189.002	100	1	7	1
ControlPre	B1	Dominant	None	Place	Collect	5	1	143.975	100	1	8	1
ControlPre	B1	Dominant	None	Place	Collect	5	1	55	100	2	1	2
ControlPre	B1	Dominant	None	Place	Collect	5	1	168.898	100	2	2	2
ControlPre	B1	Dominant	None	Place	Collect	5	1	117.275	100	2	3	2
ControlPre	B1	Dominant	None	Place	Collect	5	1	7	100	2	4	2
ControlPre	B1	Dominant	None	Place	Collect	5	1	106.75	100	2	5	2
ControlPre	B1	Dominant	None	Place	Collect	5	1	170.752	100	2	6	2
ControlPre	B1	Dominant	None	Place	Collect	5	1	379.998	100	2	7	2
ControlPre	B1	Dominant	None	Place	Collect	5	1	130.75	100	2	8	2
ControlPre	B1	Dominant	None	Place	Collect	5	1	119.475	100	3	1	3
ControlPre	B1	Dominant	None	Place	Collect	5	1	248.238	100	3	2	3
ControlPre	B1	Dominant	None	Place	Collect	5	1	92.45	100	3	3	3
ControlPre	B1	Dominant	None	Place	Collect	5	1	377.998	100	3	4	3
ControlPre	B1	Dominant	None	Place	Collect	5	1	106.75	100	3	5	3
ControlPre	B1	Dominant	None	Place	Collect	5	1	116.775	100	3	6	3
ControlPre	B1	Dominant	None	Place	Collect	5	1	151.025	100	3	7	3
ControlPre	B1	Dominant	None	Place	Collect	5	1	126.9	100	3	8	3
ControlPre	B1	Dominant	None	Place	Collect	5	1	139.75	100	4	1	4
ControlPre	B1	Dominant	None	Place	Collect	5	1	267.923	100	4	2	4
ControlPre	B1	Dominant	None	Place	Collect	5	1	108.025	100	4	3	4
ControlPre	B1	Dominant	None	Place	Collect	5	1	153.51	100	4	4	4
ControlPre	B1	Dominant	None	Place	Collect	5	1	142.725	100	4	5	4
ControlPre	B1	Dominant	None	Place	Collect	5	1	392.573	100	4	6	4
ControlPre	B1	Dominant	None	Place	Collect	5	1	169.26	100	4	7	4
ControlPre	B1	Dominant	None	Place	Collect	5	1	80	100	4	8	4
ControlPre	B1	Dominant	None	Place	Collect	5	1	172.745	100	5	1	5
ControlPre	B1	Dominant	None	Place	Collect	5	1	185.25	100	5	2	5
ControlPre	B1	Dominant	None	Place	Collect	5	1	166.01	100	5	3	5
ControlPre	B1	Dominant	None	Place	Collect	5	1	380.019	100	5	4	5
ControlPre	B1	Dominant	None	Place	Collect	5	1	169.5	100	5	5	5
ControlPre	B1	Dominant	None	Place	Collect	5	1	136.5	100	5	6	5
ControlPre	B1	Dominant	None	Place	Collect	5	1	104.975	100	5	7	5
ControlPre	B1	Dominant	None	Place	Collect	5	1	124	100	5	8	5
ControlPre	B1	Dominant	None	Place	Collect	5	2	129.52	100	1	1	6
ControlPre	B1	Dominant	None	Place	Collect	5	2	241.025	100	1	2	6
ControlPre	B1	Dominant	None	Place	Collect	5	2	155.755	100	1	3	6
ControlPre	B1	Dominant	None	Place	Collect	5	2	195.51	100	1	4	6
ControlPre	B1	Dominant	None	Place	Collect	5	2	148.007	100	1	5	6
ControlPre	B1	Dominant	None	Place	Collect	5	2	244	100	1	6	6
ControlPre	B1	Dominant	None	Place	Collect	5	2	118.6	100	1	7	6
ControlPre	B1	Dominant	None	Place	Collect	5	2	95.55	100	1	8	6
ControlPre	B1	Dominant	None	Place	Collect	5	2	160.74	100	2	1	7
ControlPre	B1	Dominant	None	Place	Collect	5	2	270.5	100	2	2	7
ControlPre	B1	Dominant	None	Place	Collect	5	2	150.285	100	2	3	7
ControlPre	B1	Dominant	None	Place	Collect	5	2	206.748	100	2	4	7
ControlPre	B1	Dominant	None	Place	Collect	5	2	108.5	100	2	5	7
ControlPre	B1	Dominant	None	Place	Collect	5	2	388.998	100	2	6	7
ControlPre	B1	Dominant	None	Place	Collect	5	2	244	100	2	7	7
ControlPre	B1	Dominant	None	Place	Collect	5	2	142.25	100	2	8	7
ControlPre	B1	Dominant	None	Place	Collect	5	2	196.007	100	3	1	8
ControlPre	B1	Dominant	None	Place	Collect	5	2	382.007	100	3	2	8
ControlPre	B1	Dominant	None	Place	Collect	5	2	128.25	100	3	3	8
ControlPre	B1	Dominant	None	Place	Collect	5	2	137.5	100	3	4	8
ControlPre	B1	Dominant	None	Place	Collect	5	2	39.75	100	3	5	8
ControlPre	B1	Dominant	None	Place	Collect	5	2	138.75	100	3	6	8
ControlPre	B1	Dominant	None	Place	Collect	5	2	154.715	100	3	7	8
ControlPre	B1	Dominant	None	Place	Collect	5	2	379.998	100	3	8	8
ControlPre	B1	Dominant	None	Place	Collect	5	2	132.925	100	4	1	9
ControlPre	B1	Dominant	None	Place	Collect	5	2	81.275	100	4	2	9
ControlPre	B1	Dominant	None	Place	Collect	5	2	242.727	100	4	3	9
ControlPre	B1	Dominant	None	Place	Collect	5	2	218.97	100	4	4	9
ControlPre	B1	Dominant	None	Place	Collect	5	2	152.502	100	4	5	9
ControlPre	B1	Dominant	None	Place	Collect	5	2	198.447	100	4	6	9
ControlPre	B1	Dominant	None	Place	Collect	5	2	193.47	100	4	7	9
ControlPre	B1	Dominant	None	Place	Collect	5	2	215.98	100	4	8	9
ControlPre	B1	Dominant	None	Place	Collect	5	2	150.24	100	5	1	10
ControlPre	B1	Dominant	None	Place	Collect	5	2	149.25	100	5	2	10
ControlPre	B1	Dominant	None	Place	Collect	5	2	120.975	100	5	3	10
ControlPre	B1	Dominant	None	Place	Collect	5	2	378.998	100	5	4	10
ControlPre	B1	Dominant	None	Place	Collect	5	2	101.45	100	5	5	10
ControlPre	B1	Dominant	None	Place	Collect	5	2	119.775	100	5	6	10
ControlPre	B1	Dominant	None	Place	Collect	5	2	132.558	100	5	7	10
ControlPre	B1	Dominant	None	Place	Collect	5	2	149.255	100	5	8	10
ControlPre	B1	Dominant	None	Place	Collect	5	3	154.225	100	1	1	11
ControlPre	B1	Dominant	None	Place	Collect	5	3	167	100	1	2	11
ControlPre	B1	Dominant	None	Place	Collect	5	3	43.275	100	1	3	11
ControlPre	B1	Dominant	None	Place	Collect	5	3	134.475	100	1	4	11
ControlPre	B1	Dominant	None	Place	Collect	5	3	136.725	100	1	5	11
ControlPre	B1	Dominant	None	Place	Collect	5	3	159.722	100	1	6	11
ControlPre	B1	Dominant	None	Place	Collect	5	3	134.625	100	1	7	11
ControlPre	B1	Dominant	None	Place	Collect	5	3	149.75	100	1	8	11
ControlPre	B1	Dominant	None	Place	Collect	5	3	149.145	100	2	1	12
ControlPre	B1	Dominant	None	Place	Collect	5	3	142.245	100	2	2	12
ControlPre	B1	Dominant	None	Place	Collect	5	3	111.725	100	2	3	12
ControlPre	B1	Dominant	None	Place	Collect	5	3	158.007	100	2	4	12
ControlPre	B1	Dominant	None	Place	Collect	5	3	11.75	100	2	5	12
ControlPre	B1	Dominant	None	Place	Collect	5	3	257.493	100	2	6	12
ControlPre	B1	Dominant	None	Place	Collect	5	3	176.782	100	2	7	12
ControlPre	B1	Dominant	None	Place	Collect	5	3	102.5	100	2	8	12
ControlPre	B1	Dominant	None	Place	Collect	5	3	135.775	100	3	1	13
ControlPre	B1	Dominant	None	Place	Collect	5	3	97.5	100	3	2	13
ControlPre	B1	Dominant	None	Place	Collect	5	3	131.762	100	3	3	13
ControlPre	B1	Dominant	None	Place	Collect	5	3	405.998	100	3	4	13
ControlPre	B1	Dominant	None	Place	Collect	5	3	253.493	100	3	5	13
ControlPre	B1	Dominant	None	Place	Collect	5	3	157.625	100	3	6	13
ControlPre	B1	Dominant	None	Place	Collect	5	3	31.95	100	3	7	13
ControlPre	B1	Dominant	None	Place	Collect	5	3	167.463	100	3	8	13
ControlPre	B1	Dominant	None	Place	Collect	5	3	223.738	100	4	1	14
ControlPre	B1	Dominant	None	Place	Collect	5	3	61.775	100	4	2	14
ControlPre	B1	Dominant	None	Place	Collect	5	3	24.25	100	4	3	14
ControlPre	B1	Dominant	None	Place	Collect	5	3	242.285	100	4	4	14
ControlPre	B1	Dominant	None	Place	Collect	5	3	186.952	100	4	5	14
ControlPre	B1	Dominant	None	Place	Collect	5	3	239.98	100	4	6	14
ControlPre	B1	Dominant	None	Place	Collect	5	3	383.998	100	4	7	14
ControlPre	B1	Dominant	None	Place	Collect	5	3	21.25	100	4	8	14
ControlPre	B1	Dominant	None	Place	Collect	5	3	121.225	100	5	1	15
ControlPre	B1	Dominant	None	Place	Collect	5	3	103.5	100	5	2	15
ControlPre	B1	Dominant	None	Place	Collect	5	3	144.75	100	5	3	15
ControlPre	B1	Dominant	None	Place	Collect	5	3	123	100	5	4	15
ControlPre	B1	Dominant	None	Place	Collect	5	3	390.948	100	5	5	15
ControlPre	B1	Dominant	None	Place	Collect	5	3	141.04	100	5	6	15
ControlPre	B1	Dominant	None	Place	Collect	5	3	396.002	100	5	7	15
ControlPre	B1	Dominant	None	Place	Collect	5	3	191.01	100	5	8	15
ControlPre	B1	Dominant	None	Place	Collect	5	4	143.25	100	1	1	16
ControlPre	B1	Dominant	None	Place	Collect	5	4	101.2	100	1	2	16
ControlPre	B1	Dominant	None	Place	Collect	5	4	123	100	1	3	16
ControlPre	B1	Dominant	None	Place	Collect	5	4	133.95	100	1	4	16
ControlPre	B1	Dominant	None	Place	Collect	5	4	102.5	100	1	5	16
ControlPre	B1	Dominant	None	Place	Collect	5	4	166.352	100	1	6	16
ControlPre	B1	Dominant	None	Place	Collect	5	4	161.74	100	1	7	16
ControlPre	B1	Dominant	None	Place	Collect	5	4	97.275	100	1	8	16
ControlPre	B1	Dominant	None	Place	Collect	5	4	129.425	100	2	1	17
ControlPre	B1	Dominant	None	Place	Collect	5	4	214.827	100	2	2	17
ControlPre	B1	Dominant	None	Place	Collect	5	4	153.78	100	2	3	17
ControlPre	B1	Dominant	None	Place	Collect	5	4	125.48	100	2	4	17
ControlPre	B1	Dominant	None	Place	Collect	5	4	18.75	100	2	5	17
ControlPre	B1	Dominant	None	Place	Collect	5	4	171.005	100	2	6	17
ControlPre	B1	Dominant	None	Place	Collect	5	4	98.975	100	2	7	17
ControlPre	B1	Dominant	None	Place	Collect	5	4	116.625	100	2	8	17
ControlPre	B1	Dominant	None	Place	Collect	5	4	116.3	100	3	1	18
ControlPre	B1	Dominant	None	Place	Collect	5	4	200.257	100	3	2	18
ControlPre	B1	Dominant	None	Place	Collect	5	4	153.605	100	3	3	18
ControlPre	B1	Dominant	None	Place	Collect	5	4	147.005	100	3	4	18
ControlPre	B1	Dominant	None	Place	Collect	5	4	151.495	100	3	5	18
ControlPre	B1	Dominant	None	Place	Collect	5	4	121.498	100	3	6	18
ControlPre	B1	Dominant	None	Place	Collect	5	4	88.55	100	3	7	18
ControlPre	B1	Dominant	None	Place	Collect	5	4	111	100	3	8	18
ControlPre	B1	Dominant	None	Place	Collect	5	4	188.015	100	4	1	19
ControlPre	B1	Dominant	None	Place	Collect	5	4	168.968	100	4	2	19
ControlPre	B1	Dominant	None	Place	Collect	5	4	161.005	100	4	3	19
ControlPre	B1	Dominant	None	Place	Collect	5	4	152.995	100	4	4	19
ControlPre	B1	Dominant	None	Place	Collect	5	4	139.37	100	4	5	19
ControlPre	B1	Dominant	None	Place	Collect	5	4	130.975	100	4	6	19
ControlPre	B1	Dominant	None	Place	Collect	5	4	225.25	100	4	7	19
ControlPre	B1	Dominant	None	Place	Collect	5	4	267.75	100	4	8	19
ControlPre	B1	Dominant	None	Place	Collect	5	4	114.225	100	5	1	20
ControlPre	B1	Dominant	None	Place	Collect	5	4	143.29	100	5	2	20
ControlPre	B1	Dominant	None	Place	Collect	5	4	20.5	100	5	3	20
ControlPre	B1	Dominant	None	Place	Collect	5	4	30	100	5	4	20
ControlPre	B1	Dominant	None	Place	Collect	5	4	172.732	100	5	5	20
ControlPre	B1	Dominant	None	Place	Collect	5	4	86.5	100	5	6	20
ControlPre	B1	Dominant	None	Place	Collect	5	4	126.75	100	5	7	20
ControlPre	B1	Dominant	None	Place	Collect	5	4	146.505	100	5	8	20
ControlPre	B1	Dominant	None	Place	Collect	1	1	3.2	75	1	1	1
ControlPre	B1	Dominant	None	Place	Collect	1	1	21.775	75	1	2	1
ControlPre	B1	Dominant	None	Place	Collect	1	1	88.225	75	1	3	1
ControlPre	B1	Dominant	None	Place	Collect	1	1	379.998	75	1	4	1
ControlPre	B1	Dominant	None	Place	Collect	1	1	62.75	75	1	5	1
ControlPre	B1	Dominant	None	Place	Collect	1	1	160.66	75	1	6	1
ControlPre	B1	Dominant	None	Place	Collect	1	1	183.007	75	1	7	1
ControlPre	B1	Dominant	None	Place	Collect	1	1	157.75	75	1	8	1
ControlPre	B1	Dominant	None	Place	Collect	1	1	85.975	75	2	1	2
ControlPre	B1	Dominant	None	Place	Collect	1	1	13.75	75	2	2	2
ControlPre	B1	Dominant	None	Place	Collect	1	1	135.472	75	2	3	2
ControlPre	B1	Dominant	None	Place	Collect	1	1	30.775	75	2	4	2
ControlPre	B1	Dominant	None	Place	Collect	1	1	157.47	75	2	5	2
ControlPre	B1	Dominant	None	Place	Collect	1	1	83.75	75	2	6	2
ControlPre	B1	Dominant	None	Place	Collect	1	1	78	75	2	7	2
ControlPre	B1	Dominant	None	Place	Collect	1	1	206.235	75	2	8	2
ControlPre	B1	Dominant	None	Place	Collect	1	1	58.25	75	3	1	3
ControlPre	B1	Dominant	None	Place	Collect	1	1	19.725	75	3	2	3
ControlPre	B1	Dominant	None	Place	Collect	1	1	101.25	75	3	3	3
ControlPre	B1	Dominant	None	Place	Collect	1	1	116.475	75	3	4	3
ControlPre	B1	Dominant	None	Place	Collect	1	1	54.25	75	3	5	3
ControlPre	B1	Dominant	None	Place	Collect	1	1	160.238	75	3	6	3
ControlPre	B1	Dominant	None	Place	Collect	1	1	117.5	75	3	7	3
ControlPre	B1	Dominant	None	Place	Collect	1	1	218.25	75	3	8	3
ControlPre	B1	Dominant	None	Place	Collect	1	1	113.275	75	4	1	4
ControlPre	B1	Dominant	None	Place	Collect	1	1	56	75	4	2	4
ControlPre	B1	Dominant	None	Place	Collect	1	1	115.975	75	4	3	4
ControlPre	B1	Dominant	None	Place	Collect	1	1	201.335	75	4	4	4
ControlPre	B1	Dominant	None	Place	Collect	1	1	139.5	75	4	5	4
ControlPre	B1	Dominant	None	Place	Collect	1	1	75.775	75	4	6	4
ControlPre	B1	Dominant	None	Place	Collect	1	1	15.025	75	4	7	4
ControlPre	B1	Dominant	None	Place	Collect	1	1	88.025	75	4	8	4
ControlPre	B1	Dominant	None	Place	Collect	1	1	104.625	75	5	1	5
ControlPre	B1	Dominant	None	Place	Collect	1	1	79	75	5	2	5
ControlPre	B1	Dominant	None	Place	Collect	1	1	19	75	5	3	5
ControlPre	B1	Dominant	None	Place	Collect	1	1	384.998	75	5	4	5
ControlPre	B1	Dominant	None	Place	Collect	1	1	123.025	75	5	5	5
ControlPre	B1	Dominant	None	Place	Collect	1	1	340.48	75	5	6	5
ControlPre	B1	Dominant	None	Place	Collect	1	1	68.35	75	5	7	5
ControlPre	B1	Dominant	None	Place	Collect	1	1	366.973	75	5	8	5
ControlPre	B1	Dominant	None	Place	Collect	1	2	99.75	75	1	1	6
ControlPre	B1	Dominant	None	Place	Collect	1	2	385.998	75	1	2	6
ControlPre	B1	Dominant	None	Place	Collect	1	2	175.635	75	1	3	6
ControlPre	B1	Dominant	None	Place	Collect	1	2	29.25	75	1	4	6
ControlPre	B1	Dominant	None	Place	Collect	1	2	379.998	75	1	5	6
ControlPre	B1	Dominant	None	Place	Collect	1	2	146.257	75	1	6	6
ControlPre	B1	Dominant	None	Place	Collect	1	2	160.998	75	1	7	6
ControlPre	B1	Dominant	None	Place	Collect	1	2	137.755	75	1	8	6
ControlPre	B1	Dominant	None	Place	Collect	1	2	42.25	75	2	1	7
ControlPre	B1	Dominant	None	Place	Collect	1	2	3.025	75	2	2	7
ControlPre	B1	Dominant	None	Place	Collect	1	2	1.15	75	2	3	7
ControlPre	B1	Dominant	None	Place	Collect	1	2	59.225	75	2	4	7
ControlPre	B1	Dominant	None	Place	Collect	1	2	63.025	75	2	5	7
ControlPre	B1	Dominant	None	Place	Collect	1	2	31.75	75	2	6	7
ControlPre	B1	Dominant	None	Place	Collect	1	2	21.25	75	2	7	7
ControlPre	B1	Dominant	None	Place	Collect	1	2	222.743	75	2	8	7
ControlPre	B1	Dominant	None	Place	Collect	1	2	78.25	75	3	1	8
ControlPre	B1	Dominant	None	Place	Collect	1	2	2.25	75	3	2	8
ControlPre	B1	Dominant	None	Place	Collect	1	2	115.25	75	3	3	8
ControlPre	B1	Dominant	None	Place	Collect	1	2	17.475	75	3	4	8
ControlPre	B1	Dominant	None	Place	Collect	1	2	23.5	75	3	5	8
ControlPre	B1	Dominant	None	Place	Collect	1	2	51.25	75	3	6	8
ControlPre	B1	Dominant	None	Place	Collect	1	2	20	75	3	7	8
ControlPre	B1	Dominant	None	Place	Collect	1	2	144.977	75	3	8	8
ControlPre	B1	Dominant	None	Place	Collect	1	2	114.5	75	4	1	9
ControlPre	B1	Dominant	None	Place	Collect	1	2	110.775	75	4	2	9
ControlPre	B1	Dominant	None	Place	Collect	1	2	46.5	75	4	3	9
ControlPre	B1	Dominant	None	Place	Collect	1	2	95.025	75	4	4	9
ControlPre	B1	Dominant	None	Place	Collect	1	2	23.275	75	4	5	9
ControlPre	B1	Dominant	None	Place	Collect	1	2	100.65	75	4	6	9
ControlPre	B1	Dominant	None	Place	Collect	1	2	168.542	75	4	7	9
ControlPre	B1	Dominant	None	Place	Collect	1	2	133.502	75	4	8	9
ControlPre	B1	Dominant	None	Place	Collect	1	2	112.5	75	5	1	10
ControlPre	B1	Dominant	None	Place	Collect	1	2	40.775	75	5	2	10
ControlPre	B1	Dominant	None	Place	Collect	1	2	112.95	75	5	3	10
ControlPre	B1	Dominant	None	Place	Collect	1	2	34.75	75	5	4	10
ControlPre	B1	Dominant	None	Place	Collect	1	2	146.748	75	5	5	10
ControlPre	B1	Dominant	None	Place	Collect	1	2	131.748	75	5	6	10
ControlPre	B1	Dominant	None	Place	Collect	1	2	138.28	75	5	7	10
ControlPre	B1	Dominant	None	Place	Collect	1	2	117.222	75	5	8	10
ControlPre	B1	Dominant	None	Place	Collect	1	3	89.975	75	1	1	11
ControlPre	B1	Dominant	None	Place	Collect	1	3	45.75	75	1	2	11
ControlPre	B1	Dominant	None	Place	Collect	1	3	76.75	75	1	3	11
ControlPre	B1	Dominant	None	Place	Collect	1	3	17.45	75	1	4	11
ControlPre	B1	Dominant	None	Place	Collect	1	3	12	75	1	5	11
ControlPre	B1	Dominant	None	Place	Collect	1	3	111.775	75	1	6	11
ControlPre	B1	Dominant	None	Place	Collect	1	3	163.482	75	1	7	11
ControlPre	B1	Dominant	None	Place	Collect	1	3	135.058	75	1	8	11
ControlPre	B1	Dominant	None	Place	Collect	1	3	113.225	75	2	1	12
ControlPre	B1	Dominant	None	Place	Collect	1	3	82.775	75	2	2	12
ControlPre	B1	Dominant	None	Place	Collect	1	3	113.275	75	2	3	12
ControlPre	B1	Dominant	None	Place	Collect	1	3	133.25	75	2	4	12
ControlPre	B1	Dominant	None	Place	Collect	1	3	134.007	75	2	5	12
ControlPre	B1	Dominant	None	Place	Collect	1	3	132.5	75	2	6	12
ControlPre	B1	Dominant	None	Place	Collect	1	3	72.025	75	2	7	12
ControlPre	B1	Dominant	None	Place	Collect	1	3	181.01	75	2	8	12
ControlPre	B1	Dominant	None	Place	Collect	1	3	104.975	75	3	1	13
ControlPre	B1	Dominant	None	Place	Collect	1	3	37.225	75	3	2	13
ControlPre	B1	Dominant	None	Place	Collect	1	3	21.25	75	3	3	13
ControlPre	B1	Dominant	None	Place	Collect	1	3	114.05	75	3	4	13
ControlPre	B1	Dominant	None	Place	Collect	1	3	44.5	75	3	5	13
ControlPre	B1	Dominant	None	Place	Collect	1	3	140.945	75	3	6	13
ControlPre	B1	Dominant	None	Place	Collect	1	3	21.975	75	3	7	13
ControlPre	B1	Dominant	None	Place	Collect	1	3	73.5	75	3	8	13
ControlPre	B1	Dominant	None	Place	Collect	1	3	88.75	75	4	1	14
ControlPre	B1	Dominant	None	Place	Collect	1	3	14.275	75	4	2	14
ControlPre	B1	Dominant	None	Place	Collect	1	3	2.025	75	4	3	14
ControlPre	B1	Dominant	None	Place	Collect	1	3	98.75	75	4	4	14
ControlPre	B1	Dominant	None	Place	Collect	1	3	15.25	75	4	5	14
ControlPre	B1	Dominant	None	Place	Collect	1	3	207.005	75	4	6	14
ControlPre	B1	Dominant	None	Place	Collect	1	3	9.025	75	4	7	14
ControlPre	B1	Dominant	None	Place	Collect	1	3	84.275	75	4	8	14
ControlPre	B1	Dominant	None	Place	Collect	1	3	107.5	75	5	1	15
ControlPre	B1	Dominant	None	Place	Collect	1	3	87.275	75	5	2	15
ControlPre	B1	Dominant	None	Place	Collect	1	3	84.775	75	5	3	15
ControlPre	B1	Dominant	None	Place	Collect	1	3	42.25	75	5	4	15
ControlPre	B1	Dominant	None	Place	Collect	1	3	122.5	75	5	5	15
ControlPre	B1	Dominant	None	Place	Collect	1	3	111.75	75	5	6	15
ControlPre	B1	Dominant	None	Place	Collect	1	3	16.75	75	5	7	15
ControlPre	B1	Dominant	None	Place	Collect	1	3	153.76	75	5	8	15
ControlPre	B1	Dominant	None	Place	Collect	1	4	118.475	75	1	1	16
ControlPre	B1	Dominant	None	Place	Collect	1	4	380.983	75	1	2	16
ControlPre	B1	Dominant	None	Place	Collect	1	4	123.75	75	1	3	16
ControlPre	B1	Dominant	None	Place	Collect	1	4	378.998	75	1	4	16
ControlPre	B1	Dominant	None	Place	Collect	1	4	131.225	75	1	5	16
ControlPre	B1	Dominant	None	Place	Collect	1	4	21	75	1	6	16
ControlPre	B1	Dominant	None	Place	Collect	1	4	132.007	75	1	7	16
ControlPre	B1	Dominant	None	Place	Collect	1	4	97.25	75	1	8	16
ControlPre	B1	Dominant	None	Place	Collect	1	4	120.05	75	2	1	17
ControlPre	B1	Dominant	None	Place	Collect	1	4	62.775	75	2	2	17
ControlPre	B1	Dominant	None	Place	Collect	1	4	52.25	75	2	3	17
ControlPre	B1	Dominant	None	Place	Collect	1	4	37.75	75	2	4	17
ControlPre	B1	Dominant	None	Place	Collect	1	4	133.748	75	2	5	17
ControlPre	B1	Dominant	None	Place	Collect	1	4	157.748	75	2	6	17
ControlPre	B1	Dominant	None	Place	Collect	1	4	143.285	75	2	7	17
ControlPre	B1	Dominant	None	Place	Collect	1	4	95.25	75	2	8	17
ControlPre	B1	Dominant	None	Place	Collect	1	4		75	3	1	18
ControlPre	B1	Dominant	None	Place	Collect	1	4		75	3	2	18
ControlPre	B1	Dominant	None	Place	Collect	1	4		75	3	3	18
ControlPre	B1	Dominant	None	Place	Collect	1	4		75	3	4	18
ControlPre	B1	Dominant	None	Place	Collect	1	4		75	3	5	18
ControlPre	B1	Dominant	None	Place	Collect	1	4		75	3	6	18
ControlPre	B1	Dominant	None	Place	Collect	1	4		75	3	7	18
ControlPre	B1	Dominant	None	Place	Collect	1	4		75	3	8	18
ControlPre	B1	Dominant	None	Place	Collect	1	4	53.85	75	4	1	19
ControlPre	B1	Dominant	None	Place	Collect	1	4	38.25	75	4	2	19
ControlPre	B1	Dominant	None	Place	Collect	1	4	11.2	75	4	3	19
ControlPre	B1	Dominant	None	Place	Collect	1	4	75.75	75	4	4	19
ControlPre	B1	Dominant	None	Place	Collect	1	4	30.65	75	4	5	19
ControlPre	B1	Dominant	None	Place	Collect	1	4	32	75	4	6	19
ControlPre	B1	Dominant	None	Place	Collect	1	4	162.75	75	4	7	19
ControlPre	B1	Dominant	None	Place	Collect	1	4	134.268	75	4	8	19
ControlPre	B1	Dominant	None	Place	Collect	1	4	91.5	75	5	1	20
ControlPre	B1	Dominant	None	Place	Collect	1	4	9.275	75	5	2	20
ControlPre	B1	Dominant	None	Place	Collect	1	4	7.375	75	5	3	20
ControlPre	B1	Dominant	None	Place	Collect	1	4	1.225	75	5	4	20
ControlPre	B1	Dominant	None	Place	Collect	1	4	21.75	75	5	5	20
ControlPre	B1	Dominant	None	Place	Collect	1	4	39.75	75	5	6	20
ControlPre	B1	Dominant	None	Place	Collect	1	4	63.975	75	5	7	20
ControlPre	B1	Dominant	None	Place	Collect	1	4	107.5	75	5	8	20
ControlPre	B1	Dominant	None	Place	Collect	2	1	23	75	1	1	1
ControlPre	B1	Dominant	None	Place	Collect	2	1	15	75	1	2	1
ControlPre	B1	Dominant	None	Place	Collect	2	1	141.995	75	1	3	1
ControlPre	B1	Dominant	None	Place	Collect	2	1	112.25	75	1	4	1
ControlPre	B1	Dominant	None	Place	Collect	2	1	101.75	75	1	5	1
ControlPre	B1	Dominant	None	Place	Collect	2	1	189.488	75	1	6	1
ControlPre	B1	Dominant	None	Place	Collect	2	1	187.505	75	1	7	1
ControlPre	B1	Dominant	None	Place	Collect	2	1	64.5175	75	1	8	1
ControlPre	B1	Dominant	None	Place	Collect	2	1	14.75	75	2	1	2
ControlPre	B1	Dominant	None	Place	Collect	2	1	163.012	75	2	2	2
ControlPre	B1	Dominant	None	Place	Collect	2	1	151.137	75	2	3	2
ControlPre	B1	Dominant	None	Place	Collect	2	1	112	75	2	4	2
ControlPre	B1	Dominant	None	Place	Collect	2	1	165.792	75	2	5	2
ControlPre	B1	Dominant	None	Place	Collect	2	1	193.735	75	2	6	2
ControlPre	B1	Dominant	None	Place	Collect	2	1	168.475	75	2	7	2
ControlPre	B1	Dominant	None	Place	Collect	2	1	159.975	75	2	8	2
ControlPre	B1	Dominant	None	Place	Collect	2	1		75	3	1	3
ControlPre	B1	Dominant	None	Place	Collect	2	1		75	3	2	3
ControlPre	B1	Dominant	None	Place	Collect	2	1		75	3	3	3
ControlPre	B1	Dominant	None	Place	Collect	2	1		75	3	4	3
ControlPre	B1	Dominant	None	Place	Collect	2	1		75	3	5	3
ControlPre	B1	Dominant	None	Place	Collect	2	1		75	3	6	3
ControlPre	B1	Dominant	None	Place	Collect	2	1		75	3	7	3
ControlPre	B1	Dominant	None	Place	Collect	2	1		75	3	8	3
ControlPre	B1	Dominant	None	Place	Collect	2	1	165.95	75	4	1	4
ControlPre	B1	Dominant	None	Place	Collect	2	1	163.502	75	4	2	4
ControlPre	B1	Dominant	None	Place	Collect	2	1	139.1	75	4	3	4
ControlPre	B1	Dominant	None	Place	Collect	2	1	115.475	75	4	4	4
ControlPre	B1	Dominant	None	Place	Collect	2	1	177.785	75	4	5	4
ControlPre	B1	Dominant	None	Place	Collect	2	1	155.268	75	4	6	4
ControlPre	B1	Dominant	None	Place	Collect	2	1	129	75	4	7	4
ControlPre	B1	Dominant	None	Place	Collect	2	1	2.5	75	4	8	4
ControlPre	B1	Dominant	None	Place	Collect	2	1		75	5	1	5
ControlPre	B1	Dominant	None	Place	Collect	2	1		75	5	2	5
ControlPre	B1	Dominant	None	Place	Collect	2	1		75	5	3	5
ControlPre	B1	Dominant	None	Place	Collect	2	1		75	5	4	5
ControlPre	B1	Dominant	None	Place	Collect	2	1		75	5	5	5
ControlPre	B1	Dominant	None	Place	Collect	2	1		75	5	6	5
ControlPre	B1	Dominant	None	Place	Collect	2	1		75	5	7	5
ControlPre	B1	Dominant	None	Place	Collect	2	1		75	5	8	5
ControlPre	B1	Dominant	None	Place	Collect	2	2		75	1	1	6
ControlPre	B1	Dominant	None	Place	Collect	2	2		75	1	2	6
ControlPre	B1	Dominant	None	Place	Collect	2	2		75	1	3	6
ControlPre	B1	Dominant	None	Place	Collect	2	2		75	1	4	6
ControlPre	B1	Dominant	None	Place	Collect	2	2		75	1	5	6
ControlPre	B1	Dominant	None	Place	Collect	2	2		75	1	6	6
ControlPre	B1	Dominant	None	Place	Collect	2	2		75	1	7	6
ControlPre	B1	Dominant	None	Place	Collect	2	2		75	1	8	6
ControlPre	B1	Dominant	None	Place	Collect	2	2		75	2	1	7
ControlPre	B1	Dominant	None	Place	Collect	2	2		75	2	2	7
ControlPre	B1	Dominant	None	Place	Collect	2	2		75	2	3	7
ControlPre	B1	Dominant	None	Place	Collect	2	2		75	2	4	7
ControlPre	B1	Dominant	None	Place	Collect	2	2		75	2	5	7
ControlPre	B1	Dominant	None	Place	Collect	2	2		75	2	6	7
ControlPre	B1	Dominant	None	Place	Collect	2	2		75	2	7	7
ControlPre	B1	Dominant	None	Place	Collect	2	2		75	2	8	7
ControlPre	B1	Dominant	None	Place	Collect	2	2	380.033	75	3	1	8
ControlPre	B1	Dominant	None	Place	Collect	2	2	158.68	75	3	2	8
ControlPre	B1	Dominant	None	Place	Collect	2	2	137.498	75	3	3	8
ControlPre	B1	Dominant	None	Place	Collect	2	2	121.5	75	3	4	8
ControlPre	B1	Dominant	None	Place	Collect	2	2	139.77	75	3	5	8
ControlPre	B1	Dominant	None	Place	Collect	2	2	26.75	75	3	6	8
ControlPre	B1	Dominant	None	Place	Collect	2	2	20.45	75	3	7	8
ControlPre	B1	Dominant	None	Place	Collect	2	2	7.725	75	3	8	8
ControlPre	B1	Dominant	None	Place	Collect	2	2		75	4	1	9
ControlPre	B1	Dominant	None	Place	Collect	2	2		75	4	2	9
ControlPre	B1	Dominant	None	Place	Collect	2	2		75	4	3	9
ControlPre	B1	Dominant	None	Place	Collect	2	2		75	4	4	9
ControlPre	B1	Dominant	None	Place	Collect	2	2		75	4	5	9
ControlPre	B1	Dominant	None	Place	Collect	2	2		75	4	6	9
ControlPre	B1	Dominant	None	Place	Collect	2	2		75	4	7	9
ControlPre	B1	Dominant	None	Place	Collect	2	2		75	4	8	9
ControlPre	B1	Dominant	None	Place	Collect	2	2	33.025	75	5	1	10
ControlPre	B1	Dominant	None	Place	Collect	2	2	150.53	75	5	2	10
ControlPre	B1	Dominant	None	Place	Collect	2	2	119.75	75	5	3	10
ControlPre	B1	Dominant	None	Place	Collect	2	2	130.775	75	5	4	10
ControlPre	B1	Dominant	None	Place	Collect	2	2	165.78	75	5	5	10
ControlPre	B1	Dominant	None	Place	Collect	2	2	184.25	75	5	6	10
ControlPre	B1	Dominant	None	Place	Collect	2	2	160.725	75	5	7	10
ControlPre	B1	Dominant	None	Place	Collect	2	2	163.975	75	5	8	10
ControlPre	B1	Dominant	None	Place	Collect	2	3	134.75	75	1	1	11
ControlPre	B1	Dominant	None	Place	Collect	2	3	158.015	75	1	2	11
ControlPre	B1	Dominant	None	Place	Collect	2	3	142.498	75	1	3	11
ControlPre	B1	Dominant	None	Place	Collect	2	3	107.75	75	1	4	11
ControlPre	B1	Dominant	None	Place	Collect	2	3	106	75	1	5	11
ControlPre	B1	Dominant	None	Place	Collect	2	3	189.015	75	1	6	11
ControlPre	B1	Dominant	None	Place	Collect	2	3	168.25	75	1	7	11
ControlPre	B1	Dominant	None	Place	Collect	2	3	51.75	75	1	8	11
ControlPre	B1	Dominant	None	Place	Collect	2	3	146.287	75	2	1	12
ControlPre	B1	Dominant	None	Place	Collect	2	3	147.243	75	2	2	12
ControlPre	B1	Dominant	None	Place	Collect	2	3	122.25	75	2	3	12
ControlPre	B1	Dominant	None	Place	Collect	2	3	101.25	75	2	4	12
ControlPre	B1	Dominant	None	Place	Collect	2	3	141.993	75	2	5	12
ControlPre	B1	Dominant	None	Place	Collect	2	3	156.998	75	2	6	12
ControlPre	B1	Dominant	None	Place	Collect	2	3	145.748	75	2	7	12
ControlPre	B1	Dominant	None	Place	Collect	2	3	107.5	75	2	8	12
ControlPre	B1	Dominant	None	Place	Collect	2	3	129.5	75	3	1	13
ControlPre	B1	Dominant	None	Place	Collect	2	3	59.74	75	3	2	13
ControlPre	B1	Dominant	None	Place	Collect	2	3	136.27	75	3	3	13
ControlPre	B1	Dominant	None	Place	Collect	2	3	110.3	75	3	4	13
ControlPre	B1	Dominant	None	Place	Collect	2	3	156.24	75	3	5	13
ControlPre	B1	Dominant	None	Place	Collect	2	3	149.787	75	3	6	13
ControlPre	B1	Dominant	None	Place	Collect	2	3	126	75	3	7	13
ControlPre	B1	Dominant	None	Place	Collect	2	3	183.275	75	3	8	13
ControlPre	B1	Dominant	None	Place	Collect	2	3	110.925	75	4	1	14
ControlPre	B1	Dominant	None	Place	Collect	2	3	159.507	75	4	2	14
ControlPre	B1	Dominant	None	Place	Collect	2	3	108.75	75	4	3	14
ControlPre	B1	Dominant	None	Place	Collect	2	3	113.775	75	4	4	14
ControlPre	B1	Dominant	None	Place	Collect	2	3	108.5	75	4	5	14
ControlPre	B1	Dominant	None	Place	Collect	2	3	139.518	75	4	6	14
ControlPre	B1	Dominant	None	Place	Collect	2	3	124.275	75	4	7	14
ControlPre	B1	Dominant	None	Place	Collect	2	3	159.5	75	4	8	14
ControlPre	B1	Dominant	None	Place	Collect	2	3	119.75	75	5	1	15
ControlPre	B1	Dominant	None	Place	Collect	2	3	169.243	75	5	2	15
ControlPre	B1	Dominant	None	Place	Collect	2	3	131.25	75	5	3	15
ControlPre	B1	Dominant	None	Place	Collect	2	3	118.525	75	5	4	15
ControlPre	B1	Dominant	None	Place	Collect	2	3	159.005	75	5	5	15
ControlPre	B1	Dominant	None	Place	Collect	2	3	383.998	75	5	6	15
ControlPre	B1	Dominant	None	Place	Collect	2	3	116	75	5	7	15
ControlPre	B1	Dominant	None	Place	Collect	2	3	98.25	75	5	8	15
ControlPre	B1	Dominant	None	Place	Collect	2	4	20.25	75	1	1	16
ControlPre	B1	Dominant	None	Place	Collect	2	4	216.007	75	1	2	16
ControlPre	B1	Dominant	None	Place	Collect	2	4	124.75	75	1	3	16
ControlPre	B1	Dominant	None	Place	Collect	2	4	124.775	75	1	4	16
ControlPre	B1	Dominant	None	Place	Collect	2	4	104.275	75	1	5	16
ControlPre	B1	Dominant	None	Place	Collect	2	4	152.755	75	1	6	16
ControlPre	B1	Dominant	None	Place	Collect	2	4	146.968	75	1	7	16
ControlPre	B1	Dominant	None	Place	Collect	2	4	121.725	75	1	8	16
ControlPre	B1	Dominant	None	Place	Collect	2	4		75	2	1	17
ControlPre	B1	Dominant	None	Place	Collect	2	4		75	2	2	17
ControlPre	B1	Dominant	None	Place	Collect	2	4		75	2	3	17
ControlPre	B1	Dominant	None	Place	Collect	2	4		75	2	4	17
ControlPre	B1	Dominant	None	Place	Collect	2	4		75	2	5	17
ControlPre	B1	Dominant	None	Place	Collect	2	4		75	2	6	17
ControlPre	B1	Dominant	None	Place	Collect	2	4		75	2	7	17
ControlPre	B1	Dominant	None	Place	Collect	2	4		75	2	8	17
ControlPre	B1	Dominant	None	Place	Collect	2	4		75	3	1	18
ControlPre	B1	Dominant	None	Place	Collect	2	4		75	3	2	18
ControlPre	B1	Dominant	None	Place	Collect	2	4		75	3	3	18
ControlPre	B1	Dominant	None	Place	Collect	2	4		75	3	4	18
ControlPre	B1	Dominant	None	Place	Collect	2	4		75	3	5	18
ControlPre	B1	Dominant	None	Place	Collect	2	4		75	3	6	18
ControlPre	B1	Dominant	None	Place	Collect	2	4		75	3	7	18
ControlPre	B1	Dominant	None	Place	Collect	2	4		75	3	8	18
ControlPre	B1	Dominant	None	Place	Collect	2	4	126.975	75	4	1	19
ControlPre	B1	Dominant	None	Place	Collect	2	4	147.76	75	4	2	19
ControlPre	B1	Dominant	None	Place	Collect	2	4	139.512	75	4	3	19
ControlPre	B1	Dominant	None	Place	Collect	2	4	124.748	75	4	4	19
ControlPre	B1	Dominant	None	Place	Collect	2	4	153.477	75	4	5	19
ControlPre	B1	Dominant	None	Place	Collect	2	4	170.542	75	4	6	19
ControlPre	B1	Dominant	None	Place	Collect	2	4	153.25	75	4	7	19
ControlPre	B1	Dominant	None	Place	Collect	2	4	142.5	75	4	8	19
ControlPre	B1	Dominant	None	Place	Collect	2	4	162.745	75	5	1	20
ControlPre	B1	Dominant	None	Place	Collect	2	4	131.23	75	5	2	20
ControlPre	B1	Dominant	None	Place	Collect	2	4	151.51	75	5	3	20
ControlPre	B1	Dominant	None	Place	Collect	2	4	116.5	75	5	4	20
ControlPre	B1	Dominant	None	Place	Collect	2	4	109	75	5	5	20
ControlPre	B1	Dominant	None	Place	Collect	2	4	160.24	75	5	6	20
ControlPre	B1	Dominant	None	Place	Collect	2	4	131.775	75	5	7	20
ControlPre	B1	Dominant	None	Place	Collect	2	4	137.75	75	5	8	20
ControlPre	B1	Dominant	None	Place	Collect	3	1	25.225	75	1	1	1
ControlPre	B1	Dominant	None	Place	Collect	3	1	13.5	75	1	2	1
ControlPre	B1	Dominant	None	Place	Collect	3	1	16.975	75	1	3	1
ControlPre	B1	Dominant	None	Place	Collect	3	1	117.25	75	1	4	1
ControlPre	B1	Dominant	None	Place	Collect	3	1	0.275	75	1	5	1
ControlPre	B1	Dominant	None	Place	Collect	3	1	39	75	1	6	1
ControlPre	B1	Dominant	None	Place	Collect	3	1	14.65	75	1	7	1
ControlPre	B1	Dominant	None	Place	Collect	3	1	5.5	75	1	8	1
ControlPre	B1	Dominant	None	Place	Collect	3	1	19.575	75	2	1	2
ControlPre	B1	Dominant	None	Place	Collect	3	1	11.525	75	2	2	2
ControlPre	B1	Dominant	None	Place	Collect	3	1	10.5	75	2	3	2
ControlPre	B1	Dominant	None	Place	Collect	3	1	12.5	75	2	4	2
ControlPre	B1	Dominant	None	Place	Collect	3	1	21.25	75	2	5	2
ControlPre	B1	Dominant	None	Place	Collect	3	1	7.525	75	2	6	2
ControlPre	B1	Dominant	None	Place	Collect	3	1	29.725	75	2	7	2
ControlPre	B1	Dominant	None	Place	Collect	3	1	30	75	2	8	2
ControlPre	B1	Dominant	None	Place	Collect	3	1	14.75	75	3	1	3
ControlPre	B1	Dominant	None	Place	Collect	3	1	23.975	75	3	2	3
ControlPre	B1	Dominant	None	Place	Collect	3	1	8.025	75	3	3	3
ControlPre	B1	Dominant	None	Place	Collect	3	1	25.725	75	3	4	3
ControlPre	B1	Dominant	None	Place	Collect	3	1	30.775	75	3	5	3
ControlPre	B1	Dominant	None	Place	Collect	3	1	22.25	75	3	6	3
ControlPre	B1	Dominant	None	Place	Collect	3	1	22.275	75	3	7	3
ControlPre	B1	Dominant	None	Place	Collect	3	1	135.005	75	3	8	3
ControlPre	B1	Dominant	None	Place	Collect	3	1	12.275	75	4	1	4
ControlPre	B1	Dominant	None	Place	Collect	3	1	151.485	75	4	2	4
ControlPre	B1	Dominant	None	Place	Collect	3	1	20	75	4	3	4
ControlPre	B1	Dominant	None	Place	Collect	3	1	26	75	4	4	4
ControlPre	B1	Dominant	None	Place	Collect	3	1	21.275	75	4	5	4
ControlPre	B1	Dominant	None	Place	Collect	3	1	379.973	75	4	6	4
ControlPre	B1	Dominant	None	Place	Collect	3	1	153.972	75	4	7	4
ControlPre	B1	Dominant	None	Place	Collect	3	1	98.775	75	4	8	4
ControlPre	B1	Dominant	None	Place	Collect	3	1	23.6	75	5	1	5
ControlPre	B1	Dominant	None	Place	Collect	3	1	18	75	5	2	5
ControlPre	B1	Dominant	None	Place	Collect	3	1	27.5	75	5	3	5
ControlPre	B1	Dominant	None	Place	Collect	3	1	27.25	75	5	4	5
ControlPre	B1	Dominant	None	Place	Collect	3	1	22	75	5	5	5
ControlPre	B1	Dominant	None	Place	Collect	3	1	33.025	75	5	6	5
ControlPre	B1	Dominant	None	Place	Collect	3	1	111.775	75	5	7	5
ControlPre	B1	Dominant	None	Place	Collect	3	1	74.75	75	5	8	5
ControlPre	B1	Dominant	None	Place	Collect	3	2	13.25	75	1	1	6
ControlPre	B1	Dominant	None	Place	Collect	3	2	20.775	75	1	2	6
ControlPre	B1	Dominant	None	Place	Collect	3	2	22.775	75	1	3	6
ControlPre	B1	Dominant	None	Place	Collect	3	2	16	75	1	4	6
ControlPre	B1	Dominant	None	Place	Collect	3	2	100.725	75	1	5	6
ControlPre	B1	Dominant	None	Place	Collect	3	2	37	75	1	6	6
ControlPre	B1	Dominant	None	Place	Collect	3	2	120	75	1	7	6
ControlPre	B1	Dominant	None	Place	Collect	3	2	104	75	1	8	6
ControlPre	B1	Dominant	None	Place	Collect	3	2	12.5	75	2	1	7
ControlPre	B1	Dominant	None	Place	Collect	3	2	20	75	2	2	7
ControlPre	B1	Dominant	None	Place	Collect	3	2	19	75	2	3	7
ControlPre	B1	Dominant	None	Place	Collect	3	2	23.5	75	2	4	7
ControlPre	B1	Dominant	None	Place	Collect	3	2	30.25	75	2	5	7
ControlPre	B1	Dominant	None	Place	Collect	3	2	21.275	75	2	6	7
ControlPre	B1	Dominant	None	Place	Collect	3	2	123.85	75	2	7	7
ControlPre	B1	Dominant	None	Place	Collect	3	2	32.25	75	2	8	7
ControlPre	B1	Dominant	None	Place	Collect	3	2	21.075	75	3	1	8
ControlPre	B1	Dominant	None	Place	Collect	3	2	5.95	75	3	2	8
ControlPre	B1	Dominant	None	Place	Collect	3	2	23.025	75	3	3	8
ControlPre	B1	Dominant	None	Place	Collect	3	2	10.775	75	3	4	8
ControlPre	B1	Dominant	None	Place	Collect	3	2	18.25	75	3	5	8
ControlPre	B1	Dominant	None	Place	Collect	3	2	122.25	75	3	6	8
ControlPre	B1	Dominant	None	Place	Collect	3	2	24	75	3	7	8
ControlPre	B1	Dominant	None	Place	Collect	3	2	27.175	75	3	8	8
ControlPre	B1	Dominant	None	Place	Collect	3	2	9.75	75	4	1	9
ControlPre	B1	Dominant	None	Place	Collect	3	2	21.5	75	4	2	9
ControlPre	B1	Dominant	None	Place	Collect	3	2	13.975	75	4	3	9
ControlPre	B1	Dominant	None	Place	Collect	3	2	18.025	75	4	4	9
ControlPre	B1	Dominant	None	Place	Collect	3	2	23.675	75	4	5	9
ControlPre	B1	Dominant	None	Place	Collect	3	2	13.525	75	4	6	9
ControlPre	B1	Dominant	None	Place	Collect	3	2	126.498	75	4	7	9
ControlPre	B1	Dominant	None	Place	Collect	3	2	140.007	75	4	8	9
ControlPre	B1	Dominant	None	Place	Collect	3	2	17.775	75	5	1	10
ControlPre	B1	Dominant	None	Place	Collect	3	2	21.8	75	5	2	10
ControlPre	B1	Dominant	None	Place	Collect	3	2	19.525	75	5	3	10
ControlPre	B1	Dominant	None	Place	Collect	3	2	18.5	75	5	4	10
ControlPre	B1	Dominant	None	Place	Collect	3	2	100.75	75	5	5	10
ControlPre	B1	Dominant	None	Place	Collect	3	2	111.25	75	5	6	10
ControlPre	B1	Dominant	None	Place	Collect	3	2	30.525	75	5	7	10
ControlPre	B1	Dominant	None	Place	Collect	3	2	26.75	75	5	8	10
ControlPre	B1	Dominant	None	Place	Collect	3	3	43.725	75	1	1	11
ControlPre	B1	Dominant	None	Place	Collect	3	3	27.75	75	1	2	11
ControlPre	B1	Dominant	None	Place	Collect	3	3	14.5	75	1	3	11
ControlPre	B1	Dominant	None	Place	Collect	3	3	21.275	75	1	4	11
ControlPre	B1	Dominant	None	Place	Collect	3	3	8.525	75	1	5	11
ControlPre	B1	Dominant	None	Place	Collect	3	3	20.75	75	1	6	11
ControlPre	B1	Dominant	None	Place	Collect	3	3	128.768	75	1	7	11
ControlPre	B1	Dominant	None	Place	Collect	3	3	96.75	75	1	8	11
ControlPre	B1	Dominant	None	Place	Collect	3	3	13.05	75	2	1	12
ControlPre	B1	Dominant	None	Place	Collect	3	3	20.25	75	2	2	12
ControlPre	B1	Dominant	None	Place	Collect	3	3	17.25	75	2	3	12
ControlPre	B1	Dominant	None	Place	Collect	3	3	21.775	75	2	4	12
ControlPre	B1	Dominant	None	Place	Collect	3	3	115.75	75	2	5	12
ControlPre	B1	Dominant	None	Place	Collect	3	3	26.725	75	2	6	12
ControlPre	B1	Dominant	None	Place	Collect	3	3	25.1	75	2	7	12
ControlPre	B1	Dominant	None	Place	Collect	3	3	40.75	75	2	8	12
ControlPre	B1	Dominant	None	Place	Collect	3	3	26.5	75	3	1	13
ControlPre	B1	Dominant	None	Place	Collect	3	3	33	75	3	2	13
ControlPre	B1	Dominant	None	Place	Collect	3	3	18	75	3	3	13
ControlPre	B1	Dominant	None	Place	Collect	3	3	26.025	75	3	4	13
ControlPre	B1	Dominant	None	Place	Collect	3	3	22.25	75	3	5	13
ControlPre	B1	Dominant	None	Place	Collect	3	3	24.75	75	3	6	13
ControlPre	B1	Dominant	None	Place	Collect	3	3	32.225	75	3	7	13
ControlPre	B1	Dominant	None	Place	Collect	3	3	89.25	75	3	8	13
ControlPre	B1	Dominant	None	Place	Collect	3	3	7.275	75	4	1	14
ControlPre	B1	Dominant	None	Place	Collect	3	3	154.727	75	4	2	14
ControlPre	B1	Dominant	None	Place	Collect	3	3	135.75	75	4	3	14
ControlPre	B1	Dominant	None	Place	Collect	3	3	19.075	75	4	4	14
ControlPre	B1	Dominant	None	Place	Collect	3	3	14.775	75	4	5	14
ControlPre	B1	Dominant	None	Place	Collect	3	3	29	75	4	6	14
ControlPre	B1	Dominant	None	Place	Collect	3	3	29	75	4	7	14
ControlPre	B1	Dominant	None	Place	Collect	3	3	79.75	75	4	8	14
ControlPre	B1	Dominant	None	Place	Collect	3	3	18.775	75	5	1	15
ControlPre	B1	Dominant	None	Place	Collect	3	3	14.525	75	5	2	15
ControlPre	B1	Dominant	None	Place	Collect	3	3	13.75	75	5	3	15
ControlPre	B1	Dominant	None	Place	Collect	3	3	17.25	75	5	4	15
ControlPre	B1	Dominant	None	Place	Collect	3	3	14.7	75	5	5	15
ControlPre	B1	Dominant	None	Place	Collect	3	3	25.725	75	5	6	15
ControlPre	B1	Dominant	None	Place	Collect	3	3	30.725	75	5	7	15
ControlPre	B1	Dominant	None	Place	Collect	3	3	70.75	75	5	8	15
ControlPre	B1	Dominant	None	Place	Collect	3	4	14.525	75	1	1	16
ControlPre	B1	Dominant	None	Place	Collect	3	4	9.25	75	1	2	16
ControlPre	B1	Dominant	None	Place	Collect	3	4	11.5	75	1	3	16
ControlPre	B1	Dominant	None	Place	Collect	3	4	13.25	75	1	4	16
ControlPre	B1	Dominant	None	Place	Collect	3	4	33.775	75	1	5	16
ControlPre	B1	Dominant	None	Place	Collect	3	4	14.225	75	1	6	16
ControlPre	B1	Dominant	None	Place	Collect	3	4	21.225	75	1	7	16
ControlPre	B1	Dominant	None	Place	Collect	3	4	99.775	75	1	8	16
ControlPre	B1	Dominant	None	Place	Collect	3	4	28.25	75	2	1	17
ControlPre	B1	Dominant	None	Place	Collect	3	4	21.05	75	2	2	17
ControlPre	B1	Dominant	None	Place	Collect	3	4	39.75	75	2	3	17
ControlPre	B1	Dominant	None	Place	Collect	3	4	20.8	75	2	4	17
ControlPre	B1	Dominant	None	Place	Collect	3	4	16.7	75	2	5	17
ControlPre	B1	Dominant	None	Place	Collect	3	4	24.725	75	2	6	17
ControlPre	B1	Dominant	None	Place	Collect	3	4	119.725	75	2	7	17
ControlPre	B1	Dominant	None	Place	Collect	3	4	28.5	75	2	8	17
ControlPre	B1	Dominant	None	Place	Collect	3	4	16.75	75	3	1	18
ControlPre	B1	Dominant	None	Place	Collect	3	4	9.5	75	3	2	18
ControlPre	B1	Dominant	None	Place	Collect	3	4	17.55	75	3	3	18
ControlPre	B1	Dominant	None	Place	Collect	3	4	9.5	75	3	4	18
ControlPre	B1	Dominant	None	Place	Collect	3	4	11.225	75	3	5	18
ControlPre	B1	Dominant	None	Place	Collect	3	4	14.3	75	3	6	18
ControlPre	B1	Dominant	None	Place	Collect	3	4	22.45	75	3	7	18
ControlPre	B1	Dominant	None	Place	Collect	3	4	116.8	75	3	8	18
ControlPre	B1	Dominant	None	Place	Collect	3	4	100.025	75	4	1	19
ControlPre	B1	Dominant	None	Place	Collect	3	4	19.775	75	4	2	19
ControlPre	B1	Dominant	None	Place	Collect	3	4	18.5	75	4	3	19
ControlPre	B1	Dominant	None	Place	Collect	3	4	14.3	75	4	4	19
ControlPre	B1	Dominant	None	Place	Collect	3	4	17	75	4	5	19
ControlPre	B1	Dominant	None	Place	Collect	3	4	25.725	75	4	6	19
ControlPre	B1	Dominant	None	Place	Collect	3	4	122.225	75	4	7	19
ControlPre	B1	Dominant	None	Place	Collect	3	4	134.925	75	4	8	19
ControlPre	B1	Dominant	None	Place	Collect	3	4	12.5	75	5	1	20
ControlPre	B1	Dominant	None	Place	Collect	3	4	121.275	75	5	2	20
ControlPre	B1	Dominant	None	Place	Collect	3	4	115.75	75	5	3	20
ControlPre	B1	Dominant	None	Place	Collect	3	4	23.25	75	5	4	20
ControlPre	B1	Dominant	None	Place	Collect	3	4	31.25	75	5	5	20
ControlPre	B1	Dominant	None	Place	Collect	3	4	19.55	75	5	6	20
ControlPre	B1	Dominant	None	Place	Collect	3	4	18.25	75	5	7	20
ControlPre	B1	Dominant	None	Place	Collect	3	4	180.755	75	5	8	20
ControlPre	B1	Dominant	None	Place	Collect	4	1	120.505	75	1	1	1
ControlPre	B1	Dominant	None	Place	Collect	4	1	21.775	75	1	2	1
ControlPre	B1	Dominant	None	Place	Collect	4	1	24.03	75	1	3	1
ControlPre	B1	Dominant	None	Place	Collect	4	1	7.505	75	1	4	1
ControlPre	B1	Dominant	None	Place	Collect	4	1	113.573	75	1	5	1
ControlPre	B1	Dominant	None	Place	Collect	4	1	13.695	75	1	6	1
ControlPre	B1	Dominant	None	Place	Collect	4	1	3.5275	75	1	7	1
ControlPre	B1	Dominant	None	Place	Collect	4	1	121.465	75	1	8	1
ControlPre	B1	Dominant	None	Place	Collect	4	1	56.0025	75	2	1	2
ControlPre	B1	Dominant	None	Place	Collect	4	1	181.275	75	2	2	2
ControlPre	B1	Dominant	None	Place	Collect	4	1	28.5125	75	2	3	2
ControlPre	B1	Dominant	None	Place	Collect	4	1	16.9925	75	2	4	2
ControlPre	B1	Dominant	None	Place	Collect	4	1	213.243	75	2	5	2
ControlPre	B1	Dominant	None	Place	Collect	4	1	13.27	75	2	6	2
ControlPre	B1	Dominant	None	Place	Collect	4	1	50.9	75	2	7	2
ControlPre	B1	Dominant	None	Place	Collect	4	1	124.653	75	2	8	2
ControlPre	B1	Dominant	None	Place	Collect	4	1	33.9875	75	3	1	3
ControlPre	B1	Dominant	None	Place	Collect	4	1	26.9875	75	3	2	3
ControlPre	B1	Dominant	None	Place	Collect	4	1	19.5225	75	3	3	3
ControlPre	B1	Dominant	None	Place	Collect	4	1	14.4825	75	3	4	3
ControlPre	B1	Dominant	None	Place	Collect	4	1	47.465	75	3	5	3
ControlPre	B1	Dominant	None	Place	Collect	4	1	36.75	75	3	6	3
ControlPre	B1	Dominant	None	Place	Collect	4	1	24.5	75	3	7	3
ControlPre	B1	Dominant	None	Place	Collect	4	1	105.005	75	3	8	3
ControlPre	B1	Dominant	None	Place	Collect	4	1	47.88	75	4	1	4
ControlPre	B1	Dominant	None	Place	Collect	4	1	13.75	75	4	2	4
ControlPre	B1	Dominant	None	Place	Collect	4	1	9.26	75	4	3	4
ControlPre	B1	Dominant	None	Place	Collect	4	1	179.998	75	4	4	4
ControlPre	B1	Dominant	None	Place	Collect	4	1	8.7375	75	4	5	4
ControlPre	B1	Dominant	None	Place	Collect	4	1	11.25	75	4	6	4
ControlPre	B1	Dominant	None	Place	Collect	4	1	12.25	75	4	7	4
ControlPre	B1	Dominant	None	Place	Collect	4	1	128.255	75	4	8	4
ControlPre	B1	Dominant	None	Place	Collect	4	1	26.2225	75	5	1	5
ControlPre	B1	Dominant	None	Place	Collect	4	1	26.2625	75	5	2	5
ControlPre	B1	Dominant	None	Place	Collect	4	1	6.03	75	5	3	5
ControlPre	B1	Dominant	None	Place	Collect	4	1	152.755	75	5	4	5
ControlPre	B1	Dominant	None	Place	Collect	4	1	116.032	75	5	5	5
ControlPre	B1	Dominant	None	Place	Collect	4	1	133.268	75	5	6	5
ControlPre	B1	Dominant	None	Place	Collect	4	1	132.22	75	5	7	5
ControlPre	B1	Dominant	None	Place	Collect	4	1	0.76	75	5	8	5
ControlPre	B1	Dominant	None	Place	Collect	4	2	45.2572	75	1	1	6
ControlPre	B1	Dominant	None	Place	Collect	4	2	9.97	75	1	2	6
ControlPre	B1	Dominant	None	Place	Collect	4	2	10.28	75	1	3	6
ControlPre	B1	Dominant	None	Place	Collect	4	2	8.495	75	1	4	6
ControlPre	B1	Dominant	None	Place	Collect	4	2	9.9875	75	1	5	6
ControlPre	B1	Dominant	None	Place	Collect	4	2	21.2775	75	1	6	6
ControlPre	B1	Dominant	None	Place	Collect	4	2	11.76	75	1	7	6
ControlPre	B1	Dominant	None	Place	Collect	4	2	133.268	75	1	8	6
ControlPre	B1	Dominant	None	Place	Collect	4	2	35.255	75	2	1	7
ControlPre	B1	Dominant	None	Place	Collect	4	2	18.01	75	2	2	7
ControlPre	B1	Dominant	None	Place	Collect	4	2	18.7325	75	2	3	7
ControlPre	B1	Dominant	None	Place	Collect	4	2	17.495	75	2	4	7
ControlPre	B1	Dominant	None	Place	Collect	4	2	0	75	2	5	7
ControlPre	B1	Dominant	None	Place	Collect	4	2	15.0075	75	2	6	7
ControlPre	B1	Dominant	None	Place	Collect	4	2	21.005	75	2	7	7
ControlPre	B1	Dominant	None	Place	Collect	4	2	109.478	75	2	8	7
ControlPre	B1	Dominant	None	Place	Collect	4	2	38.5125	75	3	1	8
ControlPre	B1	Dominant	None	Place	Collect	4	2	16.2425	75	3	2	8
ControlPre	B1	Dominant	None	Place	Collect	4	2	8.2475	75	3	3	8
ControlPre	B1	Dominant	None	Place	Collect	4	2	157.5	75	3	4	8
ControlPre	B1	Dominant	None	Place	Collect	4	2	234.965	75	3	5	8
ControlPre	B1	Dominant	None	Place	Collect	4	2	52.4975	75	3	6	8
ControlPre	B1	Dominant	None	Place	Collect	4	2	23.0025	75	3	7	8
ControlPre	B1	Dominant	None	Place	Collect	4	2	174.75	75	3	8	8
ControlPre	B1	Dominant	None	Place	Collect	4	2	38.2428	75	4	1	9
ControlPre	B1	Dominant	None	Place	Collect	4	2	237.02	75	4	2	9
ControlPre	B1	Dominant	None	Place	Collect	4	2	121.075	75	4	3	9
ControlPre	B1	Dominant	None	Place	Collect	4	2	180.757	75	4	4	9
ControlPre	B1	Dominant	None	Place	Collect	4	2	111.248	75	4	5	9
ControlPre	B1	Dominant	None	Place	Collect	4	2	63.235	75	4	6	9
ControlPre	B1	Dominant	None	Place	Collect	4	2	182.007	75	4	7	9
ControlPre	B1	Dominant	None	Place	Collect	4	2	145.498	75	4	8	9
ControlPre	B1	Dominant	None	Place	Collect	4	2	192.252	75	5	1	10
ControlPre	B1	Dominant	None	Place	Collect	4	2	18.755	75	5	2	10
ControlPre	B1	Dominant	None	Place	Collect	4	2	74.045	75	5	3	10
ControlPre	B1	Dominant	None	Place	Collect	4	2	20.17	75	5	4	10
ControlPre	B1	Dominant	None	Place	Collect	4	2	168.738	75	5	5	10
ControlPre	B1	Dominant	None	Place	Collect	4	2	24.73	75	5	6	10
ControlPre	B1	Dominant	None	Place	Collect	4	2	30.0025	75	5	7	10
ControlPre	B1	Dominant	None	Place	Collect	4	2	138.743	75	5	8	10
ControlPre	B1	Dominant	None	Place	Collect	4	3	182.197	75	1	1	11
ControlPre	B1	Dominant	None	Place	Collect	4	3	43.2975	75	1	2	11
ControlPre	B1	Dominant	None	Place	Collect	4	3	213.252	75	1	3	11
ControlPre	B1	Dominant	None	Place	Collect	4	3	35.0125	75	1	4	11
ControlPre	B1	Dominant	None	Place	Collect	4	3	38.2875	75	1	5	11
ControlPre	B1	Dominant	None	Place	Collect	4	3	73.725	75	1	6	11
ControlPre	B1	Dominant	None	Place	Collect	4	3	43.2975	75	1	7	11
ControlPre	B1	Dominant	None	Place	Collect	4	3	171.005	75	1	8	11
ControlPre	B1	Dominant	None	Place	Collect	4	3	178.275	75	2	1	12
ControlPre	B1	Dominant	None	Place	Collect	4	3	39.7175	75	2	2	12
ControlPre	B1	Dominant	None	Place	Collect	4	3	48.75	75	2	3	12
ControlPre	B1	Dominant	None	Place	Collect	4	3	47.7925	75	2	4	12
ControlPre	B1	Dominant	None	Place	Collect	4	3	2.7325	75	2	5	12
ControlPre	B1	Dominant	None	Place	Collect	4	3	8.7425	75	2	6	12
ControlPre	B1	Dominant	None	Place	Collect	4	3	15.2375	75	2	7	12
ControlPre	B1	Dominant	None	Place	Collect	4	3	14.51	75	2	8	12
ControlPre	B1	Dominant	None	Place	Collect	4	3	204.97	75	3	1	13
ControlPre	B1	Dominant	None	Place	Collect	4	3	86.2725	75	3	2	13
ControlPre	B1	Dominant	None	Place	Collect	4	3	166.491	75	3	3	13
ControlPre	B1	Dominant	None	Place	Collect	4	3	7.25	75	3	4	13
ControlPre	B1	Dominant	None	Place	Collect	4	3	168.007	75	3	5	13
ControlPre	B1	Dominant	None	Place	Collect	4	3	157.985	75	3	6	13
ControlPre	B1	Dominant	None	Place	Collect	4	3	57.77	75	3	7	13
ControlPre	B1	Dominant	None	Place	Collect	4	3	11.25	75	3	8	13
ControlPre	B1	Dominant	None	Place	Collect	4	3	38.5075	75	4	1	14
ControlPre	B1	Dominant	None	Place	Collect	4	3	21.27	75	4	2	14
ControlPre	B1	Dominant	None	Place	Collect	4	3	234.01	75	4	3	14
ControlPre	B1	Dominant	None	Place	Collect	4	3	25.605	75	4	4	14
ControlPre	B1	Dominant	None	Place	Collect	4	3	29.9975	75	4	5	14
ControlPre	B1	Dominant	None	Place	Collect	4	3	20.01	75	4	6	14
ControlPre	B1	Dominant	None	Place	Collect	4	3	172.262	75	4	7	14
ControlPre	B1	Dominant	None	Place	Collect	4	3	144.232	75	4	8	14
ControlPre	B1	Dominant	None	Place	Collect	4	3	200.248	75	5	1	15
ControlPre	B1	Dominant	None	Place	Collect	4	3	46.275	75	5	2	15
ControlPre	B1	Dominant	None	Place	Collect	4	3	10.525	75	5	3	15
ControlPre	B1	Dominant	None	Place	Collect	4	3	0.7425	75	5	4	15
ControlPre	B1	Dominant	None	Place	Collect	4	3	2.505	75	5	5	15
ControlPre	B1	Dominant	None	Place	Collect	4	3	78.1001	75	5	6	15
ControlPre	B1	Dominant	None	Place	Collect	4	3	94.74	75	5	7	15
ControlPre	B1	Dominant	None	Place	Collect	4	3	135.465	75	5	8	15
ControlPre	B1	Dominant	None	Place	Collect	4	4	211.432	75	1	1	16
ControlPre	B1	Dominant	None	Place	Collect	4	4	27.745	75	1	2	16
ControlPre	B1	Dominant	None	Place	Collect	4	4	181.232	75	1	3	16
ControlPre	B1	Dominant	None	Place	Collect	4	4	13.7625	75	1	4	16
ControlPre	B1	Dominant	None	Place	Collect	4	4	194.785	75	1	5	16
ControlPre	B1	Dominant	None	Place	Collect	4	4	186.265	75	1	6	16
ControlPre	B1	Dominant	None	Place	Collect	4	4	123.022	75	1	7	16
ControlPre	B1	Dominant	None	Place	Collect	4	4	115.487	75	1	8	16
ControlPre	B1	Dominant	None	Place	Collect	4	4	187.732	75	2	1	17
ControlPre	B1	Dominant	None	Place	Collect	4	4	43.2167	75	2	2	17
ControlPre	B1	Dominant	None	Place	Collect	4	4	34.9727	75	2	3	17
ControlPre	B1	Dominant	None	Place	Collect	4	4	15.2425	75	2	4	17
ControlPre	B1	Dominant	None	Place	Collect	4	4	23.015	75	2	5	17
ControlPre	B1	Dominant	None	Place	Collect	4	4	8.035	75	2	6	17
ControlPre	B1	Dominant	None	Place	Collect	4	4	27.775	75	2	7	17
ControlPre	B1	Dominant	None	Place	Collect	4	4	30.72	75	2	8	17
ControlPre	B1	Dominant	None	Place	Collect	4	4	118.257	75	3	1	18
ControlPre	B1	Dominant	None	Place	Collect	4	4	40.9901	75	3	2	18
ControlPre	B1	Dominant	None	Place	Collect	4	4	193.5	75	3	3	18
ControlPre	B1	Dominant	None	Place	Collect	4	4	112.013	75	3	4	18
ControlPre	B1	Dominant	None	Place	Collect	4	4	7.9675	75	3	5	18
ControlPre	B1	Dominant	None	Place	Collect	4	4	52.995	75	3	6	18
ControlPre	B1	Dominant	None	Place	Collect	4	4	57.0225	75	3	7	18
ControlPre	B1	Dominant	None	Place	Collect	4	4	137.278	75	3	8	18
ControlPre	B1	Dominant	None	Place	Collect	4	4	156.49	75	4	1	19
ControlPre	B1	Dominant	None	Place	Collect	4	4	14.26	75	4	2	19
ControlPre	B1	Dominant	None	Place	Collect	4	4	31.76	75	4	3	19
ControlPre	B1	Dominant	None	Place	Collect	4	4	28.7675	75	4	4	19
ControlPre	B1	Dominant	None	Place	Collect	4	4	0.4425	75	4	5	19
ControlPre	B1	Dominant	None	Place	Collect	4	4	72.0037	75	4	6	19
ControlPre	B1	Dominant	None	Place	Collect	4	4	7.2475	75	4	7	19
ControlPre	B1	Dominant	None	Place	Collect	4	4	87.735	75	4	8	19
ControlPre	B1	Dominant	None	Place	Collect	4	4	209.51	75	5	1	20
ControlPre	B1	Dominant	None	Place	Collect	4	4	39.99	75	5	2	20
ControlPre	B1	Dominant	None	Place	Collect	4	4	35.745	75	5	3	20
ControlPre	B1	Dominant	None	Place	Collect	4	4	9.9975	75	5	4	20
ControlPre	B1	Dominant	None	Place	Collect	4	4	6.4525	75	5	5	20
ControlPre	B1	Dominant	None	Place	Collect	4	4	111.255	75	5	6	20
ControlPre	B1	Dominant	None	Place	Collect	4	4	119.733	75	5	7	20
ControlPre	B1	Dominant	None	Place	Collect	4	4	92.52	75	5	8	20
ControlPre	B1	Dominant	None	Place	Collect	5	1	387.998	75	1	1	1
ControlPre	B1	Dominant	None	Place	Collect	5	1	156.775	75	1	2	1
ControlPre	B1	Dominant	None	Place	Collect	5	1	16.25	75	1	3	1
ControlPre	B1	Dominant	None	Place	Collect	5	1	247.03	75	1	4	1
ControlPre	B1	Dominant	None	Place	Collect	5	1	152.76	75	1	5	1
ControlPre	B1	Dominant	None	Place	Collect	5	1	117.975	75	1	6	1
ControlPre	B1	Dominant	None	Place	Collect	5	1	1.725	75	1	7	1
ControlPre	B1	Dominant	None	Place	Collect	5	1	158.528	75	1	8	1
ControlPre	B1	Dominant	None	Place	Collect	5	1	190.945	75	2	1	2
ControlPre	B1	Dominant	None	Place	Collect	5	1	164.782	75	2	2	2
ControlPre	B1	Dominant	None	Place	Collect	5	1	148.505	75	2	3	2
ControlPre	B1	Dominant	None	Place	Collect	5	1	94.275	75	2	4	2
ControlPre	B1	Dominant	None	Place	Collect	5	1	140.245	75	2	5	2
ControlPre	B1	Dominant	None	Place	Collect	5	1	167.132	75	2	6	2
ControlPre	B1	Dominant	None	Place	Collect	5	1	176	75	2	7	2
ControlPre	B1	Dominant	None	Place	Collect	5	1	393.998	75	2	8	2
ControlPre	B1	Dominant	None	Place	Collect	5	1	88.475	75	3	1	3
ControlPre	B1	Dominant	None	Place	Collect	5	1	383.998	75	3	2	3
ControlPre	B1	Dominant	None	Place	Collect	5	1	382.998	75	3	3	3
ControlPre	B1	Dominant	None	Place	Collect	5	1	156.243	75	3	4	3
ControlPre	B1	Dominant	None	Place	Collect	5	1	83.475	75	3	5	3
ControlPre	B1	Dominant	None	Place	Collect	5	1	408.023	75	3	6	3
ControlPre	B1	Dominant	None	Place	Collect	5	1	158.238	75	3	7	3
ControlPre	B1	Dominant	None	Place	Collect	5	1	120.55	75	3	8	3
ControlPre	B1	Dominant	None	Place	Collect	5	1	148.525	75	4	1	4
ControlPre	B1	Dominant	None	Place	Collect	5	1	414.998	75	4	2	4
ControlPre	B1	Dominant	None	Place	Collect	5	1	365.041	75	4	3	4
ControlPre	B1	Dominant	None	Place	Collect	5	1	212.24	75	4	4	4
ControlPre	B1	Dominant	None	Place	Collect	5	1	158.968	75	4	5	4
ControlPre	B1	Dominant	None	Place	Collect	5	1	136.875	75	4	6	4
ControlPre	B1	Dominant	None	Place	Collect	5	1	154.197	75	4	7	4
ControlPre	B1	Dominant	None	Place	Collect	5	1	175.525	75	4	8	4
ControlPre	B1	Dominant	None	Place	Collect	5	1	55.5	75	5	1	5
ControlPre	B1	Dominant	None	Place	Collect	5	1	196.333	75	5	2	5
ControlPre	B1	Dominant	None	Place	Collect	5	1	136.977	75	5	3	5
ControlPre	B1	Dominant	None	Place	Collect	5	1	381.998	75	5	4	5
ControlPre	B1	Dominant	None	Place	Collect	5	1	390.998	75	5	5	5
ControlPre	B1	Dominant	None	Place	Collect	5	1	148.725	75	5	6	5
ControlPre	B1	Dominant	None	Place	Collect	5	1	127.475	75	5	7	5
ControlPre	B1	Dominant	None	Place	Collect	5	1	110.925	75	5	8	5
ControlPre	B1	Dominant	None	Place	Collect	5	2	3.525	75	1	1	6
ControlPre	B1	Dominant	None	Place	Collect	5	2	74.275	75	1	2	6
ControlPre	B1	Dominant	None	Place	Collect	5	2	190.958	75	1	3	6
ControlPre	B1	Dominant	None	Place	Collect	5	2	152.755	75	1	4	6
ControlPre	B1	Dominant	None	Place	Collect	5	2	140.515	75	1	5	6
ControlPre	B1	Dominant	None	Place	Collect	5	2	162.002	75	1	6	6
ControlPre	B1	Dominant	None	Place	Collect	5	2	140.722	75	1	7	6
ControlPre	B1	Dominant	None	Place	Collect	5	2	35.25	75	1	8	6
ControlPre	B1	Dominant	None	Place	Collect	5	2	377.973	75	2	1	7
ControlPre	B1	Dominant	None	Place	Collect	5	2	187.493	75	2	2	7
ControlPre	B1	Dominant	None	Place	Collect	5	2	143.99	75	2	3	7
ControlPre	B1	Dominant	None	Place	Collect	5	2	138.51	75	2	4	7
ControlPre	B1	Dominant	None	Place	Collect	5	2	394.998	75	2	5	7
ControlPre	B1	Dominant	None	Place	Collect	5	2	130.73	75	2	6	7
ControlPre	B1	Dominant	None	Place	Collect	5	2	114.875	75	2	7	7
ControlPre	B1	Dominant	None	Place	Collect	5	2	130.475	75	2	8	7
ControlPre	B1	Dominant	None	Place	Collect	5	2	140.982	75	3	1	8
ControlPre	B1	Dominant	None	Place	Collect	5	2	142.748	75	3	2	8
ControlPre	B1	Dominant	None	Place	Collect	5	2	135.475	75	3	3	8
ControlPre	B1	Dominant	None	Place	Collect	5	2	132.25	75	3	4	8
ControlPre	B1	Dominant	None	Place	Collect	5	2	48.5	75	3	5	8
ControlPre	B1	Dominant	None	Place	Collect	5	2	125.25	75	3	6	8
ControlPre	B1	Dominant	None	Place	Collect	5	2	207.525	75	3	7	8
ControlPre	B1	Dominant	None	Place	Collect	5	2	166.555	75	3	8	8
ControlPre	B1	Dominant	None	Place	Collect	5	2	61.975	75	4	1	9
ControlPre	B1	Dominant	None	Place	Collect	5	2	34.25	75	4	2	9
ControlPre	B1	Dominant	None	Place	Collect	5	2	151.505	75	4	3	9
ControlPre	B1	Dominant	None	Place	Collect	5	2	384.973	75	4	4	9
ControlPre	B1	Dominant	None	Place	Collect	5	2	152.748	75	4	5	9
ControlPre	B1	Dominant	None	Place	Collect	5	2	400.998	75	4	6	9
ControlPre	B1	Dominant	None	Place	Collect	5	2	220.002	75	4	7	9
ControlPre	B1	Dominant	None	Place	Collect	5	2	0.55	75	4	8	9
ControlPre	B1	Dominant	None	Place	Collect	5	2	19	75	5	1	10
ControlPre	B1	Dominant	None	Place	Collect	5	2	382.923	75	5	2	10
ControlPre	B1	Dominant	None	Place	Collect	5	2	375.998	75	5	3	10
ControlPre	B1	Dominant	None	Place	Collect	5	2	166.773	75	5	4	10
ControlPre	B1	Dominant	None	Place	Collect	5	2	120.983	75	5	5	10
ControlPre	B1	Dominant	None	Place	Collect	5	2	147.928	75	5	6	10
ControlPre	B1	Dominant	None	Place	Collect	5	2	384.973	75	5	7	10
ControlPre	B1	Dominant	None	Place	Collect	5	2	143.99	75	5	8	10
ControlPre	B1	Dominant	None	Place	Collect	5	3	361.007	75	1	1	11
ControlPre	B1	Dominant	None	Place	Collect	5	3	232.433	75	1	2	11
ControlPre	B1	Dominant	None	Place	Collect	5	3	37.5	75	1	3	11
ControlPre	B1	Dominant	None	Place	Collect	5	3	139.988	75	1	4	11
ControlPre	B1	Dominant	None	Place	Collect	5	3	149.565	75	1	5	11
ControlPre	B1	Dominant	None	Place	Collect	5	3	166.977	75	1	6	11
ControlPre	B1	Dominant	None	Place	Collect	5	3	153.025	75	1	7	11
ControlPre	B1	Dominant	None	Place	Collect	5	3	88.8	75	1	8	11
ControlPre	B1	Dominant	None	Place	Collect	5	3	413.998	75	2	1	12
ControlPre	B1	Dominant	None	Place	Collect	5	3	115.25	75	2	2	12
ControlPre	B1	Dominant	None	Place	Collect	5	3	117.5	75	2	3	12
ControlPre	B1	Dominant	None	Place	Collect	5	3	138.773	75	2	4	12
ControlPre	B1	Dominant	None	Place	Collect	5	3	114.25	75	2	5	12
ControlPre	B1	Dominant	None	Place	Collect	5	3	284.647	75	2	6	12
ControlPre	B1	Dominant	None	Place	Collect	5	3	169.745	75	2	7	12
ControlPre	B1	Dominant	None	Place	Collect	5	3	393.998	75	2	8	12
ControlPre	B1	Dominant	None	Place	Collect	5	3	35.75	75	3	1	13
ControlPre	B1	Dominant	None	Place	Collect	5	3	111.95	75	3	2	13
ControlPre	B1	Dominant	None	Place	Collect	5	3	372.998	75	3	3	13
ControlPre	B1	Dominant	None	Place	Collect	5	3	149	75	3	4	13
ControlPre	B1	Dominant	None	Place	Collect	5	3	213.26	75	3	5	13
ControlPre	B1	Dominant	None	Place	Collect	5	3	174.477	75	3	6	13
ControlPre	B1	Dominant	None	Place	Collect	5	3	22	75	3	7	13
ControlPre	B1	Dominant	None	Place	Collect	5	3	386.973	75	3	8	13
ControlPre	B1	Dominant	None	Place	Collect	5	3	386.998	75	4	1	14
ControlPre	B1	Dominant	None	Place	Collect	5	3	394.998	75	4	2	14
ControlPre	B1	Dominant	None	Place	Collect	5	3	23	75	4	3	14
ControlPre	B1	Dominant	None	Place	Collect	5	3	23.525	75	4	4	14
ControlPre	B1	Dominant	None	Place	Collect	5	3	142.058	75	4	5	14
ControlPre	B1	Dominant	None	Place	Collect	5	3	148.898	75	4	6	14
ControlPre	B1	Dominant	None	Place	Collect	5	3	170.262	75	4	7	14
ControlPre	B1	Dominant	None	Place	Collect	5	3	19.5	75	4	8	14
ControlPre	B1	Dominant	None	Place	Collect	5	3	12.75	75	5	1	15
ControlPre	B1	Dominant	None	Place	Collect	5	3	93.75	75	5	2	15
ControlPre	B1	Dominant	None	Place	Collect	5	3	401.998	75	5	3	15
ControlPre	B1	Dominant	None	Place	Collect	5	3	2.8	75	5	4	15
ControlPre	B1	Dominant	None	Place	Collect	5	3	406.998	75	5	5	15
ControlPre	B1	Dominant	None	Place	Collect	5	3	379.998	75	5	6	15
ControlPre	B1	Dominant	None	Place	Collect	5	3	171.847	75	5	7	15
ControlPre	B1	Dominant	None	Place	Collect	5	3	39.65	75	5	8	15
ControlPre	B1	Dominant	None	Place	Collect	5	4	16.275	75	1	1	16
ControlPre	B1	Dominant	None	Place	Collect	5	4	123.225	75	1	2	16
ControlPre	B1	Dominant	None	Place	Collect	5	4	117.275	75	1	3	16
ControlPre	B1	Dominant	None	Place	Collect	5	4	67.725	75	1	4	16
ControlPre	B1	Dominant	None	Place	Collect	5	4	152.095	75	1	5	16
ControlPre	B1	Dominant	None	Place	Collect	5	4	20.15	75	1	6	16
ControlPre	B1	Dominant	None	Place	Collect	5	4	133.25	75	1	7	16
ControlPre	B1	Dominant	None	Place	Collect	5	4	150.665	75	1	8	16
ControlPre	B1	Dominant	None	Place	Collect	5	4	47.5	75	2	1	17
ControlPre	B1	Dominant	None	Place	Collect	5	4	136.722	75	2	2	17
ControlPre	B1	Dominant	None	Place	Collect	5	4	145.757	75	2	3	17
ControlPre	B1	Dominant	None	Place	Collect	5	4	130.227	75	2	4	17
ControlPre	B1	Dominant	None	Place	Collect	5	4	79	75	2	5	17
ControlPre	B1	Dominant	None	Place	Collect	5	4	80.25	75	2	6	17
ControlPre	B1	Dominant	None	Place	Collect	5	4	60.5	75	2	7	17
ControlPre	B1	Dominant	None	Place	Collect	5	4	125.147	75	2	8	17
ControlPre	B1	Dominant	None	Place	Collect	5	4	127.25	75	3	1	18
ControlPre	B1	Dominant	None	Place	Collect	5	4	193.757	75	3	2	18
ControlPre	B1	Dominant	None	Place	Collect	5	4	182.685	75	3	3	18
ControlPre	B1	Dominant	None	Place	Collect	5	4	142	75	3	4	18
ControlPre	B1	Dominant	None	Place	Collect	5	4	172.507	75	3	5	18
ControlPre	B1	Dominant	None	Place	Collect	5	4	118.757	75	3	6	18
ControlPre	B1	Dominant	None	Place	Collect	5	4	97.25	75	3	7	18
ControlPre	B1	Dominant	None	Place	Collect	5	4	117.575	75	3	8	18
ControlPre	B1	Dominant	None	Place	Collect	5	4	410.998	75	4	1	19
ControlPre	B1	Dominant	None	Place	Collect	5	4	143.29	75	4	2	19
ControlPre	B1	Dominant	None	Place	Collect	5	4	174.005	75	4	3	19
ControlPre	B1	Dominant	None	Place	Collect	5	4	147.722	75	4	4	19
ControlPre	B1	Dominant	None	Place	Collect	5	4	144.005	75	4	5	19
ControlPre	B1	Dominant	None	Place	Collect	5	4	114.75	75	4	6	19
ControlPre	B1	Dominant	None	Place	Collect	5	4	27	75	4	7	19
ControlPre	B1	Dominant	None	Place	Collect	5	4	374.973	75	4	8	19
ControlPre	B1	Dominant	None	Place	Collect	5	4	129.5	75	5	1	20
ControlPre	B1	Dominant	None	Place	Collect	5	4	165.623	75	5	2	20
ControlPre	B1	Dominant	None	Place	Collect	5	4	67.75	75	5	3	20
ControlPre	B1	Dominant	None	Place	Collect	5	4	2.25	75	5	4	20
ControlPre	B1	Dominant	None	Place	Collect	5	4	393.998	75	5	5	20
ControlPre	B1	Dominant	None	Place	Collect	5	4	71.75	75	5	6	20
ControlPre	B1	Dominant	None	Place	Collect	5	4	78.475	75	5	7	20
ControlPre	B1	Dominant	None	Place	Collect	5	4	138.245	75	5	8	20
ControlPre	B1	Dominant	None	Place	Collect	1	1	379.998	50	1	1	1
ControlPre	B1	Dominant	None	Place	Collect	1	1	31.4	50	1	2	1
ControlPre	B1	Dominant	None	Place	Collect	1	1	386.973	50	1	3	1
ControlPre	B1	Dominant	None	Place	Collect	1	1	120.125	50	1	4	1
ControlPre	B1	Dominant	None	Place	Collect	1	1	117.475	50	1	5	1
ControlPre	B1	Dominant	None	Place	Collect	1	1	102	50	1	6	1
ControlPre	B1	Dominant	None	Place	Collect	1	1	151.475	50	1	7	1
ControlPre	B1	Dominant	None	Place	Collect	1	1	145.475	50	1	8	1
ControlPre	B1	Dominant	None	Place	Collect	1	1	96.85	50	2	1	2
ControlPre	B1	Dominant	None	Place	Collect	1	1	36.05	50	2	2	2
ControlPre	B1	Dominant	None	Place	Collect	1	1	208.49	50	2	3	2
ControlPre	B1	Dominant	None	Place	Collect	1	1	6.25	50	2	4	2
ControlPre	B1	Dominant	None	Place	Collect	1	1	108.025	50	2	5	2
ControlPre	B1	Dominant	None	Place	Collect	1	1	116.75	50	2	6	2
ControlPre	B1	Dominant	None	Place	Collect	1	1	78.725	50	2	7	2
ControlPre	B1	Dominant	None	Place	Collect	1	1	96	50	2	8	2
ControlPre	B1	Dominant	None	Place	Collect	1	1	400.998	50	3	1	3
ControlPre	B1	Dominant	None	Place	Collect	1	1	72.25	50	3	2	3
ControlPre	B1	Dominant	None	Place	Collect	1	1	68.975	50	3	3	3
ControlPre	B1	Dominant	None	Place	Collect	1	1	42	50	3	4	3
ControlPre	B1	Dominant	None	Place	Collect	1	1	4.75	50	3	5	3
ControlPre	B1	Dominant	None	Place	Collect	1	1	75.975	50	3	6	3
ControlPre	B1	Dominant	None	Place	Collect	1	1	131.007	50	3	7	3
ControlPre	B1	Dominant	None	Place	Collect	1	1	229.245	50	3	8	3
ControlPre	B1	Dominant	None	Place	Collect	1	1	11.6	50	4	1	4
ControlPre	B1	Dominant	None	Place	Collect	1	1	91.475	50	4	2	4
ControlPre	B1	Dominant	None	Place	Collect	1	1	107.25	50	4	3	4
ControlPre	B1	Dominant	None	Place	Collect	1	1	113.5	50	4	4	4
ControlPre	B1	Dominant	None	Place	Collect	1	1	120.8	50	4	5	4
ControlPre	B1	Dominant	None	Place	Collect	1	1	85.025	50	4	6	4
ControlPre	B1	Dominant	None	Place	Collect	1	1	4.5	50	4	7	4
ControlPre	B1	Dominant	None	Place	Collect	1	1	91.5	50	4	8	4
ControlPre	B1	Dominant	None	Place	Collect	1	1	127.75	50	5	1	5
ControlPre	B1	Dominant	None	Place	Collect	1	1	4.775	50	5	2	5
ControlPre	B1	Dominant	None	Place	Collect	1	1	10.975	50	5	3	5
ControlPre	B1	Dominant	None	Place	Collect	1	1	113.75	50	5	4	5
ControlPre	B1	Dominant	None	Place	Collect	1	1	374.923	50	5	5	5
ControlPre	B1	Dominant	None	Place	Collect	1	1	136.51	50	5	6	5
ControlPre	B1	Dominant	None	Place	Collect	1	1	89.025	50	5	7	5
ControlPre	B1	Dominant	None	Place	Collect	1	1	119.748	50	5	8	5
ControlPre	B1	Dominant	None	Place	Collect	1	2	113.275	50	1	1	6
ControlPre	B1	Dominant	None	Place	Collect	1	2	132.25	50	1	2	6
ControlPre	B1	Dominant	None	Place	Collect	1	2	75.7	50	1	3	6
ControlPre	B1	Dominant	None	Place	Collect	1	2	106.5	50	1	4	6
ControlPre	B1	Dominant	None	Place	Collect	1	2	58.5	50	1	5	6
ControlPre	B1	Dominant	None	Place	Collect	1	2	178.01	50	1	6	6
ControlPre	B1	Dominant	None	Place	Collect	1	2	146.025	50	1	7	6
ControlPre	B1	Dominant	None	Place	Collect	1	2	144.945	50	1	8	6
ControlPre	B1	Dominant	None	Place	Collect	1	2	46.65	50	2	1	7
ControlPre	B1	Dominant	None	Place	Collect	1	2	5.75	50	2	2	7
ControlPre	B1	Dominant	None	Place	Collect	1	2	5.025	50	2	3	7
ControlPre	B1	Dominant	None	Place	Collect	1	2	388.64	50	2	4	7
ControlPre	B1	Dominant	None	Place	Collect	1	2	29.75	50	2	5	7
ControlPre	B1	Dominant	None	Place	Collect	1	2	1.225	50	2	6	7
ControlPre	B1	Dominant	None	Place	Collect	1	2	33.25	50	2	7	7
ControlPre	B1	Dominant	None	Place	Collect	1	2	39.275	50	2	8	7
ControlPre	B1	Dominant	None	Place	Collect	1	2	88.275	50	3	1	8
ControlPre	B1	Dominant	None	Place	Collect	1	2	12.225	50	3	2	8
ControlPre	B1	Dominant	None	Place	Collect	1	2	385.998	50	3	3	8
ControlPre	B1	Dominant	None	Place	Collect	1	2	59.75	50	3	4	8
ControlPre	B1	Dominant	None	Place	Collect	1	2	8.85	50	3	5	8
ControlPre	B1	Dominant	None	Place	Collect	1	2	44.55	50	3	6	8
ControlPre	B1	Dominant	None	Place	Collect	1	2	110.525	50	3	7	8
ControlPre	B1	Dominant	None	Place	Collect	1	2	144.998	50	3	8	8
ControlPre	B1	Dominant	None	Place	Collect	1	2	124.475	50	4	1	9
ControlPre	B1	Dominant	None	Place	Collect	1	2	88.5	50	4	2	9
ControlPre	B1	Dominant	None	Place	Collect	1	2	34.25	50	4	3	9
ControlPre	B1	Dominant	None	Place	Collect	1	2	6.8	50	4	4	9
ControlPre	B1	Dominant	None	Place	Collect	1	2	99.75	50	4	5	9
ControlPre	B1	Dominant	None	Place	Collect	1	2	101.225	50	4	6	9
ControlPre	B1	Dominant	None	Place	Collect	1	2	5.325	50	4	7	9
ControlPre	B1	Dominant	None	Place	Collect	1	2	146.51	50	4	8	9
ControlPre	B1	Dominant	None	Place	Collect	1	2	112.5	50	5	1	10
ControlPre	B1	Dominant	None	Place	Collect	1	2	89.525	50	5	2	10
ControlPre	B1	Dominant	None	Place	Collect	1	2	84.95	50	5	3	10
ControlPre	B1	Dominant	None	Place	Collect	1	2	81	50	5	4	10
ControlPre	B1	Dominant	None	Place	Collect	1	2	94.975	50	5	5	10
ControlPre	B1	Dominant	None	Place	Collect	1	2	87	50	5	6	10
ControlPre	B1	Dominant	None	Place	Collect	1	2	13.75	50	5	7	10
ControlPre	B1	Dominant	None	Place	Collect	1	2	122.265	50	5	8	10
ControlPre	B1	Dominant	None	Place	Collect	1	3	110	50	1	1	11
ControlPre	B1	Dominant	None	Place	Collect	1	3	9.95	50	1	2	11
ControlPre	B1	Dominant	None	Place	Collect	1	3	69.725	50	1	3	11
ControlPre	B1	Dominant	None	Place	Collect	1	3	9	50	1	4	11
ControlPre	B1	Dominant	None	Place	Collect	1	3	133	50	1	5	11
ControlPre	B1	Dominant	None	Place	Collect	1	3	126.325	50	1	6	11
ControlPre	B1	Dominant	None	Place	Collect	1	3	115.55	50	1	7	11
ControlPre	B1	Dominant	None	Place	Collect	1	3	25.75	50	1	8	11
ControlPre	B1	Dominant	None	Place	Collect	1	3	110.25	50	2	1	12
ControlPre	B1	Dominant	None	Place	Collect	1	3	84.525	50	2	2	12
ControlPre	B1	Dominant	None	Place	Collect	1	3	106.75	50	2	3	12
ControlPre	B1	Dominant	None	Place	Collect	1	3	190.25	50	2	4	12
ControlPre	B1	Dominant	None	Place	Collect	1	3	120.725	50	2	5	12
ControlPre	B1	Dominant	None	Place	Collect	1	3	128.7	50	2	6	12
ControlPre	B1	Dominant	None	Place	Collect	1	3	34	50	2	7	12
ControlPre	B1	Dominant	None	Place	Collect	1	3	156.98	50	2	8	12
ControlPre	B1	Dominant	None	Place	Collect	1	3	59.925	50	3	1	13
ControlPre	B1	Dominant	None	Place	Collect	1	3	27.25	50	3	2	13
ControlPre	B1	Dominant	None	Place	Collect	1	3	26.25	50	3	3	13
ControlPre	B1	Dominant	None	Place	Collect	1	3	97.8	50	3	4	13
ControlPre	B1	Dominant	None	Place	Collect	1	3	9	50	3	5	13
ControlPre	B1	Dominant	None	Place	Collect	1	3	117	50	3	6	13
ControlPre	B1	Dominant	None	Place	Collect	1	3	31.75	50	3	7	13
ControlPre	B1	Dominant	None	Place	Collect	1	3	22.475	50	3	8	13
ControlPre	B1	Dominant	None	Place	Collect	1	3	105.75	50	4	1	14
ControlPre	B1	Dominant	None	Place	Collect	1	3	4	50	4	2	14
ControlPre	B1	Dominant	None	Place	Collect	1	3	5.475	50	4	3	14
ControlPre	B1	Dominant	None	Place	Collect	1	3	4.725	50	4	4	14
ControlPre	B1	Dominant	None	Place	Collect	1	3	9.175	50	4	5	14
ControlPre	B1	Dominant	None	Place	Collect	1	3	192.748	50	4	6	14
ControlPre	B1	Dominant	None	Place	Collect	1	3	4.5	50	4	7	14
ControlPre	B1	Dominant	None	Place	Collect	1	3	419.998	50	4	8	14
ControlPre	B1	Dominant	None	Place	Collect	1	3	5.8	50	5	1	15
ControlPre	B1	Dominant	None	Place	Collect	1	3	59.475	50	5	2	15
ControlPre	B1	Dominant	None	Place	Collect	1	3	49.475	50	5	3	15
ControlPre	B1	Dominant	None	Place	Collect	1	3	57	50	5	4	15
ControlPre	B1	Dominant	None	Place	Collect	1	3	106.475	50	5	5	15
ControlPre	B1	Dominant	None	Place	Collect	1	3	116.225	50	5	6	15
ControlPre	B1	Dominant	None	Place	Collect	1	3	6.25	50	5	7	15
ControlPre	B1	Dominant	None	Place	Collect	1	3	132.748	50	5	8	15
ControlPre	B1	Dominant	None	Place	Collect	1	4	132	50	1	1	16
ControlPre	B1	Dominant	None	Place	Collect	1	4	12.2	50	1	2	16
ControlPre	B1	Dominant	None	Place	Collect	1	4	131.025	50	1	3	16
ControlPre	B1	Dominant	None	Place	Collect	1	4	378.998	50	1	4	16
ControlPre	B1	Dominant	None	Place	Collect	1	4	117.975	50	1	5	16
ControlPre	B1	Dominant	None	Place	Collect	1	4	37.45	50	1	6	16
ControlPre	B1	Dominant	None	Place	Collect	1	4	111	50	1	7	16
ControlPre	B1	Dominant	None	Place	Collect	1	4	65	50	1	8	16
ControlPre	B1	Dominant	None	Place	Collect	1	4	377.998	50	2	1	17
ControlPre	B1	Dominant	None	Place	Collect	1	4	83.25	50	2	2	17
ControlPre	B1	Dominant	None	Place	Collect	1	4	36	50	2	3	17
ControlPre	B1	Dominant	None	Place	Collect	1	4	28.725	50	2	4	17
ControlPre	B1	Dominant	None	Place	Collect	1	4	78.5	50	2	5	17
ControlPre	B1	Dominant	None	Place	Collect	1	4	161.752	50	2	6	17
ControlPre	B1	Dominant	None	Place	Collect	1	4	149.195	50	2	7	17
ControlPre	B1	Dominant	None	Place	Collect	1	4	97.5	50	2	8	17
ControlPre	B1	Dominant	None	Place	Collect	1	4		50	3	1	18
ControlPre	B1	Dominant	None	Place	Collect	1	4		50	3	2	18
ControlPre	B1	Dominant	None	Place	Collect	1	4		50	3	3	18
ControlPre	B1	Dominant	None	Place	Collect	1	4		50	3	4	18
ControlPre	B1	Dominant	None	Place	Collect	1	4		50	3	5	18
ControlPre	B1	Dominant	None	Place	Collect	1	4		50	3	6	18
ControlPre	B1	Dominant	None	Place	Collect	1	4		50	3	7	18
ControlPre	B1	Dominant	None	Place	Collect	1	4		50	3	8	18
ControlPre	B1	Dominant	None	Place	Collect	1	4	51.7	50	4	1	19
ControlPre	B1	Dominant	None	Place	Collect	1	4	5.25	50	4	2	19
ControlPre	B1	Dominant	None	Place	Collect	1	4	41.95	50	4	3	19
ControlPre	B1	Dominant	None	Place	Collect	1	4	43	50	4	4	19
ControlPre	B1	Dominant	None	Place	Collect	1	4	40.525	50	4	5	19
ControlPre	B1	Dominant	None	Place	Collect	1	4	30.5	50	4	6	19
ControlPre	B1	Dominant	None	Place	Collect	1	4	148.755	50	4	7	19
ControlPre	B1	Dominant	None	Place	Collect	1	4	119	50	4	8	19
ControlPre	B1	Dominant	None	Place	Collect	1	4	25.25	50	5	1	20
ControlPre	B1	Dominant	None	Place	Collect	1	4	50.575	50	5	2	20
ControlPre	B1	Dominant	None	Place	Collect	1	4	0.525	50	5	3	20
ControlPre	B1	Dominant	None	Place	Collect	1	4	67.975	50	5	4	20
ControlPre	B1	Dominant	None	Place	Collect	1	4	23.5	50	5	5	20
ControlPre	B1	Dominant	None	Place	Collect	1	4	52.725	50	5	6	20
ControlPre	B1	Dominant	None	Place	Collect	1	4	61.25	50	5	7	20
ControlPre	B1	Dominant	None	Place	Collect	1	4	38.475	50	5	8	20
ControlPre	B1	Dominant	None	Place	Collect	2	1	18.75	50	1	1	1
ControlPre	B1	Dominant	None	Place	Collect	2	1	13.25	50	1	2	1
ControlPre	B1	Dominant	None	Place	Collect	2	1	143.505	50	1	3	1
ControlPre	B1	Dominant	None	Place	Collect	2	1	117.5	50	1	4	1
ControlPre	B1	Dominant	None	Place	Collect	2	1	32.975	50	1	5	1
ControlPre	B1	Dominant	None	Place	Collect	2	1	188.755	50	1	6	1
ControlPre	B1	Dominant	None	Place	Collect	2	1	93.6	50	1	7	1
ControlPre	B1	Dominant	None	Place	Collect	2	1	68.035	50	1	8	1
ControlPre	B1	Dominant	None	Place	Collect	2	1	9.775	50	2	1	2
ControlPre	B1	Dominant	None	Place	Collect	2	1	28.25	50	2	2	2
ControlPre	B1	Dominant	None	Place	Collect	2	1	149.26	50	2	3	2
ControlPre	B1	Dominant	None	Place	Collect	2	1	116.725	50	2	4	2
ControlPre	B1	Dominant	None	Place	Collect	2	1	170.715	50	2	5	2
ControlPre	B1	Dominant	None	Place	Collect	2	1	192.252	50	2	6	2
ControlPre	B1	Dominant	None	Place	Collect	2	1	166.2	50	2	7	2
ControlPre	B1	Dominant	None	Place	Collect	2	1	152.25	50	2	8	2
ControlPre	B1	Dominant	None	Place	Collect	2	1		50	3	1	3
ControlPre	B1	Dominant	None	Place	Collect	2	1		50	3	2	3
ControlPre	B1	Dominant	None	Place	Collect	2	1		50	3	3	3
ControlPre	B1	Dominant	None	Place	Collect	2	1		50	3	4	3
ControlPre	B1	Dominant	None	Place	Collect	2	1		50	3	5	3
ControlPre	B1	Dominant	None	Place	Collect	2	1		50	3	6	3
ControlPre	B1	Dominant	None	Place	Collect	2	1		50	3	7	3
ControlPre	B1	Dominant	None	Place	Collect	2	1		50	3	8	3
ControlPre	B1	Dominant	None	Place	Collect	2	1	121.025	50	4	1	4
ControlPre	B1	Dominant	None	Place	Collect	2	1	159.04	50	4	2	4
ControlPre	B1	Dominant	None	Place	Collect	2	1	133.5	50	4	3	4
ControlPre	B1	Dominant	None	Place	Collect	2	1	105.5	50	4	4	4
ControlPre	B1	Dominant	None	Place	Collect	2	1	176.727	50	4	5	4
ControlPre	B1	Dominant	None	Place	Collect	2	1	156.268	50	4	6	4
ControlPre	B1	Dominant	None	Place	Collect	2	1	127.225	50	4	7	4
ControlPre	B1	Dominant	None	Place	Collect	2	1	3.975	50	4	8	4
ControlPre	B1	Dominant	None	Place	Collect	2	1		50	5	1	5
ControlPre	B1	Dominant	None	Place	Collect	2	1		50	5	2	5
ControlPre	B1	Dominant	None	Place	Collect	2	1		50	5	3	5
ControlPre	B1	Dominant	None	Place	Collect	2	1		50	5	4	5
ControlPre	B1	Dominant	None	Place	Collect	2	1		50	5	5	5
ControlPre	B1	Dominant	None	Place	Collect	2	1		50	5	6	5
ControlPre	B1	Dominant	None	Place	Collect	2	1		50	5	7	5
ControlPre	B1	Dominant	None	Place	Collect	2	1		50	5	8	5
ControlPre	B1	Dominant	None	Place	Collect	2	2		50	1	1	6
ControlPre	B1	Dominant	None	Place	Collect	2	2		50	1	2	6
ControlPre	B1	Dominant	None	Place	Collect	2	2		50	1	3	6
ControlPre	B1	Dominant	None	Place	Collect	2	2		50	1	4	6
ControlPre	B1	Dominant	None	Place	Collect	2	2		50	1	5	6
ControlPre	B1	Dominant	None	Place	Collect	2	2		50	1	6	6
ControlPre	B1	Dominant	None	Place	Collect	2	2		50	1	7	6
ControlPre	B1	Dominant	None	Place	Collect	2	2		50	1	8	6
ControlPre	B1	Dominant	None	Place	Collect	2	2		50	2	1	7
ControlPre	B1	Dominant	None	Place	Collect	2	2		50	2	2	7
ControlPre	B1	Dominant	None	Place	Collect	2	2		50	2	3	7
ControlPre	B1	Dominant	None	Place	Collect	2	2		50	2	4	7
ControlPre	B1	Dominant	None	Place	Collect	2	2		50	2	5	7
ControlPre	B1	Dominant	None	Place	Collect	2	2		50	2	6	7
ControlPre	B1	Dominant	None	Place	Collect	2	2		50	2	7	7
ControlPre	B1	Dominant	None	Place	Collect	2	2		50	2	8	7
ControlPre	B1	Dominant	None	Place	Collect	2	2	161.218	50	3	1	8
ControlPre	B1	Dominant	None	Place	Collect	2	2	158.757	50	3	2	8
ControlPre	B1	Dominant	None	Place	Collect	2	2	149.98	50	3	3	8
ControlPre	B1	Dominant	None	Place	Collect	2	2	107	50	3	4	8
ControlPre	B1	Dominant	None	Place	Collect	2	2	135.95	50	3	5	8
ControlPre	B1	Dominant	None	Place	Collect	2	2	186.572	50	3	6	8
ControlPre	B1	Dominant	None	Place	Collect	2	2	15.75	50	3	7	8
ControlPre	B1	Dominant	None	Place	Collect	2	2	15.525	50	3	8	8
ControlPre	B1	Dominant	None	Place	Collect	2	2		50	4	1	9
ControlPre	B1	Dominant	None	Place	Collect	2	2		50	4	2	9
ControlPre	B1	Dominant	None	Place	Collect	2	2		50	4	3	9
ControlPre	B1	Dominant	None	Place	Collect	2	2		50	4	4	9
ControlPre	B1	Dominant	None	Place	Collect	2	2		50	4	5	9
ControlPre	B1	Dominant	None	Place	Collect	2	2		50	4	6	9
ControlPre	B1	Dominant	None	Place	Collect	2	2		50	4	7	9
ControlPre	B1	Dominant	None	Place	Collect	2	2		50	4	8	9
ControlPre	B1	Dominant	None	Place	Collect	2	2	36.75	50	5	1	10
ControlPre	B1	Dominant	None	Place	Collect	2	2	125.525	50	5	2	10
ControlPre	B1	Dominant	None	Place	Collect	2	2	126.525	50	5	3	10
ControlPre	B1	Dominant	None	Place	Collect	2	2	125.75	50	5	4	10
ControlPre	B1	Dominant	None	Place	Collect	2	2	161.79	50	5	5	10
ControlPre	B1	Dominant	None	Place	Collect	2	2	186.452	50	5	6	10
ControlPre	B1	Dominant	None	Place	Collect	2	2	155.225	50	5	7	10
ControlPre	B1	Dominant	None	Place	Collect	2	2	163	50	5	8	10
ControlPre	B1	Dominant	None	Place	Collect	2	3	131.498	50	1	1	11
ControlPre	B1	Dominant	None	Place	Collect	2	3	152.51	50	1	2	11
ControlPre	B1	Dominant	None	Place	Collect	2	3	140.502	50	1	3	11
ControlPre	B1	Dominant	None	Place	Collect	2	3	106.25	50	1	4	11
ControlPre	B1	Dominant	None	Place	Collect	2	3	101.25	50	1	5	11
ControlPre	B1	Dominant	None	Place	Collect	2	3	200.502	50	1	6	11
ControlPre	B1	Dominant	None	Place	Collect	2	3	167	50	1	7	11
ControlPre	B1	Dominant	None	Place	Collect	2	3	50.25	50	1	8	11
ControlPre	B1	Dominant	None	Place	Collect	2	3	124.025	50	2	1	12
ControlPre	B1	Dominant	None	Place	Collect	2	3	151.012	50	2	2	12
ControlPre	B1	Dominant	None	Place	Collect	2	3	147.998	50	2	3	12
ControlPre	B1	Dominant	None	Place	Collect	2	3	102.75	50	2	4	12
ControlPre	B1	Dominant	None	Place	Collect	2	3	111.025	50	2	5	12
ControlPre	B1	Dominant	None	Place	Collect	2	3	161.005	50	2	6	12
ControlPre	B1	Dominant	None	Place	Collect	2	3	131.25	50	2	7	12
ControlPre	B1	Dominant	None	Place	Collect	2	3	101.025	50	2	8	12
ControlPre	B1	Dominant	None	Place	Collect	2	3	161.545	50	3	1	13
ControlPre	B1	Dominant	None	Place	Collect	2	3	42.7725	50	3	2	13
ControlPre	B1	Dominant	None	Place	Collect	2	3	383.998	50	3	3	13
ControlPre	B1	Dominant	None	Place	Collect	2	3	109.25	50	3	4	13
ControlPre	B1	Dominant	None	Place	Collect	2	3	157.255	50	3	5	13
ControlPre	B1	Dominant	None	Place	Collect	2	3	156.748	50	3	6	13
ControlPre	B1	Dominant	None	Place	Collect	2	3	129.5	50	3	7	13
ControlPre	B1	Dominant	None	Place	Collect	2	3	172.5	50	3	8	13
ControlPre	B1	Dominant	None	Place	Collect	2	3	110.275	50	4	1	14
ControlPre	B1	Dominant	None	Place	Collect	2	3	165.287	50	4	2	14
ControlPre	B1	Dominant	None	Place	Collect	2	3	126.775	50	4	3	14
ControlPre	B1	Dominant	None	Place	Collect	2	3	19.25	50	4	4	14
ControlPre	B1	Dominant	None	Place	Collect	2	3	112.75	50	4	5	14
ControlPre	B1	Dominant	None	Place	Collect	2	3	152.257	50	4	6	14
ControlPre	B1	Dominant	None	Place	Collect	2	3	125.525	50	4	7	14
ControlPre	B1	Dominant	None	Place	Collect	2	3	143.25	50	4	8	14
ControlPre	B1	Dominant	None	Place	Collect	2	3	120.025	50	5	1	15
ControlPre	B1	Dominant	None	Place	Collect	2	3	384.036	50	5	2	15
ControlPre	B1	Dominant	None	Place	Collect	2	3	126.25	50	5	3	15
ControlPre	B1	Dominant	None	Place	Collect	2	3	106	50	5	4	15
ControlPre	B1	Dominant	None	Place	Collect	2	3	160.248	50	5	5	15
ControlPre	B1	Dominant	None	Place	Collect	2	3	149.488	50	5	6	15
ControlPre	B1	Dominant	None	Place	Collect	2	3	83.8	50	5	7	15
ControlPre	B1	Dominant	None	Place	Collect	2	3	101.75	50	5	8	15
ControlPre	B1	Dominant	None	Place	Collect	2	4	19.525	50	1	1	16
ControlPre	B1	Dominant	None	Place	Collect	2	4	149.77	50	1	2	16
ControlPre	B1	Dominant	None	Place	Collect	2	4	126	50	1	3	16
ControlPre	B1	Dominant	None	Place	Collect	2	4	131.01	50	1	4	16
ControlPre	B1	Dominant	None	Place	Collect	2	4	104	50	1	5	16
ControlPre	B1	Dominant	None	Place	Collect	2	4	148.018	50	1	6	16
ControlPre	B1	Dominant	None	Place	Collect	2	4	151.47	50	1	7	16
ControlPre	B1	Dominant	None	Place	Collect	2	4	102.75	50	1	8	16
ControlPre	B1	Dominant	None	Place	Collect	2	4		50	2	1	17
ControlPre	B1	Dominant	None	Place	Collect	2	4		50	2	2	17
ControlPre	B1	Dominant	None	Place	Collect	2	4		50	2	3	17
ControlPre	B1	Dominant	None	Place	Collect	2	4		50	2	4	17
ControlPre	B1	Dominant	None	Place	Collect	2	4		50	2	5	17
ControlPre	B1	Dominant	None	Place	Collect	2	4		50	2	6	17
ControlPre	B1	Dominant	None	Place	Collect	2	4		50	2	7	17
ControlPre	B1	Dominant	None	Place	Collect	2	4		50	2	8	17
ControlPre	B1	Dominant	None	Place	Collect	2	4		50	3	1	18
ControlPre	B1	Dominant	None	Place	Collect	2	4		50	3	2	18
ControlPre	B1	Dominant	None	Place	Collect	2	4		50	3	3	18
ControlPre	B1	Dominant	None	Place	Collect	2	4		50	3	4	18
ControlPre	B1	Dominant	None	Place	Collect	2	4		50	3	5	18
ControlPre	B1	Dominant	None	Place	Collect	2	4		50	3	6	18
ControlPre	B1	Dominant	None	Place	Collect	2	4		50	3	7	18
ControlPre	B1	Dominant	None	Place	Collect	2	4		50	3	8	18
ControlPre	B1	Dominant	None	Place	Collect	2	4	126.025	50	4	1	19
ControlPre	B1	Dominant	None	Place	Collect	2	4	148.502	50	4	2	19
ControlPre	B1	Dominant	None	Place	Collect	2	4	144.502	50	4	3	19
ControlPre	B1	Dominant	None	Place	Collect	2	4	129.25	50	4	4	19
ControlPre	B1	Dominant	None	Place	Collect	2	4	152.035	50	4	5	19
ControlPre	B1	Dominant	None	Place	Collect	2	4	183.248	50	4	6	19
ControlPre	B1	Dominant	None	Place	Collect	2	4	156.5	50	4	7	19
ControlPre	B1	Dominant	None	Place	Collect	2	4	133	50	4	8	19
ControlPre	B1	Dominant	None	Place	Collect	2	4	140.215	50	5	1	20
ControlPre	B1	Dominant	None	Place	Collect	2	4	151.755	50	5	2	20
ControlPre	B1	Dominant	None	Place	Collect	2	4	138.535	50	5	3	20
ControlPre	B1	Dominant	None	Place	Collect	2	4	107.25	50	5	4	20
ControlPre	B1	Dominant	None	Place	Collect	2	4	108.5	50	5	5	20
ControlPre	B1	Dominant	None	Place	Collect	2	4	154.935	50	5	6	20
ControlPre	B1	Dominant	None	Place	Collect	2	4	134.227	50	5	7	20
ControlPre	B1	Dominant	None	Place	Collect	2	4	138.55	50	5	8	20
ControlPre	B1	Dominant	None	Place	Collect	3	1	113.05	50	1	1	1
ControlPre	B1	Dominant	None	Place	Collect	3	1	13	50	1	2	1
ControlPre	B1	Dominant	None	Place	Collect	3	1	21	50	1	3	1
ControlPre	B1	Dominant	None	Place	Collect	3	1	18.7	50	1	4	1
ControlPre	B1	Dominant	None	Place	Collect	3	1	1.7	50	1	5	1
ControlPre	B1	Dominant	None	Place	Collect	3	1	26.5	50	1	6	1
ControlPre	B1	Dominant	None	Place	Collect	3	1	9	50	1	7	1
ControlPre	B1	Dominant	None	Place	Collect	3	1	9.225	50	1	8	1
ControlPre	B1	Dominant	None	Place	Collect	3	1	5	50	2	1	2
ControlPre	B1	Dominant	None	Place	Collect	3	1	13.75	50	2	2	2
ControlPre	B1	Dominant	None	Place	Collect	3	1	18.025	50	2	3	2
ControlPre	B1	Dominant	None	Place	Collect	3	1	28	50	2	4	2
ControlPre	B1	Dominant	None	Place	Collect	3	1	19.25	50	2	5	2
ControlPre	B1	Dominant	None	Place	Collect	3	1	8.525	50	2	6	2
ControlPre	B1	Dominant	None	Place	Collect	3	1	17.025	50	2	7	2
ControlPre	B1	Dominant	None	Place	Collect	3	1	32	50	2	8	2
ControlPre	B1	Dominant	None	Place	Collect	3	1	15.025	50	3	1	3
ControlPre	B1	Dominant	None	Place	Collect	3	1	23.25	50	3	2	3
ControlPre	B1	Dominant	None	Place	Collect	3	1	19.75	50	3	3	3
ControlPre	B1	Dominant	None	Place	Collect	3	1	22.5	50	3	4	3
ControlPre	B1	Dominant	None	Place	Collect	3	1	30.25	50	3	5	3
ControlPre	B1	Dominant	None	Place	Collect	3	1	19	50	3	6	3
ControlPre	B1	Dominant	None	Place	Collect	3	1	16.5	50	3	7	3
ControlPre	B1	Dominant	None	Place	Collect	3	1	18.5	50	3	8	3
ControlPre	B1	Dominant	None	Place	Collect	3	1	10.75	50	4	1	4
ControlPre	B1	Dominant	None	Place	Collect	3	1	154.697	50	4	2	4
ControlPre	B1	Dominant	None	Place	Collect	3	1	26.275	50	4	3	4
ControlPre	B1	Dominant	None	Place	Collect	3	1	17	50	4	4	4
ControlPre	B1	Dominant	None	Place	Collect	3	1	383.998	50	4	5	4
ControlPre	B1	Dominant	None	Place	Collect	3	1	374.036	50	4	6	4
ControlPre	B1	Dominant	None	Place	Collect	3	1	193.23	50	4	7	4
ControlPre	B1	Dominant	None	Place	Collect	3	1	10.975	50	4	8	4
ControlPre	B1	Dominant	None	Place	Collect	3	1	39.25	50	5	1	5
ControlPre	B1	Dominant	None	Place	Collect	3	1	22.25	50	5	2	5
ControlPre	B1	Dominant	None	Place	Collect	3	1	63.4	50	5	3	5
ControlPre	B1	Dominant	None	Place	Collect	3	1	26.475	50	5	4	5
ControlPre	B1	Dominant	None	Place	Collect	3	1	31.25	50	5	5	5
ControlPre	B1	Dominant	None	Place	Collect	3	1	35.5	50	5	6	5
ControlPre	B1	Dominant	None	Place	Collect	3	1	15.5	50	5	7	5
ControlPre	B1	Dominant	None	Place	Collect	3	1	30.25	50	5	8	5
ControlPre	B1	Dominant	None	Place	Collect	3	2	12.475	50	1	1	6
ControlPre	B1	Dominant	None	Place	Collect	3	2	19.75	50	1	2	6
ControlPre	B1	Dominant	None	Place	Collect	3	2	19.25	50	1	3	6
ControlPre	B1	Dominant	None	Place	Collect	3	2	18.525	50	1	4	6
ControlPre	B1	Dominant	None	Place	Collect	3	2	17.5	50	1	5	6
ControlPre	B1	Dominant	None	Place	Collect	3	2	32	50	1	6	6
ControlPre	B1	Dominant	None	Place	Collect	3	2	117.05	50	1	7	6
ControlPre	B1	Dominant	None	Place	Collect	3	2	103.5	50	1	8	6
ControlPre	B1	Dominant	None	Place	Collect	3	2	22.525	50	2	1	7
ControlPre	B1	Dominant	None	Place	Collect	3	2	20.75	50	2	2	7
ControlPre	B1	Dominant	None	Place	Collect	3	2	20.5	50	2	3	7
ControlPre	B1	Dominant	None	Place	Collect	3	2	21.05	50	2	4	7
ControlPre	B1	Dominant	None	Place	Collect	3	2	26.775	50	2	5	7
ControlPre	B1	Dominant	None	Place	Collect	3	2	17.975	50	2	6	7
ControlPre	B1	Dominant	None	Place	Collect	3	2	118.225	50	2	7	7
ControlPre	B1	Dominant	None	Place	Collect	3	2	27.5	50	2	8	7
ControlPre	B1	Dominant	None	Place	Collect	3	2	15.75	50	3	1	8
ControlPre	B1	Dominant	None	Place	Collect	3	2	11.25	50	3	2	8
ControlPre	B1	Dominant	None	Place	Collect	3	2	20.025	50	3	3	8
ControlPre	B1	Dominant	None	Place	Collect	3	2	15.25	50	3	4	8
ControlPre	B1	Dominant	None	Place	Collect	3	2	15.5	50	3	5	8
ControlPre	B1	Dominant	None	Place	Collect	3	2	106.225	50	3	6	8
ControlPre	B1	Dominant	None	Place	Collect	3	2	24.25	50	3	7	8
ControlPre	B1	Dominant	None	Place	Collect	3	2	34.475	50	3	8	8
ControlPre	B1	Dominant	None	Place	Collect	3	2	26.25	50	4	1	9
ControlPre	B1	Dominant	None	Place	Collect	3	2	25.775	50	4	2	9
ControlPre	B1	Dominant	None	Place	Collect	3	2	21.75	50	4	3	9
ControlPre	B1	Dominant	None	Place	Collect	3	2	15.5	50	4	4	9
ControlPre	B1	Dominant	None	Place	Collect	3	2	23.5	50	4	5	9
ControlPre	B1	Dominant	None	Place	Collect	3	2	21.25	50	4	6	9
ControlPre	B1	Dominant	None	Place	Collect	3	2	130.5	50	4	7	9
ControlPre	B1	Dominant	None	Place	Collect	3	2	37.225	50	4	8	9
ControlPre	B1	Dominant	None	Place	Collect	3	2	20	50	5	1	10
ControlPre	B1	Dominant	None	Place	Collect	3	2	15.75	50	5	2	10
ControlPre	B1	Dominant	None	Place	Collect	3	2	18.75	50	5	3	10
ControlPre	B1	Dominant	None	Place	Collect	3	2	18	50	5	4	10
ControlPre	B1	Dominant	None	Place	Collect	3	2	104.85	50	5	5	10
ControlPre	B1	Dominant	None	Place	Collect	3	2	19.25	50	5	6	10
ControlPre	B1	Dominant	None	Place	Collect	3	2	29	50	5	7	10
[truncated: 14,001 more rows]
