# Supplementary material for: Acute Loss of Tactile Input Leads to General Compensatory Changes in Eye–Hand Coordination during Object Manipulation
Source: eNeuro. 2025 Sep 25;12(9):ENEURO.0487-23.2025. doi: 10.1523/ENEURO.0487-23.2025 (PMC12494028; doi:10.1523/ENEURO.0487-23.2025)
Supplement: Extended Data — The file Code_and_Data.zip includes all code and data used to perform the analyses presented in this manuscript. The .R scripts contain the packages used and the filenames corresponding to the data and the structure of each model. Download Extended Data, ZIP file. [file eneuro-12-ENEURO.0487-23.2025-s014.zip › GazeIndex_LMM_table_ProgressDuring_PlaceCollect_exp2.xlsx]

## Sheet: Sheet1
Block	Hand	Drug	Phase	Action	When	Subject	Round	Series	Trial	mmDifference	Progress	Series_in_block
B1	Dominant	None	Place	Collect	during	1	1	1	1	406.001	100	1
B1	Dominant	None	Place	Collect	during	1	1	1	2	394.998	100	1
B1	Dominant	None	Place	Collect	during	1	1	1	3	147.47	100	1
B1	Dominant	None	Place	Collect	during	1	1	1	4	85.675	100	1
B1	Dominant	None	Place	Collect	during	1	1	1	5	301.498	100	1
B1	Dominant	None	Place	Collect	during	1	1	1	6	135.825	100	1
B1	Dominant	None	Place	Collect	during	1	1	1	7	136.55	100	1
B1	Dominant	None	Place	Collect	during	1	1	1	8	128.25	100	1
B1	Dominant	None	Place	Collect	during	1	1	2	1	187.252	100	2
B1	Dominant	None	Place	Collect	during	1	1	2	2	48.75	100	2
B1	Dominant	None	Place	Collect	during	1	1	2	3	282.34	100	2
B1	Dominant	None	Place	Collect	during	1	1	2	4	192.197	100	2
B1	Dominant	None	Place	Collect	during	1	1	2	5	383.982	100	2
B1	Dominant	None	Place	Collect	during	1	1	2	6	379.989	100	2
B1	Dominant	None	Place	Collect	during	1	1	2	7	118.55	100	2
B1	Dominant	None	Place	Collect	during	1	1	2	8	23.525	100	2
B1	Dominant	None	Place	Collect	during	1	1	3	1	143.493	100	3
B1	Dominant	None	Place	Collect	during	1	1	3	2	41.05	100	3
B1	Dominant	None	Place	Collect	during	1	1	3	3	6.25	100	3
B1	Dominant	None	Place	Collect	during	1	1	3	4	0.075	100	3
B1	Dominant	None	Place	Collect	during	1	1	3	5	172.745	100	3
B1	Dominant	None	Place	Collect	during	1	1	3	6	395.998	100	3
B1	Dominant	None	Place	Collect	during	1	1	3	7	182.25	100	3
B1	Dominant	None	Place	Collect	during	1	1	3	8	367.973	100	3
B1	Dominant	None	Place	Collect	during	1	1	4	1	198.75	100	4
B1	Dominant	None	Place	Collect	during	1	1	4	2	171.735	100	4
B1	Dominant	None	Place	Collect	during	1	1	4	3	16.25	100	4
B1	Dominant	None	Place	Collect	during	1	1	4	4	31.7	100	4
B1	Dominant	None	Place	Collect	during	1	1	4	5	389.998	100	4
B1	Dominant	None	Place	Collect	during	1	1	4	6	20.275	100	4
B1	Dominant	None	Place	Collect	during	1	1	4	7	13.975	100	4
B1	Dominant	None	Place	Collect	during	1	1	4	8	373.575	100	4
B1	Dominant	None	Place	Collect	during	1	1	5	1	19.225	100	5
B1	Dominant	None	Place	Collect	during	1	1	5	2	32.5	100	5
B1	Dominant	None	Place	Collect	during	1	1	5	3	52.275	100	5
B1	Dominant	None	Place	Collect	during	1	1	5	4	41.05	100	5
B1	Dominant	None	Place	Collect	during	1	1	5	5	138.4	100	5
B1	Dominant	None	Place	Collect	during	1	1	5	6	139.9	100	5
B1	Dominant	None	Place	Collect	during	1	1	5	7	160.75	100	5
B1	Dominant	None	Place	Collect	during	1	1	5	8	91	100	5
B1	Dominant	None	Place	Collect	during	1	2	1	1	187.495	100	6
B1	Dominant	None	Place	Collect	during	1	2	1	2	46.275	100	6
B1	Dominant	None	Place	Collect	during	1	2	1	3	26	100	6
B1	Dominant	None	Place	Collect	during	1	2	1	4	367.448	100	6
B1	Dominant	None	Place	Collect	during	1	2	1	5	25.75	100	6
B1	Dominant	None	Place	Collect	during	1	2	1	6	101.725	100	6
B1	Dominant	None	Place	Collect	during	1	2	1	7	163.75	100	6
B1	Dominant	None	Place	Collect	during	1	2	1	8	120.7	100	6
B1	Dominant	None	Place	Collect	during	1	2	2	1	117.75	100	7
B1	Dominant	None	Place	Collect	during	1	2	2	2	5.025	100	7
B1	Dominant	None	Place	Collect	during	1	2	2	3	30.3	100	7
B1	Dominant	None	Place	Collect	during	1	2	2	4	16.5	100	7
B1	Dominant	None	Place	Collect	during	1	2	2	5	21.4	100	7
B1	Dominant	None	Place	Collect	during	1	2	2	6	93.75	100	7
B1	Dominant	None	Place	Collect	during	1	2	2	7	195.072	100	7
B1	Dominant	None	Place	Collect	during	1	2	2	8	138.5	100	7
B1	Dominant	None	Place	Collect	during	1	2	3	1	213.995	100	8
B1	Dominant	None	Place	Collect	during	1	2	3	2	8.5	100	8
B1	Dominant	None	Place	Collect	during	1	2	3	3	7.025	100	8
B1	Dominant	None	Place	Collect	during	1	2	3	4	152.998	100	8
B1	Dominant	None	Place	Collect	during	1	2	3	5	6.575	100	8
B1	Dominant	None	Place	Collect	during	1	2	3	6	149.27	100	8
B1	Dominant	None	Place	Collect	during	1	2	3	7	109.525	100	8
B1	Dominant	None	Place	Collect	during	1	2	3	8	120.25	100	8
B1	Dominant	None	Place	Collect	during	1	2	4	1	147.975	100	9
B1	Dominant	None	Place	Collect	during	1	2	4	2	152.713	100	9
B1	Dominant	None	Place	Collect	during	1	2	4	3	2.175	100	9
B1	Dominant	None	Place	Collect	during	1	2	4	4	20.475	100	9
B1	Dominant	None	Place	Collect	during	1	2	4	5	368.998	100	9
B1	Dominant	None	Place	Collect	during	1	2	4	6	5.5	100	9
B1	Dominant	None	Place	Collect	during	1	2	4	7	91	100	9
B1	Dominant	None	Place	Collect	during	1	2	4	8	120	100	9
B1	Dominant	None	Place	Collect	during	1	2	5	1	232.507	100	10
B1	Dominant	None	Place	Collect	during	1	2	5	2	1	100	10
B1	Dominant	None	Place	Collect	during	1	2	5	3	154.945	100	10
B1	Dominant	None	Place	Collect	during	1	2	5	4	394.998	100	10
B1	Dominant	None	Place	Collect	during	1	2	5	5	237.735	100	10
B1	Dominant	None	Place	Collect	during	1	2	5	6	382.933	100	10
B1	Dominant	None	Place	Collect	during	1	2	5	7	19	100	10
B1	Dominant	None	Place	Collect	during	1	2	5	8	141.955	100	10
B1	Dominant	None	Place	Collect	during	1	3	1	1	1.3	100	11
B1	Dominant	None	Place	Collect	during	1	3	1	2	210.975	100	11
B1	Dominant	None	Place	Collect	during	1	3	1	3	57.5	100	11
B1	Dominant	None	Place	Collect	during	1	3	1	4	46.925	100	11
B1	Dominant	None	Place	Collect	during	1	3	1	5	0.625	100	11
B1	Dominant	None	Place	Collect	during	1	3	1	6	20.25	100	11
B1	Dominant	None	Place	Collect	during	1	3	1	7	386.973	100	11
B1	Dominant	None	Place	Collect	during	1	3	1	8	111.775	100	11
B1	Dominant	None	Place	Collect	during	1	3	2	1	85.8	100	12
B1	Dominant	None	Place	Collect	during	1	3	2	2	135.507	100	12
B1	Dominant	None	Place	Collect	during	1	3	2	3	385.998	100	12
B1	Dominant	None	Place	Collect	during	1	3	2	4	119.475	100	12
B1	Dominant	None	Place	Collect	during	1	3	2	5	169.002	100	12
B1	Dominant	None	Place	Collect	during	1	3	2	6	201.015	100	12
B1	Dominant	None	Place	Collect	during	1	3	2	7	214.792	100	12
B1	Dominant	None	Place	Collect	during	1	3	2	8	175.25	100	12
B1	Dominant	None	Place	Collect	during	1	3	3	1	147.248	100	13
B1	Dominant	None	Place	Collect	during	1	3	3	2	122.975	100	13
B1	Dominant	None	Place	Collect	during	1	3	3	3	93.25	100	13
B1	Dominant	None	Place	Collect	during	1	3	3	4	112.5	100	13
B1	Dominant	None	Place	Collect	during	1	3	3	5	165.71	100	13
B1	Dominant	None	Place	Collect	during	1	3	3	6	170.7	100	13
B1	Dominant	None	Place	Collect	during	1	3	3	7	112.475	100	13
B1	Dominant	None	Place	Collect	during	1	3	3	8	42.025	100	13
B1	Dominant	None	Place	Collect	during	1	3	4	1	129.025	100	14
B1	Dominant	None	Place	Collect	during	1	3	4	2	148	100	14
B1	Dominant	None	Place	Collect	during	1	3	4	3	390.04	100	14
B1	Dominant	None	Place	Collect	during	1	3	4	4	128.325	100	14
B1	Dominant	None	Place	Collect	during	1	3	4	5	134.007	100	14
B1	Dominant	None	Place	Collect	during	1	3	4	6	187.01	100	14
B1	Dominant	None	Place	Collect	during	1	3	4	7	57.05	100	14
B1	Dominant	None	Place	Collect	during	1	3	4	8	119.075	100	14
B1	Dominant	None	Place	Collect	during	1	3	5	1	328.37	100	15
B1	Dominant	None	Place	Collect	during	1	3	5	2	168.898	100	15
B1	Dominant	None	Place	Collect	during	1	3	5	3	138.75	100	15
B1	Dominant	None	Place	Collect	during	1	3	5	4	67.2	100	15
B1	Dominant	None	Place	Collect	during	1	3	5	5	113.75	100	15
B1	Dominant	None	Place	Collect	during	1	3	5	6	399.998	100	15
B1	Dominant	None	Place	Collect	during	1	3	5	7	265.842	100	15
B1	Dominant	None	Place	Collect	during	1	3	5	8	115.525	100	15
B1	Dominant	None	Place	Collect	during	1	4	1	1	208.995	100	16
B1	Dominant	None	Place	Collect	during	1	4	1	2	167.792	100	16
B1	Dominant	None	Place	Collect	during	1	4	1	3	170.762	100	16
B1	Dominant	None	Place	Collect	during	1	4	1	4	152.743	100	16
B1	Dominant	None	Place	Collect	during	1	4	1	5	34	100	16
B1	Dominant	None	Place	Collect	during	1	4	1	6	379.998	100	16
B1	Dominant	None	Place	Collect	during	1	4	1	7	134.275	100	16
B1	Dominant	None	Place	Collect	during	1	4	1	8	134	100	16
B1	Dominant	None	Place	Collect	during	1	4	2	1	221.75	100	17
B1	Dominant	None	Place	Collect	during	1	4	2	2	377.998	100	17
B1	Dominant	None	Place	Collect	during	1	4	2	3	131.947	100	17
B1	Dominant	None	Place	Collect	during	1	4	2	4	21.025	100	17
B1	Dominant	None	Place	Collect	during	1	4	2	5	354.196	100	17
B1	Dominant	None	Place	Collect	during	1	4	2	6	208.98	100	17
B1	Dominant	None	Place	Collect	during	1	4	2	7	211.317	100	17
B1	Dominant	None	Place	Collect	during	1	4	2	8	317.97	100	17
B1	Dominant	None	Place	Collect	during	1	4	3	1	186.505	100	18
B1	Dominant	None	Place	Collect	during	1	4	3	2	147.007	100	18
B1	Dominant	None	Place	Collect	during	1	4	3	3	377.998	100	18
B1	Dominant	None	Place	Collect	during	1	4	3	4	137.002	100	18
B1	Dominant	None	Place	Collect	during	1	4	3	5	49.0275	100	18
B1	Dominant	None	Place	Collect	during	1	4	3	6	118.75	100	18
B1	Dominant	None	Place	Collect	during	1	4	3	7	376.998	100	18
B1	Dominant	None	Place	Collect	during	1	4	3	8	137.018	100	18
B1	Dominant	None	Place	Collect	during	1	4	4	1	166.76	100	19
B1	Dominant	None	Place	Collect	during	1	4	4	2	383.998	100	19
B1	Dominant	None	Place	Collect	during	1	4	4	3	347.5	100	19
B1	Dominant	None	Place	Collect	during	1	4	4	4	185.048	100	19
B1	Dominant	None	Place	Collect	during	1	4	4	5	148.482	100	19
B1	Dominant	None	Place	Collect	during	1	4	4	6	266.002	100	19
B1	Dominant	None	Place	Collect	during	1	4	4	7	121	100	19
B1	Dominant	None	Place	Collect	during	1	4	4	8	59.125	100	19
B1	Dominant	None	Place	Collect	during	1	4	5	1	165.752	100	20
B1	Dominant	None	Place	Collect	during	1	4	5	2	183	100	20
B1	Dominant	None	Place	Collect	during	1	4	5	3	131.185	100	20
B1	Dominant	None	Place	Collect	during	1	4	5	4	130	100	20
B1	Dominant	None	Place	Collect	during	1	4	5	5	123	100	20
B1	Dominant	None	Place	Collect	during	1	4	5	6	156.252	100	20
B1	Dominant	None	Place	Collect	during	1	4	5	7	138.65	100	20
B1	Dominant	None	Place	Collect	during	1	4	5	8	81.225	100	20
B1	Dominant	None	Place	Collect	during	2	1	1	1	215.005	100	1
B1	Dominant	None	Place	Collect	during	2	1	1	2	219.145	100	1
B1	Dominant	None	Place	Collect	during	2	1	1	3	170.637	100	1
B1	Dominant	None	Place	Collect	during	2	1	1	4	129	100	1
B1	Dominant	None	Place	Collect	during	2	1	1	5	168.235	100	1
B1	Dominant	None	Place	Collect	during	2	1	1	6	69.25	100	1
B1	Dominant	None	Place	Collect	during	2	1	1	7	133.475	100	1
B1	Dominant	None	Place	Collect	during	2	1	1	8	146.75	100	1
B1	Dominant	None	Place	Collect	during	2	1	2	1	140	100	2
B1	Dominant	None	Place	Collect	during	2	1	2	2	121.075	100	2
B1	Dominant	None	Place	Collect	during	2	1	2	3	19.5	100	2
B1	Dominant	None	Place	Collect	during	2	1	2	4	169.755	100	2
B1	Dominant	None	Place	Collect	during	2	1	2	5	149.535	100	2
B1	Dominant	None	Place	Collect	during	2	1	2	6	391.044	100	2
B1	Dominant	None	Place	Collect	during	2	1	2	7	119	100	2
B1	Dominant	None	Place	Collect	during	2	1	2	8	143.775	100	2
B1	Dominant	None	Place	Collect	during	2	1	3	1	153.502	100	3
B1	Dominant	None	Place	Collect	during	2	1	3	2	61	100	3
B1	Dominant	None	Place	Collect	during	2	1	3	3	0.75	100	3
B1	Dominant	None	Place	Collect	during	2	1	3	4	116.7	100	3
B1	Dominant	None	Place	Collect	during	2	1	3	5	164.738	100	3
B1	Dominant	None	Place	Collect	during	2	1	3	6	174.61	100	3
B1	Dominant	None	Place	Collect	during	2	1	3	7	85.25	100	3
B1	Dominant	None	Place	Collect	during	2	1	3	8	119.025	100	3
B1	Dominant	None	Place	Collect	during	2	1	4	1	90.625	100	4
B1	Dominant	None	Place	Collect	during	2	1	4	2	412.948	100	4
B1	Dominant	None	Place	Collect	during	2	1	4	3	29.5	100	4
B1	Dominant	None	Place	Collect	during	2	1	4	4	16.5	100	4
B1	Dominant	None	Place	Collect	during	2	1	4	5	130.725	100	4
B1	Dominant	None	Place	Collect	during	2	1	4	6	142.768	100	4
B1	Dominant	None	Place	Collect	during	2	1	4	7	121.975	100	4
B1	Dominant	None	Place	Collect	during	2	1	4	8	192.232	100	4
B1	Dominant	None	Place	Collect	during	2	1	5	1	325.735	100	5
B1	Dominant	None	Place	Collect	during	2	1	5	2	406.998	100	5
B1	Dominant	None	Place	Collect	during	2	1	5	3	404.948	100	5
B1	Dominant	None	Place	Collect	during	2	1	5	4	108.825	100	5
B1	Dominant	None	Place	Collect	during	2	1	5	5	19.7	100	5
B1	Dominant	None	Place	Collect	during	2	1	5	6	134.25	100	5
B1	Dominant	None	Place	Collect	during	2	1	5	7	150.75	100	5
B1	Dominant	None	Place	Collect	during	2	1	5	8	219.97	100	5
B1	Dominant	None	Place	Collect	during	2	2	1	1	169.452	100	6
B1	Dominant	None	Place	Collect	during	2	2	1	2	23.275	100	6
B1	Dominant	None	Place	Collect	during	2	2	1	3	18.5	100	6
B1	Dominant	None	Place	Collect	during	2	2	1	4	10.175	100	6
B1	Dominant	None	Place	Collect	during	2	2	1	5	152.475	100	6
B1	Dominant	None	Place	Collect	during	2	2	1	6	30.25	100	6
B1	Dominant	None	Place	Collect	during	2	2	1	7	86.725	100	6
B1	Dominant	None	Place	Collect	during	2	2	1	8	411.948	100	6
B1	Dominant	None	Place	Collect	during	2	2	2	1	161.975	100	7
B1	Dominant	None	Place	Collect	during	2	2	2	2	8.75	100	7
B1	Dominant	None	Place	Collect	during	2	2	2	3	151.5	100	7
B1	Dominant	None	Place	Collect	during	2	2	2	4	114.5	100	7
B1	Dominant	None	Place	Collect	during	2	2	2	5	163.75	100	7
B1	Dominant	None	Place	Collect	during	2	2	2	6	183.79	100	7
B1	Dominant	None	Place	Collect	during	2	2	2	7	74	100	7
B1	Dominant	None	Place	Collect	during	2	2	2	8	341.973	100	7
B1	Dominant	None	Place	Collect	during	2	2	3	1	157.252	100	8
B1	Dominant	None	Place	Collect	during	2	2	3	2	73.7	100	8
B1	Dominant	None	Place	Collect	during	2	2	3	3	109.037	100	8
B1	Dominant	None	Place	Collect	during	2	2	3	4	117.425	100	8
B1	Dominant	None	Place	Collect	during	2	2	3	5	200.55	100	8
B1	Dominant	None	Place	Collect	during	2	2	3	6	188.39	100	8
B1	Dominant	None	Place	Collect	during	2	2	3	7	116.25	100	8
B1	Dominant	None	Place	Collect	during	2	2	3	8	400.998	100	8
B1	Dominant	None	Place	Collect	during	2	2	4	1	34.2	100	9
B1	Dominant	None	Place	Collect	during	2	2	4	2	48.5	100	9
B1	Dominant	None	Place	Collect	during	2	2	4	3	419.998	100	9
B1	Dominant	None	Place	Collect	during	2	2	4	4	2	100	9
B1	Dominant	None	Place	Collect	during	2	2	4	5	119.425	100	9
B1	Dominant	None	Place	Collect	during	2	2	4	6	403.973	100	9
B1	Dominant	None	Place	Collect	during	2	2	4	7	402.998	100	9
B1	Dominant	None	Place	Collect	during	2	2	4	8	131.3	100	9
B1	Dominant	None	Place	Collect	during	2	2	5	1	93.25	100	10
B1	Dominant	None	Place	Collect	during	2	2	5	2	56.8	100	10
B1	Dominant	None	Place	Collect	during	2	2	5	3	127.225	100	10
B1	Dominant	None	Place	Collect	during	2	2	5	4	27.25	100	10
B1	Dominant	None	Place	Collect	during	2	2	5	5	180.257	100	10
B1	Dominant	None	Place	Collect	during	2	2	5	6	27.525	100	10
B1	Dominant	None	Place	Collect	during	2	2	5	7	175.075	100	10
B1	Dominant	None	Place	Collect	during	2	2	5	8	144.75	100	10
B1	Dominant	None	Place	Collect	during	2	3	1	1	177.028	100	11
B1	Dominant	None	Place	Collect	during	2	3	1	2	137.26	100	11
B1	Dominant	None	Place	Collect	during	2	3	1	3	203.512	100	11
B1	Dominant	None	Place	Collect	during	2	3	1	4	86.75	100	11
B1	Dominant	None	Place	Collect	during	2	3	1	5	161.75	100	11
B1	Dominant	None	Place	Collect	during	2	3	1	6	413.973	100	11
B1	Dominant	None	Place	Collect	during	2	3	1	7	118.25	100	11
B1	Dominant	None	Place	Collect	during	2	3	1	8	119.825	100	11
B1	Dominant	None	Place	Collect	during	2	3	2	1	1	100	12
B1	Dominant	None	Place	Collect	during	2	3	2	2	49.275	100	12
B1	Dominant	None	Place	Collect	during	2	3	2	3	139.25	100	12
B1	Dominant	None	Place	Collect	during	2	3	2	4	111	100	12
B1	Dominant	None	Place	Collect	during	2	3	2	5	42.25	100	12
B1	Dominant	None	Place	Collect	during	2	3	2	6	132.225	100	12
B1	Dominant	None	Place	Collect	during	2	3	2	7	117.025	100	12
B1	Dominant	None	Place	Collect	during	2	3	2	8	136.5	100	12
B1	Dominant	None	Place	Collect	during	2	3	3	1	7.775	100	13
B1	Dominant	None	Place	Collect	during	2	3	3	2	418.998	100	13
B1	Dominant	None	Place	Collect	during	2	3	3	3	152.5	100	13
B1	Dominant	None	Place	Collect	during	2	3	3	4	120.225	100	13
B1	Dominant	None	Place	Collect	during	2	3	3	5	101.975	100	13
B1	Dominant	None	Place	Collect	during	2	3	3	6	177	100	13
B1	Dominant	None	Place	Collect	during	2	3	3	7	8.75	100	13
B1	Dominant	None	Place	Collect	during	2	3	3	8	76.725	100	13
B1	Dominant	None	Place	Collect	during	2	3	4	1	159.232	100	14
B1	Dominant	None	Place	Collect	during	2	3	4	2	3.325	100	14
B1	Dominant	None	Place	Collect	during	2	3	4	3	121	100	14
B1	Dominant	None	Place	Collect	during	2	3	4	4	125.3	100	14
B1	Dominant	None	Place	Collect	during	2	3	4	5	130.975	100	14
B1	Dominant	None	Place	Collect	during	2	3	4	6	27.5	100	14
B1	Dominant	None	Place	Collect	during	2	3	4	7	3.225	100	14
B1	Dominant	None	Place	Collect	during	2	3	4	8	80.5	100	14
B1	Dominant	None	Place	Collect	during	2	3	5	1	120	100	15
B1	Dominant	None	Place	Collect	during	2	3	5	2	23.2	100	15
B1	Dominant	None	Place	Collect	during	2	3	5	3	1.75	100	15
B1	Dominant	None	Place	Collect	during	2	3	5	4	3.05	100	15
B1	Dominant	None	Place	Collect	during	2	3	5	5	71.5	100	15
B1	Dominant	None	Place	Collect	during	2	3	5	6	130.03	100	15
B1	Dominant	None	Place	Collect	during	2	3	5	7	151.025	100	15
B1	Dominant	None	Place	Collect	during	2	3	5	8	143.5	100	15
B1	Dominant	None	Place	Collect	during	2	4	1	1	8.75	100	16
B1	Dominant	None	Place	Collect	during	2	4	1	2	40.675	100	16
B1	Dominant	None	Place	Collect	during	2	4	1	3	130.2	100	16
B1	Dominant	None	Place	Collect	during	2	4	1	4	135	100	16
B1	Dominant	None	Place	Collect	during	2	4	1	5	12.275	100	16
B1	Dominant	None	Place	Collect	during	2	4	1	6	35.125	100	16
B1	Dominant	None	Place	Collect	during	2	4	1	7	43.1	100	16
B1	Dominant	None	Place	Collect	during	2	4	1	8	113.375	100	16
B1	Dominant	None	Place	Collect	during	2	4	2	1	63.025	100	17
B1	Dominant	None	Place	Collect	during	2	4	2	2	7.75	100	17
B1	Dominant	None	Place	Collect	during	2	4	2	3	2.8	100	17
B1	Dominant	None	Place	Collect	during	2	4	2	4	58	100	17
B1	Dominant	None	Place	Collect	during	2	4	2	5	18.775	100	17
B1	Dominant	None	Place	Collect	during	2	4	2	6	43.95	100	17
B1	Dominant	None	Place	Collect	during	2	4	2	7	413.973	100	17
B1	Dominant	None	Place	Collect	during	2	4	2	8	66.05	100	17
B1	Dominant	None	Place	Collect	during	2	4	3	1	162.05	100	18
B1	Dominant	None	Place	Collect	during	2	4	3	2	165.5	100	18
B1	Dominant	None	Place	Collect	during	2	4	3	3	5.25	100	18
B1	Dominant	None	Place	Collect	during	2	4	3	4	17.775	100	18
B1	Dominant	None	Place	Collect	during	2	4	3	5	126.25	100	18
B1	Dominant	None	Place	Collect	during	2	4	3	6	128.25	100	18
B1	Dominant	None	Place	Collect	during	2	4	3	7	30	100	18
B1	Dominant	None	Place	Collect	during	2	4	3	8	146.5	100	18
B1	Dominant	None	Place	Collect	during	2	4	4	1	13	100	19
B1	Dominant	None	Place	Collect	during	2	4	4	2	10	100	19
B1	Dominant	None	Place	Collect	during	2	4	4	3	2.475	100	19
B1	Dominant	None	Place	Collect	during	2	4	4	4	0.25	100	19
B1	Dominant	None	Place	Collect	during	2	4	4	5	259.312	100	19
B1	Dominant	None	Place	Collect	during	2	4	4	6	6.5	100	19
B1	Dominant	None	Place	Collect	during	2	4	4	7	154.25	100	19
B1	Dominant	None	Place	Collect	during	2	4	4	8	383.973	100	19
B1	Dominant	None	Place	Collect	during	2	4	5	1	16.25	100	20
B1	Dominant	None	Place	Collect	during	2	4	5	2	9.8	100	20
B1	Dominant	None	Place	Collect	during	2	4	5	3	118.5	100	20
B1	Dominant	None	Place	Collect	during	2	4	5	4	146.25	100	20
B1	Dominant	None	Place	Collect	during	2	4	5	5	227.257	100	20
B1	Dominant	None	Place	Collect	during	2	4	5	6	131.5	100	20
B1	Dominant	None	Place	Collect	during	2	4	5	7	154.252	100	20
B1	Dominant	None	Place	Collect	during	2	4	5	8	95	100	20
B1	Dominant	None	Place	Collect	during	3	1	1	1	178.403	100	1
B1	Dominant	None	Place	Collect	during	3	1	1	2	191.74	100	1
B1	Dominant	None	Place	Collect	during	3	1	1	3	140.775	100	1
B1	Dominant	None	Place	Collect	during	3	1	1	4	179.99	100	1
B1	Dominant	None	Place	Collect	during	3	1	1	5	71.075	100	1
B1	Dominant	None	Place	Collect	during	3	1	1	6	151.755	100	1
B1	Dominant	None	Place	Collect	during	3	1	1	7	134.25	100	1
B1	Dominant	None	Place	Collect	during	3	1	1	8	89.325	100	1
B1	Dominant	None	Place	Collect	during	3	1	2	1	194.002	100	2
B1	Dominant	None	Place	Collect	during	3	1	2	2	154.265	100	2
B1	Dominant	None	Place	Collect	during	3	1	2	3	146.25	100	2
B1	Dominant	None	Place	Collect	during	3	1	2	4	158.252	100	2
B1	Dominant	None	Place	Collect	during	3	1	2	5	155.755	100	2
B1	Dominant	None	Place	Collect	during	3	1	2	6	131.225	100	2
B1	Dominant	None	Place	Collect	during	3	1	2	7	132.65	100	2
B1	Dominant	None	Place	Collect	during	3	1	2	8	110.025	100	2
B1	Dominant	None	Place	Collect	during	3	1	3	1	228.24	100	3
B1	Dominant	None	Place	Collect	during	3	1	3	2	10.5	100	3
B1	Dominant	None	Place	Collect	during	3	1	3	3	174.727	100	3
B1	Dominant	None	Place	Collect	during	3	1	3	4	85.25	100	3
B1	Dominant	None	Place	Collect	during	3	1	3	5	142.252	100	3
B1	Dominant	None	Place	Collect	during	3	1	3	6	132.225	100	3
B1	Dominant	None	Place	Collect	during	3	1	3	7	117.75	100	3
B1	Dominant	None	Place	Collect	during	3	1	3	8	128.55	100	3
B1	Dominant	None	Place	Collect	during	3	1	4	1	134.25	100	4
B1	Dominant	None	Place	Collect	during	3	1	4	2	36.55	100	4
B1	Dominant	None	Place	Collect	during	3	1	4	3	41.65	100	4
B1	Dominant	None	Place	Collect	during	3	1	4	4	144.632	100	4
B1	Dominant	None	Place	Collect	during	3	1	4	5	120.25	100	4
B1	Dominant	None	Place	Collect	during	3	1	4	6	124.05	100	4
B1	Dominant	None	Place	Collect	during	3	1	4	7	114	100	4
B1	Dominant	None	Place	Collect	during	3	1	4	8	107.25	100	4
B1	Dominant	None	Place	Collect	during	3	1	5	1	39.975	100	5
B1	Dominant	None	Place	Collect	during	3	1	5	2	132.48	100	5
B1	Dominant	None	Place	Collect	during	3	1	5	3	157.745	100	5
B1	Dominant	None	Place	Collect	during	3	1	5	4	139.235	100	5
B1	Dominant	None	Place	Collect	during	3	1	5	5	130.925	100	5
B1	Dominant	None	Place	Collect	during	3	1	5	6	121.5	100	5
B1	Dominant	None	Place	Collect	during	3	1	5	7	109.525	100	5
B1	Dominant	None	Place	Collect	during	3	1	5	8	117	100	5
B1	Dominant	None	Place	Collect	during	3	2	1	1	161.748	100	6
B1	Dominant	None	Place	Collect	during	3	2	1	2	149.012	100	6
B1	Dominant	None	Place	Collect	during	3	2	1	3	18.525	100	6
B1	Dominant	None	Place	Collect	during	3	2	1	4	154.51	100	6
B1	Dominant	None	Place	Collect	during	3	2	1	5	119.75	100	6
B1	Dominant	None	Place	Collect	during	3	2	1	6	7.025	100	6
B1	Dominant	None	Place	Collect	during	3	2	1	7	114.975	100	6
B1	Dominant	None	Place	Collect	during	3	2	1	8	132.725	100	6
B1	Dominant	None	Place	Collect	during	3	2	2	1	39.675	100	7
B1	Dominant	None	Place	Collect	during	3	2	2	2	26.8	100	7
B1	Dominant	None	Place	Collect	during	3	2	2	3	166.507	100	7
B1	Dominant	None	Place	Collect	during	3	2	2	4	52.5	100	7
B1	Dominant	None	Place	Collect	during	3	2	2	5	132.25	100	7
B1	Dominant	None	Place	Collect	during	3	2	2	6	42.45	100	7
B1	Dominant	None	Place	Collect	during	3	2	2	7	120.5	100	7
B1	Dominant	None	Place	Collect	during	3	2	2	8	119.7	100	7
B1	Dominant	None	Place	Collect	during	3	2	3	1	136	100	8
B1	Dominant	None	Place	Collect	during	3	2	3	2	17.975	100	8
B1	Dominant	None	Place	Collect	during	3	2	3	3	133.96	100	8
B1	Dominant	None	Place	Collect	during	3	2	3	4	152.502	100	8
B1	Dominant	None	Place	Collect	during	3	2	3	5	124.25	100	8
B1	Dominant	None	Place	Collect	during	3	2	3	6	45.75	100	8
B1	Dominant	None	Place	Collect	during	3	2	3	7	396.898	100	8
B1	Dominant	None	Place	Collect	during	3	2	3	8	24.75	100	8
B1	Dominant	None	Place	Collect	during	3	2	4	1	79.525	100	9
B1	Dominant	None	Place	Collect	during	3	2	4	2	35.8	100	9
B1	Dominant	None	Place	Collect	during	3	2	4	3	143	100	9
B1	Dominant	None	Place	Collect	during	3	2	4	4	21.25	100	9
B1	Dominant	None	Place	Collect	during	3	2	4	5	118.85	100	9
B1	Dominant	None	Place	Collect	during	3	2	4	6	129.25	100	9
B1	Dominant	None	Place	Collect	during	3	2	4	7	65.75	100	9
B1	Dominant	None	Place	Collect	during	3	2	4	8	86.75	100	9
B1	Dominant	None	Place	Collect	during	3	2	5	1	132.75	100	10
B1	Dominant	None	Place	Collect	during	3	2	5	2	242.998	100	10
B1	Dominant	None	Place	Collect	during	3	2	5	3	33.7	100	10
B1	Dominant	None	Place	Collect	during	3	2	5	4	69.775	100	10
B1	Dominant	None	Place	Collect	during	3	2	5	5	38.25	100	10
B1	Dominant	None	Place	Collect	during	3	2	5	6	53.125	100	10
B1	Dominant	None	Place	Collect	during	3	2	5	7	117.325	100	10
B1	Dominant	None	Place	Collect	during	3	2	5	8	28.1	100	10
B1	Dominant	None	Place	Collect	during	3	3	1	1	41.8	100	11
B1	Dominant	None	Place	Collect	during	3	3	1	2	157.745	100	11
B1	Dominant	None	Place	Collect	during	3	3	1	3	147.007	100	11
B1	Dominant	None	Place	Collect	during	3	3	1	4	148.028	100	11
B1	Dominant	None	Place	Collect	during	3	3	1	5	139.25	100	11
B1	Dominant	None	Place	Collect	during	3	3	1	6	130.775	100	11
B1	Dominant	None	Place	Collect	during	3	3	1	7	122.5	100	11
B1	Dominant	None	Place	Collect	during	3	3	1	8	91	100	11
B1	Dominant	None	Place	Collect	during	3	3	2	1	26.5	100	12
B1	Dominant	None	Place	Collect	during	3	3	2	2	148.278	100	12
B1	Dominant	None	Place	Collect	during	3	3	2	3	7.975	100	12
B1	Dominant	None	Place	Collect	during	3	3	2	4	30	100	12
B1	Dominant	None	Place	Collect	during	3	3	2	5	130.25	100	12
B1	Dominant	None	Place	Collect	during	3	3	2	6	112.5	100	12
B1	Dominant	None	Place	Collect	during	3	3	2	7	70.975	100	12
B1	Dominant	None	Place	Collect	during	3	3	2	8	108.425	100	12
B1	Dominant	None	Place	Collect	during	3	3	3	1	153.762	100	13
B1	Dominant	None	Place	Collect	during	3	3	3	2	39.975	100	13
B1	Dominant	None	Place	Collect	during	3	3	3	3	155.218	100	13
B1	Dominant	None	Place	Collect	during	3	3	3	4	111.725	100	13
B1	Dominant	None	Place	Collect	during	3	3	3	5	110.5	100	13
B1	Dominant	None	Place	Collect	during	3	3	3	6	122.8	100	13
B1	Dominant	None	Place	Collect	during	3	3	3	7	100.25	100	13
B1	Dominant	None	Place	Collect	during	3	3	3	8	106.7	100	13
B1	Dominant	None	Place	Collect	during	3	3	4	1	156.123	100	14
B1	Dominant	None	Place	Collect	during	3	3	4	2	150.035	100	14
B1	Dominant	None	Place	Collect	during	3	3	4	3	151.515	100	14
B1	Dominant	None	Place	Collect	during	3	3	4	4	141.24	100	14
B1	Dominant	None	Place	Collect	during	3	3	4	5	385.973	100	14
B1	Dominant	None	Place	Collect	during	3	3	4	6	391.998	100	14
B1	Dominant	None	Place	Collect	during	3	3	4	7	126.5	100	14
B1	Dominant	None	Place	Collect	during	3	3	4	8	116.875	100	14
B1	Dominant	None	Place	Collect	during	3	3	5	1	53	100	15
B1	Dominant	None	Place	Collect	during	3	3	5	2	179.512	100	15
B1	Dominant	None	Place	Collect	during	3	3	5	3	143.3	100	15
B1	Dominant	None	Place	Collect	during	3	3	5	4	134.755	100	15
B1	Dominant	None	Place	Collect	during	3	3	5	5	117.2	100	15
B1	Dominant	None	Place	Collect	during	3	3	5	6	106.225	100	15
B1	Dominant	None	Place	Collect	during	3	3	5	7	113.975	100	15
B1	Dominant	None	Place	Collect	during	3	3	5	8	109.775	100	15
B1	Dominant	None	Place	Collect	during	3	4	1	1	24	100	16
B1	Dominant	None	Place	Collect	during	3	4	1	2	2.25	100	16
B1	Dominant	None	Place	Collect	during	3	4	1	3	156.232	100	16
B1	Dominant	None	Place	Collect	during	3	4	1	4	143.52	100	16
B1	Dominant	None	Place	Collect	during	3	4	1	5	385.989	100	16
B1	Dominant	None	Place	Collect	during	3	4	1	6	130.275	100	16
B1	Dominant	None	Place	Collect	during	3	4	1	7	129.775	100	16
B1	Dominant	None	Place	Collect	during	3	4	1	8	107.225	100	16
B1	Dominant	None	Place	Collect	during	3	4	2	1	32.725	100	17
B1	Dominant	None	Place	Collect	during	3	4	2	2	131.525	100	17
B1	Dominant	None	Place	Collect	during	3	4	2	3	151.75	100	17
B1	Dominant	None	Place	Collect	during	3	4	2	4	124.5	100	17
B1	Dominant	None	Place	Collect	during	3	4	2	5	173.135	100	17
B1	Dominant	None	Place	Collect	during	3	4	2	6	118.225	100	17
B1	Dominant	None	Place	Collect	during	3	4	2	7	121.025	100	17
B1	Dominant	None	Place	Collect	during	3	4	2	8	137.725	100	17
B1	Dominant	None	Place	Collect	during	3	4	3	1	74.475	100	18
B1	Dominant	None	Place	Collect	during	3	4	3	2	23.725	100	18
B1	Dominant	None	Place	Collect	during	3	4	3	3	28.75	100	18
B1	Dominant	None	Place	Collect	during	3	4	3	4	135.475	100	18
B1	Dominant	None	Place	Collect	during	3	4	3	5	141.075	100	18
B1	Dominant	None	Place	Collect	during	3	4	3	6	54.475	100	18
B1	Dominant	None	Place	Collect	during	3	4	3	7	114.275	100	18
B1	Dominant	None	Place	Collect	during	3	4	3	8	104.25	100	18
B1	Dominant	None	Place	Collect	during	3	4	4	1	48	100	19
B1	Dominant	None	Place	Collect	during	3	4	4	2	149.305	100	19
B1	Dominant	None	Place	Collect	during	3	4	4	3	80.75	100	19
B1	Dominant	None	Place	Collect	during	3	4	4	4	55.3	100	19
B1	Dominant	None	Place	Collect	during	3	4	4	5	134.975	100	19
B1	Dominant	None	Place	Collect	during	3	4	4	6	114.75	100	19
B1	Dominant	None	Place	Collect	during	3	4	4	7	97.75	100	19
B1	Dominant	None	Place	Collect	during	3	4	4	8	111.225	100	19
B1	Dominant	None	Place	Collect	during	3	4	5	1	119.75	100	20
B1	Dominant	None	Place	Collect	during	3	4	5	2	152.958	100	20
B1	Dominant	None	Place	Collect	during	3	4	5	3	13.775	100	20
B1	Dominant	None	Place	Collect	during	3	4	5	4	12.975	100	20
B1	Dominant	None	Place	Collect	during	3	4	5	5	23.725	100	20
B1	Dominant	None	Place	Collect	during	3	4	5	6	125.775	100	20
B1	Dominant	None	Place	Collect	during	3	4	5	7	127.25	100	20
B1	Dominant	None	Place	Collect	during	3	4	5	8	104.5	100	20
B1	Dominant	None	Place	Collect	during	4	1	1	1	208.268	100	1
B1	Dominant	None	Place	Collect	during	4	1	1	2	174.248	100	1
B1	Dominant	None	Place	Collect	during	4	1	1	3	1.725	100	1
B1	Dominant	None	Place	Collect	during	4	1	1	4	169.245	100	1
B1	Dominant	None	Place	Collect	during	4	1	1	5	32.5	100	1
B1	Dominant	None	Place	Collect	during	4	1	1	6	28.775	100	1
B1	Dominant	None	Place	Collect	during	4	1	1	7	188.785	100	1
B1	Dominant	None	Place	Collect	during	4	1	1	8	156.25	100	1
B1	Dominant	None	Place	Collect	during	4	1	2	1	208.018	100	2
B1	Dominant	None	Place	Collect	during	4	1	2	2	203.208	100	2
B1	Dominant	None	Place	Collect	during	4	1	2	3	174.04	100	2
B1	Dominant	None	Place	Collect	during	4	1	2	4	41.525	100	2
B1	Dominant	None	Place	Collect	during	4	1	2	5	53.725	100	2
B1	Dominant	None	Place	Collect	during	4	1	2	6	209.005	100	2
B1	Dominant	None	Place	Collect	during	4	1	2	7	132.95	100	2
B1	Dominant	None	Place	Collect	during	4	1	2	8	179.75	100	2
B1	Dominant	None	Place	Collect	during	4	1	3	1	132.475	100	3
B1	Dominant	None	Place	Collect	during	4	1	3	2	185	100	3
B1	Dominant	None	Place	Collect	during	4	1	3	3	141.54	100	3
B1	Dominant	None	Place	Collect	during	4	1	3	4	205.74	100	3
B1	Dominant	None	Place	Collect	during	4	1	3	5	115.875	100	3
B1	Dominant	None	Place	Collect	during	4	1	3	6	48	100	3
B1	Dominant	None	Place	Collect	during	4	1	3	7	216.23	100	3
B1	Dominant	None	Place	Collect	during	4	1	3	8	229.787	100	3
B1	Dominant	None	Place	Collect	during	4	1	4	1	39	100	4
B1	Dominant	None	Place	Collect	during	4	1	4	2	196.2	100	4
B1	Dominant	None	Place	Collect	during	4	1	4	3	173.275	100	4
B1	Dominant	None	Place	Collect	during	4	1	4	4	175.007	100	4
B1	Dominant	None	Place	Collect	during	4	1	4	5	68.775	100	4
B1	Dominant	None	Place	Collect	during	4	1	4	6	169.812	100	4
B1	Dominant	None	Place	Collect	during	4	1	4	7	221.757	100	4
B1	Dominant	None	Place	Collect	during	4	1	4	8	183.507	100	4
B1	Dominant	None	Place	Collect	during	4	1	5	1	195.002	100	5
B1	Dominant	None	Place	Collect	during	4	1	5	2	53.8	100	5
B1	Dominant	None	Place	Collect	during	4	1	5	3	184	100	5
B1	Dominant	None	Place	Collect	during	4	1	5	4	133.5	100	5
B1	Dominant	None	Place	Collect	during	4	1	5	5	1.85	100	5
B1	Dominant	None	Place	Collect	during	4	1	5	6	144.5	100	5
B1	Dominant	None	Place	Collect	during	4	1	5	7	208.76	100	5
B1	Dominant	None	Place	Collect	during	4	1	5	8	212.748	100	5
B1	Dominant	None	Place	Collect	during	4	2	1	1	63.225	100	6
B1	Dominant	None	Place	Collect	during	4	2	1	2	150.775	100	6
B1	Dominant	None	Place	Collect	during	4	2	1	3	160.455	100	6
B1	Dominant	None	Place	Collect	during	4	2	1	4	252.455	100	6
B1	Dominant	None	Place	Collect	during	4	2	1	5	184.755	100	6
B1	Dominant	None	Place	Collect	during	4	2	1	6	174.575	100	6
B1	Dominant	None	Place	Collect	during	4	2	1	7	52	100	6
B1	Dominant	None	Place	Collect	during	4	2	1	8	37.55	100	6
B1	Dominant	None	Place	Collect	during	4	2	2	1	167.975	100	7
B1	Dominant	None	Place	Collect	during	4	2	2	2	199.29	100	7
B1	Dominant	None	Place	Collect	during	4	2	2	3	179.968	100	7
B1	Dominant	None	Place	Collect	during	4	2	2	4	178.477	100	7
B1	Dominant	None	Place	Collect	during	4	2	2	5	169.025	100	7
B1	Dominant	None	Place	Collect	during	4	2	2	6	179.748	100	7
B1	Dominant	None	Place	Collect	during	4	2	2	7	203.265	100	7
B1	Dominant	None	Place	Collect	during	4	2	2	8	186.505	100	7
B1	Dominant	None	Place	Collect	during	4	2	3	1	168.725	100	8
B1	Dominant	None	Place	Collect	during	4	2	3	2	212.255	100	8
B1	Dominant	None	Place	Collect	during	4	2	3	3	178.51	100	8
B1	Dominant	None	Place	Collect	during	4	2	3	4	151.475	100	8
B1	Dominant	None	Place	Collect	during	4	2	3	5	277.478	100	8
B1	Dominant	None	Place	Collect	during	4	2	3	6	223.79	100	8
B1	Dominant	None	Place	Collect	during	4	2	3	7	155.25	100	8
B1	Dominant	None	Place	Collect	during	4	2	3	8	127.225	100	8
B1	Dominant	None	Place	Collect	during	4	2	4	1	151.7	100	9
B1	Dominant	None	Place	Collect	during	4	2	4	2	220.57	100	9
B1	Dominant	None	Place	Collect	during	4	2	4	3	43.75	100	9
B1	Dominant	None	Place	Collect	during	4	2	4	4	202.222	100	9
B1	Dominant	None	Place	Collect	during	4	2	4	5	208.528	100	9
B1	Dominant	None	Place	Collect	during	4	2	4	6	151.25	100	9
B1	Dominant	None	Place	Collect	during	4	2	4	7	219.338	100	9
B1	Dominant	None	Place	Collect	during	4	2	4	8	1.175	100	9
B1	Dominant	None	Place	Collect	during	4	2	5	1	114.25	100	10
B1	Dominant	None	Place	Collect	during	4	2	5	2	105	100	10
B1	Dominant	None	Place	Collect	during	4	2	5	3	119.25	100	10
B1	Dominant	None	Place	Collect	during	4	2	5	4	150.74	100	10
B1	Dominant	None	Place	Collect	during	4	2	5	5	15.775	100	10
B1	Dominant	None	Place	Collect	during	4	2	5	6	345.245	100	10
B1	Dominant	None	Place	Collect	during	4	2	5	7	239.945	100	10
B1	Dominant	None	Place	Collect	during	4	2	5	8	229.472	100	10
B1	Dominant	None	Place	Collect	during	4	3	1	1	148.795	100	11
B1	Dominant	None	Place	Collect	during	4	3	1	2	161.515	100	11
B1	Dominant	None	Place	Collect	during	4	3	1	3	132.5	100	11
B1	Dominant	None	Place	Collect	during	4	3	1	4	195.095	100	11
B1	Dominant	None	Place	Collect	during	4	3	1	5	159.73	100	11
B1	Dominant	None	Place	Collect	during	4	3	1	6	42.5	100	11
B1	Dominant	None	Place	Collect	during	4	3	1	7	204.257	100	11
B1	Dominant	None	Place	Collect	during	4	3	1	8	206.257	100	11
B1	Dominant	None	Place	Collect	during	4	3	2	1	170.25	100	12
B1	Dominant	None	Place	Collect	during	4	3	2	2	77	100	12
B1	Dominant	None	Place	Collect	during	4	3	2	3	231.972	100	12
B1	Dominant	None	Place	Collect	during	4	3	2	4	160.5	100	12
B1	Dominant	None	Place	Collect	during	4	3	2	5	156.225	100	12
B1	Dominant	None	Place	Collect	during	4	3	2	6	149	100	12
B1	Dominant	None	Place	Collect	during	4	3	2	7	166.475	100	12
B1	Dominant	None	Place	Collect	during	4	3	2	8	214.265	100	12
B1	Dominant	None	Place	Collect	during	4	3	3	1	170.255	100	13
B1	Dominant	None	Place	Collect	during	4	3	3	2	164.257	100	13
B1	Dominant	None	Place	Collect	during	4	3	3	3	174.012	100	13
B1	Dominant	None	Place	Collect	during	4	3	3	4	122.25	100	13
B1	Dominant	None	Place	Collect	during	4	3	3	5	114.5	100	13
B1	Dominant	None	Place	Collect	during	4	3	3	6	194.012	100	13
B1	Dominant	None	Place	Collect	during	4	3	3	7	387.998	100	13
B1	Dominant	None	Place	Collect	during	4	3	3	8	112.75	100	13
B1	Dominant	None	Place	Collect	during	4	3	4	1	191.977	100	14
B1	Dominant	None	Place	Collect	during	4	3	4	2	49.5	100	14
B1	Dominant	None	Place	Collect	during	4	3	4	3	178.475	100	14
B1	Dominant	None	Place	Collect	during	4	3	4	4	153.25	100	14
B1	Dominant	None	Place	Collect	during	4	3	4	5	76.775	100	14
B1	Dominant	None	Place	Collect	during	4	3	4	6	134.5	100	14
B1	Dominant	None	Place	Collect	during	4	3	4	7	123.75	100	14
B1	Dominant	None	Place	Collect	during	4	3	4	8	111.25	100	14
B1	Dominant	None	Place	Collect	during	4	3	5	1	123.425	100	15
B1	Dominant	None	Place	Collect	during	4	3	5	2	169.012	100	15
B1	Dominant	None	Place	Collect	during	4	3	5	3	7.25	100	15
B1	Dominant	None	Place	Collect	during	4	3	5	4	382.998	100	15
B1	Dominant	None	Place	Collect	during	4	3	5	5	112.725	100	15
B1	Dominant	None	Place	Collect	during	4	3	5	6	129.252	100	15
B1	Dominant	None	Place	Collect	during	4	3	5	7	147.26	100	15
B1	Dominant	None	Place	Collect	during	4	3	5	8	172.455	100	15
B1	Dominant	None	Place	Collect	during	4	4	1	1	162.7	100	16
B1	Dominant	None	Place	Collect	during	4	4	1	2	74.75	100	16
B1	Dominant	None	Place	Collect	during	4	4	1	3	177.048	100	16
B1	Dominant	None	Place	Collect	during	4	4	1	4	210.785	100	16
B1	Dominant	None	Place	Collect	during	4	4	1	5	129.55	100	16
B1	Dominant	None	Place	Collect	during	4	4	1	6	131.262	100	16
B1	Dominant	None	Place	Collect	during	4	4	1	7	49	100	16
B1	Dominant	None	Place	Collect	during	4	4	1	8	149.595	100	16
B1	Dominant	None	Place	Collect	during	4	4	2	1	99.25	100	17
B1	Dominant	None	Place	Collect	during	4	4	2	2	158.25	100	17
B1	Dominant	None	Place	Collect	during	4	4	2	3	201.51	100	17
B1	Dominant	None	Place	Collect	during	4	4	2	4	138.6	100	17
B1	Dominant	None	Place	Collect	during	4	4	2	5	126.775	100	17
B1	Dominant	None	Place	Collect	during	4	4	2	6	385.998	100	17
B1	Dominant	None	Place	Collect	during	4	4	2	7	148.405	100	17
B1	Dominant	None	Place	Collect	during	4	4	2	8	185.025	100	17
B1	Dominant	None	Place	Collect	during	4	4	3	1	98.75	100	18
B1	Dominant	None	Place	Collect	during	4	4	3	2	115.5	100	18
B1	Dominant	None	Place	Collect	during	4	4	3	3	140.028	100	18
B1	Dominant	None	Place	Collect	during	4	4	3	4	311.285	100	18
B1	Dominant	None	Place	Collect	during	4	4	3	5	140.25	100	18
B1	Dominant	None	Place	Collect	during	4	4	3	6	157.85	100	18
B1	Dominant	None	Place	Collect	during	4	4	3	7	219.738	100	18
B1	Dominant	None	Place	Collect	during	4	4	3	8	197.755	100	18
B1	Dominant	None	Place	Collect	during	4	4	4	1	139.25	100	19
B1	Dominant	None	Place	Collect	during	4	4	4	2	154.75	100	19
B1	Dominant	None	Place	Collect	during	4	4	4	3	125.75	100	19
B1	Dominant	None	Place	Collect	during	4	4	4	4	95.525	100	19
B1	Dominant	None	Place	Collect	during	4	4	4	5	113.475	100	19
B1	Dominant	None	Place	Collect	during	4	4	4	6	39.525	100	19
B1	Dominant	None	Place	Collect	during	4	4	4	7	106.225	100	19
B1	Dominant	None	Place	Collect	during	4	4	4	8	106	100	19
B1	Dominant	None	Place	Collect	during	4	4	5	1	133.5	100	20
B1	Dominant	None	Place	Collect	during	4	4	5	2	171.01	100	20
B1	Dominant	None	Place	Collect	during	4	4	5	3	149.745	100	20
B1	Dominant	None	Place	Collect	during	4	4	5	4	74.375	100	20
B1	Dominant	None	Place	Collect	during	4	4	5	5	123	100	20
B1	Dominant	None	Place	Collect	during	4	4	5	6	146.502	100	20
B1	Dominant	None	Place	Collect	during	4	4	5	7	119.3	100	20
B1	Dominant	None	Place	Collect	during	4	4	5	8	29.725	100	20
B1	Dominant	None	Place	Collect	during	5	1	1	1	144.952	100	1
B1	Dominant	None	Place	Collect	during	5	1	1	2	145.748	100	1
B1	Dominant	None	Place	Collect	during	5	1	1	3	195.252	100	1
B1	Dominant	None	Place	Collect	during	5	1	1	4	116.25	100	1
B1	Dominant	None	Place	Collect	during	5	1	1	5	147.775	100	1
B1	Dominant	None	Place	Collect	during	5	1	1	6	170.75	100	1
B1	Dominant	None	Place	Collect	during	5	1	1	7	160.727	100	1
B1	Dominant	None	Place	Collect	during	5	1	1	8	197.768	100	1
B1	Dominant	None	Place	Collect	during	5	1	2	1	226.51	100	2
B1	Dominant	None	Place	Collect	during	5	1	2	2	455.998	100	2
B1	Dominant	None	Place	Collect	during	5	1	2	3	186.5	100	2
B1	Dominant	None	Place	Collect	during	5	1	2	4	220.757	100	2
B1	Dominant	None	Place	Collect	during	5	1	2	5	164.502	100	2
B1	Dominant	None	Place	Collect	during	5	1	2	6	2.425	100	2
B1	Dominant	None	Place	Collect	during	5	1	2	7	12.5	100	2
B1	Dominant	None	Place	Collect	during	5	1	2	8	104.275	100	2
B1	Dominant	None	Place	Collect	during	5	1	3	1	103.775	100	3
B1	Dominant	None	Place	Collect	during	5	1	3	2	149.5	100	3
B1	Dominant	None	Place	Collect	during	5	1	3	3	144.25	100	3
B1	Dominant	None	Place	Collect	during	5	1	3	4	195.423	100	3
B1	Dominant	None	Place	Collect	during	5	1	3	5	123.05	100	3
B1	Dominant	None	Place	Collect	during	5	1	3	6	105.275	100	3
B1	Dominant	None	Place	Collect	during	5	1	3	7	15.8	100	3
B1	Dominant	None	Place	Collect	during	5	1	3	8	101.5	100	3
B1	Dominant	None	Place	Collect	during	5	1	4	1	7.5	100	4
B1	Dominant	None	Place	Collect	during	5	1	4	2	96.525	100	4
B1	Dominant	None	Place	Collect	during	5	1	4	3	14.225	100	4
B1	Dominant	None	Place	Collect	during	5	1	4	4	189.732	100	4
B1	Dominant	None	Place	Collect	during	5	1	4	5	144.77	100	4
B1	Dominant	None	Place	Collect	during	5	1	4	6	95.8	100	4
B1	Dominant	None	Place	Collect	during	5	1	4	7	23.75	100	4
B1	Dominant	None	Place	Collect	during	5	1	4	8	134.725	100	4
B1	Dominant	None	Place	Collect	during	5	1	5	1	113	100	5
B1	Dominant	None	Place	Collect	during	5	1	5	2	30.3	100	5
B1	Dominant	None	Place	Collect	during	5	1	5	3	61.025	100	5
B1	Dominant	None	Place	Collect	during	5	1	5	4	38.3	100	5
B1	Dominant	None	Place	Collect	during	5	1	5	5	117.75	100	5
B1	Dominant	None	Place	Collect	during	5	1	5	6	430.998	100	5
B1	Dominant	None	Place	Collect	during	5	1	5	7	194.725	100	5
B1	Dominant	None	Place	Collect	during	5	1	5	8	164.507	100	5
B1	Dominant	None	Place	Collect	during	5	2	1	1	152.512	100	6
B1	Dominant	None	Place	Collect	during	5	2	1	2	25.75	100	6
B1	Dominant	None	Place	Collect	during	5	2	1	3	183.475	100	6
B1	Dominant	None	Place	Collect	during	5	2	1	4	412.998	100	6
B1	Dominant	None	Place	Collect	during	5	2	1	5	163.5	100	6
B1	Dominant	None	Place	Collect	during	5	2	1	6	42.25	100	6
B1	Dominant	None	Place	Collect	during	5	2	1	7	211.27	100	6
B1	Dominant	None	Place	Collect	during	5	2	1	8	1.75	100	6
B1	Dominant	None	Place	Collect	during	5	2	2	1	13.3	100	7
B1	Dominant	None	Place	Collect	during	5	2	2	2	148.375	100	7
B1	Dominant	None	Place	Collect	during	5	2	2	3	145.255	100	7
B1	Dominant	None	Place	Collect	during	5	2	2	4	185.248	100	7
B1	Dominant	None	Place	Collect	during	5	2	2	5	143	100	7
B1	Dominant	None	Place	Collect	during	5	2	2	6	148.725	100	7
B1	Dominant	None	Place	Collect	during	5	2	2	7	400.998	100	7
B1	Dominant	None	Place	Collect	during	5	2	2	8	90.725	100	7
B1	Dominant	None	Place	Collect	during	5	2	3	1	123.5	100	8
B1	Dominant	None	Place	Collect	during	5	2	3	2	129.5	100	8
B1	Dominant	None	Place	Collect	during	5	2	3	3	171.257	100	8
B1	Dominant	None	Place	Collect	during	5	2	3	4	203.51	100	8
B1	Dominant	None	Place	Collect	during	5	2	3	5	157.725	100	8
B1	Dominant	None	Place	Collect	during	5	2	3	6	154.757	100	8
B1	Dominant	None	Place	Collect	during	5	2	3	7	141.51	100	8
B1	Dominant	None	Place	Collect	during	5	2	3	8	152.26	100	8
B1	Dominant	None	Place	Collect	during	5	2	4	1	116.025	100	9
B1	Dominant	None	Place	Collect	during	5	2	4	2	123.25	100	9
B1	Dominant	None	Place	Collect	during	5	2	4	3	171.178	100	9
B1	Dominant	None	Place	Collect	during	5	2	4	4	185.248	100	9
B1	Dominant	None	Place	Collect	during	5	2	4	5	50	100	9
B1	Dominant	None	Place	Collect	during	5	2	4	6	124.975	100	9
B1	Dominant	None	Place	Collect	during	5	2	4	7	190.31	100	9
B1	Dominant	None	Place	Collect	during	5	2	4	8	216.007	100	9
B1	Dominant	None	Place	Collect	during	5	2	5	1	124.475	100	10
B1	Dominant	None	Place	Collect	during	5	2	5	2	20.25	100	10
B1	Dominant	None	Place	Collect	during	5	2	5	3	14.275	100	10
B1	Dominant	None	Place	Collect	during	5	2	5	4	159.7	100	10
B1	Dominant	None	Place	Collect	during	5	2	5	5	403.023	100	10
B1	Dominant	None	Place	Collect	during	5	2	5	6	395.998	100	10
B1	Dominant	None	Place	Collect	during	5	2	5	7	159.007	100	10
B1	Dominant	None	Place	Collect	during	5	2	5	8	198.285	100	10
B1	Dominant	None	Place	Collect	during	5	3	1	1	158.502	100	11
B1	Dominant	None	Place	Collect	during	5	3	1	2	137.48	100	11
B1	Dominant	None	Place	Collect	during	5	3	1	3	112.275	100	11
B1	Dominant	None	Place	Collect	during	5	3	1	4	180.005	100	11
B1	Dominant	None	Place	Collect	during	5	3	1	5	131.725	100	11
B1	Dominant	None	Place	Collect	during	5	3	1	6	45.75	100	11
B1	Dominant	None	Place	Collect	during	5	3	1	7	168.197	100	11
B1	Dominant	None	Place	Collect	during	5	3	1	8	379.998	100	11
B1	Dominant	None	Place	Collect	during	5	3	2	1	130.725	100	12
B1	Dominant	None	Place	Collect	during	5	3	2	2	54.75	100	12
B1	Dominant	None	Place	Collect	during	5	3	2	3	105.625	100	12
B1	Dominant	None	Place	Collect	during	5	3	2	4	197.248	100	12
B1	Dominant	None	Place	Collect	during	5	3	2	5	241.488	100	12
B1	Dominant	None	Place	Collect	during	5	3	2	6	134.975	100	12
B1	Dominant	None	Place	Collect	during	5	3	2	7	138.498	100	12
B1	Dominant	None	Place	Collect	during	5	3	2	8	100.975	100	12
B1	Dominant	None	Place	Collect	during	5	3	3	1	0.225	100	13
B1	Dominant	None	Place	Collect	during	5	3	3	2	422.948	100	13
B1	Dominant	None	Place	Collect	during	5	3	3	3	11.225	100	13
B1	Dominant	None	Place	Collect	during	5	3	3	4	143.778	100	13
B1	Dominant	None	Place	Collect	during	5	3	3	5	148.22	100	13
B1	Dominant	None	Place	Collect	during	5	3	3	6	149.755	100	13
B1	Dominant	None	Place	Collect	during	5	3	3	7	139.255	100	13
B1	Dominant	None	Place	Collect	during	5	3	3	8	387.898	100	13
B1	Dominant	None	Place	Collect	during	5	3	4	1	40.475	100	14
B1	Dominant	None	Place	Collect	during	5	3	4	2	20.525	100	14
B1	Dominant	None	Place	Collect	during	5	3	4	3	5.025	100	14
B1	Dominant	None	Place	Collect	during	5	3	4	4	1.375	100	14
B1	Dominant	None	Place	Collect	during	5	3	4	5	4.75	100	14
B1	Dominant	None	Place	Collect	during	5	3	4	6	56.975	100	14
B1	Dominant	None	Place	Collect	during	5	3	4	7	176.43	100	14
B1	Dominant	None	Place	Collect	during	5	3	4	8	221.265	100	14
B1	Dominant	None	Place	Collect	during	5	3	5	1	140.29	100	15
B1	Dominant	None	Place	Collect	during	5	3	5	2	129.27	100	15
B1	Dominant	None	Place	Collect	during	5	3	5	3	84.925	100	15
B1	Dominant	None	Place	Collect	during	5	3	5	4	12.75	100	15
B1	Dominant	None	Place	Collect	during	5	3	5	5	161.618	100	15
B1	Dominant	None	Place	Collect	during	5	3	5	6	154.7	100	15
B1	Dominant	None	Place	Collect	during	5	3	5	7	124.25	100	15
B1	Dominant	None	Place	Collect	during	5	3	5	8	136.387	100	15
B1	Dominant	None	Place	Collect	during	5	4	1	1	128.25	100	16
B1	Dominant	None	Place	Collect	during	5	4	1	2	150	100	16
B1	Dominant	None	Place	Collect	during	5	4	1	3	164.743	100	16
B1	Dominant	None	Place	Collect	during	5	4	1	4	379.907	100	16
B1	Dominant	None	Place	Collect	during	5	4	1	5	161.965	100	16
B1	Dominant	None	Place	Collect	during	5	4	1	6	79.5025	100	16
B1	Dominant	None	Place	Collect	during	5	4	1	7	128.088	100	16
B1	Dominant	None	Place	Collect	during	5	4	1	8	119	100	16
B1	Dominant	None	Place	Collect	during	5	4	2	1	116.75	100	17
B1	Dominant	None	Place	Collect	during	5	4	2	2	95.55	100	17
B1	Dominant	None	Place	Collect	during	5	4	2	3	191.24	100	17
B1	Dominant	None	Place	Collect	during	5	4	2	4	154.5	100	17
B1	Dominant	None	Place	Collect	during	5	4	2	5	123.605	100	17
B1	Dominant	None	Place	Collect	during	5	4	2	6	196.477	100	17
B1	Dominant	None	Place	Collect	during	5	4	2	7	174.075	100	17
B1	Dominant	None	Place	Collect	during	5	4	2	8	128	100	17
B1	Dominant	None	Place	Collect	during	5	4	3	1	132.757	100	18
B1	Dominant	None	Place	Collect	during	5	4	3	2	164.795	100	18
B1	Dominant	None	Place	Collect	during	5	4	3	3	18.75	100	18
B1	Dominant	None	Place	Collect	during	5	4	3	4	168.49	100	18
B1	Dominant	None	Place	Collect	during	5	4	3	5	390.857	100	18
B1	Dominant	None	Place	Collect	during	5	4	3	6	110	100	18
B1	Dominant	None	Place	Collect	during	5	4	3	7	106	100	18
B1	Dominant	None	Place	Collect	during	5	4	3	8	156.84	100	18
B1	Dominant	None	Place	Collect	during	5	4	4	1	128.275	100	19
B1	Dominant	None	Place	Collect	during	5	4	4	2	178.78	100	19
B1	Dominant	None	Place	Collect	during	5	4	4	3	160.03	100	19
B1	Dominant	None	Place	Collect	during	5	4	4	4	130.525	100	19
B1	Dominant	None	Place	Collect	during	5	4	4	5	136.35	100	19
B1	Dominant	None	Place	Collect	during	5	4	4	6	158.99	100	19
B1	Dominant	None	Place	Collect	during	5	4	4	7	130.722	100	19
B1	Dominant	None	Place	Collect	during	5	4	4	8	125.475	100	19
B1	Dominant	None	Place	Collect	during	5	4	5	1	108.475	100	20
B1	Dominant	None	Place	Collect	during	5	4	5	2	85	100	20
B1	Dominant	None	Place	Collect	during	5	4	5	3	15	100	20
B1	Dominant	None	Place	Collect	during	5	4	5	4	176.5	100	20
B1	Dominant	None	Place	Collect	during	5	4	5	5	125.525	100	20
B1	Dominant	None	Place	Collect	during	5	4	5	6	95.975	100	20
B1	Dominant	None	Place	Collect	during	5	4	5	7	370.998	100	20
B1	Dominant	None	Place	Collect	during	5	4	5	8	196.197	100	20
B1	Dominant	None	Place	Collect	during	6	1	1	1	180.01	100	1
B1	Dominant	None	Place	Collect	during	6	1	1	2	186.757	100	1
B1	Dominant	None	Place	Collect	during	6	1	1	3	16.275	100	1
B1	Dominant	None	Place	Collect	during	6	1	1	4	165.76	100	1
B1	Dominant	None	Place	Collect	during	6	1	1	5	136.53	100	1
B1	Dominant	None	Place	Collect	during	6	1	1	6	131	100	1
B1	Dominant	None	Place	Collect	during	6	1	1	7	116.05	100	1
B1	Dominant	None	Place	Collect	during	6	1	1	8	113.725	100	1
B1	Dominant	None	Place	Collect	during	6	1	2	1	190.925	100	2
B1	Dominant	None	Place	Collect	during	6	1	2	2	213.998	100	2
B1	Dominant	None	Place	Collect	during	6	1	2	3	176.965	100	2
B1	Dominant	None	Place	Collect	during	6	1	2	4	142.227	100	2
B1	Dominant	None	Place	Collect	during	6	1	2	5	159.97	100	2
B1	Dominant	None	Place	Collect	during	6	1	2	6	390.973	100	2
B1	Dominant	None	Place	Collect	during	6	1	2	7	127.75	100	2
B1	Dominant	None	Place	Collect	during	6	1	2	8	113.597	100	2
B1	Dominant	None	Place	Collect	during	6	1	3	1	157.475	100	3
B1	Dominant	None	Place	Collect	during	6	1	3	2	166.507	100	3
B1	Dominant	None	Place	Collect	during	6	1	3	3	157.485	100	3
B1	Dominant	None	Place	Collect	during	6	1	3	4	166.248	100	3
B1	Dominant	None	Place	Collect	during	6	1	3	5	173.47	100	3
B1	Dominant	None	Place	Collect	during	6	1	3	6	133.775	100	3
B1	Dominant	None	Place	Collect	during	6	1	3	7	120.025	100	3
B1	Dominant	None	Place	Collect	during	6	1	3	8	119.775	100	3
B1	Dominant	None	Place	Collect	during	6	1	4	1	131.275	100	4
B1	Dominant	None	Place	Collect	during	6	1	4	2	161.03	100	4
B1	Dominant	None	Place	Collect	during	6	1	4	3	175.787	100	4
B1	Dominant	None	Place	Collect	during	6	1	4	4	164.993	100	4
B1	Dominant	None	Place	Collect	during	6	1	4	5	160.287	100	4
B1	Dominant	None	Place	Collect	during	6	1	4	6	164.257	100	4
B1	Dominant	None	Place	Collect	during	6	1	4	7	105.225	100	4
B1	Dominant	None	Place	Collect	during	6	1	4	8	129.75	100	4
B1	Dominant	None	Place	Collect	during	6	1	5	1	176.732	100	5
B1	Dominant	None	Place	Collect	during	6	1	5	2	73.95	100	5
B1	Dominant	None	Place	Collect	during	6	1	5	3	141.055	100	5
B1	Dominant	None	Place	Collect	during	6	1	5	4	148.273	100	5
B1	Dominant	None	Place	Collect	during	6	1	5	5	34	100	5
B1	Dominant	None	Place	Collect	during	6	1	5	6	15.725	100	5
B1	Dominant	None	Place	Collect	during	6	1	5	7	123.25	100	5
B1	Dominant	None	Place	Collect	during	6	1	5	8	116.25	100	5
B1	Dominant	None	Place	Collect	during	6	2	1	1	164.463	100	6
B1	Dominant	None	Place	Collect	during	6	2	1	2	194.257	100	6
B1	Dominant	None	Place	Collect	during	6	2	1	3	143.75	100	6
B1	Dominant	None	Place	Collect	during	6	2	1	4	166.245	100	6
B1	Dominant	None	Place	Collect	during	6	2	1	5	129.275	100	6
B1	Dominant	None	Place	Collect	during	6	2	1	6	139	100	6
B1	Dominant	None	Place	Collect	during	6	2	1	7	135.75	100	6
B1	Dominant	None	Place	Collect	during	6	2	1	8	83.5	100	6
B1	Dominant	None	Place	Collect	during	6	2	2	1	129.7	100	7
B1	Dominant	None	Place	Collect	during	6	2	2	2	209.245	100	7
B1	Dominant	None	Place	Collect	during	6	2	2	3	170.25	100	7
B1	Dominant	None	Place	Collect	during	6	2	2	4	183.76	100	7
B1	Dominant	None	Place	Collect	during	6	2	2	5	167.535	100	7
B1	Dominant	None	Place	Collect	during	6	2	2	6	158.125	100	7
B1	Dominant	None	Place	Collect	during	6	2	2	7	140.025	100	7
B1	Dominant	None	Place	Collect	during	6	2	2	8	68.775	100	7
B1	Dominant	None	Place	Collect	during	6	2	3	1	191.285	100	8
B1	Dominant	None	Place	Collect	during	6	2	3	2	181.265	100	8
B1	Dominant	None	Place	Collect	during	6	2	3	3	187.988	100	8
B1	Dominant	None	Place	Collect	during	6	2	3	4	146.235	100	8
B1	Dominant	None	Place	Collect	during	6	2	3	5	142.498	100	8
B1	Dominant	None	Place	Collect	during	6	2	3	6	104.775	100	8
B1	Dominant	None	Place	Collect	during	6	2	3	7	121.25	100	8
B1	Dominant	None	Place	Collect	during	6	2	3	8	116.775	100	8
B1	Dominant	None	Place	Collect	during	6	2	4	1	174.99	100	9
B1	Dominant	None	Place	Collect	during	6	2	4	2	172.493	100	9
B1	Dominant	None	Place	Collect	during	6	2	4	3	160.972	100	9
B1	Dominant	None	Place	Collect	during	6	2	4	4	156.75	100	9
B1	Dominant	None	Place	Collect	during	6	2	4	5	126.3	100	9
B1	Dominant	None	Place	Collect	during	6	2	4	6	122.5	100	9
B1	Dominant	None	Place	Collect	during	6	2	4	7	105.75	100	9
B1	Dominant	None	Place	Collect	during	6	2	4	8	109.775	100	9
B1	Dominant	None	Place	Collect	during	6	2	5	1	139.502	100	10
B1	Dominant	None	Place	Collect	during	6	2	5	2	203.278	100	10
B1	Dominant	None	Place	Collect	during	6	2	5	3	176.507	100	10
B1	Dominant	None	Place	Collect	during	6	2	5	4	167.01	100	10
B1	Dominant	None	Place	Collect	during	6	2	5	5	152.553	100	10
B1	Dominant	None	Place	Collect	during	6	2	5	6	126.25	100	10
B1	Dominant	None	Place	Collect	during	6	2	5	7	116.475	100	10
B1	Dominant	None	Place	Collect	during	6	2	5	8	117.275	100	10
B1	Dominant	None	Place	Collect	during	6	3	1	1	202.76	100	11
B1	Dominant	None	Place	Collect	during	6	3	1	2	176.005	100	11
B1	Dominant	None	Place	Collect	during	6	3	1	3	163.1	100	11
B1	Dominant	None	Place	Collect	during	6	3	1	4	160.29	100	11
B1	Dominant	None	Place	Collect	during	6	3	1	5	128	100	11
B1	Dominant	None	Place	Collect	during	6	3	1	6	125.05	100	11
B1	Dominant	None	Place	Collect	during	6	3	1	7	124.025	100	11
B1	Dominant	None	Place	Collect	during	6	3	1	8	108.975	100	11
B1	Dominant	None	Place	Collect	during	6	3	2	1	156.007	100	12
B1	Dominant	None	Place	Collect	during	6	3	2	2	204.298	100	12
B1	Dominant	None	Place	Collect	during	6	3	2	3	168.975	100	12
B1	Dominant	None	Place	Collect	during	6	3	2	4	162.477	100	12
B1	Dominant	None	Place	Collect	during	6	3	2	5	125.722	100	12
B1	Dominant	None	Place	Collect	during	6	3	2	6	88.525	100	12
B1	Dominant	None	Place	Collect	during	6	3	2	7	100.5	100	12
B1	Dominant	None	Place	Collect	during	6	3	2	8	112.25	100	12
B1	Dominant	None	Place	Collect	during	6	3	3	1	137.265	100	13
B1	Dominant	None	Place	Collect	during	6	3	3	2	176.692	100	13
B1	Dominant	None	Place	Collect	during	6	3	3	3	161.37	100	13
B1	Dominant	None	Place	Collect	during	6	3	3	4	149.935	100	13
B1	Dominant	None	Place	Collect	during	6	3	3	5	154.498	100	13
B1	Dominant	None	Place	Collect	during	6	3	3	6	117	100	13
B1	Dominant	None	Place	Collect	during	6	3	3	7	126.25	100	13
B1	Dominant	None	Place	Collect	during	6	3	3	8	94.975	100	13
B1	Dominant	None	Place	Collect	during	6	3	4	1	359.97	100	14
B1	Dominant	None	Place	Collect	during	6	3	4	2	178.778	100	14
B1	Dominant	None	Place	Collect	during	6	3	4	3	165.773	100	14
B1	Dominant	None	Place	Collect	during	6	3	4	4	158	100	14
B1	Dominant	None	Place	Collect	during	6	3	4	5	120.775	100	14
B1	Dominant	None	Place	Collect	during	6	3	4	6	135.475	100	14
B1	Dominant	None	Place	Collect	during	6	3	4	7	101.75	100	14
B1	Dominant	None	Place	Collect	during	6	3	4	8	104.725	100	14
B1	Dominant	None	Place	Collect	during	6	3	5	1	139.765	100	15
B1	Dominant	None	Place	Collect	during	6	3	5	2	209.98	100	15
B1	Dominant	None	Place	Collect	during	6	3	5	3	173.752	100	15
B1	Dominant	None	Place	Collect	during	6	3	5	4	158	100	15
B1	Dominant	None	Place	Collect	during	6	3	5	5	169.562	100	15
B1	Dominant	None	Place	Collect	during	6	3	5	6	117.95	100	15
B1	Dominant	None	Place	Collect	during	6	3	5	7	44.65	100	15
B1	Dominant	None	Place	Collect	during	6	3	5	8	98.975	100	15
B1	Dominant	None	Place	Collect	during	6	4	1	1	174.748	100	16
B1	Dominant	None	Place	Collect	during	6	4	1	2	191.965	100	16
B1	Dominant	None	Place	Collect	during	6	4	1	3	186.75	100	16
B1	Dominant	None	Place	Collect	during	6	4	1	4	165.998	100	16
B1	Dominant	None	Place	Collect	during	6	4	1	5	140.498	100	16
B1	Dominant	None	Place	Collect	during	6	4	1	6	130.45	100	16
B1	Dominant	None	Place	Collect	during	6	4	1	7	110.825	100	16
B1	Dominant	None	Place	Collect	during	6	4	1	8	90.5	100	16
B1	Dominant	None	Place	Collect	during	6	4	2	1	373.014	100	17
B1	Dominant	None	Place	Collect	during	6	4	2	2	180.762	100	17
B1	Dominant	None	Place	Collect	during	6	4	2	3	142.745	100	17
B1	Dominant	None	Place	Collect	during	6	4	2	4	155.748	100	17
B1	Dominant	None	Place	Collect	during	6	4	2	5	133.075	100	17
B1	Dominant	None	Place	Collect	during	6	4	2	6	130	100	17
B1	Dominant	None	Place	Collect	during	6	4	2	7	102.25	100	17
B1	Dominant	None	Place	Collect	during	6	4	2	8	109.175	100	17
B1	Dominant	None	Place	Collect	during	6	4	3	1	108.9	100	18
B1	Dominant	None	Place	Collect	during	6	4	3	2	172.5	100	18
B1	Dominant	None	Place	Collect	during	6	4	3	3	151.278	100	18
B1	Dominant	None	Place	Collect	during	6	4	3	4	151	100	18
B1	Dominant	None	Place	Collect	during	6	4	3	5	132.282	100	18
B1	Dominant	None	Place	Collect	during	6	4	3	6	151.725	100	18
B1	Dominant	None	Place	Collect	during	6	4	3	7	131.1	100	18
B1	Dominant	None	Place	Collect	during	6	4	3	8	127.75	100	18
B1	Dominant	None	Place	Collect	during	6	4	4	1	172.5	100	19
B1	Dominant	None	Place	Collect	during	6	4	4	2	180.752	100	19
B1	Dominant	None	Place	Collect	during	6	4	4	3	157.715	100	19
B1	Dominant	None	Place	Collect	during	6	4	4	4	159.722	100	19
B1	Dominant	None	Place	Collect	during	6	4	4	5	139.145	100	19
B1	Dominant	None	Place	Collect	during	6	4	4	6	134.425	100	19
B1	Dominant	None	Place	Collect	during	6	4	4	7	89.25	100	19
B1	Dominant	None	Place	Collect	during	6	4	4	8	110.15	100	19
B1	Dominant	None	Place	Collect	during	6	4	5	1	203.47	100	20
B1	Dominant	None	Place	Collect	during	6	4	5	2	7.5	100	20
B1	Dominant	None	Place	Collect	during	6	4	5	3	187.257	100	20
B1	Dominant	None	Place	Collect	during	6	4	5	4	163.683	100	20
B1	Dominant	None	Place	Collect	during	6	4	5	5	126.05	100	20
B1	Dominant	None	Place	Collect	during	6	4	5	6	129.975	100	20
B1	Dominant	None	Place	Collect	during	6	4	5	7	124.025	100	20
B1	Dominant	None	Place	Collect	during	6	4	5	8	105.725	100	20
B1	Dominant	None	Place	Collect	during	1	1	1	1	38.475	75	1
B1	Dominant	None	Place	Collect	during	1	1	1	2	398.948	75	1
B1	Dominant	None	Place	Collect	during	1	1	1	3	135.75	75	1
B1	Dominant	None	Place	Collect	during	1	1	1	4	85.5	75	1
B1	Dominant	None	Place	Collect	during	1	1	1	5	82.975	75	1
B1	Dominant	None	Place	Collect	during	1	1	1	6	6.975	75	1
B1	Dominant	None	Place	Collect	during	1	1	1	7	17.25	75	1
B1	Dominant	None	Place	Collect	during	1	1	1	8	150.7	75	1
B1	Dominant	None	Place	Collect	during	1	1	2	1	8.7	75	2
B1	Dominant	None	Place	Collect	during	1	1	2	2	285.087	75	2
B1	Dominant	None	Place	Collect	during	1	1	2	3	166.748	75	2
B1	Dominant	None	Place	Collect	during	1	1	2	4	172.077	75	2
B1	Dominant	None	Place	Collect	during	1	1	2	5	383.002	75	2
B1	Dominant	None	Place	Collect	during	1	1	2	6	53.75	75	2
B1	Dominant	None	Place	Collect	during	1	1	2	7	8.25	75	2
B1	Dominant	None	Place	Collect	during	1	1	2	8	370.144	75	2
B1	Dominant	None	Place	Collect	during	1	1	3	1	7.7	75	3
B1	Dominant	None	Place	Collect	during	1	1	3	2	401.998	75	3
B1	Dominant	None	Place	Collect	during	1	1	3	3	84.225	75	3
B1	Dominant	None	Place	Collect	during	1	1	3	4	241.775	75	3
B1	Dominant	None	Place	Collect	during	1	1	3	5	9.25	75	3
B1	Dominant	None	Place	Collect	during	1	1	3	6	391.998	75	3
B1	Dominant	None	Place	Collect	during	1	1	3	7	261.733	75	3
B1	Dominant	None	Place	Collect	during	1	1	3	8	37.5	75	3
B1	Dominant	None	Place	Collect	during	1	1	4	1	171.215	75	4
B1	Dominant	None	Place	Collect	during	1	1	4	2	19.125	75	4
B1	Dominant	None	Place	Collect	during	1	1	4	3	17.275	75	4
B1	Dominant	None	Place	Collect	during	1	1	4	4	24.25	75	4
B1	Dominant	None	Place	Collect	during	1	1	4	5	392.973	75	4
B1	Dominant	None	Place	Collect	during	1	1	4	6	394.998	75	4
B1	Dominant	None	Place	Collect	during	1	1	4	7	10.275	75	4
B1	Dominant	None	Place	Collect	during	1	1	4	8	387.998	75	4
B1	Dominant	None	Place	Collect	during	1	1	5	1	78.5	75	5
B1	Dominant	None	Place	Collect	during	1	1	5	2	185.25	75	5
B1	Dominant	None	Place	Collect	during	1	1	5	3	8.95	75	5
B1	Dominant	None	Place	Collect	during	1	1	5	4	19.25	75	5
B1	Dominant	None	Place	Collect	during	1	1	5	5	13.5	75	5
B1	Dominant	None	Place	Collect	during	1	1	5	6	3.05	75	5
B1	Dominant	None	Place	Collect	during	1	1	5	7	415.973	75	5
B1	Dominant	None	Place	Collect	during	1	1	5	8	80.5	75	5
B1	Dominant	None	Place	Collect	during	1	2	1	1	25.225	75	6
B1	Dominant	None	Place	Collect	during	1	2	1	2	66.75	75	6
B1	Dominant	None	Place	Collect	during	1	2	1	3	57	75	6
B1	Dominant	None	Place	Collect	during	1	2	1	4	37	75	6
B1	Dominant	None	Place	Collect	during	1	2	1	5	16.475	75	6
B1	Dominant	None	Place	Collect	during	1	2	1	6	383.148	75	6
B1	Dominant	None	Place	Collect	during	1	2	1	7	389.998	75	6
B1	Dominant	None	Place	Collect	during	1	2	1	8	49.5	75	6
B1	Dominant	None	Place	Collect	during	1	2	2	1	31.05	75	7
B1	Dominant	None	Place	Collect	during	1	2	2	2	49.325	75	7
B1	Dominant	None	Place	Collect	during	1	2	2	3	51.45	75	7
B1	Dominant	None	Place	Collect	during	1	2	2	4	56.6	75	7
B1	Dominant	None	Place	Collect	during	1	2	2	5	59.725	75	7
B1	Dominant	None	Place	Collect	during	1	2	2	6	96.5	75	7
B1	Dominant	None	Place	Collect	during	1	2	2	7	36	75	7
B1	Dominant	None	Place	Collect	during	1	2	2	8	8	75	7
B1	Dominant	None	Place	Collect	during	1	2	3	1	244.232	75	8
B1	Dominant	None	Place	Collect	during	1	2	3	2	6.75	75	8
B1	Dominant	None	Place	Collect	during	1	2	3	3	1.3	75	8
B1	Dominant	None	Place	Collect	during	1	2	3	4	43	75	8
B1	Dominant	None	Place	Collect	during	1	2	3	5	19.725	75	8
B1	Dominant	None	Place	Collect	during	1	2	3	6	6.525	75	8
B1	Dominant	None	Place	Collect	during	1	2	3	7	40.725	75	8
B1	Dominant	None	Place	Collect	during	1	2	3	8	389.04	75	8
B1	Dominant	None	Place	Collect	during	1	2	4	1	6.5	75	9
B1	Dominant	None	Place	Collect	during	1	2	4	2	31.75	75	9
B1	Dominant	None	Place	Collect	during	1	2	4	3	8.975	75	9
B1	Dominant	None	Place	Collect	during	1	2	4	4	9.775	75	9
B1	Dominant	None	Place	Collect	during	1	2	4	5	367.998	75	9
B1	Dominant	None	Place	Collect	during	1	2	4	6	386.973	75	9
B1	Dominant	None	Place	Collect	during	1	2	4	7	63.75	75	9
B1	Dominant	None	Place	Collect	during	1	2	4	8	110.025	75	9
B1	Dominant	None	Place	Collect	during	1	2	5	1	271.985	75	10
B1	Dominant	None	Place	Collect	during	1	2	5	2	30.5	75	10
B1	Dominant	None	Place	Collect	during	1	2	5	3	9.5	75	10
B1	Dominant	None	Place	Collect	during	1	2	5	4	393.998	75	10
B1	Dominant	None	Place	Collect	during	1	2	5	5	131.75	75	10
B1	Dominant	None	Place	Collect	during	1	2	5	6	2.5	75	10
B1	Dominant	None	Place	Collect	during	1	2	5	7	16.75	75	10
B1	Dominant	None	Place	Collect	during	1	2	5	8	389.998	75	10
B1	Dominant	None	Place	Collect	during	1	3	1	1	18.475	75	11
B1	Dominant	None	Place	Collect	during	1	3	1	2	4.5	75	11
B1	Dominant	None	Place	Collect	during	1	3	1	3	5.25	75	11
B1	Dominant	None	Place	Collect	during	1	3	1	4	13.5	75	11
B1	Dominant	None	Place	Collect	during	1	3	1	5	10	75	11
B1	Dominant	None	Place	Collect	during	1	3	1	6	50	75	11
B1	Dominant	None	Place	Collect	during	1	3	1	7	33	75	11
B1	Dominant	None	Place	Collect	during	1	3	1	8	106.025	75	11
B1	Dominant	None	Place	Collect	during	1	3	2	1	17.7	75	12
B1	Dominant	None	Place	Collect	during	1	3	2	2	10.75	75	12
B1	Dominant	None	Place	Collect	during	1	3	2	3	384.973	75	12
B1	Dominant	None	Place	Collect	during	1	3	2	4	108.875	75	12
B1	Dominant	None	Place	Collect	during	1	3	2	5	208.498	75	12
B1	Dominant	None	Place	Collect	during	1	3	2	6	18	75	12
B1	Dominant	None	Place	Collect	during	1	3	2	7	40.25	75	12
B1	Dominant	None	Place	Collect	during	1	3	2	8	422.008	75	12
B1	Dominant	None	Place	Collect	during	1	3	3	1	145.225	75	13
B1	Dominant	None	Place	Collect	during	1	3	3	2	135.977	75	13
B1	Dominant	None	Place	Collect	during	1	3	3	3	37.75	75	13
B1	Dominant	None	Place	Collect	during	1	3	3	4	141.25	75	13
B1	Dominant	None	Place	Collect	during	1	3	3	5	28.25	75	13
B1	Dominant	None	Place	Collect	during	1	3	3	6	75.5	75	13
B1	Dominant	None	Place	Collect	during	1	3	3	7	5.275	75	13
B1	Dominant	None	Place	Collect	during	1	3	3	8	387.998	75	13
B1	Dominant	None	Place	Collect	during	1	3	4	1	52.5	75	14
B1	Dominant	None	Place	Collect	during	1	3	4	2	14.75	75	14
B1	Dominant	None	Place	Collect	during	1	3	4	3	111.45	75	14
B1	Dominant	None	Place	Collect	during	1	3	4	4	100.025	75	14
B1	Dominant	None	Place	Collect	during	1	3	4	5	8.75	75	14
B1	Dominant	None	Place	Collect	during	1	3	4	6	133.475	75	14
B1	Dominant	None	Place	Collect	during	1	3	4	7	28.3	75	14
B1	Dominant	None	Place	Collect	during	1	3	4	8	54.475	75	14
B1	Dominant	None	Place	Collect	during	1	3	5	1	137.782	75	15
B1	Dominant	None	Place	Collect	during	1	3	5	2	179.72	75	15
B1	Dominant	None	Place	Collect	during	1	3	5	3	235.553	75	15
B1	Dominant	None	Place	Collect	during	1	3	5	4	116.5	75	15
B1	Dominant	None	Place	Collect	during	1	3	5	5	143.225	75	15
B1	Dominant	None	Place	Collect	during	1	3	5	6	403.74	75	15
B1	Dominant	None	Place	Collect	during	1	3	5	7	147.042	75	15
B1	Dominant	None	Place	Collect	during	1	3	5	8	405.495	75	15
B1	Dominant	None	Place	Collect	during	1	4	1	1	64.25	75	16
B1	Dominant	None	Place	Collect	during	1	4	1	2	6.05	75	16
B1	Dominant	None	Place	Collect	during	1	4	1	3	122.25	75	16
B1	Dominant	None	Place	Collect	during	1	4	1	4	400.998	75	16
B1	Dominant	None	Place	Collect	during	1	4	1	5	375.007	75	16
B1	Dominant	None	Place	Collect	during	1	4	1	6	13.525	75	16
B1	Dominant	None	Place	Collect	during	1	4	1	7	150.275	75	16
B1	Dominant	None	Place	Collect	during	1	4	1	8	39	75	16
B1	Dominant	None	Place	Collect	during	1	4	2	1	369.998	75	17
B1	Dominant	None	Place	Collect	during	1	4	2	2	380.998	75	17
B1	Dominant	None	Place	Collect	during	1	4	2	3	139.985	75	17
B1	Dominant	None	Place	Collect	during	1	4	2	4	149.75	75	17
B1	Dominant	None	Place	Collect	during	1	4	2	5	122.25	75	17
B1	Dominant	None	Place	Collect	during	1	4	2	6	255.505	75	17
B1	Dominant	None	Place	Collect	during	1	4	2	7	124.45	75	17
B1	Dominant	None	Place	Collect	during	1	4	2	8	216.25	75	17
B1	Dominant	None	Place	Collect	during	1	4	3	1	382.998	75	18
B1	Dominant	None	Place	Collect	during	1	4	3	2	389.998	75	18
B1	Dominant	None	Place	Collect	during	1	4	3	3	140.498	75	18
B1	Dominant	None	Place	Collect	during	1	4	3	4	249.757	75	18
B1	Dominant	None	Place	Collect	during	1	4	3	5	215.8	75	18
B1	Dominant	None	Place	Collect	during	1	4	3	6	165.765	75	18
B1	Dominant	None	Place	Collect	during	1	4	3	7	390.998	75	18
B1	Dominant	None	Place	Collect	during	1	4	3	8	391.998	75	18
B1	Dominant	None	Place	Collect	during	1	4	4	1	142.51	75	19
B1	Dominant	None	Place	Collect	during	1	4	4	2	379.973	75	19
B1	Dominant	None	Place	Collect	during	1	4	4	3	231.518	75	19
B1	Dominant	None	Place	Collect	during	1	4	4	4	32.55	75	19
B1	Dominant	None	Place	Collect	during	1	4	4	5	131	75	19
B1	Dominant	None	Place	Collect	during	1	4	4	6	74.975	75	19
B1	Dominant	None	Place	Collect	during	1	4	4	7	135	75	19
B1	Dominant	None	Place	Collect	during	1	4	4	8	118.95	75	19
B1	Dominant	None	Place	Collect	during	1	4	5	1	221.245	75	20
B1	Dominant	None	Place	Collect	during	1	4	5	2	269	75	20
B1	Dominant	None	Place	Collect	during	1	4	5	3	381.998	75	20
B1	Dominant	None	Place	Collect	during	1	4	5	4	147.21	75	20
B1	Dominant	None	Place	Collect	during	1	4	5	5	61.975	75	20
B1	Dominant	None	Place	Collect	during	1	4	5	6	103.775	75	20
B1	Dominant	None	Place	Collect	during	1	4	5	7	378.998	75	20
B1	Dominant	None	Place	Collect	during	1	4	5	8	380.973	75	20
B1	Dominant	None	Place	Collect	during	2	1	1	1	134.75	75	1
B1	Dominant	None	Place	Collect	during	2	1	1	2	11.275	75	1
B1	Dominant	None	Place	Collect	during	2	1	1	3	186.787	75	1
B1	Dominant	None	Place	Collect	during	2	1	1	4	161.5	75	1
B1	Dominant	None	Place	Collect	during	2	1	1	5	104.4	75	1
B1	Dominant	None	Place	Collect	during	2	1	1	6	70.975	75	1
B1	Dominant	None	Place	Collect	during	2	1	1	7	379.973	75	1
B1	Dominant	None	Place	Collect	during	2	1	1	8	142.025	75	1
B1	Dominant	None	Place	Collect	during	2	1	2	1	128.25	75	2
B1	Dominant	None	Place	Collect	during	2	1	2	2	65.45	75	2
B1	Dominant	None	Place	Collect	during	2	1	2	3	30.025	75	2
B1	Dominant	None	Place	Collect	during	2	1	2	4	197.54	75	2
B1	Dominant	None	Place	Collect	during	2	1	2	5	50.3	75	2
B1	Dominant	None	Place	Collect	during	2	1	2	6	18.8	75	2
B1	Dominant	None	Place	Collect	during	2	1	2	7	419.044	75	2
B1	Dominant	None	Place	Collect	during	2	1	2	8	163.25	75	2
B1	Dominant	None	Place	Collect	during	2	1	3	1	9.225	75	3
B1	Dominant	None	Place	Collect	during	2	1	3	2	3.175	75	3
B1	Dominant	None	Place	Collect	during	2	1	3	3	138.25	75	3
B1	Dominant	None	Place	Collect	during	2	1	3	4	248.257	75	3
B1	Dominant	None	Place	Collect	during	2	1	3	5	81.175	75	3
B1	Dominant	None	Place	Collect	during	2	1	3	6	10.35	75	3
B1	Dominant	None	Place	Collect	during	2	1	3	7	5.75	75	3
B1	Dominant	None	Place	Collect	during	2	1	3	8	18.75	75	3
B1	Dominant	None	Place	Collect	during	2	1	4	1	22.525	75	4
B1	Dominant	None	Place	Collect	during	2	1	4	2	30.5	75	4
B1	Dominant	None	Place	Collect	during	2	1	4	3	24.725	75	4
B1	Dominant	None	Place	Collect	during	2	1	4	4	17.25	75	4
B1	Dominant	None	Place	Collect	during	2	1	4	5	138.75	75	4
B1	Dominant	None	Place	Collect	during	2	1	4	6	201.54	75	4
B1	Dominant	None	Place	Collect	during	2	1	4	7	166.447	75	4
B1	Dominant	None	Place	Collect	during	2	1	4	8	58.25	75	4
B1	Dominant	None	Place	Collect	during	2	1	5	1	26.975	75	5
B1	Dominant	None	Place	Collect	during	2	1	5	2	45.625	75	5
B1	Dominant	None	Place	Collect	during	2	1	5	3	406.044	75	5
B1	Dominant	None	Place	Collect	during	2	1	5	4	87.725	75	5
B1	Dominant	None	Place	Collect	during	2	1	5	5	12.75	75	5
B1	Dominant	None	Place	Collect	during	2	1	5	6	249.762	75	5
B1	Dominant	None	Place	Collect	during	2	1	5	7	40.525	75	5
B1	Dominant	None	Place	Collect	during	2	1	5	8	434.127	75	5
B1	Dominant	None	Place	Collect	during	2	2	1	1	32.275	75	6
B1	Dominant	None	Place	Collect	during	2	2	1	2	21.25	75	6
B1	Dominant	None	Place	Collect	during	2	2	1	3	25.55	75	6
B1	Dominant	None	Place	Collect	during	2	2	1	4	25.475	75	6
B1	Dominant	None	Place	Collect	during	2	2	1	5	7	75	6
B1	Dominant	None	Place	Collect	during	2	2	1	6	178.005	75	6
B1	Dominant	None	Place	Collect	during	2	2	1	7	21.375	75	6
B1	Dominant	None	Place	Collect	during	2	2	1	8	12	75	6
B1	Dominant	None	Place	Collect	during	2	2	2	1	156	75	7
B1	Dominant	None	Place	Collect	during	2	2	2	2	26.25	75	7
B1	Dominant	None	Place	Collect	during	2	2	2	3	35.025	75	7
B1	Dominant	None	Place	Collect	during	2	2	2	4	2.475	75	7
B1	Dominant	None	Place	Collect	during	2	2	2	5	36.25	75	7
B1	Dominant	None	Place	Collect	during	2	2	2	6	29.225	75	7
B1	Dominant	None	Place	Collect	during	2	2	2	7	28.525	75	7
B1	Dominant	None	Place	Collect	during	2	2	2	8	111.75	75	7
B1	Dominant	None	Place	Collect	during	2	2	3	1	13.25	75	8
B1	Dominant	None	Place	Collect	during	2	2	3	2	19.25	75	8
B1	Dominant	None	Place	Collect	during	2	2	3	3	78.45	75	8
B1	Dominant	None	Place	Collect	during	2	2	3	4	52.625	75	8
B1	Dominant	None	Place	Collect	during	2	2	3	5	19	75	8
B1	Dominant	None	Place	Collect	during	2	2	3	6	3.25	75	8
B1	Dominant	None	Place	Collect	during	2	2	3	7	26	75	8
B1	Dominant	None	Place	Collect	during	2	2	3	8	87.025	75	8
B1	Dominant	None	Place	Collect	during	2	2	4	1	18.5	75	9
B1	Dominant	None	Place	Collect	during	2	2	4	2	3.7	75	9
B1	Dominant	None	Place	Collect	during	2	2	4	3	17.225	75	9
B1	Dominant	None	Place	Collect	during	2	2	4	4	382.998	75	9
B1	Dominant	None	Place	Collect	during	2	2	4	5	102.75	75	9
B1	Dominant	None	Place	Collect	during	2	2	4	6	408.998	75	9
B1	Dominant	None	Place	Collect	during	2	2	4	7	416.148	75	9
B1	Dominant	None	Place	Collect	during	2	2	4	8	16.525	75	9
B1	Dominant	None	Place	Collect	during	2	2	5	1	3.775	75	10
B1	Dominant	None	Place	Collect	during	2	2	5	2	3.525	75	10
B1	Dominant	None	Place	Collect	during	2	2	5	3	24	75	10
B1	Dominant	None	Place	Collect	during	2	2	5	4	86.225	75	10
B1	Dominant	None	Place	Collect	during	2	2	5	5	30	75	10
B1	Dominant	None	Place	Collect	during	2	2	5	6	20.775	75	10
B1	Dominant	None	Place	Collect	during	2	2	5	7	432.948	75	10
B1	Dominant	None	Place	Collect	during	2	2	5	8	94.25	75	10
B1	Dominant	None	Place	Collect	during	2	3	1	1	140.475	75	11
B1	Dominant	None	Place	Collect	during	2	3	1	2	133.225	75	11
B1	Dominant	None	Place	Collect	during	2	3	1	3	12.625	75	11
B1	Dominant	None	Place	Collect	during	2	3	1	4	191.502	75	11
B1	Dominant	None	Place	Collect	during	2	3	1	5	3.25	75	11
B1	Dominant	None	Place	Collect	during	2	3	1	6	3.025	75	11
B1	Dominant	None	Place	Collect	during	2	3	1	7	66.8	75	11
B1	Dominant	None	Place	Collect	during	2	3	1	8	35.75	75	11
B1	Dominant	None	Place	Collect	during	2	3	2	1	16	75	12
B1	Dominant	None	Place	Collect	during	2	3	2	2	3.75	75	12
B1	Dominant	None	Place	Collect	during	2	3	2	3	3.75	75	12
B1	Dominant	None	Place	Collect	during	2	3	2	4	1	75	12
B1	Dominant	None	Place	Collect	during	2	3	2	5	1.025	75	12
B1	Dominant	None	Place	Collect	during	2	3	2	6	48	75	12
B1	Dominant	None	Place	Collect	during	2	3	2	7	59.7	75	12
B1	Dominant	None	Place	Collect	during	2	3	2	8	135.775	75	12
B1	Dominant	None	Place	Collect	during	2	3	3	1	13	75	13
B1	Dominant	None	Place	Collect	during	2	3	3	2	19	75	13
B1	Dominant	None	Place	Collect	during	2	3	3	3	6	75	13
B1	Dominant	None	Place	Collect	during	2	3	3	4	14.975	75	13
B1	Dominant	None	Place	Collect	during	2	3	3	5	3.175	75	13
B1	Dominant	None	Place	Collect	during	2	3	3	6	1.2	75	13
B1	Dominant	None	Place	Collect	during	2	3	3	7	45.05	75	13
B1	Dominant	None	Place	Collect	during	2	3	3	8	1.225	75	13
B1	Dominant	None	Place	Collect	during	2	3	4	1	24.225	75	14
B1	Dominant	None	Place	Collect	during	2	3	4	2	2.75	75	14
B1	Dominant	None	Place	Collect	during	2	3	4	3	26.25	75	14
B1	Dominant	None	Place	Collect	during	2	3	4	4	2.025	75	14
B1	Dominant	None	Place	Collect	during	2	3	4	5	100.225	75	14
B1	Dominant	None	Place	Collect	during	2	3	4	6	41.25	75	14
B1	Dominant	None	Place	Collect	during	2	3	4	7	6	75	14
B1	Dominant	None	Place	Collect	during	2	3	4	8	116	75	14
B1	Dominant	None	Place	Collect	during	2	3	5	1	25.975	75	15
B1	Dominant	None	Place	Collect	during	2	3	5	2	38	75	15
B1	Dominant	None	Place	Collect	during	2	3	5	3	11.5	75	15
B1	Dominant	None	Place	Collect	during	2	3	5	4	138.05	75	15
B1	Dominant	None	Place	Collect	during	2	3	5	5	133.1	75	15
B1	Dominant	None	Place	Collect	during	2	3	5	6	5.2	75	15
B1	Dominant	None	Place	Collect	during	2	3	5	7	11	75	15
B1	Dominant	None	Place	Collect	during	2	3	5	8	41	75	15
B1	Dominant	None	Place	Collect	during	2	4	1	1	20.575	75	16
B1	Dominant	None	Place	Collect	during	2	4	1	2	38.975	75	16
B1	Dominant	None	Place	Collect	during	2	4	1	3	12.6	75	16
B1	Dominant	None	Place	Collect	during	2	4	1	4	21.75	75	16
B1	Dominant	None	Place	Collect	during	2	4	1	5	14.75	75	16
B1	Dominant	None	Place	Collect	during	2	4	1	6	1.725	75	16
B1	Dominant	None	Place	Collect	during	2	4	1	7	15.25	75	16
B1	Dominant	None	Place	Collect	during	2	4	1	8	13.725	75	16
B1	Dominant	None	Place	Collect	during	2	4	2	1	25.275	75	17
B1	Dominant	None	Place	Collect	during	2	4	2	2	8.225	75	17
B1	Dominant	None	Place	Collect	during	2	4	2	3	1.775	75	17
B1	Dominant	None	Place	Collect	during	2	4	2	4	0.725	75	17
B1	Dominant	None	Place	Collect	during	2	4	2	5	10.725	75	17
B1	Dominant	None	Place	Collect	during	2	4	2	6	23.5	75	17
B1	Dominant	None	Place	Collect	during	2	4	2	7	12.5	75	17
B1	Dominant	None	Place	Collect	during	2	4	2	8	133.525	75	17
B1	Dominant	None	Place	Collect	during	2	4	3	1	4.025	75	18
B1	Dominant	None	Place	Collect	during	2	4	3	2	2.075	75	18
B1	Dominant	None	Place	Collect	during	2	4	3	3	13.5	75	18
B1	Dominant	None	Place	Collect	during	2	4	3	4	10.75	75	18
B1	Dominant	None	Place	Collect	during	2	4	3	5	5.75	75	18
B1	Dominant	None	Place	Collect	during	2	4	3	6	3.75	75	18
B1	Dominant	None	Place	Collect	during	2	4	3	7	34.75	75	18
B1	Dominant	None	Place	Collect	during	2	4	3	8	164.775	75	18
B1	Dominant	None	Place	Collect	during	2	4	4	1	3.375	75	19
B1	Dominant	None	Place	Collect	during	2	4	4	2	8.75	75	19
B1	Dominant	None	Place	Collect	during	2	4	4	3	36.5	75	19
B1	Dominant	None	Place	Collect	during	2	4	4	4	8.25	75	19
B1	Dominant	None	Place	Collect	during	2	4	4	5	71.375	75	19
B1	Dominant	None	Place	Collect	during	2	4	4	6	17.75	75	19
B1	Dominant	None	Place	Collect	during	2	4	4	7	7.475	75	19
B1	Dominant	None	Place	Collect	during	2	4	4	8	384.998	75	19
B1	Dominant	None	Place	Collect	during	2	4	5	1	11.525	75	20
B1	Dominant	None	Place	Collect	during	2	4	5	2	0.7	75	20
B1	Dominant	None	Place	Collect	during	2	4	5	3	11.25	75	20
B1	Dominant	None	Place	Collect	during	2	4	5	4	4.025	75	20
B1	Dominant	None	Place	Collect	during	2	4	5	5	63.975	75	20
B1	Dominant	None	Place	Collect	during	2	4	5	6	15.5	75	20
B1	Dominant	None	Place	Collect	during	2	4	5	7	55.225	75	20
B1	Dominant	None	Place	Collect	during	2	4	5	8	73.5	75	20
B1	Dominant	None	Place	Collect	during	3	1	1	1	160.74	75	1
B1	Dominant	None	Place	Collect	during	3	1	1	2	43.525	75	1
B1	Dominant	None	Place	Collect	during	3	1	1	3	136.275	75	1
B1	Dominant	None	Place	Collect	during	3	1	1	4	180.238	75	1
B1	Dominant	None	Place	Collect	during	3	1	1	5	156.73	75	1
B1	Dominant	None	Place	Collect	during	3	1	1	6	27.25	75	1
B1	Dominant	None	Place	Collect	during	3	1	1	7	19.775	75	1
B1	Dominant	None	Place	Collect	during	3	1	1	8	114.225	75	1
B1	Dominant	None	Place	Collect	during	3	1	2	1	187.012	75	2
B1	Dominant	None	Place	Collect	during	3	1	2	2	22.2	75	2
B1	Dominant	None	Place	Collect	during	3	1	2	3	139.035	75	2
B1	Dominant	None	Place	Collect	during	3	1	2	4	165.965	75	2
B1	Dominant	None	Place	Collect	during	3	1	2	5	145.27	75	2
B1	Dominant	None	Place	Collect	during	3	1	2	6	137.025	75	2
B1	Dominant	None	Place	Collect	during	3	1	2	7	135.75	75	2
B1	Dominant	None	Place	Collect	during	3	1	2	8	109.125	75	2
B1	Dominant	None	Place	Collect	during	3	1	3	1	157.5	75	3
B1	Dominant	None	Place	Collect	during	3	1	3	2	27.75	75	3
B1	Dominant	None	Place	Collect	during	3	1	3	3	111.85	75	3
B1	Dominant	None	Place	Collect	during	3	1	3	4	35.5	75	3
B1	Dominant	None	Place	Collect	during	3	1	3	5	24.475	75	3
B1	Dominant	None	Place	Collect	during	3	1	3	6	24.75	75	3
B1	Dominant	None	Place	Collect	during	3	1	3	7	32.525	75	3
B1	Dominant	None	Place	Collect	during	3	1	3	8	126.475	75	3
B1	Dominant	None	Place	Collect	during	3	1	4	1	136.775	75	4
B1	Dominant	None	Place	Collect	during	3	1	4	2	39.225	75	4
B1	Dominant	None	Place	Collect	during	3	1	4	3	32.225	75	4
B1	Dominant	None	Place	Collect	during	3	1	4	4	38.5	75	4
B1	Dominant	None	Place	Collect	during	3	1	4	5	33	75	4
B1	Dominant	None	Place	Collect	during	3	1	4	6	41.5	75	4
B1	Dominant	None	Place	Collect	during	3	1	4	7	44	75	4
B1	Dominant	None	Place	Collect	during	3	1	4	8	58.5	75	4
B1	Dominant	None	Place	Collect	during	3	1	5	1	37.975	75	5
B1	Dominant	None	Place	Collect	during	3	1	5	2	45.375	75	5
B1	Dominant	None	Place	Collect	during	3	1	5	3	27.275	75	5
B1	Dominant	None	Place	Collect	during	3	1	5	4	37	75	5
B1	Dominant	None	Place	Collect	during	3	1	5	5	34.725	75	5
B1	Dominant	None	Place	Collect	during	3	1	5	6	47.475	75	5
B1	Dominant	None	Place	Collect	during	3	1	5	7	46.25	75	5
B1	Dominant	None	Place	Collect	during	3	1	5	8	99.25	75	5
B1	Dominant	None	Place	Collect	during	3	2	1	1	76.525	75	6
B1	Dominant	None	Place	Collect	during	3	2	1	2	49	75	6
B1	Dominant	None	Place	Collect	during	3	2	1	3	29.5	75	6
B1	Dominant	None	Place	Collect	during	3	2	1	4	97.7	75	6
B1	Dominant	None	Place	Collect	during	3	2	1	5	31.475	75	6
B1	Dominant	None	Place	Collect	during	3	2	1	6	6.75	75	6
B1	Dominant	None	Place	Collect	during	3	2	1	7	124.95	75	6
B1	Dominant	None	Place	Collect	during	3	2	1	8	44.25	75	6
B1	Dominant	None	Place	Collect	during	3	2	2	1	44.5	75	7
B1	Dominant	None	Place	Collect	during	3	2	2	2	35.45	75	7
B1	Dominant	None	Place	Collect	during	3	2	2	3	29.75	75	7
B1	Dominant	None	Place	Collect	during	3	2	2	4	383.973	75	7
B1	Dominant	None	Place	Collect	during	3	2	2	5	129.975	75	7
B1	Dominant	None	Place	Collect	during	3	2	2	6	40.25	75	7
B1	Dominant	None	Place	Collect	during	3	2	2	7	44.75	75	7
B1	Dominant	None	Place	Collect	during	3	2	2	8	122.5	75	7
B1	Dominant	None	Place	Collect	during	3	2	3	1	31.425	75	8
B1	Dominant	None	Place	Collect	during	3	2	3	2	24	75	8
B1	Dominant	None	Place	Collect	during	3	2	3	3	19.25	75	8
B1	Dominant	None	Place	Collect	during	3	2	3	4	36.25	75	8
B1	Dominant	None	Place	Collect	during	3	2	3	5	16.5	75	8
B1	Dominant	None	Place	Collect	during	3	2	3	6	45.55	75	8
B1	Dominant	None	Place	Collect	during	3	2	3	7	123	75	8
B1	Dominant	None	Place	Collect	during	3	2	3	8	21.725	75	8
B1	Dominant	None	Place	Collect	during	3	2	4	1	38.775	75	9
B1	Dominant	None	Place	Collect	during	3	2	4	2	37.7	75	9
B1	Dominant	None	Place	Collect	during	3	2	4	3	280.285	75	9
B1	Dominant	None	Place	Collect	during	3	2	4	4	16.5	75	9
B1	Dominant	None	Place	Collect	during	3	2	4	5	30	75	9
B1	Dominant	None	Place	Collect	during	3	2	4	6	37.125	75	9
B1	Dominant	None	Place	Collect	during	3	2	4	7	34.525	75	9
B1	Dominant	None	Place	Collect	during	3	2	4	8	86.975	75	9
B1	Dominant	None	Place	Collect	during	3	2	5	1	126.75	75	10
B1	Dominant	None	Place	Collect	during	3	2	5	2	34.475	75	10
B1	Dominant	None	Place	Collect	during	3	2	5	3	39.5	75	10
B1	Dominant	None	Place	Collect	during	3	2	5	4	25.975	75	10
B1	Dominant	None	Place	Collect	during	3	2	5	5	15.25	75	10
B1	Dominant	None	Place	Collect	during	3	2	5	6	23.25	75	10
B1	Dominant	None	Place	Collect	during	3	2	5	7	123.5	75	10
B1	Dominant	None	Place	Collect	during	3	2	5	8	14.5	75	10
B1	Dominant	None	Place	Collect	during	3	3	1	1	41	75	11
B1	Dominant	None	Place	Collect	during	3	3	1	2	27.225	75	11
B1	Dominant	None	Place	Collect	during	3	3	1	3	136.51	75	11
B1	Dominant	None	Place	Collect	during	3	3	1	4	21.225	75	11
B1	Dominant	None	Place	Collect	during	3	3	1	5	143.6	75	11
B1	Dominant	None	Place	Collect	during	3	3	1	6	24.725	75	11
B1	Dominant	None	Place	Collect	during	3	3	1	7	35.5	75	11
B1	Dominant	None	Place	Collect	during	3	3	1	8	108.75	75	11
B1	Dominant	None	Place	Collect	during	3	3	2	1	36	75	12
B1	Dominant	None	Place	Collect	during	3	3	2	2	33.225	75	12
B1	Dominant	None	Place	Collect	during	3	3	2	3	36.75	75	12
B1	Dominant	None	Place	Collect	during	3	3	2	4	22.975	75	12
B1	Dominant	None	Place	Collect	during	3	3	2	5	26.725	75	12
B1	Dominant	None	Place	Collect	during	3	3	2	6	36.925	75	12
B1	Dominant	None	Place	Collect	during	3	3	2	7	31.75	75	12
B1	Dominant	None	Place	Collect	during	3	3	2	8	111.225	75	12
B1	Dominant	None	Place	Collect	during	3	3	3	1	370.998	75	13
B1	Dominant	None	Place	Collect	during	3	3	3	2	37	75	13
B1	Dominant	None	Place	Collect	during	3	3	3	3	373.998	75	13
B1	Dominant	None	Place	Collect	during	3	3	3	4	122.263	75	13
B1	Dominant	None	Place	Collect	during	3	3	3	5	43.75	75	13
B1	Dominant	None	Place	Collect	during	3	3	3	6	120.475	75	13
B1	Dominant	None	Place	Collect	during	3	3	3	7	120.525	75	13
B1	Dominant	None	Place	Collect	during	3	3	3	8	109	75	13
B1	Dominant	None	Place	Collect	during	3	3	4	1	30.5	75	14
B1	Dominant	None	Place	Collect	during	3	3	4	2	44	75	14
B1	Dominant	None	Place	Collect	during	3	3	4	3	160.735	75	14
B1	Dominant	None	Place	Collect	during	3	3	4	4	382.998	75	14
B1	Dominant	None	Place	Collect	during	3	3	4	5	34.225	75	14
B1	Dominant	None	Place	Collect	during	3	3	4	6	38	75	14
B1	Dominant	None	Place	Collect	during	3	3	4	7	127.25	75	14
B1	Dominant	None	Place	Collect	during	3	3	4	8	33.975	75	14
B1	Dominant	None	Place	Collect	during	3	3	5	1	50.775	75	15
B1	Dominant	None	Place	Collect	during	3	3	5	2	148.498	75	15
B1	Dominant	None	Place	Collect	during	3	3	5	3	110.05	75	15
B1	Dominant	None	Place	Collect	during	3	3	5	4	375.998	75	15
B1	Dominant	None	Place	Collect	during	3	3	5	5	32.75	75	15
B1	Dominant	None	Place	Collect	during	3	3	5	6	43	75	15
B1	Dominant	None	Place	Collect	during	3	3	5	7	115.225	75	15
B1	Dominant	None	Place	Collect	during	3	3	5	8	5.75	75	15
B1	Dominant	None	Place	Collect	during	3	4	1	1	38.75	75	16
B1	Dominant	None	Place	Collect	during	3	4	1	2	22.275	75	16
B1	Dominant	None	Place	Collect	during	3	4	1	3	156.49	75	16
B1	Dominant	None	Place	Collect	during	3	4	1	4	382.014	75	16
B1	Dominant	None	Place	Collect	during	3	4	1	5	54.75	75	16
B1	Dominant	None	Place	Collect	during	3	4	1	6	135.025	75	16
B1	Dominant	None	Place	Collect	during	3	4	1	7	136.75	75	16
B1	Dominant	None	Place	Collect	during	3	4	1	8	92.25	75	16
B1	Dominant	None	Place	Collect	during	3	4	2	1	50.975	75	17
B1	Dominant	None	Place	Collect	during	3	4	2	2	174.507	75	17
B1	Dominant	None	Place	Collect	during	3	4	2	3	160.768	75	17
B1	Dominant	None	Place	Collect	during	3	4	2	4	30.75	75	17
B1	Dominant	None	Place	Collect	during	3	4	2	5	57.775	75	17
B1	Dominant	None	Place	Collect	during	3	4	2	6	94.8	75	17
B1	Dominant	None	Place	Collect	during	3	4	2	7	117.975	75	17
B1	Dominant	None	Place	Collect	during	3	4	2	8	141	75	17
B1	Dominant	None	Place	Collect	during	3	4	3	1	30.5	75	18
B1	Dominant	None	Place	Collect	during	3	4	3	2	41	75	18
B1	Dominant	None	Place	Collect	during	3	4	3	3	22.725	75	18
B1	Dominant	None	Place	Collect	during	3	4	3	4	390.041	75	18
B1	Dominant	None	Place	Collect	during	3	4	3	5	133.275	75	18
B1	Dominant	None	Place	Collect	during	3	4	3	6	21.025	75	18
B1	Dominant	None	Place	Collect	during	3	4	3	7	115.5	75	18
B1	Dominant	None	Place	Collect	during	3	4	3	8	27.5	75	18
B1	Dominant	None	Place	Collect	during	3	4	4	1	22.25	75	19
B1	Dominant	None	Place	Collect	during	3	4	4	2	35.275	75	19
B1	Dominant	None	Place	Collect	during	3	4	4	3	27.275	75	19
B1	Dominant	None	Place	Collect	during	3	4	4	4	22.375	75	19
B1	Dominant	None	Place	Collect	during	3	4	4	5	26.725	75	19
B1	Dominant	None	Place	Collect	during	3	4	4	6	17.75	75	19
B1	Dominant	None	Place	Collect	during	3	4	4	7	44.775	75	19
B1	Dominant	None	Place	Collect	during	3	4	4	8	25.275	75	19
B1	Dominant	None	Place	Collect	during	3	4	5	1	54.975	75	20
B1	Dominant	None	Place	Collect	during	3	4	5	2	15.3	75	20
B1	Dominant	None	Place	Collect	during	3	4	5	3	33.725	75	20
B1	Dominant	None	Place	Collect	during	3	4	5	4	35.725	75	20
B1	Dominant	None	Place	Collect	during	3	4	5	5	32.975	75	20
B1	Dominant	None	Place	Collect	during	3	4	5	6	31	75	20
B1	Dominant	None	Place	Collect	during	3	4	5	7	389.998	75	20
B1	Dominant	None	Place	Collect	during	3	4	5	8	49.45	75	20
B1	Dominant	None	Place	Collect	during	4	1	1	1	55.25	75	1
B1	Dominant	None	Place	Collect	during	4	1	1	2	39.65	75	1
B1	Dominant	None	Place	Collect	during	4	1	1	3	12.75	75	1
B1	Dominant	None	Place	Collect	during	4	1	1	4	7.75	75	1
B1	Dominant	None	Place	Collect	during	4	1	1	5	12	75	1
B1	Dominant	None	Place	Collect	during	4	1	1	6	208.732	75	1
B1	Dominant	None	Place	Collect	during	4	1	1	7	37.25	75	1
B1	Dominant	None	Place	Collect	during	4	1	1	8	24	75	1
B1	Dominant	None	Place	Collect	during	4	1	2	1	77.325	75	2
B1	Dominant	None	Place	Collect	during	4	1	2	2	58.725	75	2
B1	Dominant	None	Place	Collect	during	4	1	2	3	149	75	2
B1	Dominant	None	Place	Collect	during	4	1	2	4	60.75	75	2
B1	Dominant	None	Place	Collect	during	4	1	2	5	30.275	75	2
B1	Dominant	None	Place	Collect	during	4	1	2	6	48.725	75	2
B1	Dominant	None	Place	Collect	during	4	1	2	7	12.725	75	2
B1	Dominant	None	Place	Collect	during	4	1	2	8	144.275	75	2
B1	Dominant	None	Place	Collect	during	4	1	3	1	13.8	75	3
B1	Dominant	None	Place	Collect	during	4	1	3	2	187.005	75	3
B1	Dominant	None	Place	Collect	during	4	1	3	3	62.525	75	3
B1	Dominant	None	Place	Collect	during	4	1	3	4	46.25	75	3
B1	Dominant	None	Place	Collect	during	4	1	3	5	30.5	75	3
B1	Dominant	None	Place	Collect	during	4	1	3	6	61	75	3
B1	Dominant	None	Place	Collect	during	4	1	3	7	213.752	75	3
B1	Dominant	None	Place	Collect	during	4	1	3	8	51.45	75	3
B1	Dominant	None	Place	Collect	during	4	1	4	1	20.225	75	4
B1	Dominant	None	Place	Collect	during	4	1	4	2	129.625	75	4
B1	Dominant	None	Place	Collect	during	4	1	4	3	56.475	75	4
B1	Dominant	None	Place	Collect	during	4	1	4	4	187.755	75	4
B1	Dominant	None	Place	Collect	during	4	1	4	5	55.5	75	4
B1	Dominant	None	Place	Collect	during	4	1	4	6	13.3	75	4
B1	Dominant	None	Place	Collect	during	4	1	4	7	142.498	75	4
B1	Dominant	None	Place	Collect	during	4	1	4	8	38.525	75	4
B1	Dominant	None	Place	Collect	during	4	1	5	1	7.8	75	5
B1	Dominant	None	Place	Collect	during	4	1	5	2	37.5	75	5
B1	Dominant	None	Place	Collect	during	4	1	5	3	24.05	75	5
B1	Dominant	None	Place	Collect	during	4	1	5	4	54.475	75	5
B1	Dominant	None	Place	Collect	during	4	1	5	5	18.25	75	5
B1	Dominant	None	Place	Collect	during	4	1	5	6	29.725	75	5
B1	Dominant	None	Place	Collect	during	4	1	5	7	3.725	75	5
B1	Dominant	None	Place	Collect	during	4	1	5	8	218.58	75	5
B1	Dominant	None	Place	Collect	during	4	2	1	1	19.75	75	6
B1	Dominant	None	Place	Collect	during	4	2	1	2	143.525	75	6
B1	Dominant	None	Place	Collect	during	4	2	1	3	107.475	75	6
B1	Dominant	None	Place	Collect	during	4	2	1	4	185.762	75	6
B1	Dominant	None	Place	Collect	during	4	2	1	5	238.498	75	6
B1	Dominant	None	Place	Collect	during	4	2	1	6	4.5	75	6
B1	Dominant	None	Place	Collect	during	4	2	1	7	67.8	75	6
B1	Dominant	None	Place	Collect	during	4	2	1	8	15.525	75	6
B1	Dominant	None	Place	Collect	during	4	2	2	1	147.525	75	7
B1	Dominant	None	Place	Collect	during	4	2	2	2	189.007	75	7
B1	Dominant	None	Place	Collect	during	4	2	2	3	111.75	75	7
B1	Dominant	None	Place	Collect	during	4	2	2	4	61.5	75	7
B1	Dominant	None	Place	Collect	during	4	2	2	5	18.725	75	7
B1	Dominant	None	Place	Collect	during	4	2	2	6	177.535	75	7
B1	Dominant	None	Place	Collect	during	4	2	2	7	208.972	75	7
B1	Dominant	None	Place	Collect	during	4	2	2	8	73.25	75	7
B1	Dominant	None	Place	Collect	during	4	2	3	1	177.498	75	8
B1	Dominant	None	Place	Collect	during	4	2	3	2	98	75	8
B1	Dominant	None	Place	Collect	during	4	2	3	3	186.625	75	8
B1	Dominant	None	Place	Collect	during	4	2	3	4	9	75	8
B1	Dominant	None	Place	Collect	during	4	2	3	5	250.755	75	8
B1	Dominant	None	Place	Collect	during	4	2	3	6	191.477	75	8
B1	Dominant	None	Place	Collect	during	4	2	3	7	45.5	75	8
B1	Dominant	None	Place	Collect	during	4	2	3	8	8	75	8
B1	Dominant	None	Place	Collect	during	4	2	4	1	21.3	75	9
B1	Dominant	None	Place	Collect	during	4	2	4	2	30.25	75	9
B1	Dominant	None	Place	Collect	during	4	2	4	3	39.275	75	9
B1	Dominant	None	Place	Collect	during	4	2	4	4	38.5	75	9
B1	Dominant	None	Place	Collect	during	4	2	4	5	39.25	75	9
B1	Dominant	None	Place	Collect	during	4	2	4	6	6.725	75	9
B1	Dominant	None	Place	Collect	during	4	2	4	7	150.75	75	9
B1	Dominant	None	Place	Collect	during	4	2	4	8	5.825	75	9
B1	Dominant	None	Place	Collect	during	4	2	5	1	154.225	75	10
B1	Dominant	None	Place	Collect	during	4	2	5	2	74.075	75	10
B1	Dominant	None	Place	Collect	during	4	2	5	3	89.525	75	10
B1	Dominant	None	Place	Collect	during	4	2	5	4	2.975	75	10
B1	Dominant	None	Place	Collect	during	4	2	5	5	7.25	75	10
B1	Dominant	None	Place	Collect	during	4	2	5	6	60.75	75	10
B1	Dominant	None	Place	Collect	during	4	2	5	7	182.005	75	10
B1	Dominant	None	Place	Collect	during	4	2	5	8	62.975	75	10
B1	Dominant	None	Place	Collect	during	4	3	1	1	2.775	75	11
B1	Dominant	None	Place	Collect	during	4	3	1	2	157.005	75	11
B1	Dominant	None	Place	Collect	during	4	3	1	3	16.95	75	11
B1	Dominant	None	Place	Collect	during	4	3	1	4	173.75	75	11
B1	Dominant	None	Place	Collect	during	4	3	1	5	17.625	75	11
B1	Dominant	None	Place	Collect	during	4	3	1	6	0.5	75	11
B1	Dominant	None	Place	Collect	during	4	3	1	7	177.25	75	11
B1	Dominant	None	Place	Collect	during	4	3	1	8	106.3	75	11
B1	Dominant	None	Place	Collect	during	4	3	2	1	166	75	12
B1	Dominant	None	Place	Collect	during	4	3	2	2	68.975	75	12
B1	Dominant	None	Place	Collect	during	4	3	2	3	39.25	75	12
B1	Dominant	None	Place	Collect	during	4	3	2	4	60.275	75	12
B1	Dominant	None	Place	Collect	during	4	3	2	5	154	75	12
B1	Dominant	None	Place	Collect	during	4	3	2	6	159.75	75	12
B1	Dominant	None	Place	Collect	during	4	3	2	7	195.502	75	12
B1	Dominant	None	Place	Collect	during	4	3	2	8	209.54	75	12
B1	Dominant	None	Place	Collect	during	4	3	3	1	178.752	75	13
B1	Dominant	None	Place	Collect	during	4	3	3	2	53.65	75	13
B1	Dominant	None	Place	Collect	during	4	3	3	3	202.505	75	13
B1	Dominant	None	Place	Collect	during	4	3	3	4	115.5	75	13
B1	Dominant	None	Place	Collect	during	4	3	3	5	114.075	75	13
B1	Dominant	None	Place	Collect	during	4	3	3	6	53.625	75	13
B1	Dominant	None	Place	Collect	during	4	3	3	7	138.982	75	13
B1	Dominant	None	Place	Collect	during	4	3	3	8	2.75	75	13
B1	Dominant	None	Place	Collect	during	4	3	4	1	155.748	75	14
B1	Dominant	None	Place	Collect	during	4	3	4	2	36	75	14
B1	Dominant	None	Place	Collect	during	4	3	4	3	187.215	75	14
B1	Dominant	None	Place	Collect	during	4	3	4	4	101.45	75	14
B1	Dominant	None	Place	Collect	during	4	3	4	5	416.998	75	14
B1	Dominant	None	Place	Collect	during	4	3	4	6	137.123	75	14
B1	Dominant	None	Place	Collect	during	4	3	4	7	33	75	14
B1	Dominant	None	Place	Collect	during	4	3	4	8	134.75	75	14
B1	Dominant	None	Place	Collect	during	4	3	5	1	53.975	75	15
B1	Dominant	None	Place	Collect	during	4	3	5	2	390.973	75	15
B1	Dominant	None	Place	Collect	during	4	3	5	3	5.525	75	15
B1	Dominant	None	Place	Collect	during	4	3	5	4	34.525	75	15
B1	Dominant	None	Place	Collect	during	4	3	5	5	170.977	75	15
B1	Dominant	None	Place	Collect	during	4	3	5	6	99.075	75	15
B1	Dominant	None	Place	Collect	during	4	3	5	7	245.998	75	15
B1	Dominant	None	Place	Collect	during	4	3	5	8	183.262	75	15
B1	Dominant	None	Place	Collect	during	4	4	1	1	163.45	75	16
B1	Dominant	None	Place	Collect	during	4	4	1	2	45.75	75	16
B1	Dominant	None	Place	Collect	during	4	4	1	3	145.257	75	16
B1	Dominant	None	Place	Collect	during	4	4	1	4	127.75	75	16
B1	Dominant	None	Place	Collect	during	4	4	1	5	134.75	75	16
B1	Dominant	None	Place	Collect	during	4	4	1	6	78.75	75	16
B1	Dominant	None	Place	Collect	during	4	4	1	7	37.5	75	16
B1	Dominant	None	Place	Collect	during	4	4	1	8	141.01	75	16
B1	Dominant	None	Place	Collect	during	4	4	2	1	88.95	75	17
B1	Dominant	None	Place	Collect	during	4	4	2	2	432.248	75	17
B1	Dominant	None	Place	Collect	during	4	4	2	3	62.475	75	17
B1	Dominant	None	Place	Collect	during	4	4	2	4	122	75	17
B1	Dominant	None	Place	Collect	during	4	4	2	5	127.975	75	17
B1	Dominant	None	Place	Collect	during	4	4	2	6	40.25	75	17
B1	Dominant	None	Place	Collect	during	4	4	2	7	91.5	75	17
B1	Dominant	None	Place	Collect	during	4	4	2	8	162.03	75	17
B1	Dominant	None	Place	Collect	during	4	4	3	1	1.025	75	18
B1	Dominant	None	Place	Collect	during	4	4	3	2	118.75	75	18
B1	Dominant	None	Place	Collect	during	4	4	3	3	126.5	75	18
B1	Dominant	None	Place	Collect	during	4	4	3	4	52.75	75	18
B1	Dominant	None	Place	Collect	during	4	4	3	5	203.507	75	18
B1	Dominant	None	Place	Collect	during	4	4	3	6	152.725	75	18
B1	Dominant	None	Place	Collect	during	4	4	3	7	154.475	75	18
B1	Dominant	None	Place	Collect	during	4	4	3	8	139.993	75	18
B1	Dominant	None	Place	Collect	during	4	4	4	1	150.825	75	19
B1	Dominant	None	Place	Collect	during	4	4	4	2	155	75	19
B1	Dominant	None	Place	Collect	during	4	4	4	3	34.975	75	19
B1	Dominant	None	Place	Collect	during	4	4	4	4	20.475	75	19
B1	Dominant	None	Place	Collect	during	4	4	4	5	66.025	75	19
B1	Dominant	None	Place	Collect	during	4	4	4	6	35.85	75	19
B1	Dominant	None	Place	Collect	during	4	4	4	7	39	75	19
B1	Dominant	None	Place	Collect	during	4	4	4	8	100.775	75	19
B1	Dominant	None	Place	Collect	during	4	4	5	1	142.25	75	20
B1	Dominant	None	Place	Collect	during	4	4	5	2	162.477	75	20
B1	Dominant	None	Place	Collect	during	4	4	5	3	158.24	75	20
B1	Dominant	None	Place	Collect	during	4	4	5	4	41.75	75	20
B1	Dominant	None	Place	Collect	during	4	4	5	5	12.75	75	20
B1	Dominant	None	Place	Collect	during	4	4	5	6	121.3	75	20
B1	Dominant	None	Place	Collect	during	4	4	5	7	119	75	20
B1	Dominant	None	Place	Collect	during	4	4	5	8	43.275	75	20
B1	Dominant	None	Place	Collect	during	5	1	1	1	378.948	75	1
B1	Dominant	None	Place	Collect	during	5	1	1	2	10.025	75	1
B1	Dominant	None	Place	Collect	during	5	1	1	3	186.748	75	1
B1	Dominant	None	Place	Collect	during	5	1	1	4	127.725	75	1
B1	Dominant	None	Place	Collect	during	5	1	1	5	156.5	75	1
B1	Dominant	None	Place	Collect	during	5	1	1	6	166.25	75	1
B1	Dominant	None	Place	Collect	during	5	1	1	7	15	75	1
B1	Dominant	None	Place	Collect	during	5	1	1	8	12.5	75	1
B1	Dominant	None	Place	Collect	during	5	1	2	1	44.9	75	2
B1	Dominant	None	Place	Collect	during	5	1	2	2	190.675	75	2
B1	Dominant	None	Place	Collect	during	5	1	2	3	183.6	75	2
B1	Dominant	None	Place	Collect	during	5	1	2	4	427.044	75	2
B1	Dominant	None	Place	Collect	during	5	1	2	5	86.95	75	2
B1	Dominant	None	Place	Collect	during	5	1	2	6	6.25	75	2
B1	Dominant	None	Place	Collect	during	5	1	2	7	395.973	75	2
B1	Dominant	None	Place	Collect	during	5	1	2	8	23.5	75	2
B1	Dominant	None	Place	Collect	during	5	1	3	1	118	75	3
B1	Dominant	None	Place	Collect	during	5	1	3	2	5.5	75	3
B1	Dominant	None	Place	Collect	during	5	1	3	3	5.75	75	3
B1	Dominant	None	Place	Collect	during	5	1	3	4	52.025	75	3
B1	Dominant	None	Place	Collect	during	5	1	3	5	119.25	75	3
B1	Dominant	None	Place	Collect	during	5	1	3	6	6.475	75	3
B1	Dominant	None	Place	Collect	during	5	1	3	7	19	75	3
B1	Dominant	None	Place	Collect	during	5	1	3	8	6.5	75	3
B1	Dominant	None	Place	Collect	during	5	1	4	1	4.65	75	4
B1	Dominant	None	Place	Collect	during	5	1	4	2	23.15	75	4
B1	Dominant	None	Place	Collect	during	5	1	4	3	6.3	75	4
B1	Dominant	None	Place	Collect	during	5	1	4	4	27.75	75	4
B1	Dominant	None	Place	Collect	during	5	1	4	5	12.75	75	4
B1	Dominant	None	Place	Collect	during	5	1	4	6	34.75	75	4
B1	Dominant	None	Place	Collect	during	5	1	4	7	66.775	75	4
B1	Dominant	None	Place	Collect	during	5	1	4	8	10	75	4
B1	Dominant	None	Place	Collect	during	5	1	5	1	20.275	75	5
B1	Dominant	None	Place	Collect	during	5	1	5	2	47.3	75	5
B1	Dominant	None	Place	Collect	during	5	1	5	3	48.725	75	5
B1	Dominant	None	Place	Collect	during	5	1	5	4	21.025	75	5
B1	Dominant	None	Place	Collect	during	5	1	5	5	185.05	75	5
B1	Dominant	None	Place	Collect	during	5	1	5	6	426.998	75	5
B1	Dominant	None	Place	Collect	during	5	1	5	7	76.875	75	5
B1	Dominant	None	Place	Collect	during	5	1	5	8	27.225	75	5
B1	Dominant	None	Place	Collect	during	5	2	1	1	143.725	75	6
B1	Dominant	None	Place	Collect	during	5	2	1	2	77.25	75	6
B1	Dominant	None	Place	Collect	during	5	2	1	3	447.998	75	6
B1	Dominant	None	Place	Collect	during	5	2	1	4	6.75	75	6
B1	Dominant	None	Place	Collect	during	5	2	1	5	181.275	75	6
B1	Dominant	None	Place	Collect	during	5	2	1	6	54.825	75	6
B1	Dominant	None	Place	Collect	during	5	2	1	7	105.25	75	6
B1	Dominant	None	Place	Collect	during	5	2	1	8	158.225	75	6
B1	Dominant	None	Place	Collect	during	5	2	2	1	4.275	75	7
B1	Dominant	None	Place	Collect	during	5	2	2	2	75.5	75	7
B1	Dominant	None	Place	Collect	during	5	2	2	3	178.752	75	7
B1	Dominant	None	Place	Collect	during	5	2	2	4	183.222	75	7
B1	Dominant	None	Place	Collect	during	5	2	2	5	370.61	75	7
B1	Dominant	None	Place	Collect	during	5	2	2	6	18.5	75	7
B1	Dominant	None	Place	Collect	during	5	2	2	7	2.925	75	7
B1	Dominant	None	Place	Collect	during	5	2	2	8	24.5	75	7
B1	Dominant	None	Place	Collect	during	5	2	3	1	116.25	75	8
B1	Dominant	None	Place	Collect	during	5	2	3	2	88.75	75	8
B1	Dominant	None	Place	Collect	during	5	2	3	3	164.215	75	8
B1	Dominant	None	Place	Collect	during	5	2	3	4	205.505	75	8
B1	Dominant	None	Place	Collect	during	5	2	3	5	153.972	75	8
B1	Dominant	None	Place	Collect	during	5	2	3	6	142.275	75	8
B1	Dominant	None	Place	Collect	during	5	2	3	7	142.26	75	8
B1	Dominant	None	Place	Collect	during	5	2	3	8	397.973	75	8
B1	Dominant	None	Place	Collect	during	5	2	4	1	127.25	75	9
B1	Dominant	None	Place	Collect	during	5	2	4	2	131.575	75	9
B1	Dominant	None	Place	Collect	during	5	2	4	3	161.843	75	9
B1	Dominant	None	Place	Collect	during	5	2	4	4	157.75	75	9
B1	Dominant	None	Place	Collect	during	5	2	4	5	133.25	75	9
B1	Dominant	None	Place	Collect	during	5	2	4	6	128.75	75	9
B1	Dominant	None	Place	Collect	during	5	2	4	7	14.475	75	9
B1	Dominant	None	Place	Collect	during	5	2	4	8	24.75	75	9
B1	Dominant	None	Place	Collect	during	5	2	5	1	129.025	75	10
B1	Dominant	None	Place	Collect	during	5	2	5	2	1.3	75	10
B1	Dominant	None	Place	Collect	during	5	2	5	3	3.75	75	10
B1	Dominant	None	Place	Collect	during	5	2	5	4	10.2	75	10
B1	Dominant	None	Place	Collect	during	5	2	5	5	167.262	75	10
B1	Dominant	None	Place	Collect	during	5	2	5	6	114.225	75	10
B1	Dominant	None	Place	Collect	during	5	2	5	7	138.79	75	10
B1	Dominant	None	Place	Collect	during	5	2	5	8	55.75	75	10
B1	Dominant	None	Place	Collect	during	5	3	1	1	168.748	75	11
B1	Dominant	None	Place	Collect	during	5	3	1	2	119.75	75	11
B1	Dominant	None	Place	Collect	during	5	3	1	3	126.25	75	11
B1	Dominant	None	Place	Collect	during	5	3	1	4	182.238	75	11
B1	Dominant	None	Place	Collect	during	5	3	1	5	18.2	75	11
B1	Dominant	None	Place	Collect	during	5	3	1	6	15.975	75	11
B1	Dominant	None	Place	Collect	during	5	3	1	7	172.51	75	11
B1	Dominant	None	Place	Collect	during	5	3	1	8	29.5	75	11
B1	Dominant	None	Place	Collect	during	5	3	2	1	38.475	75	12
B1	Dominant	None	Place	Collect	during	5	3	2	2	95.25	75	12
B1	Dominant	None	Place	Collect	during	5	3	2	3	20.8	75	12
B1	Dominant	None	Place	Collect	during	5	3	2	4	178.232	75	12
B1	Dominant	None	Place	Collect	during	5	3	2	5	314.267	75	12
B1	Dominant	None	Place	Collect	during	5	3	2	6	131.225	75	12
B1	Dominant	None	Place	Collect	during	5	3	2	7	384.973	75	12
B1	Dominant	None	Place	Collect	during	5	3	2	8	13.75	75	12
B1	Dominant	None	Place	Collect	during	5	3	3	1	2.975	75	13
B1	Dominant	None	Place	Collect	during	5	3	3	2	425.998	75	13
B1	Dominant	None	Place	Collect	during	5	3	3	3	15.475	75	13
B1	Dominant	None	Place	Collect	during	5	3	3	4	163.167	75	13
B1	Dominant	None	Place	Collect	during	5	3	3	5	131.65	75	13
B1	Dominant	None	Place	Collect	during	5	3	3	6	150.493	75	13
B1	Dominant	None	Place	Collect	during	5	3	3	7	128.225	75	13
B1	Dominant	None	Place	Collect	during	5	3	3	8	3.975	75	13
B1	Dominant	None	Place	Collect	during	5	3	4	1	17	75	14
B1	Dominant	None	Place	Collect	during	5	3	4	2	17.425	75	14
B1	Dominant	None	Place	Collect	during	5	3	4	3	23.5	75	14
B1	Dominant	None	Place	Collect	during	5	3	4	4	11.025	75	14
B1	Dominant	None	Place	Collect	during	5	3	4	5	22.75	75	14
B1	Dominant	None	Place	Collect	during	5	3	4	6	25.95	75	14
B1	Dominant	None	Place	Collect	during	5	3	4	7	140.007	75	14
B1	Dominant	None	Place	Collect	during	5	3	4	8	19.2	75	14
B1	Dominant	None	Place	Collect	during	5	3	5	1	140.245	75	15
B1	Dominant	None	Place	Collect	during	5	3	5	2	16	75	15
B1	Dominant	None	Place	Collect	during	5	3	5	3	6	75	15
B1	Dominant	None	Place	Collect	during	5	3	5	4	1.975	75	15
B1	Dominant	None	Place	Collect	during	5	3	5	5	11.175	75	15
B1	Dominant	None	Place	Collect	during	5	3	5	6	152.727	75	15
B1	Dominant	None	Place	Collect	during	5	3	5	7	130.025	75	15
B1	Dominant	None	Place	Collect	during	5	3	5	8	0.45	75	15
B1	Dominant	None	Place	Collect	during	5	4	1	1	130.725	75	16
B1	Dominant	None	Place	Collect	during	5	4	1	2	123.475	75	16
B1	Dominant	None	Place	Collect	during	5	4	1	3	96.025	75	16
B1	Dominant	None	Place	Collect	during	5	4	1	4	56.75	75	16
B1	Dominant	None	Place	Collect	during	5	4	1	5	177.477	75	16
B1	Dominant	None	Place	Collect	during	5	4	1	6	114.755	75	16
B1	Dominant	None	Place	Collect	during	5	4	1	7	109.1	75	16
B1	Dominant	None	Place	Collect	during	5	4	1	8	119.5	75	16
B1	Dominant	None	Place	Collect	during	5	4	2	1	129.275	75	17
B1	Dominant	None	Place	Collect	during	5	4	2	2	129.75	75	17
B1	Dominant	None	Place	Collect	during	5	4	2	3	190.523	75	17
B1	Dominant	None	Place	Collect	during	5	4	2	4	363.998	75	17
B1	Dominant	None	Place	Collect	during	5	4	2	5	127.505	75	17
B1	Dominant	None	Place	Collect	during	5	4	2	6	188.75	75	17
B1	Dominant	None	Place	Collect	during	5	4	2	7	187.007	75	17
B1	Dominant	None	Place	Collect	during	5	4	2	8	13.65	75	17
B1	Dominant	None	Place	Collect	during	5	4	3	1	127.25	75	18
B1	Dominant	None	Place	Collect	during	5	4	3	2	9.75	75	18
B1	Dominant	None	Place	Collect	during	5	4	3	3	8.525	75	18
B1	Dominant	None	Place	Collect	during	5	4	3	4	163.752	75	18
B1	Dominant	None	Place	Collect	during	5	4	3	5	13.75	75	18
B1	Dominant	None	Place	Collect	during	5	4	3	6	22.25	75	18
B1	Dominant	None	Place	Collect	during	5	4	3	7	118.775	75	18
B1	Dominant	None	Place	Collect	during	5	4	3	8	5.65	75	18
B1	Dominant	None	Place	Collect	during	5	4	4	1	144.542	75	19
B1	Dominant	None	Place	Collect	during	5	4	4	2	168.282	75	19
B1	Dominant	None	Place	Collect	during	5	4	4	3	150.26	75	19
B1	Dominant	None	Place	Collect	during	5	4	4	4	128.75	75	19
B1	Dominant	None	Place	Collect	during	5	4	4	5	156.245	75	19
B1	Dominant	None	Place	Collect	during	5	4	4	6	162.037	75	19
B1	Dominant	None	Place	Collect	during	5	4	4	7	155.583	75	19
B1	Dominant	None	Place	Collect	during	5	4	4	8	90	75	19
B1	Dominant	None	Place	Collect	during	5	4	5	1	99.25	75	20
B1	Dominant	None	Place	Collect	during	5	4	5	2	98.25	75	20
B1	Dominant	None	Place	Collect	during	5	4	5	3	16.75	75	20
B1	Dominant	None	Place	Collect	during	5	4	5	4	392.948	75	20
B1	Dominant	None	Place	Collect	during	5	4	5	5	126.25	75	20
B1	Dominant	None	Place	Collect	during	5	4	5	6	113	75	20
B1	Dominant	None	Place	Collect	during	5	4	5	7	62.025	75	20
B1	Dominant	None	Place	Collect	during	5	4	5	8	18.475	75	20
B1	Dominant	None	Place	Collect	during	6	1	1	1	132.05	75	1
B1	Dominant	None	Place	Collect	during	6	1	1	2	163.88	75	1
B1	Dominant	None	Place	Collect	during	6	1	1	3	16.775	75	1
B1	Dominant	None	Place	Collect	during	6	1	1	4	152.252	75	1
B1	Dominant	None	Place	Collect	during	6	1	1	5	153.495	75	1
B1	Dominant	None	Place	Collect	during	6	1	1	6	122.025	75	1
B1	Dominant	None	Place	Collect	during	6	1	1	7	109.75	75	1
B1	Dominant	None	Place	Collect	during	6	1	1	8	126.725	75	1
B1	Dominant	None	Place	Collect	during	6	1	2	1	106.475	75	2
B1	Dominant	None	Place	Collect	during	6	1	2	2	212.5	75	2
B1	Dominant	None	Place	Collect	during	6	1	2	3	2.75	75	2
B1	Dominant	None	Place	Collect	during	6	1	2	4	45.25	75	2
B1	Dominant	None	Place	Collect	during	6	1	2	5	156.53	75	2
B1	Dominant	None	Place	Collect	during	6	1	2	6	387.998	75	2
B1	Dominant	None	Place	Collect	during	6	1	2	7	128.5	75	2
B1	Dominant	None	Place	Collect	during	6	1	2	8	144.035	75	2
B1	Dominant	None	Place	Collect	during	6	1	3	1	146.25	75	3
B1	Dominant	None	Place	Collect	during	6	1	3	2	42.7425	75	3
B1	Dominant	None	Place	Collect	during	6	1	3	3	143.775	75	3
B1	Dominant	None	Place	Collect	during	6	1	3	4	168.523	75	3
B1	Dominant	None	Place	Collect	during	6	1	3	5	140	75	3
B1	Dominant	None	Place	Collect	during	6	1	3	6	133.975	75	3
B1	Dominant	None	Place	Collect	during	6	1	3	7	131.252	75	3
B1	Dominant	None	Place	Collect	during	6	1	3	8	131.5	75	3
B1	Dominant	None	Place	Collect	during	6	1	4	1	136.525	75	4
B1	Dominant	None	Place	Collect	during	6	1	4	2	162.25	75	4
B1	Dominant	None	Place	Collect	during	6	1	4	3	182.002	75	4
B1	Dominant	None	Place	Collect	during	6	1	4	4	167.752	75	4
B1	Dominant	None	Place	Collect	during	6	1	4	5	157.755	75	4
B1	Dominant	None	Place	Collect	during	6	1	4	6	168.255	75	4
B1	Dominant	None	Place	Collect	during	6	1	4	7	137.75	75	4
B1	Dominant	None	Place	Collect	during	6	1	4	8	132	75	4
B1	Dominant	None	Place	Collect	during	6	1	5	1	141.012	75	5
B1	Dominant	None	Place	Collect	during	6	1	5	2	188.76	75	5
B1	Dominant	None	Place	Collect	during	6	1	5	3	183.32	75	5
B1	Dominant	None	Place	Collect	during	6	1	5	4	147.525	75	5
B1	Dominant	None	Place	Collect	during	6	1	5	5	44.225	75	5
B1	Dominant	None	Place	Collect	during	6	1	5	6	17.25	75	5
B1	Dominant	None	Place	Collect	during	6	1	5	7	129.975	75	5
B1	Dominant	None	Place	Collect	during	6	1	5	8	139.713	75	5
B1	Dominant	None	Place	Collect	during	6	2	1	1	158.45	75	6
B1	Dominant	None	Place	Collect	during	6	2	1	2	193.76	75	6
B1	Dominant	None	Place	Collect	during	6	2	1	3	144.725	75	6
B1	Dominant	None	Place	Collect	during	6	2	1	4	161.06	75	6
B1	Dominant	None	Place	Collect	during	6	2	1	5	75.05	75	6
B1	Dominant	None	Place	Collect	during	6	2	1	6	146	75	6
B1	Dominant	None	Place	Collect	during	6	2	1	7	134	75	6
B1	Dominant	None	Place	Collect	during	6	2	1	8	94.75	75	6
B1	Dominant	None	Place	Collect	during	6	2	2	1	111.275	75	7
B1	Dominant	None	Place	Collect	during	6	2	2	2	189.257	75	7
B1	Dominant	None	Place	Collect	during	6	2	2	3	173.232	75	7
B1	Dominant	None	Place	Collect	during	6	2	2	4	154.705	75	7
B1	Dominant	None	Place	Collect	during	6	2	2	5	166.458	75	7
B1	Dominant	None	Place	Collect	during	6	2	2	6	163.502	75	7
B1	Dominant	None	Place	Collect	during	6	2	2	7	70	75	7
B1	Dominant	None	Place	Collect	during	6	2	2	8	74.375	75	7
B1	Dominant	None	Place	Collect	during	6	2	3	1	185.775	75	8
B1	Dominant	None	Place	Collect	during	6	2	3	2	192.743	75	8
B1	Dominant	None	Place	Collect	during	6	2	3	3	172.488	75	8
B1	Dominant	None	Place	Collect	during	6	2	3	4	146.498	75	8
B1	Dominant	None	Place	Collect	during	6	2	3	5	144.292	75	8
B1	Dominant	None	Place	Collect	during	6	2	3	6	112.975	75	8
B1	Dominant	None	Place	Collect	during	6	2	3	7	121.25	75	8
B1	Dominant	None	Place	Collect	during	6	2	3	8	107.475	75	8
B1	Dominant	None	Place	Collect	during	6	2	4	1	185.738	75	9
B1	Dominant	None	Place	Collect	during	6	2	4	2	165.265	75	9
B1	Dominant	None	Place	Collect	during	6	2	4	3	154.982	75	9
B1	Dominant	None	Place	Collect	during	6	2	4	4	144.502	75	9
B1	Dominant	None	Place	Collect	during	6	2	4	5	144.29	75	9
B1	Dominant	None	Place	Collect	during	6	2	4	6	127.25	75	9
B1	Dominant	None	Place	Collect	during	6	2	4	7	94.25	75	9
B1	Dominant	None	Place	Collect	during	6	2	4	8	2.475	75	9
B1	Dominant	None	Place	Collect	during	6	2	5	1	134.468	75	10
B1	Dominant	None	Place	Collect	during	6	2	5	2	197.515	75	10
B1	Dominant	None	Place	Collect	during	6	2	5	3	170.007	75	10
B1	Dominant	None	Place	Collect	during	6	2	5	4	160.248	75	10
B1	Dominant	None	Place	Collect	during	6	2	5	5	146.72	75	10
B1	Dominant	None	Place	Collect	during	6	2	5	6	128.775	75	10
B1	Dominant	None	Place	Collect	during	6	2	5	7	124.275	75	10
B1	Dominant	None	Place	Collect	during	6	2	5	8	133.025	75	10
B1	Dominant	None	Place	Collect	during	6	3	1	1	185.03	75	11
B1	Dominant	None	Place	Collect	during	6	3	1	2	178.183	75	11
B1	Dominant	None	Place	Collect	during	6	3	1	3	161.692	75	11
B1	Dominant	None	Place	Collect	during	6	3	1	4	154.25	75	11
B1	Dominant	None	Place	Collect	during	6	3	1	5	146.76	75	11
B1	Dominant	None	Place	Collect	during	6	3	1	6	130.725	75	11
B1	Dominant	None	Place	Collect	during	6	3	1	7	128.225	75	11
B1	Dominant	None	Place	Collect	during	6	3	1	8	115.25	75	11
B1	Dominant	None	Place	Collect	during	6	3	2	1	155.528	75	12
B1	Dominant	None	Place	Collect	during	6	3	2	2	213.778	75	12
B1	Dominant	None	Place	Collect	during	6	3	2	3	160.722	75	12
B1	Dominant	None	Place	Collect	during	6	3	2	4	154.782	75	12
B1	Dominant	None	Place	Collect	during	6	3	2	5	122.25	75	12
B1	Dominant	None	Place	Collect	during	6	3	2	6	127.525	75	12
B1	Dominant	None	Place	Collect	during	6	3	2	7	118.5	75	12
B1	Dominant	None	Place	Collect	during	6	3	2	8	114.75	75	12
B1	Dominant	None	Place	Collect	during	6	3	3	1	122.275	75	13
B1	Dominant	None	Place	Collect	during	6	3	3	2	179.015	75	13
B1	Dominant	None	Place	Collect	during	6	3	3	3	158.73	75	13
B1	Dominant	None	Place	Collect	during	6	3	3	4	136.525	75	13
B1	Dominant	None	Place	Collect	during	6	3	3	5	160.012	75	13
B1	Dominant	None	Place	Collect	during	6	3	3	6	140.7	75	13
B1	Dominant	None	Place	Collect	during	6	3	3	7	122.75	75	13
B1	Dominant	None	Place	Collect	during	6	3	3	8	93.475	75	13
B1	Dominant	None	Place	Collect	during	6	3	4	1	172.507	75	14
B1	Dominant	None	Place	Collect	during	6	3	4	2	180.745	75	14
B1	Dominant	None	Place	Collect	during	6	3	4	3	186	75	14
B1	Dominant	None	Place	Collect	during	6	3	4	4	153.993	75	14
B1	Dominant	None	Place	Collect	during	6	3	4	5	119.75	75	14
B1	Dominant	None	Place	Collect	during	6	3	4	6	136.75	75	14
B1	Dominant	None	Place	Collect	during	6	3	4	7	116.75	75	14
B1	Dominant	None	Place	Collect	during	6	3	4	8	98.75	75	14
B1	Dominant	None	Place	Collect	during	6	3	5	1	144.76	75	15
B1	Dominant	None	Place	Collect	during	6	3	5	2	194.752	75	15
B1	Dominant	None	Place	Collect	during	6	3	5	3	171.148	75	15
B1	Dominant	None	Place	Collect	during	6	3	5	4	157.958	75	15
B1	Dominant	None	Place	Collect	during	6	3	5	5	163.795	75	15
B1	Dominant	None	Place	Collect	during	6	3	5	6	141	75	15
B1	Dominant	None	Place	Collect	during	6	3	5	7	3.5	75	15
B1	Dominant	None	Place	Collect	during	6	3	5	8	97.75	75	15
B1	Dominant	None	Place	Collect	during	6	4	1	1	167.47	75	16
B1	Dominant	None	Place	Collect	during	6	4	1	2	189.507	75	16
B1	Dominant	None	Place	Collect	during	6	4	1	3	185.86	75	16
B1	Dominant	None	Place	Collect	during	6	4	1	4	146.495	75	16
B1	Dominant	None	Place	Collect	during	6	4	1	5	140.505	75	16
B1	Dominant	None	Place	Collect	during	6	4	1	6	124.975	75	16
B1	Dominant	None	Place	Collect	during	6	4	1	7	127.725	75	16
B1	Dominant	None	Place	Collect	during	6	4	1	8	117.05	75	16
B1	Dominant	None	Place	Collect	during	6	4	2	1	178.81	75	17
B1	Dominant	None	Place	Collect	during	6	4	2	2	191.507	75	17
B1	Dominant	None	Place	Collect	during	6	4	2	3	182.688	75	17
B1	Dominant	None	Place	Collect	during	6	4	2	4	165.51	75	17
B1	Dominant	None	Place	Collect	during	6	4	2	5	135.025	75	17
B1	Dominant	None	Place	Collect	during	6	4	2	6	129	75	17
B1	Dominant	None	Place	Collect	during	6	4	2	7	129.5	75	17
B1	Dominant	None	Place	Collect	during	6	4	2	8	112.95	75	17
B1	Dominant	None	Place	Collect	during	6	4	3	1	126.76	75	18
B1	Dominant	None	Place	Collect	during	6	4	3	2	175.262	75	18
B1	Dominant	None	Place	Collect	during	6	4	3	3	138.73	75	18
B1	Dominant	None	Place	Collect	during	6	4	3	4	156.442	75	18
B1	Dominant	None	Place	Collect	during	6	4	3	5	129.775	75	18
B1	Dominant	None	Place	Collect	during	6	4	3	6	126.275	75	18
B1	Dominant	None	Place	Collect	during	6	4	3	7	128.725	75	18
B1	Dominant	None	Place	Collect	during	6	4	3	8	128.25	75	18
B1	Dominant	None	Place	Collect	during	6	4	4	1	134.25	75	19
B1	Dominant	None	Place	Collect	during	6	4	4	2	183.72	75	19
B1	Dominant	None	Place	Collect	during	6	4	4	3	159.007	75	19
B1	Dominant	None	Place	Collect	during	6	4	4	4	162.015	75	19
B1	Dominant	None	Place	Collect	during	6	4	4	5	139.025	75	19
B1	Dominant	None	Place	Collect	during	6	4	4	6	133.775	75	19
B1	Dominant	None	Place	Collect	during	6	4	4	7	98.525	75	19
B1	Dominant	None	Place	Collect	during	6	4	4	8	111.975	75	19
B1	Dominant	None	Place	Collect	during	6	4	5	1	171.855	75	20
B1	Dominant	None	Place	Collect	during	6	4	5	2	13.75	75	20
B1	Dominant	None	Place	Collect	during	6	4	5	3	174.495	75	20
B1	Dominant	None	Place	Collect	during	6	4	5	4	154.515	75	20
B1	Dominant	None	Place	Collect	during	6	4	5	5	138.245	75	20
B1	Dominant	None	Place	Collect	during	6	4	5	6	114.7	75	20
B1	Dominant	None	Place	Collect	during	6	4	5	7	135.732	75	20
B1	Dominant	None	Place	Collect	during	6	4	5	8	104	75	20
B1	Dominant	None	Place	Collect	during	1	1	1	1	68.75	50	1
B1	Dominant	None	Place	Collect	during	1	1	1	2	120.425	50	1
B1	Dominant	None	Place	Collect	during	1	1	1	3	9.25	50	1
B1	Dominant	None	Place	Collect	during	1	1	1	4	393.998	50	1
B1	Dominant	None	Place	Collect	during	1	1	1	5	109.25	50	1
B1	Dominant	None	Place	Collect	during	1	1	1	6	29.65	50	1
B1	Dominant	None	Place	Collect	during	1	1	1	7	120.25	50	1
B1	Dominant	None	Place	Collect	during	1	1	1	8	38.25	50	1
B1	Dominant	None	Place	Collect	during	1	1	2	1	2	50	2
B1	Dominant	None	Place	Collect	during	1	1	2	2	165.765	50	2
B1	Dominant	None	Place	Collect	during	1	1	2	3	198.48	50	2
B1	Dominant	None	Place	Collect	during	1	1	2	4	171.21	50	2
B1	Dominant	None	Place	Collect	during	1	1	2	5	3.3	50	2
B1	Dominant	None	Place	Collect	during	1	1	2	6	101.5	50	2
B1	Dominant	None	Place	Collect	during	1	1	2	7	0.5	50	2
B1	Dominant	None	Place	Collect	during	1	1	2	8	1.25	50	2
B1	Dominant	None	Place	Collect	during	1	1	3	1	4.5	50	3
B1	Dominant	None	Place	Collect	during	1	1	3	2	10.775	50	3
B1	Dominant	None	Place	Collect	during	1	1	3	3	7.5	50	3
B1	Dominant	None	Place	Collect	during	1	1	3	4	393.998	50	3
B1	Dominant	None	Place	Collect	during	1	1	3	5	20.975	50	3
B1	Dominant	None	Place	Collect	during	1	1	3	6	71.225	50	3
B1	Dominant	None	Place	Collect	during	1	1	3	7	48.275	50	3
B1	Dominant	None	Place	Collect	during	1	1	3	8	378.998	50	3
B1	Dominant	None	Place	Collect	during	1	1	4	1	142.7	50	4
B1	Dominant	None	Place	Collect	during	1	1	4	2	31.25	50	4
B1	Dominant	None	Place	Collect	during	1	1	4	3	244.287	50	4
B1	Dominant	None	Place	Collect	during	1	1	4	4	29	50	4
B1	Dominant	None	Place	Collect	during	1	1	4	5	396.998	50	4
B1	Dominant	None	Place	Collect	during	1	1	4	6	32.775	50	4
B1	Dominant	None	Place	Collect	during	1	1	4	7	28.45	50	4
B1	Dominant	None	Place	Collect	during	1	1	4	8	20.5	50	4
B1	Dominant	None	Place	Collect	during	1	1	5	1	10	50	5
B1	Dominant	None	Place	Collect	during	1	1	5	2	2.975	50	5
B1	Dominant	None	Place	Collect	during	1	1	5	3	12.8	50	5
B1	Dominant	None	Place	Collect	during	1	1	5	4	22.725	50	5
B1	Dominant	None	Place	Collect	during	1	1	5	5	10	50	5
B1	Dominant	None	Place	Collect	during	1	1	5	6	20.425	50	5
B1	Dominant	None	Place	Collect	during	1	1	5	7	132.7	50	5
B1	Dominant	None	Place	Collect	during	1	1	5	8	369.998	50	5
B1	Dominant	None	Place	Collect	during	1	2	1	1	76.3	50	6
B1	Dominant	None	Place	Collect	during	1	2	1	2	33.5	50	6
B1	Dominant	None	Place	Collect	during	1	2	1	3	18.95	50	6
B1	Dominant	None	Place	Collect	during	1	2	1	4	17.2	50	6
B1	Dominant	None	Place	Collect	during	1	2	1	5	37.725	50	6
B1	Dominant	None	Place	Collect	during	1	2	1	6	19.025	50	6
B1	Dominant	None	Place	Collect	during	1	2	1	7	4.25	50	6
B1	Dominant	None	Place	Collect	during	1	2	1	8	14.75	50	6
B1	Dominant	None	Place	Collect	during	1	2	2	1	387.998	50	7
B1	Dominant	None	Place	Collect	during	1	2	2	2	117.225	50	7
B1	Dominant	None	Place	Collect	during	1	2	2	3	18.2	50	7
B1	Dominant	None	Place	Collect	during	1	2	2	4	28.75	50	7
B1	Dominant	None	Place	Collect	during	1	2	2	5	9.475	50	7
B1	Dominant	None	Place	Collect	during	1	2	2	6	54.25	50	7
B1	Dominant	None	Place	Collect	during	1	2	2	7	1	50	7
B1	Dominant	None	Place	Collect	during	1	2	2	8	45.75	50	7
B1	Dominant	None	Place	Collect	during	1	2	3	1	212.028	50	8
B1	Dominant	None	Place	Collect	during	1	2	3	2	8.75	50	8
B1	Dominant	None	Place	Collect	during	1	2	3	3	13.225	50	8
B1	Dominant	None	Place	Collect	during	1	2	3	4	44.225	50	8
B1	Dominant	None	Place	Collect	during	1	2	3	5	17.775	50	8
B1	Dominant	None	Place	Collect	during	1	2	3	6	7.1	50	8
B1	Dominant	None	Place	Collect	during	1	2	3	7	19.25	50	8
B1	Dominant	None	Place	Collect	during	1	2	3	8	398.973	50	8
B1	Dominant	None	Place	Collect	during	1	2	4	1	145.225	50	9
B1	Dominant	None	Place	Collect	during	1	2	4	2	6.975	50	9
B1	Dominant	None	Place	Collect	during	1	2	4	3	6	50	9
B1	Dominant	None	Place	Collect	during	1	2	4	4	0.275	50	9
B1	Dominant	None	Place	Collect	during	1	2	4	5	117.8	50	9
B1	Dominant	None	Place	Collect	during	1	2	4	6	46.55	50	9
B1	Dominant	None	Place	Collect	during	1	2	4	7	69.025	50	9
B1	Dominant	None	Place	Collect	during	1	2	4	8	44.25	50	9
B1	Dominant	None	Place	Collect	during	1	2	5	1	213.248	50	10
B1	Dominant	None	Place	Collect	during	1	2	5	2	31.75	50	10
B1	Dominant	None	Place	Collect	during	1	2	5	3	7.75	50	10
B1	Dominant	None	Place	Collect	during	1	2	5	4	63.5	50	10
B1	Dominant	None	Place	Collect	during	1	2	5	5	0.25	50	10
B1	Dominant	None	Place	Collect	during	1	2	5	6	142.007	50	10
B1	Dominant	None	Place	Collect	during	1	2	5	7	13.25	50	10
[truncated: 26,801 more rows]
