# Supplementary material for: Acute Loss of Tactile Input Leads to General Compensatory Changes in Eye–Hand Coordination during Object Manipulation
Source: eNeuro. 2025 Sep 25;12(9):ENEURO.0487-23.2025. doi: 10.1523/ENEURO.0487-23.2025 (PMC12494028; doi:10.1523/ENEURO.0487-23.2025)
Supplement: Extended Data — The file Code_and_Data.zip includes all code and data used to perform the analyses presented in this manuscript. The .R scripts contain the packages used and the filenames corresponding to the data and the structure of each model. Download Extended Data, ZIP file. [file eneuro-12-ENEURO.0487-23.2025-s014.zip › GazeIndex_LMM_table_ProgressDuring_PlaceDeliver_exp1.xlsx]

## Sheet: Sheet1
Condition	Block	Hand	Drug	Phase	Action	Subject	Round	mmDifference	Progress	Series	Trials	Series_in_block
ControlPre	B1	Dominant	None	Place	Deliver	1	1	65.975	100	1	1	1
ControlPre	B1	Dominant	None	Place	Deliver	1	1	265.473	100	1	2	1
ControlPre	B1	Dominant	None	Place	Deliver	1	1	246.99	100	1	3	1
ControlPre	B1	Dominant	None	Place	Deliver	1	1	242.495	100	1	4	1
ControlPre	B1	Dominant	None	Place	Deliver	1	1	212.75	100	1	5	1
ControlPre	B1	Dominant	None	Place	Deliver	1	1	153.505	100	1	6	1
ControlPre	B1	Dominant	None	Place	Deliver	1	1	231	100	1	7	1
ControlPre	B1	Dominant	None	Place	Deliver	1	1	134.248	100	1	8	1
ControlPre	B1	Dominant	None	Place	Deliver	1	1	219.933	100	2	1	2
ControlPre	B1	Dominant	None	Place	Deliver	1	1	197.75	100	2	2	2
ControlPre	B1	Dominant	None	Place	Deliver	1	1	272.998	100	2	3	2
ControlPre	B1	Dominant	None	Place	Deliver	1	1	281.998	100	2	4	2
ControlPre	B1	Dominant	None	Place	Deliver	1	1	275.493	100	2	5	2
ControlPre	B1	Dominant	None	Place	Deliver	1	1	49.505	100	2	6	2
ControlPre	B1	Dominant	None	Place	Deliver	1	1	50.19	100	2	7	2
ControlPre	B1	Dominant	None	Place	Deliver	1	1	65.01	100	2	8	2
ControlPre	B1	Dominant	None	Place	Deliver	1	1	214.765	100	3	1	3
ControlPre	B1	Dominant	None	Place	Deliver	1	1	36.025	100	3	2	3
ControlPre	B1	Dominant	None	Place	Deliver	1	1	161	100	3	3	3
ControlPre	B1	Dominant	None	Place	Deliver	1	1	36.51	100	3	4	3
ControlPre	B1	Dominant	None	Place	Deliver	1	1	170.782	100	3	5	3
ControlPre	B1	Dominant	None	Place	Deliver	1	1	45.375	100	3	6	3
ControlPre	B1	Dominant	None	Place	Deliver	1	1	32.75	100	3	7	3
ControlPre	B1	Dominant	None	Place	Deliver	1	1	55.7575	100	3	8	3
ControlPre	B1	Dominant	None	Place	Deliver	1	1	217	100	4	1	4
ControlPre	B1	Dominant	None	Place	Deliver	1	1	248.94	100	4	2	4
ControlPre	B1	Dominant	None	Place	Deliver	1	1	153.75	100	4	3	4
ControlPre	B1	Dominant	None	Place	Deliver	1	1	76.755	100	4	4	4
ControlPre	B1	Dominant	None	Place	Deliver	1	1	175.25	100	4	5	4
ControlPre	B1	Dominant	None	Place	Deliver	1	1	14.5	100	4	6	4
ControlPre	B1	Dominant	None	Place	Deliver	1	1	132.498	100	4	7	4
ControlPre	B1	Dominant	None	Place	Deliver	1	1	2.7825	100	4	8	4
ControlPre	B1	Dominant	None	Place	Deliver	1	1	249.758	100	5	1	5
ControlPre	B1	Dominant	None	Place	Deliver	1	1	22.2125	100	5	2	5
ControlPre	B1	Dominant	None	Place	Deliver	1	1	58.26	100	5	3	5
ControlPre	B1	Dominant	None	Place	Deliver	1	1	105.785	100	5	4	5
ControlPre	B1	Dominant	None	Place	Deliver	1	1	254.55	100	5	5	5
ControlPre	B1	Dominant	None	Place	Deliver	1	1	16.72	100	5	6	5
ControlPre	B1	Dominant	None	Place	Deliver	1	1	5.6525	100	5	7	5
ControlPre	B1	Dominant	None	Place	Deliver	1	1	32.985	100	5	8	5
ControlPre	B1	Dominant	None	Place	Deliver	1	2	239.007	100	1	1	6
ControlPre	B1	Dominant	None	Place	Deliver	1	2	226.023	100	1	2	6
ControlPre	B1	Dominant	None	Place	Deliver	1	2	62	100	1	3	6
ControlPre	B1	Dominant	None	Place	Deliver	1	2	142.765	100	1	4	6
ControlPre	B1	Dominant	None	Place	Deliver	1	2	262.5	100	1	5	6
ControlPre	B1	Dominant	None	Place	Deliver	1	2	263.015	100	1	6	6
ControlPre	B1	Dominant	None	Place	Deliver	1	2	52.0275	100	1	7	6
ControlPre	B1	Dominant	None	Place	Deliver	1	2	61.9725	100	1	8	6
ControlPre	B1	Dominant	None	Place	Deliver	1	2	128.525	100	2	1	7
ControlPre	B1	Dominant	None	Place	Deliver	1	2	264.952	100	2	2	7
ControlPre	B1	Dominant	None	Place	Deliver	1	2	185.25	100	2	3	7
ControlPre	B1	Dominant	None	Place	Deliver	1	2	185.25	100	2	4	7
ControlPre	B1	Dominant	None	Place	Deliver	1	2	247.227	100	2	5	7
ControlPre	B1	Dominant	None	Place	Deliver	1	2	216.208	100	2	6	7
ControlPre	B1	Dominant	None	Place	Deliver	1	2	66.75	100	2	7	7
ControlPre	B1	Dominant	None	Place	Deliver	1	2	92.7975	100	2	8	7
ControlPre	B1	Dominant	None	Place	Deliver	1	2	174.225	100	3	1	8
ControlPre	B1	Dominant	None	Place	Deliver	1	2	227.537	100	3	2	8
ControlPre	B1	Dominant	None	Place	Deliver	1	2	68.48	100	3	3	8
ControlPre	B1	Dominant	None	Place	Deliver	1	2	162.007	100	3	4	8
ControlPre	B1	Dominant	None	Place	Deliver	1	2	50.7225	100	3	5	8
ControlPre	B1	Dominant	None	Place	Deliver	1	2	4.0975	100	3	6	8
ControlPre	B1	Dominant	None	Place	Deliver	1	2	30.5025	100	3	7	8
ControlPre	B1	Dominant	None	Place	Deliver	1	2	51.235	100	3	8	8
ControlPre	B1	Dominant	None	Place	Deliver	1	2	181.5	100	4	1	9
ControlPre	B1	Dominant	None	Place	Deliver	1	2	249.502	100	4	2	9
ControlPre	B1	Dominant	None	Place	Deliver	1	2	204.257	100	4	3	9
ControlPre	B1	Dominant	None	Place	Deliver	1	2	79.5375	100	4	4	9
ControlPre	B1	Dominant	None	Place	Deliver	1	2	250.935	100	4	5	9
ControlPre	B1	Dominant	None	Place	Deliver	1	2	162.975	100	4	6	9
ControlPre	B1	Dominant	None	Place	Deliver	1	2	0.97	100	4	7	9
ControlPre	B1	Dominant	None	Place	Deliver	1	2	26.725	100	4	8	9
ControlPre	B1	Dominant	None	Place	Deliver	1	2	242.25	100	5	1	10
ControlPre	B1	Dominant	None	Place	Deliver	1	2	202.4	100	5	2	10
ControlPre	B1	Dominant	None	Place	Deliver	1	2	191.305	100	5	3	10
ControlPre	B1	Dominant	None	Place	Deliver	1	2	15.0175	100	5	4	10
ControlPre	B1	Dominant	None	Place	Deliver	1	2	247.512	100	5	5	10
ControlPre	B1	Dominant	None	Place	Deliver	1	2	20.2575	100	5	6	10
ControlPre	B1	Dominant	None	Place	Deliver	1	2	53.745	100	5	7	10
ControlPre	B1	Dominant	None	Place	Deliver	1	2	6.2525	100	5	8	10
ControlPre	B1	Dominant	None	Place	Deliver	1	3	325.075	100	1	1	11
ControlPre	B1	Dominant	None	Place	Deliver	1	3	240.265	100	1	2	11
ControlPre	B1	Dominant	None	Place	Deliver	1	3	118.925	100	1	3	11
ControlPre	B1	Dominant	None	Place	Deliver	1	3	56	100	1	4	11
ControlPre	B1	Dominant	None	Place	Deliver	1	3	247.48	100	1	5	11
ControlPre	B1	Dominant	None	Place	Deliver	1	3	178.235	100	1	6	11
ControlPre	B1	Dominant	None	Place	Deliver	1	3	5.75	100	1	7	11
ControlPre	B1	Dominant	None	Place	Deliver	1	3	9.23	100	1	8	11
ControlPre	B1	Dominant	None	Place	Deliver	1	3	221.47	100	2	1	12
ControlPre	B1	Dominant	None	Place	Deliver	1	3	169.808	100	2	2	12
ControlPre	B1	Dominant	None	Place	Deliver	1	3	243.74	100	2	3	12
ControlPre	B1	Dominant	None	Place	Deliver	1	3	183	100	2	4	12
ControlPre	B1	Dominant	None	Place	Deliver	1	3	225.01	100	2	5	12
ControlPre	B1	Dominant	None	Place	Deliver	1	3	9.2575	100	2	6	12
ControlPre	B1	Dominant	None	Place	Deliver	1	3	8.4	100	2	7	12
ControlPre	B1	Dominant	None	Place	Deliver	1	3	4.015	100	2	8	12
ControlPre	B1	Dominant	None	Place	Deliver	1	3	222.982	100	3	1	13
ControlPre	B1	Dominant	None	Place	Deliver	1	3	12.66	100	3	2	13
ControlPre	B1	Dominant	None	Place	Deliver	1	3	56.5	100	3	3	13
ControlPre	B1	Dominant	None	Place	Deliver	1	3	198.95	100	3	4	13
ControlPre	B1	Dominant	None	Place	Deliver	1	3	155.5	100	3	5	13
ControlPre	B1	Dominant	None	Place	Deliver	1	3	41	100	3	6	13
ControlPre	B1	Dominant	None	Place	Deliver	1	3	2.58	100	3	7	13
ControlPre	B1	Dominant	None	Place	Deliver	1	3	21.0275	100	3	8	13
ControlPre	B1	Dominant	None	Place	Deliver	1	3	191.325	100	4	1	14
ControlPre	B1	Dominant	None	Place	Deliver	1	3	197.2	100	4	2	14
ControlPre	B1	Dominant	None	Place	Deliver	1	3	221.275	100	4	3	14
ControlPre	B1	Dominant	None	Place	Deliver	1	3	193.75	100	4	4	14
ControlPre	B1	Dominant	None	Place	Deliver	1	3	220.782	100	4	5	14
ControlPre	B1	Dominant	None	Place	Deliver	1	3	10.49	100	4	6	14
ControlPre	B1	Dominant	None	Place	Deliver	1	3	19.725	100	4	7	14
ControlPre	B1	Dominant	None	Place	Deliver	1	3	21.745	100	4	8	14
ControlPre	B1	Dominant	None	Place	Deliver	1	3	144	100	5	1	15
ControlPre	B1	Dominant	None	Place	Deliver	1	3	234.775	100	5	2	15
ControlPre	B1	Dominant	None	Place	Deliver	1	3	13.5	100	5	3	15
ControlPre	B1	Dominant	None	Place	Deliver	1	3	75.775	100	5	4	15
ControlPre	B1	Dominant	None	Place	Deliver	1	3	176.775	100	5	5	15
ControlPre	B1	Dominant	None	Place	Deliver	1	3	278.762	100	5	6	15
ControlPre	B1	Dominant	None	Place	Deliver	1	3	10.7425	100	5	7	15
ControlPre	B1	Dominant	None	Place	Deliver	1	3	15.045	100	5	8	15
ControlPre	B1	Dominant	None	Place	Deliver	1	4	260.998	100	1	1	16
ControlPre	B1	Dominant	None	Place	Deliver	1	4	193.28	100	1	2	16
ControlPre	B1	Dominant	None	Place	Deliver	1	4	250.722	100	1	3	16
ControlPre	B1	Dominant	None	Place	Deliver	1	4	114.707	100	1	4	16
ControlPre	B1	Dominant	None	Place	Deliver	1	4	178.525	100	1	5	16
ControlPre	B1	Dominant	None	Place	Deliver	1	4	8.51	100	1	6	16
ControlPre	B1	Dominant	None	Place	Deliver	1	4	0.5025	100	1	7	16
ControlPre	B1	Dominant	None	Place	Deliver	1	4	14.0075	100	1	8	16
ControlPre	B1	Dominant	None	Place	Deliver	1	4	211.01	100	2	1	17
ControlPre	B1	Dominant	None	Place	Deliver	1	4	258.025	100	2	2	17
ControlPre	B1	Dominant	None	Place	Deliver	1	4	227.222	100	2	3	17
ControlPre	B1	Dominant	None	Place	Deliver	1	4	231.145	100	2	4	17
ControlPre	B1	Dominant	None	Place	Deliver	1	4	244.757	100	2	5	17
ControlPre	B1	Dominant	None	Place	Deliver	1	4	251.282	100	2	6	17
ControlPre	B1	Dominant	None	Place	Deliver	1	4	190.998	100	2	7	17
ControlPre	B1	Dominant	None	Place	Deliver	1	4	4.0375	100	2	8	17
ControlPre	B1	Dominant	None	Place	Deliver	1	4	154.5	100	3	1	18
ControlPre	B1	Dominant	None	Place	Deliver	1	4	73.2375	100	3	2	18
ControlPre	B1	Dominant	None	Place	Deliver	1	4	87.9825	100	3	3	18
ControlPre	B1	Dominant	None	Place	Deliver	1	4	222.565	100	3	4	18
ControlPre	B1	Dominant	None	Place	Deliver	1	4	243.005	100	3	5	18
ControlPre	B1	Dominant	None	Place	Deliver	1	4	240.5	100	3	6	18
ControlPre	B1	Dominant	None	Place	Deliver	1	4	158.268	100	3	7	18
ControlPre	B1	Dominant	None	Place	Deliver	1	4	37.875	100	3	8	18
ControlPre	B1	Dominant	None	Place	Deliver	1	4	120.935	100	4	1	19
ControlPre	B1	Dominant	None	Place	Deliver	1	4	251.998	100	4	2	19
ControlPre	B1	Dominant	None	Place	Deliver	1	4	100.535	100	4	3	19
ControlPre	B1	Dominant	None	Place	Deliver	1	4	193.515	100	4	4	19
ControlPre	B1	Dominant	None	Place	Deliver	1	4	256.275	100	4	5	19
ControlPre	B1	Dominant	None	Place	Deliver	1	4	171.5	100	4	6	19
ControlPre	B1	Dominant	None	Place	Deliver	1	4	269.425	100	4	7	19
ControlPre	B1	Dominant	None	Place	Deliver	1	4	1.7625	100	4	8	19
ControlPre	B1	Dominant	None	Place	Deliver	1	4	187.532	100	5	1	20
ControlPre	B1	Dominant	None	Place	Deliver	1	4	198.175	100	5	2	20
ControlPre	B1	Dominant	None	Place	Deliver	1	4	235.975	100	5	3	20
ControlPre	B1	Dominant	None	Place	Deliver	1	4	179.625	100	5	4	20
ControlPre	B1	Dominant	None	Place	Deliver	1	4	164.025	100	5	5	20
ControlPre	B1	Dominant	None	Place	Deliver	1	4	104.765	100	5	6	20
ControlPre	B1	Dominant	None	Place	Deliver	1	4	55.2375	100	5	7	20
ControlPre	B1	Dominant	None	Place	Deliver	1	4	16.9225	100	5	8	20
ControlPre	B1	Dominant	None	Place	Deliver	2	1	92.9725	100	1	1	1
ControlPre	B1	Dominant	None	Place	Deliver	2	1	8.51	100	1	2	1
ControlPre	B1	Dominant	None	Place	Deliver	2	1	42.7425	100	1	3	1
ControlPre	B1	Dominant	None	Place	Deliver	2	1	52.295	100	1	4	1
ControlPre	B1	Dominant	None	Place	Deliver	2	1	200.447	100	1	5	1
ControlPre	B1	Dominant	None	Place	Deliver	2	1	222.51	100	1	6	1
ControlPre	B1	Dominant	None	Place	Deliver	2	1	186.762	100	1	7	1
ControlPre	B1	Dominant	None	Place	Deliver	2	1	64.27	100	1	8	1
ControlPre	B1	Dominant	None	Place	Deliver	2	1	271.277	100	2	1	2
ControlPre	B1	Dominant	None	Place	Deliver	2	1	227.748	100	2	2	2
ControlPre	B1	Dominant	None	Place	Deliver	2	1	3.055	100	2	3	2
ControlPre	B1	Dominant	None	Place	Deliver	2	1	27.015	100	2	4	2
ControlPre	B1	Dominant	None	Place	Deliver	2	1	6.2525	100	2	5	2
ControlPre	B1	Dominant	None	Place	Deliver	2	1	14.4875	100	2	6	2
ControlPre	B1	Dominant	None	Place	Deliver	2	1	48.015	100	2	7	2
ControlPre	B1	Dominant	None	Place	Deliver	2	1	46.0075	100	2	8	2
ControlPre	B1	Dominant	None	Place	Deliver	2	1	0.9775	100	3	1	3
ControlPre	B1	Dominant	None	Place	Deliver	2	1	39.465	100	3	2	3
ControlPre	B1	Dominant	None	Place	Deliver	2	1	203.755	100	3	3	3
ControlPre	B1	Dominant	None	Place	Deliver	2	1	191.493	100	3	4	3
ControlPre	B1	Dominant	None	Place	Deliver	2	1	3.23	100	3	5	3
ControlPre	B1	Dominant	None	Place	Deliver	2	1	16.4975	100	3	6	3
ControlPre	B1	Dominant	None	Place	Deliver	2	1	60.505	100	3	7	3
ControlPre	B1	Dominant	None	Place	Deliver	2	1	25.25	100	3	8	3
ControlPre	B1	Dominant	None	Place	Deliver	2	1	8.7325	100	4	1	4
ControlPre	B1	Dominant	None	Place	Deliver	2	1	5.0175	100	4	2	4
ControlPre	B1	Dominant	None	Place	Deliver	2	1	12.25	100	4	3	4
ControlPre	B1	Dominant	None	Place	Deliver	2	1	14	100	4	4	4
ControlPre	B1	Dominant	None	Place	Deliver	2	1	9.49	100	4	5	4
ControlPre	B1	Dominant	None	Place	Deliver	2	1	29.205	100	4	6	4
ControlPre	B1	Dominant	None	Place	Deliver	2	1	31.8075	100	4	7	4
ControlPre	B1	Dominant	None	Place	Deliver	2	1	11	100	4	8	4
ControlPre	B1	Dominant	None	Place	Deliver	2	1	14.5125	100	5	1	5
ControlPre	B1	Dominant	None	Place	Deliver	2	1	37.705	100	5	2	5
ControlPre	B1	Dominant	None	Place	Deliver	2	1	30.5375	100	5	3	5
ControlPre	B1	Dominant	None	Place	Deliver	2	1	2.5	100	5	4	5
ControlPre	B1	Dominant	None	Place	Deliver	2	1	4.4125	100	5	5	5
ControlPre	B1	Dominant	None	Place	Deliver	2	1	15.7375	100	5	6	5
ControlPre	B1	Dominant	None	Place	Deliver	2	1	37.765	100	5	7	5
ControlPre	B1	Dominant	None	Place	Deliver	2	1	0.3	100	5	8	5
ControlPre	B1	Dominant	None	Place	Deliver	2	2	11.0125	100	1	1	6
ControlPre	B1	Dominant	None	Place	Deliver	2	2	5.75	100	1	2	6
ControlPre	B1	Dominant	None	Place	Deliver	2	2	16.045	100	1	3	6
ControlPre	B1	Dominant	None	Place	Deliver	2	2	2.975	100	1	4	6
ControlPre	B1	Dominant	None	Place	Deliver	2	2	9.2575	100	1	5	6
ControlPre	B1	Dominant	None	Place	Deliver	2	2	7.25	100	1	6	6
ControlPre	B1	Dominant	None	Place	Deliver	2	2	54.2375	100	1	7	6
ControlPre	B1	Dominant	None	Place	Deliver	2	2	68.76	100	1	8	6
ControlPre	B1	Dominant	None	Place	Deliver	2	2	19.5175	100	2	1	7
ControlPre	B1	Dominant	None	Place	Deliver	2	2	6.25	100	2	2	7
ControlPre	B1	Dominant	None	Place	Deliver	2	2	39.265	100	2	3	7
ControlPre	B1	Dominant	None	Place	Deliver	2	2	17	100	2	4	7
ControlPre	B1	Dominant	None	Place	Deliver	2	2	6.06	100	2	5	7
ControlPre	B1	Dominant	None	Place	Deliver	2	2	0.02	100	2	6	7
ControlPre	B1	Dominant	None	Place	Deliver	2	2	44.7475	100	2	7	7
ControlPre	B1	Dominant	None	Place	Deliver	2	2	31.0075	100	2	8	7
ControlPre	B1	Dominant	None	Place	Deliver	2	2	6.0075	100	3	1	8
ControlPre	B1	Dominant	None	Place	Deliver	2	2	38.015	100	3	2	8
ControlPre	B1	Dominant	None	Place	Deliver	2	2	4.74	100	3	3	8
ControlPre	B1	Dominant	None	Place	Deliver	2	2	20	100	3	4	8
ControlPre	B1	Dominant	None	Place	Deliver	2	2	13.9725	100	3	5	8
ControlPre	B1	Dominant	None	Place	Deliver	2	2	18.5125	100	3	6	8
ControlPre	B1	Dominant	None	Place	Deliver	2	2	45.4775	100	3	7	8
ControlPre	B1	Dominant	None	Place	Deliver	2	2	54.5	100	3	8	8
ControlPre	B1	Dominant	None	Place	Deliver	2	2	2.4525	100	4	1	9
ControlPre	B1	Dominant	None	Place	Deliver	2	2	35.745	100	4	2	9
ControlPre	B1	Dominant	None	Place	Deliver	2	2	35.7475	100	4	3	9
ControlPre	B1	Dominant	None	Place	Deliver	2	2	22.92	100	4	4	9
ControlPre	B1	Dominant	None	Place	Deliver	2	2	13.785	100	4	5	9
ControlPre	B1	Dominant	None	Place	Deliver	2	2	5.04	100	4	6	9
ControlPre	B1	Dominant	None	Place	Deliver	2	2	30.1825	100	4	7	9
ControlPre	B1	Dominant	None	Place	Deliver	2	2	75.2025	100	4	8	9
ControlPre	B1	Dominant	None	Place	Deliver	2	2	18.0025	100	5	1	10
ControlPre	B1	Dominant	None	Place	Deliver	2	2	13.52	100	5	2	10
ControlPre	B1	Dominant	None	Place	Deliver	2	2	15.975	100	5	3	10
ControlPre	B1	Dominant	None	Place	Deliver	2	2	0.75	100	5	4	10
ControlPre	B1	Dominant	None	Place	Deliver	2	2	11.7525	100	5	5	10
ControlPre	B1	Dominant	None	Place	Deliver	2	2	11.0175	100	5	6	10
ControlPre	B1	Dominant	None	Place	Deliver	2	2	33.19	100	5	7	10
ControlPre	B1	Dominant	None	Place	Deliver	2	2	6.225	100	5	8	10
ControlPre	B1	Dominant	None	Place	Deliver	2	3	12.4925	100	1	1	11
ControlPre	B1	Dominant	None	Place	Deliver	2	3	8.245	100	1	2	11
ControlPre	B1	Dominant	None	Place	Deliver	2	3	8	100	1	3	11
ControlPre	B1	Dominant	None	Place	Deliver	2	3	10.5	100	1	4	11
ControlPre	B1	Dominant	None	Place	Deliver	2	3	9.0025	100	1	5	11
ControlPre	B1	Dominant	None	Place	Deliver	2	3	17.7425	100	1	6	11
ControlPre	B1	Dominant	None	Place	Deliver	2	3	43.125	100	1	7	11
ControlPre	B1	Dominant	None	Place	Deliver	2	3	69.75	100	1	8	11
ControlPre	B1	Dominant	None	Place	Deliver	2	3	9.2725	100	2	1	12
ControlPre	B1	Dominant	None	Place	Deliver	2	3	32.4725	100	2	2	12
ControlPre	B1	Dominant	None	Place	Deliver	2	3	46.5	100	2	3	12
ControlPre	B1	Dominant	None	Place	Deliver	2	3	7.375	100	2	4	12
ControlPre	B1	Dominant	None	Place	Deliver	2	3	12.255	100	2	5	12
ControlPre	B1	Dominant	None	Place	Deliver	2	3	9.7475	100	2	6	12
ControlPre	B1	Dominant	None	Place	Deliver	2	3	13.25	100	2	7	12
ControlPre	B1	Dominant	None	Place	Deliver	2	3	13.725	100	2	8	12
ControlPre	B1	Dominant	None	Place	Deliver	2	3	4.99	100	3	1	13
ControlPre	B1	Dominant	None	Place	Deliver	2	3	22.0125	100	3	2	13
ControlPre	B1	Dominant	None	Place	Deliver	2	3	15.25	100	3	3	13
ControlPre	B1	Dominant	None	Place	Deliver	2	3	29.75	100	3	4	13
ControlPre	B1	Dominant	None	Place	Deliver	2	3	13.775	100	3	5	13
ControlPre	B1	Dominant	None	Place	Deliver	2	3	3.7125	100	3	6	13
ControlPre	B1	Dominant	None	Place	Deliver	2	3	7.5	100	3	7	13
ControlPre	B1	Dominant	None	Place	Deliver	2	3	43.725	100	3	8	13
ControlPre	B1	Dominant	None	Place	Deliver	2	3	1.485	100	4	1	14
ControlPre	B1	Dominant	None	Place	Deliver	2	3	27.7575	100	4	2	14
ControlPre	B1	Dominant	None	Place	Deliver	2	3	32	100	4	3	14
ControlPre	B1	Dominant	None	Place	Deliver	2	3	26.5	100	4	4	14
ControlPre	B1	Dominant	None	Place	Deliver	2	3	2.245	100	4	5	14
ControlPre	B1	Dominant	None	Place	Deliver	2	3	25.47	100	4	6	14
ControlPre	B1	Dominant	None	Place	Deliver	2	3	43.45	100	4	7	14
ControlPre	B1	Dominant	None	Place	Deliver	2	3	2.25	100	4	8	14
ControlPre	B1	Dominant	None	Place	Deliver	2	3	9.7375	100	5	1	15
ControlPre	B1	Dominant	None	Place	Deliver	2	3	34.9625	100	5	2	15
ControlPre	B1	Dominant	None	Place	Deliver	2	3	17.9825	100	5	3	15
ControlPre	B1	Dominant	None	Place	Deliver	2	3	18.95	100	5	4	15
ControlPre	B1	Dominant	None	Place	Deliver	2	3	6.74	100	5	5	15
ControlPre	B1	Dominant	None	Place	Deliver	2	3	29.0075	100	5	6	15
ControlPre	B1	Dominant	None	Place	Deliver	2	3	32.5	100	5	7	15
ControlPre	B1	Dominant	None	Place	Deliver	2	3	13	100	5	8	15
ControlPre	B1	Dominant	None	Place	Deliver	2	4	7.0075	100	1	1	16
ControlPre	B1	Dominant	None	Place	Deliver	2	4	9.52	100	1	2	16
ControlPre	B1	Dominant	None	Place	Deliver	2	4	27.2725	100	1	3	16
ControlPre	B1	Dominant	None	Place	Deliver	2	4	13.25	100	1	4	16
ControlPre	B1	Dominant	None	Place	Deliver	2	4	9.97	100	1	5	16
ControlPre	B1	Dominant	None	Place	Deliver	2	4	1.535	100	1	6	16
ControlPre	B1	Dominant	None	Place	Deliver	2	4	25.4975	100	1	7	16
ControlPre	B1	Dominant	None	Place	Deliver	2	4	25.225	100	1	8	16
ControlPre	B1	Dominant	None	Place	Deliver	2	4	3.235	100	2	1	17
ControlPre	B1	Dominant	None	Place	Deliver	2	4	20.5025	100	2	2	17
ControlPre	B1	Dominant	None	Place	Deliver	2	4	14.4475	100	2	3	17
ControlPre	B1	Dominant	None	Place	Deliver	2	4	28.965	100	2	4	17
ControlPre	B1	Dominant	None	Place	Deliver	2	4	0.99	100	2	5	17
ControlPre	B1	Dominant	None	Place	Deliver	2	4	27.5025	100	2	6	17
ControlPre	B1	Dominant	None	Place	Deliver	2	4	37.3225	100	2	7	17
ControlPre	B1	Dominant	None	Place	Deliver	2	4	43.5125	100	2	8	17
ControlPre	B1	Dominant	None	Place	Deliver	2	4	9.2325	100	3	1	18
ControlPre	B1	Dominant	None	Place	Deliver	2	4	12.7875	100	3	2	18
ControlPre	B1	Dominant	None	Place	Deliver	2	4	31.6475	100	3	3	18
ControlPre	B1	Dominant	None	Place	Deliver	2	4	10.75	100	3	4	18
ControlPre	B1	Dominant	None	Place	Deliver	2	4	2.225	100	3	5	18
ControlPre	B1	Dominant	None	Place	Deliver	2	4	28.765	100	3	6	18
ControlPre	B1	Dominant	None	Place	Deliver	2	4	41.755	100	3	7	18
ControlPre	B1	Dominant	None	Place	Deliver	2	4	52.2575	100	3	8	18
ControlPre	B1	Dominant	None	Place	Deliver	2	4	3.7325	100	4	1	19
ControlPre	B1	Dominant	None	Place	Deliver	2	4	30.605	100	4	2	19
ControlPre	B1	Dominant	None	Place	Deliver	2	4	24.5	100	4	3	19
ControlPre	B1	Dominant	None	Place	Deliver	2	4	25.775	100	4	4	19
ControlPre	B1	Dominant	None	Place	Deliver	2	4	232	100	4	5	19
ControlPre	B1	Dominant	None	Place	Deliver	2	4	8.5025	100	4	6	19
ControlPre	B1	Dominant	None	Place	Deliver	2	4	16.285	100	4	7	19
ControlPre	B1	Dominant	None	Place	Deliver	2	4	0.725	100	4	8	19
ControlPre	B1	Dominant	None	Place	Deliver	2	4	2.73	100	5	1	20
ControlPre	B1	Dominant	None	Place	Deliver	2	4	3.9025	100	5	2	20
ControlPre	B1	Dominant	None	Place	Deliver	2	4	20.2675	100	5	3	20
ControlPre	B1	Dominant	None	Place	Deliver	2	4	46.25	100	5	4	20
ControlPre	B1	Dominant	None	Place	Deliver	2	4	5.2425	100	5	5	20
ControlPre	B1	Dominant	None	Place	Deliver	2	4	1.405	100	5	6	20
ControlPre	B1	Dominant	None	Place	Deliver	2	4	29.7475	100	5	7	20
ControlPre	B1	Dominant	None	Place	Deliver	2	4	1	100	5	8	20
ControlPre	B1	Dominant	None	Place	Deliver	3	1	32.05	100	1	1	1
ControlPre	B1	Dominant	None	Place	Deliver	3	1	22.5	100	1	2	1
ControlPre	B1	Dominant	None	Place	Deliver	3	1	11.71	100	1	3	1
ControlPre	B1	Dominant	None	Place	Deliver	3	1	10.15	100	1	4	1
ControlPre	B1	Dominant	None	Place	Deliver	3	1	2.5375	100	1	5	1
ControlPre	B1	Dominant	None	Place	Deliver	3	1	9.0075	100	1	6	1
ControlPre	B1	Dominant	None	Place	Deliver	3	1	30.2575	100	1	7	1
ControlPre	B1	Dominant	None	Place	Deliver	3	1	32.75	100	1	8	1
ControlPre	B1	Dominant	None	Place	Deliver	3	1	181	100	2	1	2
ControlPre	B1	Dominant	None	Place	Deliver	3	1	18.35	100	2	2	2
ControlPre	B1	Dominant	None	Place	Deliver	3	1	9.5225	100	2	3	2
ControlPre	B1	Dominant	None	Place	Deliver	3	1	10.4625	100	2	4	2
ControlPre	B1	Dominant	None	Place	Deliver	3	1	4.735	100	2	5	2
ControlPre	B1	Dominant	None	Place	Deliver	3	1	8.23	100	2	6	2
ControlPre	B1	Dominant	None	Place	Deliver	3	1	13.0075	100	2	7	2
ControlPre	B1	Dominant	None	Place	Deliver	3	1	7.91	100	2	8	2
ControlPre	B1	Dominant	None	Place	Deliver	3	1	11.25	100	3	1	3
ControlPre	B1	Dominant	None	Place	Deliver	3	1	159.5	100	3	2	3
ControlPre	B1	Dominant	None	Place	Deliver	3	1	13.485	100	3	3	3
ControlPre	B1	Dominant	None	Place	Deliver	3	1	3.23	100	3	4	3
ControlPre	B1	Dominant	None	Place	Deliver	3	1	10.25	100	3	5	3
ControlPre	B1	Dominant	None	Place	Deliver	3	1	25.4525	100	3	6	3
ControlPre	B1	Dominant	None	Place	Deliver	3	1	21.785	100	3	7	3
ControlPre	B1	Dominant	None	Place	Deliver	3	1	2.2575	100	3	8	3
ControlPre	B1	Dominant	None	Place	Deliver	3	1	211.255	100	4	1	4
ControlPre	B1	Dominant	None	Place	Deliver	3	1	205.255	100	4	2	4
ControlPre	B1	Dominant	None	Place	Deliver	3	1	22.76	100	4	3	4
ControlPre	B1	Dominant	None	Place	Deliver	3	1	4.5	100	4	4	4
ControlPre	B1	Dominant	None	Place	Deliver	3	1	204.495	100	4	5	4
ControlPre	B1	Dominant	None	Place	Deliver	3	1	199.262	100	4	6	4
ControlPre	B1	Dominant	None	Place	Deliver	3	1	20.4725	100	4	7	4
ControlPre	B1	Dominant	None	Place	Deliver	3	1	16.75	100	4	8	4
ControlPre	B1	Dominant	None	Place	Deliver	3	1	171	100	5	1	5
ControlPre	B1	Dominant	None	Place	Deliver	3	1	198.21	100	5	2	5
ControlPre	B1	Dominant	None	Place	Deliver	3	1	186.998	100	5	3	5
ControlPre	B1	Dominant	None	Place	Deliver	3	1	179.222	100	5	4	5
ControlPre	B1	Dominant	None	Place	Deliver	3	1	4	100	5	5	5
ControlPre	B1	Dominant	None	Place	Deliver	3	1	19.005	100	5	6	5
ControlPre	B1	Dominant	None	Place	Deliver	3	1	33.235	100	5	7	5
ControlPre	B1	Dominant	None	Place	Deliver	3	1	5.75	100	5	8	5
ControlPre	B1	Dominant	None	Place	Deliver	3	2	174.025	100	1	1	6
ControlPre	B1	Dominant	None	Place	Deliver	3	2	192.51	100	1	2	6
ControlPre	B1	Dominant	None	Place	Deliver	3	2	16.5025	100	1	3	6
ControlPre	B1	Dominant	None	Place	Deliver	3	2	200.235	100	1	4	6
ControlPre	B1	Dominant	None	Place	Deliver	3	2	9.7575	100	1	5	6
ControlPre	B1	Dominant	None	Place	Deliver	3	2	25.47	100	1	6	6
ControlPre	B1	Dominant	None	Place	Deliver	3	2	23.775	100	1	7	6
ControlPre	B1	Dominant	None	Place	Deliver	3	2	21.47	100	1	8	6
ControlPre	B1	Dominant	None	Place	Deliver	3	2	175.24	100	2	1	7
ControlPre	B1	Dominant	None	Place	Deliver	3	2	181.245	100	2	2	7
ControlPre	B1	Dominant	None	Place	Deliver	3	2	13.2575	100	2	3	7
ControlPre	B1	Dominant	None	Place	Deliver	3	2	190.268	100	2	4	7
ControlPre	B1	Dominant	None	Place	Deliver	3	2	218.002	100	2	5	7
ControlPre	B1	Dominant	None	Place	Deliver	3	2	175.988	100	2	6	7
ControlPre	B1	Dominant	None	Place	Deliver	3	2	171.262	100	2	7	7
ControlPre	B1	Dominant	None	Place	Deliver	3	2	13.725	100	2	8	7
ControlPre	B1	Dominant	None	Place	Deliver	3	2	155	100	3	1	8
ControlPre	B1	Dominant	None	Place	Deliver	3	2	30.255	100	3	2	8
ControlPre	B1	Dominant	None	Place	Deliver	3	2	173.255	100	3	3	8
ControlPre	B1	Dominant	None	Place	Deliver	3	2	201.493	100	3	4	8
ControlPre	B1	Dominant	None	Place	Deliver	3	2	176.782	100	3	5	8
ControlPre	B1	Dominant	None	Place	Deliver	3	2	26.7875	100	3	6	8
ControlPre	B1	Dominant	None	Place	Deliver	3	2	8.125	100	3	7	8
ControlPre	B1	Dominant	None	Place	Deliver	3	2	0.5025	100	3	8	8
ControlPre	B1	Dominant	None	Place	Deliver	3	2	202.787	100	4	1	9
ControlPre	B1	Dominant	None	Place	Deliver	3	2	195.748	100	4	2	9
ControlPre	B1	Dominant	None	Place	Deliver	3	2	164.755	100	4	3	9
ControlPre	B1	Dominant	None	Place	Deliver	3	2	34.015	100	4	4	9
ControlPre	B1	Dominant	None	Place	Deliver	3	2	23.2425	100	4	5	9
ControlPre	B1	Dominant	None	Place	Deliver	3	2	20.5025	100	4	6	9
ControlPre	B1	Dominant	None	Place	Deliver	3	2	199.407	100	4	7	9
ControlPre	B1	Dominant	None	Place	Deliver	3	2	4.9925	100	4	8	9
ControlPre	B1	Dominant	None	Place	Deliver	3	2	180.9	100	5	1	10
ControlPre	B1	Dominant	None	Place	Deliver	3	2	168.738	100	5	2	10
ControlPre	B1	Dominant	None	Place	Deliver	3	2	178.26	100	5	3	10
ControlPre	B1	Dominant	None	Place	Deliver	3	2	193.255	100	5	4	10
ControlPre	B1	Dominant	None	Place	Deliver	3	2	4	100	5	5	10
ControlPre	B1	Dominant	None	Place	Deliver	3	2	14.97	100	5	6	10
ControlPre	B1	Dominant	None	Place	Deliver	3	2	17.7475	100	5	7	10
ControlPre	B1	Dominant	None	Place	Deliver	3	2	32.265	100	5	8	10
ControlPre	B1	Dominant	None	Place	Deliver	3	3	211.52	100	1	1	11
ControlPre	B1	Dominant	None	Place	Deliver	3	3	189.518	100	1	2	11
ControlPre	B1	Dominant	None	Place	Deliver	3	3	34.2475	100	1	3	11
ControlPre	B1	Dominant	None	Place	Deliver	3	3	17.95	100	1	4	11
ControlPre	B1	Dominant	None	Place	Deliver	3	3	33.2875	100	1	5	11
ControlPre	B1	Dominant	None	Place	Deliver	3	3	191.54	100	1	6	11
ControlPre	B1	Dominant	None	Place	Deliver	3	3	16.965	100	1	7	11
ControlPre	B1	Dominant	None	Place	Deliver	3	3	12.25	100	1	8	11
ControlPre	B1	Dominant	None	Place	Deliver	3	3	174.525	100	2	1	12
ControlPre	B1	Dominant	None	Place	Deliver	3	3	169.257	100	2	2	12
ControlPre	B1	Dominant	None	Place	Deliver	3	3	4.9975	100	2	3	12
ControlPre	B1	Dominant	None	Place	Deliver	3	3	252.735	100	2	4	12
ControlPre	B1	Dominant	None	Place	Deliver	3	3	9.74	100	2	5	12
ControlPre	B1	Dominant	None	Place	Deliver	3	3	15.025	100	2	6	12
ControlPre	B1	Dominant	None	Place	Deliver	3	3	20.7675	100	2	7	12
ControlPre	B1	Dominant	None	Place	Deliver	3	3	21	100	2	8	12
ControlPre	B1	Dominant	None	Place	Deliver	3	3	202.468	100	3	1	13
ControlPre	B1	Dominant	None	Place	Deliver	3	3	196.993	100	3	2	13
ControlPre	B1	Dominant	None	Place	Deliver	3	3	168.54	100	3	3	13
ControlPre	B1	Dominant	None	Place	Deliver	3	3	161.275	100	3	4	13
ControlPre	B1	Dominant	None	Place	Deliver	3	3	244.958	100	3	5	13
ControlPre	B1	Dominant	None	Place	Deliver	3	3	199.48	100	3	6	13
ControlPre	B1	Dominant	None	Place	Deliver	3	3	87.7475	100	3	7	13
ControlPre	B1	Dominant	None	Place	Deliver	3	3	17.275	100	3	8	13
ControlPre	B1	Dominant	None	Place	Deliver	3	3	208.995	100	4	1	14
ControlPre	B1	Dominant	None	Place	Deliver	3	3	200.757	100	4	2	14
ControlPre	B1	Dominant	None	Place	Deliver	3	3	24.5025	100	4	3	14
ControlPre	B1	Dominant	None	Place	Deliver	3	3	28.9975	100	4	4	14
ControlPre	B1	Dominant	None	Place	Deliver	3	3	41.715	100	4	5	14
ControlPre	B1	Dominant	None	Place	Deliver	3	3	200.255	100	4	6	14
ControlPre	B1	Dominant	None	Place	Deliver	3	3	166.18	100	4	7	14
ControlPre	B1	Dominant	None	Place	Deliver	3	3	20.245	100	4	8	14
ControlPre	B1	Dominant	None	Place	Deliver	3	3	219.495	100	5	1	15
ControlPre	B1	Dominant	None	Place	Deliver	3	3	64.755	100	5	2	15
ControlPre	B1	Dominant	None	Place	Deliver	3	3	52.3	100	5	3	15
ControlPre	B1	Dominant	None	Place	Deliver	3	3	29.5325	100	5	4	15
ControlPre	B1	Dominant	None	Place	Deliver	3	3	198.222	100	5	5	15
ControlPre	B1	Dominant	None	Place	Deliver	3	3	189.998	100	5	6	15
ControlPre	B1	Dominant	None	Place	Deliver	3	3	159.007	100	5	7	15
ControlPre	B1	Dominant	None	Place	Deliver	3	3	18.5	100	5	8	15
ControlPre	B1	Dominant	None	Place	Deliver	3	4	16.725	100	1	1	16
ControlPre	B1	Dominant	None	Place	Deliver	3	4	16.0075	100	1	2	16
ControlPre	B1	Dominant	None	Place	Deliver	3	4	7.0075	100	1	3	16
ControlPre	B1	Dominant	None	Place	Deliver	3	4	3.75	100	1	4	16
ControlPre	B1	Dominant	None	Place	Deliver	3	4	212.768	100	1	5	16
ControlPre	B1	Dominant	None	Place	Deliver	3	4	9.4975	100	1	6	16
ControlPre	B1	Dominant	None	Place	Deliver	3	4	28.4625	100	1	7	16
ControlPre	B1	Dominant	None	Place	Deliver	3	4	14.4	100	1	8	16
ControlPre	B1	Dominant	None	Place	Deliver	3	4	160.75	100	2	1	17
ControlPre	B1	Dominant	None	Place	Deliver	3	4	144.005	100	2	2	17
ControlPre	B1	Dominant	None	Place	Deliver	3	4	171.755	100	2	3	17
ControlPre	B1	Dominant	None	Place	Deliver	3	4	215.03	100	2	4	17
ControlPre	B1	Dominant	None	Place	Deliver	3	4	141.525	100	2	5	17
ControlPre	B1	Dominant	None	Place	Deliver	3	4	169.29	100	2	6	17
ControlPre	B1	Dominant	None	Place	Deliver	3	4	183.972	100	2	7	17
ControlPre	B1	Dominant	None	Place	Deliver	3	4	4.9925	100	2	8	17
ControlPre	B1	Dominant	None	Place	Deliver	3	4	29.49	100	3	1	18
ControlPre	B1	Dominant	None	Place	Deliver	3	4	75.23	100	3	2	18
ControlPre	B1	Dominant	None	Place	Deliver	3	4	9.255	100	3	3	18
ControlPre	B1	Dominant	None	Place	Deliver	3	4	6.265	100	3	4	18
ControlPre	B1	Dominant	None	Place	Deliver	3	4	94.6975	100	3	5	18
ControlPre	B1	Dominant	None	Place	Deliver	3	4	28.105	100	3	6	18
ControlPre	B1	Dominant	None	Place	Deliver	3	4	17.3225	100	3	7	18
ControlPre	B1	Dominant	None	Place	Deliver	3	4	3.525	100	3	8	18
ControlPre	B1	Dominant	None	Place	Deliver	3	4	28.4925	100	4	1	19
ControlPre	B1	Dominant	None	Place	Deliver	3	4	184.262	100	4	2	19
ControlPre	B1	Dominant	None	Place	Deliver	3	4	182.2	100	4	3	19
ControlPre	B1	Dominant	None	Place	Deliver	3	4	213	100	4	4	19
ControlPre	B1	Dominant	None	Place	Deliver	3	4	27.7325	100	4	5	19
ControlPre	B1	Dominant	None	Place	Deliver	3	4	210.465	100	4	6	19
ControlPre	B1	Dominant	None	Place	Deliver	3	4	79	100	4	7	19
ControlPre	B1	Dominant	None	Place	Deliver	3	4	0.755	100	4	8	19
ControlPre	B1	Dominant	None	Place	Deliver	3	4	158.25	100	5	1	20
ControlPre	B1	Dominant	None	Place	Deliver	3	4	139.725	100	5	2	20
ControlPre	B1	Dominant	None	Place	Deliver	3	4	15.0125	100	5	3	20
ControlPre	B1	Dominant	None	Place	Deliver	3	4	10.1375	100	5	4	20
ControlPre	B1	Dominant	None	Place	Deliver	3	4	196.528	100	5	5	20
ControlPre	B1	Dominant	None	Place	Deliver	3	4	205.037	100	5	6	20
ControlPre	B1	Dominant	None	Place	Deliver	3	4	198.007	100	5	7	20
ControlPre	B1	Dominant	None	Place	Deliver	3	4	67.5	100	5	8	20
ControlPre	B1	Dominant	None	Place	Deliver	4	1	12.225	100	1	1	1
ControlPre	B1	Dominant	None	Place	Deliver	4	1	9.725	100	1	2	1
ControlPre	B1	Dominant	None	Place	Deliver	4	1	13.985	100	1	3	1
ControlPre	B1	Dominant	None	Place	Deliver	4	1	4.525	100	1	4	1
ControlPre	B1	Dominant	None	Place	Deliver	4	1	4.125	100	1	5	1
ControlPre	B1	Dominant	None	Place	Deliver	4	1	21.755	100	1	6	1
ControlPre	B1	Dominant	None	Place	Deliver	4	1	22.7	100	1	7	1
ControlPre	B1	Dominant	None	Place	Deliver	4	1	104.507	100	1	8	1
ControlPre	B1	Dominant	None	Place	Deliver	4	1	19.525	100	2	1	2
ControlPre	B1	Dominant	None	Place	Deliver	4	1	15.275	100	2	2	2
ControlPre	B1	Dominant	None	Place	Deliver	4	1	17.0075	100	2	3	2
ControlPre	B1	Dominant	None	Place	Deliver	4	1	23.045	100	2	4	2
ControlPre	B1	Dominant	None	Place	Deliver	4	1	6	100	2	5	2
ControlPre	B1	Dominant	None	Place	Deliver	4	1	5.7525	100	2	6	2
ControlPre	B1	Dominant	None	Place	Deliver	4	1	13.25	100	2	7	2
ControlPre	B1	Dominant	None	Place	Deliver	4	1	14.23	100	2	8	2
ControlPre	B1	Dominant	None	Place	Deliver	4	1	9	100	3	1	3
ControlPre	B1	Dominant	None	Place	Deliver	4	1	5.775	100	3	2	3
ControlPre	B1	Dominant	None	Place	Deliver	4	1	28.78	100	3	3	3
ControlPre	B1	Dominant	None	Place	Deliver	4	1	246.96	100	3	4	3
ControlPre	B1	Dominant	None	Place	Deliver	4	1	6.875	100	3	5	3
ControlPre	B1	Dominant	None	Place	Deliver	4	1	5.82	100	3	6	3
ControlPre	B1	Dominant	None	Place	Deliver	4	1	207.98	100	3	7	3
ControlPre	B1	Dominant	None	Place	Deliver	4	1	13.51	100	3	8	3
ControlPre	B1	Dominant	None	Place	Deliver	4	1	28.025	100	4	1	4
ControlPre	B1	Dominant	None	Place	Deliver	4	1	38.2575	100	4	2	4
ControlPre	B1	Dominant	None	Place	Deliver	4	1	0.7725	100	4	3	4
ControlPre	B1	Dominant	None	Place	Deliver	4	1	14.25	100	4	4	4
ControlPre	B1	Dominant	None	Place	Deliver	4	1	5.71	100	4	5	4
ControlPre	B1	Dominant	None	Place	Deliver	4	1	6.7375	100	4	6	4
ControlPre	B1	Dominant	None	Place	Deliver	4	1	58.505	100	4	7	4
ControlPre	B1	Dominant	None	Place	Deliver	4	1	12.1025	100	4	8	4
ControlPre	B1	Dominant	None	Place	Deliver	4	1	2.725	100	5	1	5
ControlPre	B1	Dominant	None	Place	Deliver	4	1	5.725	100	5	2	5
ControlPre	B1	Dominant	None	Place	Deliver	4	1	11.2225	100	5	3	5
ControlPre	B1	Dominant	None	Place	Deliver	4	1	4.9775	100	5	4	5
ControlPre	B1	Dominant	None	Place	Deliver	4	1	3.2575	100	5	5	5
ControlPre	B1	Dominant	None	Place	Deliver	4	1	4.275	100	5	6	5
ControlPre	B1	Dominant	None	Place	Deliver	4	1	6.5775	100	5	7	5
ControlPre	B1	Dominant	None	Place	Deliver	4	1	8.08	100	5	8	5
ControlPre	B1	Dominant	None	Place	Deliver	4	2	4.7	100	1	1	6
ControlPre	B1	Dominant	None	Place	Deliver	4	2	12.525	100	1	2	6
ControlPre	B1	Dominant	None	Place	Deliver	4	2	115.255	100	1	3	6
ControlPre	B1	Dominant	None	Place	Deliver	4	2	6.245	100	1	4	6
ControlPre	B1	Dominant	None	Place	Deliver	4	2	3.2425	100	1	5	6
ControlPre	B1	Dominant	None	Place	Deliver	4	2	10.9925	100	1	6	6
ControlPre	B1	Dominant	None	Place	Deliver	4	2	6	100	1	7	6
ControlPre	B1	Dominant	None	Place	Deliver	4	2	7.985	100	1	8	6
ControlPre	B1	Dominant	None	Place	Deliver	4	2	29.95	100	2	1	7
ControlPre	B1	Dominant	None	Place	Deliver	4	2	6.775	100	2	2	7
ControlPre	B1	Dominant	None	Place	Deliver	4	2	9.775	100	2	3	7
ControlPre	B1	Dominant	None	Place	Deliver	4	2	11.2775	100	2	4	7
ControlPre	B1	Dominant	None	Place	Deliver	4	2	9.26	100	2	5	7
ControlPre	B1	Dominant	None	Place	Deliver	4	2	5.865	100	2	6	7
ControlPre	B1	Dominant	None	Place	Deliver	4	2	7.7475	100	2	7	7
ControlPre	B1	Dominant	None	Place	Deliver	4	2	8.47	100	2	8	7
ControlPre	B1	Dominant	None	Place	Deliver	4	2	1.275	100	3	1	8
ControlPre	B1	Dominant	None	Place	Deliver	4	2	17.5075	100	3	2	8
ControlPre	B1	Dominant	None	Place	Deliver	4	2	36.25	100	3	3	8
ControlPre	B1	Dominant	None	Place	Deliver	4	2	25.5075	100	3	4	8
ControlPre	B1	Dominant	None	Place	Deliver	4	2	12.9575	100	3	5	8
ControlPre	B1	Dominant	None	Place	Deliver	4	2	35.265	100	3	6	8
ControlPre	B1	Dominant	None	Place	Deliver	4	2	19.495	100	3	7	8
ControlPre	B1	Dominant	None	Place	Deliver	4	2	41.695	100	3	8	8
ControlPre	B1	Dominant	None	Place	Deliver	4	2	7.775	100	4	1	9
ControlPre	B1	Dominant	None	Place	Deliver	4	2	25.25	100	4	2	9
ControlPre	B1	Dominant	None	Place	Deliver	4	2	2.26	100	4	3	9
ControlPre	B1	Dominant	None	Place	Deliver	4	2	24	100	4	4	9
ControlPre	B1	Dominant	None	Place	Deliver	4	2	49.1125	100	4	5	9
ControlPre	B1	Dominant	None	Place	Deliver	4	2	5.7475	100	4	6	9
ControlPre	B1	Dominant	None	Place	Deliver	4	2	8.995	100	4	7	9
ControlPre	B1	Dominant	None	Place	Deliver	4	2	18.475	100	4	8	9
ControlPre	B1	Dominant	None	Place	Deliver	4	2	35.195	100	5	1	10
ControlPre	B1	Dominant	None	Place	Deliver	4	2	68.7525	100	5	2	10
ControlPre	B1	Dominant	None	Place	Deliver	4	2	22.2375	100	5	3	10
ControlPre	B1	Dominant	None	Place	Deliver	4	2	17.9925	100	5	4	10
ControlPre	B1	Dominant	None	Place	Deliver	4	2	57.7475	100	5	5	10
ControlPre	B1	Dominant	None	Place	Deliver	4	2	53.2325	100	5	6	10
ControlPre	B1	Dominant	None	Place	Deliver	4	2	22.2625	100	5	7	10
ControlPre	B1	Dominant	None	Place	Deliver	4	2	20.275	100	5	8	10
ControlPre	B1	Dominant	None	Place	Deliver	4	3	16.35	100	1	1	11
ControlPre	B1	Dominant	None	Place	Deliver	4	3	21.025	100	1	2	11
ControlPre	B1	Dominant	None	Place	Deliver	4	3	43.9975	100	1	3	11
ControlPre	B1	Dominant	None	Place	Deliver	4	3	6.7525	100	1	4	11
ControlPre	B1	Dominant	None	Place	Deliver	4	3	9.505	100	1	5	11
ControlPre	B1	Dominant	None	Place	Deliver	4	3	16.5	100	1	6	11
ControlPre	B1	Dominant	None	Place	Deliver	4	3	7.515	100	1	7	11
ControlPre	B1	Dominant	None	Place	Deliver	4	3	43.9825	100	1	8	11
ControlPre	B1	Dominant	None	Place	Deliver	4	3	14.7725	100	2	1	12
ControlPre	B1	Dominant	None	Place	Deliver	4	3	11.875	100	2	2	12
ControlPre	B1	Dominant	None	Place	Deliver	4	3	13.505	100	2	3	12
ControlPre	B1	Dominant	None	Place	Deliver	4	3	11.9975	100	2	4	12
ControlPre	B1	Dominant	None	Place	Deliver	4	3	11.74	100	2	5	12
ControlPre	B1	Dominant	None	Place	Deliver	4	3	0.49	100	2	6	12
ControlPre	B1	Dominant	None	Place	Deliver	4	3	5.94	100	2	7	12
ControlPre	B1	Dominant	None	Place	Deliver	4	3	24.5	100	2	8	12
ControlPre	B1	Dominant	None	Place	Deliver	4	3	12.8	100	3	1	13
ControlPre	B1	Dominant	None	Place	Deliver	4	3	3.275	100	3	2	13
ControlPre	B1	Dominant	None	Place	Deliver	4	3	12.51	100	3	3	13
ControlPre	B1	Dominant	None	Place	Deliver	4	3	6.4975	100	3	4	13
ControlPre	B1	Dominant	None	Place	Deliver	4	3	34.475	100	3	5	13
ControlPre	B1	Dominant	None	Place	Deliver	4	3	17.9975	100	3	6	13
ControlPre	B1	Dominant	None	Place	Deliver	4	3	53.4675	100	3	7	13
ControlPre	B1	Dominant	None	Place	Deliver	4	3	18.25	100	3	8	13
ControlPre	B1	Dominant	None	Place	Deliver	4	3	2.075	100	4	1	14
ControlPre	B1	Dominant	None	Place	Deliver	4	3	20.485	100	4	2	14
ControlPre	B1	Dominant	None	Place	Deliver	4	3	10.725	100	4	3	14
ControlPre	B1	Dominant	None	Place	Deliver	4	3	0.2775	100	4	4	14
ControlPre	B1	Dominant	None	Place	Deliver	4	3	8.5275	100	4	5	14
ControlPre	B1	Dominant	None	Place	Deliver	4	3	9.5075	100	4	6	14
ControlPre	B1	Dominant	None	Place	Deliver	4	3	14.5175	100	4	7	14
ControlPre	B1	Dominant	None	Place	Deliver	4	3	65.7825	100	4	8	14
ControlPre	B1	Dominant	None	Place	Deliver	4	3	33.5075	100	5	1	15
ControlPre	B1	Dominant	None	Place	Deliver	4	3	10.25	100	5	2	15
ControlPre	B1	Dominant	None	Place	Deliver	4	3	18.5175	100	5	3	15
ControlPre	B1	Dominant	None	Place	Deliver	4	3	3.2625	100	5	4	15
ControlPre	B1	Dominant	None	Place	Deliver	4	3	10.5025	100	5	5	15
ControlPre	B1	Dominant	None	Place	Deliver	4	3	26.0175	100	5	6	15
ControlPre	B1	Dominant	None	Place	Deliver	4	3	26.55	100	5	7	15
ControlPre	B1	Dominant	None	Place	Deliver	4	3	19.76	100	5	8	15
ControlPre	B1	Dominant	None	Place	Deliver	4	4	23.875	100	1	1	16
ControlPre	B1	Dominant	None	Place	Deliver	4	4	39.4	100	1	2	16
ControlPre	B1	Dominant	None	Place	Deliver	4	4	1.865	100	1	3	16
ControlPre	B1	Dominant	None	Place	Deliver	4	4	6.975	100	1	4	16
ControlPre	B1	Dominant	None	Place	Deliver	4	4	50.4875	100	1	5	16
ControlPre	B1	Dominant	None	Place	Deliver	4	4	8.2675	100	1	6	16
ControlPre	B1	Dominant	None	Place	Deliver	4	4	29.1875	100	1	7	16
ControlPre	B1	Dominant	None	Place	Deliver	4	4	22.2325	100	1	8	16
ControlPre	B1	Dominant	None	Place	Deliver	4	4	25.2575	100	2	1	17
ControlPre	B1	Dominant	None	Place	Deliver	4	4	17.525	100	2	2	17
ControlPre	B1	Dominant	None	Place	Deliver	4	4	3.0075	100	2	3	17
ControlPre	B1	Dominant	None	Place	Deliver	4	4	3.495	100	2	4	17
ControlPre	B1	Dominant	None	Place	Deliver	4	4	31.5075	100	2	5	17
ControlPre	B1	Dominant	None	Place	Deliver	4	4	10.75	100	2	6	17
ControlPre	B1	Dominant	None	Place	Deliver	4	4	52.5825	100	2	7	17
ControlPre	B1	Dominant	None	Place	Deliver	4	4	24.295	100	2	8	17
ControlPre	B1	Dominant	None	Place	Deliver	4	4	29.5	100	3	1	18
ControlPre	B1	Dominant	None	Place	Deliver	4	4	8.25	100	3	2	18
ControlPre	B1	Dominant	None	Place	Deliver	4	4	12.745	100	3	3	18
ControlPre	B1	Dominant	None	Place	Deliver	4	4	10.525	100	3	4	18
ControlPre	B1	Dominant	None	Place	Deliver	4	4	15.235	100	3	5	18
ControlPre	B1	Dominant	None	Place	Deliver	4	4	16.7975	100	3	6	18
ControlPre	B1	Dominant	None	Place	Deliver	4	4	13.2625	100	3	7	18
ControlPre	B1	Dominant	None	Place	Deliver	4	4	18.025	100	3	8	18
ControlPre	B1	Dominant	None	Place	Deliver	4	4	0.75	100	4	1	19
ControlPre	B1	Dominant	None	Place	Deliver	4	4	11.25	100	4	2	19
ControlPre	B1	Dominant	None	Place	Deliver	4	4	26.54	100	4	3	19
ControlPre	B1	Dominant	None	Place	Deliver	4	4	22.2575	100	4	4	19
ControlPre	B1	Dominant	None	Place	Deliver	4	4	43.4825	100	4	5	19
ControlPre	B1	Dominant	None	Place	Deliver	4	4	5.245	100	4	6	19
ControlPre	B1	Dominant	None	Place	Deliver	4	4	1.0075	100	4	7	19
ControlPre	B1	Dominant	None	Place	Deliver	4	4	2.0025	100	4	8	19
ControlPre	B1	Dominant	None	Place	Deliver	4	4	16.515	100	5	1	20
ControlPre	B1	Dominant	None	Place	Deliver	4	4	175.495	100	5	2	20
ControlPre	B1	Dominant	None	Place	Deliver	4	4	9.5	100	5	3	20
ControlPre	B1	Dominant	None	Place	Deliver	4	4	6.755	100	5	4	20
ControlPre	B1	Dominant	None	Place	Deliver	4	4	21.7275	100	5	5	20
ControlPre	B1	Dominant	None	Place	Deliver	4	4	8.545	100	5	6	20
ControlPre	B1	Dominant	None	Place	Deliver	4	4	3.7475	100	5	7	20
ControlPre	B1	Dominant	None	Place	Deliver	4	4	58.765	100	5	8	20
ControlPre	B1	Dominant	None	Place	Deliver	5	1	7.7475	100	1	1	1
ControlPre	B1	Dominant	None	Place	Deliver	5	1	35.795	100	1	2	1
ControlPre	B1	Dominant	None	Place	Deliver	5	1	70.905	100	1	3	1
ControlPre	B1	Dominant	None	Place	Deliver	5	1	27.95	100	1	4	1
ControlPre	B1	Dominant	None	Place	Deliver	5	1	16.275	100	1	5	1
ControlPre	B1	Dominant	None	Place	Deliver	5	1	10.74	100	1	6	1
ControlPre	B1	Dominant	None	Place	Deliver	5	1	25.25	100	1	7	1
ControlPre	B1	Dominant	None	Place	Deliver	5	1	37.495	100	1	8	1
ControlPre	B1	Dominant	None	Place	Deliver	5	1	5.4975	100	2	1	2
ControlPre	B1	Dominant	None	Place	Deliver	5	1	38.0475	100	2	2	2
ControlPre	B1	Dominant	None	Place	Deliver	5	1	47.455	100	2	3	2
ControlPre	B1	Dominant	None	Place	Deliver	5	1	14.975	100	2	4	2
ControlPre	B1	Dominant	None	Place	Deliver	5	1	63.865	100	2	5	2
ControlPre	B1	Dominant	None	Place	Deliver	5	1	54.7575	100	2	6	2
ControlPre	B1	Dominant	None	Place	Deliver	5	1	27.2325	100	2	7	2
ControlPre	B1	Dominant	None	Place	Deliver	5	1	102.507	100	2	8	2
ControlPre	B1	Dominant	None	Place	Deliver	5	1	72.045	100	3	1	3
ControlPre	B1	Dominant	None	Place	Deliver	5	1	264.24	100	3	2	3
ControlPre	B1	Dominant	None	Place	Deliver	5	1	40.2725	100	3	3	3
ControlPre	B1	Dominant	None	Place	Deliver	5	1	20.0075	100	3	4	3
ControlPre	B1	Dominant	None	Place	Deliver	5	1	17.495	100	3	5	3
ControlPre	B1	Dominant	None	Place	Deliver	5	1	92.265	100	3	6	3
ControlPre	B1	Dominant	None	Place	Deliver	5	1	12.25	100	3	7	3
ControlPre	B1	Dominant	None	Place	Deliver	5	1	37.0125	100	3	8	3
ControlPre	B1	Dominant	None	Place	Deliver	5	1	198.988	100	4	1	4
ControlPre	B1	Dominant	None	Place	Deliver	5	1	128.498	100	4	2	4
ControlPre	B1	Dominant	None	Place	Deliver	5	1	46.025	100	4	3	4
ControlPre	B1	Dominant	None	Place	Deliver	5	1	35.495	100	4	4	4
ControlPre	B1	Dominant	None	Place	Deliver	5	1	18	100	4	5	4
ControlPre	B1	Dominant	None	Place	Deliver	5	1	5.0075	100	4	6	4
ControlPre	B1	Dominant	None	Place	Deliver	5	1	0.3625	100	4	7	4
ControlPre	B1	Dominant	None	Place	Deliver	5	1	3.9	100	4	8	4
ControlPre	B1	Dominant	None	Place	Deliver	5	1	65.2875	100	5	1	5
ControlPre	B1	Dominant	None	Place	Deliver	5	1	13.27	100	5	2	5
ControlPre	B1	Dominant	None	Place	Deliver	5	1	4.75	100	5	3	5
ControlPre	B1	Dominant	None	Place	Deliver	5	1	29.9975	100	5	4	5
ControlPre	B1	Dominant	None	Place	Deliver	5	1	8.265	100	5	5	5
ControlPre	B1	Dominant	None	Place	Deliver	5	1	29.975	100	5	6	5
ControlPre	B1	Dominant	None	Place	Deliver	5	1	43.7575	100	5	7	5
ControlPre	B1	Dominant	None	Place	Deliver	5	1	90.985	100	5	8	5
ControlPre	B1	Dominant	None	Place	Deliver	5	2	30.7975	100	1	1	6
ControlPre	B1	Dominant	None	Place	Deliver	5	2	55.505	100	1	2	6
ControlPre	B1	Dominant	None	Place	Deliver	5	2	20.03	100	1	3	6
ControlPre	B1	Dominant	None	Place	Deliver	5	2	52.9875	100	1	4	6
ControlPre	B1	Dominant	None	Place	Deliver	5	2	0.7075	100	1	5	6
ControlPre	B1	Dominant	None	Place	Deliver	5	2	9.555	100	1	6	6
ControlPre	B1	Dominant	None	Place	Deliver	5	2	0.5025	100	1	7	6
ControlPre	B1	Dominant	None	Place	Deliver	5	2	24.215	100	1	8	6
ControlPre	B1	Dominant	None	Place	Deliver	5	2	63.23	100	2	1	7
ControlPre	B1	Dominant	None	Place	Deliver	5	2	22.495	100	2	2	7
ControlPre	B1	Dominant	None	Place	Deliver	5	2	67.0025	100	2	3	7
ControlPre	B1	Dominant	None	Place	Deliver	5	2	212.973	100	2	4	7
ControlPre	B1	Dominant	None	Place	Deliver	5	2	18.745	100	2	5	7
ControlPre	B1	Dominant	None	Place	Deliver	5	2	14.8125	100	2	6	7
ControlPre	B1	Dominant	None	Place	Deliver	5	2	56.505	100	2	7	7
ControlPre	B1	Dominant	None	Place	Deliver	5	2	33.99	100	2	8	7
ControlPre	B1	Dominant	None	Place	Deliver	5	2	7.7175	100	3	1	8
ControlPre	B1	Dominant	None	Place	Deliver	5	2	55.7425	100	3	2	8
ControlPre	B1	Dominant	None	Place	Deliver	5	2	35.725	100	3	3	8
ControlPre	B1	Dominant	None	Place	Deliver	5	2	46.9775	100	3	4	8
ControlPre	B1	Dominant	None	Place	Deliver	5	2	77.7425	100	3	5	8
ControlPre	B1	Dominant	None	Place	Deliver	5	2	18.7425	100	3	6	8
ControlPre	B1	Dominant	None	Place	Deliver	5	2	11.7275	100	3	7	8
ControlPre	B1	Dominant	None	Place	Deliver	5	2	3.295	100	3	8	8
ControlPre	B1	Dominant	None	Place	Deliver	5	2	9.775	100	4	1	9
ControlPre	B1	Dominant	None	Place	Deliver	5	2	8.775	100	4	2	9
ControlPre	B1	Dominant	None	Place	Deliver	5	2	207.001	100	4	3	9
ControlPre	B1	Dominant	None	Place	Deliver	5	2	14.205	100	4	4	9
ControlPre	B1	Dominant	None	Place	Deliver	5	2	7.2575	100	4	5	9
ControlPre	B1	Dominant	None	Place	Deliver	5	2	65.2775	100	4	6	9
ControlPre	B1	Dominant	None	Place	Deliver	5	2	21.2725	100	4	7	9
ControlPre	B1	Dominant	None	Place	Deliver	5	2	16.74	100	4	8	9
ControlPre	B1	Dominant	None	Place	Deliver	5	2	84.9975	100	5	1	10
ControlPre	B1	Dominant	None	Place	Deliver	5	2	3.74	100	5	2	10
ControlPre	B1	Dominant	None	Place	Deliver	5	2	54.235	100	5	3	10
ControlPre	B1	Dominant	None	Place	Deliver	5	2	54.505	100	5	4	10
ControlPre	B1	Dominant	None	Place	Deliver	5	2	81.2425	100	5	5	10
ControlPre	B1	Dominant	None	Place	Deliver	5	2	37.7825	100	5	6	10
ControlPre	B1	Dominant	None	Place	Deliver	5	2	11.76	100	5	7	10
ControlPre	B1	Dominant	None	Place	Deliver	5	2	1.7625	100	5	8	10
ControlPre	B1	Dominant	None	Place	Deliver	5	3	7.5475	100	1	1	11
ControlPre	B1	Dominant	None	Place	Deliver	5	3	58.01	100	1	2	11
ControlPre	B1	Dominant	None	Place	Deliver	5	3	36.4875	100	1	3	11
ControlPre	B1	Dominant	None	Place	Deliver	5	3	8.83	100	1	4	11
ControlPre	B1	Dominant	None	Place	Deliver	5	3	86.015	100	1	5	11
ControlPre	B1	Dominant	None	Place	Deliver	5	3	19.975	100	1	6	11
ControlPre	B1	Dominant	None	Place	Deliver	5	3	155.007	100	1	7	11
ControlPre	B1	Dominant	None	Place	Deliver	5	3	4.5175	100	1	8	11
ControlPre	B1	Dominant	None	Place	Deliver	5	3	8.2725	100	2	1	12
ControlPre	B1	Dominant	None	Place	Deliver	5	3	15.515	100	2	2	12
ControlPre	B1	Dominant	None	Place	Deliver	5	3	22.175	100	2	3	12
ControlPre	B1	Dominant	None	Place	Deliver	5	3	79.995	100	2	4	12
ControlPre	B1	Dominant	None	Place	Deliver	5	3	79.795	100	2	5	12
ControlPre	B1	Dominant	None	Place	Deliver	5	3	1.78	100	2	6	12
ControlPre	B1	Dominant	None	Place	Deliver	5	3	34.495	100	2	7	12
ControlPre	B1	Dominant	None	Place	Deliver	5	3	32.5275	100	2	8	12
ControlPre	B1	Dominant	None	Place	Deliver	5	3	49.275	100	3	1	13
ControlPre	B1	Dominant	None	Place	Deliver	5	3	16.575	100	3	2	13
ControlPre	B1	Dominant	None	Place	Deliver	5	3	62.22	100	3	3	13
ControlPre	B1	Dominant	None	Place	Deliver	5	3	45.8425	100	3	4	13
ControlPre	B1	Dominant	None	Place	Deliver	5	3	40.2925	100	3	5	13
ControlPre	B1	Dominant	None	Place	Deliver	5	3	30.5525	100	3	6	13
ControlPre	B1	Dominant	None	Place	Deliver	5	3	46.8025	100	3	7	13
ControlPre	B1	Dominant	None	Place	Deliver	5	3	59.0125	100	3	8	13
ControlPre	B1	Dominant	None	Place	Deliver	5	3	18.865	100	4	1	14
ControlPre	B1	Dominant	None	Place	Deliver	5	3	31.75	100	4	2	14
ControlPre	B1	Dominant	None	Place	Deliver	5	3	95.0175	100	4	3	14
ControlPre	B1	Dominant	None	Place	Deliver	5	3	56.965	100	4	4	14
ControlPre	B1	Dominant	None	Place	Deliver	5	3	5.7	100	4	5	14
ControlPre	B1	Dominant	None	Place	Deliver	5	3	58.94	100	4	6	14
ControlPre	B1	Dominant	None	Place	Deliver	5	3	80.4675	100	4	7	14
ControlPre	B1	Dominant	None	Place	Deliver	5	3	5.0275	100	4	8	14
ControlPre	B1	Dominant	None	Place	Deliver	5	3	105.03	100	5	1	15
ControlPre	B1	Dominant	None	Place	Deliver	5	3	17.2675	100	5	2	15
ControlPre	B1	Dominant	None	Place	Deliver	5	3	0.4775	100	5	3	15
ControlPre	B1	Dominant	None	Place	Deliver	5	3	2.01	100	5	4	15
ControlPre	B1	Dominant	None	Place	Deliver	5	3	15.3225	100	5	5	15
ControlPre	B1	Dominant	None	Place	Deliver	5	3	46.285	100	5	6	15
ControlPre	B1	Dominant	None	Place	Deliver	5	3	2.715	100	5	7	15
ControlPre	B1	Dominant	None	Place	Deliver	5	3	67.535	100	5	8	15
ControlPre	B1	Dominant	None	Place	Deliver	5	4	37.25	100	1	1	16
ControlPre	B1	Dominant	None	Place	Deliver	5	4	22.5	100	1	2	16
ControlPre	B1	Dominant	None	Place	Deliver	5	4	33.5125	100	1	3	16
ControlPre	B1	Dominant	None	Place	Deliver	5	4	4.75	100	1	4	16
ControlPre	B1	Dominant	None	Place	Deliver	5	4	9.74	100	1	5	16
ControlPre	B1	Dominant	None	Place	Deliver	5	4	8.0275	100	1	6	16
ControlPre	B1	Dominant	None	Place	Deliver	5	4	11.7525	100	1	7	16
ControlPre	B1	Dominant	None	Place	Deliver	5	4	31.925	100	1	8	16
ControlPre	B1	Dominant	None	Place	Deliver	5	4	132.798	100	2	1	17
ControlPre	B1	Dominant	None	Place	Deliver	5	4	53.735	100	2	2	17
ControlPre	B1	Dominant	None	Place	Deliver	5	4	88.2625	100	2	3	17
ControlPre	B1	Dominant	None	Place	Deliver	5	4	42.74	100	2	4	17
ControlPre	B1	Dominant	None	Place	Deliver	5	4	86.765	100	2	5	17
ControlPre	B1	Dominant	None	Place	Deliver	5	4	17.495	100	2	6	17
ControlPre	B1	Dominant	None	Place	Deliver	5	4	24.545	100	2	7	17
ControlPre	B1	Dominant	None	Place	Deliver	5	4	31.745	100	2	8	17
ControlPre	B1	Dominant	None	Place	Deliver	5	4	169.025	100	3	1	18
ControlPre	B1	Dominant	None	Place	Deliver	5	4	6.745	100	3	2	18
ControlPre	B1	Dominant	None	Place	Deliver	5	4	12	100	3	3	18
ControlPre	B1	Dominant	None	Place	Deliver	5	4	28.2475	100	3	4	18
ControlPre	B1	Dominant	None	Place	Deliver	5	4	29.5075	100	3	5	18
ControlPre	B1	Dominant	None	Place	Deliver	5	4	20.235	100	3	6	18
ControlPre	B1	Dominant	None	Place	Deliver	5	4	25.0425	100	3	7	18
ControlPre	B1	Dominant	None	Place	Deliver	5	4	37.7575	100	3	8	18
ControlPre	B1	Dominant	None	Place	Deliver	5	4	0.0325	100	4	1	19
ControlPre	B1	Dominant	None	Place	Deliver	5	4	3.885	100	4	2	19
ControlPre	B1	Dominant	None	Place	Deliver	5	4	4.7525	100	4	3	19
ControlPre	B1	Dominant	None	Place	Deliver	5	4	9.2425	100	4	4	19
ControlPre	B1	Dominant	None	Place	Deliver	5	4	33.5075	100	4	5	19
ControlPre	B1	Dominant	None	Place	Deliver	5	4	31.255	100	4	6	19
ControlPre	B1	Dominant	None	Place	Deliver	5	4	16.17	100	4	7	19
ControlPre	B1	Dominant	None	Place	Deliver	5	4	27.8275	100	4	8	19
ControlPre	B1	Dominant	None	Place	Deliver	5	4	4.3425	100	5	1	20
ControlPre	B1	Dominant	None	Place	Deliver	5	4	17.9975	100	5	2	20
ControlPre	B1	Dominant	None	Place	Deliver	5	4	25.7625	100	5	3	20
ControlPre	B1	Dominant	None	Place	Deliver	5	4	1.0075	100	5	4	20
ControlPre	B1	Dominant	None	Place	Deliver	5	4	8.7575	100	5	5	20
ControlPre	B1	Dominant	None	Place	Deliver	5	4	9.2275	100	5	6	20
ControlPre	B1	Dominant	None	Place	Deliver	5	4	24.9575	100	5	7	20
ControlPre	B1	Dominant	None	Place	Deliver	5	4	24.2425	100	5	8	20
ControlPre	B1	Dominant	None	Place	Deliver	1	1	6.2225	75	1	1	1
ControlPre	B1	Dominant	None	Place	Deliver	1	1	134.248	75	1	2	1
ControlPre	B1	Dominant	None	Place	Deliver	1	1	17.2425	75	1	3	1
ControlPre	B1	Dominant	None	Place	Deliver	1	1	58.7175	75	1	4	1
ControlPre	B1	Dominant	None	Place	Deliver	1	1	34.5	75	1	5	1
ControlPre	B1	Dominant	None	Place	Deliver	1	1	9.7325	75	1	6	1
ControlPre	B1	Dominant	None	Place	Deliver	1	1	219.983	75	1	7	1
ControlPre	B1	Dominant	None	Place	Deliver	1	1	221.121	75	1	8	1
ControlPre	B1	Dominant	None	Place	Deliver	1	1	74.0075	75	2	1	2
ControlPre	B1	Dominant	None	Place	Deliver	1	1	73.9825	75	2	2	2
ControlPre	B1	Dominant	None	Place	Deliver	1	1	12.7	75	2	3	2
ControlPre	B1	Dominant	None	Place	Deliver	1	1	116.578	75	2	4	2
ControlPre	B1	Dominant	None	Place	Deliver	1	1	3.745	75	2	5	2
ControlPre	B1	Dominant	None	Place	Deliver	1	1	68.46	75	2	6	2
ControlPre	B1	Dominant	None	Place	Deliver	1	1	24.475	75	2	7	2
ControlPre	B1	Dominant	None	Place	Deliver	1	1	68.5	75	2	8	2
ControlPre	B1	Dominant	None	Place	Deliver	1	1	14.5025	75	3	1	3
ControlPre	B1	Dominant	None	Place	Deliver	1	1	137	75	3	2	3
ControlPre	B1	Dominant	None	Place	Deliver	1	1	31.775	75	3	3	3
ControlPre	B1	Dominant	None	Place	Deliver	1	1	85.1575	75	3	4	3
ControlPre	B1	Dominant	None	Place	Deliver	1	1	75.7675	75	3	5	3
ControlPre	B1	Dominant	None	Place	Deliver	1	1	12.25	75	3	6	3
ControlPre	B1	Dominant	None	Place	Deliver	1	1	121.01	75	3	7	3
ControlPre	B1	Dominant	None	Place	Deliver	1	1	10.9975	75	3	8	3
ControlPre	B1	Dominant	None	Place	Deliver	1	1	45.98	75	4	1	4
ControlPre	B1	Dominant	None	Place	Deliver	1	1	32.975	75	4	2	4
ControlPre	B1	Dominant	None	Place	Deliver	1	1	135.79	75	4	3	4
ControlPre	B1	Dominant	None	Place	Deliver	1	1	33.76	75	4	4	4
ControlPre	B1	Dominant	None	Place	Deliver	1	1	58.7	75	4	5	4
ControlPre	B1	Dominant	None	Place	Deliver	1	1	5.2325	75	4	6	4
ControlPre	B1	Dominant	None	Place	Deliver	1	1	54.765	75	4	7	4
ControlPre	B1	Dominant	None	Place	Deliver	1	1	1.0425	75	4	8	4
ControlPre	B1	Dominant	None	Place	Deliver	1	1	11.16	75	5	1	5
ControlPre	B1	Dominant	None	Place	Deliver	1	1	34.7375	75	5	2	5
ControlPre	B1	Dominant	None	Place	Deliver	1	1	20.2575	75	5	3	5
ControlPre	B1	Dominant	None	Place	Deliver	1	1	1.745	75	5	4	5
ControlPre	B1	Dominant	None	Place	Deliver	1	1	4.9975	75	5	5	5
ControlPre	B1	Dominant	None	Place	Deliver	1	1	18.7175	75	5	6	5
ControlPre	B1	Dominant	None	Place	Deliver	1	1	6.5	75	5	7	5
ControlPre	B1	Dominant	None	Place	Deliver	1	1	3.325	75	5	8	5
ControlPre	B1	Dominant	None	Place	Deliver	1	2	23.2625	75	1	1	6
ControlPre	B1	Dominant	None	Place	Deliver	1	2	71.9825	75	1	2	6
ControlPre	B1	Dominant	None	Place	Deliver	1	2	70.845	75	1	3	6
ControlPre	B1	Dominant	None	Place	Deliver	1	2	56.255	75	1	4	6
ControlPre	B1	Dominant	None	Place	Deliver	1	2	98.7525	75	1	5	6
ControlPre	B1	Dominant	None	Place	Deliver	1	2	25.7675	75	1	6	6
ControlPre	B1	Dominant	None	Place	Deliver	1	2	48.2475	75	1	7	6
ControlPre	B1	Dominant	None	Place	Deliver	1	2	57.4825	75	1	8	6
ControlPre	B1	Dominant	None	Place	Deliver	1	2	118.25	75	2	1	7
ControlPre	B1	Dominant	None	Place	Deliver	1	2	38.275	75	2	2	7
ControlPre	B1	Dominant	None	Place	Deliver	1	2	23.29	75	2	3	7
ControlPre	B1	Dominant	None	Place	Deliver	1	2	12	75	2	4	7
ControlPre	B1	Dominant	None	Place	Deliver	1	2	23.015	75	2	5	7
ControlPre	B1	Dominant	None	Place	Deliver	1	2	18.2375	75	2	6	7
ControlPre	B1	Dominant	None	Place	Deliver	1	2	37.76	75	2	7	7
ControlPre	B1	Dominant	None	Place	Deliver	1	2	66.505	75	2	8	7
ControlPre	B1	Dominant	None	Place	Deliver	1	2	16	75	3	1	8
ControlPre	B1	Dominant	None	Place	Deliver	1	2	22.75	75	3	2	8
ControlPre	B1	Dominant	None	Place	Deliver	1	2	46.2575	75	3	3	8
ControlPre	B1	Dominant	None	Place	Deliver	1	2	40.4725	75	3	4	8
ControlPre	B1	Dominant	None	Place	Deliver	1	2	67.2575	75	3	5	8
ControlPre	B1	Dominant	None	Place	Deliver	1	2	50.5125	75	3	6	8
ControlPre	B1	Dominant	None	Place	Deliver	1	2	34.0025	75	3	7	8
ControlPre	B1	Dominant	None	Place	Deliver	1	2	21.29	75	3	8	8
ControlPre	B1	Dominant	None	Place	Deliver	1	2	69.2825	75	4	1	9
ControlPre	B1	Dominant	None	Place	Deliver	1	2	2.25	75	4	2	9
ControlPre	B1	Dominant	None	Place	Deliver	1	2	15.7175	75	4	3	9
ControlPre	B1	Dominant	None	Place	Deliver	1	2	29.2025	75	4	4	9
ControlPre	B1	Dominant	None	Place	Deliver	1	2	2.9725	75	4	5	9
ControlPre	B1	Dominant	None	Place	Deliver	1	2	36.6025	75	4	6	9
ControlPre	B1	Dominant	None	Place	Deliver	1	2	42.7625	75	4	7	9
ControlPre	B1	Dominant	None	Place	Deliver	1	2	31.5075	75	4	8	9
ControlPre	B1	Dominant	None	Place	Deliver	1	2	85.0025	75	5	1	10
ControlPre	B1	Dominant	None	Place	Deliver	1	2	55.195	75	5	2	10
ControlPre	B1	Dominant	None	Place	Deliver	1	2	62.76	75	5	3	10
ControlPre	B1	Dominant	None	Place	Deliver	1	2	0.03	75	5	4	10
ControlPre	B1	Dominant	None	Place	Deliver	1	2	5.2625	75	5	5	10
ControlPre	B1	Dominant	None	Place	Deliver	1	2	40.01	75	5	6	10
ControlPre	B1	Dominant	None	Place	Deliver	1	2	53.025	75	5	7	10
ControlPre	B1	Dominant	None	Place	Deliver	1	2	28.4925	75	5	8	10
ControlPre	B1	Dominant	None	Place	Deliver	1	3	177.75	75	1	1	11
ControlPre	B1	Dominant	None	Place	Deliver	1	3	56.745	75	1	2	11
ControlPre	B1	Dominant	None	Place	Deliver	1	3	28.2575	75	1	3	11
ControlPre	B1	Dominant	None	Place	Deliver	1	3	89.495	75	1	4	11
ControlPre	B1	Dominant	None	Place	Deliver	1	3	5.295	75	1	5	11
ControlPre	B1	Dominant	None	Place	Deliver	1	3	2.4975	75	1	6	11
ControlPre	B1	Dominant	None	Place	Deliver	1	3	3.765	75	1	7	11
ControlPre	B1	Dominant	None	Place	Deliver	1	3	20.8325	75	1	8	11
ControlPre	B1	Dominant	None	Place	Deliver	1	3	235.25	75	2	1	12
ControlPre	B1	Dominant	None	Place	Deliver	1	3	10	75	2	2	12
ControlPre	B1	Dominant	None	Place	Deliver	1	3	43.77	75	2	3	12
ControlPre	B1	Dominant	None	Place	Deliver	1	3	133.002	75	2	4	12
ControlPre	B1	Dominant	None	Place	Deliver	1	3	10.53	75	2	5	12
ControlPre	B1	Dominant	None	Place	Deliver	1	3	7.7325	75	2	6	12
ControlPre	B1	Dominant	None	Place	Deliver	1	3	15.2275	75	2	7	12
ControlPre	B1	Dominant	None	Place	Deliver	1	3	4.7425	75	2	8	12
ControlPre	B1	Dominant	None	Place	Deliver	1	3	36.5075	75	3	1	13
ControlPre	B1	Dominant	None	Place	Deliver	1	3	12	75	3	2	13
ControlPre	B1	Dominant	None	Place	Deliver	1	3	10.75	75	3	3	13
ControlPre	B1	Dominant	None	Place	Deliver	1	3	48.0075	75	3	4	13
ControlPre	B1	Dominant	None	Place	Deliver	1	3	65.2425	75	3	5	13
ControlPre	B1	Dominant	None	Place	Deliver	1	3	4.25	75	3	6	13
ControlPre	B1	Dominant	None	Place	Deliver	1	3	3.315	75	3	7	13
ControlPre	B1	Dominant	None	Place	Deliver	1	3	59.275	75	3	8	13
ControlPre	B1	Dominant	None	Place	Deliver	1	3	24.25	75	4	1	14
ControlPre	B1	Dominant	None	Place	Deliver	1	3	7.725	75	4	2	14
ControlPre	B1	Dominant	None	Place	Deliver	1	3	52.2625	75	4	3	14
ControlPre	B1	Dominant	None	Place	Deliver	1	3	7.4975	75	4	4	14
ControlPre	B1	Dominant	None	Place	Deliver	1	3	1.2175	75	4	5	14
ControlPre	B1	Dominant	None	Place	Deliver	1	3	2.5225	75	4	6	14
ControlPre	B1	Dominant	None	Place	Deliver	1	3	12.755	75	4	7	14
ControlPre	B1	Dominant	None	Place	Deliver	1	3	15.985	75	4	8	14
ControlPre	B1	Dominant	None	Place	Deliver	1	3	168.75	75	5	1	15
ControlPre	B1	Dominant	None	Place	Deliver	1	3	20.015	75	5	2	15
ControlPre	B1	Dominant	None	Place	Deliver	1	3	9.265	75	5	3	15
ControlPre	B1	Dominant	None	Place	Deliver	1	3	34.25	75	5	4	15
ControlPre	B1	Dominant	None	Place	Deliver	1	3	52.5	75	5	5	15
ControlPre	B1	Dominant	None	Place	Deliver	1	3	7.485	75	5	6	15
ControlPre	B1	Dominant	None	Place	Deliver	1	3	7.4925	75	5	7	15
ControlPre	B1	Dominant	None	Place	Deliver	1	3	8.505	75	5	8	15
ControlPre	B1	Dominant	None	Place	Deliver	1	4	148	75	1	1	16
ControlPre	B1	Dominant	None	Place	Deliver	1	4	237.62	75	1	2	16
ControlPre	B1	Dominant	None	Place	Deliver	1	4	26.4725	75	1	3	16
ControlPre	B1	Dominant	None	Place	Deliver	1	4	23	75	1	4	16
ControlPre	B1	Dominant	None	Place	Deliver	1	4	46.4775	75	1	5	16
ControlPre	B1	Dominant	None	Place	Deliver	1	4	119.998	75	1	6	16
ControlPre	B1	Dominant	None	Place	Deliver	1	4	2.74	75	1	7	16
ControlPre	B1	Dominant	None	Place	Deliver	1	4	5.2425	75	1	8	16
ControlPre	B1	Dominant	None	Place	Deliver	1	4	20.775	75	2	1	17
ControlPre	B1	Dominant	None	Place	Deliver	1	4	257.733	75	2	2	17
ControlPre	B1	Dominant	None	Place	Deliver	1	4	10.2175	75	2	3	17
ControlPre	B1	Dominant	None	Place	Deliver	1	4	20.9375	75	2	4	17
ControlPre	B1	Dominant	None	Place	Deliver	1	4	14.5025	75	2	5	17
ControlPre	B1	Dominant	None	Place	Deliver	1	4	129.273	75	2	6	17
ControlPre	B1	Dominant	None	Place	Deliver	1	4	1.48	75	2	7	17
ControlPre	B1	Dominant	None	Place	Deliver	1	4	0.07	75	2	8	17
ControlPre	B1	Dominant	None	Place	Deliver	1	4	5.7	75	3	1	18
ControlPre	B1	Dominant	None	Place	Deliver	1	4	99.0075	75	3	2	18
ControlPre	B1	Dominant	None	Place	Deliver	1	4	12.73	75	3	3	18
ControlPre	B1	Dominant	None	Place	Deliver	1	4	49.505	75	3	4	18
ControlPre	B1	Dominant	None	Place	Deliver	1	4	102.483	75	3	5	18
ControlPre	B1	Dominant	None	Place	Deliver	1	4	63.26	75	3	6	18
ControlPre	B1	Dominant	None	Place	Deliver	1	4	38.53	75	3	7	18
ControlPre	B1	Dominant	None	Place	Deliver	1	4	1.95	75	3	8	18
ControlPre	B1	Dominant	None	Place	Deliver	1	4	30.125	75	4	1	19
ControlPre	B1	Dominant	None	Place	Deliver	1	4	144.25	75	4	2	19
ControlPre	B1	Dominant	None	Place	Deliver	1	4	2.965	75	4	3	19
ControlPre	B1	Dominant	None	Place	Deliver	1	4	8	75	4	4	19
ControlPre	B1	Dominant	None	Place	Deliver	1	4	3.51	75	4	5	19
ControlPre	B1	Dominant	None	Place	Deliver	1	4	68.53	75	4	6	19
ControlPre	B1	Dominant	None	Place	Deliver	1	4	3.24	75	4	7	19
ControlPre	B1	Dominant	None	Place	Deliver	1	4	5.2375	75	4	8	19
ControlPre	B1	Dominant	None	Place	Deliver	1	4	93.55	75	5	1	20
ControlPre	B1	Dominant	None	Place	Deliver	1	4	102.525	75	5	2	20
ControlPre	B1	Dominant	None	Place	Deliver	1	4	4.74	75	5	3	20
ControlPre	B1	Dominant	None	Place	Deliver	1	4	165.975	75	5	4	20
ControlPre	B1	Dominant	None	Place	Deliver	1	4	115.275	75	5	5	20
ControlPre	B1	Dominant	None	Place	Deliver	1	4	6.2275	75	5	6	20
ControlPre	B1	Dominant	None	Place	Deliver	1	4	35.995	75	5	7	20
ControlPre	B1	Dominant	None	Place	Deliver	1	4	6.0375	75	5	8	20
ControlPre	B1	Dominant	None	Place	Deliver	2	1	36.2525	75	1	1	1
ControlPre	B1	Dominant	None	Place	Deliver	2	1	2.5625	75	1	2	1
ControlPre	B1	Dominant	None	Place	Deliver	2	1	38.5	75	1	3	1
ControlPre	B1	Dominant	None	Place	Deliver	2	1	29.7575	75	1	4	1
ControlPre	B1	Dominant	None	Place	Deliver	2	1	8.265	75	1	5	1
ControlPre	B1	Dominant	None	Place	Deliver	2	1	52.2525	75	1	6	1
ControlPre	B1	Dominant	None	Place	Deliver	2	1	149.255	75	1	7	1
ControlPre	B1	Dominant	None	Place	Deliver	2	1	64.0225	75	1	8	1
ControlPre	B1	Dominant	None	Place	Deliver	2	1	1	75	2	1	2
ControlPre	B1	Dominant	None	Place	Deliver	2	1	133.91	75	2	2	2
ControlPre	B1	Dominant	None	Place	Deliver	2	1	4.225	75	2	3	2
ControlPre	B1	Dominant	None	Place	Deliver	2	1	24.5	75	2	4	2
ControlPre	B1	Dominant	None	Place	Deliver	2	1	3.5175	75	2	5	2
ControlPre	B1	Dominant	None	Place	Deliver	2	1	14.9925	75	2	6	2
ControlPre	B1	Dominant	None	Place	Deliver	2	1	49.0225	75	2	7	2
ControlPre	B1	Dominant	None	Place	Deliver	2	1	46.7225	75	2	8	2
ControlPre	B1	Dominant	None	Place	Deliver	2	1	1.145	75	3	1	3
ControlPre	B1	Dominant	None	Place	Deliver	2	1	33.9775	75	3	2	3
ControlPre	B1	Dominant	None	Place	Deliver	2	1	19.0125	75	3	3	3
ControlPre	B1	Dominant	None	Place	Deliver	2	1	148	75	3	4	3
ControlPre	B1	Dominant	None	Place	Deliver	2	1	9.7475	75	3	5	3
ControlPre	B1	Dominant	None	Place	Deliver	2	1	9.495	75	3	6	3
ControlPre	B1	Dominant	None	Place	Deliver	2	1	8.265	75	3	7	3
ControlPre	B1	Dominant	None	Place	Deliver	2	1	30.75	75	3	8	3
ControlPre	B1	Dominant	None	Place	Deliver	2	1	10.245	75	4	1	4
ControlPre	B1	Dominant	None	Place	Deliver	2	1	3.4875	75	4	2	4
ControlPre	B1	Dominant	None	Place	Deliver	2	1	11.745	75	4	3	4
ControlPre	B1	Dominant	None	Place	Deliver	2	1	11.725	75	4	4	4
ControlPre	B1	Dominant	None	Place	Deliver	2	1	14.2525	75	4	5	4
ControlPre	B1	Dominant	None	Place	Deliver	2	1	32.975	75	4	6	4
ControlPre	B1	Dominant	None	Place	Deliver	2	1	22.2475	75	4	7	4
ControlPre	B1	Dominant	None	Place	Deliver	2	1	12.7	75	4	8	4
ControlPre	B1	Dominant	None	Place	Deliver	2	1	1.5275	75	5	1	5
ControlPre	B1	Dominant	None	Place	Deliver	2	1	25.005	75	5	2	5
ControlPre	B1	Dominant	None	Place	Deliver	2	1	28.25	75	5	3	5
ControlPre	B1	Dominant	None	Place	Deliver	2	1	18.75	75	5	4	5
ControlPre	B1	Dominant	None	Place	Deliver	2	1	5.7475	75	5	5	5
ControlPre	B1	Dominant	None	Place	Deliver	2	1	22.0275	75	5	6	5
ControlPre	B1	Dominant	None	Place	Deliver	2	1	21.73	75	5	7	5
ControlPre	B1	Dominant	None	Place	Deliver	2	1	12	75	5	8	5
ControlPre	B1	Dominant	None	Place	Deliver	2	2	10.73	75	1	1	6
ControlPre	B1	Dominant	None	Place	Deliver	2	2	2.3275	75	1	2	6
ControlPre	B1	Dominant	None	Place	Deliver	2	2	18.51	75	1	3	6
ControlPre	B1	Dominant	None	Place	Deliver	2	2	14.8	75	1	4	6
ControlPre	B1	Dominant	None	Place	Deliver	2	2	12.71	75	1	5	6
ControlPre	B1	Dominant	None	Place	Deliver	2	2	12.495	75	1	6	6
ControlPre	B1	Dominant	None	Place	Deliver	2	2	18.9825	75	1	7	6
ControlPre	B1	Dominant	None	Place	Deliver	2	2	47.515	75	1	8	6
ControlPre	B1	Dominant	None	Place	Deliver	2	2	3.27	75	2	1	7
ControlPre	B1	Dominant	None	Place	Deliver	2	2	1.725	75	2	2	7
ControlPre	B1	Dominant	None	Place	Deliver	2	2	33.71	75	2	3	7
ControlPre	B1	Dominant	None	Place	Deliver	2	2	19.275	75	2	4	7
ControlPre	B1	Dominant	None	Place	Deliver	2	2	12.48	75	2	5	7
ControlPre	B1	Dominant	None	Place	Deliver	2	2	6.99	75	2	6	7
ControlPre	B1	Dominant	None	Place	Deliver	2	2	45.455	75	2	7	7
ControlPre	B1	Dominant	None	Place	Deliver	2	2	29.75	75	2	8	7
ControlPre	B1	Dominant	None	Place	Deliver	2	2	2.4875	75	3	1	8
ControlPre	B1	Dominant	None	Place	Deliver	2	2	38.0075	75	3	2	8
ControlPre	B1	Dominant	None	Place	Deliver	2	2	9.29	75	3	3	8
ControlPre	B1	Dominant	None	Place	Deliver	2	2	22.5	75	3	4	8
ControlPre	B1	Dominant	None	Place	Deliver	2	2	18.46	75	3	5	8
ControlPre	B1	Dominant	None	Place	Deliver	2	2	12.9825	75	3	6	8
ControlPre	B1	Dominant	None	Place	Deliver	2	2	42.2525	75	3	7	8
ControlPre	B1	Dominant	None	Place	Deliver	2	2	56.2675	75	3	8	8
ControlPre	B1	Dominant	None	Place	Deliver	2	2	3.9875	75	4	1	9
ControlPre	B1	Dominant	None	Place	Deliver	2	2	31.77	75	4	2	9
ControlPre	B1	Dominant	None	Place	Deliver	2	2	36.48	75	4	3	9
ControlPre	B1	Dominant	None	Place	Deliver	2	2	27.74	75	4	4	9
ControlPre	B1	Dominant	None	Place	Deliver	2	2	2.74	75	4	5	9
ControlPre	B1	Dominant	None	Place	Deliver	2	2	13.2575	75	4	6	9
ControlPre	B1	Dominant	None	Place	Deliver	2	2	40.5375	75	4	7	9
ControlPre	B1	Dominant	None	Place	Deliver	2	2	68.4975	75	4	8	9
ControlPre	B1	Dominant	None	Place	Deliver	2	2	17.245	75	5	1	10
ControlPre	B1	Dominant	None	Place	Deliver	2	2	14.53	75	5	2	10
ControlPre	B1	Dominant	None	Place	Deliver	2	2	8.575	75	5	3	10
ControlPre	B1	Dominant	None	Place	Deliver	2	2	0.2	75	5	4	10
ControlPre	B1	Dominant	None	Place	Deliver	2	2	7.2325	75	5	5	10
ControlPre	B1	Dominant	None	Place	Deliver	2	2	13.505	75	5	6	10
ControlPre	B1	Dominant	None	Place	Deliver	2	2	29.8475	75	5	7	10
ControlPre	B1	Dominant	None	Place	Deliver	2	2	8.5	75	5	8	10
ControlPre	B1	Dominant	None	Place	Deliver	2	3	8.5	75	1	1	11
ControlPre	B1	Dominant	None	Place	Deliver	2	3	2.2325	75	1	2	11
ControlPre	B1	Dominant	None	Place	Deliver	2	3	7.125	75	1	3	11
ControlPre	B1	Dominant	None	Place	Deliver	2	3	8.5	75	1	4	11
ControlPre	B1	Dominant	None	Place	Deliver	2	3	0.4925	75	1	5	11
ControlPre	B1	Dominant	None	Place	Deliver	2	3	22.7525	75	1	6	11
ControlPre	B1	Dominant	None	Place	Deliver	2	3	48.5	75	1	7	11
ControlPre	B1	Dominant	None	Place	Deliver	2	3	69.5	75	1	8	11
ControlPre	B1	Dominant	None	Place	Deliver	2	3	11.255	75	2	1	12
ControlPre	B1	Dominant	None	Place	Deliver	2	3	31.4975	75	2	2	12
ControlPre	B1	Dominant	None	Place	Deliver	2	3	32.5025	75	2	3	12
ControlPre	B1	Dominant	None	Place	Deliver	2	3	10.275	75	2	4	12
ControlPre	B1	Dominant	None	Place	Deliver	2	3	11.25	75	2	5	12
ControlPre	B1	Dominant	None	Place	Deliver	2	3	12.7475	75	2	6	12
ControlPre	B1	Dominant	None	Place	Deliver	2	3	20.7475	75	2	7	12
ControlPre	B1	Dominant	None	Place	Deliver	2	3	14.25	75	2	8	12
ControlPre	B1	Dominant	None	Place	Deliver	2	3	1.4875	75	3	1	13
ControlPre	B1	Dominant	None	Place	Deliver	2	3	17.75	75	3	2	13
ControlPre	B1	Dominant	None	Place	Deliver	2	3	8	75	3	3	13
ControlPre	B1	Dominant	None	Place	Deliver	2	3	28.475	75	3	4	13
ControlPre	B1	Dominant	None	Place	Deliver	2	3	10.7575	75	3	5	13
ControlPre	B1	Dominant	None	Place	Deliver	2	3	6.75	75	3	6	13
ControlPre	B1	Dominant	None	Place	Deliver	2	3	1.5	75	3	7	13
ControlPre	B1	Dominant	None	Place	Deliver	2	3	22.975	75	3	8	13
ControlPre	B1	Dominant	None	Place	Deliver	2	3	2.7575	75	4	1	14
ControlPre	B1	Dominant	None	Place	Deliver	2	3	20.4825	75	4	2	14
ControlPre	B1	Dominant	None	Place	Deliver	2	3	27.4925	75	4	3	14
ControlPre	B1	Dominant	None	Place	Deliver	2	3	21	75	4	4	14
ControlPre	B1	Dominant	None	Place	Deliver	2	3	3.1475	75	4	5	14
ControlPre	B1	Dominant	None	Place	Deliver	2	3	28.2525	75	4	6	14
ControlPre	B1	Dominant	None	Place	Deliver	2	3	38.475	75	4	7	14
ControlPre	B1	Dominant	None	Place	Deliver	2	3	13.225	75	4	8	14
ControlPre	B1	Dominant	None	Place	Deliver	2	3	2.46	75	5	1	15
ControlPre	B1	Dominant	None	Place	Deliver	2	3	34.2125	75	5	2	15
ControlPre	B1	Dominant	None	Place	Deliver	2	3	23.9075	75	5	3	15
ControlPre	B1	Dominant	None	Place	Deliver	2	3	19	75	5	4	15
ControlPre	B1	Dominant	None	Place	Deliver	2	3	6.2425	75	5	5	15
ControlPre	B1	Dominant	None	Place	Deliver	2	3	29.7325	75	5	6	15
ControlPre	B1	Dominant	None	Place	Deliver	2	3	27	75	5	7	15
ControlPre	B1	Dominant	None	Place	Deliver	2	3	13.75	75	5	8	15
ControlPre	B1	Dominant	None	Place	Deliver	2	4	16.475	75	1	1	16
ControlPre	B1	Dominant	None	Place	Deliver	2	4	5.2675	75	1	2	16
ControlPre	B1	Dominant	None	Place	Deliver	2	4	26.5175	75	1	3	16
ControlPre	B1	Dominant	None	Place	Deliver	2	4	7.1	75	1	4	16
ControlPre	B1	Dominant	None	Place	Deliver	2	4	2.0275	75	1	5	16
ControlPre	B1	Dominant	None	Place	Deliver	2	4	7.75	75	1	6	16
ControlPre	B1	Dominant	None	Place	Deliver	2	4	18.06	75	1	7	16
ControlPre	B1	Dominant	None	Place	Deliver	2	4	21.2	75	1	8	16
ControlPre	B1	Dominant	None	Place	Deliver	2	4	6.2625	75	2	1	17
ControlPre	B1	Dominant	None	Place	Deliver	2	4	15.9975	75	2	2	17
ControlPre	B1	Dominant	None	Place	Deliver	2	4	1.775	75	2	3	17
ControlPre	B1	Dominant	None	Place	Deliver	2	4	33	75	2	4	17
ControlPre	B1	Dominant	None	Place	Deliver	2	4	10.0375	75	2	5	17
ControlPre	B1	Dominant	None	Place	Deliver	2	4	29.5	75	2	6	17
ControlPre	B1	Dominant	None	Place	Deliver	2	4	25.5075	75	2	7	17
ControlPre	B1	Dominant	None	Place	Deliver	2	4	64.0375	75	2	8	17
ControlPre	B1	Dominant	None	Place	Deliver	2	4	8.465	75	3	1	18
ControlPre	B1	Dominant	None	Place	Deliver	2	4	0.505	75	3	2	18
ControlPre	B1	Dominant	None	Place	Deliver	2	4	28.795	75	3	3	18
ControlPre	B1	Dominant	None	Place	Deliver	2	4	4.75	75	3	4	18
ControlPre	B1	Dominant	None	Place	Deliver	2	4	4.24	75	3	5	18
ControlPre	B1	Dominant	None	Place	Deliver	2	4	31.7475	75	3	6	18
ControlPre	B1	Dominant	None	Place	Deliver	2	4	44.505	75	3	7	18
ControlPre	B1	Dominant	None	Place	Deliver	2	4	51.105	75	3	8	18
ControlPre	B1	Dominant	None	Place	Deliver	2	4	7.755	75	4	1	19
ControlPre	B1	Dominant	None	Place	Deliver	2	4	27.21	75	4	2	19
ControlPre	B1	Dominant	None	Place	Deliver	2	4	29.8025	75	4	3	19
ControlPre	B1	Dominant	None	Place	Deliver	2	4	24.0175	75	4	4	19
ControlPre	B1	Dominant	None	Place	Deliver	2	4	3.7625	75	4	5	19
ControlPre	B1	Dominant	None	Place	Deliver	2	4	5.215	75	4	6	19
ControlPre	B1	Dominant	None	Place	Deliver	2	4	24.365	75	4	7	19
ControlPre	B1	Dominant	None	Place	Deliver	2	4	12.05	75	4	8	19
ControlPre	B1	Dominant	None	Place	Deliver	2	4	1.7875	75	5	1	20
ControlPre	B1	Dominant	None	Place	Deliver	2	4	8.9625	75	5	2	20
ControlPre	B1	Dominant	None	Place	Deliver	2	4	27.2775	75	5	3	20
ControlPre	B1	Dominant	None	Place	Deliver	2	4	14	75	5	4	20
ControlPre	B1	Dominant	None	Place	Deliver	2	4	4.535	75	5	5	20
ControlPre	B1	Dominant	None	Place	Deliver	2	4	1.22	75	5	6	20
ControlPre	B1	Dominant	None	Place	Deliver	2	4	21.51	75	5	7	20
ControlPre	B1	Dominant	None	Place	Deliver	2	4	13.45	75	5	8	20
ControlPre	B1	Dominant	None	Place	Deliver	3	1	15.225	75	1	1	1
ControlPre	B1	Dominant	None	Place	Deliver	3	1	19.0075	75	1	2	1
ControlPre	B1	Dominant	None	Place	Deliver	3	1	8.9875	75	1	3	1
ControlPre	B1	Dominant	None	Place	Deliver	3	1	0.26	75	1	4	1
ControlPre	B1	Dominant	None	Place	Deliver	3	1	0.2275	75	1	5	1
ControlPre	B1	Dominant	None	Place	Deliver	3	1	0.2525	75	1	6	1
ControlPre	B1	Dominant	None	Place	Deliver	3	1	16.015	75	1	7	1
ControlPre	B1	Dominant	None	Place	Deliver	3	1	33.97	75	1	8	1
ControlPre	B1	Dominant	None	Place	Deliver	3	1	9.525	75	2	1	2
ControlPre	B1	Dominant	None	Place	Deliver	3	1	21.725	75	2	2	2
ControlPre	B1	Dominant	None	Place	Deliver	3	1	18.3	75	2	3	2
ControlPre	B1	Dominant	None	Place	Deliver	3	1	14	75	2	4	2
ControlPre	B1	Dominant	None	Place	Deliver	3	1	3.495	75	2	5	2
ControlPre	B1	Dominant	None	Place	Deliver	3	1	2.995	75	2	6	2
ControlPre	B1	Dominant	None	Place	Deliver	3	1	16.015	75	2	7	2
ControlPre	B1	Dominant	None	Place	Deliver	3	1	1.2475	75	2	8	2
ControlPre	B1	Dominant	None	Place	Deliver	3	1	9.9	75	3	1	3
ControlPre	B1	Dominant	None	Place	Deliver	3	1	19	75	3	2	3
ControlPre	B1	Dominant	None	Place	Deliver	3	1	30.74	75	3	3	3
ControlPre	B1	Dominant	None	Place	Deliver	3	1	3.2575	75	3	4	3
ControlPre	B1	Dominant	None	Place	Deliver	3	1	2.0125	75	3	5	3
ControlPre	B1	Dominant	None	Place	Deliver	3	1	20.77	75	3	6	3
ControlPre	B1	Dominant	None	Place	Deliver	3	1	13.245	75	3	7	3
ControlPre	B1	Dominant	None	Place	Deliver	3	1	7.005	75	3	8	3
ControlPre	B1	Dominant	None	Place	Deliver	3	1	55.765	75	4	1	4
ControlPre	B1	Dominant	None	Place	Deliver	3	1	13.2175	75	4	2	4
ControlPre	B1	Dominant	None	Place	Deliver	3	1	16.0225	75	4	3	4
ControlPre	B1	Dominant	None	Place	Deliver	3	1	6.25	75	4	4	4
ControlPre	B1	Dominant	None	Place	Deliver	3	1	211.26	75	4	5	4
ControlPre	B1	Dominant	None	Place	Deliver	3	1	201.49	75	4	6	4
ControlPre	B1	Dominant	None	Place	Deliver	3	1	15.2425	75	4	7	4
ControlPre	B1	Dominant	None	Place	Deliver	3	1	21.775	75	4	8	4
ControlPre	B1	Dominant	None	Place	Deliver	3	1	18.975	75	5	1	5
ControlPre	B1	Dominant	None	Place	Deliver	3	1	7.4975	75	5	2	5
ControlPre	B1	Dominant	None	Place	Deliver	3	1	115.472	75	5	3	5
ControlPre	B1	Dominant	None	Place	Deliver	3	1	1.0025	75	5	4	5
ControlPre	B1	Dominant	None	Place	Deliver	3	1	5.4575	75	5	5	5
ControlPre	B1	Dominant	None	Place	Deliver	3	1	25.2775	75	5	6	5
ControlPre	B1	Dominant	None	Place	Deliver	3	1	28.5325	75	5	7	5
ControlPre	B1	Dominant	None	Place	Deliver	3	1	9	75	5	8	5
ControlPre	B1	Dominant	None	Place	Deliver	3	2	22.6	75	1	1	6
ControlPre	B1	Dominant	None	Place	Deliver	3	2	13.77	75	1	2	6
ControlPre	B1	Dominant	None	Place	Deliver	3	2	12.5225	75	1	3	6
ControlPre	B1	Dominant	None	Place	Deliver	3	2	37.7075	75	1	4	6
ControlPre	B1	Dominant	None	Place	Deliver	3	2	5.7575	75	1	5	6
ControlPre	B1	Dominant	None	Place	Deliver	3	2	24.5025	75	1	6	6
ControlPre	B1	Dominant	None	Place	Deliver	3	2	16.225	75	1	7	6
ControlPre	B1	Dominant	None	Place	Deliver	3	2	19.225	75	1	8	6
ControlPre	B1	Dominant	None	Place	Deliver	3	2	13.75	75	2	1	7
ControlPre	B1	Dominant	None	Place	Deliver	3	2	14.295	75	2	2	7
ControlPre	B1	Dominant	None	Place	Deliver	3	2	9.7575	75	2	3	7
ControlPre	B1	Dominant	None	Place	Deliver	3	2	1.0025	75	2	4	7
ControlPre	B1	Dominant	None	Place	Deliver	3	2	4.2575	75	2	5	7
ControlPre	B1	Dominant	None	Place	Deliver	3	2	18.96	75	2	6	7
ControlPre	B1	Dominant	None	Place	Deliver	3	2	16.0125	75	2	7	7
ControlPre	B1	Dominant	None	Place	Deliver	3	2	17.95	75	2	8	7
ControlPre	B1	Dominant	None	Place	Deliver	3	2	1.75	75	3	1	8
ControlPre	B1	Dominant	None	Place	Deliver	3	2	15.5	75	3	2	8
ControlPre	B1	Dominant	None	Place	Deliver	3	2	3.495	75	3	3	8
ControlPre	B1	Dominant	None	Place	Deliver	3	2	118.95	75	3	4	8
ControlPre	B1	Dominant	None	Place	Deliver	3	2	13.325	75	3	5	8
ControlPre	B1	Dominant	None	Place	Deliver	3	2	29.4925	75	3	6	8
ControlPre	B1	Dominant	None	Place	Deliver	3	2	7.51	75	3	7	8
ControlPre	B1	Dominant	None	Place	Deliver	3	2	1.0325	75	3	8	8
ControlPre	B1	Dominant	None	Place	Deliver	3	2	112.45	75	4	1	9
ControlPre	B1	Dominant	None	Place	Deliver	3	2	10.7525	75	4	2	9
ControlPre	B1	Dominant	None	Place	Deliver	3	2	6.7725	75	4	3	9
ControlPre	B1	Dominant	None	Place	Deliver	3	2	30.5	75	4	4	9
ControlPre	B1	Dominant	None	Place	Deliver	3	2	33.7375	75	4	5	9
ControlPre	B1	Dominant	None	Place	Deliver	3	2	14.48	75	4	6	9
ControlPre	B1	Dominant	None	Place	Deliver	3	2	12.51	75	4	7	9
ControlPre	B1	Dominant	None	Place	Deliver	3	2	3.4825	75	4	8	9
ControlPre	B1	Dominant	None	Place	Deliver	3	2	5.275	75	5	1	10
ControlPre	B1	Dominant	None	Place	Deliver	3	2	11.5075	75	5	2	10
ControlPre	B1	Dominant	None	Place	Deliver	3	2	16.2875	75	5	3	10
ControlPre	B1	Dominant	None	Place	Deliver	3	2	0.55	75	5	4	10
ControlPre	B1	Dominant	None	Place	Deliver	3	2	5.245	75	5	5	10
ControlPre	B1	Dominant	None	Place	Deliver	3	2	13.9425	75	5	6	10
ControlPre	B1	Dominant	None	Place	Deliver	3	2	14.5425	75	5	7	10
ControlPre	B1	Dominant	None	Place	Deliver	3	2	26.2275	75	5	8	10
ControlPre	B1	Dominant	None	Place	Deliver	3	3	222.028	75	1	1	11
ControlPre	B1	Dominant	None	Place	Deliver	3	3	160.48	75	1	2	11
ControlPre	B1	Dominant	None	Place	Deliver	3	3	32.7475	75	1	3	11
ControlPre	B1	Dominant	None	Place	Deliver	3	3	8.725	75	1	4	11
ControlPre	B1	Dominant	None	Place	Deliver	3	3	10.9925	75	1	5	11
ControlPre	B1	Dominant	None	Place	Deliver	3	3	12.4925	75	1	6	11
ControlPre	B1	Dominant	None	Place	Deliver	3	3	9.7475	75	1	7	11
ControlPre	B1	Dominant	None	Place	Deliver	3	3	9.025	75	1	8	11
ControlPre	B1	Dominant	None	Place	Deliver	3	3	9	75	2	1	12
ControlPre	B1	Dominant	None	Place	Deliver	3	3	1.51	75	2	2	12
ControlPre	B1	Dominant	None	Place	Deliver	3	3	37.775	75	2	3	12
ControlPre	B1	Dominant	None	Place	Deliver	3	3	5.9975	75	2	4	12
ControlPre	B1	Dominant	None	Place	Deliver	3	3	8	75	2	5	12
ControlPre	B1	Dominant	None	Place	Deliver	3	3	15.53	75	2	6	12
ControlPre	B1	Dominant	None	Place	Deliver	3	3	21.265	75	2	7	12
ControlPre	B1	Dominant	None	Place	Deliver	3	3	21.54	75	2	8	12
ControlPre	B1	Dominant	None	Place	Deliver	3	3	2.5025	75	3	1	13
ControlPre	B1	Dominant	None	Place	Deliver	3	3	159.505	75	3	2	13
ControlPre	B1	Dominant	None	Place	Deliver	3	3	4.755	75	3	3	13
ControlPre	B1	Dominant	None	Place	Deliver	3	3	42.025	75	3	4	13
ControlPre	B1	Dominant	None	Place	Deliver	3	3	84.51	75	3	5	13
ControlPre	B1	Dominant	None	Place	Deliver	3	3	9.2575	75	3	6	13
ControlPre	B1	Dominant	None	Place	Deliver	3	3	7.21	75	3	7	13
ControlPre	B1	Dominant	None	Place	Deliver	3	3	13.775	75	3	8	13
ControlPre	B1	Dominant	None	Place	Deliver	3	3	134.757	75	4	1	14
ControlPre	B1	Dominant	None	Place	Deliver	3	3	55.2825	75	4	2	14
ControlPre	B1	Dominant	None	Place	Deliver	3	3	26.235	75	4	3	14
ControlPre	B1	Dominant	None	Place	Deliver	3	3	28.765	75	4	4	14
ControlPre	B1	Dominant	None	Place	Deliver	3	3	12	75	4	5	14
ControlPre	B1	Dominant	None	Place	Deliver	3	3	11.48	75	4	6	14
ControlPre	B1	Dominant	None	Place	Deliver	3	3	10.26	75	4	7	14
ControlPre	B1	Dominant	None	Place	Deliver	3	3	22.015	75	4	8	14
ControlPre	B1	Dominant	None	Place	Deliver	3	3	218.248	75	5	1	15
ControlPre	B1	Dominant	None	Place	Deliver	3	3	15.0125	75	5	2	15
ControlPre	B1	Dominant	None	Place	Deliver	3	3	24.255	75	5	3	15
ControlPre	B1	Dominant	None	Place	Deliver	3	3	30.5325	75	5	4	15
ControlPre	B1	Dominant	None	Place	Deliver	3	3	201.312	75	5	5	15
ControlPre	B1	Dominant	None	Place	Deliver	3	3	7.75	75	5	6	15
ControlPre	B1	Dominant	None	Place	Deliver	3	3	19.7625	75	5	7	15
ControlPre	B1	Dominant	None	Place	Deliver	3	3	16.5	75	5	8	15
ControlPre	B1	Dominant	None	Place	Deliver	3	4	17.75	75	1	1	16
ControlPre	B1	Dominant	None	Place	Deliver	3	4	9.7475	75	1	2	16
ControlPre	B1	Dominant	None	Place	Deliver	3	4	1.1525	75	1	3	16
ControlPre	B1	Dominant	None	Place	Deliver	3	4	3.5175	75	1	4	16
ControlPre	B1	Dominant	None	Place	Deliver	3	4	1.2525	75	1	5	16
ControlPre	B1	Dominant	None	Place	Deliver	3	4	8.9875	75	1	6	16
ControlPre	B1	Dominant	None	Place	Deliver	3	4	35.03	75	1	7	16
ControlPre	B1	Dominant	None	Place	Deliver	3	4	9.75	75	1	8	16
ControlPre	B1	Dominant	None	Place	Deliver	3	4	21.5	75	2	1	17
ControlPre	B1	Dominant	None	Place	Deliver	3	4	9.7825	75	2	2	17
ControlPre	B1	Dominant	None	Place	Deliver	3	4	14.5025	75	2	3	17
ControlPre	B1	Dominant	None	Place	Deliver	3	4	0.9675	75	2	4	17
ControlPre	B1	Dominant	None	Place	Deliver	3	4	63.25	75	2	5	17
ControlPre	B1	Dominant	None	Place	Deliver	3	4	5.7175	75	2	6	17
ControlPre	B1	Dominant	None	Place	Deliver	3	4	13.3825	75	2	7	17
ControlPre	B1	Dominant	None	Place	Deliver	3	4	4.3725	75	2	8	17
ControlPre	B1	Dominant	None	Place	Deliver	3	4	24.1375	75	3	1	18
ControlPre	B1	Dominant	None	Place	Deliver	3	4	29.0075	75	3	2	18
ControlPre	B1	Dominant	None	Place	Deliver	3	4	5.2425	75	3	3	18
ControlPre	B1	Dominant	None	Place	Deliver	3	4	4.9925	75	3	4	18
ControlPre	B1	Dominant	None	Place	Deliver	3	4	7.5	75	3	5	18
ControlPre	B1	Dominant	None	Place	Deliver	3	4	24.9675	75	3	6	18
ControlPre	B1	Dominant	None	Place	Deliver	3	4	11.3225	75	3	7	18
ControlPre	B1	Dominant	None	Place	Deliver	3	4	3.0325	75	3	8	18
ControlPre	B1	Dominant	None	Place	Deliver	3	4	16.725	75	4	1	19
ControlPre	B1	Dominant	None	Place	Deliver	3	4	9.04	75	4	2	19
ControlPre	B1	Dominant	None	Place	Deliver	3	4	9.825	75	4	3	19
ControlPre	B1	Dominant	None	Place	Deliver	3	4	1.7475	75	4	4	19
ControlPre	B1	Dominant	None	Place	Deliver	3	4	23.7575	75	4	5	19
ControlPre	B1	Dominant	None	Place	Deliver	3	4	6.245	75	4	6	19
ControlPre	B1	Dominant	None	Place	Deliver	3	4	61.225	75	4	7	19
ControlPre	B1	Dominant	None	Place	Deliver	3	4	2.51	75	4	8	19
ControlPre	B1	Dominant	None	Place	Deliver	3	4	128	75	5	1	20
ControlPre	B1	Dominant	None	Place	Deliver	3	4	136	75	5	2	20
ControlPre	B1	Dominant	None	Place	Deliver	3	4	8.7	75	5	3	20
ControlPre	B1	Dominant	None	Place	Deliver	3	4	8.2425	75	5	4	20
ControlPre	B1	Dominant	None	Place	Deliver	3	4	21.2675	75	5	5	20
ControlPre	B1	Dominant	None	Place	Deliver	3	4	3.9925	75	5	6	20
ControlPre	B1	Dominant	None	Place	Deliver	3	4	15.2475	75	5	7	20
ControlPre	B1	Dominant	None	Place	Deliver	3	4	70.995	75	5	8	20
ControlPre	B1	Dominant	None	Place	Deliver	4	1	1.5	75	1	1	1
ControlPre	B1	Dominant	None	Place	Deliver	4	1	52.495	75	1	2	1
ControlPre	B1	Dominant	None	Place	Deliver	4	1	7.0175	75	1	3	1
ControlPre	B1	Dominant	None	Place	Deliver	4	1	12.05	75	1	4	1
ControlPre	B1	Dominant	None	Place	Deliver	4	1	4.955	75	1	5	1
ControlPre	B1	Dominant	None	Place	Deliver	4	1	17.495	75	1	6	1
ControlPre	B1	Dominant	None	Place	Deliver	4	1	12.055	75	1	7	1
ControlPre	B1	Dominant	None	Place	Deliver	4	1	50.0125	75	1	8	1
ControlPre	B1	Dominant	None	Place	Deliver	4	1	149.25	75	2	1	2
ControlPre	B1	Dominant	None	Place	Deliver	4	1	5.5	75	2	2	2
ControlPre	B1	Dominant	None	Place	Deliver	4	1	18.745	75	2	3	2
ControlPre	B1	Dominant	None	Place	Deliver	4	1	3.825	75	2	4	2
ControlPre	B1	Dominant	None	Place	Deliver	4	1	50.5	75	2	5	2
ControlPre	B1	Dominant	None	Place	Deliver	4	1	12.1025	75	2	6	2
ControlPre	B1	Dominant	None	Place	Deliver	4	1	127.278	75	2	7	2
ControlPre	B1	Dominant	None	Place	Deliver	4	1	23.2575	75	2	8	2
ControlPre	B1	Dominant	None	Place	Deliver	4	1	1.25	75	3	1	3
ControlPre	B1	Dominant	None	Place	Deliver	4	1	6.75	75	3	2	3
ControlPre	B1	Dominant	None	Place	Deliver	4	1	18	75	3	3	3
ControlPre	B1	Dominant	None	Place	Deliver	4	1	2.25	75	3	4	3
ControlPre	B1	Dominant	None	Place	Deliver	4	1	2.9525	75	3	5	3
ControlPre	B1	Dominant	None	Place	Deliver	4	1	5.7475	75	3	6	3
ControlPre	B1	Dominant	None	Place	Deliver	4	1	203.993	75	3	7	3
ControlPre	B1	Dominant	None	Place	Deliver	4	1	12.205	75	3	8	3
ControlPre	B1	Dominant	None	Place	Deliver	4	1	5.25	75	4	1	4
ControlPre	B1	Dominant	None	Place	Deliver	4	1	38.265	75	4	2	4
ControlPre	B1	Dominant	None	Place	Deliver	4	1	2.245	75	4	3	4
ControlPre	B1	Dominant	None	Place	Deliver	4	1	19.2275	75	4	4	4
ControlPre	B1	Dominant	None	Place	Deliver	4	1	20.7425	75	4	5	4
ControlPre	B1	Dominant	None	Place	Deliver	4	1	17.495	75	4	6	4
ControlPre	B1	Dominant	None	Place	Deliver	4	1	14.265	75	4	7	4
ControlPre	B1	Dominant	None	Place	Deliver	4	1	7.725	75	4	8	4
ControlPre	B1	Dominant	None	Place	Deliver	4	1	4.975	75	5	1	5
ControlPre	B1	Dominant	None	Place	Deliver	4	1	29.0175	75	5	2	5
ControlPre	B1	Dominant	None	Place	Deliver	4	1	5	75	5	3	5
ControlPre	B1	Dominant	None	Place	Deliver	4	1	14.945	75	5	4	5
ControlPre	B1	Dominant	None	Place	Deliver	4	1	12.7425	75	5	5	5
ControlPre	B1	Dominant	None	Place	Deliver	4	1	7.28	75	5	6	5
ControlPre	B1	Dominant	None	Place	Deliver	4	1	14.86	75	5	7	5
ControlPre	B1	Dominant	None	Place	Deliver	4	1	19.205	75	5	8	5
ControlPre	B1	Dominant	None	Place	Deliver	4	2	8.55	75	1	1	6
ControlPre	B1	Dominant	None	Place	Deliver	4	2	6.775	75	1	2	6
ControlPre	B1	Dominant	None	Place	Deliver	4	2	84.99	75	1	3	6
ControlPre	B1	Dominant	None	Place	Deliver	4	2	7.52	75	1	4	6
ControlPre	B1	Dominant	None	Place	Deliver	4	2	124.755	75	1	5	6
ControlPre	B1	Dominant	None	Place	Deliver	4	2	7.755	75	1	6	6
ControlPre	B1	Dominant	None	Place	Deliver	4	2	16.715	75	1	7	6
ControlPre	B1	Dominant	None	Place	Deliver	4	2	8.9825	75	1	8	6
ControlPre	B1	Dominant	None	Place	Deliver	4	2	21.975	75	2	1	7
ControlPre	B1	Dominant	None	Place	Deliver	4	2	1.975	75	2	2	7
ControlPre	B1	Dominant	None	Place	Deliver	4	2	14.7225	75	2	3	7
ControlPre	B1	Dominant	None	Place	Deliver	4	2	5.9575	75	2	4	7
ControlPre	B1	Dominant	None	Place	Deliver	4	2	6.6375	75	2	5	7
ControlPre	B1	Dominant	None	Place	Deliver	4	2	13.505	75	2	6	7
ControlPre	B1	Dominant	None	Place	Deliver	4	2	9.515	75	2	7	7
ControlPre	B1	Dominant	None	Place	Deliver	4	2	27.0225	75	2	8	7
ControlPre	B1	Dominant	None	Place	Deliver	4	2	68.4725	75	3	1	8
ControlPre	B1	Dominant	None	Place	Deliver	4	2	2.49	75	3	2	8
ControlPre	B1	Dominant	None	Place	Deliver	4	2	93.005	75	3	3	8
ControlPre	B1	Dominant	None	Place	Deliver	4	2	23.495	75	3	4	8
ControlPre	B1	Dominant	None	Place	Deliver	4	2	31.7175	75	3	5	8
ControlPre	B1	Dominant	None	Place	Deliver	4	2	10.0425	75	3	6	8
ControlPre	B1	Dominant	None	Place	Deliver	4	2	43.5	75	3	7	8
ControlPre	B1	Dominant	None	Place	Deliver	4	2	11.2525	75	3	8	8
ControlPre	B1	Dominant	None	Place	Deliver	4	2	14.025	75	4	1	9
ControlPre	B1	Dominant	None	Place	Deliver	4	2	19.975	75	4	2	9
ControlPre	B1	Dominant	None	Place	Deliver	4	2	3.495	75	4	3	9
ControlPre	B1	Dominant	None	Place	Deliver	4	2	18.495	75	4	4	9
ControlPre	B1	Dominant	None	Place	Deliver	4	2	31.5375	75	4	5	9
ControlPre	B1	Dominant	None	Place	Deliver	4	2	49.765	75	4	6	9
ControlPre	B1	Dominant	None	Place	Deliver	4	2	19.7325	75	4	7	9
ControlPre	B1	Dominant	None	Place	Deliver	4	2	31.96	75	4	8	9
ControlPre	B1	Dominant	None	Place	Deliver	4	2	18.475	75	5	1	10
ControlPre	B1	Dominant	None	Place	Deliver	4	2	14.525	75	5	2	10
ControlPre	B1	Dominant	None	Place	Deliver	4	2	9.3025	75	5	3	10
ControlPre	B1	Dominant	None	Place	Deliver	4	2	10.4975	75	5	4	10
ControlPre	B1	Dominant	None	Place	Deliver	4	2	3.3325	75	5	5	10
ControlPre	B1	Dominant	None	Place	Deliver	4	2	10.4975	75	5	6	10
ControlPre	B1	Dominant	None	Place	Deliver	4	2	14.4675	75	5	7	10
ControlPre	B1	Dominant	None	Place	Deliver	4	2	15.2325	75	5	8	10
ControlPre	B1	Dominant	None	Place	Deliver	4	3	41	75	1	1	11
ControlPre	B1	Dominant	None	Place	Deliver	4	3	36	75	1	2	11
ControlPre	B1	Dominant	None	Place	Deliver	4	3	18.9975	75	1	3	11
ControlPre	B1	Dominant	None	Place	Deliver	4	3	19.75	75	1	4	11
ControlPre	B1	Dominant	None	Place	Deliver	4	3	3.505	75	1	5	11
ControlPre	B1	Dominant	None	Place	Deliver	4	3	76.5	75	1	6	11
ControlPre	B1	Dominant	None	Place	Deliver	4	3	32.0025	75	1	7	11
ControlPre	B1	Dominant	None	Place	Deliver	4	3	9.9925	75	1	8	11
ControlPre	B1	Dominant	None	Place	Deliver	4	3	14.5775	75	2	1	12
ControlPre	B1	Dominant	None	Place	Deliver	4	3	12.225	75	2	2	12
ControlPre	B1	Dominant	None	Place	Deliver	4	3	12.5025	75	2	3	12
ControlPre	B1	Dominant	None	Place	Deliver	4	3	11.9975	75	2	4	12
ControlPre	B1	Dominant	None	Place	Deliver	4	3	9.475	75	2	5	12
ControlPre	B1	Dominant	None	Place	Deliver	4	3	7.51	75	2	6	12
ControlPre	B1	Dominant	None	Place	Deliver	4	3	7.255	75	2	7	12
ControlPre	B1	Dominant	None	Place	Deliver	4	3	0.755	75	2	8	12
ControlPre	B1	Dominant	None	Place	Deliver	4	3	3.525	75	3	1	13
ControlPre	B1	Dominant	None	Place	Deliver	4	3	18.25	75	3	2	13
ControlPre	B1	Dominant	None	Place	Deliver	4	3	49.54	75	3	3	13
ControlPre	B1	Dominant	None	Place	Deliver	4	3	3.775	75	3	4	13
ControlPre	B1	Dominant	None	Place	Deliver	4	3	29.9875	75	3	5	13
ControlPre	B1	Dominant	None	Place	Deliver	4	3	9.99	75	3	6	13
ControlPre	B1	Dominant	None	Place	Deliver	4	3	9.98	75	3	7	13
ControlPre	B1	Dominant	None	Place	Deliver	4	3	14.77	75	3	8	13
ControlPre	B1	Dominant	None	Place	Deliver	4	3	24.525	75	4	1	14
ControlPre	B1	Dominant	None	Place	Deliver	4	3	8.7675	75	4	2	14
ControlPre	B1	Dominant	None	Place	Deliver	4	3	10.225	75	4	3	14
ControlPre	B1	Dominant	None	Place	Deliver	4	3	1.275	75	4	4	14
ControlPre	B1	Dominant	None	Place	Deliver	4	3	7.6975	75	4	5	14
ControlPre	B1	Dominant	None	Place	Deliver	4	3	5.49	75	4	6	14
ControlPre	B1	Dominant	None	Place	Deliver	4	3	1.5125	75	4	7	14
ControlPre	B1	Dominant	None	Place	Deliver	4	3	39.74	75	4	8	14
ControlPre	B1	Dominant	None	Place	Deliver	4	3	6.875	75	5	1	15
ControlPre	B1	Dominant	None	Place	Deliver	4	3	6.75	75	5	2	15
ControlPre	B1	Dominant	None	Place	Deliver	4	3	8.735	75	5	3	15
ControlPre	B1	Dominant	None	Place	Deliver	4	3	9.7575	75	5	4	15
ControlPre	B1	Dominant	None	Place	Deliver	4	3	0.765	75	5	5	15
ControlPre	B1	Dominant	None	Place	Deliver	4	3	23.2475	75	5	6	15
ControlPre	B1	Dominant	None	Place	Deliver	4	3	16.25	75	5	7	15
ControlPre	B1	Dominant	None	Place	Deliver	4	3	8.285	75	5	8	15
ControlPre	B1	Dominant	None	Place	Deliver	4	4	5.05	75	1	1	16
ControlPre	B1	Dominant	None	Place	Deliver	4	4	73.4775	75	1	2	16
ControlPre	B1	Dominant	None	Place	Deliver	4	4	8	75	1	3	16
ControlPre	B1	Dominant	None	Place	Deliver	4	4	6.225	75	1	4	16
ControlPre	B1	Dominant	None	Place	Deliver	4	4	31.3375	75	1	5	16
ControlPre	B1	Dominant	None	Place	Deliver	4	4	0.25	75	1	6	16
ControlPre	B1	Dominant	None	Place	Deliver	4	4	99.51	75	1	7	16
ControlPre	B1	Dominant	None	Place	Deliver	4	4	56.275	75	1	8	16
ControlPre	B1	Dominant	None	Place	Deliver	4	4	16.275	75	2	1	17
ControlPre	B1	Dominant	None	Place	Deliver	4	4	11	75	2	2	17
ControlPre	B1	Dominant	None	Place	Deliver	4	4	0.955	75	2	3	17
ControlPre	B1	Dominant	None	Place	Deliver	4	4	1.99	75	2	4	17
ControlPre	B1	Dominant	None	Place	Deliver	4	4	57.9925	75	2	5	17
ControlPre	B1	Dominant	None	Place	Deliver	4	4	17.755	75	2	6	17
ControlPre	B1	Dominant	None	Place	Deliver	4	4	5.7475	75	2	7	17
ControlPre	B1	Dominant	None	Place	Deliver	4	4	38.935	75	2	8	17
ControlPre	B1	Dominant	None	Place	Deliver	4	4	28.5325	75	3	1	18
ControlPre	B1	Dominant	None	Place	Deliver	4	4	98.2	75	3	2	18
ControlPre	B1	Dominant	None	Place	Deliver	4	4	20.8425	75	3	3	18
ControlPre	B1	Dominant	None	Place	Deliver	4	4	15.2675	75	3	4	18
ControlPre	B1	Dominant	None	Place	Deliver	4	4	4.9925	75	3	5	18
ControlPre	B1	Dominant	None	Place	Deliver	4	4	8.0075	75	3	6	18
ControlPre	B1	Dominant	None	Place	Deliver	4	4	4.5175	75	3	7	18
ControlPre	B1	Dominant	None	Place	Deliver	4	4	1.6025	75	3	8	18
ControlPre	B1	Dominant	None	Place	Deliver	4	4	11.8	75	4	1	19
ControlPre	B1	Dominant	None	Place	Deliver	4	4	22.25	75	4	2	19
ControlPre	B1	Dominant	None	Place	Deliver	4	4	26.5325	75	4	3	19
ControlPre	B1	Dominant	None	Place	Deliver	4	4	3.74	75	4	4	19
ControlPre	B1	Dominant	None	Place	Deliver	4	4	2.265	75	4	5	19
ControlPre	B1	Dominant	None	Place	Deliver	4	4	3.975	75	4	6	19
ControlPre	B1	Dominant	None	Place	Deliver	4	4	14.995	75	4	7	19
ControlPre	B1	Dominant	None	Place	Deliver	4	4	1.51	75	4	8	19
ControlPre	B1	Dominant	None	Place	Deliver	4	4	9.7475	75	5	1	20
ControlPre	B1	Dominant	None	Place	Deliver	4	4	67.5	75	5	2	20
ControlPre	B1	Dominant	None	Place	Deliver	4	4	12.505	75	5	3	20
ControlPre	B1	Dominant	None	Place	Deliver	4	4	2.245	75	5	4	20
ControlPre	B1	Dominant	None	Place	Deliver	4	4	16.78	75	5	5	20
ControlPre	B1	Dominant	None	Place	Deliver	4	4	6.5125	75	5	6	20
ControlPre	B1	Dominant	None	Place	Deliver	4	4	43.5275	75	5	7	20
ControlPre	B1	Dominant	None	Place	Deliver	4	4	21.7625	75	5	8	20
ControlPre	B1	Dominant	None	Place	Deliver	5	1	32.7575	75	1	1	1
ControlPre	B1	Dominant	None	Place	Deliver	5	1	80.025	75	1	2	1
ControlPre	B1	Dominant	None	Place	Deliver	5	1	56.22	75	1	3	1
ControlPre	B1	Dominant	None	Place	Deliver	5	1	8.0025	75	1	4	1
ControlPre	B1	Dominant	None	Place	Deliver	5	1	75.2775	75	1	5	1
ControlPre	B1	Dominant	None	Place	Deliver	5	1	7.74	75	1	6	1
ControlPre	B1	Dominant	None	Place	Deliver	5	1	34.755	75	1	7	1
ControlPre	B1	Dominant	None	Place	Deliver	5	1	33.0075	75	1	8	1
ControlPre	B1	Dominant	None	Place	Deliver	5	1	10.275	75	2	1	2
ControlPre	B1	Dominant	None	Place	Deliver	5	1	48.1975	75	2	2	2
ControlPre	B1	Dominant	None	Place	Deliver	5	1	110.065	75	2	3	2
ControlPre	B1	Dominant	None	Place	Deliver	5	1	37.255	75	2	4	2
ControlPre	B1	Dominant	None	Place	Deliver	5	1	17.01	75	2	5	2
ControlPre	B1	Dominant	None	Place	Deliver	5	1	32.475	75	2	6	2
ControlPre	B1	Dominant	None	Place	Deliver	5	1	39.4825	75	2	7	2
ControlPre	B1	Dominant	None	Place	Deliver	5	1	39.75	75	2	8	2
ControlPre	B1	Dominant	None	Place	Deliver	5	1	0.755	75	3	1	3
ControlPre	B1	Dominant	None	Place	Deliver	5	1	190.973	75	3	2	3
ControlPre	B1	Dominant	None	Place	Deliver	5	1	61.7575	75	3	3	3
ControlPre	B1	Dominant	None	Place	Deliver	5	1	57.28	75	3	4	3
ControlPre	B1	Dominant	None	Place	Deliver	5	1	35.23	75	3	5	3
ControlPre	B1	Dominant	None	Place	Deliver	5	1	50.2175	75	3	6	3
ControlPre	B1	Dominant	None	Place	Deliver	5	1	70.205	75	3	7	3
ControlPre	B1	Dominant	None	Place	Deliver	5	1	94.0075	75	3	8	3
ControlPre	B1	Dominant	None	Place	Deliver	5	1	196.978	75	4	1	4
ControlPre	B1	Dominant	None	Place	Deliver	5	1	9.99	75	4	2	4
ControlPre	B1	Dominant	None	Place	Deliver	5	1	35.9625	75	4	3	4
ControlPre	B1	Dominant	None	Place	Deliver	5	1	16.7825	75	4	4	4
ControlPre	B1	Dominant	None	Place	Deliver	5	1	17.975	75	4	5	4
ControlPre	B1	Dominant	None	Place	Deliver	5	1	5.7625	75	4	6	4
ControlPre	B1	Dominant	None	Place	Deliver	5	1	7.4825	75	4	7	4
ControlPre	B1	Dominant	None	Place	Deliver	5	1	11.7475	75	4	8	4
ControlPre	B1	Dominant	None	Place	Deliver	5	1	12.71	75	5	1	5
ControlPre	B1	Dominant	None	Place	Deliver	5	1	9.265	75	5	2	5
ControlPre	B1	Dominant	None	Place	Deliver	5	1	13.0075	75	5	3	5
ControlPre	B1	Dominant	None	Place	Deliver	5	1	40.0125	75	5	4	5
ControlPre	B1	Dominant	None	Place	Deliver	5	1	61.505	75	5	5	5
ControlPre	B1	Dominant	None	Place	Deliver	5	1	24.7475	75	5	6	5
ControlPre	B1	Dominant	None	Place	Deliver	5	1	30.9975	75	5	7	5
ControlPre	B1	Dominant	None	Place	Deliver	5	1	24.0275	75	5	8	5
ControlPre	B1	Dominant	None	Place	Deliver	5	2	35.0025	75	1	1	6
ControlPre	B1	Dominant	None	Place	Deliver	5	2	102.032	75	1	2	6
ControlPre	B1	Dominant	None	Place	Deliver	5	2	0.755	75	1	3	6
ControlPre	B1	Dominant	None	Place	Deliver	5	2	31.5075	75	1	4	6
ControlPre	B1	Dominant	None	Place	Deliver	5	2	60.4975	75	1	5	6
ControlPre	B1	Dominant	None	Place	Deliver	5	2	11.7475	75	1	6	6
ControlPre	B1	Dominant	None	Place	Deliver	5	2	25.7575	75	1	7	6
ControlPre	B1	Dominant	None	Place	Deliver	5	2	14.075	75	1	8	6
ControlPre	B1	Dominant	None	Place	Deliver	5	2	65.48	75	2	1	7
ControlPre	B1	Dominant	None	Place	Deliver	5	2	41.0125	75	2	2	7
ControlPre	B1	Dominant	None	Place	Deliver	5	2	25.2475	75	2	3	7
ControlPre	B1	Dominant	None	Place	Deliver	5	2	213	75	2	4	7
ControlPre	B1	Dominant	None	Place	Deliver	5	2	14.7375	75	2	5	7
ControlPre	B1	Dominant	None	Place	Deliver	5	2	21.4975	75	2	6	7
ControlPre	B1	Dominant	None	Place	Deliver	5	2	43.9975	75	2	7	7
ControlPre	B1	Dominant	None	Place	Deliver	5	2	79.25	75	2	8	7
ControlPre	B1	Dominant	None	Place	Deliver	5	2	0.5125	75	3	1	8
ControlPre	B1	Dominant	None	Place	Deliver	5	2	11.7625	75	3	2	8
ControlPre	B1	Dominant	None	Place	Deliver	5	2	22.98	75	3	3	8
ControlPre	B1	Dominant	None	Place	Deliver	5	2	68.2325	75	3	4	8
ControlPre	B1	Dominant	None	Place	Deliver	5	2	16.475	75	3	5	8
ControlPre	B1	Dominant	None	Place	Deliver	5	2	6.005	75	3	6	8
ControlPre	B1	Dominant	None	Place	Deliver	5	2	9.48	75	3	7	8
ControlPre	B1	Dominant	None	Place	Deliver	5	2	201.995	75	3	8	8
ControlPre	B1	Dominant	None	Place	Deliver	5	2	2.7575	75	4	1	9
ControlPre	B1	Dominant	None	Place	Deliver	5	2	11.775	75	4	2	9
ControlPre	B1	Dominant	None	Place	Deliver	5	2	80.9975	75	4	3	9
ControlPre	B1	Dominant	None	Place	Deliver	5	2	19.99	75	4	4	9
ControlPre	B1	Dominant	None	Place	Deliver	5	2	2.4875	75	4	5	9
ControlPre	B1	Dominant	None	Place	Deliver	5	2	1.75	75	4	6	9
ControlPre	B1	Dominant	None	Place	Deliver	5	2	96.455	75	4	7	9
ControlPre	B1	Dominant	None	Place	Deliver	5	2	19.5025	75	4	8	9
ControlPre	B1	Dominant	None	Place	Deliver	5	2	8.5175	75	5	1	10
ControlPre	B1	Dominant	None	Place	Deliver	5	2	23.42	75	5	2	10
ControlPre	B1	Dominant	None	Place	Deliver	5	2	8.0125	75	5	3	10
ControlPre	B1	Dominant	None	Place	Deliver	5	2	43.2175	75	5	4	10
ControlPre	B1	Dominant	None	Place	Deliver	5	2	95.725	75	5	5	10
ControlPre	B1	Dominant	None	Place	Deliver	5	2	47.5175	75	5	6	10
ControlPre	B1	Dominant	None	Place	Deliver	5	2	16.2875	75	5	7	10
ControlPre	B1	Dominant	None	Place	Deliver	5	2	77.615	75	5	8	10
ControlPre	B1	Dominant	None	Place	Deliver	5	3	0.7675	75	1	1	11
ControlPre	B1	Dominant	None	Place	Deliver	5	3	135.97	75	1	2	11
ControlPre	B1	Dominant	None	Place	Deliver	5	3	12.7675	75	1	3	11
ControlPre	B1	Dominant	None	Place	Deliver	5	3	49.24	75	1	4	11
ControlPre	B1	Dominant	None	Place	Deliver	5	3	36.4975	75	1	5	11
ControlPre	B1	Dominant	None	Place	Deliver	5	3	10.2625	75	1	6	11
ControlPre	B1	Dominant	None	Place	Deliver	5	3	16.7325	75	1	7	11
ControlPre	B1	Dominant	None	Place	Deliver	5	3	25.7625	75	1	8	11
ControlPre	B1	Dominant	None	Place	Deliver	5	3	44.1875	75	2	1	12
ControlPre	B1	Dominant	None	Place	Deliver	5	3	49.505	75	2	2	12
ControlPre	B1	Dominant	None	Place	Deliver	5	3	58.2425	75	2	3	12
ControlPre	B1	Dominant	None	Place	Deliver	5	3	1.2525	75	2	4	12
ControlPre	B1	Dominant	None	Place	Deliver	5	3	108.24	75	2	5	12
ControlPre	B1	Dominant	None	Place	Deliver	5	3	45.255	75	2	6	12
ControlPre	B1	Dominant	None	Place	Deliver	5	3	2.49	75	2	7	12
ControlPre	B1	Dominant	None	Place	Deliver	5	3	46.9875	75	2	8	12
ControlPre	B1	Dominant	None	Place	Deliver	5	3	18.5	75	3	1	13
ControlPre	B1	Dominant	None	Place	Deliver	5	3	106.75	75	3	2	13
ControlPre	B1	Dominant	None	Place	Deliver	5	3	11.7475	75	3	3	13
ControlPre	B1	Dominant	None	Place	Deliver	5	3	102	75	3	4	13
ControlPre	B1	Dominant	None	Place	Deliver	5	3	79.7775	75	3	5	13
ControlPre	B1	Dominant	None	Place	Deliver	5	3	73.73	75	3	6	13
ControlPre	B1	Dominant	None	Place	Deliver	5	3	9.2425	75	3	7	13
ControlPre	B1	Dominant	None	Place	Deliver	5	3	7.7625	75	3	8	13
ControlPre	B1	Dominant	None	Place	Deliver	5	3	26.2775	75	4	1	14
ControlPre	B1	Dominant	None	Place	Deliver	5	3	22.275	75	4	2	14
ControlPre	B1	Dominant	None	Place	Deliver	5	3	54.9675	75	4	3	14
ControlPre	B1	Dominant	None	Place	Deliver	5	3	37.5025	75	4	4	14
ControlPre	B1	Dominant	None	Place	Deliver	5	3	12.25	75	4	5	14
ControlPre	B1	Dominant	None	Place	Deliver	5	3	24.245	75	4	6	14
ControlPre	B1	Dominant	None	Place	Deliver	5	3	56.285	75	4	7	14
ControlPre	B1	Dominant	None	Place	Deliver	5	3	18.2575	75	4	8	14
ControlPre	B1	Dominant	None	Place	Deliver	5	3	103.015	75	5	1	15
ControlPre	B1	Dominant	None	Place	Deliver	5	3	31.0125	75	5	2	15
ControlPre	B1	Dominant	None	Place	Deliver	5	3	10.305	75	5	3	15
ControlPre	B1	Dominant	None	Place	Deliver	5	3	3.0025	75	5	4	15
ControlPre	B1	Dominant	None	Place	Deliver	5	3	10.5125	75	5	5	15
ControlPre	B1	Dominant	None	Place	Deliver	5	3	2.9975	75	5	6	15
ControlPre	B1	Dominant	None	Place	Deliver	5	3	5.4975	75	5	7	15
ControlPre	B1	Dominant	None	Place	Deliver	5	3	8.005	75	5	8	15
ControlPre	B1	Dominant	None	Place	Deliver	5	4	53.775	75	1	1	16
ControlPre	B1	Dominant	None	Place	Deliver	5	4	21.25	75	1	2	16
ControlPre	B1	Dominant	None	Place	Deliver	5	4	73.995	75	1	3	16
ControlPre	B1	Dominant	None	Place	Deliver	5	4	47.55	75	1	4	16
ControlPre	B1	Dominant	None	Place	Deliver	5	4	14.4775	75	1	5	16
ControlPre	B1	Dominant	None	Place	Deliver	5	4	14.69	75	1	6	16
ControlPre	B1	Dominant	None	Place	Deliver	5	4	14.2575	75	1	7	16
ControlPre	B1	Dominant	None	Place	Deliver	5	4	30.22	75	1	8	16
ControlPre	B1	Dominant	None	Place	Deliver	5	4	14.49	75	2	1	17
ControlPre	B1	Dominant	None	Place	Deliver	5	4	8.0325	75	2	2	17
ControlPre	B1	Dominant	None	Place	Deliver	5	4	7.505	75	2	3	17
ControlPre	B1	Dominant	None	Place	Deliver	5	4	28.25	75	2	4	17
ControlPre	B1	Dominant	None	Place	Deliver	5	4	78.5475	75	2	5	17
ControlPre	B1	Dominant	None	Place	Deliver	5	4	20.54	75	2	6	17
ControlPre	B1	Dominant	None	Place	Deliver	5	4	40.2875	75	2	7	17
ControlPre	B1	Dominant	None	Place	Deliver	5	4	35.475	75	2	8	17
ControlPre	B1	Dominant	None	Place	Deliver	5	4	13.2575	75	3	1	18
ControlPre	B1	Dominant	None	Place	Deliver	5	4	6	75	3	2	18
ControlPre	B1	Dominant	None	Place	Deliver	5	4	96.9775	75	3	3	18
ControlPre	B1	Dominant	None	Place	Deliver	5	4	22.2625	75	3	4	18
ControlPre	B1	Dominant	None	Place	Deliver	5	4	38.755	75	3	5	18
ControlPre	B1	Dominant	None	Place	Deliver	5	4	25.7525	75	3	6	18
ControlPre	B1	Dominant	None	Place	Deliver	5	4	38.5275	75	3	7	18
ControlPre	B1	Dominant	None	Place	Deliver	5	4	32.9925	75	3	8	18
ControlPre	B1	Dominant	None	Place	Deliver	5	4	5.745	75	4	1	19
ControlPre	B1	Dominant	None	Place	Deliver	5	4	1.36	75	4	2	19
ControlPre	B1	Dominant	None	Place	Deliver	5	4	8.5025	75	4	3	19
ControlPre	B1	Dominant	None	Place	Deliver	5	4	11.4975	75	4	4	19
ControlPre	B1	Dominant	None	Place	Deliver	5	4	31.255	75	4	5	19
ControlPre	B1	Dominant	None	Place	Deliver	5	4	26.25	75	4	6	19
ControlPre	B1	Dominant	None	Place	Deliver	5	4	9.99	75	4	7	19
ControlPre	B1	Dominant	None	Place	Deliver	5	4	37.5075	75	4	8	19
ControlPre	B1	Dominant	None	Place	Deliver	5	4	183.965	75	5	1	20
ControlPre	B1	Dominant	None	Place	Deliver	5	4	10.4	75	5	2	20
ControlPre	B1	Dominant	None	Place	Deliver	5	4	31.005	75	5	3	20
ControlPre	B1	Dominant	None	Place	Deliver	5	4	5.7925	75	5	4	20
ControlPre	B1	Dominant	None	Place	Deliver	5	4	19.1725	75	5	5	20
ControlPre	B1	Dominant	None	Place	Deliver	5	4	19.9775	75	5	6	20
ControlPre	B1	Dominant	None	Place	Deliver	5	4	19.2	75	5	7	20
ControlPre	B1	Dominant	None	Place	Deliver	5	4	45.02	75	5	8	20
ControlPre	B1	Dominant	None	Place	Deliver	1	1	68.235	50	1	1	1
ControlPre	B1	Dominant	None	Place	Deliver	1	1	16.4975	50	1	2	1
ControlPre	B1	Dominant	None	Place	Deliver	1	1	8.03	50	1	3	1
ControlPre	B1	Dominant	None	Place	Deliver	1	1	28.5075	50	1	4	1
ControlPre	B1	Dominant	None	Place	Deliver	1	1	32.275	50	1	5	1
ControlPre	B1	Dominant	None	Place	Deliver	1	1	50.7575	50	1	6	1
ControlPre	B1	Dominant	None	Place	Deliver	1	1	213.953	50	1	7	1
ControlPre	B1	Dominant	None	Place	Deliver	1	1	11.245	50	1	8	1
ControlPre	B1	Dominant	None	Place	Deliver	1	1	64.235	50	2	1	2
ControlPre	B1	Dominant	None	Place	Deliver	1	1	66.5	50	2	2	2
ControlPre	B1	Dominant	None	Place	Deliver	1	1	279.973	50	2	3	2
ControlPre	B1	Dominant	None	Place	Deliver	1	1	45.26	50	2	4	2
ControlPre	B1	Dominant	None	Place	Deliver	1	1	20.2425	50	2	5	2
ControlPre	B1	Dominant	None	Place	Deliver	1	1	49.005	50	2	6	2
ControlPre	B1	Dominant	None	Place	Deliver	1	1	87.2625	50	2	7	2
ControlPre	B1	Dominant	None	Place	Deliver	1	1	61.7025	50	2	8	2
ControlPre	B1	Dominant	None	Place	Deliver	1	1	4.8775	50	3	1	3
ControlPre	B1	Dominant	None	Place	Deliver	1	1	23.5	50	3	2	3
ControlPre	B1	Dominant	None	Place	Deliver	1	1	4.05	50	3	3	3
ControlPre	B1	Dominant	None	Place	Deliver	1	1	0.25	50	3	4	3
ControlPre	B1	Dominant	None	Place	Deliver	1	1	67.99	50	3	5	3
ControlPre	B1	Dominant	None	Place	Deliver	1	1	4.775	50	3	6	3
ControlPre	B1	Dominant	None	Place	Deliver	1	1	18.225	50	3	7	3
ControlPre	B1	Dominant	None	Place	Deliver	1	1	94.5225	50	3	8	3
ControlPre	B1	Dominant	None	Place	Deliver	1	1	53.7	50	4	1	4
ControlPre	B1	Dominant	None	Place	Deliver	1	1	13.625	50	4	2	4
ControlPre	B1	Dominant	None	Place	Deliver	1	1	15.2	50	4	3	4
ControlPre	B1	Dominant	None	Place	Deliver	1	1	62.98	50	4	4	4
ControlPre	B1	Dominant	None	Place	Deliver	1	1	41.245	50	4	5	4
ControlPre	B1	Dominant	None	Place	Deliver	1	1	1.27	50	4	6	4
ControlPre	B1	Dominant	None	Place	Deliver	1	1	1.51	50	4	7	4
ControlPre	B1	Dominant	None	Place	Deliver	1	1	82.5475	50	4	8	4
ControlPre	B1	Dominant	None	Place	Deliver	1	1	16.5025	50	5	1	5
ControlPre	B1	Dominant	None	Place	Deliver	1	1	38.97	50	5	2	5
ControlPre	B1	Dominant	None	Place	Deliver	1	1	1.7625	50	5	3	5
ControlPre	B1	Dominant	None	Place	Deliver	1	1	58.25	50	5	4	5
ControlPre	B1	Dominant	None	Place	Deliver	1	1	0.7175	50	5	5	5
ControlPre	B1	Dominant	None	Place	Deliver	1	1	47.7375	50	5	6	5
ControlPre	B1	Dominant	None	Place	Deliver	1	1	51.995	50	5	7	5
ControlPre	B1	Dominant	None	Place	Deliver	1	1	5.2425	50	5	8	5
ControlPre	B1	Dominant	None	Place	Deliver	1	2	22	50	1	1	6
ControlPre	B1	Dominant	None	Place	Deliver	1	2	35.475	50	1	2	6
ControlPre	B1	Dominant	None	Place	Deliver	1	2	0.245	50	1	3	6
ControlPre	B1	Dominant	None	Place	Deliver	1	2	60.0075	50	1	4	6
ControlPre	B1	Dominant	None	Place	Deliver	1	2	2.975	50	1	5	6
ControlPre	B1	Dominant	None	Place	Deliver	1	2	20.25	50	1	6	6
ControlPre	B1	Dominant	None	Place	Deliver	1	2	75.4925	50	1	7	6
ControlPre	B1	Dominant	None	Place	Deliver	1	2	63.265	50	1	8	6
ControlPre	B1	Dominant	None	Place	Deliver	1	2	42.75	50	2	1	7
ControlPre	B1	Dominant	None	Place	Deliver	1	2	31.25	50	2	2	7
ControlPre	B1	Dominant	None	Place	Deliver	1	2	21.24	50	2	3	7
ControlPre	B1	Dominant	None	Place	Deliver	1	2	16.5175	50	2	4	7
ControlPre	B1	Dominant	None	Place	Deliver	1	2	36.7775	50	2	5	7
ControlPre	B1	Dominant	None	Place	Deliver	1	2	15.5725	50	2	6	7
ControlPre	B1	Dominant	None	Place	Deliver	1	2	50.26	50	2	7	7
ControlPre	B1	Dominant	None	Place	Deliver	1	2	20.23	50	2	8	7
ControlPre	B1	Dominant	None	Place	Deliver	1	2	103.248	50	3	1	8
ControlPre	B1	Dominant	None	Place	Deliver	1	2	3.975	50	3	2	8
ControlPre	B1	Dominant	None	Place	Deliver	1	2	31.975	50	3	3	8
ControlPre	B1	Dominant	None	Place	Deliver	1	2	20.475	50	3	4	8
ControlPre	B1	Dominant	None	Place	Deliver	1	2	65.2425	50	3	5	8
ControlPre	B1	Dominant	None	Place	Deliver	1	2	70.495	50	3	6	8
ControlPre	B1	Dominant	None	Place	Deliver	1	2	34.495	50	3	7	8
ControlPre	B1	Dominant	None	Place	Deliver	1	2	33.4925	50	3	8	8
ControlPre	B1	Dominant	None	Place	Deliver	1	2	27.025	50	4	1	9
ControlPre	B1	Dominant	None	Place	Deliver	1	2	18.755	50	4	2	9
ControlPre	B1	Dominant	None	Place	Deliver	1	2	22.205	50	4	3	9
ControlPre	B1	Dominant	None	Place	Deliver	1	2	92.505	50	4	4	9
ControlPre	B1	Dominant	None	Place	Deliver	1	2	3.735	50	4	5	9
ControlPre	B1	Dominant	None	Place	Deliver	1	2	45.02	50	4	6	9
ControlPre	B1	Dominant	None	Place	Deliver	1	2	44.0025	50	4	7	9
ControlPre	B1	Dominant	None	Place	Deliver	1	2	58.15	50	4	8	9
ControlPre	B1	Dominant	None	Place	Deliver	1	2	97.46	50	5	1	10
ControlPre	B1	Dominant	None	Place	Deliver	1	2	84.755	50	5	2	10
ControlPre	B1	Dominant	None	Place	Deliver	1	2	5.0225	50	5	3	10
ControlPre	B1	Dominant	None	Place	Deliver	1	2	3.9975	50	5	4	10
ControlPre	B1	Dominant	None	Place	Deliver	1	2	2.2775	50	5	5	10
ControlPre	B1	Dominant	None	Place	Deliver	1	2	9.23	50	5	6	10
ControlPre	B1	Dominant	None	Place	Deliver	1	2	18.4775	50	5	7	10
ControlPre	B1	Dominant	None	Place	Deliver	1	2	8.21	50	5	8	10
ControlPre	B1	Dominant	None	Place	Deliver	1	3	108.5	50	1	1	11
ControlPre	B1	Dominant	None	Place	Deliver	1	3	51.975	50	1	2	11
ControlPre	B1	Dominant	None	Place	Deliver	1	3	13.4975	50	1	3	11
ControlPre	B1	Dominant	None	Place	Deliver	1	3	98.9675	50	1	4	11
ControlPre	B1	Dominant	None	Place	Deliver	1	3	5.255	50	1	5	11
ControlPre	B1	Dominant	None	Place	Deliver	1	3	13.76	50	1	6	11
ControlPre	B1	Dominant	None	Place	Deliver	1	3	8.0125	50	1	7	11
ControlPre	B1	Dominant	None	Place	Deliver	1	3	10.7125	50	1	8	11
ControlPre	B1	Dominant	None	Place	Deliver	1	3	62.75	50	2	1	12
ControlPre	B1	Dominant	None	Place	Deliver	1	3	10.725	50	2	2	12
ControlPre	B1	Dominant	None	Place	Deliver	1	3	41.85	50	2	3	12
ControlPre	B1	Dominant	None	Place	Deliver	1	3	75.2425	50	2	4	12
ControlPre	B1	Dominant	None	Place	Deliver	1	3	10.4875	50	2	5	12
ControlPre	B1	Dominant	None	Place	Deliver	1	3	21.2375	50	2	6	12
ControlPre	B1	Dominant	None	Place	Deliver	1	3	12.14	50	2	7	12
ControlPre	B1	Dominant	None	Place	Deliver	1	3	6	50	2	8	12
ControlPre	B1	Dominant	None	Place	Deliver	1	3	15.7325	50	3	1	13
ControlPre	B1	Dominant	None	Place	Deliver	1	3	8.5	50	3	2	13
ControlPre	B1	Dominant	None	Place	Deliver	1	3	6.5025	50	3	3	13
ControlPre	B1	Dominant	None	Place	Deliver	1	3	34.45	50	3	4	13
ControlPre	B1	Dominant	None	Place	Deliver	1	3	56.7575	50	3	5	13
ControlPre	B1	Dominant	None	Place	Deliver	1	3	4.535	50	3	6	13
ControlPre	B1	Dominant	None	Place	Deliver	1	3	44.7575	50	3	7	13
ControlPre	B1	Dominant	None	Place	Deliver	1	3	10.48	50	3	8	13
ControlPre	B1	Dominant	None	Place	Deliver	1	3	25	50	4	1	14
ControlPre	B1	Dominant	None	Place	Deliver	1	3	24.475	50	4	2	14
ControlPre	B1	Dominant	None	Place	Deliver	1	3	45.8075	50	4	3	14
ControlPre	B1	Dominant	None	Place	Deliver	1	3	10.3625	50	4	4	14
ControlPre	B1	Dominant	None	Place	Deliver	1	3	20.235	50	4	5	14
ControlPre	B1	Dominant	None	Place	Deliver	1	3	6.995	50	4	6	14
ControlPre	B1	Dominant	None	Place	Deliver	1	3	19.51	50	4	7	14
ControlPre	B1	Dominant	None	Place	Deliver	1	3	14.485	50	4	8	14
ControlPre	B1	Dominant	None	Place	Deliver	1	3	30.85	50	5	1	15
ControlPre	B1	Dominant	None	Place	Deliver	1	3	23.75	50	5	2	15
ControlPre	B1	Dominant	None	Place	Deliver	1	3	12.25	50	5	3	15
ControlPre	B1	Dominant	None	Place	Deliver	1	3	31.45	50	5	4	15
ControlPre	B1	Dominant	None	Place	Deliver	1	3	55.2525	50	5	5	15
ControlPre	B1	Dominant	None	Place	Deliver	1	3	41.2225	50	5	6	15
ControlPre	B1	Dominant	None	Place	Deliver	1	3	3.2425	50	5	7	15
ControlPre	B1	Dominant	None	Place	Deliver	1	3	48.4975	50	5	8	15
ControlPre	B1	Dominant	None	Place	Deliver	1	4	8.225	50	1	1	16
ControlPre	B1	Dominant	None	Place	Deliver	1	4	23.75	50	1	2	16
ControlPre	B1	Dominant	None	Place	Deliver	1	4	1.2575	50	1	3	16
ControlPre	B1	Dominant	None	Place	Deliver	1	4	11.14	50	1	4	16
ControlPre	B1	Dominant	None	Place	Deliver	1	4	60.0125	50	1	5	16
ControlPre	B1	Dominant	None	Place	Deliver	1	4	109.743	50	1	6	16
ControlPre	B1	Dominant	None	Place	Deliver	1	4	7.2575	50	1	7	16
ControlPre	B1	Dominant	None	Place	Deliver	1	4	3.27	50	1	8	16
ControlPre	B1	Dominant	None	Place	Deliver	1	4	25.725	50	2	1	17
ControlPre	B1	Dominant	None	Place	Deliver	1	4	12.7575	50	2	2	17
ControlPre	B1	Dominant	None	Place	Deliver	1	4	2.5175	50	2	3	17
ControlPre	B1	Dominant	None	Place	Deliver	1	4	17.5075	50	2	4	17
ControlPre	B1	Dominant	None	Place	Deliver	1	4	13.4	50	2	5	17
ControlPre	B1	Dominant	None	Place	Deliver	1	4	5.53	50	2	6	17
ControlPre	B1	Dominant	None	Place	Deliver	1	4	4.49	50	2	7	17
ControlPre	B1	Dominant	None	Place	Deliver	1	4	3	50	2	8	17
ControlPre	B1	Dominant	None	Place	Deliver	1	4	16.25	50	3	1	18
ControlPre	B1	Dominant	None	Place	Deliver	1	4	42.7025	50	3	2	18
ControlPre	B1	Dominant	None	Place	Deliver	1	4	8	50	3	3	18
ControlPre	B1	Dominant	None	Place	Deliver	1	4	5.0025	50	3	4	18
ControlPre	B1	Dominant	None	Place	Deliver	1	4	5.7975	50	3	5	18
ControlPre	B1	Dominant	None	Place	Deliver	1	4	39.46	50	3	6	18
ControlPre	B1	Dominant	None	Place	Deliver	1	4	49.2525	50	3	7	18
ControlPre	B1	Dominant	None	Place	Deliver	1	4	0.755	50	3	8	18
ControlPre	B1	Dominant	None	Place	Deliver	1	4	33	50	4	1	19
ControlPre	B1	Dominant	None	Place	Deliver	1	4	4.975	50	4	2	19
ControlPre	B1	Dominant	None	Place	Deliver	1	4	2.7675	50	4	3	19
ControlPre	B1	Dominant	None	Place	Deliver	1	4	1.7625	50	4	4	19
ControlPre	B1	Dominant	None	Place	Deliver	1	4	2.0125	50	4	5	19
ControlPre	B1	Dominant	None	Place	Deliver	1	4	82.935	50	4	6	19
ControlPre	B1	Dominant	None	Place	Deliver	1	4	7.4725	50	4	7	19
ControlPre	B1	Dominant	None	Place	Deliver	1	4	0.25	50	4	8	19
ControlPre	B1	Dominant	None	Place	Deliver	1	4	45.4925	50	5	1	20
ControlPre	B1	Dominant	None	Place	Deliver	1	4	9.25	50	5	2	20
ControlPre	B1	Dominant	None	Place	Deliver	1	4	4.4925	50	5	3	20
ControlPre	B1	Dominant	None	Place	Deliver	1	4	0.475	50	5	4	20
ControlPre	B1	Dominant	None	Place	Deliver	1	4	55.51	50	5	5	20
ControlPre	B1	Dominant	None	Place	Deliver	1	4	6.6325	50	5	6	20
ControlPre	B1	Dominant	None	Place	Deliver	1	4	34.74	50	5	7	20
ControlPre	B1	Dominant	None	Place	Deliver	1	4	4.47	50	5	8	20
ControlPre	B1	Dominant	None	Place	Deliver	2	1	10.2325	50	1	1	1
ControlPre	B1	Dominant	None	Place	Deliver	2	1	0.7175	50	1	2	1
ControlPre	B1	Dominant	None	Place	Deliver	2	1	30.0225	50	1	3	1
ControlPre	B1	Dominant	None	Place	Deliver	2	1	22.525	50	1	4	1
ControlPre	B1	Dominant	None	Place	Deliver	2	1	6.4825	50	1	5	1
ControlPre	B1	Dominant	None	Place	Deliver	2	1	28.2575	50	1	6	1
ControlPre	B1	Dominant	None	Place	Deliver	2	1	37.1975	50	1	7	1
ControlPre	B1	Dominant	None	Place	Deliver	2	1	68.2625	50	1	8	1
ControlPre	B1	Dominant	None	Place	Deliver	2	1	3.47	50	2	1	2
ControlPre	B1	Dominant	None	Place	Deliver	2	1	14.4975	50	2	2	2
ControlPre	B1	Dominant	None	Place	Deliver	2	1	5.765	50	2	3	2
ControlPre	B1	Dominant	None	Place	Deliver	2	1	24.5	50	2	4	2
ControlPre	B1	Dominant	None	Place	Deliver	2	1	6.9725	50	2	5	2
ControlPre	B1	Dominant	None	Place	Deliver	2	1	11.495	50	2	6	2
ControlPre	B1	Dominant	None	Place	Deliver	2	1	28.53	50	2	7	2
ControlPre	B1	Dominant	None	Place	Deliver	2	1	45	50	2	8	2
ControlPre	B1	Dominant	None	Place	Deliver	2	1	3.7125	50	3	1	3
ControlPre	B1	Dominant	None	Place	Deliver	2	1	35.9975	50	3	2	3
ControlPre	B1	Dominant	None	Place	Deliver	2	1	19.48	50	3	3	3
ControlPre	B1	Dominant	None	Place	Deliver	2	1	147.5	50	3	4	3
ControlPre	B1	Dominant	None	Place	Deliver	2	1	2.4825	50	3	5	3
ControlPre	B1	Dominant	None	Place	Deliver	2	1	12.7425	50	3	6	3
ControlPre	B1	Dominant	None	Place	Deliver	2	1	16.75	50	3	7	3
ControlPre	B1	Dominant	None	Place	Deliver	2	1	25.5	50	3	8	3
ControlPre	B1	Dominant	None	Place	Deliver	2	1	8.265	50	4	1	4
ControlPre	B1	Dominant	None	Place	Deliver	2	1	1.53	50	4	2	4
ControlPre	B1	Dominant	None	Place	Deliver	2	1	15.705	50	4	3	4
ControlPre	B1	Dominant	None	Place	Deliver	2	1	18.25	50	4	4	4
ControlPre	B1	Dominant	None	Place	Deliver	2	1	13.2425	50	4	5	4
ControlPre	B1	Dominant	None	Place	Deliver	2	1	31.135	50	4	6	4
ControlPre	B1	Dominant	None	Place	Deliver	2	1	19.255	50	4	7	4
ControlPre	B1	Dominant	None	Place	Deliver	2	1	8.5	50	4	8	4
ControlPre	B1	Dominant	None	Place	Deliver	2	1	8.0125	50	5	1	5
ControlPre	B1	Dominant	None	Place	Deliver	2	1	32.7575	50	5	2	5
ControlPre	B1	Dominant	None	Place	Deliver	2	1	29.485	50	5	3	5
ControlPre	B1	Dominant	None	Place	Deliver	2	1	13.475	50	5	4	5
ControlPre	B1	Dominant	None	Place	Deliver	2	1	10.27	50	5	5	5
ControlPre	B1	Dominant	None	Place	Deliver	2	1	16.7525	50	5	6	5
ControlPre	B1	Dominant	None	Place	Deliver	2	1	17.9925	50	5	7	5
ControlPre	B1	Dominant	None	Place	Deliver	2	1	4	50	5	8	5
ControlPre	B1	Dominant	None	Place	Deliver	2	2	14.525	50	1	1	6
ControlPre	B1	Dominant	None	Place	Deliver	2	2	3.495	50	1	2	6
ControlPre	B1	Dominant	None	Place	Deliver	2	2	26.5025	50	1	3	6
ControlPre	B1	Dominant	None	Place	Deliver	2	2	20.25	50	1	4	6
ControlPre	B1	Dominant	None	Place	Deliver	2	2	11.495	50	1	5	6
ControlPre	B1	Dominant	None	Place	Deliver	2	2	17.515	50	1	6	6
ControlPre	B1	Dominant	None	Place	Deliver	2	2	20.2075	50	1	7	6
ControlPre	B1	Dominant	None	Place	Deliver	2	2	41	50	1	8	6
ControlPre	B1	Dominant	None	Place	Deliver	2	2	3.995	50	2	1	7
ControlPre	B1	Dominant	None	Place	Deliver	2	2	0.9975	50	2	2	7
ControlPre	B1	Dominant	None	Place	Deliver	2	2	31.4975	50	2	3	7
ControlPre	B1	Dominant	None	Place	Deliver	2	2	14.75	50	2	4	7
ControlPre	B1	Dominant	None	Place	Deliver	2	2	33.2575	50	2	5	7
ControlPre	B1	Dominant	None	Place	Deliver	2	2	11.755	50	2	6	7
ControlPre	B1	Dominant	None	Place	Deliver	2	2	44.2475	50	2	7	7
ControlPre	B1	Dominant	None	Place	Deliver	2	2	19.725	50	2	8	7
ControlPre	B1	Dominant	None	Place	Deliver	2	2	6.3	50	3	1	8
ControlPre	B1	Dominant	None	Place	Deliver	2	2	36.7325	50	3	2	8
ControlPre	B1	Dominant	None	Place	Deliver	2	2	5.495	50	3	3	8
ControlPre	B1	Dominant	None	Place	Deliver	2	2	20.25	50	3	4	8
ControlPre	B1	Dominant	None	Place	Deliver	2	2	16.78	50	3	5	8
ControlPre	B1	Dominant	None	Place	Deliver	2	2	18.76	50	3	6	8
ControlPre	B1	Dominant	None	Place	Deliver	2	2	31.025	50	3	7	8
ControlPre	B1	Dominant	None	Place	Deliver	2	2	54.4925	50	3	8	8
ControlPre	B1	Dominant	None	Place	Deliver	2	2	0.7575	50	4	1	9
ControlPre	B1	Dominant	None	Place	Deliver	2	2	27.99	50	4	2	9
ControlPre	B1	Dominant	None	Place	Deliver	2	2	27.49	50	4	3	9
ControlPre	B1	Dominant	None	Place	Deliver	2	2	17.375	50	4	4	9
ControlPre	B1	Dominant	None	Place	Deliver	2	2	209.955	50	4	5	9
ControlPre	B1	Dominant	None	Place	Deliver	2	2	13.2675	50	4	6	9
ControlPre	B1	Dominant	None	Place	Deliver	2	2	38.765	50	4	7	9
ControlPre	B1	Dominant	None	Place	Deliver	2	2	66.755	50	4	8	9
ControlPre	B1	Dominant	None	Place	Deliver	2	2	18.5025	50	5	1	10
ControlPre	B1	Dominant	None	Place	Deliver	2	2	22.7875	50	5	2	10
ControlPre	B1	Dominant	None	Place	Deliver	2	2	7.275	50	5	3	10
ControlPre	B1	Dominant	None	Place	Deliver	2	2	3.55	50	5	4	10
ControlPre	B1	Dominant	None	Place	Deliver	2	2	14.73	50	5	5	10
ControlPre	B1	Dominant	None	Place	Deliver	2	2	18.1925	50	5	6	10
ControlPre	B1	Dominant	None	Place	Deliver	2	2	24	50	5	7	10
ControlPre	B1	Dominant	None	Place	Deliver	2	2	10.975	50	5	8	10
ControlPre	B1	Dominant	None	Place	Deliver	2	3	15.005	50	1	1	11
ControlPre	B1	Dominant	None	Place	Deliver	2	3	25.25	50	1	2	11
ControlPre	B1	Dominant	None	Place	Deliver	2	3	19.225	50	1	3	11
ControlPre	B1	Dominant	None	Place	Deliver	2	3	3.55	50	1	4	11
ControlPre	B1	Dominant	None	Place	Deliver	2	3	14.7525	50	1	5	11
ControlPre	B1	Dominant	None	Place	Deliver	2	3	24.245	50	1	6	11
ControlPre	B1	Dominant	None	Place	Deliver	2	3	40.225	50	1	7	11
ControlPre	B1	Dominant	None	Place	Deliver	2	3	66.25	50	1	8	11
ControlPre	B1	Dominant	None	Place	Deliver	2	3	0.2475	50	2	1	12
ControlPre	B1	Dominant	None	Place	Deliver	2	3	36.7425	50	2	2	12
ControlPre	B1	Dominant	None	Place	Deliver	2	3	30.5	50	2	3	12
ControlPre	B1	Dominant	None	Place	Deliver	2	3	17.75	50	2	4	12
ControlPre	B1	Dominant	None	Place	Deliver	2	3	10.5	50	2	5	12
ControlPre	B1	Dominant	None	Place	Deliver	2	3	16.76	50	2	6	12
ControlPre	B1	Dominant	None	Place	Deliver	2	3	21.0425	50	2	7	12
ControlPre	B1	Dominant	None	Place	Deliver	2	3	11.5	50	2	8	12
ControlPre	B1	Dominant	None	Place	Deliver	2	3	4.235	50	3	1	13
ControlPre	B1	Dominant	None	Place	Deliver	2	3	15.245	50	3	2	13
ControlPre	B1	Dominant	None	Place	Deliver	2	3	13.975	50	3	3	13
ControlPre	B1	Dominant	None	Place	Deliver	2	3	25.25	50	3	4	13
ControlPre	B1	Dominant	None	Place	Deliver	2	3	17.7875	50	3	5	13
ControlPre	B1	Dominant	None	Place	Deliver	2	3	2.25	50	3	6	13
ControlPre	B1	Dominant	None	Place	Deliver	2	3	18.475	50	3	7	13
ControlPre	B1	Dominant	None	Place	Deliver	2	3	6	50	3	8	13
ControlPre	B1	Dominant	None	Place	Deliver	2	3	8.76	50	4	1	14
ControlPre	B1	Dominant	None	Place	Deliver	2	3	21.9925	50	4	2	14
ControlPre	B1	Dominant	None	Place	Deliver	2	3	26.9825	50	4	3	14
ControlPre	B1	Dominant	None	Place	Deliver	2	3	24.75	50	4	4	14
ControlPre	B1	Dominant	None	Place	Deliver	2	3	0.755	50	4	5	14
ControlPre	B1	Dominant	None	Place	Deliver	2	3	24.4975	50	4	6	14
ControlPre	B1	Dominant	None	Place	Deliver	2	3	37.75	50	4	7	14
ControlPre	B1	Dominant	None	Place	Deliver	2	3	22.2	50	4	8	14
ControlPre	B1	Dominant	None	Place	Deliver	2	3	2.24	50	5	1	15
ControlPre	B1	Dominant	None	Place	Deliver	2	3	31.48	50	5	2	15
ControlPre	B1	Dominant	None	Place	Deliver	2	3	21.9975	50	5	3	15
ControlPre	B1	Dominant	None	Place	Deliver	2	3	5.8	50	5	4	15
ControlPre	B1	Dominant	None	Place	Deliver	2	3	6.76	50	5	5	15
ControlPre	B1	Dominant	None	Place	Deliver	2	3	27.4875	50	5	6	15
ControlPre	B1	Dominant	None	Place	Deliver	2	3	12.75	50	5	7	15
ControlPre	B1	Dominant	None	Place	Deliver	2	3	9.75	50	5	8	15
ControlPre	B1	Dominant	None	Place	Deliver	2	4	11.26	50	1	1	16
ControlPre	B1	Dominant	None	Place	Deliver	2	4	4.2375	50	1	2	16
ControlPre	B1	Dominant	None	Place	Deliver	2	4	31.4925	50	1	3	16
ControlPre	B1	Dominant	None	Place	Deliver	2	4	14.75	50	1	4	16
ControlPre	B1	Dominant	None	Place	Deliver	2	4	0.975	50	1	5	16
ControlPre	B1	Dominant	None	Place	Deliver	2	4	0.0925	50	1	6	16
ControlPre	B1	Dominant	None	Place	Deliver	2	4	14.1675	50	1	7	16
ControlPre	B1	Dominant	None	Place	Deliver	2	4	15.975	50	1	8	16
ControlPre	B1	Dominant	None	Place	Deliver	2	4	5.5475	50	2	1	17
ControlPre	B1	Dominant	None	Place	Deliver	2	4	19.2575	50	2	2	17
ControlPre	B1	Dominant	None	Place	Deliver	2	4	10.265	50	2	3	17
ControlPre	B1	Dominant	None	Place	Deliver	2	4	29.4825	50	2	4	17
ControlPre	B1	Dominant	None	Place	Deliver	2	4	12.97	50	2	5	17
ControlPre	B1	Dominant	None	Place	Deliver	2	4	25.7425	50	2	6	17
ControlPre	B1	Dominant	None	Place	Deliver	2	4	32.2625	50	2	7	17
ControlPre	B1	Dominant	None	Place	Deliver	2	4	56.64	50	2	8	17
ControlPre	B1	Dominant	None	Place	Deliver	2	4	8.255	50	3	1	18
ControlPre	B1	Dominant	None	Place	Deliver	2	4	0.0375	50	3	2	18
ControlPre	B1	Dominant	None	Place	Deliver	2	4	13.7175	50	3	3	18
ControlPre	B1	Dominant	None	Place	Deliver	2	4	6.5	50	3	4	18
ControlPre	B1	Dominant	None	Place	Deliver	2	4	0	50	3	5	18
ControlPre	B1	Dominant	None	Place	Deliver	2	4	28.775	50	3	6	18
ControlPre	B1	Dominant	None	Place	Deliver	2	4	34.4975	50	3	7	18
ControlPre	B1	Dominant	None	Place	Deliver	2	4	55.735	50	3	8	18
ControlPre	B1	Dominant	None	Place	Deliver	2	4	15.7575	50	4	1	19
ControlPre	B1	Dominant	None	Place	Deliver	2	4	27.515	50	4	2	19
ControlPre	B1	Dominant	None	Place	Deliver	2	4	28.8625	50	4	3	19
ControlPre	B1	Dominant	None	Place	Deliver	2	4	20.27	50	4	4	19
ControlPre	B1	Dominant	None	Place	Deliver	2	4	4.005	50	4	5	19
ControlPre	B1	Dominant	None	Place	Deliver	2	4	10.0075	50	4	6	19
ControlPre	B1	Dominant	None	Place	Deliver	2	4	28.005	50	4	7	19
ControlPre	B1	Dominant	None	Place	Deliver	2	4	22.975	50	4	8	19
ControlPre	B1	Dominant	None	Place	Deliver	2	4	1.7875	50	5	1	20
ControlPre	B1	Dominant	None	Place	Deliver	2	4	2.4825	50	5	2	20
ControlPre	B1	Dominant	None	Place	Deliver	2	4	27.0325	50	5	3	20
ControlPre	B1	Dominant	None	Place	Deliver	2	4	23.75	50	5	4	20
ControlPre	B1	Dominant	None	Place	Deliver	2	4	16.5225	50	5	5	20
ControlPre	B1	Dominant	None	Place	Deliver	2	4	7.4675	50	5	6	20
ControlPre	B1	Dominant	None	Place	Deliver	2	4	24.7525	50	5	7	20
ControlPre	B1	Dominant	None	Place	Deliver	2	4	20.75	50	5	8	20
ControlPre	B1	Dominant	None	Place	Deliver	3	1	13	50	1	1	1
ControlPre	B1	Dominant	None	Place	Deliver	3	1	15.025	50	1	2	1
ControlPre	B1	Dominant	None	Place	Deliver	3	1	8.2625	50	1	3	1
ControlPre	B1	Dominant	None	Place	Deliver	3	1	7.7825	50	1	4	1
ControlPre	B1	Dominant	None	Place	Deliver	3	1	1.0075	50	1	5	1
ControlPre	B1	Dominant	None	Place	Deliver	3	1	3.745	50	1	6	1
ControlPre	B1	Dominant	None	Place	Deliver	3	1	15.4825	50	1	7	1
ControlPre	B1	Dominant	None	Place	Deliver	3	1	32.7225	50	1	8	1
ControlPre	B1	Dominant	None	Place	Deliver	3	1	10.375	50	2	1	2
ControlPre	B1	Dominant	None	Place	Deliver	3	1	20.7575	50	2	2	2
ControlPre	B1	Dominant	None	Place	Deliver	3	1	19.77	50	2	3	2
ControlPre	B1	Dominant	None	Place	Deliver	3	1	15.0125	50	2	4	2
ControlPre	B1	Dominant	None	Place	Deliver	3	1	3.49	50	2	5	2
ControlPre	B1	Dominant	None	Place	Deliver	3	1	9.275	50	2	6	2
ControlPre	B1	Dominant	None	Place	Deliver	3	1	10.765	50	2	7	2
ControlPre	B1	Dominant	None	Place	Deliver	3	1	5.2925	50	2	8	2
ControlPre	B1	Dominant	None	Place	Deliver	3	1	10	50	3	1	3
ControlPre	B1	Dominant	None	Place	Deliver	3	1	16.75	50	3	2	3
ControlPre	B1	Dominant	None	Place	Deliver	3	1	29.005	50	3	3	3
ControlPre	B1	Dominant	None	Place	Deliver	3	1	11.7475	50	3	4	3
ControlPre	B1	Dominant	None	Place	Deliver	3	1	0.2625	50	3	5	3
ControlPre	B1	Dominant	None	Place	Deliver	3	1	24.965	50	3	6	3
ControlPre	B1	Dominant	None	Place	Deliver	3	1	14.5175	50	3	7	3
ControlPre	B1	Dominant	None	Place	Deliver	3	1	3.72	50	3	8	3
ControlPre	B1	Dominant	None	Place	Deliver	3	1	10.755	50	4	1	4
ControlPre	B1	Dominant	None	Place	Deliver	3	1	14.755	50	4	2	4
ControlPre	B1	Dominant	None	Place	Deliver	3	1	17.4925	50	4	3	4
ControlPre	B1	Dominant	None	Place	Deliver	3	1	10.725	50	4	4	4
ControlPre	B1	Dominant	None	Place	Deliver	3	1	6.5	50	4	5	4
ControlPre	B1	Dominant	None	Place	Deliver	3	1	10	50	4	6	4
ControlPre	B1	Dominant	None	Place	Deliver	3	1	15.5275	50	4	7	4
ControlPre	B1	Dominant	None	Place	Deliver	3	1	24.495	50	4	8	4
ControlPre	B1	Dominant	None	Place	Deliver	3	1	14.5	50	5	1	5
ControlPre	B1	Dominant	None	Place	Deliver	3	1	2.75	50	5	2	5
ControlPre	B1	Dominant	None	Place	Deliver	3	1	11.0375	50	5	3	5
ControlPre	B1	Dominant	None	Place	Deliver	3	1	0.5025	50	5	4	5
ControlPre	B1	Dominant	None	Place	Deliver	3	1	7.76	50	5	5	5
ControlPre	B1	Dominant	None	Place	Deliver	3	1	23.515	50	5	6	5
ControlPre	B1	Dominant	None	Place	Deliver	3	1	21.2325	50	5	7	5
ControlPre	B1	Dominant	None	Place	Deliver	3	1	1.75	50	5	8	5
ControlPre	B1	Dominant	None	Place	Deliver	3	2	10.5	50	1	1	6
ControlPre	B1	Dominant	None	Place	Deliver	3	2	244.968	50	1	2	6
ControlPre	B1	Dominant	None	Place	Deliver	3	2	6.2	50	1	3	6
ControlPre	B1	Dominant	None	Place	Deliver	3	2	2.2775	50	1	4	6
ControlPre	B1	Dominant	None	Place	Deliver	3	2	14.9675	50	1	5	6
ControlPre	B1	Dominant	None	Place	Deliver	3	2	20.965	50	1	6	6
ControlPre	B1	Dominant	None	Place	Deliver	3	2	16.9525	50	1	7	6
ControlPre	B1	Dominant	None	Place	Deliver	3	2	13.25	50	1	8	6
ControlPre	B1	Dominant	None	Place	Deliver	3	2	13.5	50	2	1	7
ControlPre	B1	Dominant	None	Place	Deliver	3	2	12.1525	50	2	2	7
ControlPre	B1	Dominant	None	Place	Deliver	3	2	7.51	50	2	3	7
ControlPre	B1	Dominant	None	Place	Deliver	3	2	2.48	50	2	4	7
ControlPre	B1	Dominant	None	Place	Deliver	3	2	6.5025	50	2	5	7
ControlPre	B1	Dominant	None	Place	Deliver	3	2	25.2075	50	2	6	7
ControlPre	B1	Dominant	None	Place	Deliver	3	2	15.26	50	2	7	7
ControlPre	B1	Dominant	None	Place	Deliver	3	2	13.75	50	2	8	7
ControlPre	B1	Dominant	None	Place	Deliver	3	2	2.75	50	3	1	8
ControlPre	B1	Dominant	None	Place	Deliver	3	2	14.525	50	3	2	8
ControlPre	B1	Dominant	None	Place	Deliver	3	2	7	50	3	3	8
ControlPre	B1	Dominant	None	Place	Deliver	3	2	91.755	50	3	4	8
ControlPre	B1	Dominant	None	Place	Deliver	3	2	22.03	50	3	5	8
ControlPre	B1	Dominant	None	Place	Deliver	3	2	39.22	50	3	6	8
ControlPre	B1	Dominant	None	Place	Deliver	3	2	6.2525	50	3	7	8
ControlPre	B1	Dominant	None	Place	Deliver	3	2	1.7475	50	3	8	8
ControlPre	B1	Dominant	None	Place	Deliver	3	2	4.485	50	4	1	9
ControlPre	B1	Dominant	None	Place	Deliver	3	2	12.26	50	4	2	9
ControlPre	B1	Dominant	None	Place	Deliver	3	2	3.25	50	4	3	9
ControlPre	B1	Dominant	None	Place	Deliver	3	2	24.5075	50	4	4	9
ControlPre	B1	Dominant	None	Place	Deliver	3	2	26.6875	50	4	5	9
ControlPre	B1	Dominant	None	Place	Deliver	3	2	3.47	50	4	6	9
ControlPre	B1	Dominant	None	Place	Deliver	3	2	14.515	50	4	7	9
ControlPre	B1	Dominant	None	Place	Deliver	3	2	1.0075	50	4	8	9
ControlPre	B1	Dominant	None	Place	Deliver	3	2	3.975	50	5	1	10
ControlPre	B1	Dominant	None	Place	Deliver	3	2	7.7475	50	5	2	10
ControlPre	B1	Dominant	None	Place	Deliver	3	2	11.5225	50	5	3	10
ControlPre	B1	Dominant	None	Place	Deliver	3	2	2.48	50	5	4	10
ControlPre	B1	Dominant	None	Place	Deliver	3	2	8.2275	50	5	5	10
ControlPre	B1	Dominant	None	Place	Deliver	3	2	13.76	50	5	6	10
ControlPre	B1	Dominant	None	Place	Deliver	3	2	12.745	50	5	7	10
[truncated: 14,001 more rows]
