# Supplementary material for: Acute Loss of Tactile Input Leads to General Compensatory Changes in Eye–Hand Coordination during Object Manipulation
Source: eNeuro. 2025 Sep 25;12(9):ENEURO.0487-23.2025. doi: 10.1523/ENEURO.0487-23.2025 (PMC12494028; doi:10.1523/ENEURO.0487-23.2025)
Supplement: Extended Data — The file Code_and_Data.zip includes all code and data used to perform the analyses presented in this manuscript. The .R scripts contain the packages used and the filenames corresponding to the data and the structure of each model. Download Extended Data, ZIP file. [file eneuro-12-ENEURO.0487-23.2025-s014.zip › GazeIndex_LMM_table_ProgressDuring_PlaceDeliver_exp2.xlsx]

## Sheet: Sheet1
Block	Hand	Drug	Phase	Action	When	Subject	Round	Series	Trial	mmDifference	Progress	Series_in_block
B1	Dominant	None	Place	Deliver	during	1	1	1	1	203.765	100	1
B1	Dominant	None	Place	Deliver	during	1	1	1	2	67.765	100	1
B1	Dominant	None	Place	Deliver	during	1	1	1	3	146.007	100	1
B1	Dominant	None	Place	Deliver	during	1	1	1	4	176.278	100	1
B1	Dominant	None	Place	Deliver	during	1	1	1	5	17.02	100	1
B1	Dominant	None	Place	Deliver	during	1	1	1	6	191.748	100	1
B1	Dominant	None	Place	Deliver	during	1	1	1	7	20.51	100	1
B1	Dominant	None	Place	Deliver	during	1	1	1	8	262.006	100	1
B1	Dominant	None	Place	Deliver	during	1	1	2	1	6.5025	100	2
B1	Dominant	None	Place	Deliver	during	1	1	2	2	126.248	100	2
B1	Dominant	None	Place	Deliver	during	1	1	2	3	161.755	100	2
B1	Dominant	None	Place	Deliver	during	1	1	2	4	7.51	100	2
B1	Dominant	None	Place	Deliver	during	1	1	2	5	219.971	100	2
B1	Dominant	None	Place	Deliver	during	1	1	2	6	244.049	100	2
B1	Dominant	None	Place	Deliver	during	1	1	2	7	250.963	100	2
B1	Dominant	None	Place	Deliver	during	1	1	2	8	81.9875	100	2
B1	Dominant	None	Place	Deliver	during	1	1	3	1	198.99	100	3
B1	Dominant	None	Place	Deliver	during	1	1	3	2	289.022	100	3
B1	Dominant	None	Place	Deliver	during	1	1	3	3	210.988	100	3
B1	Dominant	None	Place	Deliver	during	1	1	3	4	187.058	100	3
B1	Dominant	None	Place	Deliver	during	1	1	3	5	56.725	100	3
B1	Dominant	None	Place	Deliver	during	1	1	3	6	138.9	100	3
B1	Dominant	None	Place	Deliver	during	1	1	3	7	239.99	100	3
B1	Dominant	None	Place	Deliver	during	1	1	3	8	255.973	100	3
B1	Dominant	None	Place	Deliver	during	1	1	4	1	92.7525	100	4
B1	Dominant	None	Place	Deliver	during	1	1	4	2	102.005	100	4
B1	Dominant	None	Place	Deliver	during	1	1	4	3	109.998	100	4
B1	Dominant	None	Place	Deliver	during	1	1	4	4	87.5125	100	4
B1	Dominant	None	Place	Deliver	during	1	1	4	5	8.4825	100	4
B1	Dominant	None	Place	Deliver	during	1	1	4	6	140.265	100	4
B1	Dominant	None	Place	Deliver	during	1	1	4	7	8.26	100	4
B1	Dominant	None	Place	Deliver	during	1	1	4	8	107.972	100	4
B1	Dominant	None	Place	Deliver	during	1	1	5	1	197.475	100	5
B1	Dominant	None	Place	Deliver	during	1	1	5	2	44.51	100	5
B1	Dominant	None	Place	Deliver	during	1	1	5	3	170.743	100	5
B1	Dominant	None	Place	Deliver	during	1	1	5	4	239.498	100	5
B1	Dominant	None	Place	Deliver	during	1	1	5	5	84.7075	100	5
B1	Dominant	None	Place	Deliver	during	1	1	5	6	261.998	100	5
B1	Dominant	None	Place	Deliver	during	1	1	5	7	12.7525	100	5
B1	Dominant	None	Place	Deliver	during	1	1	5	8	45.7675	100	5
B1	Dominant	None	Place	Deliver	during	1	2	1	1	163.53	100	6
B1	Dominant	None	Place	Deliver	during	1	2	1	2	203.598	100	6
B1	Dominant	None	Place	Deliver	during	1	2	1	3	167.032	100	6
B1	Dominant	None	Place	Deliver	during	1	2	1	4	52.635	100	6
B1	Dominant	None	Place	Deliver	during	1	2	1	5	231.044	100	6
B1	Dominant	None	Place	Deliver	during	1	2	1	6	3.4925	100	6
B1	Dominant	None	Place	Deliver	during	1	2	1	7	143.975	100	6
B1	Dominant	None	Place	Deliver	during	1	2	1	8	266.998	100	6
B1	Dominant	None	Place	Deliver	during	1	2	2	1	145.752	100	7
B1	Dominant	None	Place	Deliver	during	1	2	2	2	3.265	100	7
B1	Dominant	None	Place	Deliver	during	1	2	2	3	215.953	100	7
B1	Dominant	None	Place	Deliver	during	1	2	2	4	7.465	100	7
B1	Dominant	None	Place	Deliver	during	1	2	2	5	12.9625	100	7
B1	Dominant	None	Place	Deliver	during	1	2	2	6	233.008	100	7
B1	Dominant	None	Place	Deliver	during	1	2	2	7	13	100	7
B1	Dominant	None	Place	Deliver	during	1	2	2	8	15.25	100	7
B1	Dominant	None	Place	Deliver	during	1	2	3	1	201.006	100	8
B1	Dominant	None	Place	Deliver	during	1	2	3	2	200.955	100	8
B1	Dominant	None	Place	Deliver	during	1	2	3	3	74.9975	100	8
B1	Dominant	None	Place	Deliver	during	1	2	3	4	60.81	100	8
B1	Dominant	None	Place	Deliver	during	1	2	3	5	234.032	100	8
B1	Dominant	None	Place	Deliver	during	1	2	3	6	91.1275	100	8
B1	Dominant	None	Place	Deliver	during	1	2	3	7	56.275	100	8
B1	Dominant	None	Place	Deliver	during	1	2	3	8	6.9575	100	8
B1	Dominant	None	Place	Deliver	during	1	2	4	1	11.29	100	9
B1	Dominant	None	Place	Deliver	during	1	2	4	2	28.0125	100	9
B1	Dominant	None	Place	Deliver	during	1	2	4	3	48.2225	100	9
B1	Dominant	None	Place	Deliver	during	1	2	4	4	11.235	100	9
B1	Dominant	None	Place	Deliver	during	1	2	4	5	5.2425	100	9
B1	Dominant	None	Place	Deliver	during	1	2	4	6	2.585	100	9
B1	Dominant	None	Place	Deliver	during	1	2	4	7	8.535	100	9
B1	Dominant	None	Place	Deliver	during	1	2	4	8	113.525	100	9
B1	Dominant	None	Place	Deliver	during	1	2	5	1	209.96	100	10
B1	Dominant	None	Place	Deliver	during	1	2	5	2	27.2625	100	10
B1	Dominant	None	Place	Deliver	during	1	2	5	3	5.75	100	10
B1	Dominant	None	Place	Deliver	during	1	2	5	4	214.003	100	10
B1	Dominant	None	Place	Deliver	during	1	2	5	5	243.012	100	10
B1	Dominant	None	Place	Deliver	during	1	2	5	6	60.4225	100	10
B1	Dominant	None	Place	Deliver	during	1	2	5	7	6	100	10
B1	Dominant	None	Place	Deliver	during	1	2	5	8	15.01	100	10
B1	Dominant	None	Place	Deliver	during	1	3	1	1	167.748	100	11
B1	Dominant	None	Place	Deliver	during	1	3	1	2	5.78	100	11
B1	Dominant	None	Place	Deliver	during	1	3	1	3	16.2475	100	11
B1	Dominant	None	Place	Deliver	during	1	3	1	4	29.7525	100	11
B1	Dominant	None	Place	Deliver	during	1	3	1	5	7.5525	100	11
B1	Dominant	None	Place	Deliver	during	1	3	1	6	111.745	100	11
B1	Dominant	None	Place	Deliver	during	1	3	1	7	6.0325	100	11
B1	Dominant	None	Place	Deliver	during	1	3	1	8	100.85	100	11
B1	Dominant	None	Place	Deliver	during	1	3	2	1	205	100	12
B1	Dominant	None	Place	Deliver	during	1	3	2	2	1.75	100	12
B1	Dominant	None	Place	Deliver	during	1	3	2	3	77.9	100	12
B1	Dominant	None	Place	Deliver	during	1	3	2	4	48.25	100	12
B1	Dominant	None	Place	Deliver	during	1	3	2	5	99.75	100	12
B1	Dominant	None	Place	Deliver	during	1	3	2	6	240.998	100	12
B1	Dominant	None	Place	Deliver	during	1	3	2	7	91.2875	100	12
B1	Dominant	None	Place	Deliver	during	1	3	2	8	26.55	100	12
B1	Dominant	None	Place	Deliver	during	1	3	3	1	183.24	100	13
B1	Dominant	None	Place	Deliver	during	1	3	3	2	9.24	100	13
B1	Dominant	None	Place	Deliver	during	1	3	3	3	3.985	100	13
B1	Dominant	None	Place	Deliver	during	1	3	3	4	33.95	100	13
B1	Dominant	None	Place	Deliver	during	1	3	3	5	35.7725	100	13
B1	Dominant	None	Place	Deliver	during	1	3	3	6	70.48	100	13
B1	Dominant	None	Place	Deliver	during	1	3	3	7	13.0075	100	13
B1	Dominant	None	Place	Deliver	during	1	3	3	8	10.05	100	13
B1	Dominant	None	Place	Deliver	during	1	3	4	1	1.3375	100	14
B1	Dominant	None	Place	Deliver	during	1	3	4	2	34.4875	100	14
B1	Dominant	None	Place	Deliver	during	1	3	4	3	228.998	100	14
B1	Dominant	None	Place	Deliver	during	1	3	4	4	11.525	100	14
B1	Dominant	None	Place	Deliver	during	1	3	4	5	258.13	100	14
B1	Dominant	None	Place	Deliver	during	1	3	4	6	17.735	100	14
B1	Dominant	None	Place	Deliver	during	1	3	4	7	6.4875	100	14
B1	Dominant	None	Place	Deliver	during	1	3	4	8	68.25	100	14
B1	Dominant	None	Place	Deliver	during	1	3	5	1	32.835	100	15
B1	Dominant	None	Place	Deliver	during	1	3	5	2	39.7175	100	15
B1	Dominant	None	Place	Deliver	during	1	3	5	3	27.265	100	15
B1	Dominant	None	Place	Deliver	during	1	3	5	4	245.983	100	15
B1	Dominant	None	Place	Deliver	during	1	3	5	5	65.51	100	15
B1	Dominant	None	Place	Deliver	during	1	3	5	6	142.248	100	15
B1	Dominant	None	Place	Deliver	during	1	3	5	7	158.925	100	15
B1	Dominant	None	Place	Deliver	during	1	3	5	8	77.485	100	15
B1	Dominant	None	Place	Deliver	during	1	4	1	1	93.8575	100	16
B1	Dominant	None	Place	Deliver	during	1	4	1	2	137.488	100	16
B1	Dominant	None	Place	Deliver	during	1	4	1	3	40.7725	100	16
B1	Dominant	None	Place	Deliver	during	1	4	1	4	25.735	100	16
B1	Dominant	None	Place	Deliver	during	1	4	1	5	83.275	100	16
B1	Dominant	None	Place	Deliver	during	1	4	1	6	7.6275	100	16
B1	Dominant	None	Place	Deliver	during	1	4	1	7	14.1975	100	16
B1	Dominant	None	Place	Deliver	during	1	4	1	8	20.775	100	16
B1	Dominant	None	Place	Deliver	during	1	4	2	1	40.7825	100	17
B1	Dominant	None	Place	Deliver	during	1	4	2	2	2.7775	100	17
B1	Dominant	None	Place	Deliver	during	1	4	2	3	14.2525	100	17
B1	Dominant	None	Place	Deliver	during	1	4	2	4	11.4525	100	17
B1	Dominant	None	Place	Deliver	during	1	4	2	5	29.71	100	17
B1	Dominant	None	Place	Deliver	during	1	4	2	6	32.5075	100	17
B1	Dominant	None	Place	Deliver	during	1	4	2	7	2.4875	100	17
B1	Dominant	None	Place	Deliver	during	1	4	2	8	10.975	100	17
B1	Dominant	None	Place	Deliver	during	1	4	3	1	18.5025	100	18
B1	Dominant	None	Place	Deliver	during	1	4	3	2	80.4975	100	18
B1	Dominant	None	Place	Deliver	during	1	4	3	3	226.968	100	18
B1	Dominant	None	Place	Deliver	during	1	4	3	4	46.75	100	18
B1	Dominant	None	Place	Deliver	during	1	4	3	5	21.28	100	18
B1	Dominant	None	Place	Deliver	during	1	4	3	6	208.008	100	18
B1	Dominant	None	Place	Deliver	during	1	4	3	7	10.775	100	18
B1	Dominant	None	Place	Deliver	during	1	4	3	8	2.875	100	18
B1	Dominant	None	Place	Deliver	during	1	4	4	1	203.958	100	19
B1	Dominant	None	Place	Deliver	during	1	4	4	2	11.265	100	19
B1	Dominant	None	Place	Deliver	during	1	4	4	3	83.51	100	19
B1	Dominant	None	Place	Deliver	during	1	4	4	4	3.2475	100	19
B1	Dominant	None	Place	Deliver	during	1	4	4	5	101.498	100	19
B1	Dominant	None	Place	Deliver	during	1	4	4	6	46.49	100	19
B1	Dominant	None	Place	Deliver	during	1	4	4	7	12.7525	100	19
B1	Dominant	None	Place	Deliver	during	1	4	4	8	6.5	100	19
B1	Dominant	None	Place	Deliver	during	1	4	5	1	55.995	100	20
B1	Dominant	None	Place	Deliver	during	1	4	5	2	196.998	100	20
B1	Dominant	None	Place	Deliver	during	1	4	5	3	146	100	20
B1	Dominant	None	Place	Deliver	during	1	4	5	4	143.54	100	20
B1	Dominant	None	Place	Deliver	during	1	4	5	5	151.755	100	20
B1	Dominant	None	Place	Deliver	during	1	4	5	6	139.74	100	20
B1	Dominant	None	Place	Deliver	during	1	4	5	7	183.243	100	20
B1	Dominant	None	Place	Deliver	during	1	4	5	8	353.858	100	20
B1	Dominant	None	Place	Deliver	during	2	1	1	1	19.5025	100	1
B1	Dominant	None	Place	Deliver	during	2	1	1	2	16.965	100	1
B1	Dominant	None	Place	Deliver	during	2	1	1	3	31.225	100	1
B1	Dominant	None	Place	Deliver	during	2	1	1	4	53.05	100	1
B1	Dominant	None	Place	Deliver	during	2	1	1	5	205.143	100	1
B1	Dominant	None	Place	Deliver	during	2	1	1	6	150.225	100	1
B1	Dominant	None	Place	Deliver	during	2	1	1	7	71.775	100	1
B1	Dominant	None	Place	Deliver	during	2	1	1	8	93.375	100	1
B1	Dominant	None	Place	Deliver	during	2	1	2	1	86.9	100	2
B1	Dominant	None	Place	Deliver	during	2	1	2	2	90.1	100	2
B1	Dominant	None	Place	Deliver	during	2	1	2	3	34.75	100	2
B1	Dominant	None	Place	Deliver	during	2	1	2	4	47.52	100	2
B1	Dominant	None	Place	Deliver	during	2	1	2	5	88.25	100	2
B1	Dominant	None	Place	Deliver	during	2	1	2	6	29.2025	100	2
B1	Dominant	None	Place	Deliver	during	2	1	2	7	111.325	100	2
B1	Dominant	None	Place	Deliver	during	2	1	2	8	46.52	100	2
B1	Dominant	None	Place	Deliver	during	2	1	3	1	184.25	100	3
B1	Dominant	None	Place	Deliver	during	2	1	3	2	0.01	100	3
B1	Dominant	None	Place	Deliver	during	2	1	3	3	18.5025	100	3
B1	Dominant	None	Place	Deliver	during	2	1	3	4	36.9925	100	3
B1	Dominant	None	Place	Deliver	during	2	1	3	5	7.2725	100	3
B1	Dominant	None	Place	Deliver	during	2	1	3	6	42.245	100	3
B1	Dominant	None	Place	Deliver	during	2	1	3	7	9.3575	100	3
B1	Dominant	None	Place	Deliver	during	2	1	3	8	52.5	100	3
B1	Dominant	None	Place	Deliver	during	2	1	4	1	200.748	100	4
B1	Dominant	None	Place	Deliver	during	2	1	4	2	109.275	100	4
B1	Dominant	None	Place	Deliver	during	2	1	4	3	25.005	100	4
B1	Dominant	None	Place	Deliver	during	2	1	4	4	121.475	100	4
B1	Dominant	None	Place	Deliver	during	2	1	4	5	238.61	100	4
B1	Dominant	None	Place	Deliver	during	2	1	4	6	18.7525	100	4
B1	Dominant	None	Place	Deliver	during	2	1	4	7	16.325	100	4
B1	Dominant	None	Place	Deliver	during	2	1	4	8	22.625	100	4
B1	Dominant	None	Place	Deliver	during	2	1	5	1	95.2375	100	5
B1	Dominant	None	Place	Deliver	during	2	1	5	2	48.2575	100	5
B1	Dominant	None	Place	Deliver	during	2	1	5	3	27.2525	100	5
B1	Dominant	None	Place	Deliver	during	2	1	5	4	273.948	100	5
B1	Dominant	None	Place	Deliver	during	2	1	5	5	215.985	100	5
B1	Dominant	None	Place	Deliver	during	2	1	5	6	160.975	100	5
B1	Dominant	None	Place	Deliver	during	2	1	5	7	177.25	100	5
B1	Dominant	None	Place	Deliver	during	2	1	5	8	69.225	100	5
B1	Dominant	None	Place	Deliver	during	2	2	1	1	118.007	100	6
B1	Dominant	None	Place	Deliver	during	2	2	1	2	12.0975	100	6
B1	Dominant	None	Place	Deliver	during	2	2	1	3	34.25	100	6
B1	Dominant	None	Place	Deliver	during	2	2	1	4	1.75	100	6
B1	Dominant	None	Place	Deliver	during	2	2	1	5	20.925	100	6
B1	Dominant	None	Place	Deliver	during	2	2	1	6	36.0225	100	6
B1	Dominant	None	Place	Deliver	during	2	2	1	7	80.55	100	6
B1	Dominant	None	Place	Deliver	during	2	2	1	8	66.15	100	6
B1	Dominant	None	Place	Deliver	during	2	2	2	1	202.257	100	7
B1	Dominant	None	Place	Deliver	during	2	2	2	2	237.5	100	7
B1	Dominant	None	Place	Deliver	during	2	2	2	3	64.45	100	7
B1	Dominant	None	Place	Deliver	during	2	2	2	4	22.525	100	7
B1	Dominant	None	Place	Deliver	during	2	2	2	5	191.252	100	7
B1	Dominant	None	Place	Deliver	during	2	2	2	6	186.99	100	7
B1	Dominant	None	Place	Deliver	during	2	2	2	7	24.275	100	7
B1	Dominant	None	Place	Deliver	during	2	2	2	8	3	100	7
B1	Dominant	None	Place	Deliver	during	2	2	3	1	19.245	100	8
B1	Dominant	None	Place	Deliver	during	2	2	3	2	35.52	100	8
B1	Dominant	None	Place	Deliver	during	2	2	3	3	22.2525	100	8
B1	Dominant	None	Place	Deliver	during	2	2	3	4	31.0025	100	8
B1	Dominant	None	Place	Deliver	during	2	2	3	5	96.035	100	8
B1	Dominant	None	Place	Deliver	during	2	2	3	6	17.25	100	8
B1	Dominant	None	Place	Deliver	during	2	2	3	7	47.25	100	8
B1	Dominant	None	Place	Deliver	during	2	2	3	8	32.25	100	8
B1	Dominant	None	Place	Deliver	during	2	2	4	1	194.823	100	9
B1	Dominant	None	Place	Deliver	during	2	2	4	2	5.005	100	9
B1	Dominant	None	Place	Deliver	during	2	2	4	3	92.475	100	9
B1	Dominant	None	Place	Deliver	during	2	2	4	4	67.425	100	9
B1	Dominant	None	Place	Deliver	during	2	2	4	5	215.077	100	9
B1	Dominant	None	Place	Deliver	during	2	2	4	6	102.8	100	9
B1	Dominant	None	Place	Deliver	during	2	2	4	7	247	100	9
B1	Dominant	None	Place	Deliver	during	2	2	4	8	21.275	100	9
B1	Dominant	None	Place	Deliver	during	2	2	5	1	188.248	100	10
B1	Dominant	None	Place	Deliver	during	2	2	5	2	229.975	100	10
B1	Dominant	None	Place	Deliver	during	2	2	5	3	114.4	100	10
B1	Dominant	None	Place	Deliver	during	2	2	5	4	73.25	100	10
B1	Dominant	None	Place	Deliver	during	2	2	5	5	224.993	100	10
B1	Dominant	None	Place	Deliver	during	2	2	5	6	147.675	100	10
B1	Dominant	None	Place	Deliver	during	2	2	5	7	66.965	100	10
B1	Dominant	None	Place	Deliver	during	2	2	5	8	301.998	100	10
B1	Dominant	None	Place	Deliver	during	2	3	1	1	201.958	100	11
B1	Dominant	None	Place	Deliver	during	2	3	1	2	126.993	100	11
B1	Dominant	None	Place	Deliver	during	2	3	1	3	38.625	100	11
B1	Dominant	None	Place	Deliver	during	2	3	1	4	133.3	100	11
B1	Dominant	None	Place	Deliver	during	2	3	1	5	244.572	100	11
B1	Dominant	None	Place	Deliver	during	2	3	1	6	162.012	100	11
B1	Dominant	None	Place	Deliver	during	2	3	1	7	147.05	100	11
B1	Dominant	None	Place	Deliver	during	2	3	1	8	30.525	100	11
B1	Dominant	None	Place	Deliver	during	2	3	2	1	203.79	100	12
B1	Dominant	None	Place	Deliver	during	2	3	2	2	28.7825	100	12
B1	Dominant	None	Place	Deliver	during	2	3	2	3	1.75	100	12
B1	Dominant	None	Place	Deliver	during	2	3	2	4	138.225	100	12
B1	Dominant	None	Place	Deliver	during	2	3	2	5	142.25	100	12
B1	Dominant	None	Place	Deliver	during	2	3	2	6	45.2125	100	12
B1	Dominant	None	Place	Deliver	during	2	3	2	7	206.252	100	12
B1	Dominant	None	Place	Deliver	during	2	3	2	8	305.164	100	12
B1	Dominant	None	Place	Deliver	during	2	3	3	1	256.005	100	13
B1	Dominant	None	Place	Deliver	during	2	3	3	2	196.463	100	13
B1	Dominant	None	Place	Deliver	during	2	3	3	3	143.75	100	13
B1	Dominant	None	Place	Deliver	during	2	3	3	4	30.99	100	13
B1	Dominant	None	Place	Deliver	during	2	3	3	5	17.2825	100	13
B1	Dominant	None	Place	Deliver	during	2	3	3	6	11.765	100	13
B1	Dominant	None	Place	Deliver	during	2	3	3	7	89.535	100	13
B1	Dominant	None	Place	Deliver	during	2	3	3	8	44.25	100	13
B1	Dominant	None	Place	Deliver	during	2	3	4	1	172.97	100	14
B1	Dominant	None	Place	Deliver	during	2	3	4	2	63.4475	100	14
B1	Dominant	None	Place	Deliver	during	2	3	4	3	155.007	100	14
B1	Dominant	None	Place	Deliver	during	2	3	4	4	14.75	100	14
B1	Dominant	None	Place	Deliver	during	2	3	4	5	188.512	100	14
B1	Dominant	None	Place	Deliver	during	2	3	4	6	17.3425	100	14
B1	Dominant	None	Place	Deliver	during	2	3	4	7	152.505	100	14
B1	Dominant	None	Place	Deliver	during	2	3	4	8	36	100	14
B1	Dominant	None	Place	Deliver	during	2	3	5	1	165.055	100	15
B1	Dominant	None	Place	Deliver	during	2	3	5	2	95.975	100	15
B1	Dominant	None	Place	Deliver	during	2	3	5	3	146.175	100	15
B1	Dominant	None	Place	Deliver	during	2	3	5	4	1.75	100	15
B1	Dominant	None	Place	Deliver	during	2	3	5	5	189.54	100	15
B1	Dominant	None	Place	Deliver	during	2	3	5	6	20.415	100	15
B1	Dominant	None	Place	Deliver	during	2	3	5	7	81.95	100	15
B1	Dominant	None	Place	Deliver	during	2	3	5	8	37.2575	100	15
B1	Dominant	None	Place	Deliver	during	2	4	1	1	233.518	100	16
B1	Dominant	None	Place	Deliver	during	2	4	1	2	12.4775	100	16
B1	Dominant	None	Place	Deliver	during	2	4	1	3	52.7425	100	16
B1	Dominant	None	Place	Deliver	during	2	4	1	4	96.96	100	16
B1	Dominant	None	Place	Deliver	during	2	4	1	5	22.7525	100	16
B1	Dominant	None	Place	Deliver	during	2	4	1	6	11.7475	100	16
B1	Dominant	None	Place	Deliver	during	2	4	1	7	33.7625	100	16
B1	Dominant	None	Place	Deliver	during	2	4	1	8	133.25	100	16
B1	Dominant	None	Place	Deliver	during	2	4	2	1	212.262	100	17
B1	Dominant	None	Place	Deliver	during	2	4	2	2	25.735	100	17
B1	Dominant	None	Place	Deliver	during	2	4	2	3	39.2175	100	17
B1	Dominant	None	Place	Deliver	during	2	4	2	4	22.22	100	17
B1	Dominant	None	Place	Deliver	during	2	4	2	5	191	100	17
B1	Dominant	None	Place	Deliver	during	2	4	2	6	18.77	100	17
B1	Dominant	None	Place	Deliver	during	2	4	2	7	18.35	100	17
B1	Dominant	None	Place	Deliver	during	2	4	2	8	73.03	100	17
B1	Dominant	None	Place	Deliver	during	2	4	3	1	22.74	100	18
B1	Dominant	None	Place	Deliver	during	2	4	3	2	27.275	100	18
B1	Dominant	None	Place	Deliver	during	2	4	3	3	6.76	100	18
B1	Dominant	None	Place	Deliver	during	2	4	3	4	3.5175	100	18
B1	Dominant	None	Place	Deliver	during	2	4	3	5	27.725	100	18
B1	Dominant	None	Place	Deliver	during	2	4	3	6	6.5	100	18
B1	Dominant	None	Place	Deliver	during	2	4	3	7	49.5175	100	18
B1	Dominant	None	Place	Deliver	during	2	4	3	8	17.735	100	18
B1	Dominant	None	Place	Deliver	during	2	4	4	1	217.735	100	19
B1	Dominant	None	Place	Deliver	during	2	4	4	2	215.009	100	19
B1	Dominant	None	Place	Deliver	during	2	4	4	3	39.01	100	19
B1	Dominant	None	Place	Deliver	during	2	4	4	4	33.705	100	19
B1	Dominant	None	Place	Deliver	during	2	4	4	5	184.505	100	19
B1	Dominant	None	Place	Deliver	during	2	4	4	6	5.6225	100	19
B1	Dominant	None	Place	Deliver	during	2	4	4	7	6.5025	100	19
B1	Dominant	None	Place	Deliver	during	2	4	4	8	13.8	100	19
B1	Dominant	None	Place	Deliver	during	2	4	5	1	82.4825	100	20
B1	Dominant	None	Place	Deliver	during	2	4	5	2	29.755	100	20
B1	Dominant	None	Place	Deliver	during	2	4	5	3	31	100	20
B1	Dominant	None	Place	Deliver	during	2	4	5	4	9.975	100	20
B1	Dominant	None	Place	Deliver	during	2	4	5	5	201.243	100	20
B1	Dominant	None	Place	Deliver	during	2	4	5	6	171.25	100	20
B1	Dominant	None	Place	Deliver	during	2	4	5	7	85.2675	100	20
B1	Dominant	None	Place	Deliver	during	2	4	5	8	61.75	100	20
B1	Dominant	None	Place	Deliver	during	3	1	1	1	13.28	100	1
B1	Dominant	None	Place	Deliver	during	3	1	1	2	199.01	100	1
B1	Dominant	None	Place	Deliver	during	3	1	1	3	1.2575	100	1
B1	Dominant	None	Place	Deliver	during	3	1	1	4	179.982	100	1
B1	Dominant	None	Place	Deliver	during	3	1	1	5	17.7325	100	1
B1	Dominant	None	Place	Deliver	during	3	1	1	6	6.7325	100	1
B1	Dominant	None	Place	Deliver	during	3	1	1	7	22.725	100	1
B1	Dominant	None	Place	Deliver	during	3	1	1	8	13.75	100	1
B1	Dominant	None	Place	Deliver	during	3	1	2	1	11.48	100	2
B1	Dominant	None	Place	Deliver	during	3	1	2	2	2.48	100	2
B1	Dominant	None	Place	Deliver	during	3	1	2	3	10.9925	100	2
B1	Dominant	None	Place	Deliver	during	3	1	2	4	10.0475	100	2
B1	Dominant	None	Place	Deliver	during	3	1	2	5	18.4825	100	2
B1	Dominant	None	Place	Deliver	during	3	1	2	6	31.375	100	2
B1	Dominant	None	Place	Deliver	during	3	1	2	7	17.3	100	2
B1	Dominant	None	Place	Deliver	during	3	1	2	8	20.95	100	2
B1	Dominant	None	Place	Deliver	during	3	1	3	1	32.87	100	3
B1	Dominant	None	Place	Deliver	during	3	1	3	2	148.498	100	3
B1	Dominant	None	Place	Deliver	during	3	1	3	3	18.7425	100	3
B1	Dominant	None	Place	Deliver	during	3	1	3	4	5.2575	100	3
B1	Dominant	None	Place	Deliver	during	3	1	3	5	9.4825	100	3
B1	Dominant	None	Place	Deliver	during	3	1	3	6	12.0125	100	3
B1	Dominant	None	Place	Deliver	during	3	1	3	7	13.225	100	3
B1	Dominant	None	Place	Deliver	during	3	1	3	8	2	100	3
B1	Dominant	None	Place	Deliver	during	3	1	4	1	195.99	100	4
B1	Dominant	None	Place	Deliver	during	3	1	4	2	70.505	100	4
B1	Dominant	None	Place	Deliver	during	3	1	4	3	0.505	100	4
B1	Dominant	None	Place	Deliver	during	3	1	4	4	14.25	100	4
B1	Dominant	None	Place	Deliver	during	3	1	4	5	150.25	100	4
B1	Dominant	None	Place	Deliver	during	3	1	4	6	26.8025	100	4
B1	Dominant	None	Place	Deliver	during	3	1	4	7	85.75	100	4
B1	Dominant	None	Place	Deliver	during	3	1	4	8	21.375	100	4
B1	Dominant	None	Place	Deliver	during	3	1	5	1	3.7675	100	5
B1	Dominant	None	Place	Deliver	during	3	1	5	2	39.99	100	5
B1	Dominant	None	Place	Deliver	during	3	1	5	3	20.705	100	5
B1	Dominant	None	Place	Deliver	during	3	1	5	4	24.1225	100	5
B1	Dominant	None	Place	Deliver	during	3	1	5	5	14.475	100	5
B1	Dominant	None	Place	Deliver	during	3	1	5	6	21.45	100	5
B1	Dominant	None	Place	Deliver	during	3	1	5	7	7.75	100	5
B1	Dominant	None	Place	Deliver	during	3	1	5	8	12.3	100	5
B1	Dominant	None	Place	Deliver	during	3	2	1	1	140.23	100	6
B1	Dominant	None	Place	Deliver	during	3	2	1	2	51.47	100	6
B1	Dominant	None	Place	Deliver	during	3	2	1	3	13.475	100	6
B1	Dominant	None	Place	Deliver	during	3	2	1	4	9.76	100	6
B1	Dominant	None	Place	Deliver	during	3	2	1	5	27.855	100	6
B1	Dominant	None	Place	Deliver	during	3	2	1	6	93	100	6
B1	Dominant	None	Place	Deliver	during	3	2	1	7	22.5425	100	6
B1	Dominant	None	Place	Deliver	during	3	2	1	8	25.5	100	6
B1	Dominant	None	Place	Deliver	during	3	2	2	1	55.09	100	7
B1	Dominant	None	Place	Deliver	during	3	2	2	2	182.53	100	7
B1	Dominant	None	Place	Deliver	during	3	2	2	3	37.2325	100	7
B1	Dominant	None	Place	Deliver	during	3	2	2	4	2.2625	100	7
B1	Dominant	None	Place	Deliver	during	3	2	2	5	149.25	100	7
B1	Dominant	None	Place	Deliver	during	3	2	2	6	111.25	100	7
B1	Dominant	None	Place	Deliver	during	3	2	2	7	58.475	100	7
B1	Dominant	None	Place	Deliver	during	3	2	2	8	9.35	100	7
B1	Dominant	None	Place	Deliver	during	3	2	3	1	31.305	100	8
B1	Dominant	None	Place	Deliver	during	3	2	3	2	164.265	100	8
B1	Dominant	None	Place	Deliver	during	3	2	3	3	168.78	100	8
B1	Dominant	None	Place	Deliver	during	3	2	3	4	35.9825	100	8
B1	Dominant	None	Place	Deliver	during	3	2	3	5	125.338	100	8
B1	Dominant	None	Place	Deliver	during	3	2	3	6	86.925	100	8
B1	Dominant	None	Place	Deliver	during	3	2	3	7	21.1	100	8
B1	Dominant	None	Place	Deliver	during	3	2	3	8	20	100	8
B1	Dominant	None	Place	Deliver	during	3	2	4	1	134.715	100	9
B1	Dominant	None	Place	Deliver	during	3	2	4	2	134.935	100	9
B1	Dominant	None	Place	Deliver	during	3	2	4	3	12.74	100	9
B1	Dominant	None	Place	Deliver	during	3	2	4	4	3.495	100	9
B1	Dominant	None	Place	Deliver	during	3	2	4	5	27.98	100	9
B1	Dominant	None	Place	Deliver	during	3	2	4	6	146.15	100	9
B1	Dominant	None	Place	Deliver	during	3	2	4	7	131.475	100	9
B1	Dominant	None	Place	Deliver	during	3	2	4	8	16.65	100	9
B1	Dominant	None	Place	Deliver	during	3	2	5	1	98.74	100	10
B1	Dominant	None	Place	Deliver	during	3	2	5	2	239.262	100	10
B1	Dominant	None	Place	Deliver	during	3	2	5	3	5.2375	100	10
B1	Dominant	None	Place	Deliver	during	3	2	5	4	149.75	100	10
B1	Dominant	None	Place	Deliver	during	3	2	5	5	8.0275	100	10
B1	Dominant	None	Place	Deliver	during	3	2	5	6	117	100	10
B1	Dominant	None	Place	Deliver	during	3	2	5	7	141.5	100	10
B1	Dominant	None	Place	Deliver	during	3	2	5	8	24	100	10
B1	Dominant	None	Place	Deliver	during	3	3	1	1	53.26	100	11
B1	Dominant	None	Place	Deliver	during	3	3	1	2	183.25	100	11
B1	Dominant	None	Place	Deliver	during	3	3	1	3	68.0025	100	11
B1	Dominant	None	Place	Deliver	during	3	3	1	4	26.2725	100	11
B1	Dominant	None	Place	Deliver	during	3	3	1	5	16.245	100	11
B1	Dominant	None	Place	Deliver	during	3	3	1	6	12.25	100	11
B1	Dominant	None	Place	Deliver	during	3	3	1	7	119.525	100	11
B1	Dominant	None	Place	Deliver	during	3	3	1	8	30.275	100	11
B1	Dominant	None	Place	Deliver	during	3	3	2	1	156.998	100	12
B1	Dominant	None	Place	Deliver	during	3	3	2	2	206.12	100	12
B1	Dominant	None	Place	Deliver	during	3	3	2	3	30.75	100	12
B1	Dominant	None	Place	Deliver	during	3	3	2	4	140.5	100	12
B1	Dominant	None	Place	Deliver	during	3	3	2	5	24.95	100	12
B1	Dominant	None	Place	Deliver	during	3	3	2	6	135.575	100	12
B1	Dominant	None	Place	Deliver	during	3	3	2	7	17.3	100	12
B1	Dominant	None	Place	Deliver	during	3	3	2	8	34.275	100	12
B1	Dominant	None	Place	Deliver	during	3	3	3	1	0.24	100	13
B1	Dominant	None	Place	Deliver	during	3	3	3	2	87.4725	100	13
B1	Dominant	None	Place	Deliver	during	3	3	3	3	14.2875	100	13
B1	Dominant	None	Place	Deliver	during	3	3	3	4	136.5	100	13
B1	Dominant	None	Place	Deliver	during	3	3	3	5	12.7775	100	13
B1	Dominant	None	Place	Deliver	during	3	3	3	6	9.75	100	13
B1	Dominant	None	Place	Deliver	during	3	3	3	7	12.025	100	13
B1	Dominant	None	Place	Deliver	during	3	3	3	8	19.7	100	13
B1	Dominant	None	Place	Deliver	during	3	3	4	1	5.27	100	14
B1	Dominant	None	Place	Deliver	during	3	3	4	2	68.2525	100	14
B1	Dominant	None	Place	Deliver	during	3	3	4	3	3.01	100	14
B1	Dominant	None	Place	Deliver	during	3	3	4	4	105.975	100	14
B1	Dominant	None	Place	Deliver	during	3	3	4	5	146.9	100	14
B1	Dominant	None	Place	Deliver	during	3	3	4	6	31.0625	100	14
B1	Dominant	None	Place	Deliver	during	3	3	4	7	155.1	100	14
B1	Dominant	None	Place	Deliver	during	3	3	4	8	23.525	100	14
B1	Dominant	None	Place	Deliver	during	3	3	5	1	7.515	100	15
B1	Dominant	None	Place	Deliver	during	3	3	5	2	188.213	100	15
B1	Dominant	None	Place	Deliver	during	3	3	5	3	7.0075	100	15
B1	Dominant	None	Place	Deliver	during	3	3	5	4	16.495	100	15
B1	Dominant	None	Place	Deliver	during	3	3	5	5	6.225	100	15
B1	Dominant	None	Place	Deliver	during	3	3	5	6	81.775	100	15
B1	Dominant	None	Place	Deliver	during	3	3	5	7	2.475	100	15
B1	Dominant	None	Place	Deliver	during	3	3	5	8	15.05	100	15
B1	Dominant	None	Place	Deliver	during	3	4	1	1	5.9975	100	16
B1	Dominant	None	Place	Deliver	during	3	4	1	2	149.25	100	16
B1	Dominant	None	Place	Deliver	during	3	4	1	3	16.7275	100	16
B1	Dominant	None	Place	Deliver	during	3	4	1	4	3.7575	100	16
B1	Dominant	None	Place	Deliver	during	3	4	1	5	14.2575	100	16
B1	Dominant	None	Place	Deliver	during	3	4	1	6	26.4875	100	16
B1	Dominant	None	Place	Deliver	during	3	4	1	7	18.25	100	16
B1	Dominant	None	Place	Deliver	during	3	4	1	8	23	100	16
B1	Dominant	None	Place	Deliver	during	3	4	2	1	142.28	100	17
B1	Dominant	None	Place	Deliver	during	3	4	2	2	181.54	100	17
B1	Dominant	None	Place	Deliver	during	3	4	2	3	4.4775	100	17
B1	Dominant	None	Place	Deliver	during	3	4	2	4	2.0325	100	17
B1	Dominant	None	Place	Deliver	during	3	4	2	5	70.67	100	17
B1	Dominant	None	Place	Deliver	during	3	4	2	6	154.025	100	17
B1	Dominant	None	Place	Deliver	during	3	4	2	7	25.25	100	17
B1	Dominant	None	Place	Deliver	during	3	4	2	8	19.65	100	17
B1	Dominant	None	Place	Deliver	during	3	4	3	1	210.25	100	18
B1	Dominant	None	Place	Deliver	during	3	4	3	2	1.465	100	18
B1	Dominant	None	Place	Deliver	during	3	4	3	3	11.76	100	18
B1	Dominant	None	Place	Deliver	during	3	4	3	4	181.015	100	18
B1	Dominant	None	Place	Deliver	during	3	4	3	5	22.23	100	18
B1	Dominant	None	Place	Deliver	during	3	4	3	6	13.0475	100	18
B1	Dominant	None	Place	Deliver	during	3	4	3	7	16.5	100	18
B1	Dominant	None	Place	Deliver	during	3	4	3	8	8.5	100	18
B1	Dominant	None	Place	Deliver	during	3	4	4	1	196.507	100	19
B1	Dominant	None	Place	Deliver	during	3	4	4	2	204.505	100	19
B1	Dominant	None	Place	Deliver	during	3	4	4	3	16.51	100	19
B1	Dominant	None	Place	Deliver	during	3	4	4	4	4.29	100	19
B1	Dominant	None	Place	Deliver	during	3	4	4	5	44.275	100	19
B1	Dominant	None	Place	Deliver	during	3	4	4	6	172.778	100	19
B1	Dominant	None	Place	Deliver	during	3	4	4	7	19.75	100	19
B1	Dominant	None	Place	Deliver	during	3	4	4	8	6	100	19
B1	Dominant	None	Place	Deliver	during	3	4	5	1	194.458	100	20
B1	Dominant	None	Place	Deliver	during	3	4	5	2	0.1025	100	20
B1	Dominant	None	Place	Deliver	during	3	4	5	3	9.7075	100	20
B1	Dominant	None	Place	Deliver	during	3	4	5	4	63.74	100	20
B1	Dominant	None	Place	Deliver	during	3	4	5	5	28.785	100	20
B1	Dominant	None	Place	Deliver	during	3	4	5	6	17.5	100	20
B1	Dominant	None	Place	Deliver	during	3	4	5	7	88.55	100	20
B1	Dominant	None	Place	Deliver	during	3	4	5	8	26.025	100	20
B1	Dominant	None	Place	Deliver	during	4	1	1	1	26.9975	100	1
B1	Dominant	None	Place	Deliver	during	4	1	1	2	289.257	100	1
B1	Dominant	None	Place	Deliver	during	4	1	1	3	189.74	100	1
B1	Dominant	None	Place	Deliver	during	4	1	1	4	22.725	100	1
B1	Dominant	None	Place	Deliver	during	4	1	1	5	220.255	100	1
B1	Dominant	None	Place	Deliver	during	4	1	1	6	34.99	100	1
B1	Dominant	None	Place	Deliver	during	4	1	1	7	222.012	100	1
B1	Dominant	None	Place	Deliver	during	4	1	1	8	164.505	100	1
B1	Dominant	None	Place	Deliver	during	4	1	2	1	223.01	100	2
B1	Dominant	None	Place	Deliver	during	4	1	2	2	6.73	100	2
B1	Dominant	None	Place	Deliver	during	4	1	2	3	48.245	100	2
B1	Dominant	None	Place	Deliver	during	4	1	2	4	180.2	100	2
B1	Dominant	None	Place	Deliver	during	4	1	2	5	217.002	100	2
B1	Dominant	None	Place	Deliver	during	4	1	2	6	187.743	100	2
B1	Dominant	None	Place	Deliver	during	4	1	2	7	88.225	100	2
B1	Dominant	None	Place	Deliver	during	4	1	2	8	278.041	100	2
B1	Dominant	None	Place	Deliver	during	4	1	3	1	135.025	100	3
B1	Dominant	None	Place	Deliver	during	4	1	3	2	141.725	100	3
B1	Dominant	None	Place	Deliver	during	4	1	3	3	110.403	100	3
B1	Dominant	None	Place	Deliver	during	4	1	3	4	207	100	3
B1	Dominant	None	Place	Deliver	during	4	1	3	5	93.975	100	3
B1	Dominant	None	Place	Deliver	during	4	1	3	6	232.505	100	3
B1	Dominant	None	Place	Deliver	during	4	1	3	7	223.498	100	3
B1	Dominant	None	Place	Deliver	during	4	1	3	8	2.0125	100	3
B1	Dominant	None	Place	Deliver	during	4	1	4	1	124.25	100	4
B1	Dominant	None	Place	Deliver	during	4	1	4	2	23.725	100	4
B1	Dominant	None	Place	Deliver	during	4	1	4	3	124.5	100	4
B1	Dominant	None	Place	Deliver	during	4	1	4	4	123	100	4
B1	Dominant	None	Place	Deliver	during	4	1	4	5	18.285	100	4
B1	Dominant	None	Place	Deliver	during	4	1	4	6	30.2625	100	4
B1	Dominant	None	Place	Deliver	during	4	1	4	7	170.755	100	4
B1	Dominant	None	Place	Deliver	during	4	1	4	8	104.748	100	4
B1	Dominant	None	Place	Deliver	during	4	1	5	1	109.5	100	5
B1	Dominant	None	Place	Deliver	during	4	1	5	2	17.025	100	5
B1	Dominant	None	Place	Deliver	during	4	1	5	3	14.02	100	5
B1	Dominant	None	Place	Deliver	during	4	1	5	4	91.3025	100	5
B1	Dominant	None	Place	Deliver	during	4	1	5	5	219.702	100	5
B1	Dominant	None	Place	Deliver	during	4	1	5	6	39.5275	100	5
B1	Dominant	None	Place	Deliver	during	4	1	5	7	177.947	100	5
B1	Dominant	None	Place	Deliver	during	4	1	5	8	368.262	100	5
B1	Dominant	None	Place	Deliver	during	4	2	1	1	100.18	100	6
B1	Dominant	None	Place	Deliver	during	4	2	1	2	116.75	100	6
B1	Dominant	None	Place	Deliver	during	4	2	1	3	135.775	100	6
B1	Dominant	None	Place	Deliver	during	4	2	1	4	169.275	100	6
B1	Dominant	None	Place	Deliver	during	4	2	1	5	140.025	100	6
B1	Dominant	None	Place	Deliver	during	4	2	1	6	161.775	100	6
B1	Dominant	None	Place	Deliver	during	4	2	1	7	97.4975	100	6
B1	Dominant	None	Place	Deliver	during	4	2	1	8	56.49	100	6
B1	Dominant	None	Place	Deliver	during	4	2	2	1	123.25	100	7
B1	Dominant	None	Place	Deliver	during	4	2	2	2	60.85	100	7
B1	Dominant	None	Place	Deliver	during	4	2	2	3	182	100	7
B1	Dominant	None	Place	Deliver	during	4	2	2	4	149.25	100	7
B1	Dominant	None	Place	Deliver	during	4	2	2	5	136.8	100	7
B1	Dominant	None	Place	Deliver	during	4	2	2	6	146	100	7
B1	Dominant	None	Place	Deliver	during	4	2	2	7	162.1	100	7
B1	Dominant	None	Place	Deliver	during	4	2	2	8	161.463	100	7
B1	Dominant	None	Place	Deliver	during	4	2	3	1	201.485	100	8
B1	Dominant	None	Place	Deliver	during	4	2	3	2	197.768	100	8
B1	Dominant	None	Place	Deliver	during	4	2	3	3	128	100	8
B1	Dominant	None	Place	Deliver	during	4	2	3	4	125.25	100	8
B1	Dominant	None	Place	Deliver	during	4	2	3	5	183.012	100	8
B1	Dominant	None	Place	Deliver	during	4	2	3	6	138.75	100	8
B1	Dominant	None	Place	Deliver	during	4	2	3	7	138.4	100	8
B1	Dominant	None	Place	Deliver	during	4	2	3	8	4.65	100	8
B1	Dominant	None	Place	Deliver	during	4	2	4	1	95	100	9
B1	Dominant	None	Place	Deliver	during	4	2	4	2	69	100	9
B1	Dominant	None	Place	Deliver	during	4	2	4	3	177.965	100	9
B1	Dominant	None	Place	Deliver	during	4	2	4	4	211.031	100	9
B1	Dominant	None	Place	Deliver	during	4	2	4	5	132.75	100	9
B1	Dominant	None	Place	Deliver	during	4	2	4	6	37.8	100	9
B1	Dominant	None	Place	Deliver	during	4	2	4	7	180.738	100	9
B1	Dominant	None	Place	Deliver	during	4	2	4	8	11.03	100	9
B1	Dominant	None	Place	Deliver	during	4	2	5	1	159.75	100	10
B1	Dominant	None	Place	Deliver	during	4	2	5	2	192.975	100	10
B1	Dominant	None	Place	Deliver	during	4	2	5	3	206.3	100	10
B1	Dominant	None	Place	Deliver	during	4	2	5	4	191.49	100	10
B1	Dominant	None	Place	Deliver	during	4	2	5	5	173.075	100	10
B1	Dominant	None	Place	Deliver	during	4	2	5	6	99.755	100	10
B1	Dominant	None	Place	Deliver	during	4	2	5	7	153.257	100	10
B1	Dominant	None	Place	Deliver	during	4	2	5	8	201.857	100	10
B1	Dominant	None	Place	Deliver	during	4	3	1	1	108.5	100	11
B1	Dominant	None	Place	Deliver	during	4	3	1	2	215.265	100	11
B1	Dominant	None	Place	Deliver	during	4	3	1	3	208.007	100	11
B1	Dominant	None	Place	Deliver	during	4	3	1	4	135	100	11
B1	Dominant	None	Place	Deliver	during	4	3	1	5	194.998	100	11
B1	Dominant	None	Place	Deliver	during	4	3	1	6	102.987	100	11
B1	Dominant	None	Place	Deliver	during	4	3	1	7	125.725	100	11
B1	Dominant	None	Place	Deliver	during	4	3	1	8	259.505	100	11
B1	Dominant	None	Place	Deliver	during	4	3	2	1	122.15	100	12
B1	Dominant	None	Place	Deliver	during	4	3	2	2	235.738	100	12
B1	Dominant	None	Place	Deliver	during	4	3	2	3	161.132	100	12
B1	Dominant	None	Place	Deliver	during	4	3	2	4	161.495	100	12
B1	Dominant	None	Place	Deliver	during	4	3	2	5	107.55	100	12
B1	Dominant	None	Place	Deliver	during	4	3	2	6	176.75	100	12
B1	Dominant	None	Place	Deliver	during	4	3	2	7	202.76	100	12
B1	Dominant	None	Place	Deliver	during	4	3	2	8	28.2	100	12
B1	Dominant	None	Place	Deliver	during	4	3	3	1	213.54	100	13
B1	Dominant	None	Place	Deliver	during	4	3	3	2	249.49	100	13
B1	Dominant	None	Place	Deliver	during	4	3	3	3	208.135	100	13
B1	Dominant	None	Place	Deliver	during	4	3	3	4	193	100	13
B1	Dominant	None	Place	Deliver	during	4	3	3	5	195.525	100	13
B1	Dominant	None	Place	Deliver	during	4	3	3	6	180.998	100	13
B1	Dominant	None	Place	Deliver	during	4	3	3	7	156.45	100	13
B1	Dominant	None	Place	Deliver	during	4	3	3	8	73.755	100	13
B1	Dominant	None	Place	Deliver	during	4	3	4	1	222.95	100	14
B1	Dominant	None	Place	Deliver	during	4	3	4	2	263.73	100	14
B1	Dominant	None	Place	Deliver	during	4	3	4	3	217.725	100	14
B1	Dominant	None	Place	Deliver	during	4	3	4	4	83.1	100	14
B1	Dominant	None	Place	Deliver	during	4	3	4	5	204.795	100	14
B1	Dominant	None	Place	Deliver	during	4	3	4	6	141.7	100	14
B1	Dominant	None	Place	Deliver	during	4	3	4	7	189.268	100	14
B1	Dominant	None	Place	Deliver	during	4	3	4	8	254.998	100	14
B1	Dominant	None	Place	Deliver	during	4	3	5	1	158.25	100	15
B1	Dominant	None	Place	Deliver	during	4	3	5	2	190.005	100	15
B1	Dominant	None	Place	Deliver	during	4	3	5	3	170.062	100	15
B1	Dominant	None	Place	Deliver	during	4	3	5	4	131.93	100	15
B1	Dominant	None	Place	Deliver	during	4	3	5	5	26.275	100	15
B1	Dominant	None	Place	Deliver	during	4	3	5	6	149.275	100	15
B1	Dominant	None	Place	Deliver	during	4	3	5	7	88.825	100	15
B1	Dominant	None	Place	Deliver	during	4	3	5	8	234.24	100	15
B1	Dominant	None	Place	Deliver	during	4	4	1	1	108.75	100	16
B1	Dominant	None	Place	Deliver	during	4	4	1	2	168.25	100	16
B1	Dominant	None	Place	Deliver	during	4	4	1	3	250.298	100	16
B1	Dominant	None	Place	Deliver	during	4	4	1	4	178.32	100	16
B1	Dominant	None	Place	Deliver	during	4	4	1	5	44	100	16
B1	Dominant	None	Place	Deliver	during	4	4	1	6	141.585	100	16
B1	Dominant	None	Place	Deliver	during	4	4	1	7	162	100	16
B1	Dominant	None	Place	Deliver	during	4	4	1	8	204.25	100	16
B1	Dominant	None	Place	Deliver	during	4	4	2	1	246.197	100	17
B1	Dominant	None	Place	Deliver	during	4	4	2	2	271.488	100	17
B1	Dominant	None	Place	Deliver	during	4	4	2	3	135.055	100	17
B1	Dominant	None	Place	Deliver	during	4	4	2	4	141.8	100	17
B1	Dominant	None	Place	Deliver	during	4	4	2	5	152.925	100	17
B1	Dominant	None	Place	Deliver	during	4	4	2	6	140.75	100	17
B1	Dominant	None	Place	Deliver	during	4	4	2	7	29.225	100	17
B1	Dominant	None	Place	Deliver	during	4	4	2	8	107.005	100	17
B1	Dominant	None	Place	Deliver	during	4	4	3	1	151.775	100	18
B1	Dominant	None	Place	Deliver	during	4	4	3	2	176.512	100	18
B1	Dominant	None	Place	Deliver	during	4	4	3	3	302.108	100	18
B1	Dominant	None	Place	Deliver	during	4	4	3	4	171.968	100	18
B1	Dominant	None	Place	Deliver	during	4	4	3	5	192.982	100	18
B1	Dominant	None	Place	Deliver	during	4	4	3	6	240.985	100	18
B1	Dominant	None	Place	Deliver	during	4	4	3	7	154.528	100	18
B1	Dominant	None	Place	Deliver	during	4	4	3	8	228.51	100	18
B1	Dominant	None	Place	Deliver	during	4	4	4	1	164.708	100	19
B1	Dominant	None	Place	Deliver	during	4	4	4	2	181.778	100	19
B1	Dominant	None	Place	Deliver	during	4	4	4	3	120.475	100	19
B1	Dominant	None	Place	Deliver	during	4	4	4	4	136.25	100	19
B1	Dominant	None	Place	Deliver	during	4	4	4	5	96.55	100	19
B1	Dominant	None	Place	Deliver	during	4	4	4	6	116.625	100	19
B1	Dominant	None	Place	Deliver	during	4	4	4	7	59.325	100	19
B1	Dominant	None	Place	Deliver	during	4	4	4	8	307.05	100	19
B1	Dominant	None	Place	Deliver	during	4	4	5	1	208.998	100	20
B1	Dominant	None	Place	Deliver	during	4	4	5	2	143.95	100	20
B1	Dominant	None	Place	Deliver	during	4	4	5	3	177.525	100	20
B1	Dominant	None	Place	Deliver	during	4	4	5	4	260.998	100	20
B1	Dominant	None	Place	Deliver	during	4	4	5	5	204.47	100	20
B1	Dominant	None	Place	Deliver	during	4	4	5	6	135	100	20
B1	Dominant	None	Place	Deliver	during	4	4	5	7	198.077	100	20
B1	Dominant	None	Place	Deliver	during	4	4	5	8	78.5	100	20
B1	Dominant	None	Place	Deliver	during	5	1	1	1	165.005	100	1
B1	Dominant	None	Place	Deliver	during	5	1	1	2	222.96	100	1
B1	Dominant	None	Place	Deliver	during	5	1	1	3	202.347	100	1
B1	Dominant	None	Place	Deliver	during	5	1	1	4	93.5	100	1
B1	Dominant	None	Place	Deliver	during	5	1	1	5	164.525	100	1
B1	Dominant	None	Place	Deliver	during	5	1	1	6	96.1	100	1
B1	Dominant	None	Place	Deliver	during	5	1	1	7	184.257	100	1
B1	Dominant	None	Place	Deliver	during	5	1	1	8	259.998	100	1
B1	Dominant	None	Place	Deliver	during	5	1	2	1	148.425	100	2
B1	Dominant	None	Place	Deliver	during	5	1	2	2	64.775	100	2
B1	Dominant	None	Place	Deliver	during	5	1	2	3	175.488	100	2
B1	Dominant	None	Place	Deliver	during	5	1	2	4	177.975	100	2
B1	Dominant	None	Place	Deliver	during	5	1	2	5	98.525	100	2
B1	Dominant	None	Place	Deliver	during	5	1	2	6	148.475	100	2
B1	Dominant	None	Place	Deliver	during	5	1	2	7	269.998	100	2
B1	Dominant	None	Place	Deliver	during	5	1	2	8	212.218	100	2
B1	Dominant	None	Place	Deliver	during	5	1	3	1	198.812	100	3
B1	Dominant	None	Place	Deliver	during	5	1	3	2	112.25	100	3
B1	Dominant	None	Place	Deliver	during	5	1	3	3	110.725	100	3
B1	Dominant	None	Place	Deliver	during	5	1	3	4	106	100	3
B1	Dominant	None	Place	Deliver	during	5	1	3	5	195.5	100	3
B1	Dominant	None	Place	Deliver	during	5	1	3	6	44.775	100	3
B1	Dominant	None	Place	Deliver	during	5	1	3	7	79	100	3
B1	Dominant	None	Place	Deliver	during	5	1	3	8	213	100	3
B1	Dominant	None	Place	Deliver	during	5	1	4	1	124.1	100	4
B1	Dominant	None	Place	Deliver	during	5	1	4	2	14.2575	100	4
B1	Dominant	None	Place	Deliver	during	5	1	4	3	41.2625	100	4
B1	Dominant	None	Place	Deliver	during	5	1	4	4	202.512	100	4
B1	Dominant	None	Place	Deliver	during	5	1	4	5	152.25	100	4
B1	Dominant	None	Place	Deliver	during	5	1	4	6	37.5	100	4
B1	Dominant	None	Place	Deliver	during	5	1	4	7	9.01	100	4
B1	Dominant	None	Place	Deliver	during	5	1	4	8	198.995	100	4
B1	Dominant	None	Place	Deliver	during	5	1	5	1	202.803	100	5
B1	Dominant	None	Place	Deliver	during	5	1	5	2	182.26	100	5
B1	Dominant	None	Place	Deliver	during	5	1	5	3	151.525	100	5
B1	Dominant	None	Place	Deliver	during	5	1	5	4	186.02	100	5
B1	Dominant	None	Place	Deliver	during	5	1	5	5	152.25	100	5
B1	Dominant	None	Place	Deliver	during	5	1	5	6	264.098	100	5
B1	Dominant	None	Place	Deliver	during	5	1	5	7	184.458	100	5
B1	Dominant	None	Place	Deliver	during	5	1	5	8	215.993	100	5
B1	Dominant	None	Place	Deliver	during	5	2	1	1	101.75	100	6
B1	Dominant	None	Place	Deliver	during	5	2	1	2	112.45	100	6
B1	Dominant	None	Place	Deliver	during	5	2	1	3	33.0075	100	6
B1	Dominant	None	Place	Deliver	during	5	2	1	4	21.2725	100	6
B1	Dominant	None	Place	Deliver	during	5	2	1	5	51.73	100	6
B1	Dominant	None	Place	Deliver	during	5	2	1	6	27.0175	100	6
B1	Dominant	None	Place	Deliver	during	5	2	1	7	9.2725	100	6
B1	Dominant	None	Place	Deliver	during	5	2	1	8	19.755	100	6
B1	Dominant	None	Place	Deliver	during	5	2	2	1	167.75	100	7
B1	Dominant	None	Place	Deliver	during	5	2	2	2	87.4625	100	7
B1	Dominant	None	Place	Deliver	during	5	2	2	3	151.515	100	7
B1	Dominant	None	Place	Deliver	during	5	2	2	4	32.23	100	7
B1	Dominant	None	Place	Deliver	during	5	2	2	5	139.45	100	7
B1	Dominant	None	Place	Deliver	during	5	2	2	6	196	100	7
B1	Dominant	None	Place	Deliver	during	5	2	2	7	223.745	100	7
B1	Dominant	None	Place	Deliver	during	5	2	2	8	5.985	100	7
B1	Dominant	None	Place	Deliver	during	5	2	3	1	131.6	100	8
B1	Dominant	None	Place	Deliver	during	5	2	3	2	164.782	100	8
B1	Dominant	None	Place	Deliver	during	5	2	3	3	188.518	100	8
B1	Dominant	None	Place	Deliver	during	5	2	3	4	173.738	100	8
B1	Dominant	None	Place	Deliver	during	5	2	3	5	114.1	100	8
B1	Dominant	None	Place	Deliver	during	5	2	3	6	18.55	100	8
B1	Dominant	None	Place	Deliver	during	5	2	3	7	44.33	100	8
B1	Dominant	None	Place	Deliver	during	5	2	3	8	53.265	100	8
B1	Dominant	None	Place	Deliver	during	5	2	4	1	19.5	100	9
B1	Dominant	None	Place	Deliver	during	5	2	4	2	19.755	100	9
B1	Dominant	None	Place	Deliver	during	5	2	4	3	15.4825	100	9
B1	Dominant	None	Place	Deliver	during	5	2	4	4	37.7325	100	9
B1	Dominant	None	Place	Deliver	during	5	2	4	5	12.75	100	9
B1	Dominant	None	Place	Deliver	during	5	2	4	6	41.2475	100	9
B1	Dominant	None	Place	Deliver	during	5	2	4	7	229.463	100	9
B1	Dominant	None	Place	Deliver	during	5	2	4	8	225.965	100	9
B1	Dominant	None	Place	Deliver	during	5	2	5	1	25.5	100	10
B1	Dominant	None	Place	Deliver	during	5	2	5	2	98.4325	100	10
B1	Dominant	None	Place	Deliver	during	5	2	5	3	213.762	100	10
B1	Dominant	None	Place	Deliver	during	5	2	5	4	90.4975	100	10
B1	Dominant	None	Place	Deliver	during	5	2	5	5	37.51	100	10
B1	Dominant	None	Place	Deliver	during	5	2	5	6	160.502	100	10
B1	Dominant	None	Place	Deliver	during	5	2	5	7	276.044	100	10
B1	Dominant	None	Place	Deliver	during	5	2	5	8	74.26	100	10
B1	Dominant	None	Place	Deliver	during	5	3	1	1	10.525	100	11
B1	Dominant	None	Place	Deliver	during	5	3	1	2	77.0075	100	11
B1	Dominant	None	Place	Deliver	during	5	3	1	3	79.96	100	11
B1	Dominant	None	Place	Deliver	during	5	3	1	4	217.248	100	11
B1	Dominant	None	Place	Deliver	during	5	3	1	5	192.625	100	11
B1	Dominant	None	Place	Deliver	during	5	3	1	6	107.3	100	11
B1	Dominant	None	Place	Deliver	during	5	3	1	7	188	100	11
B1	Dominant	None	Place	Deliver	during	5	3	1	8	47.505	100	11
B1	Dominant	None	Place	Deliver	during	5	3	2	1	186.725	100	12
B1	Dominant	None	Place	Deliver	during	5	3	2	2	183.5	100	12
B1	Dominant	None	Place	Deliver	during	5	3	2	3	10.5025	100	12
B1	Dominant	None	Place	Deliver	during	5	3	2	4	149.015	100	12
B1	Dominant	None	Place	Deliver	during	5	3	2	5	97.5	100	12
B1	Dominant	None	Place	Deliver	during	5	3	2	6	25.785	100	12
B1	Dominant	None	Place	Deliver	during	5	3	2	7	64.81	100	12
B1	Dominant	None	Place	Deliver	during	5	3	2	8	67.7375	100	12
B1	Dominant	None	Place	Deliver	during	5	3	3	1	26.8	100	13
B1	Dominant	None	Place	Deliver	during	5	3	3	2	29.525	100	13
B1	Dominant	None	Place	Deliver	during	5	3	3	3	30.4975	100	13
B1	Dominant	None	Place	Deliver	during	5	3	3	4	0.5025	100	13
B1	Dominant	None	Place	Deliver	during	5	3	3	5	48.295	100	13
B1	Dominant	None	Place	Deliver	during	5	3	3	6	7.725	100	13
B1	Dominant	None	Place	Deliver	during	5	3	3	7	179.73	100	13
B1	Dominant	None	Place	Deliver	during	5	3	3	8	1.3225	100	13
B1	Dominant	None	Place	Deliver	during	5	3	4	1	18.775	100	14
B1	Dominant	None	Place	Deliver	during	5	3	4	2	8.73	100	14
B1	Dominant	None	Place	Deliver	during	5	3	4	3	44.475	100	14
B1	Dominant	None	Place	Deliver	during	5	3	4	4	29.255	100	14
B1	Dominant	None	Place	Deliver	during	5	3	4	5	1.985	100	14
B1	Dominant	None	Place	Deliver	during	5	3	4	6	31.005	100	14
B1	Dominant	None	Place	Deliver	during	5	3	4	7	12	100	14
B1	Dominant	None	Place	Deliver	during	5	3	4	8	72.245	100	14
B1	Dominant	None	Place	Deliver	during	5	3	5	1	160.2	100	15
B1	Dominant	None	Place	Deliver	during	5	3	5	2	165.648	100	15
B1	Dominant	None	Place	Deliver	during	5	3	5	3	180.905	100	15
B1	Dominant	None	Place	Deliver	during	5	3	5	4	199.515	100	15
B1	Dominant	None	Place	Deliver	during	5	3	5	5	263.998	100	15
B1	Dominant	None	Place	Deliver	during	5	3	5	6	219.005	100	15
B1	Dominant	None	Place	Deliver	during	5	3	5	7	159.757	100	15
B1	Dominant	None	Place	Deliver	during	5	3	5	8	96.79	100	15
B1	Dominant	None	Place	Deliver	during	5	4	1	1	13.5	100	16
B1	Dominant	None	Place	Deliver	during	5	4	1	2	173.125	100	16
B1	Dominant	None	Place	Deliver	during	5	4	1	3	1.41	100	16
B1	Dominant	None	Place	Deliver	during	5	4	1	4	219.498	100	16
B1	Dominant	None	Place	Deliver	during	5	4	1	5	33.725	100	16
B1	Dominant	None	Place	Deliver	during	5	4	1	6	161.5	100	16
B1	Dominant	None	Place	Deliver	during	5	4	1	7	178.507	100	16
B1	Dominant	None	Place	Deliver	during	5	4	1	8	258.998	100	16
B1	Dominant	None	Place	Deliver	during	5	4	2	1	122.925	100	17
B1	Dominant	None	Place	Deliver	during	5	4	2	2	12	100	17
B1	Dominant	None	Place	Deliver	during	5	4	2	3	170.748	100	17
B1	Dominant	None	Place	Deliver	during	5	4	2	4	118.5	100	17
B1	Dominant	None	Place	Deliver	during	5	4	2	5	87.5	100	17
B1	Dominant	None	Place	Deliver	during	5	4	2	6	1.775	100	17
B1	Dominant	None	Place	Deliver	during	5	4	2	7	58.225	100	17
B1	Dominant	None	Place	Deliver	during	5	4	2	8	30.925	100	17
B1	Dominant	None	Place	Deliver	during	5	4	3	1	142.275	100	18
B1	Dominant	None	Place	Deliver	during	5	4	3	2	135.75	100	18
B1	Dominant	None	Place	Deliver	during	5	4	3	3	21.985	100	18
B1	Dominant	None	Place	Deliver	during	5	4	3	4	239.505	100	18
B1	Dominant	None	Place	Deliver	during	5	4	3	5	103	100	18
B1	Dominant	None	Place	Deliver	during	5	4	3	6	243.49	100	18
B1	Dominant	None	Place	Deliver	during	5	4	3	7	2.26	100	18
B1	Dominant	None	Place	Deliver	during	5	4	3	8	26.5025	100	18
B1	Dominant	None	Place	Deliver	during	5	4	4	1	195.748	100	19
B1	Dominant	None	Place	Deliver	during	5	4	4	2	224.542	100	19
B1	Dominant	None	Place	Deliver	during	5	4	4	3	167.58	100	19
B1	Dominant	None	Place	Deliver	during	5	4	4	4	159.387	100	19
B1	Dominant	None	Place	Deliver	during	5	4	4	5	12.7525	100	19
B1	Dominant	None	Place	Deliver	during	5	4	4	6	229.773	100	19
B1	Dominant	None	Place	Deliver	during	5	4	4	7	136.757	100	19
B1	Dominant	None	Place	Deliver	during	5	4	4	8	329.7	100	19
B1	Dominant	None	Place	Deliver	during	5	4	5	1	58.2	100	20
B1	Dominant	None	Place	Deliver	during	5	4	5	2	2.77	100	20
B1	Dominant	None	Place	Deliver	during	5	4	5	3	171.275	100	20
B1	Dominant	None	Place	Deliver	during	5	4	5	4	22.7525	100	20
B1	Dominant	None	Place	Deliver	during	5	4	5	5	5.75	100	20
B1	Dominant	None	Place	Deliver	during	5	4	5	6	160.023	100	20
B1	Dominant	None	Place	Deliver	during	5	4	5	7	204.29	100	20
B1	Dominant	None	Place	Deliver	during	5	4	5	8	192.673	100	20
B1	Dominant	None	Place	Deliver	during	6	1	1	1	7.2075	100	1
B1	Dominant	None	Place	Deliver	during	6	1	1	2	0.5025	100	1
B1	Dominant	None	Place	Deliver	during	6	1	1	3	9.5075	100	1
B1	Dominant	None	Place	Deliver	during	6	1	1	4	28.5425	100	1
B1	Dominant	None	Place	Deliver	during	6	1	1	5	18.0075	100	1
B1	Dominant	None	Place	Deliver	during	6	1	1	6	25.2875	100	1
B1	Dominant	None	Place	Deliver	during	6	1	1	7	29.975	100	1
B1	Dominant	None	Place	Deliver	during	6	1	1	8	24.86	100	1
B1	Dominant	None	Place	Deliver	during	6	1	2	1	243.472	100	2
B1	Dominant	None	Place	Deliver	during	6	1	2	2	255.248	100	2
B1	Dominant	None	Place	Deliver	during	6	1	2	3	150.275	100	2
B1	Dominant	None	Place	Deliver	during	6	1	2	4	179.498	100	2
B1	Dominant	None	Place	Deliver	during	6	1	2	5	297.218	100	2
B1	Dominant	None	Place	Deliver	during	6	1	2	6	203.225	100	2
B1	Dominant	None	Place	Deliver	during	6	1	2	7	62.3	100	2
B1	Dominant	None	Place	Deliver	during	6	1	2	8	41.76	100	2
B1	Dominant	None	Place	Deliver	during	6	1	3	1	263.973	100	3
B1	Dominant	None	Place	Deliver	during	6	1	3	2	202.257	100	3
B1	Dominant	None	Place	Deliver	during	6	1	3	3	192.265	100	3
B1	Dominant	None	Place	Deliver	during	6	1	3	4	191.925	100	3
B1	Dominant	None	Place	Deliver	during	6	1	3	5	155.817	100	3
B1	Dominant	None	Place	Deliver	during	6	1	3	6	128.532	100	3
B1	Dominant	None	Place	Deliver	during	6	1	3	7	148.25	100	3
B1	Dominant	None	Place	Deliver	during	6	1	3	8	3.75	100	3
B1	Dominant	None	Place	Deliver	during	6	1	4	1	142.5	100	4
B1	Dominant	None	Place	Deliver	during	6	1	4	2	144	100	4
B1	Dominant	None	Place	Deliver	during	6	1	4	3	4	100	4
B1	Dominant	None	Place	Deliver	during	6	1	4	4	210.48	100	4
B1	Dominant	None	Place	Deliver	during	6	1	4	5	8.7825	100	4
B1	Dominant	None	Place	Deliver	during	6	1	4	6	2.765	100	4
B1	Dominant	None	Place	Deliver	during	6	1	4	7	123.75	100	4
B1	Dominant	None	Place	Deliver	during	6	1	4	8	1.75	100	4
B1	Dominant	None	Place	Deliver	during	6	1	5	1	211.255	100	5
B1	Dominant	None	Place	Deliver	during	6	1	5	2	4.9975	100	5
B1	Dominant	None	Place	Deliver	during	6	1	5	3	124.575	100	5
B1	Dominant	None	Place	Deliver	during	6	1	5	4	13.2275	100	5
B1	Dominant	None	Place	Deliver	during	6	1	5	5	18.25	100	5
B1	Dominant	None	Place	Deliver	during	6	1	5	6	26.26	100	5
B1	Dominant	None	Place	Deliver	during	6	1	5	7	9.25	100	5
B1	Dominant	None	Place	Deliver	during	6	1	5	8	29.555	100	5
B1	Dominant	None	Place	Deliver	during	6	2	1	1	221.985	100	6
B1	Dominant	None	Place	Deliver	during	6	2	1	2	87.005	100	6
B1	Dominant	None	Place	Deliver	during	6	2	1	3	2.75	100	6
B1	Dominant	None	Place	Deliver	during	6	2	1	4	2.26	100	6
B1	Dominant	None	Place	Deliver	during	6	2	1	5	102.75	100	6
B1	Dominant	None	Place	Deliver	during	6	2	1	6	23.0075	100	6
B1	Dominant	None	Place	Deliver	during	6	2	1	7	8.275	100	6
B1	Dominant	None	Place	Deliver	during	6	2	1	8	15	100	6
B1	Dominant	None	Place	Deliver	during	6	2	2	1	5.75	100	7
B1	Dominant	None	Place	Deliver	during	6	2	2	2	128.99	100	7
B1	Dominant	None	Place	Deliver	during	6	2	2	3	13.2575	100	7
B1	Dominant	None	Place	Deliver	during	6	2	2	4	315.25	100	7
B1	Dominant	None	Place	Deliver	during	6	2	2	5	3.26	100	7
B1	Dominant	None	Place	Deliver	during	6	2	2	6	79.6	100	7
B1	Dominant	None	Place	Deliver	during	6	2	2	7	26.0075	100	7
B1	Dominant	None	Place	Deliver	during	6	2	2	8	41.375	100	7
B1	Dominant	None	Place	Deliver	during	6	2	3	1	7.5375	100	8
B1	Dominant	None	Place	Deliver	during	6	2	3	2	55.525	100	8
B1	Dominant	None	Place	Deliver	during	6	2	3	3	9.7625	100	8
B1	Dominant	None	Place	Deliver	during	6	2	3	4	7.735	100	8
B1	Dominant	None	Place	Deliver	during	6	2	3	5	9.765	100	8
B1	Dominant	None	Place	Deliver	during	6	2	3	6	22.515	100	8
B1	Dominant	None	Place	Deliver	during	6	2	3	7	5.475	100	8
B1	Dominant	None	Place	Deliver	during	6	2	3	8	24	100	8
B1	Dominant	None	Place	Deliver	during	6	2	4	1	0.48	100	9
B1	Dominant	None	Place	Deliver	during	6	2	4	2	3.225	100	9
B1	Dominant	None	Place	Deliver	during	6	2	4	3	110.535	100	9
B1	Dominant	None	Place	Deliver	during	6	2	4	4	12.8025	100	9
B1	Dominant	None	Place	Deliver	during	6	2	4	5	9.235	100	9
B1	Dominant	None	Place	Deliver	during	6	2	4	6	133.5	100	9
B1	Dominant	None	Place	Deliver	during	6	2	4	7	21.775	100	9
B1	Dominant	None	Place	Deliver	during	6	2	4	8	13.25	100	9
B1	Dominant	None	Place	Deliver	during	6	2	5	1	65.28	100	10
B1	Dominant	None	Place	Deliver	during	6	2	5	2	224.07	100	10
B1	Dominant	None	Place	Deliver	during	6	2	5	3	111.475	100	10
B1	Dominant	None	Place	Deliver	during	6	2	5	4	10.99	100	10
B1	Dominant	None	Place	Deliver	during	6	2	5	5	18.9625	100	10
B1	Dominant	None	Place	Deliver	during	6	2	5	6	32.34	100	10
B1	Dominant	None	Place	Deliver	during	6	2	5	7	157.225	100	10
B1	Dominant	None	Place	Deliver	during	6	2	5	8	22.4925	100	10
B1	Dominant	None	Place	Deliver	during	6	3	1	1	2.45	100	11
B1	Dominant	None	Place	Deliver	during	6	3	1	2	79.275	100	11
B1	Dominant	None	Place	Deliver	during	6	3	1	3	98.4475	100	11
B1	Dominant	None	Place	Deliver	during	6	3	1	4	5.235	100	11
B1	Dominant	None	Place	Deliver	during	6	3	1	5	11.075	100	11
B1	Dominant	None	Place	Deliver	during	6	3	1	6	96.2325	100	11
B1	Dominant	None	Place	Deliver	during	6	3	1	7	6.75	100	11
B1	Dominant	None	Place	Deliver	during	6	3	1	8	36.5025	100	11
B1	Dominant	None	Place	Deliver	during	6	3	2	1	191.99	100	12
B1	Dominant	None	Place	Deliver	during	6	3	2	2	217.697	100	12
B1	Dominant	None	Place	Deliver	during	6	3	2	3	115.225	100	12
B1	Dominant	None	Place	Deliver	during	6	3	2	4	19.5325	100	12
B1	Dominant	None	Place	Deliver	during	6	3	2	5	78	100	12
B1	Dominant	None	Place	Deliver	during	6	3	2	6	16.2575	100	12
B1	Dominant	None	Place	Deliver	during	6	3	2	7	18.275	100	12
B1	Dominant	None	Place	Deliver	during	6	3	2	8	24.725	100	12
B1	Dominant	None	Place	Deliver	during	6	3	3	1	113.998	100	13
B1	Dominant	None	Place	Deliver	during	6	3	3	2	87.76	100	13
B1	Dominant	None	Place	Deliver	during	6	3	3	3	34.44	100	13
B1	Dominant	None	Place	Deliver	during	6	3	3	4	0.2275	100	13
B1	Dominant	None	Place	Deliver	during	6	3	3	5	149.3	100	13
B1	Dominant	None	Place	Deliver	during	6	3	3	6	90.3025	100	13
B1	Dominant	None	Place	Deliver	during	6	3	3	7	132	100	13
B1	Dominant	None	Place	Deliver	during	6	3	3	8	7.175	100	13
B1	Dominant	None	Place	Deliver	during	6	3	4	1	226.445	100	14
B1	Dominant	None	Place	Deliver	during	6	3	4	2	224.727	100	14
B1	Dominant	None	Place	Deliver	during	6	3	4	3	29.465	100	14
B1	Dominant	None	Place	Deliver	during	6	3	4	4	123.505	100	14
B1	Dominant	None	Place	Deliver	during	6	3	4	5	11.22	100	14
B1	Dominant	None	Place	Deliver	during	6	3	4	6	124.8	100	14
B1	Dominant	None	Place	Deliver	during	6	3	4	7	140.2	100	14
B1	Dominant	None	Place	Deliver	during	6	3	4	8	14.125	100	14
B1	Dominant	None	Place	Deliver	during	6	3	5	1	172.15	100	15
B1	Dominant	None	Place	Deliver	during	6	3	5	2	117.76	100	15
B1	Dominant	None	Place	Deliver	during	6	3	5	3	220.29	100	15
B1	Dominant	None	Place	Deliver	during	6	3	5	4	154.007	100	15
B1	Dominant	None	Place	Deliver	during	6	3	5	5	31.265	100	15
B1	Dominant	None	Place	Deliver	during	6	3	5	6	26.5225	100	15
B1	Dominant	None	Place	Deliver	during	6	3	5	7	13.9825	100	15
B1	Dominant	None	Place	Deliver	during	6	3	5	8	30.0025	100	15
B1	Dominant	None	Place	Deliver	during	6	4	1	1	247.135	100	16
B1	Dominant	None	Place	Deliver	during	6	4	1	2	90.2825	100	16
B1	Dominant	None	Place	Deliver	during	6	4	1	3	0.4575	100	16
B1	Dominant	None	Place	Deliver	during	6	4	1	4	198.65	100	16
B1	Dominant	None	Place	Deliver	during	6	4	1	5	140.05	100	16
B1	Dominant	None	Place	Deliver	during	6	4	1	6	82.9625	100	16
B1	Dominant	None	Place	Deliver	during	6	4	1	7	133.75	100	16
B1	Dominant	None	Place	Deliver	during	6	4	1	8	92.5	100	16
B1	Dominant	None	Place	Deliver	during	6	4	2	1	204.705	100	17
B1	Dominant	None	Place	Deliver	during	6	4	2	2	244.485	100	17
B1	Dominant	None	Place	Deliver	during	6	4	2	3	18.4925	100	17
B1	Dominant	None	Place	Deliver	during	6	4	2	4	97.5	100	17
B1	Dominant	None	Place	Deliver	during	6	4	2	5	2.5925	100	17
B1	Dominant	None	Place	Deliver	during	6	4	2	6	107.6	100	17
B1	Dominant	None	Place	Deliver	during	6	4	2	7	20.475	100	17
B1	Dominant	None	Place	Deliver	during	6	4	2	8	10.25	100	17
B1	Dominant	None	Place	Deliver	during	6	4	3	1	200.488	100	18
B1	Dominant	None	Place	Deliver	during	6	4	3	2	1.2775	100	18
B1	Dominant	None	Place	Deliver	during	6	4	3	3	258.493	100	18
B1	Dominant	None	Place	Deliver	during	6	4	3	4	6.49	100	18
B1	Dominant	None	Place	Deliver	during	6	4	3	5	97.4525	100	18
B1	Dominant	None	Place	Deliver	during	6	4	3	6	26.5075	100	18
B1	Dominant	None	Place	Deliver	during	6	4	3	7	3.975	100	18
B1	Dominant	None	Place	Deliver	during	6	4	3	8	38.9	100	18
B1	Dominant	None	Place	Deliver	during	6	4	4	1	5.01	100	19
B1	Dominant	None	Place	Deliver	during	6	4	4	2	0.2525	100	19
B1	Dominant	None	Place	Deliver	during	6	4	4	3	18.2325	100	19
B1	Dominant	None	Place	Deliver	during	6	4	4	4	177.107	100	19
B1	Dominant	None	Place	Deliver	during	6	4	4	5	28.275	100	19
B1	Dominant	None	Place	Deliver	during	6	4	4	6	131.8	100	19
B1	Dominant	None	Place	Deliver	during	6	4	4	7	26.225	100	19
B1	Dominant	None	Place	Deliver	during	6	4	4	8	15.475	100	19
B1	Dominant	None	Place	Deliver	during	6	4	5	1	2.5775	100	20
B1	Dominant	None	Place	Deliver	during	6	4	5	2	115.825	100	20
B1	Dominant	None	Place	Deliver	during	6	4	5	3	148.025	100	20
B1	Dominant	None	Place	Deliver	during	6	4	5	4	126.05	100	20
B1	Dominant	None	Place	Deliver	during	6	4	5	5	124.95	100	20
B1	Dominant	None	Place	Deliver	during	6	4	5	6	166.188	100	20
B1	Dominant	None	Place	Deliver	during	6	4	5	7	69.075	100	20
B1	Dominant	None	Place	Deliver	during	6	4	5	8	12.475	100	20
B1	Dominant	None	Place	Deliver	during	1	1	1	1	1.2075	75	1
B1	Dominant	None	Place	Deliver	during	1	1	1	2	212.039	75	1
B1	Dominant	None	Place	Deliver	during	1	1	1	3	61.01	75	1
B1	Dominant	None	Place	Deliver	during	1	1	1	4	202.718	75	1
B1	Dominant	None	Place	Deliver	during	1	1	1	5	4.54	75	1
B1	Dominant	None	Place	Deliver	during	1	1	1	6	50.2775	75	1
B1	Dominant	None	Place	Deliver	during	1	1	1	7	16.25	75	1
B1	Dominant	None	Place	Deliver	during	1	1	1	8	246.995	75	1
B1	Dominant	None	Place	Deliver	during	1	1	2	1	16.2375	75	2
B1	Dominant	None	Place	Deliver	during	1	1	2	2	16.765	75	2
B1	Dominant	None	Place	Deliver	during	1	1	2	3	267.783	75	2
B1	Dominant	None	Place	Deliver	during	1	1	2	4	210.988	75	2
B1	Dominant	None	Place	Deliver	during	1	1	2	5	225	75	2
B1	Dominant	None	Place	Deliver	during	1	1	2	6	248.003	75	2
B1	Dominant	None	Place	Deliver	during	1	1	2	7	157.71	75	2
B1	Dominant	None	Place	Deliver	during	1	1	2	8	111.53	75	2
B1	Dominant	None	Place	Deliver	during	1	1	3	1	9.48	75	3
B1	Dominant	None	Place	Deliver	during	1	1	3	2	117.895	75	3
B1	Dominant	None	Place	Deliver	during	1	1	3	3	6.5025	75	3
B1	Dominant	None	Place	Deliver	during	1	1	3	4	11.2425	75	3
B1	Dominant	None	Place	Deliver	during	1	1	3	5	37.505	75	3
B1	Dominant	None	Place	Deliver	during	1	1	3	6	15.735	75	3
B1	Dominant	None	Place	Deliver	during	1	1	3	7	32.4975	75	3
B1	Dominant	None	Place	Deliver	during	1	1	3	8	20.9925	75	3
B1	Dominant	None	Place	Deliver	during	1	1	4	1	197.99	75	4
B1	Dominant	None	Place	Deliver	during	1	1	4	2	0.465	75	4
B1	Dominant	None	Place	Deliver	during	1	1	4	3	17.5275	75	4
B1	Dominant	None	Place	Deliver	during	1	1	4	4	14.5175	75	4
B1	Dominant	None	Place	Deliver	during	1	1	4	5	56.26	75	4
B1	Dominant	None	Place	Deliver	during	1	1	4	6	237.98	75	4
B1	Dominant	None	Place	Deliver	during	1	1	4	7	34.955	75	4
B1	Dominant	None	Place	Deliver	during	1	1	4	8	8.5025	75	4
B1	Dominant	None	Place	Deliver	during	1	1	5	1	31.255	75	5
B1	Dominant	None	Place	Deliver	during	1	1	5	2	35.2525	75	5
B1	Dominant	None	Place	Deliver	during	1	1	5	3	0.0025	75	5
B1	Dominant	None	Place	Deliver	during	1	1	5	4	216.778	75	5
B1	Dominant	None	Place	Deliver	during	1	1	5	5	2.2025	75	5
B1	Dominant	None	Place	Deliver	during	1	1	5	6	257.998	75	5
B1	Dominant	None	Place	Deliver	during	1	1	5	7	15.5	75	5
B1	Dominant	None	Place	Deliver	during	1	1	5	8	15.73	75	5
B1	Dominant	None	Place	Deliver	during	1	2	1	1	266.548	75	6
B1	Dominant	None	Place	Deliver	during	1	2	1	2	79.755	75	6
B1	Dominant	None	Place	Deliver	during	1	2	1	3	9.22	75	6
B1	Dominant	None	Place	Deliver	during	1	2	1	4	3.26	75	6
B1	Dominant	None	Place	Deliver	during	1	2	1	5	34.4925	75	6
B1	Dominant	None	Place	Deliver	during	1	2	1	6	14.25	75	6
B1	Dominant	None	Place	Deliver	during	1	2	1	7	4.975	75	6
B1	Dominant	None	Place	Deliver	during	1	2	1	8	13.5025	75	6
B1	Dominant	None	Place	Deliver	during	1	2	2	1	9.985	75	7
B1	Dominant	None	Place	Deliver	during	1	2	2	2	54.75	75	7
B1	Dominant	None	Place	Deliver	during	1	2	2	3	5.0275	75	7
B1	Dominant	None	Place	Deliver	during	1	2	2	4	25.775	75	7
B1	Dominant	None	Place	Deliver	during	1	2	2	5	28.5025	75	7
B1	Dominant	None	Place	Deliver	during	1	2	2	6	25.005	75	7
B1	Dominant	None	Place	Deliver	during	1	2	2	7	11.25	75	7
B1	Dominant	None	Place	Deliver	during	1	2	2	8	57.52	75	7
B1	Dominant	None	Place	Deliver	during	1	2	3	1	23.73	75	8
B1	Dominant	None	Place	Deliver	during	1	2	3	2	36.0025	75	8
B1	Dominant	None	Place	Deliver	during	1	2	3	3	81.5225	75	8
B1	Dominant	None	Place	Deliver	during	1	2	3	4	50.225	75	8
B1	Dominant	None	Place	Deliver	during	1	2	3	5	13.25	75	8
B1	Dominant	None	Place	Deliver	during	1	2	3	6	237.955	75	8
B1	Dominant	None	Place	Deliver	during	1	2	3	7	104.765	75	8
B1	Dominant	None	Place	Deliver	during	1	2	3	8	16.48	75	8
B1	Dominant	None	Place	Deliver	during	1	2	4	1	10.49	75	9
B1	Dominant	None	Place	Deliver	during	1	2	4	2	20.695	75	9
B1	Dominant	None	Place	Deliver	during	1	2	4	3	272.062	75	9
B1	Dominant	None	Place	Deliver	during	1	2	4	4	134.505	75	9
B1	Dominant	None	Place	Deliver	during	1	2	4	5	223.993	75	9
B1	Dominant	None	Place	Deliver	during	1	2	4	6	39.51	75	9
B1	Dominant	None	Place	Deliver	during	1	2	4	7	3.975	75	9
B1	Dominant	None	Place	Deliver	during	1	2	4	8	9.775	75	9
B1	Dominant	None	Place	Deliver	during	1	2	5	1	0.0025	75	10
B1	Dominant	None	Place	Deliver	during	1	2	5	2	42.7375	75	10
B1	Dominant	None	Place	Deliver	during	1	2	5	3	102.998	75	10
B1	Dominant	None	Place	Deliver	during	1	2	5	4	218.978	75	10
B1	Dominant	None	Place	Deliver	during	1	2	5	5	25.885	75	10
B1	Dominant	None	Place	Deliver	during	1	2	5	6	76.4725	75	10
B1	Dominant	None	Place	Deliver	during	1	2	5	7	2.85	75	10
B1	Dominant	None	Place	Deliver	during	1	2	5	8	27.0175	75	10
B1	Dominant	None	Place	Deliver	during	1	3	1	1	10.1	75	11
B1	Dominant	None	Place	Deliver	during	1	3	1	2	7.0075	75	11
B1	Dominant	None	Place	Deliver	during	1	3	1	3	15.98	75	11
B1	Dominant	None	Place	Deliver	during	1	3	1	4	106.748	75	11
B1	Dominant	None	Place	Deliver	during	1	3	1	5	23.5375	75	11
B1	Dominant	None	Place	Deliver	during	1	3	1	6	28.7525	75	11
B1	Dominant	None	Place	Deliver	during	1	3	1	7	21.035	75	11
B1	Dominant	None	Place	Deliver	during	1	3	1	8	10.275	75	11
B1	Dominant	None	Place	Deliver	during	1	3	2	1	205	75	12
B1	Dominant	None	Place	Deliver	during	1	3	2	2	11.275	75	12
B1	Dominant	None	Place	Deliver	during	1	3	2	3	237.006	75	12
B1	Dominant	None	Place	Deliver	during	1	3	2	4	58.2625	75	12
B1	Dominant	None	Place	Deliver	during	1	3	2	5	207	75	12
B1	Dominant	None	Place	Deliver	during	1	3	2	6	2.2425	75	12
B1	Dominant	None	Place	Deliver	during	1	3	2	7	189	75	12
B1	Dominant	None	Place	Deliver	during	1	3	2	8	135.605	75	12
B1	Dominant	None	Place	Deliver	during	1	3	3	1	13.745	75	13
B1	Dominant	None	Place	Deliver	during	1	3	3	2	8	75	13
B1	Dominant	None	Place	Deliver	during	1	3	3	3	5.7475	75	13
B1	Dominant	None	Place	Deliver	during	1	3	3	4	248.998	75	13
B1	Dominant	None	Place	Deliver	during	1	3	3	5	52.03	75	13
B1	Dominant	None	Place	Deliver	during	1	3	3	6	5.7475	75	13
B1	Dominant	None	Place	Deliver	during	1	3	3	7	25.25	75	13
B1	Dominant	None	Place	Deliver	during	1	3	3	8	13.25	75	13
B1	Dominant	None	Place	Deliver	during	1	3	4	1	4.2625	75	14
B1	Dominant	None	Place	Deliver	during	1	3	4	2	31.03	75	14
B1	Dominant	None	Place	Deliver	during	1	3	4	3	230.151	75	14
B1	Dominant	None	Place	Deliver	during	1	3	4	4	250.973	75	14
B1	Dominant	None	Place	Deliver	during	1	3	4	5	198.988	75	14
B1	Dominant	None	Place	Deliver	during	1	3	4	6	7.005	75	14
B1	Dominant	None	Place	Deliver	during	1	3	4	7	61.4925	75	14
B1	Dominant	None	Place	Deliver	during	1	3	4	8	16.975	75	14
B1	Dominant	None	Place	Deliver	during	1	3	5	1	205	75	15
B1	Dominant	None	Place	Deliver	during	1	3	5	2	207	75	15
B1	Dominant	None	Place	Deliver	during	1	3	5	3	9.23	75	15
B1	Dominant	None	Place	Deliver	during	1	3	5	4	8	75	15
B1	Dominant	None	Place	Deliver	during	1	3	5	5	75.015	75	15
B1	Dominant	None	Place	Deliver	during	1	3	5	6	149.472	75	15
B1	Dominant	None	Place	Deliver	during	1	3	5	7	237.971	75	15
B1	Dominant	None	Place	Deliver	during	1	3	5	8	25.975	75	15
B1	Dominant	None	Place	Deliver	during	1	4	1	1	68.7325	75	16
B1	Dominant	None	Place	Deliver	during	1	4	1	2	15.2825	75	16
B1	Dominant	None	Place	Deliver	during	1	4	1	3	234.96	75	16
B1	Dominant	None	Place	Deliver	during	1	4	1	4	26.2675	75	16
B1	Dominant	None	Place	Deliver	during	1	4	1	5	2.7525	75	16
B1	Dominant	None	Place	Deliver	during	1	4	1	6	3.015	75	16
B1	Dominant	None	Place	Deliver	during	1	4	1	7	179.773	75	16
B1	Dominant	None	Place	Deliver	during	1	4	1	8	22.8	75	16
B1	Dominant	None	Place	Deliver	during	1	4	2	1	1.4975	75	17
B1	Dominant	None	Place	Deliver	during	1	4	2	2	8.515	75	17
B1	Dominant	None	Place	Deliver	during	1	4	2	3	19.7475	75	17
B1	Dominant	None	Place	Deliver	during	1	4	2	4	10.45	75	17
B1	Dominant	None	Place	Deliver	during	1	4	2	5	59.195	75	17
B1	Dominant	None	Place	Deliver	during	1	4	2	6	105.51	75	17
B1	Dominant	None	Place	Deliver	during	1	4	2	7	17.005	75	17
B1	Dominant	None	Place	Deliver	during	1	4	2	8	251.998	75	17
B1	Dominant	None	Place	Deliver	during	1	4	3	1	2.345	75	18
B1	Dominant	None	Place	Deliver	during	1	4	3	2	3.4825	75	18
B1	Dominant	None	Place	Deliver	during	1	4	3	3	111.478	75	18
B1	Dominant	None	Place	Deliver	during	1	4	3	4	90.72	75	18
B1	Dominant	None	Place	Deliver	during	1	4	3	5	0.755	75	18
B1	Dominant	None	Place	Deliver	during	1	4	3	6	207.973	75	18
B1	Dominant	None	Place	Deliver	during	1	4	3	7	26.245	75	18
B1	Dominant	None	Place	Deliver	during	1	4	3	8	3.775	75	18
B1	Dominant	None	Place	Deliver	during	1	4	4	1	204.722	75	19
B1	Dominant	None	Place	Deliver	during	1	4	4	2	11.205	75	19
B1	Dominant	None	Place	Deliver	during	1	4	4	3	245.255	75	19
B1	Dominant	None	Place	Deliver	during	1	4	4	4	17.255	75	19
B1	Dominant	None	Place	Deliver	during	1	4	4	5	19.2575	75	19
B1	Dominant	None	Place	Deliver	during	1	4	4	6	52.9875	75	19
B1	Dominant	None	Place	Deliver	during	1	4	4	7	13.5075	75	19
B1	Dominant	None	Place	Deliver	during	1	4	4	8	98.725	75	19
B1	Dominant	None	Place	Deliver	during	1	4	5	1	54.26	75	20
B1	Dominant	None	Place	Deliver	during	1	4	5	2	273.522	75	20
B1	Dominant	None	Place	Deliver	during	1	4	5	3	5.2	75	20
B1	Dominant	None	Place	Deliver	during	1	4	5	4	53.2475	75	20
B1	Dominant	None	Place	Deliver	during	1	4	5	5	132.472	75	20
B1	Dominant	None	Place	Deliver	during	1	4	5	6	119.7	75	20
B1	Dominant	None	Place	Deliver	during	1	4	5	7	111.275	75	20
B1	Dominant	None	Place	Deliver	during	1	4	5	8	47.475	75	20
B1	Dominant	None	Place	Deliver	during	2	1	1	1	45.73	75	1
B1	Dominant	None	Place	Deliver	during	2	1	1	2	2.7625	75	1
B1	Dominant	None	Place	Deliver	during	2	1	1	3	28.2375	75	1
B1	Dominant	None	Place	Deliver	during	2	1	1	4	28.6825	75	1
B1	Dominant	None	Place	Deliver	during	2	1	1	5	16.5275	75	1
B1	Dominant	None	Place	Deliver	during	2	1	1	6	195.77	75	1
B1	Dominant	None	Place	Deliver	during	2	1	1	7	71	75	1
B1	Dominant	None	Place	Deliver	during	2	1	1	8	90.235	75	1
B1	Dominant	None	Place	Deliver	during	2	1	2	1	10.525	75	2
B1	Dominant	None	Place	Deliver	during	2	1	2	2	27.7625	75	2
B1	Dominant	None	Place	Deliver	during	2	1	2	3	87.2275	75	2
B1	Dominant	None	Place	Deliver	during	2	1	2	4	184.002	75	2
B1	Dominant	None	Place	Deliver	during	2	1	2	5	24.5	75	2
B1	Dominant	None	Place	Deliver	during	2	1	2	6	5.015	75	2
B1	Dominant	None	Place	Deliver	during	2	1	2	7	13	75	2
B1	Dominant	None	Place	Deliver	during	2	1	2	8	45.3225	75	2
B1	Dominant	None	Place	Deliver	during	2	1	3	1	85	75	3
B1	Dominant	None	Place	Deliver	during	2	1	3	2	21.225	75	3
B1	Dominant	None	Place	Deliver	during	2	1	3	3	54.9525	75	3
B1	Dominant	None	Place	Deliver	during	2	1	3	4	117.507	75	3
B1	Dominant	None	Place	Deliver	during	2	1	3	5	4.775	75	3
B1	Dominant	None	Place	Deliver	during	2	1	3	6	51.9925	75	3
B1	Dominant	None	Place	Deliver	during	2	1	3	7	123.757	75	3
B1	Dominant	None	Place	Deliver	during	2	1	3	8	119.275	75	3
B1	Dominant	None	Place	Deliver	during	2	1	4	1	190.005	75	4
B1	Dominant	None	Place	Deliver	during	2	1	4	2	26.18	75	4
B1	Dominant	None	Place	Deliver	during	2	1	4	3	109.98	75	4
B1	Dominant	None	Place	Deliver	during	2	1	4	4	50.5	75	4
B1	Dominant	None	Place	Deliver	during	2	1	4	5	19.245	75	4
B1	Dominant	None	Place	Deliver	during	2	1	4	6	2.24	75	4
B1	Dominant	None	Place	Deliver	during	2	1	4	7	153.257	75	4
B1	Dominant	None	Place	Deliver	during	2	1	4	8	22.5	75	4
B1	Dominant	None	Place	Deliver	during	2	1	5	1	66.2475	75	5
B1	Dominant	None	Place	Deliver	during	2	1	5	2	11.9675	75	5
B1	Dominant	None	Place	Deliver	during	2	1	5	3	45.225	75	5
B1	Dominant	None	Place	Deliver	during	2	1	5	4	4.75	75	5
B1	Dominant	None	Place	Deliver	during	2	1	5	5	214.985	75	5
B1	Dominant	None	Place	Deliver	during	2	1	5	6	217.993	75	5
B1	Dominant	None	Place	Deliver	during	2	1	5	7	87.005	75	5
B1	Dominant	None	Place	Deliver	during	2	1	5	8	15.825	75	5
B1	Dominant	None	Place	Deliver	during	2	2	1	1	44.3425	75	6
B1	Dominant	None	Place	Deliver	during	2	2	1	2	11.7175	75	6
B1	Dominant	None	Place	Deliver	during	2	2	1	3	31.51	75	6
B1	Dominant	None	Place	Deliver	during	2	2	1	4	42.425	75	6
B1	Dominant	None	Place	Deliver	during	2	2	1	5	126.468	75	6
B1	Dominant	None	Place	Deliver	during	2	2	1	6	1.2575	75	6
B1	Dominant	None	Place	Deliver	during	2	2	1	7	14.015	75	6
B1	Dominant	None	Place	Deliver	during	2	2	1	8	41.4	75	6
B1	Dominant	None	Place	Deliver	during	2	2	2	1	76.4825	75	7
B1	Dominant	None	Place	Deliver	during	2	2	2	2	40.0175	75	7
B1	Dominant	None	Place	Deliver	during	2	2	2	3	16.5	75	7
B1	Dominant	None	Place	Deliver	during	2	2	2	4	26.75	75	7
B1	Dominant	None	Place	Deliver	during	2	2	2	5	2.2875	75	7
B1	Dominant	None	Place	Deliver	during	2	2	2	6	74.1575	75	7
B1	Dominant	None	Place	Deliver	during	2	2	2	7	25.005	75	7
B1	Dominant	None	Place	Deliver	during	2	2	2	8	105.868	75	7
B1	Dominant	None	Place	Deliver	during	2	2	3	1	217.028	75	8
B1	Dominant	None	Place	Deliver	during	2	2	3	2	6.2575	75	8
B1	Dominant	None	Place	Deliver	during	2	2	3	3	18.4675	75	8
B1	Dominant	None	Place	Deliver	during	2	2	3	4	26.2425	75	8
B1	Dominant	None	Place	Deliver	during	2	2	3	5	28.7375	75	8
B1	Dominant	None	Place	Deliver	during	2	2	3	6	13.255	75	8
B1	Dominant	None	Place	Deliver	during	2	2	3	7	105	75	8
B1	Dominant	None	Place	Deliver	during	2	2	3	8	18.25	75	8
B1	Dominant	None	Place	Deliver	during	2	2	4	1	15.245	75	9
B1	Dominant	None	Place	Deliver	during	2	2	4	2	74.9925	75	9
B1	Dominant	None	Place	Deliver	during	2	2	4	3	263.973	75	9
B1	Dominant	None	Place	Deliver	during	2	2	4	4	25.3	75	9
B1	Dominant	None	Place	Deliver	during	2	2	4	5	7.4475	75	9
B1	Dominant	None	Place	Deliver	during	2	2	4	6	71.92	75	9
B1	Dominant	None	Place	Deliver	during	2	2	4	7	7.75	75	9
B1	Dominant	None	Place	Deliver	during	2	2	4	8	256.973	75	9
B1	Dominant	None	Place	Deliver	during	2	2	5	1	201.01	75	10
B1	Dominant	None	Place	Deliver	during	2	2	5	2	13.9775	75	10
B1	Dominant	None	Place	Deliver	during	2	2	5	3	44.035	75	10
B1	Dominant	None	Place	Deliver	during	2	2	5	4	130.243	75	10
B1	Dominant	None	Place	Deliver	during	2	2	5	5	184.755	75	10
B1	Dominant	None	Place	Deliver	during	2	2	5	6	112.575	75	10
B1	Dominant	None	Place	Deliver	during	2	2	5	7	75.755	75	10
B1	Dominant	None	Place	Deliver	during	2	2	5	8	53.225	75	10
B1	Dominant	None	Place	Deliver	during	2	3	1	1	46.0575	75	11
B1	Dominant	None	Place	Deliver	during	2	3	1	2	153.68	75	11
B1	Dominant	None	Place	Deliver	during	2	3	1	3	42.13	75	11
B1	Dominant	None	Place	Deliver	during	2	3	1	4	68.2325	75	11
B1	Dominant	None	Place	Deliver	during	2	3	1	5	43.2175	75	11
B1	Dominant	None	Place	Deliver	during	2	3	1	6	39.26	75	11
B1	Dominant	None	Place	Deliver	during	2	3	1	7	8.765	75	11
B1	Dominant	None	Place	Deliver	during	2	3	1	8	25	75	11
B1	Dominant	None	Place	Deliver	during	2	3	2	1	125.52	75	12
B1	Dominant	None	Place	Deliver	during	2	3	2	2	38.5325	75	12
B1	Dominant	None	Place	Deliver	during	2	3	2	3	61.255	75	12
B1	Dominant	None	Place	Deliver	during	2	3	2	4	21.5	75	12
B1	Dominant	None	Place	Deliver	during	2	3	2	5	117.58	75	12
B1	Dominant	None	Place	Deliver	during	2	3	2	6	88.735	75	12
B1	Dominant	None	Place	Deliver	during	2	3	2	7	0.9975	75	12
B1	Dominant	None	Place	Deliver	during	2	3	2	8	0	75	12
B1	Dominant	None	Place	Deliver	during	2	3	3	1	35.2225	75	13
B1	Dominant	None	Place	Deliver	during	2	3	3	2	26.755	75	13
B1	Dominant	None	Place	Deliver	during	2	3	3	3	59.48	75	13
B1	Dominant	None	Place	Deliver	during	2	3	3	4	15.95	75	13
B1	Dominant	None	Place	Deliver	during	2	3	3	5	61.7425	75	13
B1	Dominant	None	Place	Deliver	during	2	3	3	6	16.24	75	13
B1	Dominant	None	Place	Deliver	during	2	3	3	7	9.7275	75	13
B1	Dominant	None	Place	Deliver	during	2	3	3	8	201.5	75	13
B1	Dominant	None	Place	Deliver	during	2	3	4	1	200.48	75	14
B1	Dominant	None	Place	Deliver	during	2	3	4	2	32.5075	75	14
B1	Dominant	None	Place	Deliver	during	2	3	4	3	92.7575	75	14
B1	Dominant	None	Place	Deliver	during	2	3	4	4	10.2675	75	14
B1	Dominant	None	Place	Deliver	during	2	3	4	5	170.257	75	14
B1	Dominant	None	Place	Deliver	during	2	3	4	6	8.245	75	14
B1	Dominant	None	Place	Deliver	during	2	3	4	7	43.0375	75	14
B1	Dominant	None	Place	Deliver	during	2	3	4	8	111.588	75	14
B1	Dominant	None	Place	Deliver	during	2	3	5	1	187.292	75	15
B1	Dominant	None	Place	Deliver	during	2	3	5	2	162.775	75	15
B1	Dominant	None	Place	Deliver	during	2	3	5	3	6.745	75	15
B1	Dominant	None	Place	Deliver	during	2	3	5	4	108.025	75	15
B1	Dominant	None	Place	Deliver	during	2	3	5	5	10.9575	75	15
B1	Dominant	None	Place	Deliver	during	2	3	5	6	6.5025	75	15
B1	Dominant	None	Place	Deliver	during	2	3	5	7	35.9375	75	15
B1	Dominant	None	Place	Deliver	during	2	3	5	8	17.72	75	15
B1	Dominant	None	Place	Deliver	during	2	4	1	1	224.07	75	16
B1	Dominant	None	Place	Deliver	during	2	4	1	2	38.515	75	16
B1	Dominant	None	Place	Deliver	during	2	4	1	3	37.7475	75	16
B1	Dominant	None	Place	Deliver	during	2	4	1	4	11.7575	75	16
B1	Dominant	None	Place	Deliver	during	2	4	1	5	11.29	75	16
B1	Dominant	None	Place	Deliver	during	2	4	1	6	19.5025	75	16
B1	Dominant	None	Place	Deliver	during	2	4	1	7	35.755	75	16
B1	Dominant	None	Place	Deliver	during	2	4	1	8	11	75	16
B1	Dominant	None	Place	Deliver	during	2	4	2	1	13.29	75	17
B1	Dominant	None	Place	Deliver	during	2	4	2	2	51.4825	75	17
B1	Dominant	None	Place	Deliver	during	2	4	2	3	9.9825	75	17
B1	Dominant	None	Place	Deliver	during	2	4	2	4	63.7675	75	17
B1	Dominant	None	Place	Deliver	during	2	4	2	5	112.245	75	17
B1	Dominant	None	Place	Deliver	during	2	4	2	6	1.75	75	17
B1	Dominant	None	Place	Deliver	during	2	4	2	7	42.505	75	17
B1	Dominant	None	Place	Deliver	during	2	4	2	8	66.02	75	17
B1	Dominant	None	Place	Deliver	during	2	4	3	1	4.715	75	18
B1	Dominant	None	Place	Deliver	during	2	4	3	2	31.0925	75	18
B1	Dominant	None	Place	Deliver	during	2	4	3	3	21.2675	75	18
B1	Dominant	None	Place	Deliver	during	2	4	3	4	134.975	75	18
B1	Dominant	None	Place	Deliver	during	2	4	3	5	12.245	75	18
B1	Dominant	None	Place	Deliver	during	2	4	3	6	40.5	75	18
B1	Dominant	None	Place	Deliver	during	2	4	3	7	163.245	75	18
B1	Dominant	None	Place	Deliver	during	2	4	3	8	22.0075	75	18
B1	Dominant	None	Place	Deliver	during	2	4	4	1	145.248	75	19
B1	Dominant	None	Place	Deliver	during	2	4	4	2	48.255	75	19
B1	Dominant	None	Place	Deliver	during	2	4	4	3	24.185	75	19
B1	Dominant	None	Place	Deliver	during	2	4	4	4	30.995	75	19
B1	Dominant	None	Place	Deliver	during	2	4	4	5	31.4725	75	19
B1	Dominant	None	Place	Deliver	during	2	4	4	6	41.995	75	19
B1	Dominant	None	Place	Deliver	during	2	4	4	7	130.718	75	19
B1	Dominant	None	Place	Deliver	during	2	4	4	8	87.6	75	19
B1	Dominant	None	Place	Deliver	during	2	4	5	1	22.9975	75	20
B1	Dominant	None	Place	Deliver	during	2	4	5	2	25.015	75	20
B1	Dominant	None	Place	Deliver	during	2	4	5	3	28.2425	75	20
B1	Dominant	None	Place	Deliver	during	2	4	5	4	71.5	75	20
B1	Dominant	None	Place	Deliver	during	2	4	5	5	63.755	75	20
B1	Dominant	None	Place	Deliver	during	2	4	5	6	67.0025	75	20
B1	Dominant	None	Place	Deliver	during	2	4	5	7	1.4975	75	20
B1	Dominant	None	Place	Deliver	during	2	4	5	8	5.8	75	20
B1	Dominant	None	Place	Deliver	during	3	1	1	1	15.1575	75	1
B1	Dominant	None	Place	Deliver	during	3	1	1	2	205.54	75	1
B1	Dominant	None	Place	Deliver	during	3	1	1	3	4.7625	75	1
B1	Dominant	None	Place	Deliver	during	3	1	1	4	3.215	75	1
B1	Dominant	None	Place	Deliver	during	3	1	1	5	9.49	75	1
B1	Dominant	None	Place	Deliver	during	3	1	1	6	6.7	75	1
B1	Dominant	None	Place	Deliver	during	3	1	1	7	17.925	75	1
B1	Dominant	None	Place	Deliver	during	3	1	1	8	14.975	75	1
B1	Dominant	None	Place	Deliver	during	3	1	2	1	2.5025	75	2
B1	Dominant	None	Place	Deliver	during	3	1	2	2	4.4925	75	2
B1	Dominant	None	Place	Deliver	during	3	1	2	3	11.7475	75	2
B1	Dominant	None	Place	Deliver	during	3	1	2	4	13.2125	75	2
B1	Dominant	None	Place	Deliver	during	3	1	2	5	11.5075	75	2
B1	Dominant	None	Place	Deliver	during	3	1	2	6	10.47	75	2
B1	Dominant	None	Place	Deliver	during	3	1	2	7	11.525	75	2
B1	Dominant	None	Place	Deliver	during	3	1	2	8	18	75	2
B1	Dominant	None	Place	Deliver	during	3	1	3	1	1.5225	75	3
B1	Dominant	None	Place	Deliver	during	3	1	3	2	5.26	75	3
B1	Dominant	None	Place	Deliver	during	3	1	3	3	10.6025	75	3
B1	Dominant	None	Place	Deliver	during	3	1	3	4	8.4375	75	3
B1	Dominant	None	Place	Deliver	during	3	1	3	5	10.245	75	3
B1	Dominant	None	Place	Deliver	during	3	1	3	6	12.495	75	3
B1	Dominant	None	Place	Deliver	during	3	1	3	7	14.025	75	3
B1	Dominant	None	Place	Deliver	during	3	1	3	8	19.3	75	3
B1	Dominant	None	Place	Deliver	during	3	1	4	1	1.235	75	4
B1	Dominant	None	Place	Deliver	during	3	1	4	2	1.505	75	4
B1	Dominant	None	Place	Deliver	during	3	1	4	3	8.0125	75	4
B1	Dominant	None	Place	Deliver	during	3	1	4	4	9.9575	75	4
B1	Dominant	None	Place	Deliver	during	3	1	4	5	15.725	75	4
B1	Dominant	None	Place	Deliver	during	3	1	4	6	31.705	75	4
B1	Dominant	None	Place	Deliver	during	3	1	4	7	17.475	75	4
B1	Dominant	None	Place	Deliver	during	3	1	4	8	16.975	75	4
B1	Dominant	None	Place	Deliver	during	3	1	5	1	3.0125	75	5
B1	Dominant	None	Place	Deliver	during	3	1	5	2	0.4525	75	5
B1	Dominant	None	Place	Deliver	during	3	1	5	3	19.75	75	5
B1	Dominant	None	Place	Deliver	during	3	1	5	4	21.005	75	5
B1	Dominant	None	Place	Deliver	during	3	1	5	5	16.4825	75	5
B1	Dominant	None	Place	Deliver	during	3	1	5	6	20.3225	75	5
B1	Dominant	None	Place	Deliver	during	3	1	5	7	19.75	75	5
B1	Dominant	None	Place	Deliver	during	3	1	5	8	0.475	75	5
B1	Dominant	None	Place	Deliver	during	3	2	1	1	1.5325	75	6
B1	Dominant	None	Place	Deliver	during	3	2	1	2	15.26	75	6
B1	Dominant	None	Place	Deliver	during	3	2	1	3	8.465	75	6
B1	Dominant	None	Place	Deliver	during	3	2	1	4	23.995	75	6
B1	Dominant	None	Place	Deliver	during	3	2	1	5	12.725	75	6
B1	Dominant	None	Place	Deliver	during	3	2	1	6	25.2775	75	6
B1	Dominant	None	Place	Deliver	during	3	2	1	7	17.25	75	6
B1	Dominant	None	Place	Deliver	during	3	2	1	8	13.75	75	6
B1	Dominant	None	Place	Deliver	during	3	2	2	1	6	75	7
B1	Dominant	None	Place	Deliver	during	3	2	2	2	6.015	75	7
B1	Dominant	None	Place	Deliver	during	3	2	2	3	8.0025	75	7
B1	Dominant	None	Place	Deliver	during	3	2	2	4	6.755	75	7
B1	Dominant	None	Place	Deliver	during	3	2	2	5	21.48	75	7
B1	Dominant	None	Place	Deliver	during	3	2	2	6	20.4925	75	7
B1	Dominant	None	Place	Deliver	during	3	2	2	7	11.725	75	7
B1	Dominant	None	Place	Deliver	during	3	2	2	8	23.75	75	7
B1	Dominant	None	Place	Deliver	during	3	2	3	1	2.0125	75	8
B1	Dominant	None	Place	Deliver	during	3	2	3	2	6	75	8
B1	Dominant	None	Place	Deliver	during	3	2	3	3	10.7425	75	8
B1	Dominant	None	Place	Deliver	during	3	2	3	4	2.7525	75	8
B1	Dominant	None	Place	Deliver	during	3	2	3	5	12	75	8
B1	Dominant	None	Place	Deliver	during	3	2	3	6	12.77	75	8
B1	Dominant	None	Place	Deliver	during	3	2	3	7	15.775	75	8
B1	Dominant	None	Place	Deliver	during	3	2	3	8	18.475	75	8
B1	Dominant	None	Place	Deliver	during	3	2	4	1	7.9725	75	9
B1	Dominant	None	Place	Deliver	during	3	2	4	2	12.955	75	9
B1	Dominant	None	Place	Deliver	during	3	2	4	3	9.4975	75	9
B1	Dominant	None	Place	Deliver	during	3	2	4	4	3.23	75	9
B1	Dominant	None	Place	Deliver	during	3	2	4	5	3.2875	75	9
B1	Dominant	None	Place	Deliver	during	3	2	4	6	17.985	75	9
B1	Dominant	None	Place	Deliver	during	3	2	4	7	15.75	75	9
B1	Dominant	None	Place	Deliver	during	3	2	4	8	19	75	9
B1	Dominant	None	Place	Deliver	during	3	2	5	1	1.765	75	10
B1	Dominant	None	Place	Deliver	during	3	2	5	2	159.252	75	10
B1	Dominant	None	Place	Deliver	during	3	2	5	3	1.2475	75	10
B1	Dominant	None	Place	Deliver	during	3	2	5	4	13.9875	75	10
B1	Dominant	None	Place	Deliver	during	3	2	5	5	7.7525	75	10
B1	Dominant	None	Place	Deliver	during	3	2	5	6	7.75	75	10
B1	Dominant	None	Place	Deliver	during	3	2	5	7	65.75	75	10
B1	Dominant	None	Place	Deliver	during	3	2	5	8	24	75	10
B1	Dominant	None	Place	Deliver	during	3	3	1	1	5.7575	75	11
B1	Dominant	None	Place	Deliver	during	3	3	1	2	0.725	75	11
B1	Dominant	None	Place	Deliver	during	3	3	1	3	14.785	75	11
B1	Dominant	None	Place	Deliver	during	3	3	1	4	23.29	75	11
B1	Dominant	None	Place	Deliver	during	3	3	1	5	9.5175	75	11
B1	Dominant	None	Place	Deliver	during	3	3	1	6	12.7425	75	11
B1	Dominant	None	Place	Deliver	during	3	3	1	7	11.775	75	11
B1	Dominant	None	Place	Deliver	during	3	3	1	8	19	75	11
B1	Dominant	None	Place	Deliver	during	3	3	2	1	2.4825	75	12
B1	Dominant	None	Place	Deliver	during	3	3	2	2	115.067	75	12
B1	Dominant	None	Place	Deliver	during	3	3	2	3	5.045	75	12
B1	Dominant	None	Place	Deliver	during	3	3	2	4	44.9975	75	12
B1	Dominant	None	Place	Deliver	during	3	3	2	5	4.5175	75	12
B1	Dominant	None	Place	Deliver	during	3	3	2	6	17.28	75	12
B1	Dominant	None	Place	Deliver	during	3	3	2	7	12.75	75	12
B1	Dominant	None	Place	Deliver	during	3	3	2	8	4.475	75	12
B1	Dominant	None	Place	Deliver	during	3	3	3	1	3.005	75	13
B1	Dominant	None	Place	Deliver	during	3	3	3	2	9.775	75	13
B1	Dominant	None	Place	Deliver	during	3	3	3	3	13.9625	75	13
B1	Dominant	None	Place	Deliver	during	3	3	3	4	104.24	75	13
B1	Dominant	None	Place	Deliver	during	3	3	3	5	7.075	75	13
B1	Dominant	None	Place	Deliver	during	3	3	3	6	5.5	75	13
B1	Dominant	None	Place	Deliver	during	3	3	3	7	10	75	13
B1	Dominant	None	Place	Deliver	during	3	3	3	8	29	75	13
B1	Dominant	None	Place	Deliver	during	3	3	4	1	1.4875	75	14
B1	Dominant	None	Place	Deliver	during	3	3	4	2	0.755	75	14
B1	Dominant	None	Place	Deliver	during	3	3	4	3	6.2525	75	14
B1	Dominant	None	Place	Deliver	during	3	3	4	4	72.255	75	14
B1	Dominant	None	Place	Deliver	during	3	3	4	5	15.27	75	14
B1	Dominant	None	Place	Deliver	during	3	3	4	6	15.515	75	14
B1	Dominant	None	Place	Deliver	during	3	3	4	7	18	75	14
B1	Dominant	None	Place	Deliver	during	3	3	4	8	10.2	75	14
B1	Dominant	None	Place	Deliver	during	3	3	5	1	0.2775	75	15
B1	Dominant	None	Place	Deliver	during	3	3	5	2	8.0775	75	15
B1	Dominant	None	Place	Deliver	during	3	3	5	3	9.23	75	15
B1	Dominant	None	Place	Deliver	during	3	3	5	4	20.74	75	15
B1	Dominant	None	Place	Deliver	during	3	3	5	5	14.2875	75	15
B1	Dominant	None	Place	Deliver	during	3	3	5	6	12.2575	75	15
B1	Dominant	None	Place	Deliver	during	3	3	5	7	21.525	75	15
B1	Dominant	None	Place	Deliver	during	3	3	5	8	13.75	75	15
B1	Dominant	None	Place	Deliver	during	3	4	1	1	1.7325	75	16
B1	Dominant	None	Place	Deliver	during	3	4	1	2	36.9675	75	16
B1	Dominant	None	Place	Deliver	during	3	4	1	3	3.985	75	16
B1	Dominant	None	Place	Deliver	during	3	4	1	4	6.55	75	16
B1	Dominant	None	Place	Deliver	during	3	4	1	5	17.8925	75	16
B1	Dominant	None	Place	Deliver	during	3	4	1	6	23.54	75	16
B1	Dominant	None	Place	Deliver	during	3	4	1	7	6.425	75	16
B1	Dominant	None	Place	Deliver	during	3	4	1	8	20.225	75	16
B1	Dominant	None	Place	Deliver	during	3	4	2	1	0.9275	75	17
B1	Dominant	None	Place	Deliver	during	3	4	2	2	10.98	75	17
B1	Dominant	None	Place	Deliver	during	3	4	2	3	3.4875	75	17
B1	Dominant	None	Place	Deliver	during	3	4	2	4	6.7525	75	17
B1	Dominant	None	Place	Deliver	during	3	4	2	5	12.2225	75	17
B1	Dominant	None	Place	Deliver	during	3	4	2	6	80	75	17
B1	Dominant	None	Place	Deliver	during	3	4	2	7	20.5	75	17
B1	Dominant	None	Place	Deliver	during	3	4	2	8	15.775	75	17
B1	Dominant	None	Place	Deliver	during	3	4	3	1	191.268	75	18
B1	Dominant	None	Place	Deliver	during	3	4	3	2	0.0175	75	18
B1	Dominant	None	Place	Deliver	during	3	4	3	3	10.01	75	18
B1	Dominant	None	Place	Deliver	during	3	4	3	4	4.995	75	18
B1	Dominant	None	Place	Deliver	during	3	4	3	5	13.695	75	18
B1	Dominant	None	Place	Deliver	during	3	4	3	6	19.75	75	18
B1	Dominant	None	Place	Deliver	during	3	4	3	7	20.975	75	18
B1	Dominant	None	Place	Deliver	during	3	4	3	8	21.3	75	18
B1	Dominant	None	Place	Deliver	during	3	4	4	1	141.075	75	19
B1	Dominant	None	Place	Deliver	during	3	4	4	2	236.23	75	19
B1	Dominant	None	Place	Deliver	during	3	4	4	3	15.7475	75	19
B1	Dominant	None	Place	Deliver	during	3	4	4	4	1.39	75	19
B1	Dominant	None	Place	Deliver	during	3	4	4	5	12.2625	75	19
B1	Dominant	None	Place	Deliver	during	3	4	4	6	23.48	75	19
B1	Dominant	None	Place	Deliver	during	3	4	4	7	12.25	75	19
B1	Dominant	None	Place	Deliver	during	3	4	4	8	22.475	75	19
B1	Dominant	None	Place	Deliver	during	3	4	5	1	27.975	75	20
B1	Dominant	None	Place	Deliver	during	3	4	5	2	4.475	75	20
B1	Dominant	None	Place	Deliver	during	3	4	5	3	11.775	75	20
B1	Dominant	None	Place	Deliver	during	3	4	5	4	2.4875	75	20
B1	Dominant	None	Place	Deliver	during	3	4	5	5	20.7225	75	20
B1	Dominant	None	Place	Deliver	during	3	4	5	6	19.5375	75	20
B1	Dominant	None	Place	Deliver	during	3	4	5	7	26.01	75	20
B1	Dominant	None	Place	Deliver	during	3	4	5	8	26.5	75	20
B1	Dominant	None	Place	Deliver	during	4	1	1	1	13.205	75	1
B1	Dominant	None	Place	Deliver	during	4	1	1	2	192.988	75	1
B1	Dominant	None	Place	Deliver	during	4	1	1	3	8.4875	75	1
B1	Dominant	None	Place	Deliver	during	4	1	1	4	41.0075	75	1
B1	Dominant	None	Place	Deliver	during	4	1	1	5	7.245	75	1
B1	Dominant	None	Place	Deliver	during	4	1	1	6	35.5	75	1
B1	Dominant	None	Place	Deliver	during	4	1	1	7	47.7425	75	1
B1	Dominant	None	Place	Deliver	during	4	1	1	8	30.9975	75	1
B1	Dominant	None	Place	Deliver	during	4	1	2	1	13.72	75	2
B1	Dominant	None	Place	Deliver	during	4	1	2	2	11.0175	75	2
B1	Dominant	None	Place	Deliver	during	4	1	2	3	4.1425	75	2
B1	Dominant	None	Place	Deliver	during	4	1	2	4	27.495	75	2
B1	Dominant	None	Place	Deliver	during	4	1	2	5	14.77	75	2
B1	Dominant	None	Place	Deliver	during	4	1	2	6	183.282	75	2
B1	Dominant	None	Place	Deliver	during	4	1	2	7	162.757	75	2
B1	Dominant	None	Place	Deliver	during	4	1	2	8	22.55	75	2
B1	Dominant	None	Place	Deliver	during	4	1	3	1	32.0025	75	3
B1	Dominant	None	Place	Deliver	during	4	1	3	2	171.507	75	3
B1	Dominant	None	Place	Deliver	during	4	1	3	3	81.0075	75	3
B1	Dominant	None	Place	Deliver	during	4	1	3	4	14.0025	75	3
B1	Dominant	None	Place	Deliver	during	4	1	3	5	3.275	75	3
B1	Dominant	None	Place	Deliver	during	4	1	3	6	0.99	75	3
B1	Dominant	None	Place	Deliver	during	4	1	3	7	23.74	75	3
B1	Dominant	None	Place	Deliver	during	4	1	3	8	6.235	75	3
B1	Dominant	None	Place	Deliver	during	4	1	4	1	128.725	75	4
B1	Dominant	None	Place	Deliver	during	4	1	4	2	67.2725	75	4
B1	Dominant	None	Place	Deliver	during	4	1	4	3	87.2275	75	4
B1	Dominant	None	Place	Deliver	during	4	1	4	4	3.7625	75	4
B1	Dominant	None	Place	Deliver	during	4	1	4	5	82.04	75	4
B1	Dominant	None	Place	Deliver	during	4	1	4	6	18.7675	75	4
B1	Dominant	None	Place	Deliver	during	4	1	4	7	30.7525	75	4
B1	Dominant	None	Place	Deliver	during	4	1	4	8	11.2575	75	4
B1	Dominant	None	Place	Deliver	during	4	1	5	1	50.225	75	5
B1	Dominant	None	Place	Deliver	during	4	1	5	2	79	75	5
B1	Dominant	None	Place	Deliver	during	4	1	5	3	19.2575	75	5
B1	Dominant	None	Place	Deliver	during	4	1	5	4	41.2425	75	5
B1	Dominant	None	Place	Deliver	during	4	1	5	5	3.58	75	5
B1	Dominant	None	Place	Deliver	during	4	1	5	6	27.7575	75	5
B1	Dominant	None	Place	Deliver	during	4	1	5	7	159.755	75	5
B1	Dominant	None	Place	Deliver	during	4	1	5	8	70.245	75	5
B1	Dominant	None	Place	Deliver	during	4	2	1	1	77.7575	75	6
B1	Dominant	None	Place	Deliver	during	4	2	1	2	40.575	75	6
B1	Dominant	None	Place	Deliver	during	4	2	1	3	9.025	75	6
B1	Dominant	None	Place	Deliver	during	4	2	1	4	15.5275	75	6
B1	Dominant	None	Place	Deliver	during	4	2	1	5	13.7625	75	6
B1	Dominant	None	Place	Deliver	during	4	2	1	6	79.315	75	6
B1	Dominant	None	Place	Deliver	during	4	2	1	7	46.74	75	6
B1	Dominant	None	Place	Deliver	during	4	2	1	8	110.76	75	6
B1	Dominant	None	Place	Deliver	during	4	2	2	1	94.5	75	7
B1	Dominant	None	Place	Deliver	during	4	2	2	2	36.7	75	7
B1	Dominant	None	Place	Deliver	during	4	2	2	3	7.2775	75	7
B1	Dominant	None	Place	Deliver	during	4	2	2	4	192.748	75	7
B1	Dominant	None	Place	Deliver	during	4	2	2	5	6	75	7
B1	Dominant	None	Place	Deliver	during	4	2	2	6	66.9875	75	7
B1	Dominant	None	Place	Deliver	during	4	2	2	7	32.27	75	7
B1	Dominant	None	Place	Deliver	during	4	2	2	8	36.4875	75	7
B1	Dominant	None	Place	Deliver	during	4	2	3	1	179.037	75	8
B1	Dominant	None	Place	Deliver	during	4	2	3	2	203.588	75	8
B1	Dominant	None	Place	Deliver	during	4	2	3	3	165.012	75	8
B1	Dominant	None	Place	Deliver	during	4	2	3	4	24.73	75	8
B1	Dominant	None	Place	Deliver	during	4	2	3	5	284.748	75	8
B1	Dominant	None	Place	Deliver	during	4	2	3	6	166.998	75	8
B1	Dominant	None	Place	Deliver	during	4	2	3	7	16.7675	75	8
B1	Dominant	None	Place	Deliver	during	4	2	3	8	53.7825	75	8
B1	Dominant	None	Place	Deliver	during	4	2	4	1	7.25	75	9
B1	Dominant	None	Place	Deliver	during	4	2	4	2	110.245	75	9
B1	Dominant	None	Place	Deliver	during	4	2	4	3	187.748	75	9
B1	Dominant	None	Place	Deliver	during	4	2	4	4	203.993	75	9
B1	Dominant	None	Place	Deliver	during	4	2	4	5	30.75	75	9
B1	Dominant	None	Place	Deliver	during	4	2	4	6	252.998	75	9
B1	Dominant	None	Place	Deliver	during	4	2	4	7	40.78	75	9
B1	Dominant	None	Place	Deliver	during	4	2	4	8	49.52	75	9
B1	Dominant	None	Place	Deliver	during	4	2	5	1	98.2525	75	10
B1	Dominant	None	Place	Deliver	during	4	2	5	2	7.26	75	10
B1	Dominant	None	Place	Deliver	during	4	2	5	3	13.25	75	10
B1	Dominant	None	Place	Deliver	during	4	2	5	4	38.4975	75	10
B1	Dominant	None	Place	Deliver	during	4	2	5	5	212.75	75	10
B1	Dominant	None	Place	Deliver	during	4	2	5	6	0.0875	75	10
B1	Dominant	None	Place	Deliver	during	4	2	5	7	6.455	75	10
B1	Dominant	None	Place	Deliver	during	4	2	5	8	24.0125	75	10
B1	Dominant	None	Place	Deliver	during	4	3	1	1	5.525	75	11
B1	Dominant	None	Place	Deliver	during	4	3	1	2	71.045	75	11
B1	Dominant	None	Place	Deliver	during	4	3	1	3	11.0375	75	11
B1	Dominant	None	Place	Deliver	during	4	3	1	4	188.238	75	11
B1	Dominant	None	Place	Deliver	during	4	3	1	5	22.955	75	11
B1	Dominant	None	Place	Deliver	during	4	3	1	6	2.9775	75	11
B1	Dominant	None	Place	Deliver	during	4	3	1	7	35.495	75	11
B1	Dominant	None	Place	Deliver	during	4	3	1	8	22.25	75	11
B1	Dominant	None	Place	Deliver	during	4	3	2	1	95.75	75	12
B1	Dominant	None	Place	Deliver	during	4	3	2	2	33.9975	75	12
B1	Dominant	None	Place	Deliver	during	4	3	2	3	199.002	75	12
B1	Dominant	None	Place	Deliver	during	4	3	2	4	166.977	75	12
B1	Dominant	None	Place	Deliver	during	4	3	2	5	128.975	75	12
B1	Dominant	None	Place	Deliver	during	4	3	2	6	176.25	75	12
B1	Dominant	None	Place	Deliver	during	4	3	2	7	195.352	75	12
B1	Dominant	None	Place	Deliver	during	4	3	2	8	30.2125	75	12
B1	Dominant	None	Place	Deliver	during	4	3	3	1	186.49	75	13
B1	Dominant	None	Place	Deliver	during	4	3	3	2	232.47	75	13
B1	Dominant	None	Place	Deliver	during	4	3	3	3	75.2175	75	13
B1	Dominant	None	Place	Deliver	during	4	3	3	4	17.025	75	13
B1	Dominant	None	Place	Deliver	during	4	3	3	5	195.963	75	13
B1	Dominant	None	Place	Deliver	during	4	3	3	6	214.857	75	13
B1	Dominant	None	Place	Deliver	during	4	3	3	7	195.713	75	13
B1	Dominant	None	Place	Deliver	during	4	3	3	8	31.0325	75	13
B1	Dominant	None	Place	Deliver	during	4	3	4	1	237.5	75	14
B1	Dominant	None	Place	Deliver	during	4	3	4	2	64.765	75	14
B1	Dominant	None	Place	Deliver	during	4	3	4	3	63.23	75	14
B1	Dominant	None	Place	Deliver	during	4	3	4	4	13.2575	75	14
B1	Dominant	None	Place	Deliver	during	4	3	4	5	192.252	75	14
B1	Dominant	None	Place	Deliver	during	4	3	4	6	105	75	14
B1	Dominant	None	Place	Deliver	during	4	3	4	7	160.515	75	14
B1	Dominant	None	Place	Deliver	during	4	3	4	8	46.2575	75	14
B1	Dominant	None	Place	Deliver	during	4	3	5	1	80.25	75	15
B1	Dominant	None	Place	Deliver	during	4	3	5	2	201.012	75	15
B1	Dominant	None	Place	Deliver	during	4	3	5	3	183.975	75	15
B1	Dominant	None	Place	Deliver	during	4	3	5	4	14	75	15
B1	Dominant	None	Place	Deliver	during	4	3	5	5	130.505	75	15
B1	Dominant	None	Place	Deliver	during	4	3	5	6	204.748	75	15
B1	Dominant	None	Place	Deliver	during	4	3	5	7	139	75	15
B1	Dominant	None	Place	Deliver	during	4	3	5	8	87.22	75	15
B1	Dominant	None	Place	Deliver	during	4	4	1	1	127.75	75	16
B1	Dominant	None	Place	Deliver	during	4	4	1	2	245.173	75	16
B1	Dominant	None	Place	Deliver	during	4	4	1	3	193.998	75	16
B1	Dominant	None	Place	Deliver	during	4	4	1	4	181.25	75	16
B1	Dominant	None	Place	Deliver	during	4	4	1	5	149.75	75	16
B1	Dominant	None	Place	Deliver	during	4	4	1	6	107.748	75	16
B1	Dominant	None	Place	Deliver	during	4	4	1	7	204.98	75	16
B1	Dominant	None	Place	Deliver	during	4	4	1	8	118.728	75	16
B1	Dominant	None	Place	Deliver	during	4	4	2	1	232.202	75	17
B1	Dominant	None	Place	Deliver	during	4	4	2	2	261.79	75	17
B1	Dominant	None	Place	Deliver	during	4	4	2	3	200.692	75	17
B1	Dominant	None	Place	Deliver	during	4	4	2	4	126.278	75	17
B1	Dominant	None	Place	Deliver	during	4	4	2	5	37.5	75	17
B1	Dominant	None	Place	Deliver	during	4	4	2	6	1.7625	75	17
B1	Dominant	None	Place	Deliver	during	4	4	2	7	34.675	75	17
B1	Dominant	None	Place	Deliver	during	4	4	2	8	17.2425	75	17
B1	Dominant	None	Place	Deliver	during	4	4	3	1	141	75	18
B1	Dominant	None	Place	Deliver	during	4	4	3	2	191.512	75	18
B1	Dominant	None	Place	Deliver	during	4	4	3	3	51.7525	75	18
B1	Dominant	None	Place	Deliver	during	4	4	3	4	177.255	75	18
B1	Dominant	None	Place	Deliver	during	4	4	3	5	143.268	75	18
B1	Dominant	None	Place	Deliver	during	4	4	3	6	65.49	75	18
B1	Dominant	None	Place	Deliver	during	4	4	3	7	1.975	75	18
B1	Dominant	None	Place	Deliver	during	4	4	3	8	26.5025	75	18
B1	Dominant	None	Place	Deliver	during	4	4	4	1	217.993	75	19
B1	Dominant	None	Place	Deliver	during	4	4	4	2	105.25	75	19
B1	Dominant	None	Place	Deliver	during	4	4	4	3	214	75	19
B1	Dominant	None	Place	Deliver	during	4	4	4	4	184.775	75	19
B1	Dominant	None	Place	Deliver	during	4	4	4	5	224.515	75	19
B1	Dominant	None	Place	Deliver	during	4	4	4	6	170.148	75	19
B1	Dominant	None	Place	Deliver	during	4	4	4	7	127	75	19
B1	Dominant	None	Place	Deliver	during	4	4	4	8	2.525	75	19
B1	Dominant	None	Place	Deliver	during	4	4	5	1	155.252	75	20
B1	Dominant	None	Place	Deliver	during	4	4	5	2	213.76	75	20
B1	Dominant	None	Place	Deliver	during	4	4	5	3	194.847	75	20
B1	Dominant	None	Place	Deliver	during	4	4	5	4	265.998	75	20
B1	Dominant	None	Place	Deliver	during	4	4	5	5	238.502	75	20
B1	Dominant	None	Place	Deliver	during	4	4	5	6	33.535	75	20
B1	Dominant	None	Place	Deliver	during	4	4	5	7	285.755	75	20
B1	Dominant	None	Place	Deliver	during	4	4	5	8	2.475	75	20
B1	Dominant	None	Place	Deliver	during	5	1	1	1	37.76	75	1
B1	Dominant	None	Place	Deliver	during	5	1	1	2	11.755	75	1
B1	Dominant	None	Place	Deliver	during	5	1	1	3	238.965	75	1
B1	Dominant	None	Place	Deliver	during	5	1	1	4	161	75	1
B1	Dominant	None	Place	Deliver	during	5	1	1	5	16.025	75	1
B1	Dominant	None	Place	Deliver	during	5	1	1	6	36	75	1
B1	Dominant	None	Place	Deliver	during	5	1	1	7	0.995	75	1
B1	Dominant	None	Place	Deliver	during	5	1	1	8	116.425	75	1
B1	Dominant	None	Place	Deliver	during	5	1	2	1	46.475	75	2
B1	Dominant	None	Place	Deliver	during	5	1	2	2	27.575	75	2
B1	Dominant	None	Place	Deliver	during	5	1	2	3	32.7375	75	2
B1	Dominant	None	Place	Deliver	during	5	1	2	4	165.232	75	2
B1	Dominant	None	Place	Deliver	during	5	1	2	5	99	75	2
B1	Dominant	None	Place	Deliver	during	5	1	2	6	300.173	75	2
B1	Dominant	None	Place	Deliver	during	5	1	2	7	260.998	75	2
B1	Dominant	None	Place	Deliver	during	5	1	2	8	215.005	75	2
B1	Dominant	None	Place	Deliver	during	5	1	3	1	173.22	75	3
B1	Dominant	None	Place	Deliver	during	5	1	3	2	55.285	75	3
B1	Dominant	None	Place	Deliver	during	5	1	3	3	63	75	3
B1	Dominant	None	Place	Deliver	during	5	1	3	4	91.22	75	3
B1	Dominant	None	Place	Deliver	during	5	1	3	5	14.2275	75	3
B1	Dominant	None	Place	Deliver	during	5	1	3	6	114.99	75	3
B1	Dominant	None	Place	Deliver	during	5	1	3	7	46.7725	75	3
B1	Dominant	None	Place	Deliver	during	5	1	3	8	42.5075	75	3
B1	Dominant	None	Place	Deliver	during	5	1	4	1	5.25	75	4
B1	Dominant	None	Place	Deliver	during	5	1	4	2	19.235	75	4
B1	Dominant	None	Place	Deliver	during	5	1	4	3	28.7475	75	4
B1	Dominant	None	Place	Deliver	during	5	1	4	4	5.7125	75	4
B1	Dominant	None	Place	Deliver	during	5	1	4	5	36.75	75	4
B1	Dominant	None	Place	Deliver	during	5	1	4	6	21.975	75	4
B1	Dominant	None	Place	Deliver	during	5	1	4	7	1.515	75	4
B1	Dominant	None	Place	Deliver	during	5	1	4	8	13.5075	75	4
B1	Dominant	None	Place	Deliver	during	5	1	5	1	163.65	75	5
B1	Dominant	None	Place	Deliver	during	5	1	5	2	0.4775	75	5
B1	Dominant	None	Place	Deliver	during	5	1	5	3	1.525	75	5
B1	Dominant	None	Place	Deliver	during	5	1	5	4	79.635	75	5
B1	Dominant	None	Place	Deliver	during	5	1	5	5	33.725	75	5
B1	Dominant	None	Place	Deliver	during	5	1	5	6	53.615	75	5
B1	Dominant	None	Place	Deliver	during	5	1	5	7	5.285	75	5
B1	Dominant	None	Place	Deliver	during	5	1	5	8	218.197	75	5
B1	Dominant	None	Place	Deliver	during	5	2	1	1	37.225	75	6
B1	Dominant	None	Place	Deliver	during	5	2	1	2	45.5	75	6
B1	Dominant	None	Place	Deliver	during	5	2	1	3	38.175	75	6
B1	Dominant	None	Place	Deliver	during	5	2	1	4	1.02	75	6
B1	Dominant	None	Place	Deliver	during	5	2	1	5	5	75	6
B1	Dominant	None	Place	Deliver	during	5	2	1	6	4.74	75	6
B1	Dominant	None	Place	Deliver	during	5	2	1	7	15.4725	75	6
B1	Dominant	None	Place	Deliver	during	5	2	1	8	27.995	75	6
B1	Dominant	None	Place	Deliver	during	5	2	2	1	115.5	75	7
B1	Dominant	None	Place	Deliver	during	5	2	2	2	2.725	75	7
B1	Dominant	None	Place	Deliver	during	5	2	2	3	2.75	75	7
B1	Dominant	None	Place	Deliver	during	5	2	2	4	70.72	75	7
B1	Dominant	None	Place	Deliver	during	5	2	2	5	13.025	75	7
B1	Dominant	None	Place	Deliver	during	5	2	2	6	9.9825	75	7
B1	Dominant	None	Place	Deliver	during	5	2	2	7	18.245	75	7
B1	Dominant	None	Place	Deliver	during	5	2	2	8	48.525	75	7
B1	Dominant	None	Place	Deliver	during	5	2	3	1	7.5	75	8
B1	Dominant	None	Place	Deliver	during	5	2	3	2	58.475	75	8
B1	Dominant	None	Place	Deliver	during	5	2	3	3	0.0425	75	8
B1	Dominant	None	Place	Deliver	during	5	2	3	4	11.9625	75	8
B1	Dominant	None	Place	Deliver	during	5	2	3	5	25.975	75	8
B1	Dominant	None	Place	Deliver	during	5	2	3	6	53.575	75	8
B1	Dominant	None	Place	Deliver	during	5	2	3	7	49.7125	75	8
B1	Dominant	None	Place	Deliver	during	5	2	3	8	263.998	75	8
B1	Dominant	None	Place	Deliver	during	5	2	4	1	21	75	9
B1	Dominant	None	Place	Deliver	during	5	2	4	2	11.26	75	9
B1	Dominant	None	Place	Deliver	during	5	2	4	3	13.2375	75	9
B1	Dominant	None	Place	Deliver	during	5	2	4	4	21.6275	75	9
B1	Dominant	None	Place	Deliver	during	5	2	4	5	11.75	75	9
B1	Dominant	None	Place	Deliver	during	5	2	4	6	10.1525	75	9
B1	Dominant	None	Place	Deliver	during	5	2	4	7	18.7375	75	9
B1	Dominant	None	Place	Deliver	during	5	2	4	8	31.2575	75	9
B1	Dominant	None	Place	Deliver	during	5	2	5	1	22.025	75	10
B1	Dominant	None	Place	Deliver	during	5	2	5	2	17.235	75	10
B1	Dominant	None	Place	Deliver	during	5	2	5	3	219.442	75	10
B1	Dominant	None	Place	Deliver	during	5	2	5	4	74.7225	75	10
B1	Dominant	None	Place	Deliver	during	5	2	5	5	35.505	75	10
B1	Dominant	None	Place	Deliver	during	5	2	5	6	10	75	10
B1	Dominant	None	Place	Deliver	during	5	2	5	7	62.495	75	10
B1	Dominant	None	Place	Deliver	during	5	2	5	8	77.525	75	10
B1	Dominant	None	Place	Deliver	during	5	3	1	1	2.225	75	11
B1	Dominant	None	Place	Deliver	during	5	3	1	2	28.7425	75	11
B1	Dominant	None	Place	Deliver	during	5	3	1	3	6.25	75	11
B1	Dominant	None	Place	Deliver	during	5	3	1	4	21.4875	75	11
B1	Dominant	None	Place	Deliver	during	5	3	1	5	27.75	75	11
B1	Dominant	None	Place	Deliver	during	5	3	1	6	208.5	75	11
B1	Dominant	None	Place	Deliver	during	5	3	1	7	0.7375	75	11
B1	Dominant	None	Place	Deliver	during	5	3	1	8	51.2225	75	11
B1	Dominant	None	Place	Deliver	during	5	3	2	1	10.65	75	12
B1	Dominant	None	Place	Deliver	during	5	3	2	2	20.225	75	12
B1	Dominant	None	Place	Deliver	during	5	3	2	3	30.7675	75	12
B1	Dominant	None	Place	Deliver	during	5	3	2	4	18.0375	75	12
B1	Dominant	None	Place	Deliver	during	5	3	2	5	38.975	75	12
B1	Dominant	None	Place	Deliver	during	5	3	2	6	10.7525	75	12
B1	Dominant	None	Place	Deliver	during	5	3	2	7	64.7625	75	12
B1	Dominant	None	Place	Deliver	during	5	3	2	8	87.78	75	12
B1	Dominant	None	Place	Deliver	during	5	3	3	1	27.75	75	13
B1	Dominant	None	Place	Deliver	during	5	3	3	2	0.975	75	13
B1	Dominant	None	Place	Deliver	during	5	3	3	3	14.765	75	13
B1	Dominant	None	Place	Deliver	during	5	3	3	4	4.4425	75	13
B1	Dominant	None	Place	Deliver	during	5	3	3	5	14.75	75	13
B1	Dominant	None	Place	Deliver	during	5	3	3	6	40.515	75	13
B1	Dominant	None	Place	Deliver	during	5	3	3	7	21.2075	75	13
B1	Dominant	None	Place	Deliver	during	5	3	3	8	14.7525	75	13
B1	Dominant	None	Place	Deliver	during	5	3	4	1	1.75	75	14
B1	Dominant	None	Place	Deliver	during	5	3	4	2	3.6825	75	14
B1	Dominant	None	Place	Deliver	during	5	3	4	3	99.05	75	14
B1	Dominant	None	Place	Deliver	during	5	3	4	4	10.4625	75	14
B1	Dominant	None	Place	Deliver	during	5	3	4	5	37.5325	75	14
B1	Dominant	None	Place	Deliver	during	5	3	4	6	0.9825	75	14
B1	Dominant	None	Place	Deliver	during	5	3	4	7	10.285	75	14
B1	Dominant	None	Place	Deliver	during	5	3	4	8	67.5025	75	14
B1	Dominant	None	Place	Deliver	during	5	3	5	1	14.725	75	15
B1	Dominant	None	Place	Deliver	during	5	3	5	2	196.97	75	15
B1	Dominant	None	Place	Deliver	during	5	3	5	3	19.2575	75	15
B1	Dominant	None	Place	Deliver	during	5	3	5	4	175.49	75	15
B1	Dominant	None	Place	Deliver	during	5	3	5	5	263.998	75	15
B1	Dominant	None	Place	Deliver	during	5	3	5	6	4.715	75	15
B1	Dominant	None	Place	Deliver	during	5	3	5	7	127.5	75	15
B1	Dominant	None	Place	Deliver	during	5	3	5	8	11.5	75	15
B1	Dominant	None	Place	Deliver	during	5	4	1	1	3.2	75	16
B1	Dominant	None	Place	Deliver	during	5	4	1	2	4.75	75	16
B1	Dominant	None	Place	Deliver	during	5	4	1	3	230.99	75	16
B1	Dominant	None	Place	Deliver	during	5	4	1	4	240.5	75	16
B1	Dominant	None	Place	Deliver	during	5	4	1	5	35.75	75	16
B1	Dominant	None	Place	Deliver	during	5	4	1	6	218.287	75	16
B1	Dominant	None	Place	Deliver	during	5	4	1	7	15.2375	75	16
B1	Dominant	None	Place	Deliver	during	5	4	1	8	4.975	75	16
B1	Dominant	None	Place	Deliver	during	5	4	2	1	12.75	75	17
B1	Dominant	None	Place	Deliver	during	5	4	2	2	6.98	75	17
B1	Dominant	None	Place	Deliver	during	5	4	2	3	0.465	75	17
B1	Dominant	None	Place	Deliver	during	5	4	2	4	51.2625	75	17
B1	Dominant	None	Place	Deliver	during	5	4	2	5	55.7575	75	17
B1	Dominant	None	Place	Deliver	during	5	4	2	6	1.7625	75	17
B1	Dominant	None	Place	Deliver	during	5	4	2	7	289.525	75	17
B1	Dominant	None	Place	Deliver	during	5	4	2	8	34.75	75	17
B1	Dominant	None	Place	Deliver	during	5	4	3	1	42.35	75	18
B1	Dominant	None	Place	Deliver	during	5	4	3	2	42.755	75	18
B1	Dominant	None	Place	Deliver	during	5	4	3	3	63.735	75	18
B1	Dominant	None	Place	Deliver	during	5	4	3	4	5.2425	75	18
B1	Dominant	None	Place	Deliver	during	5	4	3	5	42.225	75	18
B1	Dominant	None	Place	Deliver	during	5	4	3	6	95.285	75	18
B1	Dominant	None	Place	Deliver	during	5	4	3	7	7.7375	75	18
B1	Dominant	None	Place	Deliver	during	5	4	3	8	21.735	75	18
B1	Dominant	None	Place	Deliver	during	5	4	4	1	17.285	75	19
B1	Dominant	None	Place	Deliver	during	5	4	4	2	6	75	19
B1	Dominant	None	Place	Deliver	during	5	4	4	3	102.493	75	19
B1	Dominant	None	Place	Deliver	during	5	4	4	4	7.1575	75	19
B1	Dominant	None	Place	Deliver	during	5	4	4	5	11.52	75	19
B1	Dominant	None	Place	Deliver	during	5	4	4	6	12.9675	75	19
B1	Dominant	None	Place	Deliver	during	5	4	4	7	5.52	75	19
B1	Dominant	None	Place	Deliver	during	5	4	4	8	18	75	19
B1	Dominant	None	Place	Deliver	during	5	4	5	1	30.725	75	20
B1	Dominant	None	Place	Deliver	during	5	4	5	2	7.26	75	20
B1	Dominant	None	Place	Deliver	during	5	4	5	3	2.5025	75	20
B1	Dominant	None	Place	Deliver	during	5	4	5	4	27.2525	75	20
B1	Dominant	None	Place	Deliver	during	5	4	5	5	106.74	75	20
B1	Dominant	None	Place	Deliver	during	5	4	5	6	88.95	75	20
B1	Dominant	None	Place	Deliver	during	5	4	5	7	10.285	75	20
B1	Dominant	None	Place	Deliver	during	5	4	5	8	26.7725	75	20
B1	Dominant	None	Place	Deliver	during	6	1	1	1	1.7625	75	1
B1	Dominant	None	Place	Deliver	during	6	1	1	2	10.5	75	1
B1	Dominant	None	Place	Deliver	during	6	1	1	3	10.4975	75	1
B1	Dominant	None	Place	Deliver	during	6	1	1	4	5.9775	75	1
B1	Dominant	None	Place	Deliver	during	6	1	1	5	8.2725	75	1
B1	Dominant	None	Place	Deliver	during	6	1	1	6	30.7475	75	1
B1	Dominant	None	Place	Deliver	during	6	1	1	7	13.75	75	1
B1	Dominant	None	Place	Deliver	during	6	1	1	8	33.2325	75	1
B1	Dominant	None	Place	Deliver	during	6	1	2	1	7.0075	75	2
B1	Dominant	None	Place	Deliver	during	6	1	2	2	239.475	75	2
B1	Dominant	None	Place	Deliver	during	6	1	2	3	20.49	75	2
B1	Dominant	None	Place	Deliver	during	6	1	2	4	229.738	75	2
B1	Dominant	None	Place	Deliver	during	6	1	2	5	12.1575	75	2
B1	Dominant	None	Place	Deliver	during	6	1	2	6	44.505	75	2
B1	Dominant	None	Place	Deliver	during	6	1	2	7	21.275	75	2
B1	Dominant	None	Place	Deliver	during	6	1	2	8	53.75	75	2
B1	Dominant	None	Place	Deliver	during	6	1	3	1	265.998	75	3
B1	Dominant	None	Place	Deliver	during	6	1	3	2	31.7625	75	3
B1	Dominant	None	Place	Deliver	during	6	1	3	3	13.485	75	3
B1	Dominant	None	Place	Deliver	during	6	1	3	4	0.04	75	3
B1	Dominant	None	Place	Deliver	during	6	1	3	5	18.2375	75	3
B1	Dominant	None	Place	Deliver	during	6	1	3	6	12.71	75	3
B1	Dominant	None	Place	Deliver	during	6	1	3	7	20.2525	75	3
B1	Dominant	None	Place	Deliver	during	6	1	3	8	7.675	75	3
B1	Dominant	None	Place	Deliver	during	6	1	4	1	18	75	4
B1	Dominant	None	Place	Deliver	during	6	1	4	2	9.75	75	4
B1	Dominant	None	Place	Deliver	during	6	1	4	3	2.5375	75	4
B1	Dominant	None	Place	Deliver	during	6	1	4	4	111.767	75	4
B1	Dominant	None	Place	Deliver	during	6	1	4	5	10.01	75	4
B1	Dominant	None	Place	Deliver	during	6	1	4	6	0.0025	75	4
B1	Dominant	None	Place	Deliver	during	6	1	4	7	1.955	75	4
B1	Dominant	None	Place	Deliver	during	6	1	4	8	27.995	75	4
B1	Dominant	None	Place	Deliver	during	6	1	5	1	216.76	75	5
B1	Dominant	None	Place	Deliver	during	6	1	5	2	4.475	75	5
B1	Dominant	None	Place	Deliver	during	6	1	5	3	117.248	75	5
B1	Dominant	None	Place	Deliver	during	6	1	5	4	19.7625	75	5
B1	Dominant	None	Place	Deliver	during	6	1	5	5	11.2525	75	5
B1	Dominant	None	Place	Deliver	during	6	1	5	6	20.7825	75	5
B1	Dominant	None	Place	Deliver	during	6	1	5	7	14.5	75	5
B1	Dominant	None	Place	Deliver	during	6	1	5	8	32.0325	75	5
B1	Dominant	None	Place	Deliver	during	6	2	1	1	6.755	75	6
B1	Dominant	None	Place	Deliver	during	6	2	1	2	11.51	75	6
B1	Dominant	None	Place	Deliver	during	6	2	1	3	2.5275	75	6
B1	Dominant	None	Place	Deliver	during	6	2	1	4	22.9925	75	6
B1	Dominant	None	Place	Deliver	during	6	2	1	5	2.4825	75	6
B1	Dominant	None	Place	Deliver	during	6	2	1	6	25.0375	75	6
B1	Dominant	None	Place	Deliver	during	6	2	1	7	2.475	75	6
B1	Dominant	None	Place	Deliver	during	6	2	1	8	26.5	75	6
B1	Dominant	None	Place	Deliver	during	6	2	2	1	11.525	75	7
B1	Dominant	None	Place	Deliver	during	6	2	2	2	4.74	75	7
B1	Dominant	None	Place	Deliver	during	6	2	2	3	2.53	75	7
B1	Dominant	None	Place	Deliver	during	6	2	2	4	15.51	75	7
B1	Dominant	None	Place	Deliver	during	6	2	2	5	18.285	75	7
B1	Dominant	None	Place	Deliver	during	6	2	2	6	3.7625	75	7
B1	Dominant	None	Place	Deliver	during	6	2	2	7	26.2575	75	7
B1	Dominant	None	Place	Deliver	during	6	2	2	8	18.275	75	7
B1	Dominant	None	Place	Deliver	during	6	2	3	1	10.2375	75	8
B1	Dominant	None	Place	Deliver	during	6	2	3	2	0.7775	75	8
B1	Dominant	None	Place	Deliver	during	6	2	3	3	1.7375	75	8
B1	Dominant	None	Place	Deliver	during	6	2	3	4	17.02	75	8
B1	Dominant	None	Place	Deliver	during	6	2	3	5	2.505	75	8
B1	Dominant	None	Place	Deliver	during	6	2	3	6	12.28	75	8
B1	Dominant	None	Place	Deliver	during	6	2	3	7	3.5	75	8
B1	Dominant	None	Place	Deliver	during	6	2	3	8	9.975	75	8
B1	Dominant	None	Place	Deliver	during	6	2	4	1	2.255	75	9
B1	Dominant	None	Place	Deliver	during	6	2	4	2	0.53	75	9
B1	Dominant	None	Place	Deliver	during	6	2	4	3	9.7625	75	9
B1	Dominant	None	Place	Deliver	during	6	2	4	4	15.49	75	9
B1	Dominant	None	Place	Deliver	during	6	2	4	5	13.9775	75	9
B1	Dominant	None	Place	Deliver	during	6	2	4	6	34.2925	75	9
B1	Dominant	None	Place	Deliver	during	6	2	4	7	20.98	75	9
B1	Dominant	None	Place	Deliver	during	6	2	4	8	33.5	75	9
B1	Dominant	None	Place	Deliver	during	6	2	5	1	2.2275	75	10
B1	Dominant	None	Place	Deliver	during	6	2	5	2	119.99	75	10
B1	Dominant	None	Place	Deliver	during	6	2	5	3	6.5	75	10
B1	Dominant	None	Place	Deliver	during	6	2	5	4	14.33	75	10
B1	Dominant	None	Place	Deliver	during	6	2	5	5	18.25	75	10
B1	Dominant	None	Place	Deliver	during	6	2	5	6	18.25	75	10
B1	Dominant	None	Place	Deliver	during	6	2	5	7	6.725	75	10
B1	Dominant	None	Place	Deliver	during	6	2	5	8	22.25	75	10
B1	Dominant	None	Place	Deliver	during	6	3	1	1	8	75	11
B1	Dominant	None	Place	Deliver	during	6	3	1	2	8.2475	75	11
B1	Dominant	None	Place	Deliver	during	6	3	1	3	2.52	75	11
B1	Dominant	None	Place	Deliver	during	6	3	1	4	15.275	75	11
B1	Dominant	None	Place	Deliver	during	6	3	1	5	20.075	75	11
B1	Dominant	None	Place	Deliver	during	6	3	1	6	9.25	75	11
B1	Dominant	None	Place	Deliver	during	6	3	1	7	5.25	75	11
B1	Dominant	None	Place	Deliver	during	6	3	1	8	38.0175	75	11
B1	Dominant	None	Place	Deliver	during	6	3	2	1	117.505	75	12
B1	Dominant	None	Place	Deliver	during	6	3	2	2	2.9725	75	12
B1	Dominant	None	Place	Deliver	during	6	3	2	3	9.985	75	12
B1	Dominant	None	Place	Deliver	during	6	3	2	4	20.01	75	12
B1	Dominant	None	Place	Deliver	during	6	3	2	5	18.2625	75	12
B1	Dominant	None	Place	Deliver	during	6	3	2	6	17.75	75	12
B1	Dominant	None	Place	Deliver	during	6	3	2	7	12.975	75	12
B1	Dominant	None	Place	Deliver	during	6	3	2	8	22.2	75	12
B1	Dominant	None	Place	Deliver	during	6	3	3	1	3.745	75	13
B1	Dominant	None	Place	Deliver	during	6	3	3	2	12.5225	75	13
B1	Dominant	None	Place	Deliver	during	6	3	3	3	14.5	75	13
B1	Dominant	None	Place	Deliver	during	6	3	3	4	9.49	75	13
B1	Dominant	None	Place	Deliver	during	6	3	3	5	22.5275	75	13
B1	Dominant	None	Place	Deliver	during	6	3	3	6	29.755	75	13
B1	Dominant	None	Place	Deliver	during	6	3	3	7	12	75	13
B1	Dominant	None	Place	Deliver	during	6	3	3	8	25.725	75	13
B1	Dominant	None	Place	Deliver	during	6	3	4	1	17.5225	75	14
B1	Dominant	None	Place	Deliver	during	6	3	4	2	2.53	75	14
B1	Dominant	None	Place	Deliver	during	6	3	4	3	14.755	75	14
B1	Dominant	None	Place	Deliver	during	6	3	4	4	6.4775	75	14
B1	Dominant	None	Place	Deliver	during	6	3	4	5	12.2575	75	14
B1	Dominant	None	Place	Deliver	during	6	3	4	6	21.0175	75	14
B1	Dominant	None	Place	Deliver	during	6	3	4	7	8.475	75	14
B1	Dominant	None	Place	Deliver	during	6	3	4	8	6.975	75	14
B1	Dominant	None	Place	Deliver	during	6	3	5	1	15.9625	75	15
B1	Dominant	None	Place	Deliver	during	6	3	5	2	0	75	15
B1	Dominant	None	Place	Deliver	during	6	3	5	3	11.965	75	15
B1	Dominant	None	Place	Deliver	during	6	3	5	4	5.475	75	15
B1	Dominant	None	Place	Deliver	during	6	3	5	5	18.5125	75	15
B1	Dominant	None	Place	Deliver	during	6	3	5	6	18.7425	75	15
B1	Dominant	None	Place	Deliver	during	6	3	5	7	17.4825	75	15
B1	Dominant	None	Place	Deliver	during	6	3	5	8	26.725	75	15
B1	Dominant	None	Place	Deliver	during	6	4	1	1	0.75	75	16
B1	Dominant	None	Place	Deliver	during	6	4	1	2	10.2375	75	16
B1	Dominant	None	Place	Deliver	during	6	4	1	3	1.0075	75	16
B1	Dominant	None	Place	Deliver	during	6	4	1	4	13.2225	75	16
B1	Dominant	None	Place	Deliver	during	6	4	1	5	15.0425	75	16
B1	Dominant	None	Place	Deliver	during	6	4	1	6	18.7575	75	16
B1	Dominant	None	Place	Deliver	during	6	4	1	7	2	75	16
B1	Dominant	None	Place	Deliver	during	6	4	1	8	25.05	75	16
B1	Dominant	None	Place	Deliver	during	6	4	2	1	134.838	75	17
B1	Dominant	None	Place	Deliver	during	6	4	2	2	8.515	75	17
B1	Dominant	None	Place	Deliver	during	6	4	2	3	17.2425	75	17
B1	Dominant	None	Place	Deliver	during	6	4	2	4	6.7425	75	17
B1	Dominant	None	Place	Deliver	during	6	4	2	5	13.7575	75	17
B1	Dominant	None	Place	Deliver	during	6	4	2	6	22.7825	75	17
B1	Dominant	None	Place	Deliver	during	6	4	2	7	13.275	75	17
B1	Dominant	None	Place	Deliver	during	6	4	2	8	25.475	75	17
B1	Dominant	None	Place	Deliver	during	6	4	3	1	2.14	75	18
B1	Dominant	None	Place	Deliver	during	6	4	3	2	11.5325	75	18
B1	Dominant	None	Place	Deliver	during	6	4	3	3	10.2725	75	18
B1	Dominant	None	Place	Deliver	during	6	4	3	4	10.535	75	18
B1	Dominant	None	Place	Deliver	during	6	4	3	5	23.2525	75	18
B1	Dominant	None	Place	Deliver	during	6	4	3	6	21.23	75	18
B1	Dominant	None	Place	Deliver	during	6	4	3	7	14	75	18
B1	Dominant	None	Place	Deliver	during	6	4	3	8	49.62	75	18
B1	Dominant	None	Place	Deliver	during	6	4	4	1	8.98	75	19
B1	Dominant	None	Place	Deliver	during	6	4	4	2	4.7675	75	19
B1	Dominant	None	Place	Deliver	during	6	4	4	3	5.7475	75	19
B1	Dominant	None	Place	Deliver	during	6	4	4	4	11.2475	75	19
B1	Dominant	None	Place	Deliver	during	6	4	4	5	21.5225	75	19
B1	Dominant	None	Place	Deliver	during	6	4	4	6	20.54	75	19
B1	Dominant	None	Place	Deliver	during	6	4	4	7	17.275	75	19
B1	Dominant	None	Place	Deliver	during	6	4	4	8	22.05	75	19
B1	Dominant	None	Place	Deliver	during	6	4	5	1	2.49	75	20
B1	Dominant	None	Place	Deliver	during	6	4	5	2	5.7475	75	20
B1	Dominant	None	Place	Deliver	during	6	4	5	3	6.5025	75	20
B1	Dominant	None	Place	Deliver	during	6	4	5	4	17.495	75	20
B1	Dominant	None	Place	Deliver	during	6	4	5	5	9.65	75	20
B1	Dominant	None	Place	Deliver	during	6	4	5	6	19.215	75	20
B1	Dominant	None	Place	Deliver	during	6	4	5	7	11	75	20
B1	Dominant	None	Place	Deliver	during	6	4	5	8	7.975	75	20
B1	Dominant	None	Place	Deliver	during	1	1	1	1	139.01	50	1
B1	Dominant	None	Place	Deliver	during	1	1	1	2	69.22	50	1
B1	Dominant	None	Place	Deliver	during	1	1	1	3	211.993	50	1
B1	Dominant	None	Place	Deliver	during	1	1	1	4	15.515	50	1
B1	Dominant	None	Place	Deliver	during	1	1	1	5	4.2325	50	1
B1	Dominant	None	Place	Deliver	during	1	1	1	6	245.99	50	1
B1	Dominant	None	Place	Deliver	during	1	1	1	7	26.7975	50	1
B1	Dominant	None	Place	Deliver	during	1	1	1	8	21.035	50	1
B1	Dominant	None	Place	Deliver	during	1	1	2	1	3.7925	50	2
B1	Dominant	None	Place	Deliver	during	1	1	2	2	10.74	50	2
B1	Dominant	None	Place	Deliver	during	1	1	2	3	15.0075	50	2
B1	Dominant	None	Place	Deliver	during	1	1	2	4	11.5075	50	2
B1	Dominant	None	Place	Deliver	during	1	1	2	5	226.963	50	2
B1	Dominant	None	Place	Deliver	during	1	1	2	6	248.998	50	2
B1	Dominant	None	Place	Deliver	during	1	1	2	7	2.7225	50	2
B1	Dominant	None	Place	Deliver	during	1	1	2	8	34.47	50	2
B1	Dominant	None	Place	Deliver	during	1	1	3	1	0.1425	50	3
B1	Dominant	None	Place	Deliver	during	1	1	3	2	15.4825	50	3
B1	Dominant	None	Place	Deliver	during	1	1	3	3	5.0775	50	3
B1	Dominant	None	Place	Deliver	during	1	1	3	4	13.735	50	3
B1	Dominant	None	Place	Deliver	during	1	1	3	5	17.9975	50	3
B1	Dominant	None	Place	Deliver	during	1	1	3	6	29.9625	50	3
B1	Dominant	None	Place	Deliver	during	1	1	3	7	238.441	50	3
B1	Dominant	None	Place	Deliver	during	1	1	3	8	256.04	50	3
B1	Dominant	None	Place	Deliver	during	1	1	4	1	0.2525	50	4
B1	Dominant	None	Place	Deliver	during	1	1	4	2	34.4825	50	4
B1	Dominant	None	Place	Deliver	during	1	1	4	3	7.0175	50	4
B1	Dominant	None	Place	Deliver	during	1	1	4	4	6.5025	50	4
B1	Dominant	None	Place	Deliver	during	1	1	4	5	4.9925	50	4
B1	Dominant	None	Place	Deliver	during	1	1	4	6	233.221	50	4
B1	Dominant	None	Place	Deliver	during	1	1	4	7	18.0125	50	4
B1	Dominant	None	Place	Deliver	during	1	1	4	8	74	50	4
B1	Dominant	None	Place	Deliver	during	1	1	5	1	3.5175	50	5
B1	Dominant	None	Place	Deliver	during	1	1	5	2	95.9775	50	5
B1	Dominant	None	Place	Deliver	during	1	1	5	3	2.0125	50	5
B1	Dominant	None	Place	Deliver	during	1	1	5	4	7.4025	50	5
B1	Dominant	None	Place	Deliver	during	1	1	5	5	13.7125	50	5
B1	Dominant	None	Place	Deliver	during	1	1	5	6	8.225	50	5
B1	Dominant	None	Place	Deliver	during	1	1	5	7	6.3125	50	5
B1	Dominant	None	Place	Deliver	during	1	1	5	8	20.275	50	5
B1	Dominant	None	Place	Deliver	during	1	2	1	1	36.7375	50	6
B1	Dominant	None	Place	Deliver	during	1	2	1	2	6.515	50	6
B1	Dominant	None	Place	Deliver	during	1	2	1	3	15.0075	50	6
B1	Dominant	None	Place	Deliver	during	1	2	1	4	18.9625	50	6
B1	Dominant	None	Place	Deliver	during	1	2	1	5	31.94	50	6
B1	Dominant	None	Place	Deliver	during	1	2	1	6	7.0325	50	6
B1	Dominant	None	Place	Deliver	during	1	2	1	7	0.25	50	6
B1	Dominant	None	Place	Deliver	during	1	2	1	8	70.525	50	6
B1	Dominant	None	Place	Deliver	during	1	2	2	1	6.9475	50	7
B1	Dominant	None	Place	Deliver	during	1	2	2	2	31.75	50	7
B1	Dominant	None	Place	Deliver	during	1	2	2	3	210.988	50	7
B1	Dominant	None	Place	Deliver	during	1	2	2	4	38.485	50	7
B1	Dominant	None	Place	Deliver	during	1	2	2	5	9.0075	50	7
B1	Dominant	None	Place	Deliver	during	1	2	2	6	9.025	50	7
B1	Dominant	None	Place	Deliver	during	1	2	2	7	5.5	50	7
B1	Dominant	None	Place	Deliver	during	1	2	2	8	16.75	50	7
B1	Dominant	None	Place	Deliver	during	1	2	3	1	13.495	50	8
B1	Dominant	None	Place	Deliver	during	1	2	3	2	6.2525	50	8
B1	Dominant	None	Place	Deliver	during	1	2	3	3	111.737	50	8
B1	Dominant	None	Place	Deliver	during	1	2	3	4	10.335	50	8
B1	Dominant	None	Place	Deliver	during	1	2	3	5	12.5375	50	8
B1	Dominant	None	Place	Deliver	during	1	2	3	6	4.515	50	8
B1	Dominant	None	Place	Deliver	during	1	2	3	7	44.515	50	8
B1	Dominant	None	Place	Deliver	during	1	2	3	8	44.425	50	8
B1	Dominant	None	Place	Deliver	during	1	2	4	1	75.7075	50	9
B1	Dominant	None	Place	Deliver	during	1	2	4	2	27.3525	50	9
B1	Dominant	None	Place	Deliver	during	1	2	4	3	1.2525	50	9
B1	Dominant	None	Place	Deliver	during	1	2	4	4	10.4875	50	9
B1	Dominant	None	Place	Deliver	during	1	2	4	5	231	50	9
B1	Dominant	None	Place	Deliver	during	1	2	4	6	14.4975	50	9
B1	Dominant	None	Place	Deliver	during	1	2	4	7	4.25	50	9
B1	Dominant	None	Place	Deliver	during	1	2	4	8	48.87	50	9
B1	Dominant	None	Place	Deliver	during	1	2	5	1	11.7475	50	10
B1	Dominant	None	Place	Deliver	during	1	2	5	2	29.495	50	10
B1	Dominant	None	Place	Deliver	during	1	2	5	3	206.073	50	10
B1	Dominant	None	Place	Deliver	during	1	2	5	4	144.502	50	10
B1	Dominant	None	Place	Deliver	during	1	2	5	5	170.243	50	10
B1	Dominant	None	Place	Deliver	during	1	2	5	6	94.2375	50	10
B1	Dominant	None	Place	Deliver	during	1	2	5	7	261.973	50	10
[truncated: 26,801 more rows]
