# Supplementary material for: Acute Loss of Tactile Input Leads to General Compensatory Changes in Eye–Hand Coordination during Object Manipulation
Source: eNeuro. 2025 Sep 25;12(9):ENEURO.0487-23.2025. doi: 10.1523/ENEURO.0487-23.2025 (PMC12494028; doi:10.1523/ENEURO.0487-23.2025)
Supplement: Extended Data — The file Code_and_Data.zip includes all code and data used to perform the analyses presented in this manuscript. The .R scripts contain the packages used and the filenames corresponding to the data and the structure of each model. Download Extended Data, ZIP file. [file eneuro-12-ENEURO.0487-23.2025-s014.zip › GazeIndex_LMM_table_ProgressDuring_RetrieveCollect_exp1.xlsx]

## Sheet: Sheet1
Condition	Block	Hand	Drug	Phase	Action	Subject	Round	mmDifference	Progress	Series	Trials	Series_in_block
ControlPre	B1	Dominant	None	Retrieve	Collect	1	1	187.25	100	1	1	1
ControlPre	B1	Dominant	None	Retrieve	Collect	1	1	270.027	100	1	2	1
ControlPre	B1	Dominant	None	Retrieve	Collect	1	1	226.007	100	1	3	1
ControlPre	B1	Dominant	None	Retrieve	Collect	1	1	245.985	100	1	4	1
ControlPre	B1	Dominant	None	Retrieve	Collect	1	1	260.755	100	1	5	1
ControlPre	B1	Dominant	None	Retrieve	Collect	1	1	230.26	100	1	6	1
ControlPre	B1	Dominant	None	Retrieve	Collect	1	1	277.993	100	1	7	1
ControlPre	B1	Dominant	None	Retrieve	Collect	1	1	248.01	100	1	8	1
ControlPre	B1	Dominant	None	Retrieve	Collect	1	1	248.003	100	2	1	2
ControlPre	B1	Dominant	None	Retrieve	Collect	1	1	222.525	100	2	2	2
ControlPre	B1	Dominant	None	Retrieve	Collect	1	1	106.525	100	2	3	2
ControlPre	B1	Dominant	None	Retrieve	Collect	1	1	231.57	100	2	4	2
ControlPre	B1	Dominant	None	Retrieve	Collect	1	1	221.993	100	2	5	2
ControlPre	B1	Dominant	None	Retrieve	Collect	1	1	18.6075	100	2	6	2
ControlPre	B1	Dominant	None	Retrieve	Collect	1	1	266.285	100	2	7	2
ControlPre	B1	Dominant	None	Retrieve	Collect	1	1	206.383	100	2	8	2
ControlPre	B1	Dominant	None	Retrieve	Collect	1	1	318.998	100	3	1	3
ControlPre	B1	Dominant	None	Retrieve	Collect	1	1	226.25	100	3	2	3
ControlPre	B1	Dominant	None	Retrieve	Collect	1	1	149.92	100	3	3	3
ControlPre	B1	Dominant	None	Retrieve	Collect	1	1	130	100	3	4	3
ControlPre	B1	Dominant	None	Retrieve	Collect	1	1	225.968	100	3	5	3
ControlPre	B1	Dominant	None	Retrieve	Collect	1	1	271.998	100	3	6	3
ControlPre	B1	Dominant	None	Retrieve	Collect	1	1	9.0675	100	3	7	3
ControlPre	B1	Dominant	None	Retrieve	Collect	1	1	202.965	100	3	8	3
ControlPre	B1	Dominant	None	Retrieve	Collect	1	1	146.025	100	4	1	4
ControlPre	B1	Dominant	None	Retrieve	Collect	1	1	261.973	100	4	2	4
ControlPre	B1	Dominant	None	Retrieve	Collect	1	1	238.052	100	4	3	4
ControlPre	B1	Dominant	None	Retrieve	Collect	1	1	236.268	100	4	4	4
ControlPre	B1	Dominant	None	Retrieve	Collect	1	1	264.75	100	4	5	4
ControlPre	B1	Dominant	None	Retrieve	Collect	1	1	240.037	100	4	6	4
ControlPre	B1	Dominant	None	Retrieve	Collect	1	1	202.973	100	4	7	4
ControlPre	B1	Dominant	None	Retrieve	Collect	1	1	206.011	100	4	8	4
ControlPre	B1	Dominant	None	Retrieve	Collect	1	1	124.975	100	5	1	5
ControlPre	B1	Dominant	None	Retrieve	Collect	1	1	127.25	100	5	2	5
ControlPre	B1	Dominant	None	Retrieve	Collect	1	1	206.775	100	5	3	5
ControlPre	B1	Dominant	None	Retrieve	Collect	1	1	253.998	100	5	4	5
ControlPre	B1	Dominant	None	Retrieve	Collect	1	1	238.005	100	5	5	5
ControlPre	B1	Dominant	None	Retrieve	Collect	1	1	96.5	100	5	6	5
ControlPre	B1	Dominant	None	Retrieve	Collect	1	1	61.0075	100	5	7	5
ControlPre	B1	Dominant	None	Retrieve	Collect	1	1	222.998	100	5	8	5
ControlPre	B1	Dominant	None	Retrieve	Collect	1	2	75.47	100	1	1	6
ControlPre	B1	Dominant	None	Retrieve	Collect	1	2	189.525	100	1	2	6
ControlPre	B1	Dominant	None	Retrieve	Collect	1	2	211.975	100	1	3	6
ControlPre	B1	Dominant	None	Retrieve	Collect	1	2	178.725	100	1	4	6
ControlPre	B1	Dominant	None	Retrieve	Collect	1	2	176.75	100	1	5	6
ControlPre	B1	Dominant	None	Retrieve	Collect	1	2	83.9825	100	1	6	6
ControlPre	B1	Dominant	None	Retrieve	Collect	1	2	254.255	100	1	7	6
ControlPre	B1	Dominant	None	Retrieve	Collect	1	2	229.903	100	1	8	6
ControlPre	B1	Dominant	None	Retrieve	Collect	1	2	232.75	100	2	1	7
ControlPre	B1	Dominant	None	Retrieve	Collect	1	2	169.475	100	2	2	7
ControlPre	B1	Dominant	None	Retrieve	Collect	1	2	225.45	100	2	3	7
ControlPre	B1	Dominant	None	Retrieve	Collect	1	2	77.255	100	2	4	7
ControlPre	B1	Dominant	None	Retrieve	Collect	1	2	256.197	100	2	5	7
ControlPre	B1	Dominant	None	Retrieve	Collect	1	2	237.005	100	2	6	7
ControlPre	B1	Dominant	None	Retrieve	Collect	1	2	43.4675	100	2	7	7
ControlPre	B1	Dominant	None	Retrieve	Collect	1	2	203.423	100	2	8	7
ControlPre	B1	Dominant	None	Retrieve	Collect	1	2	201.975	100	3	1	8
ControlPre	B1	Dominant	None	Retrieve	Collect	1	2	47.0675	100	3	2	8
ControlPre	B1	Dominant	None	Retrieve	Collect	1	2	164.25	100	3	3	8
ControlPre	B1	Dominant	None	Retrieve	Collect	1	2	234.007	100	3	4	8
ControlPre	B1	Dominant	None	Retrieve	Collect	1	2	271.285	100	3	5	8
ControlPre	B1	Dominant	None	Retrieve	Collect	1	2	175.998	100	3	6	8
ControlPre	B1	Dominant	None	Retrieve	Collect	1	2	87.07	100	3	7	8
ControlPre	B1	Dominant	None	Retrieve	Collect	1	2	92.5075	100	3	8	8
ControlPre	B1	Dominant	None	Retrieve	Collect	1	2	204	100	4	1	9
ControlPre	B1	Dominant	None	Retrieve	Collect	1	2	291.475	100	4	2	9
ControlPre	B1	Dominant	None	Retrieve	Collect	1	2	225.005	100	4	3	9
ControlPre	B1	Dominant	None	Retrieve	Collect	1	2	236.998	100	4	4	9
ControlPre	B1	Dominant	None	Retrieve	Collect	1	2	212	100	4	5	9
ControlPre	B1	Dominant	None	Retrieve	Collect	1	2	0.2525	100	4	6	9
ControlPre	B1	Dominant	None	Retrieve	Collect	1	2	199.995	100	4	7	9
ControlPre	B1	Dominant	None	Retrieve	Collect	1	2	4.49	100	4	8	9
ControlPre	B1	Dominant	None	Retrieve	Collect	1	2	166.338	100	5	1	10
ControlPre	B1	Dominant	None	Retrieve	Collect	1	2	213.15	100	5	2	10
ControlPre	B1	Dominant	None	Retrieve	Collect	1	2	243.755	100	5	3	10
ControlPre	B1	Dominant	None	Retrieve	Collect	1	2	225.315	100	5	4	10
ControlPre	B1	Dominant	None	Retrieve	Collect	1	2	226.978	100	5	5	10
ControlPre	B1	Dominant	None	Retrieve	Collect	1	2	106.005	100	5	6	10
ControlPre	B1	Dominant	None	Retrieve	Collect	1	2	39.23	100	5	7	10
ControlPre	B1	Dominant	None	Retrieve	Collect	1	2	192.238	100	5	8	10
ControlPre	B1	Dominant	None	Retrieve	Collect	1	3	213.007	100	1	1	11
ControlPre	B1	Dominant	None	Retrieve	Collect	1	3	170.75	100	1	2	11
ControlPre	B1	Dominant	None	Retrieve	Collect	1	3	228.827	100	1	3	11
ControlPre	B1	Dominant	None	Retrieve	Collect	1	3	230.505	100	1	4	11
ControlPre	B1	Dominant	None	Retrieve	Collect	1	3	222.998	100	1	5	11
ControlPre	B1	Dominant	None	Retrieve	Collect	1	3	19.5	100	1	6	11
ControlPre	B1	Dominant	None	Retrieve	Collect	1	3	90.215	100	1	7	11
ControlPre	B1	Dominant	None	Retrieve	Collect	1	3	252.498	100	1	8	11
ControlPre	B1	Dominant	None	Retrieve	Collect	1	3	195.45	100	2	1	12
ControlPre	B1	Dominant	None	Retrieve	Collect	1	3	180.252	100	2	2	12
ControlPre	B1	Dominant	None	Retrieve	Collect	1	3	190.75	100	2	3	12
ControlPre	B1	Dominant	None	Retrieve	Collect	1	3	241.292	100	2	4	12
ControlPre	B1	Dominant	None	Retrieve	Collect	1	3	218.998	100	2	5	12
ControlPre	B1	Dominant	None	Retrieve	Collect	1	3	41.0375	100	2	6	12
ControlPre	B1	Dominant	None	Retrieve	Collect	1	3	67.0975	100	2	7	12
ControlPre	B1	Dominant	None	Retrieve	Collect	1	3	200.049	100	2	8	12
ControlPre	B1	Dominant	None	Retrieve	Collect	1	3	213.5	100	3	1	13
ControlPre	B1	Dominant	None	Retrieve	Collect	1	3	181.675	100	3	2	13
ControlPre	B1	Dominant	None	Retrieve	Collect	1	3	144.51	100	3	3	13
ControlPre	B1	Dominant	None	Retrieve	Collect	1	3	236.495	100	3	4	13
ControlPre	B1	Dominant	None	Retrieve	Collect	1	3	214.985	100	3	5	13
ControlPre	B1	Dominant	None	Retrieve	Collect	1	3	16.305	100	3	6	13
ControlPre	B1	Dominant	None	Retrieve	Collect	1	3	197.988	100	3	7	13
ControlPre	B1	Dominant	None	Retrieve	Collect	1	3	246.442	100	3	8	13
ControlPre	B1	Dominant	None	Retrieve	Collect	1	3	132.657	100	4	1	14
ControlPre	B1	Dominant	None	Retrieve	Collect	1	3	236.025	100	4	2	14
ControlPre	B1	Dominant	None	Retrieve	Collect	1	3	332.025	100	4	3	14
ControlPre	B1	Dominant	None	Retrieve	Collect	1	3	1.01	100	4	4	14
ControlPre	B1	Dominant	None	Retrieve	Collect	1	3	274.108	100	4	5	14
ControlPre	B1	Dominant	None	Retrieve	Collect	1	3	10.7225	100	4	6	14
ControlPre	B1	Dominant	None	Retrieve	Collect	1	3	203.99	100	4	7	14
ControlPre	B1	Dominant	None	Retrieve	Collect	1	3	238.99	100	4	8	14
ControlPre	B1	Dominant	None	Retrieve	Collect	1	3	204.47	100	5	1	15
ControlPre	B1	Dominant	None	Retrieve	Collect	1	3	186.25	100	5	2	15
ControlPre	B1	Dominant	None	Retrieve	Collect	1	3	255.528	100	5	3	15
ControlPre	B1	Dominant	None	Retrieve	Collect	1	3	198.458	100	5	4	15
ControlPre	B1	Dominant	None	Retrieve	Collect	1	3	215.958	100	5	5	15
ControlPre	B1	Dominant	None	Retrieve	Collect	1	3	238.48	100	5	6	15
ControlPre	B1	Dominant	None	Retrieve	Collect	1	3	196.99	100	5	7	15
ControlPre	B1	Dominant	None	Retrieve	Collect	1	3	196.005	100	5	8	15
ControlPre	B1	Dominant	None	Retrieve	Collect	1	4	34.2525	100	1	1	16
ControlPre	B1	Dominant	None	Retrieve	Collect	1	4	204.45	100	1	2	16
ControlPre	B1	Dominant	None	Retrieve	Collect	1	4	281.007	100	1	3	16
ControlPre	B1	Dominant	None	Retrieve	Collect	1	4	167.262	100	1	4	16
ControlPre	B1	Dominant	None	Retrieve	Collect	1	4	209.983	100	1	5	16
ControlPre	B1	Dominant	None	Retrieve	Collect	1	4	249.025	100	1	6	16
ControlPre	B1	Dominant	None	Retrieve	Collect	1	4	206	100	1	7	16
ControlPre	B1	Dominant	None	Retrieve	Collect	1	4	459.502	100	1	8	16
ControlPre	B1	Dominant	None	Retrieve	Collect	1	4	193.95	100	2	1	17
ControlPre	B1	Dominant	None	Retrieve	Collect	1	4	195.5	100	2	2	17
ControlPre	B1	Dominant	None	Retrieve	Collect	1	4	345.455	100	2	3	17
ControlPre	B1	Dominant	None	Retrieve	Collect	1	4	226.998	100	2	4	17
ControlPre	B1	Dominant	None	Retrieve	Collect	1	4	41.2825	100	2	5	17
ControlPre	B1	Dominant	None	Retrieve	Collect	1	4	51.0225	100	2	6	17
ControlPre	B1	Dominant	None	Retrieve	Collect	1	4	197.963	100	2	7	17
ControlPre	B1	Dominant	None	Retrieve	Collect	1	4	201.973	100	2	8	17
ControlPre	B1	Dominant	None	Retrieve	Collect	1	4	248.037	100	3	1	18
ControlPre	B1	Dominant	None	Retrieve	Collect	1	4	213.25	100	3	2	18
ControlPre	B1	Dominant	None	Retrieve	Collect	1	4	195.26	100	3	3	18
ControlPre	B1	Dominant	None	Retrieve	Collect	1	4	108.998	100	3	4	18
ControlPre	B1	Dominant	None	Retrieve	Collect	1	4	92.5225	100	3	5	18
ControlPre	B1	Dominant	None	Retrieve	Collect	1	4	120.132	100	3	6	18
ControlPre	B1	Dominant	None	Retrieve	Collect	1	4	24.9325	100	3	7	18
ControlPre	B1	Dominant	None	Retrieve	Collect	1	4	18.015	100	3	8	18
ControlPre	B1	Dominant	None	Retrieve	Collect	1	4	212.025	100	4	1	19
ControlPre	B1	Dominant	None	Retrieve	Collect	1	4	193.25	100	4	2	19
ControlPre	B1	Dominant	None	Retrieve	Collect	1	4	235.993	100	4	3	19
ControlPre	B1	Dominant	None	Retrieve	Collect	1	4	220.74	100	4	4	19
ControlPre	B1	Dominant	None	Retrieve	Collect	1	4	217.978	100	4	5	19
ControlPre	B1	Dominant	None	Retrieve	Collect	1	4	214.255	100	4	6	19
ControlPre	B1	Dominant	None	Retrieve	Collect	1	4	198.988	100	4	7	19
ControlPre	B1	Dominant	None	Retrieve	Collect	1	4	201.003	100	4	8	19
ControlPre	B1	Dominant	None	Retrieve	Collect	1	4	164.76	100	5	1	20
ControlPre	B1	Dominant	None	Retrieve	Collect	1	4	206.975	100	5	2	20
ControlPre	B1	Dominant	None	Retrieve	Collect	1	4	207.498	100	5	3	20
ControlPre	B1	Dominant	None	Retrieve	Collect	1	4	213	100	5	4	20
ControlPre	B1	Dominant	None	Retrieve	Collect	1	4	20.7575	100	5	5	20
ControlPre	B1	Dominant	None	Retrieve	Collect	1	4	7.2475	100	5	6	20
ControlPre	B1	Dominant	None	Retrieve	Collect	1	4	200.968	100	5	7	20
ControlPre	B1	Dominant	None	Retrieve	Collect	1	4	133.5	100	5	8	20
ControlPre	B1	Dominant	None	Retrieve	Collect	2	1	13.7175	100	1	1	1
ControlPre	B1	Dominant	None	Retrieve	Collect	2	1	4.53	100	1	2	1
ControlPre	B1	Dominant	None	Retrieve	Collect	2	1	15.2475	100	1	3	1
ControlPre	B1	Dominant	None	Retrieve	Collect	2	1	25.75	100	1	4	1
ControlPre	B1	Dominant	None	Retrieve	Collect	2	1	187.005	100	1	5	1
ControlPre	B1	Dominant	None	Retrieve	Collect	2	1	114.5	100	1	6	1
ControlPre	B1	Dominant	None	Retrieve	Collect	2	1	12.5	100	1	7	1
ControlPre	B1	Dominant	None	Retrieve	Collect	2	1	149.455	100	1	8	1
ControlPre	B1	Dominant	None	Retrieve	Collect	2	1	132.55	100	2	1	2
ControlPre	B1	Dominant	None	Retrieve	Collect	2	1	169.493	100	2	2	2
ControlPre	B1	Dominant	None	Retrieve	Collect	2	1	13.47	100	2	3	2
ControlPre	B1	Dominant	None	Retrieve	Collect	2	1	27.7575	100	2	4	2
ControlPre	B1	Dominant	None	Retrieve	Collect	2	1	176.757	100	2	5	2
ControlPre	B1	Dominant	None	Retrieve	Collect	2	1	180.755	100	2	6	2
ControlPre	B1	Dominant	None	Retrieve	Collect	2	1	194.75	100	2	7	2
ControlPre	B1	Dominant	None	Retrieve	Collect	2	1	11.9975	100	2	8	2
ControlPre	B1	Dominant	None	Retrieve	Collect	2	1	13.25	100	3	1	3
ControlPre	B1	Dominant	None	Retrieve	Collect	2	1	15.405	100	3	2	3
ControlPre	B1	Dominant	None	Retrieve	Collect	2	1	1.4875	100	3	3	3
ControlPre	B1	Dominant	None	Retrieve	Collect	2	1	5.445	100	3	4	3
ControlPre	B1	Dominant	None	Retrieve	Collect	2	1	38.2525	100	3	5	3
ControlPre	B1	Dominant	None	Retrieve	Collect	2	1	36.4625	100	3	6	3
ControlPre	B1	Dominant	None	Retrieve	Collect	2	1	28.005	100	3	7	3
ControlPre	B1	Dominant	None	Retrieve	Collect	2	1	90.7525	100	3	8	3
ControlPre	B1	Dominant	None	Retrieve	Collect	2	1	10.275	100	4	1	4
ControlPre	B1	Dominant	None	Retrieve	Collect	2	1	16	100	4	2	4
ControlPre	B1	Dominant	None	Retrieve	Collect	2	1	103.763	100	4	3	4
ControlPre	B1	Dominant	None	Retrieve	Collect	2	1	9.745	100	4	4	4
ControlPre	B1	Dominant	None	Retrieve	Collect	2	1	34.295	100	4	5	4
ControlPre	B1	Dominant	None	Retrieve	Collect	2	1	36.25	100	4	6	4
ControlPre	B1	Dominant	None	Retrieve	Collect	2	1	34.66	100	4	7	4
ControlPre	B1	Dominant	None	Retrieve	Collect	2	1	12.9875	100	4	8	4
ControlPre	B1	Dominant	None	Retrieve	Collect	2	1	13.975	100	5	1	5
ControlPre	B1	Dominant	None	Retrieve	Collect	2	1	8.2275	100	5	2	5
ControlPre	B1	Dominant	None	Retrieve	Collect	2	1	30.77	100	5	3	5
ControlPre	B1	Dominant	None	Retrieve	Collect	2	1	8.4575	100	5	4	5
ControlPre	B1	Dominant	None	Retrieve	Collect	2	1	10.7025	100	5	5	5
ControlPre	B1	Dominant	None	Retrieve	Collect	2	1	26.485	100	5	6	5
ControlPre	B1	Dominant	None	Retrieve	Collect	2	1	50.4975	100	5	7	5
ControlPre	B1	Dominant	None	Retrieve	Collect	2	1	16.7275	100	5	8	5
ControlPre	B1	Dominant	None	Retrieve	Collect	2	2	25.775	100	1	1	6
ControlPre	B1	Dominant	None	Retrieve	Collect	2	2	11.25	100	1	2	6
ControlPre	B1	Dominant	None	Retrieve	Collect	2	2	20.23	100	1	3	6
ControlPre	B1	Dominant	None	Retrieve	Collect	2	2	24.13	100	1	4	6
ControlPre	B1	Dominant	None	Retrieve	Collect	2	2	41.4975	100	1	5	6
ControlPre	B1	Dominant	None	Retrieve	Collect	2	2	15.26	100	1	6	6
ControlPre	B1	Dominant	None	Retrieve	Collect	2	2	8.535	100	1	7	6
ControlPre	B1	Dominant	None	Retrieve	Collect	2	2	183.975	100	1	8	6
ControlPre	B1	Dominant	None	Retrieve	Collect	2	2	12.25	100	2	1	7
ControlPre	B1	Dominant	None	Retrieve	Collect	2	2	16.485	100	2	2	7
ControlPre	B1	Dominant	None	Retrieve	Collect	2	2	1.2575	100	2	3	7
ControlPre	B1	Dominant	None	Retrieve	Collect	2	2	3.5475	100	2	4	7
ControlPre	B1	Dominant	None	Retrieve	Collect	2	2	35.2825	100	2	5	7
ControlPre	B1	Dominant	None	Retrieve	Collect	2	2	43.505	100	2	6	7
ControlPre	B1	Dominant	None	Retrieve	Collect	2	2	28.725	100	2	7	7
ControlPre	B1	Dominant	None	Retrieve	Collect	2	2	0.995	100	2	8	7
ControlPre	B1	Dominant	None	Retrieve	Collect	2	2	20.25	100	3	1	8
ControlPre	B1	Dominant	None	Retrieve	Collect	2	2	9.495	100	3	2	8
ControlPre	B1	Dominant	None	Retrieve	Collect	2	2	0.26	100	3	3	8
ControlPre	B1	Dominant	None	Retrieve	Collect	2	2	20.9775	100	3	4	8
ControlPre	B1	Dominant	None	Retrieve	Collect	2	2	38.3825	100	3	5	8
ControlPre	B1	Dominant	None	Retrieve	Collect	2	2	40.27	100	3	6	8
ControlPre	B1	Dominant	None	Retrieve	Collect	2	2	26.2475	100	3	7	8
ControlPre	B1	Dominant	None	Retrieve	Collect	2	2	35.9975	100	3	8	8
ControlPre	B1	Dominant	None	Retrieve	Collect	2	2	74.2175	100	4	1	9
ControlPre	B1	Dominant	None	Retrieve	Collect	2	2	52.01	100	4	2	9
ControlPre	B1	Dominant	None	Retrieve	Collect	2	2	0.5025	100	4	3	9
ControlPre	B1	Dominant	None	Retrieve	Collect	2	2	5.7875	100	4	4	9
ControlPre	B1	Dominant	None	Retrieve	Collect	2	2	35.03	100	4	5	9
ControlPre	B1	Dominant	None	Retrieve	Collect	2	2	28.515	100	4	6	9
ControlPre	B1	Dominant	None	Retrieve	Collect	2	2	1.515	100	4	7	9
ControlPre	B1	Dominant	None	Retrieve	Collect	2	2	148.768	100	4	8	9
ControlPre	B1	Dominant	None	Retrieve	Collect	2	2	23.5	100	5	1	10
ControlPre	B1	Dominant	None	Retrieve	Collect	2	2	10.71	100	5	2	10
ControlPre	B1	Dominant	None	Retrieve	Collect	2	2	19.12	100	5	3	10
ControlPre	B1	Dominant	None	Retrieve	Collect	2	2	4.0025	100	5	4	10
ControlPre	B1	Dominant	None	Retrieve	Collect	2	2	29.445	100	5	5	10
ControlPre	B1	Dominant	None	Retrieve	Collect	2	2	34.755	100	5	6	10
ControlPre	B1	Dominant	None	Retrieve	Collect	2	2	22.7425	100	5	7	10
ControlPre	B1	Dominant	None	Retrieve	Collect	2	2	14.5	100	5	8	10
ControlPre	B1	Dominant	None	Retrieve	Collect	2	3	55	100	1	1	11
ControlPre	B1	Dominant	None	Retrieve	Collect	2	3	43.76	100	1	2	11
ControlPre	B1	Dominant	None	Retrieve	Collect	2	3	43.225	100	1	3	11
ControlPre	B1	Dominant	None	Retrieve	Collect	2	3	6.99	100	1	4	11
ControlPre	B1	Dominant	None	Retrieve	Collect	2	3	29.75	100	1	5	11
ControlPre	B1	Dominant	None	Retrieve	Collect	2	3	36.75	100	1	6	11
ControlPre	B1	Dominant	None	Retrieve	Collect	2	3	24.245	100	1	7	11
ControlPre	B1	Dominant	None	Retrieve	Collect	2	3	4.765	100	1	8	11
ControlPre	B1	Dominant	None	Retrieve	Collect	2	3	9.5	100	2	1	12
ControlPre	B1	Dominant	None	Retrieve	Collect	2	3	13.5	100	2	2	12
ControlPre	B1	Dominant	None	Retrieve	Collect	2	3	9.755	100	2	3	12
ControlPre	B1	Dominant	None	Retrieve	Collect	2	3	4.2575	100	2	4	12
ControlPre	B1	Dominant	None	Retrieve	Collect	2	3	13.25	100	2	5	12
ControlPre	B1	Dominant	None	Retrieve	Collect	2	3	34.225	100	2	6	12
ControlPre	B1	Dominant	None	Retrieve	Collect	2	3	0.7425	100	2	7	12
ControlPre	B1	Dominant	None	Retrieve	Collect	2	3	0.49	100	2	8	12
ControlPre	B1	Dominant	None	Retrieve	Collect	2	3	12.75	100	3	1	13
ControlPre	B1	Dominant	None	Retrieve	Collect	2	3	8.025	100	3	2	13
ControlPre	B1	Dominant	None	Retrieve	Collect	2	3	17.25	100	3	3	13
ControlPre	B1	Dominant	None	Retrieve	Collect	2	3	24.75	100	3	4	13
ControlPre	B1	Dominant	None	Retrieve	Collect	2	3	9.2825	100	3	5	13
ControlPre	B1	Dominant	None	Retrieve	Collect	2	3	9.0175	100	3	6	13
ControlPre	B1	Dominant	None	Retrieve	Collect	2	3	15.5375	100	3	7	13
ControlPre	B1	Dominant	None	Retrieve	Collect	2	3	7.54	100	3	8	13
ControlPre	B1	Dominant	None	Retrieve	Collect	2	3	15.75	100	4	1	14
ControlPre	B1	Dominant	None	Retrieve	Collect	2	3	4.25	100	4	2	14
ControlPre	B1	Dominant	None	Retrieve	Collect	2	3	3.25	100	4	3	14
ControlPre	B1	Dominant	None	Retrieve	Collect	2	3	14.995	100	4	4	14
ControlPre	B1	Dominant	None	Retrieve	Collect	2	3	14.505	100	4	5	14
ControlPre	B1	Dominant	None	Retrieve	Collect	2	3	22.225	100	4	6	14
ControlPre	B1	Dominant	None	Retrieve	Collect	2	3	9.535	100	4	7	14
ControlPre	B1	Dominant	None	Retrieve	Collect	2	3	6.99	100	4	8	14
ControlPre	B1	Dominant	None	Retrieve	Collect	2	3	2.975	100	5	1	15
ControlPre	B1	Dominant	None	Retrieve	Collect	2	3	1	100	5	2	15
ControlPre	B1	Dominant	None	Retrieve	Collect	2	3	4.7225	100	5	3	15
ControlPre	B1	Dominant	None	Retrieve	Collect	2	3	11.5	100	5	4	15
ControlPre	B1	Dominant	None	Retrieve	Collect	2	3	13.8825	100	5	5	15
ControlPre	B1	Dominant	None	Retrieve	Collect	2	3	12.245	100	5	6	15
ControlPre	B1	Dominant	None	Retrieve	Collect	2	3	199	100	5	7	15
ControlPre	B1	Dominant	None	Retrieve	Collect	2	3	197.5	100	5	8	15
ControlPre	B1	Dominant	None	Retrieve	Collect	2	4		100	1	1	16
ControlPre	B1	Dominant	None	Retrieve	Collect	2	4		100	1	2	16
ControlPre	B1	Dominant	None	Retrieve	Collect	2	4		100	1	3	16
ControlPre	B1	Dominant	None	Retrieve	Collect	2	4		100	1	4	16
ControlPre	B1	Dominant	None	Retrieve	Collect	2	4		100	1	5	16
ControlPre	B1	Dominant	None	Retrieve	Collect	2	4		100	1	6	16
ControlPre	B1	Dominant	None	Retrieve	Collect	2	4		100	1	7	16
ControlPre	B1	Dominant	None	Retrieve	Collect	2	4		100	1	8	16
ControlPre	B1	Dominant	None	Retrieve	Collect	2	4	7	100	2	1	17
ControlPre	B1	Dominant	None	Retrieve	Collect	2	4	3.325	100	2	2	17
ControlPre	B1	Dominant	None	Retrieve	Collect	2	4	16.25	100	2	3	17
ControlPre	B1	Dominant	None	Retrieve	Collect	2	4	30.475	100	2	4	17
ControlPre	B1	Dominant	None	Retrieve	Collect	2	4	5.26	100	2	5	17
ControlPre	B1	Dominant	None	Retrieve	Collect	2	4	3.7825	100	2	6	17
ControlPre	B1	Dominant	None	Retrieve	Collect	2	4	4.175	100	2	7	17
ControlPre	B1	Dominant	None	Retrieve	Collect	2	4	12.755	100	2	8	17
ControlPre	B1	Dominant	None	Retrieve	Collect	2	4	28.7575	100	3	1	18
ControlPre	B1	Dominant	None	Retrieve	Collect	2	4	31.02	100	3	2	18
ControlPre	B1	Dominant	None	Retrieve	Collect	2	4	2.5975	100	3	3	18
ControlPre	B1	Dominant	None	Retrieve	Collect	2	4	3.475	100	3	4	18
ControlPre	B1	Dominant	None	Retrieve	Collect	2	4	18.025	100	3	5	18
ControlPre	B1	Dominant	None	Retrieve	Collect	2	4	23.525	100	3	6	18
ControlPre	B1	Dominant	None	Retrieve	Collect	2	4	3.17	100	3	7	18
ControlPre	B1	Dominant	None	Retrieve	Collect	2	4	5.74	100	3	8	18
ControlPre	B1	Dominant	None	Retrieve	Collect	2	4	14.4	100	4	1	19
ControlPre	B1	Dominant	None	Retrieve	Collect	2	4	2.25	100	4	2	19
ControlPre	B1	Dominant	None	Retrieve	Collect	2	4	18.15	100	4	3	19
ControlPre	B1	Dominant	None	Retrieve	Collect	2	4	19.7475	100	4	4	19
ControlPre	B1	Dominant	None	Retrieve	Collect	2	4	10.535	100	4	5	19
ControlPre	B1	Dominant	None	Retrieve	Collect	2	4	27.0175	100	4	6	19
ControlPre	B1	Dominant	None	Retrieve	Collect	2	4	1.4975	100	4	7	19
ControlPre	B1	Dominant	None	Retrieve	Collect	2	4	1.9875	100	4	8	19
ControlPre	B1	Dominant	None	Retrieve	Collect	2	4	6.125	100	5	1	20
ControlPre	B1	Dominant	None	Retrieve	Collect	2	4	9.775	100	5	2	20
ControlPre	B1	Dominant	None	Retrieve	Collect	2	4	7.25	100	5	3	20
ControlPre	B1	Dominant	None	Retrieve	Collect	2	4	12.5075	100	5	4	20
ControlPre	B1	Dominant	None	Retrieve	Collect	2	4	17.245	100	5	5	20
ControlPre	B1	Dominant	None	Retrieve	Collect	2	4	0.2525	100	5	6	20
ControlPre	B1	Dominant	None	Retrieve	Collect	2	4	3.7175	100	5	7	20
ControlPre	B1	Dominant	None	Retrieve	Collect	2	4	6.9225	100	5	8	20
ControlPre	B1	Dominant	None	Retrieve	Collect	3	1	44.75	100	1	1	1
ControlPre	B1	Dominant	None	Retrieve	Collect	3	1	26.225	100	1	2	1
ControlPre	B1	Dominant	None	Retrieve	Collect	3	1	15.005	100	1	3	1
ControlPre	B1	Dominant	None	Retrieve	Collect	3	1	7.0275	100	1	4	1
ControlPre	B1	Dominant	None	Retrieve	Collect	3	1	8.015	100	1	5	1
ControlPre	B1	Dominant	None	Retrieve	Collect	3	1	13.5075	100	1	6	1
ControlPre	B1	Dominant	None	Retrieve	Collect	3	1	0.76	100	1	7	1
ControlPre	B1	Dominant	None	Retrieve	Collect	3	1	1.745	100	1	8	1
ControlPre	B1	Dominant	None	Retrieve	Collect	3	1	146.55	100	2	1	2
ControlPre	B1	Dominant	None	Retrieve	Collect	3	1	48.75	100	2	2	2
ControlPre	B1	Dominant	None	Retrieve	Collect	3	1	178.748	100	2	3	2
ControlPre	B1	Dominant	None	Retrieve	Collect	3	1	4.525	100	2	4	2
ControlPre	B1	Dominant	None	Retrieve	Collect	3	1	10.9925	100	2	5	2
ControlPre	B1	Dominant	None	Retrieve	Collect	3	1	181	100	2	6	2
ControlPre	B1	Dominant	None	Retrieve	Collect	3	1	74.5025	100	2	7	2
ControlPre	B1	Dominant	None	Retrieve	Collect	3	1	179	100	2	8	2
ControlPre	B1	Dominant	None	Retrieve	Collect	3	1	147.475	100	3	1	3
ControlPre	B1	Dominant	None	Retrieve	Collect	3	1	79.505	100	3	2	3
ControlPre	B1	Dominant	None	Retrieve	Collect	3	1	183.222	100	3	3	3
ControlPre	B1	Dominant	None	Retrieve	Collect	3	1	206.985	100	3	4	3
ControlPre	B1	Dominant	None	Retrieve	Collect	3	1	15	100	3	5	3
ControlPre	B1	Dominant	None	Retrieve	Collect	3	1	13.71	100	3	6	3
ControlPre	B1	Dominant	None	Retrieve	Collect	3	1	11.7275	100	3	7	3
ControlPre	B1	Dominant	None	Retrieve	Collect	3	1	215.477	100	3	8	3
ControlPre	B1	Dominant	None	Retrieve	Collect	3	1	150.225	100	4	1	4
ControlPre	B1	Dominant	None	Retrieve	Collect	3	1	161.208	100	4	2	4
ControlPre	B1	Dominant	None	Retrieve	Collect	3	1	141.817	100	4	3	4
ControlPre	B1	Dominant	None	Retrieve	Collect	3	1	208.24	100	4	4	4
ControlPre	B1	Dominant	None	Retrieve	Collect	3	1	72.2525	100	4	5	4
ControlPre	B1	Dominant	None	Retrieve	Collect	3	1	149.755	100	4	6	4
ControlPre	B1	Dominant	None	Retrieve	Collect	3	1	21.485	100	4	7	4
ControlPre	B1	Dominant	None	Retrieve	Collect	3	1	138	100	4	8	4
ControlPre	B1	Dominant	None	Retrieve	Collect	3	1	159	100	5	1	5
ControlPre	B1	Dominant	None	Retrieve	Collect	3	1	16.0925	100	5	2	5
ControlPre	B1	Dominant	None	Retrieve	Collect	3	1	194.785	100	5	3	5
ControlPre	B1	Dominant	None	Retrieve	Collect	3	1	200.008	100	5	4	5
ControlPre	B1	Dominant	None	Retrieve	Collect	3	1	3.225	100	5	5	5
ControlPre	B1	Dominant	None	Retrieve	Collect	3	1	8.7375	100	5	6	5
ControlPre	B1	Dominant	None	Retrieve	Collect	3	1	20.745	100	5	7	5
ControlPre	B1	Dominant	None	Retrieve	Collect	3	1	197.748	100	5	8	5
ControlPre	B1	Dominant	None	Retrieve	Collect	3	2	139.75	100	1	1	6
ControlPre	B1	Dominant	None	Retrieve	Collect	3	2	113.75	100	1	2	6
ControlPre	B1	Dominant	None	Retrieve	Collect	3	2	133.755	100	1	3	6
ControlPre	B1	Dominant	None	Retrieve	Collect	3	2	196.049	100	1	4	6
ControlPre	B1	Dominant	None	Retrieve	Collect	3	2	6.775	100	1	5	6
ControlPre	B1	Dominant	None	Retrieve	Collect	3	2	3.51	100	1	6	6
ControlPre	B1	Dominant	None	Retrieve	Collect	3	2	9.2725	100	1	7	6
ControlPre	B1	Dominant	None	Retrieve	Collect	3	2	147.765	100	1	8	6
ControlPre	B1	Dominant	None	Retrieve	Collect	3	2	127.25	100	2	1	7
ControlPre	B1	Dominant	None	Retrieve	Collect	3	2	20.7575	100	2	2	7
ControlPre	B1	Dominant	None	Retrieve	Collect	3	2	222.993	100	2	3	7
ControlPre	B1	Dominant	None	Retrieve	Collect	3	2	200.958	100	2	4	7
ControlPre	B1	Dominant	None	Retrieve	Collect	3	2	5.5	100	2	5	7
ControlPre	B1	Dominant	None	Retrieve	Collect	3	2	6.99	100	2	6	7
ControlPre	B1	Dominant	None	Retrieve	Collect	3	2	14.155	100	2	7	7
ControlPre	B1	Dominant	None	Retrieve	Collect	3	2	84.99	100	2	8	7
ControlPre	B1	Dominant	None	Retrieve	Collect	3	2	148.775	100	3	1	8
ControlPre	B1	Dominant	None	Retrieve	Collect	3	2	22.5075	100	3	2	8
ControlPre	B1	Dominant	None	Retrieve	Collect	3	2	88.26	100	3	3	8
ControlPre	B1	Dominant	None	Retrieve	Collect	3	2	209.993	100	3	4	8
ControlPre	B1	Dominant	None	Retrieve	Collect	3	2	7.225	100	3	5	8
ControlPre	B1	Dominant	None	Retrieve	Collect	3	2	78.5	100	3	6	8
ControlPre	B1	Dominant	None	Retrieve	Collect	3	2	80.24	100	3	7	8
ControlPre	B1	Dominant	None	Retrieve	Collect	3	2	209.502	100	3	8	8
ControlPre	B1	Dominant	None	Retrieve	Collect	3	2	146.475	100	4	1	9
ControlPre	B1	Dominant	None	Retrieve	Collect	3	2	24.55	100	4	2	9
ControlPre	B1	Dominant	None	Retrieve	Collect	3	2	159.162	100	4	3	9
ControlPre	B1	Dominant	None	Retrieve	Collect	3	2	212.998	100	4	4	9
ControlPre	B1	Dominant	None	Retrieve	Collect	3	2	10.75	100	4	5	9
ControlPre	B1	Dominant	None	Retrieve	Collect	3	2	4.3925	100	4	6	9
ControlPre	B1	Dominant	None	Retrieve	Collect	3	2	177.01	100	4	7	9
ControlPre	B1	Dominant	None	Retrieve	Collect	3	2	197.245	100	4	8	9
ControlPre	B1	Dominant	None	Retrieve	Collect	3	2	151.05	100	5	1	10
ControlPre	B1	Dominant	None	Retrieve	Collect	3	2	167.648	100	5	2	10
ControlPre	B1	Dominant	None	Retrieve	Collect	3	2	195.54	100	5	3	10
ControlPre	B1	Dominant	None	Retrieve	Collect	3	2	177.488	100	5	4	10
ControlPre	B1	Dominant	None	Retrieve	Collect	3	2	8	100	5	5	10
ControlPre	B1	Dominant	None	Retrieve	Collect	3	2	158.173	100	5	6	10
ControlPre	B1	Dominant	None	Retrieve	Collect	3	2	9.74	100	5	7	10
ControlPre	B1	Dominant	None	Retrieve	Collect	3	2	200.011	100	5	8	10
ControlPre	B1	Dominant	None	Retrieve	Collect	3	3	150.975	100	1	1	11
ControlPre	B1	Dominant	None	Retrieve	Collect	3	3	36.27	100	1	2	11
ControlPre	B1	Dominant	None	Retrieve	Collect	3	3	118.01	100	1	3	11
ControlPre	B1	Dominant	None	Retrieve	Collect	3	3	209.99	100	1	4	11
ControlPre	B1	Dominant	None	Retrieve	Collect	3	3	17.25	100	1	5	11
ControlPre	B1	Dominant	None	Retrieve	Collect	3	3	6.1575	100	1	6	11
ControlPre	B1	Dominant	None	Retrieve	Collect	3	3	2.7175	100	1	7	11
ControlPre	B1	Dominant	None	Retrieve	Collect	3	3	212.782	100	1	8	11
ControlPre	B1	Dominant	None	Retrieve	Collect	3	3	135.025	100	2	1	12
ControlPre	B1	Dominant	None	Retrieve	Collect	3	3	184.235	100	2	2	12
ControlPre	B1	Dominant	None	Retrieve	Collect	3	3	20.0025	100	2	3	12
ControlPre	B1	Dominant	None	Retrieve	Collect	3	3	211.993	100	2	4	12
ControlPre	B1	Dominant	None	Retrieve	Collect	3	3	15.725	100	2	5	12
ControlPre	B1	Dominant	None	Retrieve	Collect	3	3	7.4825	100	2	6	12
ControlPre	B1	Dominant	None	Retrieve	Collect	3	3	13.81	100	2	7	12
ControlPre	B1	Dominant	None	Retrieve	Collect	3	3	18.2625	100	2	8	12
ControlPre	B1	Dominant	None	Retrieve	Collect	3	3	147.525	100	3	1	13
ControlPre	B1	Dominant	None	Retrieve	Collect	3	3	19.355	100	3	2	13
ControlPre	B1	Dominant	None	Retrieve	Collect	3	3	13.005	100	3	3	13
ControlPre	B1	Dominant	None	Retrieve	Collect	3	3	204.988	100	3	4	13
ControlPre	B1	Dominant	None	Retrieve	Collect	3	3	21.975	100	3	5	13
ControlPre	B1	Dominant	None	Retrieve	Collect	3	3	10.2775	100	3	6	13
ControlPre	B1	Dominant	None	Retrieve	Collect	3	3	17.5	100	3	7	13
ControlPre	B1	Dominant	None	Retrieve	Collect	3	3	29.745	100	3	8	13
ControlPre	B1	Dominant	None	Retrieve	Collect	3	3	142.775	100	4	1	14
ControlPre	B1	Dominant	None	Retrieve	Collect	3	3	145.268	100	4	2	14
ControlPre	B1	Dominant	None	Retrieve	Collect	3	3	11.05	100	4	3	14
ControlPre	B1	Dominant	None	Retrieve	Collect	3	3	93.4925	100	4	4	14
ControlPre	B1	Dominant	None	Retrieve	Collect	3	3	169.285	100	4	5	14
ControlPre	B1	Dominant	None	Retrieve	Collect	3	3	141.76	100	4	6	14
ControlPre	B1	Dominant	None	Retrieve	Collect	3	3	205.79	100	4	7	14
ControlPre	B1	Dominant	None	Retrieve	Collect	3	3	219.715	100	4	8	14
ControlPre	B1	Dominant	None	Retrieve	Collect	3	3	164	100	5	1	15
ControlPre	B1	Dominant	None	Retrieve	Collect	3	3	166.968	100	5	2	15
ControlPre	B1	Dominant	None	Retrieve	Collect	3	3	101.55	100	5	3	15
ControlPre	B1	Dominant	None	Retrieve	Collect	3	3	180.993	100	5	4	15
ControlPre	B1	Dominant	None	Retrieve	Collect	3	3	150.455	100	5	5	15
ControlPre	B1	Dominant	None	Retrieve	Collect	3	3	112.972	100	5	6	15
ControlPre	B1	Dominant	None	Retrieve	Collect	3	3	204.252	100	5	7	15
ControlPre	B1	Dominant	None	Retrieve	Collect	3	3	203.708	100	5	8	15
ControlPre	B1	Dominant	None	Retrieve	Collect	3	4	149.75	100	1	1	16
ControlPre	B1	Dominant	None	Retrieve	Collect	3	4	145.002	100	1	2	16
ControlPre	B1	Dominant	None	Retrieve	Collect	3	4	6.4	100	1	3	16
ControlPre	B1	Dominant	None	Retrieve	Collect	3	4	11.2575	100	1	4	16
ControlPre	B1	Dominant	None	Retrieve	Collect	3	4	26.485	100	1	5	16
ControlPre	B1	Dominant	None	Retrieve	Collect	3	4	197.755	100	1	6	16
ControlPre	B1	Dominant	None	Retrieve	Collect	3	4	64.4725	100	1	7	16
ControlPre	B1	Dominant	None	Retrieve	Collect	3	4	195.053	100	1	8	16
ControlPre	B1	Dominant	None	Retrieve	Collect	3	4	155.25	100	2	1	17
ControlPre	B1	Dominant	None	Retrieve	Collect	3	4	164.5	100	2	2	17
ControlPre	B1	Dominant	None	Retrieve	Collect	3	4	22.51	100	2	3	17
ControlPre	B1	Dominant	None	Retrieve	Collect	3	4	9.0075	100	2	4	17
ControlPre	B1	Dominant	None	Retrieve	Collect	3	4	180.262	100	2	5	17
ControlPre	B1	Dominant	None	Retrieve	Collect	3	4	197.98	100	2	6	17
ControlPre	B1	Dominant	None	Retrieve	Collect	3	4	5.9925	100	2	7	17
ControlPre	B1	Dominant	None	Retrieve	Collect	3	4	192.195	100	2	8	17
ControlPre	B1	Dominant	None	Retrieve	Collect	3	4	110.825	100	3	1	18
ControlPre	B1	Dominant	None	Retrieve	Collect	3	4	160.475	100	3	2	18
ControlPre	B1	Dominant	None	Retrieve	Collect	3	4	164.6	100	3	3	18
ControlPre	B1	Dominant	None	Retrieve	Collect	3	4	46.2575	100	3	4	18
ControlPre	B1	Dominant	None	Retrieve	Collect	3	4	97.4975	100	3	5	18
ControlPre	B1	Dominant	None	Retrieve	Collect	3	4	114.755	100	3	6	18
ControlPre	B1	Dominant	None	Retrieve	Collect	3	4	140.093	100	3	7	18
ControlPre	B1	Dominant	None	Retrieve	Collect	3	4	214.292	100	3	8	18
ControlPre	B1	Dominant	None	Retrieve	Collect	3	4	154	100	4	1	19
ControlPre	B1	Dominant	None	Retrieve	Collect	3	4	139.542	100	4	2	19
ControlPre	B1	Dominant	None	Retrieve	Collect	3	4	63	100	4	3	19
ControlPre	B1	Dominant	None	Retrieve	Collect	3	4	167.01	100	4	4	19
ControlPre	B1	Dominant	None	Retrieve	Collect	3	4	193.947	100	4	5	19
ControlPre	B1	Dominant	None	Retrieve	Collect	3	4	206.215	100	4	6	19
ControlPre	B1	Dominant	None	Retrieve	Collect	3	4	20.7375	100	4	7	19
ControlPre	B1	Dominant	None	Retrieve	Collect	3	4	43.7575	100	4	8	19
ControlPre	B1	Dominant	None	Retrieve	Collect	3	4	148.75	100	5	1	20
ControlPre	B1	Dominant	None	Retrieve	Collect	3	4	91.25	100	5	2	20
ControlPre	B1	Dominant	None	Retrieve	Collect	3	4	169.268	100	5	3	20
ControlPre	B1	Dominant	None	Retrieve	Collect	3	4	175.887	100	5	4	20
ControlPre	B1	Dominant	None	Retrieve	Collect	3	4	175.512	100	5	5	20
ControlPre	B1	Dominant	None	Retrieve	Collect	3	4	134.32	100	5	6	20
ControlPre	B1	Dominant	None	Retrieve	Collect	3	4	102.035	100	5	7	20
ControlPre	B1	Dominant	None	Retrieve	Collect	3	4	195.952	100	5	8	20
ControlPre	B1	Dominant	None	Retrieve	Collect	4	1	20.265	100	1	1	1
ControlPre	B1	Dominant	None	Retrieve	Collect	4	1	30.5	100	1	2	1
ControlPre	B1	Dominant	None	Retrieve	Collect	4	1	9.265	100	1	3	1
ControlPre	B1	Dominant	None	Retrieve	Collect	4	1	8.5	100	1	4	1
ControlPre	B1	Dominant	None	Retrieve	Collect	4	1	5.9975	100	1	5	1
ControlPre	B1	Dominant	None	Retrieve	Collect	4	1	3.75	100	1	6	1
ControlPre	B1	Dominant	None	Retrieve	Collect	4	1	268.973	100	1	7	1
ControlPre	B1	Dominant	None	Retrieve	Collect	4	1	12.25	100	1	8	1
ControlPre	B1	Dominant	None	Retrieve	Collect	4	1	128.732	100	2	1	2
ControlPre	B1	Dominant	None	Retrieve	Collect	4	1	14.51	100	2	2	2
ControlPre	B1	Dominant	None	Retrieve	Collect	4	1	84.8	100	2	3	2
ControlPre	B1	Dominant	None	Retrieve	Collect	4	1	20.75	100	2	4	2
ControlPre	B1	Dominant	None	Retrieve	Collect	4	1	29.5325	100	2	5	2
ControlPre	B1	Dominant	None	Retrieve	Collect	4	1	16.5425	100	2	6	2
ControlPre	B1	Dominant	None	Retrieve	Collect	4	1	4.225	100	2	7	2
ControlPre	B1	Dominant	None	Retrieve	Collect	4	1	182.725	100	2	8	2
ControlPre	B1	Dominant	None	Retrieve	Collect	4	1	138.007	100	3	1	3
ControlPre	B1	Dominant	None	Retrieve	Collect	4	1	1.5225	100	3	2	3
ControlPre	B1	Dominant	None	Retrieve	Collect	4	1	35.805	100	3	3	3
ControlPre	B1	Dominant	None	Retrieve	Collect	4	1	16.2175	100	3	4	3
ControlPre	B1	Dominant	None	Retrieve	Collect	4	1	10.2625	100	3	5	3
ControlPre	B1	Dominant	None	Retrieve	Collect	4	1	1.7625	100	3	6	3
ControlPre	B1	Dominant	None	Retrieve	Collect	4	1	8.475	100	3	7	3
ControlPre	B1	Dominant	None	Retrieve	Collect	4	1	11.125	100	3	8	3
ControlPre	B1	Dominant	None	Retrieve	Collect	4	1	141.248	100	4	1	4
ControlPre	B1	Dominant	None	Retrieve	Collect	4	1	171.218	100	4	2	4
ControlPre	B1	Dominant	None	Retrieve	Collect	4	1	85.7475	100	4	3	4
ControlPre	B1	Dominant	None	Retrieve	Collect	4	1	8.7025	100	4	4	4
ControlPre	B1	Dominant	None	Retrieve	Collect	4	1	14.0325	100	4	5	4
ControlPre	B1	Dominant	None	Retrieve	Collect	4	1	8	100	4	6	4
ControlPre	B1	Dominant	None	Retrieve	Collect	4	1	20.975	100	4	7	4
ControlPre	B1	Dominant	None	Retrieve	Collect	4	1	12.725	100	4	8	4
ControlPre	B1	Dominant	None	Retrieve	Collect	4	1	46.0225	100	5	1	5
ControlPre	B1	Dominant	None	Retrieve	Collect	4	1	12.775	100	5	2	5
ControlPre	B1	Dominant	None	Retrieve	Collect	4	1	18.035	100	5	3	5
ControlPre	B1	Dominant	None	Retrieve	Collect	4	1	4.9925	100	5	4	5
ControlPre	B1	Dominant	None	Retrieve	Collect	4	1	32.035	100	5	5	5
ControlPre	B1	Dominant	None	Retrieve	Collect	4	1	16.175	100	5	6	5
ControlPre	B1	Dominant	None	Retrieve	Collect	4	1	4.275	100	5	7	5
ControlPre	B1	Dominant	None	Retrieve	Collect	4	1	45.0925	100	5	8	5
ControlPre	B1	Dominant	None	Retrieve	Collect	4	2	122.017	100	1	1	6
ControlPre	B1	Dominant	None	Retrieve	Collect	4	2	98.5825	100	1	2	6
ControlPre	B1	Dominant	None	Retrieve	Collect	4	2	0.0025	100	1	3	6
ControlPre	B1	Dominant	None	Retrieve	Collect	4	2	7.135	100	1	4	6
ControlPre	B1	Dominant	None	Retrieve	Collect	4	2	2.7	100	1	5	6
ControlPre	B1	Dominant	None	Retrieve	Collect	4	2	233.976	100	1	6	6
ControlPre	B1	Dominant	None	Retrieve	Collect	4	2	3.975	100	1	7	6
ControlPre	B1	Dominant	None	Retrieve	Collect	4	2	115.748	100	1	8	6
ControlPre	B1	Dominant	None	Retrieve	Collect	4	2	11.4825	100	2	1	7
ControlPre	B1	Dominant	None	Retrieve	Collect	4	2	24.7525	100	2	2	7
ControlPre	B1	Dominant	None	Retrieve	Collect	4	2	16.99	100	2	3	7
ControlPre	B1	Dominant	None	Retrieve	Collect	4	2	34.2	100	2	4	7
ControlPre	B1	Dominant	None	Retrieve	Collect	4	2	74.25	100	2	5	7
ControlPre	B1	Dominant	None	Retrieve	Collect	4	2	35.2525	100	2	6	7
ControlPre	B1	Dominant	None	Retrieve	Collect	4	2	40.99	100	2	7	7
ControlPre	B1	Dominant	None	Retrieve	Collect	4	2	3.975	100	2	8	7
ControlPre	B1	Dominant	None	Retrieve	Collect	4	2	16.74	100	3	1	8
ControlPre	B1	Dominant	None	Retrieve	Collect	4	2	1.0025	100	3	2	8
ControlPre	B1	Dominant	None	Retrieve	Collect	4	2	2.99	100	3	3	8
ControlPre	B1	Dominant	None	Retrieve	Collect	4	2	14.99	100	3	4	8
ControlPre	B1	Dominant	None	Retrieve	Collect	4	2	2.7425	100	3	5	8
ControlPre	B1	Dominant	None	Retrieve	Collect	4	2	13.71	100	3	6	8
ControlPre	B1	Dominant	None	Retrieve	Collect	4	2	11.25	100	3	7	8
ControlPre	B1	Dominant	None	Retrieve	Collect	4	2	12.75	100	3	8	8
ControlPre	B1	Dominant	None	Retrieve	Collect	4	2	161.76	100	4	1	9
ControlPre	B1	Dominant	None	Retrieve	Collect	4	2	14.995	100	4	2	9
ControlPre	B1	Dominant	None	Retrieve	Collect	4	2	70.015	100	4	3	9
ControlPre	B1	Dominant	None	Retrieve	Collect	4	2	76.0125	100	4	4	9
ControlPre	B1	Dominant	None	Retrieve	Collect	4	2	77.2475	100	4	5	9
ControlPre	B1	Dominant	None	Retrieve	Collect	4	2	46.245	100	4	6	9
ControlPre	B1	Dominant	None	Retrieve	Collect	4	2	25.225	100	4	7	9
ControlPre	B1	Dominant	None	Retrieve	Collect	4	2	15.5	100	4	8	9
ControlPre	B1	Dominant	None	Retrieve	Collect	4	2	103.385	100	5	1	10
ControlPre	B1	Dominant	None	Retrieve	Collect	4	2	15.75	100	5	2	10
ControlPre	B1	Dominant	None	Retrieve	Collect	4	2	9.2325	100	5	3	10
ControlPre	B1	Dominant	None	Retrieve	Collect	4	2	22.5175	100	5	4	10
ControlPre	B1	Dominant	None	Retrieve	Collect	4	2	130.5	100	5	5	10
ControlPre	B1	Dominant	None	Retrieve	Collect	4	2	13.7575	100	5	6	10
ControlPre	B1	Dominant	None	Retrieve	Collect	4	2	12.5	100	5	7	10
ControlPre	B1	Dominant	None	Retrieve	Collect	4	2	16.275	100	5	8	10
ControlPre	B1	Dominant	None	Retrieve	Collect	4	3	105.75	100	1	1	11
ControlPre	B1	Dominant	None	Retrieve	Collect	4	3	145.018	100	1	2	11
ControlPre	B1	Dominant	None	Retrieve	Collect	4	3	19.4975	100	1	3	11
ControlPre	B1	Dominant	None	Retrieve	Collect	4	3	1.2525	100	1	4	11
ControlPre	B1	Dominant	None	Retrieve	Collect	4	3	37.465	100	1	5	11
ControlPre	B1	Dominant	None	Retrieve	Collect	4	3	6.775	100	1	6	11
ControlPre	B1	Dominant	None	Retrieve	Collect	4	3	5	100	1	7	11
ControlPre	B1	Dominant	None	Retrieve	Collect	4	3	107.763	100	1	8	11
ControlPre	B1	Dominant	None	Retrieve	Collect	4	3	157.225	100	2	1	12
ControlPre	B1	Dominant	None	Retrieve	Collect	4	3	126.257	100	2	2	12
ControlPre	B1	Dominant	None	Retrieve	Collect	4	3	30.495	100	2	3	12
ControlPre	B1	Dominant	None	Retrieve	Collect	4	3	53.53	100	2	4	12
ControlPre	B1	Dominant	None	Retrieve	Collect	4	3	40.7525	100	2	5	12
ControlPre	B1	Dominant	None	Retrieve	Collect	4	3	12.525	100	2	6	12
ControlPre	B1	Dominant	None	Retrieve	Collect	4	3	12	100	2	7	12
ControlPre	B1	Dominant	None	Retrieve	Collect	4	3	73.985	100	2	8	12
ControlPre	B1	Dominant	None	Retrieve	Collect	4	3	155.498	100	3	1	13
ControlPre	B1	Dominant	None	Retrieve	Collect	4	3	19.03	100	3	2	13
ControlPre	B1	Dominant	None	Retrieve	Collect	4	3	30.88	100	3	3	13
ControlPre	B1	Dominant	None	Retrieve	Collect	4	3	27.2675	100	3	4	13
ControlPre	B1	Dominant	None	Retrieve	Collect	4	3	77.9925	100	3	5	13
ControlPre	B1	Dominant	None	Retrieve	Collect	4	3	16.4975	100	3	6	13
ControlPre	B1	Dominant	None	Retrieve	Collect	4	3	128.468	100	3	7	13
ControlPre	B1	Dominant	None	Retrieve	Collect	4	3	13.625	100	3	8	13
ControlPre	B1	Dominant	None	Retrieve	Collect	4	3	152.252	100	4	1	14
ControlPre	B1	Dominant	None	Retrieve	Collect	4	3	94.03	100	4	2	14
ControlPre	B1	Dominant	None	Retrieve	Collect	4	3	41.7675	100	4	3	14
ControlPre	B1	Dominant	None	Retrieve	Collect	4	3	62.785	100	4	4	14
ControlPre	B1	Dominant	None	Retrieve	Collect	4	3	13.9825	100	4	5	14
ControlPre	B1	Dominant	None	Retrieve	Collect	4	3	191.012	100	4	6	14
ControlPre	B1	Dominant	None	Retrieve	Collect	4	3	71.4625	100	4	7	14
ControlPre	B1	Dominant	None	Retrieve	Collect	4	3	4.75	100	4	8	14
ControlPre	B1	Dominant	None	Retrieve	Collect	4	3	150.012	100	5	1	15
ControlPre	B1	Dominant	None	Retrieve	Collect	4	3	151.295	100	5	2	15
ControlPre	B1	Dominant	None	Retrieve	Collect	4	3	7.7475	100	5	3	15
ControlPre	B1	Dominant	None	Retrieve	Collect	4	3	54.7525	100	5	4	15
ControlPre	B1	Dominant	None	Retrieve	Collect	4	3	125.77	100	5	5	15
ControlPre	B1	Dominant	None	Retrieve	Collect	4	3	38.5475	100	5	6	15
ControlPre	B1	Dominant	None	Retrieve	Collect	4	3	27.4975	100	5	7	15
ControlPre	B1	Dominant	None	Retrieve	Collect	4	3	30.25	100	5	8	15
ControlPre	B1	Dominant	None	Retrieve	Collect	4	4	54.9125	100	1	1	16
ControlPre	B1	Dominant	None	Retrieve	Collect	4	4	83.7775	100	1	2	16
ControlPre	B1	Dominant	None	Retrieve	Collect	4	4	71.99	100	1	3	16
ControlPre	B1	Dominant	None	Retrieve	Collect	4	4	22.4925	100	1	4	16
ControlPre	B1	Dominant	None	Retrieve	Collect	4	4	85.285	100	1	5	16
ControlPre	B1	Dominant	None	Retrieve	Collect	4	4	67.79	100	1	6	16
ControlPre	B1	Dominant	None	Retrieve	Collect	4	4	30.4975	100	1	7	16
ControlPre	B1	Dominant	None	Retrieve	Collect	4	4	2.725	100	1	8	16
ControlPre	B1	Dominant	None	Retrieve	Collect	4	4	153.213	100	2	1	17
ControlPre	B1	Dominant	None	Retrieve	Collect	4	4	106.743	100	2	2	17
ControlPre	B1	Dominant	None	Retrieve	Collect	4	4	194.75	100	2	3	17
ControlPre	B1	Dominant	None	Retrieve	Collect	4	4	22.0125	100	2	4	17
ControlPre	B1	Dominant	None	Retrieve	Collect	4	4	15.5	100	2	5	17
ControlPre	B1	Dominant	None	Retrieve	Collect	4	4	67.0025	100	2	6	17
ControlPre	B1	Dominant	None	Retrieve	Collect	4	4	1.975	100	2	7	17
ControlPre	B1	Dominant	None	Retrieve	Collect	4	4	31.975	100	2	8	17
ControlPre	B1	Dominant	None	Retrieve	Collect	4	4	174.238	100	3	1	18
ControlPre	B1	Dominant	None	Retrieve	Collect	4	4	159.25	100	3	2	18
ControlPre	B1	Dominant	None	Retrieve	Collect	4	4	27.7275	100	3	3	18
ControlPre	B1	Dominant	None	Retrieve	Collect	4	4	53.4575	100	3	4	18
ControlPre	B1	Dominant	None	Retrieve	Collect	4	4	1.7525	100	3	5	18
ControlPre	B1	Dominant	None	Retrieve	Collect	4	4	19	100	3	6	18
ControlPre	B1	Dominant	None	Retrieve	Collect	4	4	1.25	100	3	7	18
ControlPre	B1	Dominant	None	Retrieve	Collect	4	4	29.765	100	3	8	18
ControlPre	B1	Dominant	None	Retrieve	Collect	4	4	168.988	100	4	1	19
ControlPre	B1	Dominant	None	Retrieve	Collect	4	4	246.405	100	4	2	19
ControlPre	B1	Dominant	None	Retrieve	Collect	4	4	19.0625	100	4	3	19
ControlPre	B1	Dominant	None	Retrieve	Collect	4	4	14.7525	100	4	4	19
ControlPre	B1	Dominant	None	Retrieve	Collect	4	4	3.745	100	4	5	19
ControlPre	B1	Dominant	None	Retrieve	Collect	4	4	11.525	100	4	6	19
ControlPre	B1	Dominant	None	Retrieve	Collect	4	4	28.0225	100	4	7	19
ControlPre	B1	Dominant	None	Retrieve	Collect	4	4	25.275	100	4	8	19
ControlPre	B1	Dominant	None	Retrieve	Collect	4	4	127.248	100	5	1	20
ControlPre	B1	Dominant	None	Retrieve	Collect	4	4	179.995	100	5	2	20
ControlPre	B1	Dominant	None	Retrieve	Collect	4	4	0.7925	100	5	3	20
ControlPre	B1	Dominant	None	Retrieve	Collect	4	4	45.4775	100	5	4	20
ControlPre	B1	Dominant	None	Retrieve	Collect	4	4	1.265	100	5	5	20
ControlPre	B1	Dominant	None	Retrieve	Collect	4	4	26.475	100	5	6	20
ControlPre	B1	Dominant	None	Retrieve	Collect	4	4	8.5	100	5	7	20
ControlPre	B1	Dominant	None	Retrieve	Collect	4	4	0.85	100	5	8	20
ControlPre	B1	Dominant	None	Retrieve	Collect	5	1	112.975	100	1	1	1
ControlPre	B1	Dominant	None	Retrieve	Collect	5	1	11	100	1	2	1
ControlPre	B1	Dominant	None	Retrieve	Collect	5	1	38	100	1	3	1
ControlPre	B1	Dominant	None	Retrieve	Collect	5	1	54.5575	100	1	4	1
ControlPre	B1	Dominant	None	Retrieve	Collect	5	1	39.7125	100	1	5	1
ControlPre	B1	Dominant	None	Retrieve	Collect	5	1	195.963	100	1	6	1
ControlPre	B1	Dominant	None	Retrieve	Collect	5	1	73.7525	100	1	7	1
ControlPre	B1	Dominant	None	Retrieve	Collect	5	1	198.99	100	1	8	1
ControlPre	B1	Dominant	None	Retrieve	Collect	5	1	209.75	100	2	1	2
ControlPre	B1	Dominant	None	Retrieve	Collect	5	1	84.29	100	2	2	2
ControlPre	B1	Dominant	None	Retrieve	Collect	5	1	2	100	2	3	2
ControlPre	B1	Dominant	None	Retrieve	Collect	5	1	55.73	100	2	4	2
ControlPre	B1	Dominant	None	Retrieve	Collect	5	1	63.245	100	2	5	2
ControlPre	B1	Dominant	None	Retrieve	Collect	5	1	55.4725	100	2	6	2
ControlPre	B1	Dominant	None	Retrieve	Collect	5	1	181.854	100	2	7	2
ControlPre	B1	Dominant	None	Retrieve	Collect	5	1	191.993	100	2	8	2
ControlPre	B1	Dominant	None	Retrieve	Collect	5	1	27.5075	100	3	1	3
ControlPre	B1	Dominant	None	Retrieve	Collect	5	1	37.955	100	3	2	3
ControlPre	B1	Dominant	None	Retrieve	Collect	5	1	83.29	100	3	3	3
ControlPre	B1	Dominant	None	Retrieve	Collect	5	1	31.005	100	3	4	3
ControlPre	B1	Dominant	None	Retrieve	Collect	5	1	218.005	100	3	5	3
ControlPre	B1	Dominant	None	Retrieve	Collect	5	1	40.25	100	3	6	3
ControlPre	B1	Dominant	None	Retrieve	Collect	5	1	71.1925	100	3	7	3
ControlPre	B1	Dominant	None	Retrieve	Collect	5	1	12.5025	100	3	8	3
ControlPre	B1	Dominant	None	Retrieve	Collect	5	1	28.5	100	4	1	4
ControlPre	B1	Dominant	None	Retrieve	Collect	5	1	32.97	100	4	2	4
ControlPre	B1	Dominant	None	Retrieve	Collect	5	1	73.2525	100	4	3	4
ControlPre	B1	Dominant	None	Retrieve	Collect	5	1	13.9875	100	4	4	4
ControlPre	B1	Dominant	None	Retrieve	Collect	5	1	3.8075	100	4	5	4
ControlPre	B1	Dominant	None	Retrieve	Collect	5	1	217	100	4	6	4
ControlPre	B1	Dominant	None	Retrieve	Collect	5	1	68.9775	100	4	7	4
ControlPre	B1	Dominant	None	Retrieve	Collect	5	1	24.5525	100	4	8	4
ControlPre	B1	Dominant	None	Retrieve	Collect	5	1	34.03	100	5	1	5
ControlPre	B1	Dominant	None	Retrieve	Collect	5	1	27.2575	100	5	2	5
ControlPre	B1	Dominant	None	Retrieve	Collect	5	1	13.965	100	5	3	5
ControlPre	B1	Dominant	None	Retrieve	Collect	5	1	36.32	100	5	4	5
ControlPre	B1	Dominant	None	Retrieve	Collect	5	1	115.013	100	5	5	5
ControlPre	B1	Dominant	None	Retrieve	Collect	5	1	20.2175	100	5	6	5
ControlPre	B1	Dominant	None	Retrieve	Collect	5	1	15.705	100	5	7	5
ControlPre	B1	Dominant	None	Retrieve	Collect	5	1	2.2675	100	5	8	5
ControlPre	B1	Dominant	None	Retrieve	Collect	5	2	14.7	100	1	1	6
ControlPre	B1	Dominant	None	Retrieve	Collect	5	2	18.755	100	1	2	6
ControlPre	B1	Dominant	None	Retrieve	Collect	5	2	33.265	100	1	3	6
ControlPre	B1	Dominant	None	Retrieve	Collect	5	2	0.495	100	1	4	6
ControlPre	B1	Dominant	None	Retrieve	Collect	5	2	134.032	100	1	5	6
ControlPre	B1	Dominant	None	Retrieve	Collect	5	2	4.7425	100	1	6	6
ControlPre	B1	Dominant	None	Retrieve	Collect	5	2	147.502	100	1	7	6
ControlPre	B1	Dominant	None	Retrieve	Collect	5	2	120.028	100	1	8	6
ControlPre	B1	Dominant	None	Retrieve	Collect	5	2	28.985	100	2	1	7
ControlPre	B1	Dominant	None	Retrieve	Collect	5	2	33.5325	100	2	2	7
ControlPre	B1	Dominant	None	Retrieve	Collect	5	2	21.24	100	2	3	7
ControlPre	B1	Dominant	None	Retrieve	Collect	5	2	47.4075	100	2	4	7
ControlPre	B1	Dominant	None	Retrieve	Collect	5	2	1.4375	100	2	5	7
ControlPre	B1	Dominant	None	Retrieve	Collect	5	2	35.2075	100	2	6	7
ControlPre	B1	Dominant	None	Retrieve	Collect	5	2	6.7425	100	2	7	7
ControlPre	B1	Dominant	None	Retrieve	Collect	5	2	17.46	100	2	8	7
ControlPre	B1	Dominant	None	Retrieve	Collect	5	2	62.075	100	3	1	8
ControlPre	B1	Dominant	None	Retrieve	Collect	5	2	16.7325	100	3	2	8
ControlPre	B1	Dominant	None	Retrieve	Collect	5	2	12.5	100	3	3	8
ControlPre	B1	Dominant	None	Retrieve	Collect	5	2	78.485	100	3	4	8
ControlPre	B1	Dominant	None	Retrieve	Collect	5	2	17.4925	100	3	5	8
ControlPre	B1	Dominant	None	Retrieve	Collect	5	2	11.76	100	3	6	8
ControlPre	B1	Dominant	None	Retrieve	Collect	5	2	2.7675	100	3	7	8
ControlPre	B1	Dominant	None	Retrieve	Collect	5	2	166.498	100	3	8	8
ControlPre	B1	Dominant	None	Retrieve	Collect	5	2	260.323	100	4	1	9
ControlPre	B1	Dominant	None	Retrieve	Collect	5	2	193.173	100	4	2	9
ControlPre	B1	Dominant	None	Retrieve	Collect	5	2	42.505	100	4	3	9
ControlPre	B1	Dominant	None	Retrieve	Collect	5	2	105.222	100	4	4	9
ControlPre	B1	Dominant	None	Retrieve	Collect	5	2	46.9625	100	4	5	9
ControlPre	B1	Dominant	None	Retrieve	Collect	5	2	213.74	100	4	6	9
ControlPre	B1	Dominant	None	Retrieve	Collect	5	2	200.005	100	4	7	9
ControlPre	B1	Dominant	None	Retrieve	Collect	5	2	377.86	100	4	8	9
ControlPre	B1	Dominant	None	Retrieve	Collect	5	2	23.8025	100	5	1	10
ControlPre	B1	Dominant	None	Retrieve	Collect	5	2	54.2225	100	5	2	10
ControlPre	B1	Dominant	None	Retrieve	Collect	5	2	31.23	100	5	3	10
ControlPre	B1	Dominant	None	Retrieve	Collect	5	2	28.5125	100	5	4	10
ControlPre	B1	Dominant	None	Retrieve	Collect	5	2	10.255	100	5	5	10
ControlPre	B1	Dominant	None	Retrieve	Collect	5	2	53.2875	100	5	6	10
ControlPre	B1	Dominant	None	Retrieve	Collect	5	2	14.025	100	5	7	10
ControlPre	B1	Dominant	None	Retrieve	Collect	5	2	28.3475	100	5	8	10
ControlPre	B1	Dominant	None	Retrieve	Collect	5	3	16	100	1	1	11
ControlPre	B1	Dominant	None	Retrieve	Collect	5	3	238.973	100	1	2	11
ControlPre	B1	Dominant	None	Retrieve	Collect	5	3	44.78	100	1	3	11
ControlPre	B1	Dominant	None	Retrieve	Collect	5	3	7.26	100	1	4	11
ControlPre	B1	Dominant	None	Retrieve	Collect	5	3	8.7275	100	1	5	11
ControlPre	B1	Dominant	None	Retrieve	Collect	5	3	31.015	100	1	6	11
ControlPre	B1	Dominant	None	Retrieve	Collect	5	3	17.9975	100	1	7	11
ControlPre	B1	Dominant	None	Retrieve	Collect	5	3	23.6825	100	1	8	11
ControlPre	B1	Dominant	None	Retrieve	Collect	5	3	16.975	100	2	1	12
ControlPre	B1	Dominant	None	Retrieve	Collect	5	3	4.62	100	2	2	12
ControlPre	B1	Dominant	None	Retrieve	Collect	5	3	32.9875	100	2	3	12
ControlPre	B1	Dominant	None	Retrieve	Collect	5	3	23.8325	100	2	4	12
ControlPre	B1	Dominant	None	Retrieve	Collect	5	3	32.5125	100	2	5	12
ControlPre	B1	Dominant	None	Retrieve	Collect	5	3	34.54	100	2	6	12
ControlPre	B1	Dominant	None	Retrieve	Collect	5	3	9.9425	100	2	7	12
ControlPre	B1	Dominant	None	Retrieve	Collect	5	3	68.2125	100	2	8	12
ControlPre	B1	Dominant	None	Retrieve	Collect	5	3	106.745	100	3	1	13
ControlPre	B1	Dominant	None	Retrieve	Collect	5	3	48.5075	100	3	2	13
ControlPre	B1	Dominant	None	Retrieve	Collect	5	3	44.925	100	3	3	13
ControlPre	B1	Dominant	None	Retrieve	Collect	5	3	58	100	3	4	13
ControlPre	B1	Dominant	None	Retrieve	Collect	5	3	39.4575	100	3	5	13
ControlPre	B1	Dominant	None	Retrieve	Collect	5	3	6.7225	100	3	6	13
ControlPre	B1	Dominant	None	Retrieve	Collect	5	3	2.495	100	3	7	13
ControlPre	B1	Dominant	None	Retrieve	Collect	5	3	35.255	100	3	8	13
ControlPre	B1	Dominant	None	Retrieve	Collect	5	3	10.25	100	4	1	14
ControlPre	B1	Dominant	None	Retrieve	Collect	5	3	2.0575	100	4	2	14
ControlPre	B1	Dominant	None	Retrieve	Collect	5	3	10.2375	100	4	3	14
ControlPre	B1	Dominant	None	Retrieve	Collect	5	3	312.772	100	4	4	14
ControlPre	B1	Dominant	None	Retrieve	Collect	5	3	32.215	100	4	5	14
ControlPre	B1	Dominant	None	Retrieve	Collect	5	3	30.5075	100	4	6	14
ControlPre	B1	Dominant	None	Retrieve	Collect	5	3	9.26	100	4	7	14
ControlPre	B1	Dominant	None	Retrieve	Collect	5	3	43.995	100	4	8	14
ControlPre	B1	Dominant	None	Retrieve	Collect	5	3	19.025	100	5	1	15
ControlPre	B1	Dominant	None	Retrieve	Collect	5	3	32.98	100	5	2	15
ControlPre	B1	Dominant	None	Retrieve	Collect	5	3	169.785	100	5	3	15
ControlPre	B1	Dominant	None	Retrieve	Collect	5	3	38.7375	100	5	4	15
ControlPre	B1	Dominant	None	Retrieve	Collect	5	3	26.5325	100	5	5	15
ControlPre	B1	Dominant	None	Retrieve	Collect	5	3	22.475	100	5	6	15
ControlPre	B1	Dominant	None	Retrieve	Collect	5	3	48.72	100	5	7	15
ControlPre	B1	Dominant	None	Retrieve	Collect	5	3	18.25	100	5	8	15
ControlPre	B1	Dominant	None	Retrieve	Collect	5	4	17	100	1	1	16
ControlPre	B1	Dominant	None	Retrieve	Collect	5	4	39.07	100	1	2	16
ControlPre	B1	Dominant	None	Retrieve	Collect	5	4	51	100	1	3	16
ControlPre	B1	Dominant	None	Retrieve	Collect	5	4	40.99	100	1	4	16
ControlPre	B1	Dominant	None	Retrieve	Collect	5	4	2.98	100	1	5	16
ControlPre	B1	Dominant	None	Retrieve	Collect	5	4	45.735	100	1	6	16
ControlPre	B1	Dominant	None	Retrieve	Collect	5	4	16.9675	100	1	7	16
ControlPre	B1	Dominant	None	Retrieve	Collect	5	4	15.5275	100	1	8	16
ControlPre	B1	Dominant	None	Retrieve	Collect	5	4	38.24	100	2	1	17
ControlPre	B1	Dominant	None	Retrieve	Collect	5	4	47.2625	100	2	2	17
ControlPre	B1	Dominant	None	Retrieve	Collect	5	4	65.485	100	2	3	17
ControlPre	B1	Dominant	None	Retrieve	Collect	5	4	24.7775	100	2	4	17
ControlPre	B1	Dominant	None	Retrieve	Collect	5	4	9.0175	100	2	5	17
ControlPre	B1	Dominant	None	Retrieve	Collect	5	4	1.01	100	2	6	17
ControlPre	B1	Dominant	None	Retrieve	Collect	5	4	4.7325	100	2	7	17
ControlPre	B1	Dominant	None	Retrieve	Collect	5	4	13.7875	100	2	8	17
ControlPre	B1	Dominant	None	Retrieve	Collect	5	4	7.45	100	3	1	18
ControlPre	B1	Dominant	None	Retrieve	Collect	5	4	178.045	100	3	2	18
ControlPre	B1	Dominant	None	Retrieve	Collect	5	4	62.01	100	3	3	18
ControlPre	B1	Dominant	None	Retrieve	Collect	5	4	11.44	100	3	4	18
ControlPre	B1	Dominant	None	Retrieve	Collect	5	4	1.515	100	3	5	18
ControlPre	B1	Dominant	None	Retrieve	Collect	5	4	2.4875	100	3	6	18
ControlPre	B1	Dominant	None	Retrieve	Collect	5	4	59.25	100	3	7	18
ControlPre	B1	Dominant	None	Retrieve	Collect	5	4	15.2375	100	3	8	18
ControlPre	B1	Dominant	None	Retrieve	Collect	5	4	56	100	4	1	19
ControlPre	B1	Dominant	None	Retrieve	Collect	5	4	96.245	100	4	2	19
ControlPre	B1	Dominant	None	Retrieve	Collect	5	4	8.2475	100	4	3	19
ControlPre	B1	Dominant	None	Retrieve	Collect	5	4	34.775	100	4	4	19
ControlPre	B1	Dominant	None	Retrieve	Collect	5	4	0.2525	100	4	5	19
ControlPre	B1	Dominant	None	Retrieve	Collect	5	4	15.2575	100	4	6	19
ControlPre	B1	Dominant	None	Retrieve	Collect	5	4	32.0125	100	4	7	19
ControlPre	B1	Dominant	None	Retrieve	Collect	5	4	27.7725	100	4	8	19
ControlPre	B1	Dominant	None	Retrieve	Collect	5	4	27.225	100	5	1	20
ControlPre	B1	Dominant	None	Retrieve	Collect	5	4	23.2575	100	5	2	20
ControlPre	B1	Dominant	None	Retrieve	Collect	5	4	46.005	100	5	3	20
ControlPre	B1	Dominant	None	Retrieve	Collect	5	4	65.28	100	5	4	20
ControlPre	B1	Dominant	None	Retrieve	Collect	5	4	7.7175	100	5	5	20
ControlPre	B1	Dominant	None	Retrieve	Collect	5	4	5.2425	100	5	6	20
ControlPre	B1	Dominant	None	Retrieve	Collect	5	4	6.3625	100	5	7	20
ControlPre	B1	Dominant	None	Retrieve	Collect	5	4	7.7525	100	5	8	20
ControlPre	B1	Dominant	None	Retrieve	Collect	1	1	214.8	75	1	1	1
ControlPre	B1	Dominant	None	Retrieve	Collect	1	1	238.25	75	1	2	1
ControlPre	B1	Dominant	None	Retrieve	Collect	1	1	237.845	75	1	3	1
ControlPre	B1	Dominant	None	Retrieve	Collect	1	1	204.542	75	1	4	1
ControlPre	B1	Dominant	None	Retrieve	Collect	1	1	218.029	75	1	5	1
ControlPre	B1	Dominant	None	Retrieve	Collect	1	1	248.995	75	1	6	1
ControlPre	B1	Dominant	None	Retrieve	Collect	1	1	9.735	75	1	7	1
ControlPre	B1	Dominant	None	Retrieve	Collect	1	1	199.995	75	1	8	1
ControlPre	B1	Dominant	None	Retrieve	Collect	1	1	252.03	75	2	1	2
ControlPre	B1	Dominant	None	Retrieve	Collect	1	1	57.5	75	2	2	2
ControlPre	B1	Dominant	None	Retrieve	Collect	1	1	50.48	75	2	3	2
ControlPre	B1	Dominant	None	Retrieve	Collect	1	1	229.528	75	2	4	2
ControlPre	B1	Dominant	None	Retrieve	Collect	1	1	221.985	75	2	5	2
ControlPre	B1	Dominant	None	Retrieve	Collect	1	1	265.53	75	2	6	2
ControlPre	B1	Dominant	None	Retrieve	Collect	1	1	231.752	75	2	7	2
ControlPre	B1	Dominant	None	Retrieve	Collect	1	1	203.051	75	2	8	2
ControlPre	B1	Dominant	None	Retrieve	Collect	1	1	312.998	75	3	1	3
ControlPre	B1	Dominant	None	Retrieve	Collect	1	1	150.6	75	3	2	3
ControlPre	B1	Dominant	None	Retrieve	Collect	1	1	215.54	75	3	3	3
ControlPre	B1	Dominant	None	Retrieve	Collect	1	1	415.267	75	3	4	3
ControlPre	B1	Dominant	None	Retrieve	Collect	1	1	223.993	75	3	5	3
ControlPre	B1	Dominant	None	Retrieve	Collect	1	1	43.7575	75	3	6	3
ControlPre	B1	Dominant	None	Retrieve	Collect	1	1	8.515	75	3	7	3
ControlPre	B1	Dominant	None	Retrieve	Collect	1	1	202.008	75	3	8	3
ControlPre	B1	Dominant	None	Retrieve	Collect	1	1	304.998	75	4	1	4
ControlPre	B1	Dominant	None	Retrieve	Collect	1	1	219.5	75	4	2	4
ControlPre	B1	Dominant	None	Retrieve	Collect	1	1	95.26	75	4	3	4
ControlPre	B1	Dominant	None	Retrieve	Collect	1	1	149.975	75	4	4	4
ControlPre	B1	Dominant	None	Retrieve	Collect	1	1	80.7025	75	4	5	4
ControlPre	B1	Dominant	None	Retrieve	Collect	1	1	58.48	75	4	6	4
ControlPre	B1	Dominant	None	Retrieve	Collect	1	1	202.955	75	4	7	4
ControlPre	B1	Dominant	None	Retrieve	Collect	1	1	203.988	75	4	8	4
ControlPre	B1	Dominant	None	Retrieve	Collect	1	1	270.998	75	5	1	5
ControlPre	B1	Dominant	None	Retrieve	Collect	1	1	128.25	75	5	2	5
ControlPre	B1	Dominant	None	Retrieve	Collect	1	1	193.75	75	5	3	5
ControlPre	B1	Dominant	None	Retrieve	Collect	1	1	234.75	75	5	4	5
ControlPre	B1	Dominant	None	Retrieve	Collect	1	1	31.225	75	5	5	5
ControlPre	B1	Dominant	None	Retrieve	Collect	1	1	0.2725	75	5	6	5
ControlPre	B1	Dominant	None	Retrieve	Collect	1	1	60.01	75	5	7	5
ControlPre	B1	Dominant	None	Retrieve	Collect	1	1	222.983	75	5	8	5
ControlPre	B1	Dominant	None	Retrieve	Collect	1	2	69.7275	75	1	1	6
ControlPre	B1	Dominant	None	Retrieve	Collect	1	2	14.5	75	1	2	6
ControlPre	B1	Dominant	None	Retrieve	Collect	1	2	152	75	1	3	6
ControlPre	B1	Dominant	None	Retrieve	Collect	1	2	189	75	1	4	6
ControlPre	B1	Dominant	None	Retrieve	Collect	1	2	27.755	75	1	5	6
ControlPre	B1	Dominant	None	Retrieve	Collect	1	2	75.2775	75	1	6	6
ControlPre	B1	Dominant	None	Retrieve	Collect	1	2	255.232	75	1	7	6
ControlPre	B1	Dominant	None	Retrieve	Collect	1	2	236.998	75	1	8	6
ControlPre	B1	Dominant	None	Retrieve	Collect	1	2	253.76	75	2	1	7
ControlPre	B1	Dominant	None	Retrieve	Collect	1	2	173	75	2	2	7
ControlPre	B1	Dominant	None	Retrieve	Collect	1	2	204.255	75	2	3	7
ControlPre	B1	Dominant	None	Retrieve	Collect	1	2	10.0325	75	2	4	7
ControlPre	B1	Dominant	None	Retrieve	Collect	1	2	267.255	75	2	5	7
ControlPre	B1	Dominant	None	Retrieve	Collect	1	2	15.77	75	2	6	7
ControlPre	B1	Dominant	None	Retrieve	Collect	1	2	63.7475	75	2	7	7
ControlPre	B1	Dominant	None	Retrieve	Collect	1	2	199.995	75	2	8	7
ControlPre	B1	Dominant	None	Retrieve	Collect	1	2	238.507	75	3	1	8
ControlPre	B1	Dominant	None	Retrieve	Collect	1	2	1.75	75	3	2	8
ControlPre	B1	Dominant	None	Retrieve	Collect	1	2	191.5	75	3	3	8
ControlPre	B1	Dominant	None	Retrieve	Collect	1	2	251.312	75	3	4	8
ControlPre	B1	Dominant	None	Retrieve	Collect	1	2	158.507	75	3	5	8
ControlPre	B1	Dominant	None	Retrieve	Collect	1	2	176.745	75	3	6	8
ControlPre	B1	Dominant	None	Retrieve	Collect	1	2	19.4925	75	3	7	8
ControlPre	B1	Dominant	None	Retrieve	Collect	1	2	45.9975	75	3	8	8
ControlPre	B1	Dominant	None	Retrieve	Collect	1	2	208.257	75	4	1	9
ControlPre	B1	Dominant	None	Retrieve	Collect	1	2	208.725	75	4	2	9
ControlPre	B1	Dominant	None	Retrieve	Collect	1	2	47.035	75	4	3	9
ControlPre	B1	Dominant	None	Retrieve	Collect	1	2	114.743	75	4	4	9
ControlPre	B1	Dominant	None	Retrieve	Collect	1	2	211	75	4	5	9
ControlPre	B1	Dominant	None	Retrieve	Collect	1	2	1.25	75	4	6	9
ControlPre	B1	Dominant	None	Retrieve	Collect	1	2	199	75	4	7	9
ControlPre	B1	Dominant	None	Retrieve	Collect	1	2	73.5175	75	4	8	9
ControlPre	B1	Dominant	None	Retrieve	Collect	1	2	53.9925	75	5	1	10
ControlPre	B1	Dominant	None	Retrieve	Collect	1	2	190.275	75	5	2	10
ControlPre	B1	Dominant	None	Retrieve	Collect	1	2	24.5	75	5	3	10
ControlPre	B1	Dominant	None	Retrieve	Collect	1	2	234.75	75	5	4	10
ControlPre	B1	Dominant	None	Retrieve	Collect	1	2	134.998	75	5	5	10
ControlPre	B1	Dominant	None	Retrieve	Collect	1	2	6.29	75	5	6	10
ControlPre	B1	Dominant	None	Retrieve	Collect	1	2	38.4625	75	5	7	10
ControlPre	B1	Dominant	None	Retrieve	Collect	1	2	181.238	75	5	8	10
ControlPre	B1	Dominant	None	Retrieve	Collect	1	3	170.257	75	1	1	11
ControlPre	B1	Dominant	None	Retrieve	Collect	1	3	250.973	75	1	2	11
ControlPre	B1	Dominant	None	Retrieve	Collect	1	3	234.053	75	1	3	11
ControlPre	B1	Dominant	None	Retrieve	Collect	1	3	232.495	75	1	4	11
ControlPre	B1	Dominant	None	Retrieve	Collect	1	3	221.975	75	1	5	11
ControlPre	B1	Dominant	None	Retrieve	Collect	1	3	203	75	1	6	11
ControlPre	B1	Dominant	None	Retrieve	Collect	1	3	48.545	75	1	7	11
ControlPre	B1	Dominant	None	Retrieve	Collect	1	3	128.248	75	1	8	11
ControlPre	B1	Dominant	None	Retrieve	Collect	1	3	208.025	75	2	1	12
ControlPre	B1	Dominant	None	Retrieve	Collect	1	3	174.25	75	2	2	12
ControlPre	B1	Dominant	None	Retrieve	Collect	1	3	193.325	75	2	3	12
ControlPre	B1	Dominant	None	Retrieve	Collect	1	3	189.528	75	2	4	12
ControlPre	B1	Dominant	None	Retrieve	Collect	1	3	192.377	75	2	5	12
ControlPre	B1	Dominant	None	Retrieve	Collect	1	3	45	75	2	6	12
ControlPre	B1	Dominant	None	Retrieve	Collect	1	3	16.24	75	2	7	12
ControlPre	B1	Dominant	None	Retrieve	Collect	1	3	140.985	75	2	8	12
ControlPre	B1	Dominant	None	Retrieve	Collect	1	3	37.0025	75	3	1	13
ControlPre	B1	Dominant	None	Retrieve	Collect	1	3	21.025	75	3	2	13
ControlPre	B1	Dominant	None	Retrieve	Collect	1	3	110.515	75	3	3	13
ControlPre	B1	Dominant	None	Retrieve	Collect	1	3	191.995	75	3	4	13
ControlPre	B1	Dominant	None	Retrieve	Collect	1	3	212.985	75	3	5	13
ControlPre	B1	Dominant	None	Retrieve	Collect	1	3	11.7625	75	3	6	13
ControlPre	B1	Dominant	None	Retrieve	Collect	1	3	198.988	75	3	7	13
ControlPre	B1	Dominant	None	Retrieve	Collect	1	3	234.79	75	3	8	13
ControlPre	B1	Dominant	None	Retrieve	Collect	1	3	125.358	75	4	1	14
ControlPre	B1	Dominant	None	Retrieve	Collect	1	3	11.0075	75	4	2	14
ControlPre	B1	Dominant	None	Retrieve	Collect	1	3	165.232	75	4	3	14
ControlPre	B1	Dominant	None	Retrieve	Collect	1	3	2	75	4	4	14
ControlPre	B1	Dominant	None	Retrieve	Collect	1	3	197.505	75	4	5	14
ControlPre	B1	Dominant	None	Retrieve	Collect	1	3	44.65	75	4	6	14
ControlPre	B1	Dominant	None	Retrieve	Collect	1	3	198.988	75	4	7	14
ControlPre	B1	Dominant	None	Retrieve	Collect	1	3	9.9975	75	4	8	14
ControlPre	B1	Dominant	None	Retrieve	Collect	1	3	202.232	75	5	1	15
ControlPre	B1	Dominant	None	Retrieve	Collect	1	3	191.025	75	5	2	15
ControlPre	B1	Dominant	None	Retrieve	Collect	1	3	249.958	75	5	3	15
ControlPre	B1	Dominant	None	Retrieve	Collect	1	3	143.993	75	5	4	15
ControlPre	B1	Dominant	None	Retrieve	Collect	1	3	218.835	75	5	5	15
ControlPre	B1	Dominant	None	Retrieve	Collect	1	3	235.477	75	5	6	15
ControlPre	B1	Dominant	None	Retrieve	Collect	1	3	133.24	75	5	7	15
ControlPre	B1	Dominant	None	Retrieve	Collect	1	3	196.985	75	5	8	15
ControlPre	B1	Dominant	None	Retrieve	Collect	1	4	13.5075	75	1	1	16
ControlPre	B1	Dominant	None	Retrieve	Collect	1	4	52	75	1	2	16
ControlPre	B1	Dominant	None	Retrieve	Collect	1	4	266.743	75	1	3	16
ControlPre	B1	Dominant	None	Retrieve	Collect	1	4	165.273	75	1	4	16
ControlPre	B1	Dominant	None	Retrieve	Collect	1	4	207	75	1	5	16
ControlPre	B1	Dominant	None	Retrieve	Collect	1	4	265.012	75	1	6	16
ControlPre	B1	Dominant	None	Retrieve	Collect	1	4	200.01	75	1	7	16
ControlPre	B1	Dominant	None	Retrieve	Collect	1	4	473.745	75	1	8	16
ControlPre	B1	Dominant	None	Retrieve	Collect	1	4	195	75	2	1	17
ControlPre	B1	Dominant	None	Retrieve	Collect	1	4	183.375	75	2	2	17
ControlPre	B1	Dominant	None	Retrieve	Collect	1	4	183.25	75	2	3	17
ControlPre	B1	Dominant	None	Retrieve	Collect	1	4	222.998	75	2	4	17
ControlPre	B1	Dominant	None	Retrieve	Collect	1	4	23.0025	75	2	5	17
ControlPre	B1	Dominant	None	Retrieve	Collect	1	4	43.67	75	2	6	17
ControlPre	B1	Dominant	None	Retrieve	Collect	1	4	199	75	2	7	17
ControlPre	B1	Dominant	None	Retrieve	Collect	1	4	202.993	75	2	8	17
ControlPre	B1	Dominant	None	Retrieve	Collect	1	4	246.57	75	3	1	18
ControlPre	B1	Dominant	None	Retrieve	Collect	1	4	157.75	75	3	2	18
ControlPre	B1	Dominant	None	Retrieve	Collect	1	4	0.25	75	3	3	18
ControlPre	B1	Dominant	None	Retrieve	Collect	1	4	32.765	75	3	4	18
ControlPre	B1	Dominant	None	Retrieve	Collect	1	4	40.5175	75	3	5	18
ControlPre	B1	Dominant	None	Retrieve	Collect	1	4	6.2625	75	3	6	18
ControlPre	B1	Dominant	None	Retrieve	Collect	1	4	27.9975	75	3	7	18
ControlPre	B1	Dominant	None	Retrieve	Collect	1	4	17.0375	75	3	8	18
ControlPre	B1	Dominant	None	Retrieve	Collect	1	4	2.015	75	4	1	19
ControlPre	B1	Dominant	None	Retrieve	Collect	1	4	198.55	75	4	2	19
ControlPre	B1	Dominant	None	Retrieve	Collect	1	4	35.5175	75	4	3	19
ControlPre	B1	Dominant	None	Retrieve	Collect	1	4	56.2225	75	4	4	19
ControlPre	B1	Dominant	None	Retrieve	Collect	1	4	215.958	75	4	5	19
ControlPre	B1	Dominant	None	Retrieve	Collect	1	4	211.355	75	4	6	19
ControlPre	B1	Dominant	None	Retrieve	Collect	1	4	199.995	75	4	7	19
ControlPre	B1	Dominant	None	Retrieve	Collect	1	4	199.995	75	4	8	19
ControlPre	B1	Dominant	None	Retrieve	Collect	1	4	211.275	75	5	1	20
ControlPre	B1	Dominant	None	Retrieve	Collect	1	4	196.175	75	5	2	20
ControlPre	B1	Dominant	None	Retrieve	Collect	1	4	83.7325	75	5	3	20
ControlPre	B1	Dominant	None	Retrieve	Collect	1	4	213.968	75	5	4	20
ControlPre	B1	Dominant	None	Retrieve	Collect	1	4	19.5825	75	5	5	20
ControlPre	B1	Dominant	None	Retrieve	Collect	1	4	6.2775	75	5	6	20
ControlPre	B1	Dominant	None	Retrieve	Collect	1	4	197.958	75	5	7	20
ControlPre	B1	Dominant	None	Retrieve	Collect	1	4	36.31	75	5	8	20
ControlPre	B1	Dominant	None	Retrieve	Collect	2	1	15.7475	75	1	1	1
ControlPre	B1	Dominant	None	Retrieve	Collect	2	1	4.4875	75	1	2	1
ControlPre	B1	Dominant	None	Retrieve	Collect	2	1	14.75	75	1	3	1
ControlPre	B1	Dominant	None	Retrieve	Collect	2	1	11	75	1	4	1
ControlPre	B1	Dominant	None	Retrieve	Collect	2	1	130.773	75	1	5	1
ControlPre	B1	Dominant	None	Retrieve	Collect	2	1	17.505	75	1	6	1
ControlPre	B1	Dominant	None	Retrieve	Collect	2	1	13.5	75	1	7	1
ControlPre	B1	Dominant	None	Retrieve	Collect	2	1	148.512	75	1	8	1
ControlPre	B1	Dominant	None	Retrieve	Collect	2	1	36.25	75	2	1	2
ControlPre	B1	Dominant	None	Retrieve	Collect	2	1	13.5	75	2	2	2
ControlPre	B1	Dominant	None	Retrieve	Collect	2	1	22.88	75	2	3	2
ControlPre	B1	Dominant	None	Retrieve	Collect	2	1	29.7825	75	2	4	2
ControlPre	B1	Dominant	None	Retrieve	Collect	2	1	183.22	75	2	5	2
ControlPre	B1	Dominant	None	Retrieve	Collect	2	1	182.773	75	2	6	2
ControlPre	B1	Dominant	None	Retrieve	Collect	2	1	79.695	75	2	7	2
ControlPre	B1	Dominant	None	Retrieve	Collect	2	1	64.5	75	2	8	2
ControlPre	B1	Dominant	None	Retrieve	Collect	2	1	18.2	75	3	1	3
ControlPre	B1	Dominant	None	Retrieve	Collect	2	1	7.0075	75	3	2	3
ControlPre	B1	Dominant	None	Retrieve	Collect	2	1	15.2875	75	3	3	3
ControlPre	B1	Dominant	None	Retrieve	Collect	2	1	1.2625	75	3	4	3
ControlPre	B1	Dominant	None	Retrieve	Collect	2	1	42.1825	75	3	5	3
ControlPre	B1	Dominant	None	Retrieve	Collect	2	1	41.505	75	3	6	3
ControlPre	B1	Dominant	None	Retrieve	Collect	2	1	34.79	75	3	7	3
ControlPre	B1	Dominant	None	Retrieve	Collect	2	1	5.965	75	3	8	3
ControlPre	B1	Dominant	None	Retrieve	Collect	2	1	9.775	75	4	1	4
ControlPre	B1	Dominant	None	Retrieve	Collect	2	1	13.7825	75	4	2	4
ControlPre	B1	Dominant	None	Retrieve	Collect	2	1	6.2375	75	4	3	4
ControlPre	B1	Dominant	None	Retrieve	Collect	2	1	7.73	75	4	4	4
ControlPre	B1	Dominant	None	Retrieve	Collect	2	1	13.25	75	4	5	4
ControlPre	B1	Dominant	None	Retrieve	Collect	2	1	38.18	75	4	6	4
ControlPre	B1	Dominant	None	Retrieve	Collect	2	1	35.2825	75	4	7	4
ControlPre	B1	Dominant	None	Retrieve	Collect	2	1	11.9775	75	4	8	4
ControlPre	B1	Dominant	None	Retrieve	Collect	2	1	18.525	75	5	1	5
ControlPre	B1	Dominant	None	Retrieve	Collect	2	1	11.485	75	5	2	5
ControlPre	B1	Dominant	None	Retrieve	Collect	2	1	5.2	75	5	3	5
ControlPre	B1	Dominant	None	Retrieve	Collect	2	1	31.715	75	5	4	5
ControlPre	B1	Dominant	None	Retrieve	Collect	2	1	7.245	75	5	5	5
ControlPre	B1	Dominant	None	Retrieve	Collect	2	1	24.4925	75	5	6	5
ControlPre	B1	Dominant	None	Retrieve	Collect	2	1	324.28	75	5	7	5
ControlPre	B1	Dominant	None	Retrieve	Collect	2	1	17.735	75	5	8	5
ControlPre	B1	Dominant	None	Retrieve	Collect	2	2	25.5	75	1	1	6
ControlPre	B1	Dominant	None	Retrieve	Collect	2	2	9.2675	75	1	2	6
ControlPre	B1	Dominant	None	Retrieve	Collect	2	2	3.5475	75	1	3	6
ControlPre	B1	Dominant	None	Retrieve	Collect	2	2	33.9925	75	1	4	6
ControlPre	B1	Dominant	None	Retrieve	Collect	2	2	45.9625	75	1	5	6
ControlPre	B1	Dominant	None	Retrieve	Collect	2	2	22.2825	75	1	6	6
ControlPre	B1	Dominant	None	Retrieve	Collect	2	2	8.53	75	1	7	6
ControlPre	B1	Dominant	None	Retrieve	Collect	2	2	160.005	75	1	8	6
ControlPre	B1	Dominant	None	Retrieve	Collect	2	2	10.15	75	2	1	7
ControlPre	B1	Dominant	None	Retrieve	Collect	2	2	14.225	75	2	2	7
ControlPre	B1	Dominant	None	Retrieve	Collect	2	2	5.0075	75	2	3	7
ControlPre	B1	Dominant	None	Retrieve	Collect	2	2	0.5025	75	2	4	7
ControlPre	B1	Dominant	None	Retrieve	Collect	2	2	41.7075	75	2	5	7
ControlPre	B1	Dominant	None	Retrieve	Collect	2	2	43.505	75	2	6	7
ControlPre	B1	Dominant	None	Retrieve	Collect	2	2	28.7425	75	2	7	7
ControlPre	B1	Dominant	None	Retrieve	Collect	2	2	2.46	75	2	8	7
ControlPre	B1	Dominant	None	Retrieve	Collect	2	2	19.325	75	3	1	8
ControlPre	B1	Dominant	None	Retrieve	Collect	2	2	10.5125	75	3	2	8
ControlPre	B1	Dominant	None	Retrieve	Collect	2	2	3.735	75	3	3	8
ControlPre	B1	Dominant	None	Retrieve	Collect	2	2	9.2375	75	3	4	8
ControlPre	B1	Dominant	None	Retrieve	Collect	2	2	39.505	75	3	5	8
ControlPre	B1	Dominant	None	Retrieve	Collect	2	2	41.505	75	3	6	8
ControlPre	B1	Dominant	None	Retrieve	Collect	2	2	26.05	75	3	7	8
ControlPre	B1	Dominant	None	Retrieve	Collect	2	2	32.985	75	3	8	8
ControlPre	B1	Dominant	None	Retrieve	Collect	2	2	77.5	75	4	1	9
ControlPre	B1	Dominant	None	Retrieve	Collect	2	2	51.7225	75	4	2	9
ControlPre	B1	Dominant	None	Retrieve	Collect	2	2	2.505	75	4	3	9
ControlPre	B1	Dominant	None	Retrieve	Collect	2	2	9.985	75	4	4	9
ControlPre	B1	Dominant	None	Retrieve	Collect	2	2	39.0175	75	4	5	9
ControlPre	B1	Dominant	None	Retrieve	Collect	2	2	32.4675	75	4	6	9
ControlPre	B1	Dominant	None	Retrieve	Collect	2	2	1.48	75	4	7	9
ControlPre	B1	Dominant	None	Retrieve	Collect	2	2	158.285	75	4	8	9
ControlPre	B1	Dominant	None	Retrieve	Collect	2	2	24.525	75	5	1	10
ControlPre	B1	Dominant	None	Retrieve	Collect	2	2	7.2575	75	5	2	10
ControlPre	B1	Dominant	None	Retrieve	Collect	2	2	9.2125	75	5	3	10
ControlPre	B1	Dominant	None	Retrieve	Collect	2	2	0.5025	75	5	4	10
ControlPre	B1	Dominant	None	Retrieve	Collect	2	2	33.02	75	5	5	10
ControlPre	B1	Dominant	None	Retrieve	Collect	2	2	34.7725	75	5	6	10
ControlPre	B1	Dominant	None	Retrieve	Collect	2	2	22.74	75	5	7	10
ControlPre	B1	Dominant	None	Retrieve	Collect	2	2	15.27	75	5	8	10
ControlPre	B1	Dominant	None	Retrieve	Collect	2	3	54	75	1	1	11
ControlPre	B1	Dominant	None	Retrieve	Collect	2	3	56	75	1	2	11
ControlPre	B1	Dominant	None	Retrieve	Collect	2	3	38.26	75	1	3	11
ControlPre	B1	Dominant	None	Retrieve	Collect	2	3	4.0125	75	1	4	11
ControlPre	B1	Dominant	None	Retrieve	Collect	2	3	31.75	75	1	5	11
ControlPre	B1	Dominant	None	Retrieve	Collect	2	3	34.75	75	1	6	11
ControlPre	B1	Dominant	None	Retrieve	Collect	2	3	25.245	75	1	7	11
ControlPre	B1	Dominant	None	Retrieve	Collect	2	3	4.79	75	1	8	11
ControlPre	B1	Dominant	None	Retrieve	Collect	2	3	8	75	2	1	12
ControlPre	B1	Dominant	None	Retrieve	Collect	2	3	13.5	75	2	2	12
ControlPre	B1	Dominant	None	Retrieve	Collect	2	3	5.255	75	2	3	12
ControlPre	B1	Dominant	None	Retrieve	Collect	2	3	4.2475	75	2	4	12
ControlPre	B1	Dominant	None	Retrieve	Collect	2	3	21.225	75	2	5	12
ControlPre	B1	Dominant	None	Retrieve	Collect	2	3	34.225	75	2	6	12
ControlPre	B1	Dominant	None	Retrieve	Collect	2	3	1.755	75	2	7	12
ControlPre	B1	Dominant	None	Retrieve	Collect	2	3	0.4975	75	2	8	12
ControlPre	B1	Dominant	None	Retrieve	Collect	2	3	15.975	75	3	1	13
ControlPre	B1	Dominant	None	Retrieve	Collect	2	3	7.25	75	3	2	13
ControlPre	B1	Dominant	None	Retrieve	Collect	2	3	21	75	3	3	13
ControlPre	B1	Dominant	None	Retrieve	Collect	2	3	29.725	75	3	4	13
ControlPre	B1	Dominant	None	Retrieve	Collect	2	3	6.29	75	3	5	13
ControlPre	B1	Dominant	None	Retrieve	Collect	2	3	2.5	75	3	6	13
ControlPre	B1	Dominant	None	Retrieve	Collect	2	3	14.2775	75	3	7	13
ControlPre	B1	Dominant	None	Retrieve	Collect	2	3	8.745	75	3	8	13
ControlPre	B1	Dominant	None	Retrieve	Collect	2	3	3	75	4	1	14
ControlPre	B1	Dominant	None	Retrieve	Collect	2	3	5.725	75	4	2	14
ControlPre	B1	Dominant	None	Retrieve	Collect	2	3	10.25	75	4	3	14
ControlPre	B1	Dominant	None	Retrieve	Collect	2	3	16.245	75	4	4	14
ControlPre	B1	Dominant	None	Retrieve	Collect	2	3	6.7575	75	4	5	14
ControlPre	B1	Dominant	None	Retrieve	Collect	2	3	10.4375	75	4	6	14
ControlPre	B1	Dominant	None	Retrieve	Collect	2	3	9.535	75	4	7	14
ControlPre	B1	Dominant	None	Retrieve	Collect	2	3	9.005	75	4	8	14
ControlPre	B1	Dominant	None	Retrieve	Collect	2	3	1.75	75	5	1	15
ControlPre	B1	Dominant	None	Retrieve	Collect	2	3	0.75	75	5	2	15
ControlPre	B1	Dominant	None	Retrieve	Collect	2	3	7.5125	75	5	3	15
ControlPre	B1	Dominant	None	Retrieve	Collect	2	3	20.5	75	5	4	15
ControlPre	B1	Dominant	None	Retrieve	Collect	2	3	20	75	5	5	15
ControlPre	B1	Dominant	None	Retrieve	Collect	2	3	12.245	75	5	6	15
ControlPre	B1	Dominant	None	Retrieve	Collect	2	3	201	75	5	7	15
ControlPre	B1	Dominant	None	Retrieve	Collect	2	3	201.5	75	5	8	15
ControlPre	B1	Dominant	None	Retrieve	Collect	2	4		75	1	1	16
ControlPre	B1	Dominant	None	Retrieve	Collect	2	4		75	1	2	16
ControlPre	B1	Dominant	None	Retrieve	Collect	2	4		75	1	3	16
ControlPre	B1	Dominant	None	Retrieve	Collect	2	4		75	1	4	16
ControlPre	B1	Dominant	None	Retrieve	Collect	2	4		75	1	5	16
ControlPre	B1	Dominant	None	Retrieve	Collect	2	4		75	1	6	16
ControlPre	B1	Dominant	None	Retrieve	Collect	2	4		75	1	7	16
ControlPre	B1	Dominant	None	Retrieve	Collect	2	4		75	1	8	16
ControlPre	B1	Dominant	None	Retrieve	Collect	2	4	10.95	75	2	1	17
ControlPre	B1	Dominant	None	Retrieve	Collect	2	4	6.75	75	2	2	17
ControlPre	B1	Dominant	None	Retrieve	Collect	2	4	17.25	75	2	3	17
ControlPre	B1	Dominant	None	Retrieve	Collect	2	4	32.4975	75	2	4	17
ControlPre	B1	Dominant	None	Retrieve	Collect	2	4	11.525	75	2	5	17
ControlPre	B1	Dominant	None	Retrieve	Collect	2	4	0.48	75	2	6	17
ControlPre	B1	Dominant	None	Retrieve	Collect	2	4	6.2925	75	2	7	17
ControlPre	B1	Dominant	None	Retrieve	Collect	2	4	12.73	75	2	8	17
ControlPre	B1	Dominant	None	Retrieve	Collect	2	4	27.2575	75	3	1	18
ControlPre	B1	Dominant	None	Retrieve	Collect	2	4	33	75	3	2	18
ControlPre	B1	Dominant	None	Retrieve	Collect	2	4	4.2975	75	3	3	18
ControlPre	B1	Dominant	None	Retrieve	Collect	2	4	101.5	75	3	4	18
ControlPre	B1	Dominant	None	Retrieve	Collect	2	4	29.125	75	3	5	18
ControlPre	B1	Dominant	None	Retrieve	Collect	2	4	27.7575	75	3	6	18
ControlPre	B1	Dominant	None	Retrieve	Collect	2	4	2.015	75	3	7	18
ControlPre	B1	Dominant	None	Retrieve	Collect	2	4	5.76	75	3	8	18
ControlPre	B1	Dominant	None	Retrieve	Collect	2	4	12.725	75	4	1	19
ControlPre	B1	Dominant	None	Retrieve	Collect	2	4	4.3475	75	4	2	19
ControlPre	B1	Dominant	None	Retrieve	Collect	2	4	16.95	75	4	3	19
ControlPre	B1	Dominant	None	Retrieve	Collect	2	4	19.765	75	4	4	19
ControlPre	B1	Dominant	None	Retrieve	Collect	2	4	10.03	75	4	5	19
ControlPre	B1	Dominant	None	Retrieve	Collect	2	4	17.4925	75	4	6	19
ControlPre	B1	Dominant	None	Retrieve	Collect	2	4	2.505	75	4	7	19
ControlPre	B1	Dominant	None	Retrieve	Collect	2	4	1.975	75	4	8	19
ControlPre	B1	Dominant	None	Retrieve	Collect	2	4	6.725	75	5	1	20
ControlPre	B1	Dominant	None	Retrieve	Collect	2	4	6.5	75	5	2	20
ControlPre	B1	Dominant	None	Retrieve	Collect	2	4	11.75	75	5	3	20
ControlPre	B1	Dominant	None	Retrieve	Collect	2	4	16.505	75	5	4	20
ControlPre	B1	Dominant	None	Retrieve	Collect	2	4	14.2175	75	5	5	20
ControlPre	B1	Dominant	None	Retrieve	Collect	2	4	2.2575	75	5	6	20
ControlPre	B1	Dominant	None	Retrieve	Collect	2	4	5.75	75	5	7	20
ControlPre	B1	Dominant	None	Retrieve	Collect	2	4	8.265	75	5	8	20
ControlPre	B1	Dominant	None	Retrieve	Collect	3	1	12.8	75	1	1	1
ControlPre	B1	Dominant	None	Retrieve	Collect	3	1	23.25	75	1	2	1
ControlPre	B1	Dominant	None	Retrieve	Collect	3	1	10.2675	75	1	3	1
ControlPre	B1	Dominant	None	Retrieve	Collect	3	1	7.23	75	1	4	1
ControlPre	B1	Dominant	None	Retrieve	Collect	3	1	7.7575	75	1	5	1
ControlPre	B1	Dominant	None	Retrieve	Collect	3	1	13	75	1	6	1
ControlPre	B1	Dominant	None	Retrieve	Collect	3	1	2.7275	75	1	7	1
ControlPre	B1	Dominant	None	Retrieve	Collect	3	1	2.745	75	1	8	1
ControlPre	B1	Dominant	None	Retrieve	Collect	3	1	96.025	75	2	1	2
ControlPre	B1	Dominant	None	Retrieve	Collect	3	1	26.0125	75	2	2	2
ControlPre	B1	Dominant	None	Retrieve	Collect	3	1	185.528	75	2	3	2
ControlPre	B1	Dominant	None	Retrieve	Collect	3	1	19.25	75	2	4	2
ControlPre	B1	Dominant	None	Retrieve	Collect	3	1	8.965	75	2	5	2
ControlPre	B1	Dominant	None	Retrieve	Collect	3	1	20.3225	75	2	6	2
ControlPre	B1	Dominant	None	Retrieve	Collect	3	1	5.8025	75	2	7	2
ControlPre	B1	Dominant	None	Retrieve	Collect	3	1	1.4625	75	2	8	2
ControlPre	B1	Dominant	None	Retrieve	Collect	3	1	153	75	3	1	3
ControlPre	B1	Dominant	None	Retrieve	Collect	3	1	10.5125	75	3	2	3
ControlPre	B1	Dominant	None	Retrieve	Collect	3	1	63.985	75	3	3	3
ControlPre	B1	Dominant	None	Retrieve	Collect	3	1	1.26	75	3	4	3
ControlPre	B1	Dominant	None	Retrieve	Collect	3	1	22.45	75	3	5	3
ControlPre	B1	Dominant	None	Retrieve	Collect	3	1	12.5075	75	3	6	3
ControlPre	B1	Dominant	None	Retrieve	Collect	3	1	11.745	75	3	7	3
ControlPre	B1	Dominant	None	Retrieve	Collect	3	1	217.495	75	3	8	3
ControlPre	B1	Dominant	None	Retrieve	Collect	3	1	56.5	75	4	1	4
ControlPre	B1	Dominant	None	Retrieve	Collect	3	1	20.625	75	4	2	4
ControlPre	B1	Dominant	None	Retrieve	Collect	3	1	28.745	75	4	3	4
ControlPre	B1	Dominant	None	Retrieve	Collect	3	1	131.502	75	4	4	4
ControlPre	B1	Dominant	None	Retrieve	Collect	3	1	6.7425	75	4	5	4
ControlPre	B1	Dominant	None	Retrieve	Collect	3	1	22.7025	75	4	6	4
ControlPre	B1	Dominant	None	Retrieve	Collect	3	1	21.1475	75	4	7	4
ControlPre	B1	Dominant	None	Retrieve	Collect	3	1	37	75	4	8	4
ControlPre	B1	Dominant	None	Retrieve	Collect	3	1	153.45	75	5	1	5
ControlPre	B1	Dominant	None	Retrieve	Collect	3	1	16.7175	75	5	2	5
ControlPre	B1	Dominant	None	Retrieve	Collect	3	1	69.0525	75	5	3	5
ControlPre	B1	Dominant	None	Retrieve	Collect	3	1	188.892	75	5	4	5
ControlPre	B1	Dominant	None	Retrieve	Collect	3	1	6.9	75	5	5	5
ControlPre	B1	Dominant	None	Retrieve	Collect	3	1	6.7525	75	5	6	5
ControlPre	B1	Dominant	None	Retrieve	Collect	3	1	20.9825	75	5	7	5
ControlPre	B1	Dominant	None	Retrieve	Collect	3	1	18.025	75	5	8	5
ControlPre	B1	Dominant	None	Retrieve	Collect	3	2	103.75	75	1	1	6
ControlPre	B1	Dominant	None	Retrieve	Collect	3	2	16.9875	75	1	2	6
ControlPre	B1	Dominant	None	Retrieve	Collect	3	2	21.5825	75	1	3	6
ControlPre	B1	Dominant	None	Retrieve	Collect	3	2	85.9625	75	1	4	6
ControlPre	B1	Dominant	None	Retrieve	Collect	3	2	5.025	75	1	5	6
ControlPre	B1	Dominant	None	Retrieve	Collect	3	2	3.4775	75	1	6	6
ControlPre	B1	Dominant	None	Retrieve	Collect	3	2	9.265	75	1	7	6
ControlPre	B1	Dominant	None	Retrieve	Collect	3	2	1.2975	75	1	8	6
ControlPre	B1	Dominant	None	Retrieve	Collect	3	2	14.725	75	2	1	7
ControlPre	B1	Dominant	None	Retrieve	Collect	3	2	9.0075	75	2	2	7
ControlPre	B1	Dominant	None	Retrieve	Collect	3	2	12.7175	75	2	3	7
ControlPre	B1	Dominant	None	Retrieve	Collect	3	2	197.006	75	2	4	7
ControlPre	B1	Dominant	None	Retrieve	Collect	3	2	4.225	75	2	5	7
ControlPre	B1	Dominant	None	Retrieve	Collect	3	2	3.5175	75	2	6	7
ControlPre	B1	Dominant	None	Retrieve	Collect	3	2	15.2275	75	2	7	7
ControlPre	B1	Dominant	None	Retrieve	Collect	3	2	6.7625	75	2	8	7
ControlPre	B1	Dominant	None	Retrieve	Collect	3	2	121.75	75	3	1	8
ControlPre	B1	Dominant	None	Retrieve	Collect	3	2	23.4825	75	3	2	8
ControlPre	B1	Dominant	None	Retrieve	Collect	3	2	27.48	75	3	3	8
ControlPre	B1	Dominant	None	Retrieve	Collect	3	2	207.973	75	3	4	8
ControlPre	B1	Dominant	None	Retrieve	Collect	3	2	10.225	75	3	5	8
ControlPre	B1	Dominant	None	Retrieve	Collect	3	2	5.7475	75	3	6	8
ControlPre	B1	Dominant	None	Retrieve	Collect	3	2	11.2425	75	3	7	8
ControlPre	B1	Dominant	None	Retrieve	Collect	3	2	151.72	75	3	8	8
ControlPre	B1	Dominant	None	Retrieve	Collect	3	2	143.25	75	4	1	9
ControlPre	B1	Dominant	None	Retrieve	Collect	3	2	25.495	75	4	2	9
ControlPre	B1	Dominant	None	Retrieve	Collect	3	2	18.69	75	4	3	9
ControlPre	B1	Dominant	None	Retrieve	Collect	3	2	208.04	75	4	4	9
ControlPre	B1	Dominant	None	Retrieve	Collect	3	2	11.025	75	4	5	9
ControlPre	B1	Dominant	None	Retrieve	Collect	3	2	7.72	75	4	6	9
ControlPre	B1	Dominant	None	Retrieve	Collect	3	2	8.265	75	4	7	9
ControlPre	B1	Dominant	None	Retrieve	Collect	3	2	61.3475	75	4	8	9
ControlPre	B1	Dominant	None	Retrieve	Collect	3	2	131	75	5	1	10
ControlPre	B1	Dominant	None	Retrieve	Collect	3	2	50.2425	75	5	2	10
ControlPre	B1	Dominant	None	Retrieve	Collect	3	2	177.74	75	5	3	10
ControlPre	B1	Dominant	None	Retrieve	Collect	3	2	13.2625	75	5	4	10
ControlPre	B1	Dominant	None	Retrieve	Collect	3	2	13.5	75	5	5	10
ControlPre	B1	Dominant	None	Retrieve	Collect	3	2	45.475	75	5	6	10
ControlPre	B1	Dominant	None	Retrieve	Collect	3	2	12.505	75	5	7	10
ControlPre	B1	Dominant	None	Retrieve	Collect	3	2	200.26	75	5	8	10
ControlPre	B1	Dominant	None	Retrieve	Collect	3	3	83	75	1	1	11
ControlPre	B1	Dominant	None	Retrieve	Collect	3	3	19.2575	75	1	2	11
ControlPre	B1	Dominant	None	Retrieve	Collect	3	3	12.9675	75	1	3	11
ControlPre	B1	Dominant	None	Retrieve	Collect	3	3	207.998	75	1	4	11
ControlPre	B1	Dominant	None	Retrieve	Collect	3	3	20.225	75	1	5	11
ControlPre	B1	Dominant	None	Retrieve	Collect	3	3	9.2425	75	1	6	11
ControlPre	B1	Dominant	None	Retrieve	Collect	3	3	1.24	75	1	7	11
ControlPre	B1	Dominant	None	Retrieve	Collect	3	3	209.477	75	1	8	11
ControlPre	B1	Dominant	None	Retrieve	Collect	3	3	27.3	75	2	1	12
ControlPre	B1	Dominant	None	Retrieve	Collect	3	3	74.0075	75	2	2	12
ControlPre	B1	Dominant	None	Retrieve	Collect	3	3	2.9575	75	2	3	12
ControlPre	B1	Dominant	None	Retrieve	Collect	3	3	207.734	75	2	4	12
ControlPre	B1	Dominant	None	Retrieve	Collect	3	3	18.25	75	2	5	12
ControlPre	B1	Dominant	None	Retrieve	Collect	3	3	8.7225	75	2	6	12
ControlPre	B1	Dominant	None	Retrieve	Collect	3	3	12.9925	75	2	7	12
ControlPre	B1	Dominant	None	Retrieve	Collect	3	3	0.2075	75	2	8	12
ControlPre	B1	Dominant	None	Retrieve	Collect	3	3	148.5	75	3	1	13
ControlPre	B1	Dominant	None	Retrieve	Collect	3	3	23.07	75	3	2	13
ControlPre	B1	Dominant	None	Retrieve	Collect	3	3	15.74	75	3	3	13
ControlPre	B1	Dominant	None	Retrieve	Collect	3	3	6.9975	75	3	4	13
ControlPre	B1	Dominant	None	Retrieve	Collect	3	3	21.5075	75	3	5	13
ControlPre	B1	Dominant	None	Retrieve	Collect	3	3	11.4825	75	3	6	13
ControlPre	B1	Dominant	None	Retrieve	Collect	3	3	19.005	75	3	7	13
ControlPre	B1	Dominant	None	Retrieve	Collect	3	3	4.455	75	3	8	13
ControlPre	B1	Dominant	None	Retrieve	Collect	3	3	135	75	4	1	14
ControlPre	B1	Dominant	None	Retrieve	Collect	3	3	9.735	75	4	2	14
ControlPre	B1	Dominant	None	Retrieve	Collect	3	3	15.25	75	4	3	14
ControlPre	B1	Dominant	None	Retrieve	Collect	3	3	14.015	75	4	4	14
ControlPre	B1	Dominant	None	Retrieve	Collect	3	3	45.7625	75	4	5	14
ControlPre	B1	Dominant	None	Retrieve	Collect	3	3	11.7275	75	4	6	14
ControlPre	B1	Dominant	None	Retrieve	Collect	3	3	13.4725	75	4	7	14
ControlPre	B1	Dominant	None	Retrieve	Collect	3	3	117.96	75	4	8	14
ControlPre	B1	Dominant	None	Retrieve	Collect	3	3	160.5	75	5	1	15
ControlPre	B1	Dominant	None	Retrieve	Collect	3	3	98.7775	75	5	2	15
ControlPre	B1	Dominant	None	Retrieve	Collect	3	3	10.75	75	5	3	15
ControlPre	B1	Dominant	None	Retrieve	Collect	3	3	73.7325	75	5	4	15
ControlPre	B1	Dominant	None	Retrieve	Collect	3	3	152.49	75	5	5	15
ControlPre	B1	Dominant	None	Retrieve	Collect	3	3	114.002	75	5	6	15
ControlPre	B1	Dominant	None	Retrieve	Collect	3	3	100.22	75	5	7	15
ControlPre	B1	Dominant	None	Retrieve	Collect	3	3	193.995	75	5	8	15
ControlPre	B1	Dominant	None	Retrieve	Collect	3	4	152.525	75	1	1	16
ControlPre	B1	Dominant	None	Retrieve	Collect	3	4	1.985	75	1	2	16
ControlPre	B1	Dominant	None	Retrieve	Collect	3	4	12	75	1	3	16
ControlPre	B1	Dominant	None	Retrieve	Collect	3	4	13.4975	75	1	4	16
ControlPre	B1	Dominant	None	Retrieve	Collect	3	4	9.735	75	1	5	16
ControlPre	B1	Dominant	None	Retrieve	Collect	3	4	86.0075	75	1	6	16
ControlPre	B1	Dominant	None	Retrieve	Collect	3	4	7.7625	75	1	7	16
ControlPre	B1	Dominant	None	Retrieve	Collect	3	4	114.01	75	1	8	16
ControlPre	B1	Dominant	None	Retrieve	Collect	3	4	157.55	75	2	1	17
ControlPre	B1	Dominant	None	Retrieve	Collect	3	4	13.765	75	2	2	17
ControlPre	B1	Dominant	None	Retrieve	Collect	3	4	22.4925	75	2	3	17
ControlPre	B1	Dominant	None	Retrieve	Collect	3	4	10.2075	75	2	4	17
ControlPre	B1	Dominant	None	Retrieve	Collect	3	4	6.2875	75	2	5	17
ControlPre	B1	Dominant	None	Retrieve	Collect	3	4	73.5025	75	2	6	17
ControlPre	B1	Dominant	None	Retrieve	Collect	3	4	6.97	75	2	7	17
ControlPre	B1	Dominant	None	Retrieve	Collect	3	4	7.41	75	2	8	17
ControlPre	B1	Dominant	None	Retrieve	Collect	3	4	130.225	75	3	1	18
ControlPre	B1	Dominant	None	Retrieve	Collect	3	4	170.795	75	3	2	18
ControlPre	B1	Dominant	None	Retrieve	Collect	3	4	58.125	75	3	3	18
ControlPre	B1	Dominant	None	Retrieve	Collect	3	4	11.7475	75	3	4	18
ControlPre	B1	Dominant	None	Retrieve	Collect	3	4	12.76	75	3	5	18
ControlPre	B1	Dominant	None	Retrieve	Collect	3	4	13.7125	75	3	6	18
ControlPre	B1	Dominant	None	Retrieve	Collect	3	4	16.255	75	3	7	18
ControlPre	B1	Dominant	None	Retrieve	Collect	3	4	85.01	75	3	8	18
ControlPre	B1	Dominant	None	Retrieve	Collect	3	4	154	75	4	1	19
ControlPre	B1	Dominant	None	Retrieve	Collect	3	4	141.528	75	4	2	19
ControlPre	B1	Dominant	None	Retrieve	Collect	3	4	66	75	4	3	19
ControlPre	B1	Dominant	None	Retrieve	Collect	3	4	51.765	75	4	4	19
ControlPre	B1	Dominant	None	Retrieve	Collect	3	4	80.27	75	4	5	19
ControlPre	B1	Dominant	None	Retrieve	Collect	3	4	200.51	75	4	6	19
ControlPre	B1	Dominant	None	Retrieve	Collect	3	4	17.7075	75	4	7	19
ControlPre	B1	Dominant	None	Retrieve	Collect	3	4	2.4825	75	4	8	19
ControlPre	B1	Dominant	None	Retrieve	Collect	3	4	112.725	75	5	1	20
ControlPre	B1	Dominant	None	Retrieve	Collect	3	4	13.75	75	5	2	20
ControlPre	B1	Dominant	None	Retrieve	Collect	3	4	56.905	75	5	3	20
ControlPre	B1	Dominant	None	Retrieve	Collect	3	4	128.877	75	5	4	20
ControlPre	B1	Dominant	None	Retrieve	Collect	3	4	10.49	75	5	5	20
ControlPre	B1	Dominant	None	Retrieve	Collect	3	4	6.205	75	5	6	20
ControlPre	B1	Dominant	None	Retrieve	Collect	3	4	16.825	75	5	7	20
ControlPre	B1	Dominant	None	Retrieve	Collect	3	4	201.002	75	5	8	20
ControlPre	B1	Dominant	None	Retrieve	Collect	4	1	5.9975	75	1	1	1
ControlPre	B1	Dominant	None	Retrieve	Collect	4	1	18.2525	75	1	2	1
ControlPre	B1	Dominant	None	Retrieve	Collect	4	1	15.9925	75	1	3	1
ControlPre	B1	Dominant	None	Retrieve	Collect	4	1	28.2675	75	1	4	1
ControlPre	B1	Dominant	None	Retrieve	Collect	4	1	19.48	75	1	5	1
ControlPre	B1	Dominant	None	Retrieve	Collect	4	1	3.7	75	1	6	1
ControlPre	B1	Dominant	None	Retrieve	Collect	4	1	0.8	75	1	7	1
ControlPre	B1	Dominant	None	Retrieve	Collect	4	1	14.725	75	1	8	1
ControlPre	B1	Dominant	None	Retrieve	Collect	4	1	141.295	75	2	1	2
ControlPre	B1	Dominant	None	Retrieve	Collect	4	1	6.5025	75	2	2	2
ControlPre	B1	Dominant	None	Retrieve	Collect	4	1	82.1275	75	2	3	2
ControlPre	B1	Dominant	None	Retrieve	Collect	4	1	9.055	75	2	4	2
ControlPre	B1	Dominant	None	Retrieve	Collect	4	1	0.75	75	2	5	2
ControlPre	B1	Dominant	None	Retrieve	Collect	4	1	2.505	75	2	6	2
ControlPre	B1	Dominant	None	Retrieve	Collect	4	1	5.9	75	2	7	2
ControlPre	B1	Dominant	None	Retrieve	Collect	4	1	181.7	75	2	8	2
ControlPre	B1	Dominant	None	Retrieve	Collect	4	1	180.775	75	3	1	3
ControlPre	B1	Dominant	None	Retrieve	Collect	4	1	0.9975	75	3	2	3
ControlPre	B1	Dominant	None	Retrieve	Collect	4	1	9.0075	75	3	3	3
ControlPre	B1	Dominant	None	Retrieve	Collect	4	1	4.7225	75	3	4	3
ControlPre	B1	Dominant	None	Retrieve	Collect	4	1	7.0675	75	3	5	3
ControlPre	B1	Dominant	None	Retrieve	Collect	4	1	1.46	75	3	6	3
ControlPre	B1	Dominant	None	Retrieve	Collect	4	1	5.725	75	3	7	3
ControlPre	B1	Dominant	None	Retrieve	Collect	4	1	10.5	75	3	8	3
ControlPre	B1	Dominant	None	Retrieve	Collect	4	1	140.245	75	4	1	4
ControlPre	B1	Dominant	None	Retrieve	Collect	4	1	166	75	4	2	4
ControlPre	B1	Dominant	None	Retrieve	Collect	4	1	71.9175	75	4	3	4
ControlPre	B1	Dominant	None	Retrieve	Collect	4	1	4.7425	75	4	4	4
ControlPre	B1	Dominant	None	Retrieve	Collect	4	1	64.25	75	4	5	4
ControlPre	B1	Dominant	None	Retrieve	Collect	4	1	24	75	4	6	4
ControlPre	B1	Dominant	None	Retrieve	Collect	4	1	20.525	75	4	7	4
ControlPre	B1	Dominant	None	Retrieve	Collect	4	1	13.975	75	4	8	4
ControlPre	B1	Dominant	None	Retrieve	Collect	4	1	13.51	75	5	1	5
ControlPre	B1	Dominant	None	Retrieve	Collect	4	1	23.015	75	5	2	5
ControlPre	B1	Dominant	None	Retrieve	Collect	4	1	79.2525	75	5	3	5
ControlPre	B1	Dominant	None	Retrieve	Collect	4	1	12.7525	75	5	4	5
ControlPre	B1	Dominant	None	Retrieve	Collect	4	1	19.985	75	5	5	5
ControlPre	B1	Dominant	None	Retrieve	Collect	4	1	12.26	75	5	6	5
ControlPre	B1	Dominant	None	Retrieve	Collect	4	1	3.75	75	5	7	5
ControlPre	B1	Dominant	None	Retrieve	Collect	4	1	45.73	75	5	8	5
ControlPre	B1	Dominant	None	Retrieve	Collect	4	2	75.125	75	1	1	6
ControlPre	B1	Dominant	None	Retrieve	Collect	4	2	19.8425	75	1	2	6
ControlPre	B1	Dominant	None	Retrieve	Collect	4	2	11.015	75	1	3	6
ControlPre	B1	Dominant	None	Retrieve	Collect	4	2	5.1325	75	1	4	6
ControlPre	B1	Dominant	None	Retrieve	Collect	4	2	3.0375	75	1	5	6
ControlPre	B1	Dominant	None	Retrieve	Collect	4	2	15.285	75	1	6	6
ControlPre	B1	Dominant	None	Retrieve	Collect	4	2	8.275	75	1	7	6
ControlPre	B1	Dominant	None	Retrieve	Collect	4	2	114.735	75	1	8	6
ControlPre	B1	Dominant	None	Retrieve	Collect	4	2	6.2425	75	2	1	7
ControlPre	B1	Dominant	None	Retrieve	Collect	4	2	22.725	75	2	2	7
ControlPre	B1	Dominant	None	Retrieve	Collect	4	2	10.765	75	2	3	7
ControlPre	B1	Dominant	None	Retrieve	Collect	4	2	30.705	75	2	4	7
ControlPre	B1	Dominant	None	Retrieve	Collect	4	2	56.275	75	2	5	7
ControlPre	B1	Dominant	None	Retrieve	Collect	4	2	38.2475	75	2	6	7
ControlPre	B1	Dominant	None	Retrieve	Collect	4	2	36.4675	75	2	7	7
ControlPre	B1	Dominant	None	Retrieve	Collect	4	2	5	75	2	8	7
ControlPre	B1	Dominant	None	Retrieve	Collect	4	2	2.27	75	3	1	8
ControlPre	B1	Dominant	None	Retrieve	Collect	4	2	12.215	75	3	2	8
ControlPre	B1	Dominant	None	Retrieve	Collect	4	2	0.25	75	3	3	8
ControlPre	B1	Dominant	None	Retrieve	Collect	4	2	31.4725	75	3	4	8
ControlPre	B1	Dominant	None	Retrieve	Collect	4	2	84.4925	75	3	5	8
ControlPre	B1	Dominant	None	Retrieve	Collect	4	2	11.495	75	3	6	8
ControlPre	B1	Dominant	None	Retrieve	Collect	4	2	13.75	75	3	7	8
ControlPre	B1	Dominant	None	Retrieve	Collect	4	2	74.2475	75	3	8	8
ControlPre	B1	Dominant	None	Retrieve	Collect	4	2	47.215	75	4	1	9
ControlPre	B1	Dominant	None	Retrieve	Collect	4	2	20.9825	75	4	2	9
ControlPre	B1	Dominant	None	Retrieve	Collect	4	2	26.0175	75	4	3	9
ControlPre	B1	Dominant	None	Retrieve	Collect	4	2	102.502	75	4	4	9
ControlPre	B1	Dominant	None	Retrieve	Collect	4	2	32.4725	75	4	5	9
ControlPre	B1	Dominant	None	Retrieve	Collect	4	2	10.0025	75	4	6	9
ControlPre	B1	Dominant	None	Retrieve	Collect	4	2	27.3	75	4	7	9
ControlPre	B1	Dominant	None	Retrieve	Collect	4	2	11.7	75	4	8	9
ControlPre	B1	Dominant	None	Retrieve	Collect	4	2	55.7375	75	5	1	10
ControlPre	B1	Dominant	None	Retrieve	Collect	4	2	12.25	75	5	2	10
ControlPre	B1	Dominant	None	Retrieve	Collect	4	2	17.0025	75	5	3	10
ControlPre	B1	Dominant	None	Retrieve	Collect	4	2	20.755	75	5	4	10
ControlPre	B1	Dominant	None	Retrieve	Collect	4	2	65.0125	75	5	5	10
ControlPre	B1	Dominant	None	Retrieve	Collect	4	2	18.275	75	5	6	10
ControlPre	B1	Dominant	None	Retrieve	Collect	4	2	7.25	75	5	7	10
ControlPre	B1	Dominant	None	Retrieve	Collect	4	2	7.725	75	5	8	10
ControlPre	B1	Dominant	None	Retrieve	Collect	4	3	115.04	75	1	1	11
ControlPre	B1	Dominant	None	Retrieve	Collect	4	3	147.755	75	1	2	11
ControlPre	B1	Dominant	None	Retrieve	Collect	4	3	17.275	75	1	3	11
ControlPre	B1	Dominant	None	Retrieve	Collect	4	3	5.75	75	1	4	11
ControlPre	B1	Dominant	None	Retrieve	Collect	4	3	23.485	75	1	5	11
ControlPre	B1	Dominant	None	Retrieve	Collect	4	3	7.025	75	1	6	11
ControlPre	B1	Dominant	None	Retrieve	Collect	4	3	16.5	75	1	7	11
ControlPre	B1	Dominant	None	Retrieve	Collect	4	3	110.755	75	1	8	11
ControlPre	B1	Dominant	None	Retrieve	Collect	4	3	154.993	75	2	1	12
ControlPre	B1	Dominant	None	Retrieve	Collect	4	3	129.752	75	2	2	12
ControlPre	B1	Dominant	None	Retrieve	Collect	4	3	28.4775	75	2	3	12
ControlPre	B1	Dominant	None	Retrieve	Collect	4	3	28.735	75	2	4	12
ControlPre	B1	Dominant	None	Retrieve	Collect	4	3	44.73	75	2	5	12
ControlPre	B1	Dominant	None	Retrieve	Collect	4	3	23.2525	75	2	6	12
ControlPre	B1	Dominant	None	Retrieve	Collect	4	3	18.75	75	2	7	12
ControlPre	B1	Dominant	None	Retrieve	Collect	4	3	3.525	75	2	8	12
ControlPre	B1	Dominant	None	Retrieve	Collect	4	3	57.7675	75	3	1	13
ControlPre	B1	Dominant	None	Retrieve	Collect	4	3	14.985	75	3	2	13
ControlPre	B1	Dominant	None	Retrieve	Collect	4	3	27.0175	75	3	3	13
ControlPre	B1	Dominant	None	Retrieve	Collect	4	3	27.245	75	3	4	13
ControlPre	B1	Dominant	None	Retrieve	Collect	4	3	78.9925	75	3	5	13
ControlPre	B1	Dominant	None	Retrieve	Collect	4	3	38.855	75	3	6	13
ControlPre	B1	Dominant	None	Retrieve	Collect	4	3	22.985	75	3	7	13
ControlPre	B1	Dominant	None	Retrieve	Collect	4	3	16.8	75	3	8	13
ControlPre	B1	Dominant	None	Retrieve	Collect	4	3	166.493	75	4	1	14
ControlPre	B1	Dominant	None	Retrieve	Collect	4	3	93.01	75	4	2	14
ControlPre	B1	Dominant	None	Retrieve	Collect	4	3	20.5	75	4	3	14
ControlPre	B1	Dominant	None	Retrieve	Collect	4	3	81.035	75	4	4	14
ControlPre	B1	Dominant	None	Retrieve	Collect	4	3	15.0325	75	4	5	14
ControlPre	B1	Dominant	None	Retrieve	Collect	4	3	59.5025	75	4	6	14
ControlPre	B1	Dominant	None	Retrieve	Collect	4	3	3.75	75	4	7	14
ControlPre	B1	Dominant	None	Retrieve	Collect	4	3	7.925	75	4	8	14
ControlPre	B1	Dominant	None	Retrieve	Collect	4	3	155.007	75	5	1	15
ControlPre	B1	Dominant	None	Retrieve	Collect	4	3	161.988	75	5	2	15
ControlPre	B1	Dominant	None	Retrieve	Collect	4	3	6.7225	75	5	3	15
ControlPre	B1	Dominant	None	Retrieve	Collect	4	3	54.735	75	5	4	15
ControlPre	B1	Dominant	None	Retrieve	Collect	4	3	112.248	75	5	5	15
ControlPre	B1	Dominant	None	Retrieve	Collect	4	3	38.46	75	5	6	15
ControlPre	B1	Dominant	None	Retrieve	Collect	4	3	6.225	75	5	7	15
ControlPre	B1	Dominant	None	Retrieve	Collect	4	3	40.7625	75	5	8	15
ControlPre	B1	Dominant	None	Retrieve	Collect	4	4	24.9675	75	1	1	16
ControlPre	B1	Dominant	None	Retrieve	Collect	4	4	31.4775	75	1	2	16
ControlPre	B1	Dominant	None	Retrieve	Collect	4	4	2.02	75	1	3	16
ControlPre	B1	Dominant	None	Retrieve	Collect	4	4	16.4225	75	1	4	16
ControlPre	B1	Dominant	None	Retrieve	Collect	4	4	67.65	75	1	5	16
ControlPre	B1	Dominant	None	Retrieve	Collect	4	4	26.26	75	1	6	16
ControlPre	B1	Dominant	None	Retrieve	Collect	4	4	32.5225	75	1	7	16
ControlPre	B1	Dominant	None	Retrieve	Collect	4	4	11.5	75	1	8	16
ControlPre	B1	Dominant	None	Retrieve	Collect	4	4	115.285	75	2	1	17
ControlPre	B1	Dominant	None	Retrieve	Collect	4	4	121.963	75	2	2	17
ControlPre	B1	Dominant	None	Retrieve	Collect	4	4	140.505	75	2	3	17
ControlPre	B1	Dominant	None	Retrieve	Collect	4	4	31.5075	75	2	4	17
ControlPre	B1	Dominant	None	Retrieve	Collect	4	4	17.1025	75	2	5	17
ControlPre	B1	Dominant	None	Retrieve	Collect	4	4	24.7475	75	2	6	17
ControlPre	B1	Dominant	None	Retrieve	Collect	4	4	4	75	2	7	17
ControlPre	B1	Dominant	None	Retrieve	Collect	4	4	57.005	75	2	8	17
ControlPre	B1	Dominant	None	Retrieve	Collect	4	4	169.243	75	3	1	18
ControlPre	B1	Dominant	None	Retrieve	Collect	4	4	157.542	75	3	2	18
ControlPre	B1	Dominant	None	Retrieve	Collect	4	4	30.25	75	3	3	18
ControlPre	B1	Dominant	None	Retrieve	Collect	4	4	50.74	75	3	4	18
ControlPre	B1	Dominant	None	Retrieve	Collect	4	4	0.5025	75	3	5	18
ControlPre	B1	Dominant	None	Retrieve	Collect	4	4	24.25	75	3	6	18
ControlPre	B1	Dominant	None	Retrieve	Collect	4	4	4.25	75	3	7	18
ControlPre	B1	Dominant	None	Retrieve	Collect	4	4	26.7425	75	3	8	18
ControlPre	B1	Dominant	None	Retrieve	Collect	4	4	155.988	75	4	1	19
ControlPre	B1	Dominant	None	Retrieve	Collect	4	4	204.977	75	4	2	19
ControlPre	B1	Dominant	None	Retrieve	Collect	4	4	19.76	75	4	3	19
ControlPre	B1	Dominant	None	Retrieve	Collect	4	4	17.735	75	4	4	19
ControlPre	B1	Dominant	None	Retrieve	Collect	4	4	7.5225	75	4	5	19
ControlPre	B1	Dominant	None	Retrieve	Collect	4	4	22.9	75	4	6	19
ControlPre	B1	Dominant	None	Retrieve	Collect	4	4	24.7675	75	4	7	19
ControlPre	B1	Dominant	None	Retrieve	Collect	4	4	58.245	75	4	8	19
ControlPre	B1	Dominant	None	Retrieve	Collect	4	4	143.993	75	5	1	20
ControlPre	B1	Dominant	None	Retrieve	Collect	4	4	181.51	75	5	2	20
ControlPre	B1	Dominant	None	Retrieve	Collect	4	4	7.7275	75	5	3	20
ControlPre	B1	Dominant	None	Retrieve	Collect	4	4	46.4825	75	5	4	20
ControlPre	B1	Dominant	None	Retrieve	Collect	4	4	10.325	75	5	5	20
ControlPre	B1	Dominant	None	Retrieve	Collect	4	4	26.525	75	5	6	20
ControlPre	B1	Dominant	None	Retrieve	Collect	4	4	12.5	75	5	7	20
ControlPre	B1	Dominant	None	Retrieve	Collect	4	4	61.265	75	5	8	20
ControlPre	B1	Dominant	None	Retrieve	Collect	5	1	52.285	75	1	1	1
ControlPre	B1	Dominant	None	Retrieve	Collect	5	1	26.37	75	1	2	1
ControlPre	B1	Dominant	None	Retrieve	Collect	5	1	39.2575	75	1	3	1
ControlPre	B1	Dominant	None	Retrieve	Collect	5	1	62.54	75	1	4	1
ControlPre	B1	Dominant	None	Retrieve	Collect	5	1	44.955	75	1	5	1
ControlPre	B1	Dominant	None	Retrieve	Collect	5	1	190.988	75	1	6	1
ControlPre	B1	Dominant	None	Retrieve	Collect	5	1	78.9575	75	1	7	1
ControlPre	B1	Dominant	None	Retrieve	Collect	5	1	100.89	75	1	8	1
ControlPre	B1	Dominant	None	Retrieve	Collect	5	1	247.855	75	2	1	2
ControlPre	B1	Dominant	None	Retrieve	Collect	5	1	91.2825	75	2	2	2
ControlPre	B1	Dominant	None	Retrieve	Collect	5	1	138.51	75	2	3	2
ControlPre	B1	Dominant	None	Retrieve	Collect	5	1	50.755	75	2	4	2
ControlPre	B1	Dominant	None	Retrieve	Collect	5	1	49.9725	75	2	5	2
ControlPre	B1	Dominant	None	Retrieve	Collect	5	1	7.2425	75	2	6	2
ControlPre	B1	Dominant	None	Retrieve	Collect	5	1	181.998	75	2	7	2
ControlPre	B1	Dominant	None	Retrieve	Collect	5	1	189.985	75	2	8	2
ControlPre	B1	Dominant	None	Retrieve	Collect	5	1	27.675	75	3	1	3
ControlPre	B1	Dominant	None	Retrieve	Collect	5	1	41.28	75	3	2	3
ControlPre	B1	Dominant	None	Retrieve	Collect	5	1	78.7375	75	3	3	3
ControlPre	B1	Dominant	None	Retrieve	Collect	5	1	28.2425	75	3	4	3
ControlPre	B1	Dominant	None	Retrieve	Collect	5	1	218.005	75	3	5	3
ControlPre	B1	Dominant	None	Retrieve	Collect	5	1	44.2025	75	3	6	3
ControlPre	B1	Dominant	None	Retrieve	Collect	5	1	37.015	75	3	7	3
ControlPre	B1	Dominant	None	Retrieve	Collect	5	1	15.1125	75	3	8	3
ControlPre	B1	Dominant	None	Retrieve	Collect	5	1	26.475	75	4	1	4
ControlPre	B1	Dominant	None	Retrieve	Collect	5	1	37.4475	75	4	2	4
ControlPre	B1	Dominant	None	Retrieve	Collect	5	1	72.245	75	4	3	4
ControlPre	B1	Dominant	None	Retrieve	Collect	5	1	16.265	75	4	4	4
ControlPre	B1	Dominant	None	Retrieve	Collect	5	1	17.495	75	4	5	4
ControlPre	B1	Dominant	None	Retrieve	Collect	5	1	214.995	75	4	6	4
ControlPre	B1	Dominant	None	Retrieve	Collect	5	1	41.745	75	4	7	4
ControlPre	B1	Dominant	None	Retrieve	Collect	5	1	24.795	75	4	8	4
ControlPre	B1	Dominant	None	Retrieve	Collect	5	1	28.9825	75	5	1	5
ControlPre	B1	Dominant	None	Retrieve	Collect	5	1	38.9925	75	5	2	5
ControlPre	B1	Dominant	None	Retrieve	Collect	5	1	43.28	75	5	3	5
ControlPre	B1	Dominant	None	Retrieve	Collect	5	1	55.9925	75	5	4	5
ControlPre	B1	Dominant	None	Retrieve	Collect	5	1	124.472	75	5	5	5
ControlPre	B1	Dominant	None	Retrieve	Collect	5	1	45.505	75	5	6	5
ControlPre	B1	Dominant	None	Retrieve	Collect	5	1	19.4975	75	5	7	5
ControlPre	B1	Dominant	None	Retrieve	Collect	5	1	12.76	75	5	8	5
ControlPre	B1	Dominant	None	Retrieve	Collect	5	2	14.225	75	1	1	6
ControlPre	B1	Dominant	None	Retrieve	Collect	5	2	23.7825	75	1	2	6
ControlPre	B1	Dominant	None	Retrieve	Collect	5	2	32.7525	75	1	3	6
ControlPre	B1	Dominant	None	Retrieve	Collect	5	2	105.993	75	1	4	6
ControlPre	B1	Dominant	None	Retrieve	Collect	5	2	130.985	75	1	5	6
ControlPre	B1	Dominant	None	Retrieve	Collect	5	2	8.5125	75	1	6	6
ControlPre	B1	Dominant	None	Retrieve	Collect	5	2	50.21	75	1	7	6
ControlPre	B1	Dominant	None	Retrieve	Collect	5	2	206.76	75	1	8	6
ControlPre	B1	Dominant	None	Retrieve	Collect	5	2	30.25	75	2	1	7
ControlPre	B1	Dominant	None	Retrieve	Collect	5	2	32.7625	75	2	2	7
ControlPre	B1	Dominant	None	Retrieve	Collect	5	2	20.26	75	2	3	7
ControlPre	B1	Dominant	None	Retrieve	Collect	5	2	36.2375	75	2	4	7
ControlPre	B1	Dominant	None	Retrieve	Collect	5	2	26.1425	75	2	5	7
ControlPre	B1	Dominant	None	Retrieve	Collect	5	2	36.965	75	2	6	7
ControlPre	B1	Dominant	None	Retrieve	Collect	5	2	9.245	75	2	7	7
ControlPre	B1	Dominant	None	Retrieve	Collect	5	2	4.76	75	2	8	7
ControlPre	B1	Dominant	None	Retrieve	Collect	5	2	27.275	75	3	1	8
ControlPre	B1	Dominant	None	Retrieve	Collect	5	2	17.735	75	3	2	8
ControlPre	B1	Dominant	None	Retrieve	Collect	5	2	8.7775	75	3	3	8
ControlPre	B1	Dominant	None	Retrieve	Collect	5	2	25.2	75	3	4	8
ControlPre	B1	Dominant	None	Retrieve	Collect	5	2	56.805	75	3	5	8
ControlPre	B1	Dominant	None	Retrieve	Collect	5	2	14.96	75	3	6	8
ControlPre	B1	Dominant	None	Retrieve	Collect	5	2	13.76	75	3	7	8
ControlPre	B1	Dominant	None	Retrieve	Collect	5	2	168.51	75	3	8	8
ControlPre	B1	Dominant	None	Retrieve	Collect	5	2	256.973	75	4	1	9
ControlPre	B1	Dominant	None	Retrieve	Collect	5	2	187.768	75	4	2	9
ControlPre	B1	Dominant	None	Retrieve	Collect	5	2	84.7525	75	4	3	9
ControlPre	B1	Dominant	None	Retrieve	Collect	5	2	90.005	75	4	4	9
ControlPre	B1	Dominant	None	Retrieve	Collect	5	2	94.395	75	4	5	9
ControlPre	B1	Dominant	None	Retrieve	Collect	5	2	63.7525	75	4	6	9
ControlPre	B1	Dominant	None	Retrieve	Collect	5	2	197.995	75	4	7	9
ControlPre	B1	Dominant	None	Retrieve	Collect	5	2	348.507	75	4	8	9
ControlPre	B1	Dominant	None	Retrieve	Collect	5	2	6.7525	75	5	1	10
ControlPre	B1	Dominant	None	Retrieve	Collect	5	2	102.207	75	5	2	10
ControlPre	B1	Dominant	None	Retrieve	Collect	5	2	27.4975	75	5	3	10
ControlPre	B1	Dominant	None	Retrieve	Collect	5	2	34.275	75	5	4	10
ControlPre	B1	Dominant	None	Retrieve	Collect	5	2	3.6825	75	5	5	10
ControlPre	B1	Dominant	None	Retrieve	Collect	5	2	54.215	75	5	6	10
ControlPre	B1	Dominant	None	Retrieve	Collect	5	2	17.615	75	5	7	10
ControlPre	B1	Dominant	None	Retrieve	Collect	5	2	209.005	75	5	8	10
ControlPre	B1	Dominant	None	Retrieve	Collect	5	3	14.525	75	1	1	11
ControlPre	B1	Dominant	None	Retrieve	Collect	5	3	236.998	75	1	2	11
ControlPre	B1	Dominant	None	Retrieve	Collect	5	3	41.755	75	1	3	11
ControlPre	B1	Dominant	None	Retrieve	Collect	5	3	11.4975	75	1	4	11
ControlPre	B1	Dominant	None	Retrieve	Collect	5	3	9.745	75	1	5	11
ControlPre	B1	Dominant	None	Retrieve	Collect	5	3	20.49	75	1	6	11
ControlPre	B1	Dominant	None	Retrieve	Collect	5	3	15.995	75	1	7	11
ControlPre	B1	Dominant	None	Retrieve	Collect	5	3	10.2875	75	1	8	11
ControlPre	B1	Dominant	None	Retrieve	Collect	5	3	19.75	75	2	1	12
ControlPre	B1	Dominant	None	Retrieve	Collect	5	3	6.255	75	2	2	12
ControlPre	B1	Dominant	None	Retrieve	Collect	5	3	36.49	75	2	3	12
ControlPre	B1	Dominant	None	Retrieve	Collect	5	3	22.9675	75	2	4	12
ControlPre	B1	Dominant	None	Retrieve	Collect	5	3	30.605	75	2	5	12
ControlPre	B1	Dominant	None	Retrieve	Collect	5	3	34.99	75	2	6	12
ControlPre	B1	Dominant	None	Retrieve	Collect	5	3	41.1475	75	2	7	12
ControlPre	B1	Dominant	None	Retrieve	Collect	5	3	11.5225	75	2	8	12
ControlPre	B1	Dominant	None	Retrieve	Collect	5	3	8.725	75	3	1	13
ControlPre	B1	Dominant	None	Retrieve	Collect	5	3	54.8025	75	3	2	13
ControlPre	B1	Dominant	None	Retrieve	Collect	5	3	56.04	75	3	3	13
ControlPre	B1	Dominant	None	Retrieve	Collect	5	3	67.965	75	3	4	13
ControlPre	B1	Dominant	None	Retrieve	Collect	5	3	52.3075	75	3	5	13
ControlPre	B1	Dominant	None	Retrieve	Collect	5	3	150.498	75	3	6	13
ControlPre	B1	Dominant	None	Retrieve	Collect	5	3	7.515	75	3	7	13
ControlPre	B1	Dominant	None	Retrieve	Collect	5	3	93.2575	75	3	8	13
ControlPre	B1	Dominant	None	Retrieve	Collect	5	3	9.25	75	4	1	14
ControlPre	B1	Dominant	None	Retrieve	Collect	5	3	34.02	75	4	2	14
ControlPre	B1	Dominant	None	Retrieve	Collect	5	3	26.255	75	4	3	14
ControlPre	B1	Dominant	None	Retrieve	Collect	5	3	312.755	75	4	4	14
ControlPre	B1	Dominant	None	Retrieve	Collect	5	3	55.3975	75	4	5	14
ControlPre	B1	Dominant	None	Retrieve	Collect	5	3	11.22	75	4	6	14
ControlPre	B1	Dominant	None	Retrieve	Collect	5	3	40.24	75	4	7	14
ControlPre	B1	Dominant	None	Retrieve	Collect	5	3	46.975	75	4	8	14
ControlPre	B1	Dominant	None	Retrieve	Collect	5	3	11.025	75	5	1	15
ControlPre	B1	Dominant	None	Retrieve	Collect	5	3	42.5025	75	5	2	15
ControlPre	B1	Dominant	None	Retrieve	Collect	5	3	48.76	75	5	3	15
ControlPre	B1	Dominant	None	Retrieve	Collect	5	3	12.2525	75	5	4	15
ControlPre	B1	Dominant	None	Retrieve	Collect	5	3	41.24	75	5	5	15
ControlPre	B1	Dominant	None	Retrieve	Collect	5	3	45.76	75	5	6	15
ControlPre	B1	Dominant	None	Retrieve	Collect	5	3	23.8475	75	5	7	15
ControlPre	B1	Dominant	None	Retrieve	Collect	5	3	13.475	75	5	8	15
ControlPre	B1	Dominant	None	Retrieve	Collect	5	4	23.5	75	1	1	16
ControlPre	B1	Dominant	None	Retrieve	Collect	5	4	34.4925	75	1	2	16
ControlPre	B1	Dominant	None	Retrieve	Collect	5	4	49.2525	75	1	3	16
ControlPre	B1	Dominant	None	Retrieve	Collect	5	4	31.005	75	1	4	16
ControlPre	B1	Dominant	None	Retrieve	Collect	5	4	21.005	75	1	5	16
ControlPre	B1	Dominant	None	Retrieve	Collect	5	4	45.755	75	1	6	16
ControlPre	B1	Dominant	None	Retrieve	Collect	5	4	17.9575	75	1	7	16
ControlPre	B1	Dominant	None	Retrieve	Collect	5	4	14.505	75	1	8	16
ControlPre	B1	Dominant	None	Retrieve	Collect	5	4	10.975	75	2	1	17
ControlPre	B1	Dominant	None	Retrieve	Collect	5	4	46.255	75	2	2	17
ControlPre	B1	Dominant	None	Retrieve	Collect	5	4	59.9975	75	2	3	17
ControlPre	B1	Dominant	None	Retrieve	Collect	5	4	12.7525	75	2	4	17
ControlPre	B1	Dominant	None	Retrieve	Collect	5	4	6.755	75	2	5	17
ControlPre	B1	Dominant	None	Retrieve	Collect	5	4	45.515	75	2	6	17
ControlPre	B1	Dominant	None	Retrieve	Collect	5	4	4.495	75	2	7	17
ControlPre	B1	Dominant	None	Retrieve	Collect	5	4	14.765	75	2	8	17
ControlPre	B1	Dominant	None	Retrieve	Collect	5	4	18.775	75	3	1	18
ControlPre	B1	Dominant	None	Retrieve	Collect	5	4	28.7825	75	3	2	18
ControlPre	B1	Dominant	None	Retrieve	Collect	5	4	66.2525	75	3	3	18
ControlPre	B1	Dominant	None	Retrieve	Collect	5	4	19.5	75	3	4	18
ControlPre	B1	Dominant	None	Retrieve	Collect	5	4	1.49	75	3	5	18
ControlPre	B1	Dominant	None	Retrieve	Collect	5	4	3.4925	75	3	6	18
ControlPre	B1	Dominant	None	Retrieve	Collect	5	4	57.015	75	3	7	18
ControlPre	B1	Dominant	None	Retrieve	Collect	5	4	13.2825	75	3	8	18
ControlPre	B1	Dominant	None	Retrieve	Collect	5	4	22.25	75	4	1	19
ControlPre	B1	Dominant	None	Retrieve	Collect	5	4	82.6325	75	4	2	19
ControlPre	B1	Dominant	None	Retrieve	Collect	5	4	46.51	75	4	3	19
ControlPre	B1	Dominant	None	Retrieve	Collect	5	4	43.1225	75	4	4	19
ControlPre	B1	Dominant	None	Retrieve	Collect	5	4	24.465	75	4	5	19
ControlPre	B1	Dominant	None	Retrieve	Collect	5	4	16.27	75	4	6	19
ControlPre	B1	Dominant	None	Retrieve	Collect	5	4	9.2425	75	4	7	19
ControlPre	B1	Dominant	None	Retrieve	Collect	5	4	33.27	75	4	8	19
ControlPre	B1	Dominant	None	Retrieve	Collect	5	4	26.7825	75	5	1	20
ControlPre	B1	Dominant	None	Retrieve	Collect	5	4	130.018	75	5	2	20
ControlPre	B1	Dominant	None	Retrieve	Collect	5	4	33.995	75	5	3	20
ControlPre	B1	Dominant	None	Retrieve	Collect	5	4	63.245	75	5	4	20
ControlPre	B1	Dominant	None	Retrieve	Collect	5	4	1.2075	75	5	5	20
ControlPre	B1	Dominant	None	Retrieve	Collect	5	4	10.245	75	5	6	20
ControlPre	B1	Dominant	None	Retrieve	Collect	5	4	12.5025	75	5	7	20
ControlPre	B1	Dominant	None	Retrieve	Collect	5	4	3.22	75	5	8	20
ControlPre	B1	Dominant	None	Retrieve	Collect	1	1	174.275	50	1	1	1
ControlPre	B1	Dominant	None	Retrieve	Collect	1	1	97.75	50	1	2	1
ControlPre	B1	Dominant	None	Retrieve	Collect	1	1	263.265	50	1	3	1
ControlPre	B1	Dominant	None	Retrieve	Collect	1	1	203.3	50	1	4	1
ControlPre	B1	Dominant	None	Retrieve	Collect	1	1	251.015	50	1	5	1
ControlPre	B1	Dominant	None	Retrieve	Collect	1	1	8.235	50	1	6	1
ControlPre	B1	Dominant	None	Retrieve	Collect	1	1	19.2575	50	1	7	1
ControlPre	B1	Dominant	None	Retrieve	Collect	1	1	198.988	50	1	8	1
ControlPre	B1	Dominant	None	Retrieve	Collect	1	1	22.2425	50	2	1	2
ControlPre	B1	Dominant	None	Retrieve	Collect	1	1	114.225	50	2	2	2
ControlPre	B1	Dominant	None	Retrieve	Collect	1	1	50.73	50	2	3	2
ControlPre	B1	Dominant	None	Retrieve	Collect	1	1	71.25	50	2	4	2
ControlPre	B1	Dominant	None	Retrieve	Collect	1	1	34.74	50	2	5	2
ControlPre	B1	Dominant	None	Retrieve	Collect	1	1	6.96	50	2	6	2
ControlPre	B1	Dominant	None	Retrieve	Collect	1	1	69.4775	50	2	7	2
ControlPre	B1	Dominant	None	Retrieve	Collect	1	1	202.995	50	2	8	2
ControlPre	B1	Dominant	None	Retrieve	Collect	1	1	185.725	50	3	1	3
ControlPre	B1	Dominant	None	Retrieve	Collect	1	1	58.5	50	3	2	3
ControlPre	B1	Dominant	None	Retrieve	Collect	1	1	191.74	50	3	3	3
ControlPre	B1	Dominant	None	Retrieve	Collect	1	1	163.028	50	3	4	3
ControlPre	B1	Dominant	None	Retrieve	Collect	1	1	223.993	50	3	5	3
ControlPre	B1	Dominant	None	Retrieve	Collect	1	1	43.485	50	3	6	3
ControlPre	B1	Dominant	None	Retrieve	Collect	1	1	15.7275	50	3	7	3
ControlPre	B1	Dominant	None	Retrieve	Collect	1	1	200.985	50	3	8	3
ControlPre	B1	Dominant	None	Retrieve	Collect	1	1	149.75	50	4	1	4
ControlPre	B1	Dominant	None	Retrieve	Collect	1	1	53.525	50	4	2	4
ControlPre	B1	Dominant	None	Retrieve	Collect	1	1	0.1825	50	4	3	4
ControlPre	B1	Dominant	None	Retrieve	Collect	1	1	6.345	50	4	4	4
ControlPre	B1	Dominant	None	Retrieve	Collect	1	1	54.97	50	4	5	4
ControlPre	B1	Dominant	None	Retrieve	Collect	1	1	58.4675	50	4	6	4
ControlPre	B1	Dominant	None	Retrieve	Collect	1	1	7.9725	50	4	7	4
ControlPre	B1	Dominant	None	Retrieve	Collect	1	1	205	50	4	8	4
ControlPre	B1	Dominant	None	Retrieve	Collect	1	1	254.998	50	5	1	5
ControlPre	B1	Dominant	None	Retrieve	Collect	1	1	12.975	50	5	2	5
ControlPre	B1	Dominant	None	Retrieve	Collect	1	1	15.235	50	5	3	5
ControlPre	B1	Dominant	None	Retrieve	Collect	1	1	53.1875	50	5	4	5
ControlPre	B1	Dominant	None	Retrieve	Collect	1	1	240.988	50	5	5	5
ControlPre	B1	Dominant	None	Retrieve	Collect	1	1	7.51	50	5	6	5
ControlPre	B1	Dominant	None	Retrieve	Collect	1	1	123.513	50	5	7	5
ControlPre	B1	Dominant	None	Retrieve	Collect	1	1	226.003	50	5	8	5
ControlPre	B1	Dominant	None	Retrieve	Collect	1	2	68.7225	50	1	1	6
ControlPre	B1	Dominant	None	Retrieve	Collect	1	2	4.4	50	1	2	6
ControlPre	B1	Dominant	None	Retrieve	Collect	1	2	124.59	50	1	3	6
ControlPre	B1	Dominant	None	Retrieve	Collect	1	2	39.2425	50	1	4	6
ControlPre	B1	Dominant	None	Retrieve	Collect	1	2	19.23	50	1	5	6
ControlPre	B1	Dominant	None	Retrieve	Collect	1	2	34.275	50	1	6	6
ControlPre	B1	Dominant	None	Retrieve	Collect	1	2	113.748	50	1	7	6
ControlPre	B1	Dominant	None	Retrieve	Collect	1	2	232.778	50	1	8	6
ControlPre	B1	Dominant	None	Retrieve	Collect	1	2	61.0075	50	2	1	7
ControlPre	B1	Dominant	None	Retrieve	Collect	1	2	114.975	50	2	2	7
ControlPre	B1	Dominant	None	Retrieve	Collect	1	2	31.75	50	2	3	7
ControlPre	B1	Dominant	None	Retrieve	Collect	1	2	40.7875	50	2	4	7
ControlPre	B1	Dominant	None	Retrieve	Collect	1	2	269.255	50	2	5	7
ControlPre	B1	Dominant	None	Retrieve	Collect	1	2	6.755	50	2	6	7
ControlPre	B1	Dominant	None	Retrieve	Collect	1	2	84.7475	50	2	7	7
ControlPre	B1	Dominant	None	Retrieve	Collect	1	2	197.958	50	2	8	7
ControlPre	B1	Dominant	None	Retrieve	Collect	1	2	237.5	50	3	1	8
ControlPre	B1	Dominant	None	Retrieve	Collect	1	2	11.05	50	3	2	8
ControlPre	B1	Dominant	None	Retrieve	Collect	1	2	204.593	50	3	3	8
ControlPre	B1	Dominant	None	Retrieve	Collect	1	2	253.993	50	3	4	8
ControlPre	B1	Dominant	None	Retrieve	Collect	1	2	161.532	50	3	5	8
ControlPre	B1	Dominant	None	Retrieve	Collect	1	2	74.505	50	3	6	8
ControlPre	B1	Dominant	None	Retrieve	Collect	1	2	54.745	50	3	7	8
ControlPre	B1	Dominant	None	Retrieve	Collect	1	2	46.0125	50	3	8	8
ControlPre	B1	Dominant	None	Retrieve	Collect	1	2	121.493	50	4	1	9
ControlPre	B1	Dominant	None	Retrieve	Collect	1	2	53.2275	50	4	2	9
ControlPre	B1	Dominant	None	Retrieve	Collect	1	2	49.525	50	4	3	9
ControlPre	B1	Dominant	None	Retrieve	Collect	1	2	52.255	50	4	4	9
ControlPre	B1	Dominant	None	Retrieve	Collect	1	2	59.255	50	4	5	9
ControlPre	B1	Dominant	None	Retrieve	Collect	1	2	70.735	50	4	6	9
ControlPre	B1	Dominant	None	Retrieve	Collect	1	2	199.005	50	4	7	9
ControlPre	B1	Dominant	None	Retrieve	Collect	1	2	107.265	50	4	8	9
ControlPre	B1	Dominant	None	Retrieve	Collect	1	2	52.985	50	5	1	10
ControlPre	B1	Dominant	None	Retrieve	Collect	1	2	191.225	50	5	2	10
ControlPre	B1	Dominant	None	Retrieve	Collect	1	2	17.25	50	5	3	10
ControlPre	B1	Dominant	None	Retrieve	Collect	1	2	62.5225	50	5	4	10
ControlPre	B1	Dominant	None	Retrieve	Collect	1	2	135.97	50	5	5	10
ControlPre	B1	Dominant	None	Retrieve	Collect	1	2	7.75	50	5	6	10
ControlPre	B1	Dominant	None	Retrieve	Collect	1	2	0.915	50	5	7	10
ControlPre	B1	Dominant	None	Retrieve	Collect	1	2	185.26	50	5	8	10
ControlPre	B1	Dominant	None	Retrieve	Collect	1	3	69.495	50	1	1	11
ControlPre	B1	Dominant	None	Retrieve	Collect	1	3	81.755	50	1	2	11
ControlPre	B1	Dominant	None	Retrieve	Collect	1	3	222.607	50	1	3	11
ControlPre	B1	Dominant	None	Retrieve	Collect	1	3	201.722	50	1	4	11
ControlPre	B1	Dominant	None	Retrieve	Collect	1	3	220.97	50	1	5	11
ControlPre	B1	Dominant	None	Retrieve	Collect	1	3	201.985	50	1	6	11
ControlPre	B1	Dominant	None	Retrieve	Collect	1	3	67.0125	50	1	7	11
ControlPre	B1	Dominant	None	Retrieve	Collect	1	3	178.998	50	1	8	11
ControlPre	B1	Dominant	None	Retrieve	Collect	1	3	132	50	2	1	12
ControlPre	B1	Dominant	None	Retrieve	Collect	1	3	166.255	50	2	2	12
ControlPre	B1	Dominant	None	Retrieve	Collect	1	3	197.025	50	2	3	12
ControlPre	B1	Dominant	None	Retrieve	Collect	1	3	37.4825	50	2	4	12
ControlPre	B1	Dominant	None	Retrieve	Collect	1	3	190.762	50	2	5	12
ControlPre	B1	Dominant	None	Retrieve	Collect	1	3	14.9875	50	2	6	12
ControlPre	B1	Dominant	None	Retrieve	Collect	1	3	2.0125	50	2	7	12
ControlPre	B1	Dominant	None	Retrieve	Collect	1	3	36.4925	50	2	8	12
ControlPre	B1	Dominant	None	Retrieve	Collect	1	3	36.9925	50	3	1	13
ControlPre	B1	Dominant	None	Retrieve	Collect	1	3	19.975	50	3	2	13
ControlPre	B1	Dominant	None	Retrieve	Collect	1	3	40.75	50	3	3	13
ControlPre	B1	Dominant	None	Retrieve	Collect	1	3	71	50	3	4	13
ControlPre	B1	Dominant	None	Retrieve	Collect	1	3	210.015	50	3	5	13
ControlPre	B1	Dominant	None	Retrieve	Collect	1	3	10.755	50	3	6	13
ControlPre	B1	Dominant	None	Retrieve	Collect	1	3	200.218	50	3	7	13
ControlPre	B1	Dominant	None	Retrieve	Collect	1	3	226.755	50	3	8	13
ControlPre	B1	Dominant	None	Retrieve	Collect	1	3	37.245	50	4	1	14
ControlPre	B1	Dominant	None	Retrieve	Collect	1	3	12.975	50	4	2	14
ControlPre	B1	Dominant	None	Retrieve	Collect	1	3	208.518	50	4	3	14
ControlPre	B1	Dominant	None	Retrieve	Collect	1	3	1.735	50	4	4	14
ControlPre	B1	Dominant	None	Retrieve	Collect	1	3	18.7175	50	4	5	14
ControlPre	B1	Dominant	None	Retrieve	Collect	1	3	10.8425	50	4	6	14
ControlPre	B1	Dominant	None	Retrieve	Collect	1	3	199	50	4	7	14
ControlPre	B1	Dominant	None	Retrieve	Collect	1	3	3.7425	50	4	8	14
ControlPre	B1	Dominant	None	Retrieve	Collect	1	3	206.502	50	5	1	15
ControlPre	B1	Dominant	None	Retrieve	Collect	1	3	61.7075	50	5	2	15
ControlPre	B1	Dominant	None	Retrieve	Collect	1	3	46.015	50	5	3	15
ControlPre	B1	Dominant	None	Retrieve	Collect	1	3	25.2225	50	5	4	15
ControlPre	B1	Dominant	None	Retrieve	Collect	1	3	57.0075	50	5	5	15
ControlPre	B1	Dominant	None	Retrieve	Collect	1	3	265.455	50	5	6	15
ControlPre	B1	Dominant	None	Retrieve	Collect	1	3	134.238	50	5	7	15
ControlPre	B1	Dominant	None	Retrieve	Collect	1	3	198.988	50	5	8	15
ControlPre	B1	Dominant	None	Retrieve	Collect	1	4	90	50	1	1	16
ControlPre	B1	Dominant	None	Retrieve	Collect	1	4	17.25	50	1	2	16
ControlPre	B1	Dominant	None	Retrieve	Collect	1	4	275.248	50	1	3	16
ControlPre	B1	Dominant	None	Retrieve	Collect	1	4	10.01	50	1	4	16
ControlPre	B1	Dominant	None	Retrieve	Collect	1	4	81.99	50	1	5	16
ControlPre	B1	Dominant	None	Retrieve	Collect	1	4	118.035	50	1	6	16
ControlPre	B1	Dominant	None	Retrieve	Collect	1	4	104.267	50	1	7	16
ControlPre	B1	Dominant	None	Retrieve	Collect	1	4	205.04	50	1	8	16
ControlPre	B1	Dominant	None	Retrieve	Collect	1	4	195	50	2	1	17
ControlPre	B1	Dominant	None	Retrieve	Collect	1	4	7.65	50	2	2	17
ControlPre	B1	Dominant	None	Retrieve	Collect	1	4	58.2625	50	2	3	17
ControlPre	B1	Dominant	None	Retrieve	Collect	1	4	221.005	50	2	4	17
ControlPre	B1	Dominant	None	Retrieve	Collect	1	4	11.2675	50	2	5	17
ControlPre	B1	Dominant	None	Retrieve	Collect	1	4	41.7475	50	2	6	17
ControlPre	B1	Dominant	None	Retrieve	Collect	1	4	199.913	50	2	7	17
ControlPre	B1	Dominant	None	Retrieve	Collect	1	4	30.9925	50	2	8	17
ControlPre	B1	Dominant	None	Retrieve	Collect	1	4	195.75	50	3	1	18
ControlPre	B1	Dominant	None	Retrieve	Collect	1	4	7.25	50	3	2	18
ControlPre	B1	Dominant	None	Retrieve	Collect	1	4	10.74	50	3	3	18
ControlPre	B1	Dominant	None	Retrieve	Collect	1	4	34.765	50	3	4	18
ControlPre	B1	Dominant	None	Retrieve	Collect	1	4	51.005	50	3	5	18
ControlPre	B1	Dominant	None	Retrieve	Collect	1	4	6.265	50	3	6	18
ControlPre	B1	Dominant	None	Retrieve	Collect	1	4	197.988	50	3	7	18
ControlPre	B1	Dominant	None	Retrieve	Collect	1	4	73.9525	50	3	8	18
ControlPre	B1	Dominant	None	Retrieve	Collect	1	4	236.24	50	4	1	19
ControlPre	B1	Dominant	None	Retrieve	Collect	1	4	196.75	50	4	2	19
ControlPre	B1	Dominant	None	Retrieve	Collect	1	4	14.025	50	4	3	19
ControlPre	B1	Dominant	None	Retrieve	Collect	1	4	50.7525	50	4	4	19
ControlPre	B1	Dominant	None	Retrieve	Collect	1	4	215.993	50	4	5	19
ControlPre	B1	Dominant	None	Retrieve	Collect	1	4	104.498	50	4	6	19
ControlPre	B1	Dominant	None	Retrieve	Collect	1	4	199.995	50	4	7	19
ControlPre	B1	Dominant	None	Retrieve	Collect	1	4	199.034	50	4	8	19
ControlPre	B1	Dominant	None	Retrieve	Collect	1	4	252.973	50	5	1	20
ControlPre	B1	Dominant	None	Retrieve	Collect	1	4	158.75	50	5	2	20
ControlPre	B1	Dominant	None	Retrieve	Collect	1	4	50	50	5	3	20
ControlPre	B1	Dominant	None	Retrieve	Collect	1	4	62.7525	50	5	4	20
ControlPre	B1	Dominant	None	Retrieve	Collect	1	4	11.23	50	5	5	20
ControlPre	B1	Dominant	None	Retrieve	Collect	1	4	0.025	50	5	6	20
ControlPre	B1	Dominant	None	Retrieve	Collect	1	4	198.99	50	5	7	20
ControlPre	B1	Dominant	None	Retrieve	Collect	1	4	37.925	50	5	8	20
ControlPre	B1	Dominant	None	Retrieve	Collect	2	1	17.0075	50	1	1	1
ControlPre	B1	Dominant	None	Retrieve	Collect	2	1	4.4975	50	1	2	1
ControlPre	B1	Dominant	None	Retrieve	Collect	2	1	14.7175	50	1	3	1
ControlPre	B1	Dominant	None	Retrieve	Collect	2	1	14.25	50	1	4	1
ControlPre	B1	Dominant	None	Retrieve	Collect	2	1	131.852	50	1	5	1
ControlPre	B1	Dominant	None	Retrieve	Collect	2	1	17.7675	50	1	6	1
ControlPre	B1	Dominant	None	Retrieve	Collect	2	1	13.5	50	1	7	1
ControlPre	B1	Dominant	None	Retrieve	Collect	2	1	23.9975	50	1	8	1
ControlPre	B1	Dominant	None	Retrieve	Collect	2	1	33.245	50	2	1	2
ControlPre	B1	Dominant	None	Retrieve	Collect	2	1	65	50	2	2	2
ControlPre	B1	Dominant	None	Retrieve	Collect	2	1	28.96	50	2	3	2
ControlPre	B1	Dominant	None	Retrieve	Collect	2	1	1.9975	50	2	4	2
ControlPre	B1	Dominant	None	Retrieve	Collect	2	1	182.257	50	2	5	2
ControlPre	B1	Dominant	None	Retrieve	Collect	2	1	69.5075	50	2	6	2
ControlPre	B1	Dominant	None	Retrieve	Collect	2	1	79.5025	50	2	7	2
ControlPre	B1	Dominant	None	Retrieve	Collect	2	1	222.012	50	2	8	2
ControlPre	B1	Dominant	None	Retrieve	Collect	2	1	18	50	3	1	3
ControlPre	B1	Dominant	None	Retrieve	Collect	2	1	16.5425	50	3	2	3
ControlPre	B1	Dominant	None	Retrieve	Collect	2	1	19.3175	50	3	3	3
ControlPre	B1	Dominant	None	Retrieve	Collect	2	1	7.7275	50	3	4	3
ControlPre	B1	Dominant	None	Retrieve	Collect	2	1	47.0075	50	3	5	3
ControlPre	B1	Dominant	None	Retrieve	Collect	2	1	39.0125	50	3	6	3
ControlPre	B1	Dominant	None	Retrieve	Collect	2	1	33.7575	50	3	7	3
ControlPre	B1	Dominant	None	Retrieve	Collect	2	1	9.0025	50	3	8	3
ControlPre	B1	Dominant	None	Retrieve	Collect	2	1	4.75	50	4	1	4
ControlPre	B1	Dominant	None	Retrieve	Collect	2	1	11.1875	50	4	2	4
ControlPre	B1	Dominant	None	Retrieve	Collect	2	1	8.745	50	4	3	4
ControlPre	B1	Dominant	None	Retrieve	Collect	2	1	6	50	4	4	4
ControlPre	B1	Dominant	None	Retrieve	Collect	2	1	24.85	50	4	5	4
ControlPre	B1	Dominant	None	Retrieve	Collect	2	1	39.5125	50	4	6	4
ControlPre	B1	Dominant	None	Retrieve	Collect	2	1	32.2625	50	4	7	4
ControlPre	B1	Dominant	None	Retrieve	Collect	2	1	10.54	50	4	8	4
ControlPre	B1	Dominant	None	Retrieve	Collect	2	1	22.5	50	5	1	5
ControlPre	B1	Dominant	None	Retrieve	Collect	2	1	9.7275	50	5	2	5
ControlPre	B1	Dominant	None	Retrieve	Collect	2	1	33.75	50	5	3	5
ControlPre	B1	Dominant	None	Retrieve	Collect	2	1	31.74	50	5	4	5
ControlPre	B1	Dominant	None	Retrieve	Collect	2	1	7.2575	50	5	5	5
ControlPre	B1	Dominant	None	Retrieve	Collect	2	1	23.9975	50	5	6	5
ControlPre	B1	Dominant	None	Retrieve	Collect	2	1	326.498	50	5	7	5
ControlPre	B1	Dominant	None	Retrieve	Collect	2	1	20.0175	50	5	8	5
ControlPre	B1	Dominant	None	Retrieve	Collect	2	2	24.25	50	1	1	6
ControlPre	B1	Dominant	None	Retrieve	Collect	2	2	18.0175	50	1	2	6
ControlPre	B1	Dominant	None	Retrieve	Collect	2	2	7.5425	50	1	3	6
ControlPre	B1	Dominant	None	Retrieve	Collect	2	2	30.155	50	1	4	6
ControlPre	B1	Dominant	None	Retrieve	Collect	2	2	46.0075	50	1	5	6
ControlPre	B1	Dominant	None	Retrieve	Collect	2	2	29.27	50	1	6	6
ControlPre	B1	Dominant	None	Retrieve	Collect	2	2	8.4925	50	1	7	6
ControlPre	B1	Dominant	None	Retrieve	Collect	2	2	72.5325	50	1	8	6
ControlPre	B1	Dominant	None	Retrieve	Collect	2	2	8.75	50	2	1	7
ControlPre	B1	Dominant	None	Retrieve	Collect	2	2	11.2525	50	2	2	7
ControlPre	B1	Dominant	None	Retrieve	Collect	2	2	7.51	50	2	3	7
ControlPre	B1	Dominant	None	Retrieve	Collect	2	2	2.77	50	2	4	7
ControlPre	B1	Dominant	None	Retrieve	Collect	2	2	39.765	50	2	5	7
ControlPre	B1	Dominant	None	Retrieve	Collect	2	2	41.505	50	2	6	7
ControlPre	B1	Dominant	None	Retrieve	Collect	2	2	27.7775	50	2	7	7
ControlPre	B1	Dominant	None	Retrieve	Collect	2	2	4.8725	50	2	8	7
ControlPre	B1	Dominant	None	Retrieve	Collect	2	2	17.525	50	3	1	8
ControlPre	B1	Dominant	None	Retrieve	Collect	2	2	7.51	50	3	2	8
ControlPre	B1	Dominant	None	Retrieve	Collect	2	2	0	50	3	3	8
ControlPre	B1	Dominant	None	Retrieve	Collect	2	2	10.2375	50	3	4	8
ControlPre	B1	Dominant	None	Retrieve	Collect	2	2	37.5	50	3	5	8
ControlPre	B1	Dominant	None	Retrieve	Collect	2	2	39.5225	50	3	6	8
ControlPre	B1	Dominant	None	Retrieve	Collect	2	2	17.23	50	3	7	8
ControlPre	B1	Dominant	None	Retrieve	Collect	2	2	37.005	50	3	8	8
ControlPre	B1	Dominant	None	Retrieve	Collect	2	2	77.4925	50	4	1	9
ControlPre	B1	Dominant	None	Retrieve	Collect	2	2	52.5075	50	4	2	9
ControlPre	B1	Dominant	None	Retrieve	Collect	2	2	5.0025	50	4	3	9
ControlPre	B1	Dominant	None	Retrieve	Collect	2	2	7.1975	50	4	4	9
ControlPre	B1	Dominant	None	Retrieve	Collect	2	2	41.2575	50	4	5	9
ControlPre	B1	Dominant	None	Retrieve	Collect	2	2	32.2425	50	4	6	9
ControlPre	B1	Dominant	None	Retrieve	Collect	2	2	1.5175	50	4	7	9
ControlPre	B1	Dominant	None	Retrieve	Collect	2	2	159.275	50	4	8	9
ControlPre	B1	Dominant	None	Retrieve	Collect	2	2	21.75	50	5	1	10
ControlPre	B1	Dominant	None	Retrieve	Collect	2	2	6.535	50	5	2	10
ControlPre	B1	Dominant	None	Retrieve	Collect	2	2	7.2075	50	5	3	10
ControlPre	B1	Dominant	None	Retrieve	Collect	2	2	1.5025	50	5	4	10
ControlPre	B1	Dominant	None	Retrieve	Collect	2	2	31.0075	50	5	5	10
ControlPre	B1	Dominant	None	Retrieve	Collect	2	2	33.7375	50	5	6	10
ControlPre	B1	Dominant	None	Retrieve	Collect	2	2	22.7525	50	5	7	10
ControlPre	B1	Dominant	None	Retrieve	Collect	2	2	13.9875	50	5	8	10
ControlPre	B1	Dominant	None	Retrieve	Collect	2	3	53.25	50	1	1	11
ControlPre	B1	Dominant	None	Retrieve	Collect	2	3	55	50	1	2	11
ControlPre	B1	Dominant	None	Retrieve	Collect	2	3	37.7575	50	1	3	11
ControlPre	B1	Dominant	None	Retrieve	Collect	2	3	0.745	50	1	4	11
ControlPre	B1	Dominant	None	Retrieve	Collect	2	3	28	50	1	5	11
ControlPre	B1	Dominant	None	Retrieve	Collect	2	3	31.25	50	1	6	11
ControlPre	B1	Dominant	None	Retrieve	Collect	2	3	26.245	50	1	7	11
ControlPre	B1	Dominant	None	Retrieve	Collect	2	3	3.77	50	1	8	11
ControlPre	B1	Dominant	None	Retrieve	Collect	2	3	7.75	50	2	1	12
ControlPre	B1	Dominant	None	Retrieve	Collect	2	3	13.25	50	2	2	12
ControlPre	B1	Dominant	None	Retrieve	Collect	2	3	0.495	50	2	3	12
ControlPre	B1	Dominant	None	Retrieve	Collect	2	3	0.7675	50	2	4	12
ControlPre	B1	Dominant	None	Retrieve	Collect	2	3	26.25	50	2	5	12
ControlPre	B1	Dominant	None	Retrieve	Collect	2	3	33	50	2	6	12
ControlPre	B1	Dominant	None	Retrieve	Collect	2	3	0.0075	50	2	7	12
ControlPre	B1	Dominant	None	Retrieve	Collect	2	3	2.2375	50	2	8	12
ControlPre	B1	Dominant	None	Retrieve	Collect	2	3	15	50	3	1	13
ControlPre	B1	Dominant	None	Retrieve	Collect	2	3	6.25	50	3	2	13
ControlPre	B1	Dominant	None	Retrieve	Collect	2	3	24	50	3	3	13
ControlPre	B1	Dominant	None	Retrieve	Collect	2	3	31.725	50	3	4	13
ControlPre	B1	Dominant	None	Retrieve	Collect	2	3	4.25	50	3	5	13
ControlPre	B1	Dominant	None	Retrieve	Collect	2	3	2.5	50	3	6	13
ControlPre	B1	Dominant	None	Retrieve	Collect	2	3	16.2975	50	3	7	13
ControlPre	B1	Dominant	None	Retrieve	Collect	2	3	14.0325	50	3	8	13
ControlPre	B1	Dominant	None	Retrieve	Collect	2	3	4	50	4	1	14
ControlPre	B1	Dominant	None	Retrieve	Collect	2	3	12.75	50	4	2	14
ControlPre	B1	Dominant	None	Retrieve	Collect	2	3	15.25	50	4	3	14
ControlPre	B1	Dominant	None	Retrieve	Collect	2	3	22.975	50	4	4	14
ControlPre	B1	Dominant	None	Retrieve	Collect	2	3	7.16	50	4	5	14
ControlPre	B1	Dominant	None	Retrieve	Collect	2	3	62.2425	50	4	6	14
ControlPre	B1	Dominant	None	Retrieve	Collect	2	3	11.25	50	4	7	14
ControlPre	B1	Dominant	None	Retrieve	Collect	2	3	11.005	50	4	8	14
ControlPre	B1	Dominant	None	Retrieve	Collect	2	3	3.025	50	5	1	15
ControlPre	B1	Dominant	None	Retrieve	Collect	2	3	6.225	50	5	2	15
ControlPre	B1	Dominant	None	Retrieve	Collect	2	3	5.4975	50	5	3	15
ControlPre	B1	Dominant	None	Retrieve	Collect	2	3	22.5	50	5	4	15
ControlPre	B1	Dominant	None	Retrieve	Collect	2	3	19.7475	50	5	5	15
ControlPre	B1	Dominant	None	Retrieve	Collect	2	3	13.9875	50	5	6	15
ControlPre	B1	Dominant	None	Retrieve	Collect	2	3	203	50	5	7	15
ControlPre	B1	Dominant	None	Retrieve	Collect	2	3	200.5	50	5	8	15
ControlPre	B1	Dominant	None	Retrieve	Collect	2	4		50	1	1	16
ControlPre	B1	Dominant	None	Retrieve	Collect	2	4		50	1	2	16
ControlPre	B1	Dominant	None	Retrieve	Collect	2	4		50	1	3	16
ControlPre	B1	Dominant	None	Retrieve	Collect	2	4		50	1	4	16
ControlPre	B1	Dominant	None	Retrieve	Collect	2	4		50	1	5	16
ControlPre	B1	Dominant	None	Retrieve	Collect	2	4		50	1	6	16
ControlPre	B1	Dominant	None	Retrieve	Collect	2	4		50	1	7	16
ControlPre	B1	Dominant	None	Retrieve	Collect	2	4		50	1	8	16
ControlPre	B1	Dominant	None	Retrieve	Collect	2	4	10.025	50	2	1	17
ControlPre	B1	Dominant	None	Retrieve	Collect	2	4	8.7575	50	2	2	17
ControlPre	B1	Dominant	None	Retrieve	Collect	2	4	19.5	50	2	3	17
ControlPre	B1	Dominant	None	Retrieve	Collect	2	4	33.2475	50	2	4	17
ControlPre	B1	Dominant	None	Retrieve	Collect	2	4	17.455	50	2	5	17
ControlPre	B1	Dominant	None	Retrieve	Collect	2	4	0.4525	50	2	6	17
ControlPre	B1	Dominant	None	Retrieve	Collect	2	4	11.245	50	2	7	17
ControlPre	B1	Dominant	None	Retrieve	Collect	2	4	12.7525	50	2	8	17
ControlPre	B1	Dominant	None	Retrieve	Collect	2	4	26.0375	50	3	1	18
ControlPre	B1	Dominant	None	Retrieve	Collect	2	4	35.9525	50	3	2	18
ControlPre	B1	Dominant	None	Retrieve	Collect	2	4	4.265	50	3	3	18
ControlPre	B1	Dominant	None	Retrieve	Collect	2	4	209.895	50	3	4	18
ControlPre	B1	Dominant	None	Retrieve	Collect	2	4	34.2325	50	3	5	18
ControlPre	B1	Dominant	None	Retrieve	Collect	2	4	29.76	50	3	6	18
ControlPre	B1	Dominant	None	Retrieve	Collect	2	4	2.285	50	3	7	18
ControlPre	B1	Dominant	None	Retrieve	Collect	2	4	5.7525	50	3	8	18
ControlPre	B1	Dominant	None	Retrieve	Collect	2	4	12.7	50	4	1	19
ControlPre	B1	Dominant	None	Retrieve	Collect	2	4	2.005	50	4	2	19
ControlPre	B1	Dominant	None	Retrieve	Collect	2	4	18	50	4	3	19
ControlPre	B1	Dominant	None	Retrieve	Collect	2	4	18.7925	50	4	4	19
ControlPre	B1	Dominant	None	Retrieve	Collect	2	4	4.5	50	4	5	19
ControlPre	B1	Dominant	None	Retrieve	Collect	2	4	19.47	50	4	6	19
ControlPre	B1	Dominant	None	Retrieve	Collect	2	4	2.4925	50	4	7	19
ControlPre	B1	Dominant	None	Retrieve	Collect	2	4	2.0125	50	4	8	19
ControlPre	B1	Dominant	None	Retrieve	Collect	2	4	9	50	5	1	20
ControlPre	B1	Dominant	None	Retrieve	Collect	2	4	9.475	50	5	2	20
ControlPre	B1	Dominant	None	Retrieve	Collect	2	4	13.75	50	5	3	20
ControlPre	B1	Dominant	None	Retrieve	Collect	2	4	18.7575	50	5	4	20
ControlPre	B1	Dominant	None	Retrieve	Collect	2	4	13.2575	50	5	5	20
ControlPre	B1	Dominant	None	Retrieve	Collect	2	4	0.2425	50	5	6	20
ControlPre	B1	Dominant	None	Retrieve	Collect	2	4	5.955	50	5	7	20
ControlPre	B1	Dominant	None	Retrieve	Collect	2	4	10.9775	50	5	8	20
ControlPre	B1	Dominant	None	Retrieve	Collect	3	1	6	50	1	1	1
ControlPre	B1	Dominant	None	Retrieve	Collect	3	1	23.215	50	1	2	1
ControlPre	B1	Dominant	None	Retrieve	Collect	3	1	9.55	50	1	3	1
ControlPre	B1	Dominant	None	Retrieve	Collect	3	1	9.6	50	1	4	1
ControlPre	B1	Dominant	None	Retrieve	Collect	3	1	12.5525	50	1	5	1
ControlPre	B1	Dominant	None	Retrieve	Collect	3	1	4.4675	50	1	6	1
ControlPre	B1	Dominant	None	Retrieve	Collect	3	1	2.7525	50	1	7	1
ControlPre	B1	Dominant	None	Retrieve	Collect	3	1	1.76	50	1	8	1
ControlPre	B1	Dominant	None	Retrieve	Collect	3	1	8.75	50	2	1	2
ControlPre	B1	Dominant	None	Retrieve	Collect	3	1	23.4675	50	2	2	2
ControlPre	B1	Dominant	None	Retrieve	Collect	3	1	131.69	50	2	3	2
ControlPre	B1	Dominant	None	Retrieve	Collect	3	1	19.775	50	2	4	2
ControlPre	B1	Dominant	None	Retrieve	Collect	3	1	7.4975	50	2	5	2
ControlPre	B1	Dominant	None	Retrieve	Collect	3	1	6.99	50	2	6	2
ControlPre	B1	Dominant	None	Retrieve	Collect	3	1	7.255	50	2	7	2
ControlPre	B1	Dominant	None	Retrieve	Collect	3	1	1.045	50	2	8	2
ControlPre	B1	Dominant	None	Retrieve	Collect	3	1	103.5	50	3	1	3
ControlPre	B1	Dominant	None	Retrieve	Collect	3	1	10.5175	50	3	2	3
ControlPre	B1	Dominant	None	Retrieve	Collect	3	1	16.2725	50	3	3	3
ControlPre	B1	Dominant	None	Retrieve	Collect	3	1	8.2275	50	3	4	3
ControlPre	B1	Dominant	None	Retrieve	Collect	3	1	23.25	50	3	5	3
ControlPre	B1	Dominant	None	Retrieve	Collect	3	1	5.2825	50	3	6	3
ControlPre	B1	Dominant	None	Retrieve	Collect	3	1	10.235	50	3	7	3
ControlPre	B1	Dominant	None	Retrieve	Collect	3	1	13.7475	50	3	8	3
ControlPre	B1	Dominant	None	Retrieve	Collect	3	1	56.5	50	4	1	4
ControlPre	B1	Dominant	None	Retrieve	Collect	3	1	13.75	50	4	2	4
ControlPre	B1	Dominant	None	Retrieve	Collect	3	1	19.005	50	4	3	4
ControlPre	B1	Dominant	None	Retrieve	Collect	3	1	21.2675	50	4	4	4
ControlPre	B1	Dominant	None	Retrieve	Collect	3	1	6.365	50	4	5	4
ControlPre	B1	Dominant	None	Retrieve	Collect	3	1	8.255	50	4	6	4
ControlPre	B1	Dominant	None	Retrieve	Collect	3	1	23.475	50	4	7	4
ControlPre	B1	Dominant	None	Retrieve	Collect	3	1	13.525	50	4	8	4
ControlPre	B1	Dominant	None	Retrieve	Collect	3	1	151.675	50	5	1	5
ControlPre	B1	Dominant	None	Retrieve	Collect	3	1	14.505	50	5	2	5
ControlPre	B1	Dominant	None	Retrieve	Collect	3	1	16.97	50	5	3	5
ControlPre	B1	Dominant	None	Retrieve	Collect	3	1	178.202	50	5	4	5
ControlPre	B1	Dominant	None	Retrieve	Collect	3	1	8	50	5	5	5
ControlPre	B1	Dominant	None	Retrieve	Collect	3	1	7.785	50	5	6	5
ControlPre	B1	Dominant	None	Retrieve	Collect	3	1	20.985	50	5	7	5
ControlPre	B1	Dominant	None	Retrieve	Collect	3	1	2.225	50	5	8	5
ControlPre	B1	Dominant	None	Retrieve	Collect	3	2	18.525	50	1	1	6
ControlPre	B1	Dominant	None	Retrieve	Collect	3	2	15.95	50	1	2	6
ControlPre	B1	Dominant	None	Retrieve	Collect	3	2	24.0025	50	1	3	6
ControlPre	B1	Dominant	None	Retrieve	Collect	3	2	12.0725	50	1	4	6
ControlPre	B1	Dominant	None	Retrieve	Collect	3	2	10.1	50	1	5	6
ControlPre	B1	Dominant	None	Retrieve	Collect	3	2	8.2775	50	1	6	6
ControlPre	B1	Dominant	None	Retrieve	Collect	3	2	5.9725	50	1	7	6
ControlPre	B1	Dominant	None	Retrieve	Collect	3	2	0.2425	50	1	8	6
ControlPre	B1	Dominant	None	Retrieve	Collect	3	2	3.2	50	2	1	7
ControlPre	B1	Dominant	None	Retrieve	Collect	3	2	8.7325	50	2	2	7
ControlPre	B1	Dominant	None	Retrieve	Collect	3	2	14.7925	50	2	3	7
ControlPre	B1	Dominant	None	Retrieve	Collect	3	2	14.0225	50	2	4	7
ControlPre	B1	Dominant	None	Retrieve	Collect	3	2	2.775	50	2	5	7
ControlPre	B1	Dominant	None	Retrieve	Collect	3	2	12.515	50	2	6	7
ControlPre	B1	Dominant	None	Retrieve	Collect	3	2	15.52	50	2	7	7
ControlPre	B1	Dominant	None	Retrieve	Collect	3	2	7.0075	50	2	8	7
ControlPre	B1	Dominant	None	Retrieve	Collect	3	2	14.5	50	3	1	8
ControlPre	B1	Dominant	None	Retrieve	Collect	3	2	8.13	50	3	2	8
ControlPre	B1	Dominant	None	Retrieve	Collect	3	2	15.7475	50	3	3	8
ControlPre	B1	Dominant	None	Retrieve	Collect	3	2	2.46	50	3	4	8
ControlPre	B1	Dominant	None	Retrieve	Collect	3	2	13.25	50	3	5	8
ControlPre	B1	Dominant	None	Retrieve	Collect	3	2	9.4975	50	3	6	8
ControlPre	B1	Dominant	None	Retrieve	Collect	3	2	13.9975	50	3	7	8
ControlPre	B1	Dominant	None	Retrieve	Collect	3	2	20.5075	50	3	8	8
ControlPre	B1	Dominant	None	Retrieve	Collect	3	2	94.525	50	4	1	9
ControlPre	B1	Dominant	None	Retrieve	Collect	3	2	25.505	50	4	2	9
ControlPre	B1	Dominant	None	Retrieve	Collect	3	2	17.7425	50	4	3	9
ControlPre	B1	Dominant	None	Retrieve	Collect	3	2	8.0375	50	4	4	9
ControlPre	B1	Dominant	None	Retrieve	Collect	3	2	11.025	50	4	5	9
ControlPre	B1	Dominant	None	Retrieve	Collect	3	2	11.765	50	4	6	9
ControlPre	B1	Dominant	None	Retrieve	Collect	3	2	8.505	50	4	7	9
ControlPre	B1	Dominant	None	Retrieve	Collect	3	2	7.985	50	4	8	9
ControlPre	B1	Dominant	None	Retrieve	Collect	3	2	16.275	50	5	1	10
ControlPre	B1	Dominant	None	Retrieve	Collect	3	2	13.4925	50	5	2	10
ControlPre	B1	Dominant	None	Retrieve	Collect	3	2	13.46	50	5	3	10
ControlPre	B1	Dominant	None	Retrieve	Collect	3	2	6.7325	50	5	4	10
ControlPre	B1	Dominant	None	Retrieve	Collect	3	2	15.025	50	5	5	10
ControlPre	B1	Dominant	None	Retrieve	Collect	3	2	11.7475	50	5	6	10
ControlPre	B1	Dominant	None	Retrieve	Collect	3	2	12.5025	50	5	7	10
[truncated: 14,001 more rows]
