# Supplementary material for: Acute Loss of Tactile Input Leads to General Compensatory Changes in Eye–Hand Coordination during Object Manipulation
Source: eNeuro. 2025 Sep 25;12(9):ENEURO.0487-23.2025. doi: 10.1523/ENEURO.0487-23.2025 (PMC12494028; doi:10.1523/ENEURO.0487-23.2025)
Supplement: Extended Data — The file Code_and_Data.zip includes all code and data used to perform the analyses presented in this manuscript. The .R scripts contain the packages used and the filenames corresponding to the data and the structure of each model. Download Extended Data, ZIP file. [file eneuro-12-ENEURO.0487-23.2025-s014.zip › GazeIndex_LMM_table_ProgressDuring_RetrieveCollect_exp2.xlsx]

## Sheet: Sheet1
Block	Hand	Drug	Phase	Action	When	Subject	Round	Series	Trial	mmDifference	Progress	Series_in_block
B1	Dominant	None	Retrieve	Collect	during	1	1	1	1	123.25	100	1
B1	Dominant	None	Retrieve	Collect	during	1	1	1	2	42.1	100	1
B1	Dominant	None	Retrieve	Collect	during	1	1	1	3	11	100	1
B1	Dominant	None	Retrieve	Collect	during	1	1	1	4	245.995	100	1
B1	Dominant	None	Retrieve	Collect	during	1	1	1	5	217.995	100	1
B1	Dominant	None	Retrieve	Collect	during	1	1	1	6	219	100	1
B1	Dominant	None	Retrieve	Collect	during	1	1	1	7	101.748	100	1
B1	Dominant	None	Retrieve	Collect	during	1	1	1	8	237.002	100	1
B1	Dominant	None	Retrieve	Collect	during	1	1	2	1	132.475	100	2
B1	Dominant	None	Retrieve	Collect	during	1	1	2	2	261.998	100	2
B1	Dominant	None	Retrieve	Collect	during	1	1	2	3	232.049	100	2
B1	Dominant	None	Retrieve	Collect	during	1	1	2	4	232	100	2
B1	Dominant	None	Retrieve	Collect	during	1	1	2	5	216.99	100	2
B1	Dominant	None	Retrieve	Collect	during	1	1	2	6	117.278	100	2
B1	Dominant	None	Retrieve	Collect	during	1	1	2	7	176.745	100	2
B1	Dominant	None	Retrieve	Collect	during	1	1	2	8	205.995	100	2
B1	Dominant	None	Retrieve	Collect	during	1	1	3	1	261.997	100	3
B1	Dominant	None	Retrieve	Collect	during	1	1	3	2	252.998	100	3
B1	Dominant	None	Retrieve	Collect	during	1	1	3	3	115.228	100	3
B1	Dominant	None	Retrieve	Collect	during	1	1	3	4	253.948	100	3
B1	Dominant	None	Retrieve	Collect	during	1	1	3	5	208.98	100	3
B1	Dominant	None	Retrieve	Collect	during	1	1	3	6	94.9925	100	3
B1	Dominant	None	Retrieve	Collect	during	1	1	3	7	204.997	100	3
B1	Dominant	None	Retrieve	Collect	during	1	1	3	8	198.988	100	3
B1	Dominant	None	Retrieve	Collect	during	1	1	4	1	264.973	100	4
B1	Dominant	None	Retrieve	Collect	during	1	1	4	2	257.997	100	4
B1	Dominant	None	Retrieve	Collect	during	1	1	4	3	82.745	100	4
B1	Dominant	None	Retrieve	Collect	during	1	1	4	4	101.42	100	4
B1	Dominant	None	Retrieve	Collect	during	1	1	4	5	219.031	100	4
B1	Dominant	None	Retrieve	Collect	during	1	1	4	6	186.778	100	4
B1	Dominant	None	Retrieve	Collect	during	1	1	4	7	195.11	100	4
B1	Dominant	None	Retrieve	Collect	during	1	1	4	8	266.019	100	4
B1	Dominant	None	Retrieve	Collect	during	1	1	5	1	264.973	100	5
B1	Dominant	None	Retrieve	Collect	during	1	1	5	2	264.023	100	5
B1	Dominant	None	Retrieve	Collect	during	1	1	5	3	6.2525	100	5
B1	Dominant	None	Retrieve	Collect	during	1	1	5	4	167.007	100	5
B1	Dominant	None	Retrieve	Collect	during	1	1	5	5	204.998	100	5
B1	Dominant	None	Retrieve	Collect	during	1	1	5	6	186.795	100	5
B1	Dominant	None	Retrieve	Collect	during	1	1	5	7	211.993	100	5
B1	Dominant	None	Retrieve	Collect	during	1	1	5	8	208.99	100	5
B1	Dominant	None	Retrieve	Collect	during	1	2	1	1	17	100	6
B1	Dominant	None	Retrieve	Collect	during	1	2	1	2	18.05	100	6
B1	Dominant	None	Retrieve	Collect	during	1	2	1	3	38.755	100	6
B1	Dominant	None	Retrieve	Collect	during	1	2	1	4	156.225	100	6
B1	Dominant	None	Retrieve	Collect	during	1	2	1	5	129.755	100	6
B1	Dominant	None	Retrieve	Collect	during	1	2	1	6	142.74	100	6
B1	Dominant	None	Retrieve	Collect	during	1	2	1	7	271.005	100	6
B1	Dominant	None	Retrieve	Collect	during	1	2	1	8	215.44	100	6
B1	Dominant	None	Retrieve	Collect	during	1	2	2	1	262.973	100	7
B1	Dominant	None	Retrieve	Collect	during	1	2	2	2	104.625	100	7
B1	Dominant	None	Retrieve	Collect	during	1	2	2	3	2.2625	100	7
B1	Dominant	None	Retrieve	Collect	during	1	2	2	4	19.2275	100	7
B1	Dominant	None	Retrieve	Collect	during	1	2	2	5	84.2425	100	7
B1	Dominant	None	Retrieve	Collect	during	1	2	2	6	14.52	100	7
B1	Dominant	None	Retrieve	Collect	during	1	2	2	7	12.5575	100	7
B1	Dominant	None	Retrieve	Collect	during	1	2	2	8	182.208	100	7
B1	Dominant	None	Retrieve	Collect	during	1	2	3	1	19.275	100	8
B1	Dominant	None	Retrieve	Collect	during	1	2	3	2	9.45	100	8
B1	Dominant	None	Retrieve	Collect	during	1	2	3	3	70.995	100	8
B1	Dominant	None	Retrieve	Collect	during	1	2	3	4	215.218	100	8
B1	Dominant	None	Retrieve	Collect	during	1	2	3	5	14.26	100	8
B1	Dominant	None	Retrieve	Collect	during	1	2	3	6	23.72	100	8
B1	Dominant	None	Retrieve	Collect	during	1	2	3	7	20.0625	100	8
B1	Dominant	None	Retrieve	Collect	during	1	2	3	8	6.0175	100	8
B1	Dominant	None	Retrieve	Collect	during	1	2	4	1	265.998	100	9
B1	Dominant	None	Retrieve	Collect	during	1	2	4	2	8	100	9
B1	Dominant	None	Retrieve	Collect	during	1	2	4	3	11.3225	100	9
B1	Dominant	None	Retrieve	Collect	during	1	2	4	4	9.4725	100	9
B1	Dominant	None	Retrieve	Collect	during	1	2	4	5	162.495	100	9
B1	Dominant	None	Retrieve	Collect	during	1	2	4	6	215.993	100	9
B1	Dominant	None	Retrieve	Collect	during	1	2	4	7	189.757	100	9
B1	Dominant	None	Retrieve	Collect	during	1	2	4	8	186.005	100	9
B1	Dominant	None	Retrieve	Collect	during	1	2	5	1	150.25	100	10
B1	Dominant	None	Retrieve	Collect	during	1	2	5	2	43.7775	100	10
B1	Dominant	None	Retrieve	Collect	during	1	2	5	3	10.715	100	10
B1	Dominant	None	Retrieve	Collect	during	1	2	5	4	12.24	100	10
B1	Dominant	None	Retrieve	Collect	during	1	2	5	5	49.7575	100	10
B1	Dominant	None	Retrieve	Collect	during	1	2	5	6	29.5275	100	10
B1	Dominant	None	Retrieve	Collect	during	1	2	5	7	23.2475	100	10
B1	Dominant	None	Retrieve	Collect	during	1	2	5	8	200.991	100	10
B1	Dominant	None	Retrieve	Collect	during	1	3	1	1	4	100	11
B1	Dominant	None	Retrieve	Collect	during	1	3	1	2	22.95	100	11
B1	Dominant	None	Retrieve	Collect	during	1	3	1	3	10.73	100	11
B1	Dominant	None	Retrieve	Collect	during	1	3	1	4	0.505	100	11
B1	Dominant	None	Retrieve	Collect	during	1	3	1	5	171.1	100	11
B1	Dominant	None	Retrieve	Collect	during	1	3	1	6	42.735	100	11
B1	Dominant	None	Retrieve	Collect	during	1	3	1	7	2.52	100	11
B1	Dominant	None	Retrieve	Collect	during	1	3	1	8	36.2875	100	11
B1	Dominant	None	Retrieve	Collect	during	1	3	2	1	126.5	100	12
B1	Dominant	None	Retrieve	Collect	during	1	3	2	2	123.25	100	12
B1	Dominant	None	Retrieve	Collect	during	1	3	2	3	8.98	100	12
B1	Dominant	None	Retrieve	Collect	during	1	3	2	4	0	100	12
B1	Dominant	None	Retrieve	Collect	during	1	3	2	5	216.283	100	12
B1	Dominant	None	Retrieve	Collect	during	1	3	2	6	7.5025	100	12
B1	Dominant	None	Retrieve	Collect	during	1	3	2	7	174.565	100	12
B1	Dominant	None	Retrieve	Collect	during	1	3	2	8	141.532	100	12
B1	Dominant	None	Retrieve	Collect	during	1	3	3	1	263.502	100	13
B1	Dominant	None	Retrieve	Collect	during	1	3	3	2	53.325	100	13
B1	Dominant	None	Retrieve	Collect	during	1	3	3	3	34.97	100	13
B1	Dominant	None	Retrieve	Collect	during	1	3	3	4	238.973	100	13
B1	Dominant	None	Retrieve	Collect	during	1	3	3	5	17.3275	100	13
B1	Dominant	None	Retrieve	Collect	during	1	3	3	6	200.83	100	13
B1	Dominant	None	Retrieve	Collect	during	1	3	3	7	171.988	100	13
B1	Dominant	None	Retrieve	Collect	during	1	3	3	8	214.77	100	13
B1	Dominant	None	Retrieve	Collect	during	1	3	4	1	19	100	14
B1	Dominant	None	Retrieve	Collect	during	1	3	4	2	7.295	100	14
B1	Dominant	None	Retrieve	Collect	during	1	3	4	3	228.998	100	14
B1	Dominant	None	Retrieve	Collect	during	1	3	4	4	1.7625	100	14
B1	Dominant	None	Retrieve	Collect	during	1	3	4	5	33.7625	100	14
B1	Dominant	None	Retrieve	Collect	during	1	3	4	6	213.943	100	14
B1	Dominant	None	Retrieve	Collect	during	1	3	4	7	1.2575	100	14
B1	Dominant	None	Retrieve	Collect	during	1	3	4	8	9.7475	100	14
B1	Dominant	None	Retrieve	Collect	during	1	3	5	1	1.45	100	15
B1	Dominant	None	Retrieve	Collect	during	1	3	5	2	14.775	100	15
B1	Dominant	None	Retrieve	Collect	during	1	3	5	3	28.7375	100	15
B1	Dominant	None	Retrieve	Collect	during	1	3	5	4	50.0075	100	15
B1	Dominant	None	Retrieve	Collect	during	1	3	5	5	65.225	100	15
B1	Dominant	None	Retrieve	Collect	during	1	3	5	6	32.265	100	15
B1	Dominant	None	Retrieve	Collect	during	1	3	5	7	204.008	100	15
B1	Dominant	None	Retrieve	Collect	during	1	3	5	8	203.037	100	15
B1	Dominant	None	Retrieve	Collect	during	1	4	1	1	25.75	100	16
B1	Dominant	None	Retrieve	Collect	during	1	4	1	2	30.7475	100	16
B1	Dominant	None	Retrieve	Collect	during	1	4	1	3	119.017	100	16
B1	Dominant	None	Retrieve	Collect	during	1	4	1	4	233.137	100	16
B1	Dominant	None	Retrieve	Collect	during	1	4	1	5	212.992	100	16
B1	Dominant	None	Retrieve	Collect	during	1	4	1	6	14.275	100	16
B1	Dominant	None	Retrieve	Collect	during	1	4	1	7	28.815	100	16
B1	Dominant	None	Retrieve	Collect	during	1	4	1	8	11.99	100	16
B1	Dominant	None	Retrieve	Collect	during	1	4	2	1	257.998	100	17
B1	Dominant	None	Retrieve	Collect	during	1	4	2	2	2.275	100	17
B1	Dominant	None	Retrieve	Collect	during	1	4	2	3	7.4975	100	17
B1	Dominant	None	Retrieve	Collect	during	1	4	2	4	321.007	100	17
B1	Dominant	None	Retrieve	Collect	during	1	4	2	5	26.275	100	17
B1	Dominant	None	Retrieve	Collect	during	1	4	2	6	68.5325	100	17
B1	Dominant	None	Retrieve	Collect	during	1	4	2	7	199	100	17
B1	Dominant	None	Retrieve	Collect	during	1	4	2	8	12.4925	100	17
B1	Dominant	None	Retrieve	Collect	during	1	4	3	1	26.505	100	18
B1	Dominant	None	Retrieve	Collect	during	1	4	3	2	13.95	100	18
B1	Dominant	None	Retrieve	Collect	during	1	4	3	3	15.2275	100	18
B1	Dominant	None	Retrieve	Collect	during	1	4	3	4	12.0275	100	18
B1	Dominant	None	Retrieve	Collect	during	1	4	3	5	1.245	100	18
B1	Dominant	None	Retrieve	Collect	during	1	4	3	6	53.21	100	18
B1	Dominant	None	Retrieve	Collect	during	1	4	3	7	69.49	100	18
B1	Dominant	None	Retrieve	Collect	during	1	4	3	8	38.2625	100	18
B1	Dominant	None	Retrieve	Collect	during	1	4	4	1	246.958	100	19
B1	Dominant	None	Retrieve	Collect	during	1	4	4	2	28	100	19
B1	Dominant	None	Retrieve	Collect	during	1	4	4	3	6.25	100	19
B1	Dominant	None	Retrieve	Collect	during	1	4	4	4	237.732	100	19
B1	Dominant	None	Retrieve	Collect	during	1	4	4	5	20.2325	100	19
B1	Dominant	None	Retrieve	Collect	during	1	4	4	6	96.515	100	19
B1	Dominant	None	Retrieve	Collect	during	1	4	4	7	240.98	100	19
B1	Dominant	None	Retrieve	Collect	during	1	4	4	8	1.455	100	19
B1	Dominant	None	Retrieve	Collect	during	1	4	5	1	5.75	100	20
B1	Dominant	None	Retrieve	Collect	during	1	4	5	2	26.28	100	20
B1	Dominant	None	Retrieve	Collect	during	1	4	5	3	47.2675	100	20
B1	Dominant	None	Retrieve	Collect	during	1	4	5	4	229.993	100	20
B1	Dominant	None	Retrieve	Collect	during	1	4	5	5	6.53	100	20
B1	Dominant	None	Retrieve	Collect	during	1	4	5	6	84.9625	100	20
B1	Dominant	None	Retrieve	Collect	during	1	4	5	7	50.465	100	20
B1	Dominant	None	Retrieve	Collect	during	1	4	5	8	105.632	100	20
B1	Dominant	None	Retrieve	Collect	during	2	1	1	1	180.725	100	1
B1	Dominant	None	Retrieve	Collect	during	2	1	1	2	172.183	100	1
B1	Dominant	None	Retrieve	Collect	during	2	1	1	3	180.25	100	1
B1	Dominant	None	Retrieve	Collect	during	2	1	1	4	197.268	100	1
B1	Dominant	None	Retrieve	Collect	during	2	1	1	5	18.215	100	1
B1	Dominant	None	Retrieve	Collect	during	2	1	1	6	251.973	100	1
B1	Dominant	None	Retrieve	Collect	during	2	1	1	7	206.425	100	1
B1	Dominant	None	Retrieve	Collect	during	2	1	1	8	191.435	100	1
B1	Dominant	None	Retrieve	Collect	during	2	1	2	1	140.5	100	2
B1	Dominant	None	Retrieve	Collect	during	2	1	2	2	177.3	100	2
B1	Dominant	None	Retrieve	Collect	during	2	1	2	3	74.2	100	2
B1	Dominant	None	Retrieve	Collect	during	2	1	2	4	169.757	100	2
B1	Dominant	None	Retrieve	Collect	during	2	1	2	5	74.6	100	2
B1	Dominant	None	Retrieve	Collect	during	2	1	2	6	87.25	100	2
B1	Dominant	None	Retrieve	Collect	during	2	1	2	7	9.4925	100	2
B1	Dominant	None	Retrieve	Collect	during	2	1	2	8	234.943	100	2
B1	Dominant	None	Retrieve	Collect	during	2	1	3	1	90.475	100	3
B1	Dominant	None	Retrieve	Collect	during	2	1	3	2	155	100	3
B1	Dominant	None	Retrieve	Collect	during	2	1	3	3	184.925	100	3
B1	Dominant	None	Retrieve	Collect	during	2	1	3	4	129.25	100	3
B1	Dominant	None	Retrieve	Collect	during	2	1	3	5	19.825	100	3
B1	Dominant	None	Retrieve	Collect	during	2	1	3	6	159.22	100	3
B1	Dominant	None	Retrieve	Collect	during	2	1	3	7	181.018	100	3
B1	Dominant	None	Retrieve	Collect	during	2	1	3	8	125.775	100	3
B1	Dominant	None	Retrieve	Collect	during	2	1	4	1	20.085	100	4
B1	Dominant	None	Retrieve	Collect	during	2	1	4	2	155.35	100	4
B1	Dominant	None	Retrieve	Collect	during	2	1	4	3	185	100	4
B1	Dominant	None	Retrieve	Collect	during	2	1	4	4	196.005	100	4
B1	Dominant	None	Retrieve	Collect	during	2	1	4	5	172.2	100	4
B1	Dominant	None	Retrieve	Collect	during	2	1	4	6	144.25	100	4
B1	Dominant	None	Retrieve	Collect	during	2	1	4	7	197.775	100	4
B1	Dominant	None	Retrieve	Collect	during	2	1	4	8	215.244	100	4
B1	Dominant	None	Retrieve	Collect	during	2	1	5	1	32.9975	100	5
B1	Dominant	None	Retrieve	Collect	during	2	1	5	2	145	100	5
B1	Dominant	None	Retrieve	Collect	during	2	1	5	3	147.8	100	5
B1	Dominant	None	Retrieve	Collect	during	2	1	5	4	163.035	100	5
B1	Dominant	None	Retrieve	Collect	during	2	1	5	5	83	100	5
B1	Dominant	None	Retrieve	Collect	during	2	1	5	6	120.75	100	5
B1	Dominant	None	Retrieve	Collect	during	2	1	5	7	16.285	100	5
B1	Dominant	None	Retrieve	Collect	during	2	1	5	8	9.935	100	5
B1	Dominant	None	Retrieve	Collect	during	2	2	1	1	267.033	100	6
B1	Dominant	None	Retrieve	Collect	during	2	2	1	2	274.056	100	6
B1	Dominant	None	Retrieve	Collect	during	2	2	1	3	29.5	100	6
B1	Dominant	None	Retrieve	Collect	during	2	2	1	4	203.01	100	6
B1	Dominant	None	Retrieve	Collect	during	2	2	1	5	6.2	100	6
B1	Dominant	None	Retrieve	Collect	during	2	2	1	6	78.275	100	6
B1	Dominant	None	Retrieve	Collect	during	2	2	1	7	139.97	100	6
B1	Dominant	None	Retrieve	Collect	during	2	2	1	8	196.558	100	6
B1	Dominant	None	Retrieve	Collect	during	2	2	2	1	143.75	100	7
B1	Dominant	None	Retrieve	Collect	during	2	2	2	2	163.75	100	7
B1	Dominant	None	Retrieve	Collect	during	2	2	2	3	184	100	7
B1	Dominant	None	Retrieve	Collect	during	2	2	2	4	188.495	100	7
B1	Dominant	None	Retrieve	Collect	during	2	2	2	5	122.35	100	7
B1	Dominant	None	Retrieve	Collect	during	2	2	2	6	189.25	100	7
B1	Dominant	None	Retrieve	Collect	during	2	2	2	7	244.968	100	7
B1	Dominant	None	Retrieve	Collect	during	2	2	2	8	215.28	100	7
B1	Dominant	None	Retrieve	Collect	during	2	2	3	1	154	100	8
B1	Dominant	None	Retrieve	Collect	during	2	2	3	2	190.975	100	8
B1	Dominant	None	Retrieve	Collect	during	2	2	3	3	180.007	100	8
B1	Dominant	None	Retrieve	Collect	during	2	2	3	4	28.25	100	8
B1	Dominant	None	Retrieve	Collect	during	2	2	3	5	33.525	100	8
B1	Dominant	None	Retrieve	Collect	during	2	2	3	6	47.8	100	8
B1	Dominant	None	Retrieve	Collect	during	2	2	3	7	52.3425	100	8
B1	Dominant	None	Retrieve	Collect	during	2	2	3	8	134.838	100	8
B1	Dominant	None	Retrieve	Collect	during	2	2	4	1	119.5	100	9
B1	Dominant	None	Retrieve	Collect	during	2	2	4	2	130.475	100	9
B1	Dominant	None	Retrieve	Collect	during	2	2	4	3	52.225	100	9
B1	Dominant	None	Retrieve	Collect	during	2	2	4	4	172.975	100	9
B1	Dominant	None	Retrieve	Collect	during	2	2	4	5	4.25	100	9
B1	Dominant	None	Retrieve	Collect	during	2	2	4	6	70.05	100	9
B1	Dominant	None	Retrieve	Collect	during	2	2	4	7	219.645	100	9
B1	Dominant	None	Retrieve	Collect	during	2	2	4	8	218.98	100	9
B1	Dominant	None	Retrieve	Collect	during	2	2	5	1	109.05	100	10
B1	Dominant	None	Retrieve	Collect	during	2	2	5	2	46.425	100	10
B1	Dominant	None	Retrieve	Collect	during	2	2	5	3	36	100	10
B1	Dominant	None	Retrieve	Collect	during	2	2	5	4	121.7	100	10
B1	Dominant	None	Retrieve	Collect	during	2	2	5	5	183.998	100	10
B1	Dominant	None	Retrieve	Collect	during	2	2	5	6	152.75	100	10
B1	Dominant	None	Retrieve	Collect	during	2	2	5	7	160.75	100	10
B1	Dominant	None	Retrieve	Collect	during	2	2	5	8	144.928	100	10
B1	Dominant	None	Retrieve	Collect	during	2	3	1	1	141.975	100	11
B1	Dominant	None	Retrieve	Collect	during	2	3	1	2	99.475	100	11
B1	Dominant	None	Retrieve	Collect	during	2	3	1	3	185.975	100	11
B1	Dominant	None	Retrieve	Collect	during	2	3	1	4	189.947	100	11
B1	Dominant	None	Retrieve	Collect	during	2	3	1	5	141.35	100	11
B1	Dominant	None	Retrieve	Collect	during	2	3	1	6	168.45	100	11
B1	Dominant	None	Retrieve	Collect	during	2	3	1	7	174.727	100	11
B1	Dominant	None	Retrieve	Collect	during	2	3	1	8	197.935	100	11
B1	Dominant	None	Retrieve	Collect	during	2	3	2	1	154.75	100	12
B1	Dominant	None	Retrieve	Collect	during	2	3	2	2	165.75	100	12
B1	Dominant	None	Retrieve	Collect	during	2	3	2	3	156.79	100	12
B1	Dominant	None	Retrieve	Collect	during	2	3	2	4	132.02	100	12
B1	Dominant	None	Retrieve	Collect	during	2	3	2	5	193.225	100	12
B1	Dominant	None	Retrieve	Collect	during	2	3	2	6	128.502	100	12
B1	Dominant	None	Retrieve	Collect	during	2	3	2	7	93.455	100	12
B1	Dominant	None	Retrieve	Collect	during	2	3	2	8	194.255	100	12
B1	Dominant	None	Retrieve	Collect	during	2	3	3	1	123.625	100	13
B1	Dominant	None	Retrieve	Collect	during	2	3	3	2	183	100	13
B1	Dominant	None	Retrieve	Collect	during	2	3	3	3	137.9	100	13
B1	Dominant	None	Retrieve	Collect	during	2	3	3	4	164.243	100	13
B1	Dominant	None	Retrieve	Collect	during	2	3	3	5	142.575	100	13
B1	Dominant	None	Retrieve	Collect	during	2	3	3	6	64.535	100	13
B1	Dominant	None	Retrieve	Collect	during	2	3	3	7	183.45	100	13
B1	Dominant	None	Retrieve	Collect	during	2	3	3	8	189.032	100	13
B1	Dominant	None	Retrieve	Collect	during	2	3	4	1	125	100	14
B1	Dominant	None	Retrieve	Collect	during	2	3	4	2	150.225	100	14
B1	Dominant	None	Retrieve	Collect	during	2	3	4	3	141.475	100	14
B1	Dominant	None	Retrieve	Collect	during	2	3	4	4	224.265	100	14
B1	Dominant	None	Retrieve	Collect	during	2	3	4	5	127.025	100	14
B1	Dominant	None	Retrieve	Collect	during	2	3	4	6	195.44	100	14
B1	Dominant	None	Retrieve	Collect	during	2	3	4	7	178.243	100	14
B1	Dominant	None	Retrieve	Collect	during	2	3	4	8	199.952	100	14
B1	Dominant	None	Retrieve	Collect	during	2	3	5	1	153.25	100	15
B1	Dominant	None	Retrieve	Collect	during	2	3	5	2	132.725	100	15
B1	Dominant	None	Retrieve	Collect	during	2	3	5	3	139	100	15
B1	Dominant	None	Retrieve	Collect	during	2	3	5	4	226.97	100	15
B1	Dominant	None	Retrieve	Collect	during	2	3	5	5	136.525	100	15
B1	Dominant	None	Retrieve	Collect	during	2	3	5	6	149.475	100	15
B1	Dominant	None	Retrieve	Collect	during	2	3	5	7	52.705	100	15
B1	Dominant	None	Retrieve	Collect	during	2	3	5	8	215.998	100	15
B1	Dominant	None	Retrieve	Collect	during	2	4	1	1	148.8	100	16
B1	Dominant	None	Retrieve	Collect	during	2	4	1	2	175.225	100	16
B1	Dominant	None	Retrieve	Collect	during	2	4	1	3	167.495	100	16
B1	Dominant	None	Retrieve	Collect	during	2	4	1	4	155.532	100	16
B1	Dominant	None	Retrieve	Collect	during	2	4	1	5	138.25	100	16
B1	Dominant	None	Retrieve	Collect	during	2	4	1	6	64.4825	100	16
B1	Dominant	None	Retrieve	Collect	during	2	4	1	7	7.0025	100	16
B1	Dominant	None	Retrieve	Collect	during	2	4	1	8	194.458	100	16
B1	Dominant	None	Retrieve	Collect	during	2	4	2	1	167.25	100	17
B1	Dominant	None	Retrieve	Collect	during	2	4	2	2	185.575	100	17
B1	Dominant	None	Retrieve	Collect	during	2	4	2	3	248.032	100	17
B1	Dominant	None	Retrieve	Collect	during	2	4	2	4	242.082	100	17
B1	Dominant	None	Retrieve	Collect	during	2	4	2	5	161.5	100	17
B1	Dominant	None	Retrieve	Collect	during	2	4	2	6	189.415	100	17
B1	Dominant	None	Retrieve	Collect	during	2	4	2	7	199.57	100	17
B1	Dominant	None	Retrieve	Collect	during	2	4	2	8	44.25	100	17
B1	Dominant	None	Retrieve	Collect	during	2	4	3	1	120.1	100	18
B1	Dominant	None	Retrieve	Collect	during	2	4	3	2	135.575	100	18
B1	Dominant	None	Retrieve	Collect	during	2	4	3	3	25.875	100	18
B1	Dominant	None	Retrieve	Collect	during	2	4	3	4	232.97	100	18
B1	Dominant	None	Retrieve	Collect	during	2	4	3	5	153.9	100	18
B1	Dominant	None	Retrieve	Collect	during	2	4	3	6	157.993	100	18
B1	Dominant	None	Retrieve	Collect	during	2	4	3	7	228.985	100	18
B1	Dominant	None	Retrieve	Collect	during	2	4	3	8	238.965	100	18
B1	Dominant	None	Retrieve	Collect	during	2	4	4	1	210.025	100	19
B1	Dominant	None	Retrieve	Collect	during	2	4	4	2	170	100	19
B1	Dominant	None	Retrieve	Collect	during	2	4	4	3	147.425	100	19
B1	Dominant	None	Retrieve	Collect	during	2	4	4	4	239.99	100	19
B1	Dominant	None	Retrieve	Collect	during	2	4	4	5	34.5	100	19
B1	Dominant	None	Retrieve	Collect	during	2	4	4	6	197.015	100	19
B1	Dominant	None	Retrieve	Collect	during	2	4	4	7	181.275	100	19
B1	Dominant	None	Retrieve	Collect	during	2	4	4	8	55.5375	100	19
B1	Dominant	None	Retrieve	Collect	during	2	4	5	1	131.3	100	20
B1	Dominant	None	Retrieve	Collect	during	2	4	5	2	149.25	100	20
B1	Dominant	None	Retrieve	Collect	during	2	4	5	3	106.15	100	20
B1	Dominant	None	Retrieve	Collect	during	2	4	5	4	183.005	100	20
B1	Dominant	None	Retrieve	Collect	during	2	4	5	5	16.725	100	20
B1	Dominant	None	Retrieve	Collect	during	2	4	5	6	51.7575	100	20
B1	Dominant	None	Retrieve	Collect	during	2	4	5	7	106.915	100	20
B1	Dominant	None	Retrieve	Collect	during	2	4	5	8	235.993	100	20
B1	Dominant	None	Retrieve	Collect	during	3	1	1	1	5.55	100	1
B1	Dominant	None	Retrieve	Collect	during	3	1	1	2	7.5	100	1
B1	Dominant	None	Retrieve	Collect	during	3	1	1	3	1.5	100	1
B1	Dominant	None	Retrieve	Collect	during	3	1	1	4	0.725	100	1
B1	Dominant	None	Retrieve	Collect	during	3	1	1	5	14.265	100	1
B1	Dominant	None	Retrieve	Collect	during	3	1	1	6	34.06	100	1
B1	Dominant	None	Retrieve	Collect	during	3	1	1	7	193.262	100	1
B1	Dominant	None	Retrieve	Collect	during	3	1	1	8	670.49	100	1
B1	Dominant	None	Retrieve	Collect	during	3	1	2	1	7.75	100	2
B1	Dominant	None	Retrieve	Collect	during	3	1	2	2	141.05	100	2
B1	Dominant	None	Retrieve	Collect	during	3	1	2	3	11.2375	100	2
B1	Dominant	None	Retrieve	Collect	during	3	1	2	4	22.25	100	2
B1	Dominant	None	Retrieve	Collect	during	3	1	2	5	3.255	100	2
B1	Dominant	None	Retrieve	Collect	during	3	1	2	6	331.225	100	2
B1	Dominant	None	Retrieve	Collect	during	3	1	2	7	383.223	100	2
B1	Dominant	None	Retrieve	Collect	during	3	1	2	8	213.755	100	2
B1	Dominant	None	Retrieve	Collect	during	3	1	3	1	135.75	100	3
B1	Dominant	None	Retrieve	Collect	during	3	1	3	2	43.25	100	3
B1	Dominant	None	Retrieve	Collect	during	3	1	3	3	80	100	3
B1	Dominant	None	Retrieve	Collect	during	3	1	3	4	5.25	100	3
B1	Dominant	None	Retrieve	Collect	during	3	1	3	5	147.225	100	3
B1	Dominant	None	Retrieve	Collect	during	3	1	3	6	109.25	100	3
B1	Dominant	None	Retrieve	Collect	during	3	1	3	7	217.993	100	3
B1	Dominant	None	Retrieve	Collect	during	3	1	3	8	407.748	100	3
B1	Dominant	None	Retrieve	Collect	during	3	1	4	1	12.325	100	4
B1	Dominant	None	Retrieve	Collect	during	3	1	4	2	2.75	100	4
B1	Dominant	None	Retrieve	Collect	during	3	1	4	3	7.975	100	4
B1	Dominant	None	Retrieve	Collect	during	3	1	4	4	111.1	100	4
B1	Dominant	None	Retrieve	Collect	during	3	1	4	5	11.27	100	4
B1	Dominant	None	Retrieve	Collect	during	3	1	4	6	8.76	100	4
B1	Dominant	None	Retrieve	Collect	during	3	1	4	7	203.205	100	4
B1	Dominant	None	Retrieve	Collect	during	3	1	4	8	372.257	100	4
B1	Dominant	None	Retrieve	Collect	during	3	1	5	1	151.025	100	5
B1	Dominant	None	Retrieve	Collect	during	3	1	5	2	11.2	100	5
B1	Dominant	None	Retrieve	Collect	during	3	1	5	3	7.75	100	5
B1	Dominant	None	Retrieve	Collect	during	3	1	5	4	8.395	100	5
B1	Dominant	None	Retrieve	Collect	during	3	1	5	5	128.833	100	5
B1	Dominant	None	Retrieve	Collect	during	3	1	5	6	15.2725	100	5
B1	Dominant	None	Retrieve	Collect	during	3	1	5	7	13.4875	100	5
B1	Dominant	None	Retrieve	Collect	during	3	1	5	8	218.748	100	5
B1	Dominant	None	Retrieve	Collect	during	3	2	1	1	11.25	100	6
B1	Dominant	None	Retrieve	Collect	during	3	2	1	2	2.05	100	6
B1	Dominant	None	Retrieve	Collect	during	3	2	1	3	18.0075	100	6
B1	Dominant	None	Retrieve	Collect	during	3	2	1	4	183.745	100	6
B1	Dominant	None	Retrieve	Collect	during	3	2	1	5	20.96	100	6
B1	Dominant	None	Retrieve	Collect	during	3	2	1	6	15.82	100	6
B1	Dominant	None	Retrieve	Collect	during	3	2	1	7	385.243	100	6
B1	Dominant	None	Retrieve	Collect	during	3	2	1	8	207.236	100	6
B1	Dominant	None	Retrieve	Collect	during	3	2	2	1	123.25	100	7
B1	Dominant	None	Retrieve	Collect	during	3	2	2	2	7.775	100	7
B1	Dominant	None	Retrieve	Collect	during	3	2	2	3	163.25	100	7
B1	Dominant	None	Retrieve	Collect	during	3	2	2	4	146.275	100	7
B1	Dominant	None	Retrieve	Collect	during	3	2	2	5	21.7425	100	7
B1	Dominant	None	Retrieve	Collect	during	3	2	2	6	9.0075	100	7
B1	Dominant	None	Retrieve	Collect	during	3	2	2	7	195.012	100	7
B1	Dominant	None	Retrieve	Collect	during	3	2	2	8	188.955	100	7
B1	Dominant	None	Retrieve	Collect	during	3	2	3	1	40.25	100	8
B1	Dominant	None	Retrieve	Collect	during	3	2	3	2	10.75	100	8
B1	Dominant	None	Retrieve	Collect	during	3	2	3	3	5.1	100	8
B1	Dominant	None	Retrieve	Collect	during	3	2	3	4	22.95	100	8
B1	Dominant	None	Retrieve	Collect	during	3	2	3	5	73.505	100	8
B1	Dominant	None	Retrieve	Collect	during	3	2	3	6	105.04	100	8
B1	Dominant	None	Retrieve	Collect	during	3	2	3	7	216.532	100	8
B1	Dominant	None	Retrieve	Collect	during	3	2	3	8	186.982	100	8
B1	Dominant	None	Retrieve	Collect	during	3	2	4	1	9.025	100	9
B1	Dominant	None	Retrieve	Collect	during	3	2	4	2	3.025	100	9
B1	Dominant	None	Retrieve	Collect	during	3	2	4	3	160.257	100	9
B1	Dominant	None	Retrieve	Collect	during	3	2	4	4	53	100	9
B1	Dominant	None	Retrieve	Collect	during	3	2	4	5	191.05	100	9
B1	Dominant	None	Retrieve	Collect	during	3	2	4	6	14.515	100	9
B1	Dominant	None	Retrieve	Collect	during	3	2	4	7	193.49	100	9
B1	Dominant	None	Retrieve	Collect	during	3	2	4	8	327.255	100	9
B1	Dominant	None	Retrieve	Collect	during	3	2	5	1	1.55	100	10
B1	Dominant	None	Retrieve	Collect	during	3	2	5	2	48.3	100	10
B1	Dominant	None	Retrieve	Collect	during	3	2	5	3	62.25	100	10
B1	Dominant	None	Retrieve	Collect	during	3	2	5	4	53.95	100	10
B1	Dominant	None	Retrieve	Collect	during	3	2	5	5	19.5	100	10
B1	Dominant	None	Retrieve	Collect	during	3	2	5	6	207.98	100	10
B1	Dominant	None	Retrieve	Collect	during	3	2	5	7	204.602	100	10
B1	Dominant	None	Retrieve	Collect	during	3	2	5	8	4.5225	100	10
B1	Dominant	None	Retrieve	Collect	during	3	3	1	1	4.775	100	11
B1	Dominant	None	Retrieve	Collect	during	3	3	1	2	5.4	100	11
B1	Dominant	None	Retrieve	Collect	during	3	3	1	3	1.5	100	11
B1	Dominant	None	Retrieve	Collect	during	3	3	1	4	176.275	100	11
B1	Dominant	None	Retrieve	Collect	during	3	3	1	5	93.72	100	11
B1	Dominant	None	Retrieve	Collect	during	3	3	1	6	19.5075	100	11
B1	Dominant	None	Retrieve	Collect	during	3	3	1	7	7.495	100	11
B1	Dominant	None	Retrieve	Collect	during	3	3	1	8	172.255	100	11
B1	Dominant	None	Retrieve	Collect	during	3	3	2	1	153.975	100	12
B1	Dominant	None	Retrieve	Collect	during	3	3	2	2	1	100	12
B1	Dominant	None	Retrieve	Collect	during	3	3	2	3	2.375	100	12
B1	Dominant	None	Retrieve	Collect	during	3	3	2	4	2.15	100	12
B1	Dominant	None	Retrieve	Collect	during	3	3	2	5	292.757	100	12
B1	Dominant	None	Retrieve	Collect	during	3	3	2	6	157.507	100	12
B1	Dominant	None	Retrieve	Collect	during	3	3	2	7	86.07	100	12
B1	Dominant	None	Retrieve	Collect	during	3	3	2	8	193.605	100	12
B1	Dominant	None	Retrieve	Collect	during	3	3	3	1	0.25	100	13
B1	Dominant	None	Retrieve	Collect	during	3	3	3	2	26.725	100	13
B1	Dominant	None	Retrieve	Collect	during	3	3	3	3	3.5	100	13
B1	Dominant	None	Retrieve	Collect	during	3	3	3	4	201.75	100	13
B1	Dominant	None	Retrieve	Collect	during	3	3	3	5	168.493	100	13
B1	Dominant	None	Retrieve	Collect	during	3	3	3	6	212.255	100	13
B1	Dominant	None	Retrieve	Collect	during	3	3	3	7	210.482	100	13
B1	Dominant	None	Retrieve	Collect	during	3	3	3	8	194.255	100	13
B1	Dominant	None	Retrieve	Collect	during	3	3	4	1	7.95	100	14
B1	Dominant	None	Retrieve	Collect	during	3	3	4	2	6.775	100	14
B1	Dominant	None	Retrieve	Collect	during	3	3	4	3	10	100	14
B1	Dominant	None	Retrieve	Collect	during	3	3	4	4	31.75	100	14
B1	Dominant	None	Retrieve	Collect	during	3	3	4	5	146.74	100	14
B1	Dominant	None	Retrieve	Collect	during	3	3	4	6	21.79	100	14
B1	Dominant	None	Retrieve	Collect	during	3	3	4	7	228.987	100	14
B1	Dominant	None	Retrieve	Collect	during	3	3	4	8	183.67	100	14
B1	Dominant	None	Retrieve	Collect	during	3	3	5	1	0.25	100	15
B1	Dominant	None	Retrieve	Collect	during	3	3	5	2	11.5	100	15
B1	Dominant	None	Retrieve	Collect	during	3	3	5	3	160.25	100	15
B1	Dominant	None	Retrieve	Collect	during	3	3	5	4	161	100	15
B1	Dominant	None	Retrieve	Collect	during	3	3	5	5	189.757	100	15
B1	Dominant	None	Retrieve	Collect	during	3	3	5	6	57.0175	100	15
B1	Dominant	None	Retrieve	Collect	during	3	3	5	7	71.48	100	15
B1	Dominant	None	Retrieve	Collect	during	3	3	5	8	197.798	100	15
B1	Dominant	None	Retrieve	Collect	during	3	4	1	1	5.3	100	16
B1	Dominant	None	Retrieve	Collect	during	3	4	1	2	2.025	100	16
B1	Dominant	None	Retrieve	Collect	during	3	4	1	3	1.25	100	16
B1	Dominant	None	Retrieve	Collect	during	3	4	1	4	8.875	100	16
B1	Dominant	None	Retrieve	Collect	during	3	4	1	5	180	100	16
B1	Dominant	None	Retrieve	Collect	during	3	4	1	6	245.2	100	16
B1	Dominant	None	Retrieve	Collect	during	3	4	1	7	201.995	100	16
B1	Dominant	None	Retrieve	Collect	during	3	4	1	8	197.25	100	16
B1	Dominant	None	Retrieve	Collect	during	3	4	2	1	113.175	100	17
B1	Dominant	None	Retrieve	Collect	during	3	4	2	2	81.5	100	17
B1	Dominant	None	Retrieve	Collect	during	3	4	2	3	183.5	100	17
B1	Dominant	None	Retrieve	Collect	during	3	4	2	4	121.1	100	17
B1	Dominant	None	Retrieve	Collect	during	3	4	2	5	4.825	100	17
B1	Dominant	None	Retrieve	Collect	during	3	4	2	6	137.25	100	17
B1	Dominant	None	Retrieve	Collect	during	3	4	2	7	215.953	100	17
B1	Dominant	None	Retrieve	Collect	during	3	4	2	8	214.983	100	17
B1	Dominant	None	Retrieve	Collect	during	3	4	3	1	150.25	100	18
B1	Dominant	None	Retrieve	Collect	during	3	4	3	2	6.025	100	18
B1	Dominant	None	Retrieve	Collect	during	3	4	3	3	7.275	100	18
B1	Dominant	None	Retrieve	Collect	during	3	4	3	4	3.975	100	18
B1	Dominant	None	Retrieve	Collect	during	3	4	3	5	51.03	100	18
B1	Dominant	None	Retrieve	Collect	during	3	4	3	6	4.7125	100	18
B1	Dominant	None	Retrieve	Collect	during	3	4	3	7	11.745	100	18
B1	Dominant	None	Retrieve	Collect	during	3	4	3	8	435.475	100	18
B1	Dominant	None	Retrieve	Collect	during	3	4	4	1	117.525	100	19
B1	Dominant	None	Retrieve	Collect	during	3	4	4	2	3.9	100	19
B1	Dominant	None	Retrieve	Collect	during	3	4	4	3	1.225	100	19
B1	Dominant	None	Retrieve	Collect	during	3	4	4	4	141.325	100	19
B1	Dominant	None	Retrieve	Collect	during	3	4	4	5	226.963	100	19
B1	Dominant	None	Retrieve	Collect	during	3	4	4	6	315.993	100	19
B1	Dominant	None	Retrieve	Collect	during	3	4	4	7	195.025	100	19
B1	Dominant	None	Retrieve	Collect	during	3	4	4	8	197.585	100	19
B1	Dominant	None	Retrieve	Collect	during	3	4	5	1	4	100	20
B1	Dominant	None	Retrieve	Collect	during	3	4	5	2	7.25	100	20
B1	Dominant	None	Retrieve	Collect	during	3	4	5	3	9.25	100	20
B1	Dominant	None	Retrieve	Collect	during	3	4	5	4	68.3025	100	20
B1	Dominant	None	Retrieve	Collect	during	3	4	5	5	25.7975	100	20
B1	Dominant	None	Retrieve	Collect	during	3	4	5	6	133.025	100	20
B1	Dominant	None	Retrieve	Collect	during	3	4	5	7	462.257	100	20
B1	Dominant	None	Retrieve	Collect	during	3	4	5	8	407.217	100	20
B1	Dominant	None	Retrieve	Collect	during	4	1	1	1	132.35	100	1
B1	Dominant	None	Retrieve	Collect	during	4	1	1	2	193.007	100	1
B1	Dominant	None	Retrieve	Collect	during	4	1	1	3	61.725	100	1
B1	Dominant	None	Retrieve	Collect	during	4	1	1	4	152	100	1
B1	Dominant	None	Retrieve	Collect	during	4	1	1	5	177.273	100	1
B1	Dominant	None	Retrieve	Collect	during	4	1	1	6	37.495	100	1
B1	Dominant	None	Retrieve	Collect	during	4	1	1	7	207.755	100	1
B1	Dominant	None	Retrieve	Collect	during	4	1	1	8	172.218	100	1
B1	Dominant	None	Retrieve	Collect	during	4	1	2	1	182.45	100	2
B1	Dominant	None	Retrieve	Collect	during	4	1	2	2	106.525	100	2
B1	Dominant	None	Retrieve	Collect	during	4	1	2	3	25.49	100	2
B1	Dominant	None	Retrieve	Collect	during	4	1	2	4	155	100	2
B1	Dominant	None	Retrieve	Collect	during	4	1	2	5	160.537	100	2
B1	Dominant	None	Retrieve	Collect	during	4	1	2	6	195.27	100	2
B1	Dominant	None	Retrieve	Collect	during	4	1	2	7	194.498	100	2
B1	Dominant	None	Retrieve	Collect	during	4	1	2	8	202.005	100	2
B1	Dominant	None	Retrieve	Collect	during	4	1	3	1	180.507	100	3
B1	Dominant	None	Retrieve	Collect	during	4	1	3	2	105.875	100	3
B1	Dominant	None	Retrieve	Collect	during	4	1	3	3	139.475	100	3
B1	Dominant	None	Retrieve	Collect	during	4	1	3	4	101.76	100	3
B1	Dominant	None	Retrieve	Collect	during	4	1	3	5	187.99	100	3
B1	Dominant	None	Retrieve	Collect	during	4	1	3	6	135.645	100	3
B1	Dominant	None	Retrieve	Collect	during	4	1	3	7	175.493	100	3
B1	Dominant	None	Retrieve	Collect	during	4	1	3	8	241.37	100	3
B1	Dominant	None	Retrieve	Collect	during	4	1	4	1	19.2675	100	4
B1	Dominant	None	Retrieve	Collect	during	4	1	4	2	54.95	100	4
B1	Dominant	None	Retrieve	Collect	during	4	1	4	3	166.227	100	4
B1	Dominant	None	Retrieve	Collect	during	4	1	4	4	70.72	100	4
B1	Dominant	None	Retrieve	Collect	during	4	1	4	5	122.248	100	4
B1	Dominant	None	Retrieve	Collect	during	4	1	4	6	181.01	100	4
B1	Dominant	None	Retrieve	Collect	during	4	1	4	7	237.222	100	4
B1	Dominant	None	Retrieve	Collect	during	4	1	4	8	181.03	100	4
B1	Dominant	None	Retrieve	Collect	during	4	1	5	1	190.75	100	5
B1	Dominant	None	Retrieve	Collect	during	4	1	5	2	200.488	100	5
B1	Dominant	None	Retrieve	Collect	during	4	1	5	3	204.447	100	5
B1	Dominant	None	Retrieve	Collect	during	4	1	5	4	186.99	100	5
B1	Dominant	None	Retrieve	Collect	during	4	1	5	5	39.22	100	5
B1	Dominant	None	Retrieve	Collect	during	4	1	5	6	179.25	100	5
B1	Dominant	None	Retrieve	Collect	during	4	1	5	7	193.787	100	5
B1	Dominant	None	Retrieve	Collect	during	4	1	5	8	199.26	100	5
B1	Dominant	None	Retrieve	Collect	during	4	2	1	1	130.768	100	6
B1	Dominant	None	Retrieve	Collect	during	4	2	1	2	46.2	100	6
B1	Dominant	None	Retrieve	Collect	during	4	2	1	3	133.725	100	6
B1	Dominant	None	Retrieve	Collect	during	4	2	1	4	217.01	100	6
B1	Dominant	None	Retrieve	Collect	during	4	2	1	5	114.95	100	6
B1	Dominant	None	Retrieve	Collect	during	4	2	1	6	156.25	100	6
B1	Dominant	None	Retrieve	Collect	during	4	2	1	7	142.535	100	6
B1	Dominant	None	Retrieve	Collect	during	4	2	1	8	230.482	100	6
B1	Dominant	None	Retrieve	Collect	during	4	2	2	1	163.6	100	7
B1	Dominant	None	Retrieve	Collect	during	4	2	2	2	175.88	100	7
B1	Dominant	None	Retrieve	Collect	during	4	2	2	3	147	100	7
B1	Dominant	None	Retrieve	Collect	during	4	2	2	4	212.007	100	7
B1	Dominant	None	Retrieve	Collect	during	4	2	2	5	64.025	100	7
B1	Dominant	None	Retrieve	Collect	during	4	2	2	6	237.955	100	7
B1	Dominant	None	Retrieve	Collect	during	4	2	2	7	229.993	100	7
B1	Dominant	None	Retrieve	Collect	during	4	2	2	8	231	100	7
B1	Dominant	None	Retrieve	Collect	during	4	2	3	1	5.4825	100	8
B1	Dominant	None	Retrieve	Collect	during	4	2	3	2	132	100	8
B1	Dominant	None	Retrieve	Collect	during	4	2	3	3	111.525	100	8
B1	Dominant	None	Retrieve	Collect	during	4	2	3	4	214.965	100	8
B1	Dominant	None	Retrieve	Collect	during	4	2	3	5	133.5	100	8
B1	Dominant	None	Retrieve	Collect	during	4	2	3	6	169.5	100	8
B1	Dominant	None	Retrieve	Collect	during	4	2	3	7	198.87	100	8
B1	Dominant	None	Retrieve	Collect	during	4	2	3	8	180.5	100	8
B1	Dominant	None	Retrieve	Collect	during	4	2	4	1	169.475	100	9
B1	Dominant	None	Retrieve	Collect	during	4	2	4	2	154.475	100	9
B1	Dominant	None	Retrieve	Collect	during	4	2	4	3	178.23	100	9
B1	Dominant	None	Retrieve	Collect	during	4	2	4	4	220.993	100	9
B1	Dominant	None	Retrieve	Collect	during	4	2	4	5	117.525	100	9
B1	Dominant	None	Retrieve	Collect	during	4	2	4	6	238.328	100	9
B1	Dominant	None	Retrieve	Collect	during	4	2	4	7	210.48	100	9
B1	Dominant	None	Retrieve	Collect	during	4	2	4	8	203.983	100	9
B1	Dominant	None	Retrieve	Collect	during	4	2	5	1	167.75	100	10
B1	Dominant	None	Retrieve	Collect	during	4	2	5	2	300.978	100	10
B1	Dominant	None	Retrieve	Collect	during	4	2	5	3	225.995	100	10
B1	Dominant	None	Retrieve	Collect	during	4	2	5	4	177.007	100	10
B1	Dominant	None	Retrieve	Collect	during	4	2	5	5	134.25	100	10
B1	Dominant	None	Retrieve	Collect	during	4	2	5	6	150.525	100	10
B1	Dominant	None	Retrieve	Collect	during	4	2	5	7	233	100	10
B1	Dominant	None	Retrieve	Collect	during	4	2	5	8	178.45	100	10
B1	Dominant	None	Retrieve	Collect	during	4	3	1	1	119.975	100	11
B1	Dominant	None	Retrieve	Collect	during	4	3	1	2	287.96	100	11
B1	Dominant	None	Retrieve	Collect	during	4	3	1	3	219.145	100	11
B1	Dominant	None	Retrieve	Collect	during	4	3	1	4	247.71	100	11
B1	Dominant	None	Retrieve	Collect	during	4	3	1	5	201.25	100	11
B1	Dominant	None	Retrieve	Collect	during	4	3	1	6	204.01	100	11
B1	Dominant	None	Retrieve	Collect	during	4	3	1	7	189.255	100	11
B1	Dominant	None	Retrieve	Collect	during	4	3	1	8	47.5	100	11
B1	Dominant	None	Retrieve	Collect	during	4	3	2	1	171	100	12
B1	Dominant	None	Retrieve	Collect	during	4	3	2	2	222.715	100	12
B1	Dominant	None	Retrieve	Collect	during	4	3	2	3	177.25	100	12
B1	Dominant	None	Retrieve	Collect	during	4	3	2	4	157.23	100	12
B1	Dominant	None	Retrieve	Collect	during	4	3	2	5	170.012	100	12
B1	Dominant	None	Retrieve	Collect	during	4	3	2	6	228.25	100	12
B1	Dominant	None	Retrieve	Collect	during	4	3	2	7	206.96	100	12
B1	Dominant	None	Retrieve	Collect	during	4	3	2	8	165.255	100	12
B1	Dominant	None	Retrieve	Collect	during	4	3	3	1	177.148	100	13
B1	Dominant	None	Retrieve	Collect	during	4	3	3	2	195.695	100	13
B1	Dominant	None	Retrieve	Collect	during	4	3	3	3	152.25	100	13
B1	Dominant	None	Retrieve	Collect	during	4	3	3	4	194.74	100	13
B1	Dominant	None	Retrieve	Collect	during	4	3	3	5	169.6	100	13
B1	Dominant	None	Retrieve	Collect	during	4	3	3	6	212.088	100	13
B1	Dominant	None	Retrieve	Collect	during	4	3	3	7	207.62	100	13
B1	Dominant	None	Retrieve	Collect	during	4	3	3	8	202.005	100	13
B1	Dominant	None	Retrieve	Collect	during	4	3	4	1	88.6325	100	14
B1	Dominant	None	Retrieve	Collect	during	4	3	4	2	252.255	100	14
B1	Dominant	None	Retrieve	Collect	during	4	3	4	3	161.475	100	14
B1	Dominant	None	Retrieve	Collect	during	4	3	4	4	136.192	100	14
B1	Dominant	None	Retrieve	Collect	during	4	3	4	5	192.25	100	14
B1	Dominant	None	Retrieve	Collect	during	4	3	4	6	197.745	100	14
B1	Dominant	None	Retrieve	Collect	during	4	3	4	7	215.863	100	14
B1	Dominant	None	Retrieve	Collect	during	4	3	4	8	215.993	100	14
B1	Dominant	None	Retrieve	Collect	during	4	3	5	1	109.75	100	15
B1	Dominant	None	Retrieve	Collect	during	4	3	5	2	203.44	100	15
B1	Dominant	None	Retrieve	Collect	during	4	3	5	3	191.762	100	15
B1	Dominant	None	Retrieve	Collect	during	4	3	5	4	376.777	100	15
B1	Dominant	None	Retrieve	Collect	during	4	3	5	5	180.775	100	15
B1	Dominant	None	Retrieve	Collect	during	4	3	5	6	253.505	100	15
B1	Dominant	None	Retrieve	Collect	during	4	3	5	7	223.265	100	15
B1	Dominant	None	Retrieve	Collect	during	4	3	5	8	214.005	100	15
B1	Dominant	None	Retrieve	Collect	during	4	4	1	1	206.507	100	16
B1	Dominant	None	Retrieve	Collect	during	4	4	1	2	249.963	100	16
B1	Dominant	None	Retrieve	Collect	during	4	4	1	3	219.998	100	16
B1	Dominant	None	Retrieve	Collect	during	4	4	1	4	208.985	100	16
B1	Dominant	None	Retrieve	Collect	during	4	4	1	5	169.007	100	16
B1	Dominant	None	Retrieve	Collect	during	4	4	1	6	176.998	100	16
B1	Dominant	None	Retrieve	Collect	during	4	4	1	7	145.465	100	16
B1	Dominant	None	Retrieve	Collect	during	4	4	1	8	186.035	100	16
B1	Dominant	None	Retrieve	Collect	during	4	4	2	1	173.507	100	17
B1	Dominant	None	Retrieve	Collect	during	4	4	2	2	158.365	100	17
B1	Dominant	None	Retrieve	Collect	during	4	4	2	3	213.468	100	17
B1	Dominant	None	Retrieve	Collect	during	4	4	2	4	185.015	100	17
B1	Dominant	None	Retrieve	Collect	during	4	4	2	5	188.575	100	17
B1	Dominant	None	Retrieve	Collect	during	4	4	2	6	262.723	100	17
B1	Dominant	None	Retrieve	Collect	during	4	4	2	7	207.123	100	17
B1	Dominant	None	Retrieve	Collect	during	4	4	2	8	186.012	100	17
B1	Dominant	None	Retrieve	Collect	during	4	4	3	1	225.213	100	18
B1	Dominant	None	Retrieve	Collect	during	4	4	3	2	245.011	100	18
B1	Dominant	None	Retrieve	Collect	during	4	4	3	3	167.915	100	18
B1	Dominant	None	Retrieve	Collect	during	4	4	3	4	149.248	100	18
B1	Dominant	None	Retrieve	Collect	during	4	4	3	5	226.993	100	18
B1	Dominant	None	Retrieve	Collect	during	4	4	3	6	170	100	18
B1	Dominant	None	Retrieve	Collect	during	4	4	3	7	211.523	100	18
B1	Dominant	None	Retrieve	Collect	during	4	4	3	8	263.973	100	18
B1	Dominant	None	Retrieve	Collect	during	4	4	4	1	168.232	100	19
B1	Dominant	None	Retrieve	Collect	during	4	4	4	2	188.685	100	19
B1	Dominant	None	Retrieve	Collect	during	4	4	4	3	174.95	100	19
B1	Dominant	None	Retrieve	Collect	during	4	4	4	4	72.7525	100	19
B1	Dominant	None	Retrieve	Collect	during	4	4	4	5	220.303	100	19
B1	Dominant	None	Retrieve	Collect	during	4	4	4	6	171.018	100	19
B1	Dominant	None	Retrieve	Collect	during	4	4	4	7	234.985	100	19
B1	Dominant	None	Retrieve	Collect	during	4	4	4	8	191.248	100	19
B1	Dominant	None	Retrieve	Collect	during	4	4	5	1	173.765	100	20
B1	Dominant	None	Retrieve	Collect	during	4	4	5	2	232.743	100	20
B1	Dominant	None	Retrieve	Collect	during	4	4	5	3	217.028	100	20
B1	Dominant	None	Retrieve	Collect	during	4	4	5	4	222.993	100	20
B1	Dominant	None	Retrieve	Collect	during	4	4	5	5	140.85	100	20
B1	Dominant	None	Retrieve	Collect	during	4	4	5	6	117.075	100	20
B1	Dominant	None	Retrieve	Collect	during	4	4	5	7	177.218	100	20
B1	Dominant	None	Retrieve	Collect	during	4	4	5	8	161.308	100	20
B1	Dominant	None	Retrieve	Collect	during	5	1	1	1	106	100	1
B1	Dominant	None	Retrieve	Collect	during	5	1	1	2	146.95	100	1
B1	Dominant	None	Retrieve	Collect	during	5	1	1	3	225	100	1
B1	Dominant	None	Retrieve	Collect	during	5	1	1	4	25.995	100	1
B1	Dominant	None	Retrieve	Collect	during	5	1	1	5	66.725	100	1
B1	Dominant	None	Retrieve	Collect	during	5	1	1	6	133.25	100	1
B1	Dominant	None	Retrieve	Collect	during	5	1	1	7	144.275	100	1
B1	Dominant	None	Retrieve	Collect	during	5	1	1	8	196.755	100	1
B1	Dominant	None	Retrieve	Collect	during	5	1	2	1	31.775	100	2
B1	Dominant	None	Retrieve	Collect	during	5	1	2	2	41.25	100	2
B1	Dominant	None	Retrieve	Collect	during	5	1	2	3	275.998	100	2
B1	Dominant	None	Retrieve	Collect	during	5	1	2	4	263.973	100	2
B1	Dominant	None	Retrieve	Collect	during	5	1	2	5	158.5	100	2
B1	Dominant	None	Retrieve	Collect	during	5	1	2	6	97.2575	100	2
B1	Dominant	None	Retrieve	Collect	during	5	1	2	7	82.2725	100	2
B1	Dominant	None	Retrieve	Collect	during	5	1	2	8	17.25	100	2
B1	Dominant	None	Retrieve	Collect	during	5	1	3	1	83.75	100	3
B1	Dominant	None	Retrieve	Collect	during	5	1	3	2	58.975	100	3
B1	Dominant	None	Retrieve	Collect	during	5	1	3	3	67	100	3
B1	Dominant	None	Retrieve	Collect	during	5	1	3	4	219	100	3
B1	Dominant	None	Retrieve	Collect	during	5	1	3	5	22.5	100	3
B1	Dominant	None	Retrieve	Collect	during	5	1	3	6	274.348	100	3
B1	Dominant	None	Retrieve	Collect	during	5	1	3	7	173.8	100	3
B1	Dominant	None	Retrieve	Collect	during	5	1	3	8	222.97	100	3
B1	Dominant	None	Retrieve	Collect	during	5	1	4	1	50.25	100	4
B1	Dominant	None	Retrieve	Collect	during	5	1	4	2	146.757	100	4
B1	Dominant	None	Retrieve	Collect	during	5	1	4	3	219.97	100	4
B1	Dominant	None	Retrieve	Collect	during	5	1	4	4	217.993	100	4
B1	Dominant	None	Retrieve	Collect	during	5	1	4	5	151.5	100	4
B1	Dominant	None	Retrieve	Collect	during	5	1	4	6	22.9575	100	4
B1	Dominant	None	Retrieve	Collect	during	5	1	4	7	133.735	100	4
B1	Dominant	None	Retrieve	Collect	during	5	1	4	8	204.015	100	4
B1	Dominant	None	Retrieve	Collect	during	5	1	5	1	124.675	100	5
B1	Dominant	None	Retrieve	Collect	during	5	1	5	2	211.952	100	5
B1	Dominant	None	Retrieve	Collect	during	5	1	5	3	98.8	100	5
B1	Dominant	None	Retrieve	Collect	during	5	1	5	4	220.628	100	5
B1	Dominant	None	Retrieve	Collect	during	5	1	5	5	98.75	100	5
B1	Dominant	None	Retrieve	Collect	during	5	1	5	6	1.5	100	5
B1	Dominant	None	Retrieve	Collect	during	5	1	5	7	258.016	100	5
B1	Dominant	None	Retrieve	Collect	during	5	1	5	8	108.703	100	5
B1	Dominant	None	Retrieve	Collect	during	5	2	1	1	264.973	100	6
B1	Dominant	None	Retrieve	Collect	during	5	2	1	2	164.535	100	6
B1	Dominant	None	Retrieve	Collect	during	5	2	1	3	219.131	100	6
B1	Dominant	None	Retrieve	Collect	during	5	2	1	4	219	100	6
B1	Dominant	None	Retrieve	Collect	during	5	2	1	5	150.75	100	6
B1	Dominant	None	Retrieve	Collect	during	5	2	1	6	128.025	100	6
B1	Dominant	None	Retrieve	Collect	during	5	2	1	7	71	100	6
B1	Dominant	None	Retrieve	Collect	during	5	2	1	8	54.4725	100	6
B1	Dominant	None	Retrieve	Collect	during	5	2	2	1	128.5	100	7
B1	Dominant	None	Retrieve	Collect	during	5	2	2	2	8.195	100	7
B1	Dominant	None	Retrieve	Collect	during	5	2	2	3	256.973	100	7
B1	Dominant	None	Retrieve	Collect	during	5	2	2	4	271.012	100	7
B1	Dominant	None	Retrieve	Collect	during	5	2	2	5	26.3	100	7
B1	Dominant	None	Retrieve	Collect	during	5	2	2	6	39.2525	100	7
B1	Dominant	None	Retrieve	Collect	during	5	2	2	7	14.725	100	7
B1	Dominant	None	Retrieve	Collect	during	5	2	2	8	261.998	100	7
B1	Dominant	None	Retrieve	Collect	during	5	2	3	1	133.75	100	8
B1	Dominant	None	Retrieve	Collect	during	5	2	3	2	235.96	100	8
B1	Dominant	None	Retrieve	Collect	during	5	2	3	3	238.895	100	8
B1	Dominant	None	Retrieve	Collect	during	5	2	3	4	271.998	100	8
B1	Dominant	None	Retrieve	Collect	during	5	2	3	5	53.75	100	8
B1	Dominant	None	Retrieve	Collect	during	5	2	3	6	90.28	100	8
B1	Dominant	None	Retrieve	Collect	during	5	2	3	7	50.0125	100	8
B1	Dominant	None	Retrieve	Collect	during	5	2	3	8	66.2275	100	8
B1	Dominant	None	Retrieve	Collect	during	5	2	4	1	129.75	100	9
B1	Dominant	None	Retrieve	Collect	during	5	2	4	2	2.5175	100	9
B1	Dominant	None	Retrieve	Collect	during	5	2	4	3	33.965	100	9
B1	Dominant	None	Retrieve	Collect	during	5	2	4	4	271.998	100	9
B1	Dominant	None	Retrieve	Collect	during	5	2	4	5	20.025	100	9
B1	Dominant	None	Retrieve	Collect	during	5	2	4	6	62.94	100	9
B1	Dominant	None	Retrieve	Collect	during	5	2	4	7	257.998	100	9
B1	Dominant	None	Retrieve	Collect	during	5	2	4	8	253.973	100	9
B1	Dominant	None	Retrieve	Collect	during	5	2	5	1	29	100	10
B1	Dominant	None	Retrieve	Collect	during	5	2	5	2	2.55	100	10
B1	Dominant	None	Retrieve	Collect	during	5	2	5	3	263.998	100	10
B1	Dominant	None	Retrieve	Collect	during	5	2	5	4	274.648	100	10
B1	Dominant	None	Retrieve	Collect	during	5	2	5	5	24.95	100	10
B1	Dominant	None	Retrieve	Collect	during	5	2	5	6	44.27	100	10
B1	Dominant	None	Retrieve	Collect	during	5	2	5	7	36.5	100	10
B1	Dominant	None	Retrieve	Collect	during	5	2	5	8	196.98	100	10
B1	Dominant	None	Retrieve	Collect	during	5	3	1	1	132.725	100	11
B1	Dominant	None	Retrieve	Collect	during	5	3	1	2	114	100	11
B1	Dominant	None	Retrieve	Collect	during	5	3	1	3	115.5	100	11
B1	Dominant	None	Retrieve	Collect	during	5	3	1	4	268.998	100	11
B1	Dominant	None	Retrieve	Collect	during	5	3	1	5	60.51	100	11
B1	Dominant	None	Retrieve	Collect	during	5	3	1	6	140.75	100	11
B1	Dominant	None	Retrieve	Collect	during	5	3	1	7	44.7525	100	11
B1	Dominant	None	Retrieve	Collect	during	5	3	1	8	65.255	100	11
B1	Dominant	None	Retrieve	Collect	during	5	3	2	1	67	100	12
B1	Dominant	None	Retrieve	Collect	during	5	3	2	2	209.1	100	12
B1	Dominant	None	Retrieve	Collect	during	5	3	2	3	57.7875	100	12
B1	Dominant	None	Retrieve	Collect	during	5	3	2	4	271.998	100	12
B1	Dominant	None	Retrieve	Collect	during	5	3	2	5	117	100	12
B1	Dominant	None	Retrieve	Collect	during	5	3	2	6	160.225	100	12
B1	Dominant	None	Retrieve	Collect	during	5	3	2	7	27.55	100	12
B1	Dominant	None	Retrieve	Collect	during	5	3	2	8	250.998	100	12
B1	Dominant	None	Retrieve	Collect	during	5	3	3	1	124.8	100	13
B1	Dominant	None	Retrieve	Collect	during	5	3	3	2	166.025	100	13
B1	Dominant	None	Retrieve	Collect	during	5	3	3	3	255.998	100	13
B1	Dominant	None	Retrieve	Collect	during	5	3	3	4	273.973	100	13
B1	Dominant	None	Retrieve	Collect	during	5	3	3	5	184.025	100	13
B1	Dominant	None	Retrieve	Collect	during	5	3	3	6	356	100	13
B1	Dominant	None	Retrieve	Collect	during	5	3	3	7	82.2	100	13
B1	Dominant	None	Retrieve	Collect	during	5	3	3	8	260.973	100	13
B1	Dominant	None	Retrieve	Collect	during	5	3	4	1	169.3	100	14
B1	Dominant	None	Retrieve	Collect	during	5	3	4	2	37.7525	100	14
B1	Dominant	None	Retrieve	Collect	during	5	3	4	3	255.998	100	14
B1	Dominant	None	Retrieve	Collect	during	5	3	4	4	249.931	100	14
B1	Dominant	None	Retrieve	Collect	during	5	3	4	5	53.5	100	14
B1	Dominant	None	Retrieve	Collect	during	5	3	4	6	48.775	100	14
B1	Dominant	None	Retrieve	Collect	during	5	3	4	7	55.525	100	14
B1	Dominant	None	Retrieve	Collect	during	5	3	4	8	153.232	100	14
B1	Dominant	None	Retrieve	Collect	during	5	3	5	1	182.925	100	15
B1	Dominant	None	Retrieve	Collect	during	5	3	5	2	137	100	15
B1	Dominant	None	Retrieve	Collect	during	5	3	5	3	32	100	15
B1	Dominant	None	Retrieve	Collect	during	5	3	5	4	272.998	100	15
B1	Dominant	None	Retrieve	Collect	during	5	3	5	5	259.002	100	15
B1	Dominant	None	Retrieve	Collect	during	5	3	5	6	30	100	15
B1	Dominant	None	Retrieve	Collect	during	5	3	5	7	256.973	100	15
B1	Dominant	None	Retrieve	Collect	during	5	3	5	8	35.7675	100	15
B1	Dominant	None	Retrieve	Collect	during	5	4	1	1	180.65	100	16
B1	Dominant	None	Retrieve	Collect	during	5	4	1	2	272.998	100	16
B1	Dominant	None	Retrieve	Collect	during	5	4	1	3	89.2225	100	16
B1	Dominant	None	Retrieve	Collect	during	5	4	1	4	266.998	100	16
B1	Dominant	None	Retrieve	Collect	during	5	4	1	5	158.75	100	16
B1	Dominant	None	Retrieve	Collect	during	5	4	1	6	66.25	100	16
B1	Dominant	None	Retrieve	Collect	during	5	4	1	7	262.973	100	16
B1	Dominant	None	Retrieve	Collect	during	5	4	1	8	253.998	100	16
B1	Dominant	None	Retrieve	Collect	during	5	4	2	1	130.525	100	17
B1	Dominant	None	Retrieve	Collect	during	5	4	2	2	238.003	100	17
B1	Dominant	None	Retrieve	Collect	during	5	4	2	3	20.25	100	17
B1	Dominant	None	Retrieve	Collect	during	5	4	2	4	232.975	100	17
B1	Dominant	None	Retrieve	Collect	during	5	4	2	5	287.998	100	17
B1	Dominant	None	Retrieve	Collect	during	5	4	2	6	78.7575	100	17
B1	Dominant	None	Retrieve	Collect	during	5	4	2	7	944	100	17
B1	Dominant	None	Retrieve	Collect	during	5	4	2	8	52.255	100	17
B1	Dominant	None	Retrieve	Collect	during	5	4	3	1	161.525	100	18
B1	Dominant	None	Retrieve	Collect	during	5	4	3	2	242.998	100	18
B1	Dominant	None	Retrieve	Collect	during	5	4	3	3	374	100	18
B1	Dominant	None	Retrieve	Collect	during	5	4	3	4	264.998	100	18
B1	Dominant	None	Retrieve	Collect	during	5	4	3	5	162.5	100	18
B1	Dominant	None	Retrieve	Collect	during	5	4	3	6	278.023	100	18
B1	Dominant	None	Retrieve	Collect	during	5	4	3	7	258.998	100	18
B1	Dominant	None	Retrieve	Collect	during	5	4	3	8	257.007	100	18
B1	Dominant	None	Retrieve	Collect	during	5	4	4	1	122.275	100	19
B1	Dominant	None	Retrieve	Collect	during	5	4	4	2	245.99	100	19
B1	Dominant	None	Retrieve	Collect	during	5	4	4	3	257.023	100	19
B1	Dominant	None	Retrieve	Collect	during	5	4	4	4	277.998	100	19
B1	Dominant	None	Retrieve	Collect	during	5	4	4	5	104.215	100	19
B1	Dominant	None	Retrieve	Collect	during	5	4	4	6	64.9725	100	19
B1	Dominant	None	Retrieve	Collect	during	5	4	4	7	38.2425	100	19
B1	Dominant	None	Retrieve	Collect	during	5	4	4	8	217.993	100	19
B1	Dominant	None	Retrieve	Collect	during	5	4	5	1	116.25	100	20
B1	Dominant	None	Retrieve	Collect	during	5	4	5	2	16.525	100	20
B1	Dominant	None	Retrieve	Collect	during	5	4	5	3	16.01	100	20
B1	Dominant	None	Retrieve	Collect	during	5	4	5	4	220.998	100	20
B1	Dominant	None	Retrieve	Collect	during	5	4	5	5	49.275	100	20
B1	Dominant	None	Retrieve	Collect	during	5	4	5	6	23	100	20
B1	Dominant	None	Retrieve	Collect	during	5	4	5	7	260.148	100	20
B1	Dominant	None	Retrieve	Collect	during	5	4	5	8	127.725	100	20
B1	Dominant	None	Retrieve	Collect	during	6	1	1	1	10.025	100	1
B1	Dominant	None	Retrieve	Collect	during	6	1	1	2	15.9	100	1
B1	Dominant	None	Retrieve	Collect	during	6	1	1	3	163.19	100	1
B1	Dominant	None	Retrieve	Collect	during	6	1	1	4	14.19	100	1
B1	Dominant	None	Retrieve	Collect	during	6	1	1	5	46.75	100	1
B1	Dominant	None	Retrieve	Collect	during	6	1	1	6	118.002	100	1
B1	Dominant	None	Retrieve	Collect	during	6	1	1	7	189.857	100	1
B1	Dominant	None	Retrieve	Collect	during	6	1	1	8	213.773	100	1
B1	Dominant	None	Retrieve	Collect	during	6	1	2	1	6.1	100	2
B1	Dominant	None	Retrieve	Collect	during	6	1	2	2	138.675	100	2
B1	Dominant	None	Retrieve	Collect	during	6	1	2	3	166.765	100	2
B1	Dominant	None	Retrieve	Collect	during	6	1	2	4	139.36	100	2
B1	Dominant	None	Retrieve	Collect	during	6	1	2	5	170.697	100	2
B1	Dominant	None	Retrieve	Collect	during	6	1	2	6	113.013	100	2
B1	Dominant	None	Retrieve	Collect	during	6	1	2	7	187.795	100	2
B1	Dominant	None	Retrieve	Collect	during	6	1	2	8	212.49	100	2
B1	Dominant	None	Retrieve	Collect	during	6	1	3	1	19.73	100	3
B1	Dominant	None	Retrieve	Collect	during	6	1	3	2	9.5	100	3
B1	Dominant	None	Retrieve	Collect	during	6	1	3	3	12.23	100	3
B1	Dominant	None	Retrieve	Collect	during	6	1	3	4	163.065	100	3
B1	Dominant	None	Retrieve	Collect	during	6	1	3	5	186.018	100	3
B1	Dominant	None	Retrieve	Collect	during	6	1	3	6	157.015	100	3
B1	Dominant	None	Retrieve	Collect	during	6	1	3	7	16.9875	100	3
B1	Dominant	None	Retrieve	Collect	during	6	1	3	8	195.248	100	3
B1	Dominant	None	Retrieve	Collect	during	6	1	4	1	16.3425	100	4
B1	Dominant	None	Retrieve	Collect	during	6	1	4	2	4.25	100	4
B1	Dominant	None	Retrieve	Collect	during	6	1	4	3	10.49	100	4
B1	Dominant	None	Retrieve	Collect	during	6	1	4	4	11.7875	100	4
B1	Dominant	None	Retrieve	Collect	during	6	1	4	5	18.49	100	4
B1	Dominant	None	Retrieve	Collect	during	6	1	4	6	192.018	100	4
B1	Dominant	None	Retrieve	Collect	during	6	1	4	7	188.998	100	4
B1	Dominant	None	Retrieve	Collect	during	6	1	4	8	174.248	100	4
B1	Dominant	None	Retrieve	Collect	during	6	1	5	1	9.75	100	5
B1	Dominant	None	Retrieve	Collect	during	6	1	5	2	16.8	100	5
B1	Dominant	None	Retrieve	Collect	during	6	1	5	3	21.5	100	5
B1	Dominant	None	Retrieve	Collect	during	6	1	5	4	141.5	100	5
B1	Dominant	None	Retrieve	Collect	during	6	1	5	5	32.9425	100	5
B1	Dominant	None	Retrieve	Collect	during	6	1	5	6	160.248	100	5
B1	Dominant	None	Retrieve	Collect	during	6	1	5	7	196.752	100	5
B1	Dominant	None	Retrieve	Collect	during	6	1	5	8	179.262	100	5
B1	Dominant	None	Retrieve	Collect	during	6	2	1	1	252.987	100	6
B1	Dominant	None	Retrieve	Collect	during	6	2	1	2	2.375	100	6
B1	Dominant	None	Retrieve	Collect	during	6	2	1	3	11.7475	100	6
B1	Dominant	None	Retrieve	Collect	during	6	2	1	4	2	100	6
B1	Dominant	None	Retrieve	Collect	during	6	2	1	5	6.0125	100	6
B1	Dominant	None	Retrieve	Collect	during	6	2	1	6	204.273	100	6
B1	Dominant	None	Retrieve	Collect	during	6	2	1	7	59.4625	100	6
B1	Dominant	None	Retrieve	Collect	during	6	2	1	8	117.985	100	6
B1	Dominant	None	Retrieve	Collect	during	6	2	2	1	18.5025	100	7
B1	Dominant	None	Retrieve	Collect	during	6	2	2	2	24.6	100	7
B1	Dominant	None	Retrieve	Collect	during	6	2	2	3	4	100	7
B1	Dominant	None	Retrieve	Collect	during	6	2	2	4	15.7375	100	7
B1	Dominant	None	Retrieve	Collect	during	6	2	2	5	7.75	100	7
B1	Dominant	None	Retrieve	Collect	during	6	2	2	6	59.505	100	7
B1	Dominant	None	Retrieve	Collect	during	6	2	2	7	200.505	100	7
B1	Dominant	None	Retrieve	Collect	during	6	2	2	8	214.285	100	7
B1	Dominant	None	Retrieve	Collect	during	6	2	3	1	8.5	100	8
B1	Dominant	None	Retrieve	Collect	during	6	2	3	2	23.325	100	8
B1	Dominant	None	Retrieve	Collect	during	6	2	3	3	5.2025	100	8
B1	Dominant	None	Retrieve	Collect	during	6	2	3	4	9.5075	100	8
B1	Dominant	None	Retrieve	Collect	during	6	2	3	5	21.9725	100	8
B1	Dominant	None	Retrieve	Collect	during	6	2	3	6	121.49	100	8
B1	Dominant	None	Retrieve	Collect	during	6	2	3	7	183.505	100	8
B1	Dominant	None	Retrieve	Collect	during	6	2	3	8	212.048	100	8
B1	Dominant	None	Retrieve	Collect	during	6	2	4	1	22.275	100	9
B1	Dominant	None	Retrieve	Collect	during	6	2	4	2	21.025	100	9
B1	Dominant	None	Retrieve	Collect	during	6	2	4	3	19.29	100	9
B1	Dominant	None	Retrieve	Collect	during	6	2	4	4	5.505	100	9
B1	Dominant	None	Retrieve	Collect	during	6	2	4	5	140.98	100	9
B1	Dominant	None	Retrieve	Collect	during	6	2	4	6	202.012	100	9
B1	Dominant	None	Retrieve	Collect	during	6	2	4	7	92.5075	100	9
B1	Dominant	None	Retrieve	Collect	during	6	2	4	8	203.735	100	9
B1	Dominant	None	Retrieve	Collect	during	6	2	5	1	18.3	100	10
B1	Dominant	None	Retrieve	Collect	during	6	2	5	2	13.01	100	10
B1	Dominant	None	Retrieve	Collect	during	6	2	5	3	195.52	100	10
B1	Dominant	None	Retrieve	Collect	during	6	2	5	4	6.7	100	10
B1	Dominant	None	Retrieve	Collect	during	6	2	5	5	14.83	100	10
B1	Dominant	None	Retrieve	Collect	during	6	2	5	6	103.22	100	10
B1	Dominant	None	Retrieve	Collect	during	6	2	5	7	170.528	100	10
B1	Dominant	None	Retrieve	Collect	during	6	2	5	8	195.005	100	10
B1	Dominant	None	Retrieve	Collect	during	6	3	1	1	17.55	100	11
B1	Dominant	None	Retrieve	Collect	during	6	3	1	2	7.525	100	11
B1	Dominant	None	Retrieve	Collect	during	6	3	1	3	1.99	100	11
B1	Dominant	None	Retrieve	Collect	during	6	3	1	4	4.245	100	11
B1	Dominant	None	Retrieve	Collect	during	6	3	1	5	15.74	100	11
B1	Dominant	None	Retrieve	Collect	during	6	3	1	6	10.7475	100	11
B1	Dominant	None	Retrieve	Collect	during	6	3	1	7	204.542	100	11
B1	Dominant	None	Retrieve	Collect	during	6	3	1	8	204.26	100	11
B1	Dominant	None	Retrieve	Collect	during	6	3	2	1	8.775	100	12
B1	Dominant	None	Retrieve	Collect	during	6	3	2	2	21.075	100	12
B1	Dominant	None	Retrieve	Collect	during	6	3	2	3	1.005	100	12
B1	Dominant	None	Retrieve	Collect	during	6	3	2	4	21.0175	100	12
B1	Dominant	None	Retrieve	Collect	during	6	3	2	5	0.995	100	12
B1	Dominant	None	Retrieve	Collect	during	6	3	2	6	20.5175	100	12
B1	Dominant	None	Retrieve	Collect	during	6	3	2	7	16.9675	100	12
B1	Dominant	None	Retrieve	Collect	during	6	3	2	8	223.005	100	12
B1	Dominant	None	Retrieve	Collect	during	6	3	3	1	6	100	13
B1	Dominant	None	Retrieve	Collect	during	6	3	3	2	6	100	13
B1	Dominant	None	Retrieve	Collect	during	6	3	3	3	22.0075	100	13
B1	Dominant	None	Retrieve	Collect	during	6	3	3	4	9.9875	100	13
B1	Dominant	None	Retrieve	Collect	during	6	3	3	5	22.7525	100	13
B1	Dominant	None	Retrieve	Collect	during	6	3	3	6	7.76	100	13
B1	Dominant	None	Retrieve	Collect	during	6	3	3	7	157.275	100	13
B1	Dominant	None	Retrieve	Collect	during	6	3	3	8	205.055	100	13
B1	Dominant	None	Retrieve	Collect	during	6	3	4	1	27.05	100	14
B1	Dominant	None	Retrieve	Collect	during	6	3	4	2	5.25	100	14
B1	Dominant	None	Retrieve	Collect	during	6	3	4	3	4.525	100	14
B1	Dominant	None	Retrieve	Collect	during	6	3	4	4	5.525	100	14
B1	Dominant	None	Retrieve	Collect	during	6	3	4	5	6.245	100	14
B1	Dominant	None	Retrieve	Collect	during	6	3	4	6	2.0125	100	14
B1	Dominant	None	Retrieve	Collect	during	6	3	4	7	270.288	100	14
B1	Dominant	None	Retrieve	Collect	during	6	3	4	8	209.512	100	14
B1	Dominant	None	Retrieve	Collect	during	6	3	5	1	0.775	100	15
B1	Dominant	None	Retrieve	Collect	during	6	3	5	2	14.5	100	15
B1	Dominant	None	Retrieve	Collect	during	6	3	5	3	15.2875	100	15
B1	Dominant	None	Retrieve	Collect	during	6	3	5	4	5.99	100	15
B1	Dominant	None	Retrieve	Collect	during	6	3	5	5	3.7175	100	15
B1	Dominant	None	Retrieve	Collect	during	6	3	5	6	211.248	100	15
B1	Dominant	None	Retrieve	Collect	during	6	3	5	7	214.722	100	15
B1	Dominant	None	Retrieve	Collect	during	6	3	5	8	210.54	100	15
B1	Dominant	None	Retrieve	Collect	during	6	4	1	1	10.825	100	16
B1	Dominant	None	Retrieve	Collect	during	6	4	1	2	13.275	100	16
B1	Dominant	None	Retrieve	Collect	during	6	4	1	3	3.275	100	16
B1	Dominant	None	Retrieve	Collect	during	6	4	1	4	5.2625	100	16
B1	Dominant	None	Retrieve	Collect	during	6	4	1	5	119.772	100	16
B1	Dominant	None	Retrieve	Collect	during	6	4	1	6	186.208	100	16
B1	Dominant	None	Retrieve	Collect	during	6	4	1	7	189.005	100	16
B1	Dominant	None	Retrieve	Collect	during	6	4	1	8	216.748	100	16
B1	Dominant	None	Retrieve	Collect	during	6	4	2	1	4.5	100	17
B1	Dominant	None	Retrieve	Collect	during	6	4	2	2	13.275	100	17
B1	Dominant	None	Retrieve	Collect	during	6	4	2	3	9	100	17
B1	Dominant	None	Retrieve	Collect	during	6	4	2	4	16.2225	100	17
B1	Dominant	None	Retrieve	Collect	during	6	4	2	5	6.4875	100	17
B1	Dominant	None	Retrieve	Collect	during	6	4	2	6	11.5125	100	17
B1	Dominant	None	Retrieve	Collect	during	6	4	2	7	216.005	100	17
B1	Dominant	None	Retrieve	Collect	during	6	4	2	8	123.493	100	17
B1	Dominant	None	Retrieve	Collect	during	6	4	3	1	2.2475	100	18
B1	Dominant	None	Retrieve	Collect	during	6	4	3	2	21.0175	100	18
B1	Dominant	None	Retrieve	Collect	during	6	4	3	3	21.98	100	18
B1	Dominant	None	Retrieve	Collect	during	6	4	3	4	2.7625	100	18
B1	Dominant	None	Retrieve	Collect	during	6	4	3	5	7.4975	100	18
B1	Dominant	None	Retrieve	Collect	during	6	4	3	6	8.755	100	18
B1	Dominant	None	Retrieve	Collect	during	6	4	3	7	163.91	100	18
B1	Dominant	None	Retrieve	Collect	during	6	4	3	8	217.745	100	18
B1	Dominant	None	Retrieve	Collect	during	6	4	4	1	22.725	100	19
B1	Dominant	None	Retrieve	Collect	during	6	4	4	2	15.775	100	19
B1	Dominant	None	Retrieve	Collect	during	6	4	4	3	2.525	100	19
B1	Dominant	None	Retrieve	Collect	during	6	4	4	4	24.51	100	19
B1	Dominant	None	Retrieve	Collect	during	6	4	4	5	172.968	100	19
B1	Dominant	None	Retrieve	Collect	during	6	4	4	6	150.98	100	19
B1	Dominant	None	Retrieve	Collect	during	6	4	4	7	261.75	100	19
B1	Dominant	None	Retrieve	Collect	during	6	4	4	8	97.5425	100	19
B1	Dominant	None	Retrieve	Collect	during	6	4	5	1	24.9	100	20
B1	Dominant	None	Retrieve	Collect	during	6	4	5	2	0.65	100	20
B1	Dominant	None	Retrieve	Collect	during	6	4	5	3	15.7725	100	20
B1	Dominant	None	Retrieve	Collect	during	6	4	5	4	3.51	100	20
B1	Dominant	None	Retrieve	Collect	during	6	4	5	5	3.775	100	20
B1	Dominant	None	Retrieve	Collect	during	6	4	5	6	161.78	100	20
B1	Dominant	None	Retrieve	Collect	during	6	4	5	7	190.85	100	20
B1	Dominant	None	Retrieve	Collect	during	6	4	5	8	223.705	100	20
B1	Dominant	None	Retrieve	Collect	during	1	1	1	1	268.036	75	1
B1	Dominant	None	Retrieve	Collect	during	1	1	1	2	11.725	75	1
B1	Dominant	None	Retrieve	Collect	during	1	1	1	3	8.23	75	1
B1	Dominant	None	Retrieve	Collect	during	1	1	1	4	222.993	75	1
B1	Dominant	None	Retrieve	Collect	during	1	1	1	5	215.993	75	1
B1	Dominant	None	Retrieve	Collect	during	1	1	1	6	216.985	75	1
B1	Dominant	None	Retrieve	Collect	during	1	1	1	7	65.5225	75	1
B1	Dominant	None	Retrieve	Collect	during	1	1	1	8	6.755	75	1
B1	Dominant	None	Retrieve	Collect	during	1	1	2	1	267.998	75	2
B1	Dominant	None	Retrieve	Collect	during	1	1	2	2	179.9	75	2
B1	Dominant	None	Retrieve	Collect	during	1	1	2	3	16.99	75	2
B1	Dominant	None	Retrieve	Collect	during	1	1	2	4	223.993	75	2
B1	Dominant	None	Retrieve	Collect	during	1	1	2	5	219	75	2
B1	Dominant	None	Retrieve	Collect	during	1	1	2	6	66.735	75	2
B1	Dominant	None	Retrieve	Collect	during	1	1	2	7	176.265	75	2
B1	Dominant	None	Retrieve	Collect	during	1	1	2	8	202.97	75	2
B1	Dominant	None	Retrieve	Collect	during	1	1	3	1	259.998	75	3
B1	Dominant	None	Retrieve	Collect	during	1	1	3	2	242.988	75	3
B1	Dominant	None	Retrieve	Collect	during	1	1	3	3	11.2375	75	3
B1	Dominant	None	Retrieve	Collect	during	1	1	3	4	311.97	75	3
B1	Dominant	None	Retrieve	Collect	during	1	1	3	5	37.25	75	3
B1	Dominant	None	Retrieve	Collect	during	1	1	3	6	227.985	75	3
B1	Dominant	None	Retrieve	Collect	during	1	1	3	7	131.507	75	3
B1	Dominant	None	Retrieve	Collect	during	1	1	3	8	202.008	75	3
B1	Dominant	None	Retrieve	Collect	during	1	1	4	1	261.002	75	4
B1	Dominant	None	Retrieve	Collect	during	1	1	4	2	246.728	75	4
B1	Dominant	None	Retrieve	Collect	during	1	1	4	3	0.17	75	4
B1	Dominant	None	Retrieve	Collect	during	1	1	4	4	45.995	75	4
B1	Dominant	None	Retrieve	Collect	during	1	1	4	5	76.745	75	4
B1	Dominant	None	Retrieve	Collect	during	1	1	4	6	202.978	75	4
B1	Dominant	None	Retrieve	Collect	during	1	1	4	7	103.642	75	4
B1	Dominant	None	Retrieve	Collect	during	1	1	4	8	43.4925	75	4
B1	Dominant	None	Retrieve	Collect	during	1	1	5	1	258.973	75	5
B1	Dominant	None	Retrieve	Collect	during	1	1	5	2	246.99	75	5
B1	Dominant	None	Retrieve	Collect	during	1	1	5	3	13.025	75	5
B1	Dominant	None	Retrieve	Collect	during	1	1	5	4	10.9625	75	5
B1	Dominant	None	Retrieve	Collect	during	1	1	5	5	209.008	75	5
B1	Dominant	None	Retrieve	Collect	during	1	1	5	6	19.76	75	5
B1	Dominant	None	Retrieve	Collect	during	1	1	5	7	205.995	75	5
B1	Dominant	None	Retrieve	Collect	during	1	1	5	8	200.008	75	5
B1	Dominant	None	Retrieve	Collect	during	1	2	1	1	44.575	75	6
B1	Dominant	None	Retrieve	Collect	during	1	2	1	2	11.5025	75	6
B1	Dominant	None	Retrieve	Collect	during	1	2	1	3	27.49	75	6
B1	Dominant	None	Retrieve	Collect	during	1	2	1	4	173.32	75	6
B1	Dominant	None	Retrieve	Collect	during	1	2	1	5	135.535	75	6
B1	Dominant	None	Retrieve	Collect	during	1	2	1	6	69.215	75	6
B1	Dominant	None	Retrieve	Collect	during	1	2	1	7	159.752	75	6
B1	Dominant	None	Retrieve	Collect	during	1	2	1	8	308.617	75	6
B1	Dominant	None	Retrieve	Collect	during	1	2	2	1	261.998	75	7
B1	Dominant	None	Retrieve	Collect	during	1	2	2	2	75.3725	75	7
B1	Dominant	None	Retrieve	Collect	during	1	2	2	3	34.34	75	7
B1	Dominant	None	Retrieve	Collect	during	1	2	2	4	19.26	75	7
B1	Dominant	None	Retrieve	Collect	during	1	2	2	5	147.775	75	7
B1	Dominant	None	Retrieve	Collect	during	1	2	2	6	41	75	7
B1	Dominant	None	Retrieve	Collect	during	1	2	2	7	19.255	75	7
B1	Dominant	None	Retrieve	Collect	during	1	2	2	8	198.988	75	7
B1	Dominant	None	Retrieve	Collect	during	1	2	3	1	7.525	75	8
B1	Dominant	None	Retrieve	Collect	during	1	2	3	2	23.25	75	8
B1	Dominant	None	Retrieve	Collect	during	1	2	3	3	4.4825	75	8
B1	Dominant	None	Retrieve	Collect	during	1	2	3	4	274.245	75	8
B1	Dominant	None	Retrieve	Collect	during	1	2	3	5	19.245	75	8
B1	Dominant	None	Retrieve	Collect	during	1	2	3	6	31.7525	75	8
B1	Dominant	None	Retrieve	Collect	during	1	2	3	7	18.2875	75	8
B1	Dominant	None	Retrieve	Collect	during	1	2	3	8	0.8275	75	8
B1	Dominant	None	Retrieve	Collect	during	1	2	4	1	259.998	75	9
B1	Dominant	None	Retrieve	Collect	during	1	2	4	2	8	75	9
B1	Dominant	None	Retrieve	Collect	during	1	2	4	3	27.2725	75	9
B1	Dominant	None	Retrieve	Collect	during	1	2	4	4	0.225	75	9
B1	Dominant	None	Retrieve	Collect	during	1	2	4	5	15.7375	75	9
B1	Dominant	None	Retrieve	Collect	during	1	2	4	6	22.7525	75	9
B1	Dominant	None	Retrieve	Collect	during	1	2	4	7	161.232	75	9
B1	Dominant	None	Retrieve	Collect	during	1	2	4	8	177.252	75	9
B1	Dominant	None	Retrieve	Collect	during	1	2	5	1	5.5	75	10
B1	Dominant	None	Retrieve	Collect	during	1	2	5	2	3.5	75	10
B1	Dominant	None	Retrieve	Collect	during	1	2	5	3	26.6925	75	10
B1	Dominant	None	Retrieve	Collect	during	1	2	5	4	42.83	75	10
B1	Dominant	None	Retrieve	Collect	during	1	2	5	5	189.845	75	10
B1	Dominant	None	Retrieve	Collect	during	1	2	5	6	2.595	75	10
B1	Dominant	None	Retrieve	Collect	during	1	2	5	7	1.9825	75	10
B1	Dominant	None	Retrieve	Collect	during	1	2	5	8	170.755	75	10
B1	Dominant	None	Retrieve	Collect	during	1	3	1	1	12.525	75	11
B1	Dominant	None	Retrieve	Collect	during	1	3	1	2	54.0225	75	11
B1	Dominant	None	Retrieve	Collect	during	1	3	1	3	263.505	75	11
B1	Dominant	None	Retrieve	Collect	during	1	3	1	4	19.595	75	11
B1	Dominant	None	Retrieve	Collect	during	1	3	1	5	43.0125	75	11
B1	Dominant	None	Retrieve	Collect	during	1	3	1	6	202.01	75	11
B1	Dominant	None	Retrieve	Collect	during	1	3	1	7	27.735	75	11
B1	Dominant	None	Retrieve	Collect	during	1	3	1	8	103.978	75	11
B1	Dominant	None	Retrieve	Collect	during	1	3	2	1	79	75	12
B1	Dominant	None	Retrieve	Collect	during	1	3	2	2	17.28	75	12
B1	Dominant	None	Retrieve	Collect	during	1	3	2	3	2.5275	75	12
B1	Dominant	None	Retrieve	Collect	during	1	3	2	4	78.2175	75	12
B1	Dominant	None	Retrieve	Collect	during	1	3	2	5	21.245	75	12
B1	Dominant	None	Retrieve	Collect	during	1	3	2	6	38.465	75	12
B1	Dominant	None	Retrieve	Collect	during	1	3	2	7	54.5025	75	12
B1	Dominant	None	Retrieve	Collect	during	1	3	2	8	19.2	75	12
B1	Dominant	None	Retrieve	Collect	during	1	3	3	1	257.989	75	13
B1	Dominant	None	Retrieve	Collect	during	1	3	3	2	1.0075	75	13
B1	Dominant	None	Retrieve	Collect	during	1	3	3	3	33.71	75	13
B1	Dominant	None	Retrieve	Collect	during	1	3	3	4	62.2175	75	13
B1	Dominant	None	Retrieve	Collect	during	1	3	3	5	59.5275	75	13
B1	Dominant	None	Retrieve	Collect	during	1	3	3	6	5.485	75	13
B1	Dominant	None	Retrieve	Collect	during	1	3	3	7	99.4975	75	13
B1	Dominant	None	Retrieve	Collect	during	1	3	3	8	166	75	13
B1	Dominant	None	Retrieve	Collect	during	1	3	4	1	29.75	75	14
B1	Dominant	None	Retrieve	Collect	during	1	3	4	2	10.5	75	14
B1	Dominant	None	Retrieve	Collect	during	1	3	4	3	217.554	75	14
B1	Dominant	None	Retrieve	Collect	during	1	3	4	4	8.3175	75	14
B1	Dominant	None	Retrieve	Collect	during	1	3	4	5	34.9925	75	14
B1	Dominant	None	Retrieve	Collect	during	1	3	4	6	13.5025	75	14
B1	Dominant	None	Retrieve	Collect	during	1	3	4	7	2.99	75	14
B1	Dominant	None	Retrieve	Collect	during	1	3	4	8	1.48	75	14
B1	Dominant	None	Retrieve	Collect	during	1	3	5	1	5.775	75	15
B1	Dominant	None	Retrieve	Collect	during	1	3	5	2	18.1075	75	15
B1	Dominant	None	Retrieve	Collect	during	1	3	5	3	222.998	75	15
B1	Dominant	None	Retrieve	Collect	during	1	3	5	4	90.5275	75	15
B1	Dominant	None	Retrieve	Collect	during	1	3	5	5	174.232	75	15
B1	Dominant	None	Retrieve	Collect	during	1	3	5	6	92.78	75	15
B1	Dominant	None	Retrieve	Collect	during	1	3	5	7	7.255	75	15
B1	Dominant	None	Retrieve	Collect	during	1	3	5	8	6.7375	75	15
B1	Dominant	None	Retrieve	Collect	during	1	4	1	1	31.75	75	16
B1	Dominant	None	Retrieve	Collect	during	1	4	1	2	21.77	75	16
B1	Dominant	None	Retrieve	Collect	during	1	4	1	3	40.54	75	16
B1	Dominant	None	Retrieve	Collect	during	1	4	1	4	224.95	75	16
B1	Dominant	None	Retrieve	Collect	during	1	4	1	5	99.7175	75	16
B1	Dominant	None	Retrieve	Collect	during	1	4	1	6	13.745	75	16
B1	Dominant	None	Retrieve	Collect	during	1	4	1	7	24.0075	75	16
B1	Dominant	None	Retrieve	Collect	during	1	4	1	8	89.775	75	16
B1	Dominant	None	Retrieve	Collect	during	1	4	2	1	254.998	75	17
B1	Dominant	None	Retrieve	Collect	during	1	4	2	2	9.595	75	17
B1	Dominant	None	Retrieve	Collect	during	1	4	2	3	37.21	75	17
B1	Dominant	None	Retrieve	Collect	during	1	4	2	4	268.973	75	17
B1	Dominant	None	Retrieve	Collect	during	1	4	2	5	55.2425	75	17
B1	Dominant	None	Retrieve	Collect	during	1	4	2	6	10.5225	75	17
B1	Dominant	None	Retrieve	Collect	during	1	4	2	7	58.785	75	17
B1	Dominant	None	Retrieve	Collect	during	1	4	2	8	2.2225	75	17
B1	Dominant	None	Retrieve	Collect	during	1	4	3	1	83.2275	75	18
B1	Dominant	None	Retrieve	Collect	during	1	4	3	2	7.575	75	18
B1	Dominant	None	Retrieve	Collect	during	1	4	3	3	29.9925	75	18
B1	Dominant	None	Retrieve	Collect	during	1	4	3	4	3.0675	75	18
B1	Dominant	None	Retrieve	Collect	during	1	4	3	5	57.7625	75	18
B1	Dominant	None	Retrieve	Collect	during	1	4	3	6	91.76	75	18
B1	Dominant	None	Retrieve	Collect	during	1	4	3	7	147.507	75	18
B1	Dominant	None	Retrieve	Collect	during	1	4	3	8	32.765	75	18
B1	Dominant	None	Retrieve	Collect	during	1	4	4	1	239.98	75	19
B1	Dominant	None	Retrieve	Collect	during	1	4	4	2	4.5	75	19
B1	Dominant	None	Retrieve	Collect	during	1	4	4	3	93.19	75	19
B1	Dominant	None	Retrieve	Collect	during	1	4	4	4	22.565	75	19
B1	Dominant	None	Retrieve	Collect	during	1	4	4	5	7.75	75	19
B1	Dominant	None	Retrieve	Collect	during	1	4	4	6	14.01	75	19
B1	Dominant	None	Retrieve	Collect	during	1	4	4	7	217.993	75	19
B1	Dominant	None	Retrieve	Collect	during	1	4	4	8	218.005	75	19
B1	Dominant	None	Retrieve	Collect	during	1	4	5	1	15.25	75	20
B1	Dominant	None	Retrieve	Collect	during	1	4	5	2	16.4725	75	20
B1	Dominant	None	Retrieve	Collect	during	1	4	5	3	61.965	75	20
B1	Dominant	None	Retrieve	Collect	during	1	4	5	4	74.26	75	20
B1	Dominant	None	Retrieve	Collect	during	1	4	5	5	11.9625	75	20
B1	Dominant	None	Retrieve	Collect	during	1	4	5	6	163.245	75	20
B1	Dominant	None	Retrieve	Collect	during	1	4	5	7	19.015	75	20
B1	Dominant	None	Retrieve	Collect	during	1	4	5	8	195.003	75	20
B1	Dominant	None	Retrieve	Collect	during	2	1	1	1	186.525	75	1
B1	Dominant	None	Retrieve	Collect	during	2	1	1	2	99.5	75	1
B1	Dominant	None	Retrieve	Collect	during	2	1	1	3	175.762	75	1
B1	Dominant	None	Retrieve	Collect	during	2	1	1	4	168.528	75	1
B1	Dominant	None	Retrieve	Collect	during	2	1	1	5	31.025	75	1
B1	Dominant	None	Retrieve	Collect	during	2	1	1	6	38.05	75	1
B1	Dominant	None	Retrieve	Collect	during	2	1	1	7	193.205	75	1
B1	Dominant	None	Retrieve	Collect	during	2	1	1	8	241.019	75	1
B1	Dominant	None	Retrieve	Collect	during	2	1	2	1	147.75	75	2
B1	Dominant	None	Retrieve	Collect	during	2	1	2	2	166	75	2
B1	Dominant	None	Retrieve	Collect	during	2	1	2	3	113.04	75	2
B1	Dominant	None	Retrieve	Collect	during	2	1	2	4	169.528	75	2
B1	Dominant	None	Retrieve	Collect	during	2	1	2	5	28.95	75	2
B1	Dominant	None	Retrieve	Collect	during	2	1	2	6	67.5025	75	2
B1	Dominant	None	Retrieve	Collect	during	2	1	2	7	139.5	75	2
B1	Dominant	None	Retrieve	Collect	during	2	1	2	8	185.765	75	2
B1	Dominant	None	Retrieve	Collect	during	2	1	3	1	32.05	75	3
B1	Dominant	None	Retrieve	Collect	during	2	1	3	2	170	75	3
B1	Dominant	None	Retrieve	Collect	during	2	1	3	3	189.2	75	3
B1	Dominant	None	Retrieve	Collect	during	2	1	3	4	158.722	75	3
B1	Dominant	None	Retrieve	Collect	during	2	1	3	5	151.55	75	3
B1	Dominant	None	Retrieve	Collect	during	2	1	3	6	16.4875	75	3
B1	Dominant	None	Retrieve	Collect	during	2	1	3	7	170.028	75	3
B1	Dominant	None	Retrieve	Collect	during	2	1	3	8	180.035	75	3
B1	Dominant	None	Retrieve	Collect	during	2	1	4	1	2.25	75	4
B1	Dominant	None	Retrieve	Collect	during	2	1	4	2	106.75	75	4
B1	Dominant	None	Retrieve	Collect	during	2	1	4	3	190.007	75	4
B1	Dominant	None	Retrieve	Collect	during	2	1	4	4	202	75	4
B1	Dominant	None	Retrieve	Collect	during	2	1	4	5	168.225	75	4
B1	Dominant	None	Retrieve	Collect	during	2	1	4	6	185.51	75	4
B1	Dominant	None	Retrieve	Collect	during	2	1	4	7	119.733	75	4
B1	Dominant	None	Retrieve	Collect	during	2	1	4	8	230.955	75	4
B1	Dominant	None	Retrieve	Collect	during	2	1	5	1	34.975	75	5
B1	Dominant	None	Retrieve	Collect	during	2	1	5	2	175.475	75	5
B1	Dominant	None	Retrieve	Collect	during	2	1	5	3	160.015	75	5
B1	Dominant	None	Retrieve	Collect	during	2	1	5	4	174.028	75	5
B1	Dominant	None	Retrieve	Collect	during	2	1	5	5	90.475	75	5
B1	Dominant	None	Retrieve	Collect	during	2	1	5	6	15.4775	75	5
B1	Dominant	None	Retrieve	Collect	during	2	1	5	7	41.5125	75	5
B1	Dominant	None	Retrieve	Collect	during	2	1	5	8	78.505	75	5
B1	Dominant	None	Retrieve	Collect	during	2	2	1	1	256.998	75	6
B1	Dominant	None	Retrieve	Collect	during	2	2	1	2	262.998	75	6
B1	Dominant	None	Retrieve	Collect	during	2	2	1	3	10.2625	75	6
B1	Dominant	None	Retrieve	Collect	during	2	2	1	4	110.478	75	6
B1	Dominant	None	Retrieve	Collect	during	2	2	1	5	267.973	75	6
B1	Dominant	None	Retrieve	Collect	during	2	2	1	6	4.775	75	6
B1	Dominant	None	Retrieve	Collect	during	2	2	1	7	177.192	75	6
B1	Dominant	None	Retrieve	Collect	during	2	2	1	8	73.2075	75	6
B1	Dominant	None	Retrieve	Collect	during	2	2	2	1	68.5	75	7
B1	Dominant	None	Retrieve	Collect	during	2	2	2	2	180.507	75	7
B1	Dominant	None	Retrieve	Collect	during	2	2	2	3	80.475	75	7
B1	Dominant	None	Retrieve	Collect	during	2	2	2	4	210.51	75	7
B1	Dominant	None	Retrieve	Collect	during	2	2	2	5	203.725	75	7
B1	Dominant	None	Retrieve	Collect	during	2	2	2	6	162.757	75	7
B1	Dominant	None	Retrieve	Collect	during	2	2	2	7	237.968	75	7
B1	Dominant	None	Retrieve	Collect	during	2	2	2	8	215.007	75	7
B1	Dominant	None	Retrieve	Collect	during	2	2	3	1	155.725	75	8
B1	Dominant	None	Retrieve	Collect	during	2	2	3	2	81.9825	75	8
B1	Dominant	None	Retrieve	Collect	during	2	2	3	3	7.2675	75	8
B1	Dominant	None	Retrieve	Collect	during	2	2	3	4	234.983	75	8
B1	Dominant	None	Retrieve	Collect	during	2	2	3	5	1.25	75	8
B1	Dominant	None	Retrieve	Collect	during	2	2	3	6	93.0475	75	8
B1	Dominant	None	Retrieve	Collect	during	2	2	3	7	38.5475	75	8
B1	Dominant	None	Retrieve	Collect	during	2	2	3	8	103.483	75	8
B1	Dominant	None	Retrieve	Collect	during	2	2	4	1	123.25	75	9
B1	Dominant	None	Retrieve	Collect	during	2	2	4	2	151	75	9
B1	Dominant	None	Retrieve	Collect	during	2	2	4	3	64.4975	75	9
B1	Dominant	None	Retrieve	Collect	during	2	2	4	4	158.982	75	9
B1	Dominant	None	Retrieve	Collect	during	2	2	4	5	2.75	75	9
B1	Dominant	None	Retrieve	Collect	during	2	2	4	6	21.25	75	9
B1	Dominant	None	Retrieve	Collect	during	2	2	4	7	13.7625	75	9
B1	Dominant	None	Retrieve	Collect	during	2	2	4	8	207.998	75	9
B1	Dominant	None	Retrieve	Collect	during	2	2	5	1	142	75	10
B1	Dominant	None	Retrieve	Collect	during	2	2	5	2	86.9	75	10
B1	Dominant	None	Retrieve	Collect	during	2	2	5	3	77.075	75	10
B1	Dominant	None	Retrieve	Collect	during	2	2	5	4	194.192	75	10
B1	Dominant	None	Retrieve	Collect	during	2	2	5	5	97.25	75	10
B1	Dominant	None	Retrieve	Collect	during	2	2	5	6	14.4975	75	10
B1	Dominant	None	Retrieve	Collect	during	2	2	5	7	51.5225	75	10
B1	Dominant	None	Retrieve	Collect	during	2	2	5	8	177.952	75	10
B1	Dominant	None	Retrieve	Collect	during	2	3	1	1	142.5	75	11
B1	Dominant	None	Retrieve	Collect	during	2	3	1	2	228.25	75	11
B1	Dominant	None	Retrieve	Collect	during	2	3	1	3	113.99	75	11
B1	Dominant	None	Retrieve	Collect	during	2	3	1	4	196.493	75	11
B1	Dominant	None	Retrieve	Collect	during	2	3	1	5	16.75	75	11
B1	Dominant	None	Retrieve	Collect	during	2	3	1	6	164.535	75	11
B1	Dominant	None	Retrieve	Collect	during	2	3	1	7	189.762	75	11
B1	Dominant	None	Retrieve	Collect	during	2	3	1	8	134.537	75	11
B1	Dominant	None	Retrieve	Collect	during	2	3	2	1	104	75	12
B1	Dominant	None	Retrieve	Collect	during	2	3	2	2	257.023	75	12
B1	Dominant	None	Retrieve	Collect	during	2	3	2	3	1.5425	75	12
B1	Dominant	None	Retrieve	Collect	during	2	3	2	4	17.5025	75	12
B1	Dominant	None	Retrieve	Collect	during	2	3	2	5	138.495	75	12
B1	Dominant	None	Retrieve	Collect	during	2	3	2	6	1.2325	75	12
B1	Dominant	None	Retrieve	Collect	during	2	3	2	7	23.255	75	12
B1	Dominant	None	Retrieve	Collect	during	2	3	2	8	188.257	75	12
B1	Dominant	None	Retrieve	Collect	during	2	3	3	1	138.775	75	13
B1	Dominant	None	Retrieve	Collect	during	2	3	3	2	94.475	75	13
B1	Dominant	None	Retrieve	Collect	during	2	3	3	3	158.257	75	13
B1	Dominant	None	Retrieve	Collect	during	2	3	3	4	150.498	75	13
B1	Dominant	None	Retrieve	Collect	during	2	3	3	5	65.975	75	13
B1	Dominant	None	Retrieve	Collect	during	2	3	3	6	159.505	75	13
B1	Dominant	None	Retrieve	Collect	during	2	3	3	7	2.745	75	13
B1	Dominant	None	Retrieve	Collect	during	2	3	3	8	21.26	75	13
B1	Dominant	None	Retrieve	Collect	during	2	3	4	1	132	75	14
B1	Dominant	None	Retrieve	Collect	during	2	3	4	2	166.5	75	14
B1	Dominant	None	Retrieve	Collect	during	2	3	4	3	61.6775	75	14
B1	Dominant	None	Retrieve	Collect	during	2	3	4	4	70.2875	75	14
B1	Dominant	None	Retrieve	Collect	during	2	3	4	5	155.025	75	14
B1	Dominant	None	Retrieve	Collect	during	2	3	4	6	186.855	75	14
B1	Dominant	None	Retrieve	Collect	during	2	3	4	7	84.9475	75	14
B1	Dominant	None	Retrieve	Collect	during	2	3	4	8	51.0075	75	14
B1	Dominant	None	Retrieve	Collect	during	2	3	5	1	141.775	75	15
B1	Dominant	None	Retrieve	Collect	during	2	3	5	2	178.475	75	15
B1	Dominant	None	Retrieve	Collect	during	2	3	5	3	241.99	75	15
B1	Dominant	None	Retrieve	Collect	during	2	3	5	4	90.54	75	15
B1	Dominant	None	Retrieve	Collect	during	2	3	5	5	21.5025	75	15
B1	Dominant	None	Retrieve	Collect	during	2	3	5	6	16.7575	75	15
B1	Dominant	None	Retrieve	Collect	during	2	3	5	7	16.2775	75	15
B1	Dominant	None	Retrieve	Collect	during	2	3	5	8	223.993	75	15
B1	Dominant	None	Retrieve	Collect	during	2	4	1	1	147.05	75	16
B1	Dominant	None	Retrieve	Collect	during	2	4	1	2	100.75	75	16
B1	Dominant	None	Retrieve	Collect	during	2	4	1	3	170	75	16
B1	Dominant	None	Retrieve	Collect	during	2	4	1	4	160.502	75	16
B1	Dominant	None	Retrieve	Collect	during	2	4	1	5	145.25	75	16
B1	Dominant	None	Retrieve	Collect	during	2	4	1	6	57.495	75	16
B1	Dominant	None	Retrieve	Collect	during	2	4	1	7	1.26	75	16
B1	Dominant	None	Retrieve	Collect	during	2	4	1	8	181.282	75	16
B1	Dominant	None	Retrieve	Collect	during	2	4	2	1	60.525	75	17
B1	Dominant	None	Retrieve	Collect	during	2	4	2	2	138.2	75	17
B1	Dominant	None	Retrieve	Collect	during	2	4	2	3	241.99	75	17
B1	Dominant	None	Retrieve	Collect	during	2	4	2	4	163.768	75	17
B1	Dominant	None	Retrieve	Collect	during	2	4	2	5	141.525	75	17
B1	Dominant	None	Retrieve	Collect	during	2	4	2	6	192.255	75	17
B1	Dominant	None	Retrieve	Collect	during	2	4	2	7	12.2875	75	17
B1	Dominant	None	Retrieve	Collect	during	2	4	2	8	48.75	75	17
B1	Dominant	None	Retrieve	Collect	during	2	4	3	1	62.475	75	18
B1	Dominant	None	Retrieve	Collect	during	2	4	3	2	125.75	75	18
B1	Dominant	None	Retrieve	Collect	during	2	4	3	3	14.9775	75	18
B1	Dominant	None	Retrieve	Collect	during	2	4	3	4	225	75	18
B1	Dominant	None	Retrieve	Collect	during	2	4	3	5	97.875	75	18
B1	Dominant	None	Retrieve	Collect	during	2	4	3	6	155.653	75	18
B1	Dominant	None	Retrieve	Collect	during	2	4	3	7	142.265	75	18
B1	Dominant	None	Retrieve	Collect	during	2	4	3	8	231.11	75	18
B1	Dominant	None	Retrieve	Collect	during	2	4	4	1	136.75	75	19
B1	Dominant	None	Retrieve	Collect	during	2	4	4	2	157.175	75	19
B1	Dominant	None	Retrieve	Collect	during	2	4	4	3	93.5	75	19
B1	Dominant	None	Retrieve	Collect	during	2	4	4	4	29.275	75	19
B1	Dominant	None	Retrieve	Collect	during	2	4	4	5	260.022	75	19
B1	Dominant	None	Retrieve	Collect	during	2	4	4	6	122.75	75	19
B1	Dominant	None	Retrieve	Collect	during	2	4	4	7	158.005	75	19
B1	Dominant	None	Retrieve	Collect	during	2	4	4	8	233.45	75	19
B1	Dominant	None	Retrieve	Collect	during	2	4	5	1	36.25	75	20
B1	Dominant	None	Retrieve	Collect	during	2	4	5	2	128.275	75	20
B1	Dominant	None	Retrieve	Collect	during	2	4	5	3	240.98	75	20
B1	Dominant	None	Retrieve	Collect	during	2	4	5	4	193.007	75	20
B1	Dominant	None	Retrieve	Collect	during	2	4	5	5	28.725	75	20
B1	Dominant	None	Retrieve	Collect	during	2	4	5	6	3.5	75	20
B1	Dominant	None	Retrieve	Collect	during	2	4	5	7	136.98	75	20
B1	Dominant	None	Retrieve	Collect	during	2	4	5	8	238.963	75	20
B1	Dominant	None	Retrieve	Collect	during	3	1	1	1	5.775	75	1
B1	Dominant	None	Retrieve	Collect	during	3	1	1	2	0.075	75	1
B1	Dominant	None	Retrieve	Collect	during	3	1	1	3	0.025	75	1
B1	Dominant	None	Retrieve	Collect	during	3	1	1	4	3.2925	75	1
B1	Dominant	None	Retrieve	Collect	during	3	1	1	5	0.27	75	1
B1	Dominant	None	Retrieve	Collect	during	3	1	1	6	6.86	75	1
B1	Dominant	None	Retrieve	Collect	during	3	1	1	7	386.072	75	1
B1	Dominant	None	Retrieve	Collect	during	3	1	1	8	72.5075	75	1
B1	Dominant	None	Retrieve	Collect	during	3	1	2	1	7.1	75	2
B1	Dominant	None	Retrieve	Collect	during	3	1	2	2	40.9	75	2
B1	Dominant	None	Retrieve	Collect	during	3	1	2	3	12.5325	75	2
B1	Dominant	None	Retrieve	Collect	during	3	1	2	4	5.255	75	2
B1	Dominant	None	Retrieve	Collect	during	3	1	2	5	14.7375	75	2
B1	Dominant	None	Retrieve	Collect	during	3	1	2	6	67.2475	75	2
B1	Dominant	None	Retrieve	Collect	during	3	1	2	7	211.993	75	2
B1	Dominant	None	Retrieve	Collect	during	3	1	2	8	212.002	75	2
B1	Dominant	None	Retrieve	Collect	during	3	1	3	1	148.75	75	3
B1	Dominant	None	Retrieve	Collect	during	3	1	3	2	38.525	75	3
B1	Dominant	None	Retrieve	Collect	during	3	1	3	3	58.075	75	3
B1	Dominant	None	Retrieve	Collect	during	3	1	3	4	61.25	75	3
B1	Dominant	None	Retrieve	Collect	during	3	1	3	5	298.973	75	3
B1	Dominant	None	Retrieve	Collect	during	3	1	3	6	39.55	75	3
B1	Dominant	None	Retrieve	Collect	during	3	1	3	7	40.755	75	3
B1	Dominant	None	Retrieve	Collect	during	3	1	3	8	200.735	75	3
B1	Dominant	None	Retrieve	Collect	during	3	1	4	1	6.25	75	4
B1	Dominant	None	Retrieve	Collect	during	3	1	4	2	1.975	75	4
B1	Dominant	None	Retrieve	Collect	during	3	1	4	3	2.7325	75	4
B1	Dominant	None	Retrieve	Collect	during	3	1	4	4	150.025	75	4
B1	Dominant	None	Retrieve	Collect	during	3	1	4	5	15.4825	75	4
B1	Dominant	None	Retrieve	Collect	during	3	1	4	6	6.2875	75	4
B1	Dominant	None	Retrieve	Collect	during	3	1	4	7	208.985	75	4
B1	Dominant	None	Retrieve	Collect	during	3	1	4	8	219.377	75	4
B1	Dominant	None	Retrieve	Collect	during	3	1	5	1	148.25	75	5
B1	Dominant	None	Retrieve	Collect	during	3	1	5	2	4.25	75	5
B1	Dominant	None	Retrieve	Collect	during	3	1	5	3	14.505	75	5
B1	Dominant	None	Retrieve	Collect	during	3	1	5	4	6.5025	75	5
B1	Dominant	None	Retrieve	Collect	during	3	1	5	5	216.245	75	5
B1	Dominant	None	Retrieve	Collect	during	3	1	5	6	15.02	75	5
B1	Dominant	None	Retrieve	Collect	during	3	1	5	7	211.993	75	5
B1	Dominant	None	Retrieve	Collect	during	3	1	5	8	86.7225	75	5
B1	Dominant	None	Retrieve	Collect	during	3	2	1	1	8.025	75	6
B1	Dominant	None	Retrieve	Collect	during	3	2	1	2	10.3	75	6
B1	Dominant	None	Retrieve	Collect	during	3	2	1	3	21.75	75	6
B1	Dominant	None	Retrieve	Collect	during	3	2	1	4	182.75	75	6
B1	Dominant	None	Retrieve	Collect	during	3	2	1	5	8.7325	75	6
B1	Dominant	None	Retrieve	Collect	during	3	2	1	6	3.9975	75	6
B1	Dominant	None	Retrieve	Collect	during	3	2	1	7	201.188	75	6
B1	Dominant	None	Retrieve	Collect	during	3	2	1	8	201.003	75	6
B1	Dominant	None	Retrieve	Collect	during	3	2	2	1	144.575	75	7
B1	Dominant	None	Retrieve	Collect	during	3	2	2	2	3.65	75	7
B1	Dominant	None	Retrieve	Collect	during	3	2	2	3	121	75	7
B1	Dominant	None	Retrieve	Collect	during	3	2	2	4	16.0075	75	7
B1	Dominant	None	Retrieve	Collect	during	3	2	2	5	3.0175	75	7
B1	Dominant	None	Retrieve	Collect	during	3	2	2	6	17.0025	75	7
B1	Dominant	None	Retrieve	Collect	during	3	2	2	7	217	75	7
B1	Dominant	None	Retrieve	Collect	during	3	2	2	8	354.725	75	7
B1	Dominant	None	Retrieve	Collect	during	3	2	3	1	10	75	8
B1	Dominant	None	Retrieve	Collect	during	3	2	3	2	18	75	8
B1	Dominant	None	Retrieve	Collect	during	3	2	3	3	12.5	75	8
B1	Dominant	None	Retrieve	Collect	during	3	2	3	4	4.475	75	8
B1	Dominant	None	Retrieve	Collect	during	3	2	3	5	13.755	75	8
B1	Dominant	None	Retrieve	Collect	during	3	2	3	6	8.7625	75	8
B1	Dominant	None	Retrieve	Collect	during	3	2	3	7	216.99	75	8
B1	Dominant	None	Retrieve	Collect	during	3	2	3	8	109.465	75	8
B1	Dominant	None	Retrieve	Collect	during	3	2	4	1	16.625	75	9
B1	Dominant	None	Retrieve	Collect	during	3	2	4	2	4.5	75	9
B1	Dominant	None	Retrieve	Collect	during	3	2	4	3	8.75	75	9
B1	Dominant	None	Retrieve	Collect	during	3	2	4	4	37	75	9
B1	Dominant	None	Retrieve	Collect	during	3	2	4	5	5.25	75	9
B1	Dominant	None	Retrieve	Collect	during	3	2	4	6	21.26	75	9
B1	Dominant	None	Retrieve	Collect	during	3	2	4	7	209.988	75	9
B1	Dominant	None	Retrieve	Collect	during	3	2	4	8	208.975	75	9
B1	Dominant	None	Retrieve	Collect	during	3	2	5	1	9.975	75	10
B1	Dominant	None	Retrieve	Collect	during	3	2	5	2	39.25	75	10
B1	Dominant	None	Retrieve	Collect	during	3	2	5	3	59.875	75	10
B1	Dominant	None	Retrieve	Collect	during	3	2	5	4	52.325	75	10
B1	Dominant	None	Retrieve	Collect	during	3	2	5	5	9.4975	75	10
B1	Dominant	None	Retrieve	Collect	during	3	2	5	6	11.7575	75	10
B1	Dominant	None	Retrieve	Collect	during	3	2	5	7	211.026	75	10
B1	Dominant	None	Retrieve	Collect	during	3	2	5	8	7.5	75	10
B1	Dominant	None	Retrieve	Collect	during	3	3	1	1	12	75	11
B1	Dominant	None	Retrieve	Collect	during	3	3	1	2	9	75	11
B1	Dominant	None	Retrieve	Collect	during	3	3	1	3	8.995	75	11
B1	Dominant	None	Retrieve	Collect	during	3	3	1	4	128	75	11
B1	Dominant	None	Retrieve	Collect	during	3	3	1	5	6.4625	75	11
B1	Dominant	None	Retrieve	Collect	during	3	3	1	6	14.29	75	11
B1	Dominant	None	Retrieve	Collect	during	3	3	1	7	10.55	75	11
B1	Dominant	None	Retrieve	Collect	during	3	3	1	8	131.51	75	11
B1	Dominant	None	Retrieve	Collect	during	3	3	2	1	161.5	75	12
B1	Dominant	None	Retrieve	Collect	during	3	3	2	2	2.3	75	12
B1	Dominant	None	Retrieve	Collect	during	3	3	2	3	6	75	12
B1	Dominant	None	Retrieve	Collect	during	3	3	2	4	4	75	12
B1	Dominant	None	Retrieve	Collect	during	3	3	2	5	310.485	75	12
B1	Dominant	None	Retrieve	Collect	during	3	3	2	6	158.248	75	12
B1	Dominant	None	Retrieve	Collect	during	3	3	2	7	208.009	75	12
B1	Dominant	None	Retrieve	Collect	during	3	3	2	8	192.51	75	12
B1	Dominant	None	Retrieve	Collect	during	3	3	3	1	5.625	75	13
B1	Dominant	None	Retrieve	Collect	during	3	3	3	2	17.025	75	13
B1	Dominant	None	Retrieve	Collect	during	3	3	3	3	1.75	75	13
B1	Dominant	None	Retrieve	Collect	during	3	3	3	4	199.015	75	13
B1	Dominant	None	Retrieve	Collect	during	3	3	3	5	176.985	75	13
B1	Dominant	None	Retrieve	Collect	during	3	3	3	6	210.034	75	13
B1	Dominant	None	Retrieve	Collect	during	3	3	3	7	155.243	75	13
B1	Dominant	None	Retrieve	Collect	during	3	3	3	8	204.76	75	13
B1	Dominant	None	Retrieve	Collect	during	3	3	4	1	4.975	75	14
B1	Dominant	None	Retrieve	Collect	during	3	3	4	2	10.775	75	14
B1	Dominant	None	Retrieve	Collect	during	3	3	4	3	12.745	75	14
B1	Dominant	None	Retrieve	Collect	during	3	3	4	4	8.225	75	14
B1	Dominant	None	Retrieve	Collect	during	3	3	4	5	179.887	75	14
B1	Dominant	None	Retrieve	Collect	during	3	3	4	6	5.4975	75	14
B1	Dominant	None	Retrieve	Collect	during	3	3	4	7	217	75	14
B1	Dominant	None	Retrieve	Collect	during	3	3	4	8	203.245	75	14
B1	Dominant	None	Retrieve	Collect	during	3	3	5	1	8.25	75	15
B1	Dominant	None	Retrieve	Collect	during	3	3	5	2	6.825	75	15
B1	Dominant	None	Retrieve	Collect	during	3	3	5	3	163.782	75	15
B1	Dominant	None	Retrieve	Collect	during	3	3	5	4	175.25	75	15
B1	Dominant	None	Retrieve	Collect	during	3	3	5	5	181.985	75	15
B1	Dominant	None	Retrieve	Collect	during	3	3	5	6	7.7825	75	15
B1	Dominant	None	Retrieve	Collect	during	3	3	5	7	6.5025	75	15
B1	Dominant	None	Retrieve	Collect	during	3	3	5	8	404.868	75	15
B1	Dominant	None	Retrieve	Collect	during	3	4	1	1	6.95	75	16
B1	Dominant	None	Retrieve	Collect	during	3	4	1	2	8.975	75	16
B1	Dominant	None	Retrieve	Collect	during	3	4	1	3	15.4875	75	16
B1	Dominant	None	Retrieve	Collect	during	3	4	1	4	8.7575	75	16
B1	Dominant	None	Retrieve	Collect	during	3	4	1	5	277.993	75	16
B1	Dominant	None	Retrieve	Collect	during	3	4	1	6	155.02	75	16
B1	Dominant	None	Retrieve	Collect	during	3	4	1	7	13.565	75	16
B1	Dominant	None	Retrieve	Collect	during	3	4	1	8	230.018	75	16
B1	Dominant	None	Retrieve	Collect	during	3	4	2	1	8	75	17
B1	Dominant	None	Retrieve	Collect	during	3	4	2	2	0.25	75	17
B1	Dominant	None	Retrieve	Collect	during	3	4	2	3	112.487	75	17
B1	Dominant	None	Retrieve	Collect	during	3	4	2	4	84.1	75	17
B1	Dominant	None	Retrieve	Collect	during	3	4	2	5	78.26	75	17
B1	Dominant	None	Retrieve	Collect	during	3	4	2	6	110.483	75	17
B1	Dominant	None	Retrieve	Collect	during	3	4	2	7	150.51	75	17
B1	Dominant	None	Retrieve	Collect	during	3	4	2	8	205.992	75	17
B1	Dominant	None	Retrieve	Collect	during	3	4	3	1	119.75	75	18
B1	Dominant	None	Retrieve	Collect	during	3	4	3	2	4.45	75	18
B1	Dominant	None	Retrieve	Collect	during	3	4	3	3	10.9125	75	18
B1	Dominant	None	Retrieve	Collect	during	3	4	3	4	13.5	75	18
B1	Dominant	None	Retrieve	Collect	during	3	4	3	5	7.7475	75	18
B1	Dominant	None	Retrieve	Collect	during	3	4	3	6	10.715	75	18
B1	Dominant	None	Retrieve	Collect	during	3	4	3	7	4.7475	75	18
B1	Dominant	None	Retrieve	Collect	during	3	4	3	8	184.023	75	18
B1	Dominant	None	Retrieve	Collect	during	3	4	4	1	71.525	75	19
B1	Dominant	None	Retrieve	Collect	during	3	4	4	2	5.2	75	19
B1	Dominant	None	Retrieve	Collect	during	3	4	4	3	18.985	75	19
B1	Dominant	None	Retrieve	Collect	during	3	4	4	4	34.9925	75	19
B1	Dominant	None	Retrieve	Collect	during	3	4	4	5	614.033	75	19
B1	Dominant	None	Retrieve	Collect	during	3	4	4	6	637.96	75	19
B1	Dominant	None	Retrieve	Collect	during	3	4	4	7	191.708	75	19
B1	Dominant	None	Retrieve	Collect	during	3	4	4	8	198.255	75	19
B1	Dominant	None	Retrieve	Collect	during	3	4	5	1	11.5	75	20
B1	Dominant	None	Retrieve	Collect	during	3	4	5	2	9.75	75	20
B1	Dominant	None	Retrieve	Collect	during	3	4	5	3	4.5	75	20
B1	Dominant	None	Retrieve	Collect	during	3	4	5	4	40.05	75	20
B1	Dominant	None	Retrieve	Collect	during	3	4	5	5	0.24	75	20
B1	Dominant	None	Retrieve	Collect	during	3	4	5	6	89.2575	75	20
B1	Dominant	None	Retrieve	Collect	during	3	4	5	7	208.748	75	20
B1	Dominant	None	Retrieve	Collect	during	3	4	5	8	410.252	75	20
B1	Dominant	None	Retrieve	Collect	during	4	1	1	1	66.4875	75	1
B1	Dominant	None	Retrieve	Collect	during	4	1	1	2	13.9725	75	1
B1	Dominant	None	Retrieve	Collect	during	4	1	1	3	20.7825	75	1
B1	Dominant	None	Retrieve	Collect	during	4	1	1	4	156.75	75	1
B1	Dominant	None	Retrieve	Collect	during	4	1	1	5	120	75	1
B1	Dominant	None	Retrieve	Collect	during	4	1	1	6	40.485	75	1
B1	Dominant	None	Retrieve	Collect	during	4	1	1	7	240.04	75	1
B1	Dominant	None	Retrieve	Collect	during	4	1	1	8	177.465	75	1
B1	Dominant	None	Retrieve	Collect	during	4	1	2	1	12.5	75	2
B1	Dominant	None	Retrieve	Collect	during	4	1	2	2	104.25	75	2
B1	Dominant	None	Retrieve	Collect	during	4	1	2	3	57.9725	75	2
B1	Dominant	None	Retrieve	Collect	during	4	1	2	4	173.5	75	2
B1	Dominant	None	Retrieve	Collect	during	4	1	2	5	2.705	75	2
B1	Dominant	None	Retrieve	Collect	during	4	1	2	6	238.003	75	2
B1	Dominant	None	Retrieve	Collect	during	4	1	2	7	191.25	75	2
B1	Dominant	None	Retrieve	Collect	during	4	1	2	8	287.543	75	2
B1	Dominant	None	Retrieve	Collect	during	4	1	3	1	161.007	75	3
B1	Dominant	None	Retrieve	Collect	during	4	1	3	2	142.975	75	3
B1	Dominant	None	Retrieve	Collect	during	4	1	3	3	134.275	75	3
B1	Dominant	None	Retrieve	Collect	during	4	1	3	4	93.975	75	3
B1	Dominant	None	Retrieve	Collect	during	4	1	3	5	195.01	75	3
B1	Dominant	None	Retrieve	Collect	during	4	1	3	6	139.48	75	3
B1	Dominant	None	Retrieve	Collect	during	4	1	3	7	164.482	75	3
B1	Dominant	None	Retrieve	Collect	during	4	1	3	8	227.662	75	3
B1	Dominant	None	Retrieve	Collect	during	4	1	4	1	18.245	75	4
B1	Dominant	None	Retrieve	Collect	during	4	1	4	2	6	75	4
B1	Dominant	None	Retrieve	Collect	during	4	1	4	3	152.787	75	4
B1	Dominant	None	Retrieve	Collect	during	4	1	4	4	32.7575	75	4
B1	Dominant	None	Retrieve	Collect	during	4	1	4	5	19.375	75	4
B1	Dominant	None	Retrieve	Collect	during	4	1	4	6	94.075	75	4
B1	Dominant	None	Retrieve	Collect	during	4	1	4	7	203.515	75	4
B1	Dominant	None	Retrieve	Collect	during	4	1	4	8	144.28	75	4
B1	Dominant	None	Retrieve	Collect	during	4	1	5	1	19.2325	75	5
B1	Dominant	None	Retrieve	Collect	during	4	1	5	2	265.79	75	5
B1	Dominant	None	Retrieve	Collect	during	4	1	5	3	191.972	75	5
B1	Dominant	None	Retrieve	Collect	during	4	1	5	4	163.447	75	5
B1	Dominant	None	Retrieve	Collect	during	4	1	5	5	84.4675	75	5
B1	Dominant	None	Retrieve	Collect	during	4	1	5	6	159.2	75	5
B1	Dominant	None	Retrieve	Collect	during	4	1	5	7	201.218	75	5
B1	Dominant	None	Retrieve	Collect	during	4	1	5	8	335.97	75	5
B1	Dominant	None	Retrieve	Collect	during	4	2	1	1	113.285	75	6
B1	Dominant	None	Retrieve	Collect	during	4	2	1	2	90.325	75	6
B1	Dominant	None	Retrieve	Collect	during	4	2	1	3	166.01	75	6
B1	Dominant	None	Retrieve	Collect	during	4	2	1	4	211.993	75	6
B1	Dominant	None	Retrieve	Collect	during	4	2	1	5	137.275	75	6
B1	Dominant	None	Retrieve	Collect	during	4	2	1	6	147.925	75	6
B1	Dominant	None	Retrieve	Collect	during	4	2	1	7	145.697	75	6
B1	Dominant	None	Retrieve	Collect	during	4	2	1	8	27.99	75	6
B1	Dominant	None	Retrieve	Collect	during	4	2	2	1	142.755	75	7
B1	Dominant	None	Retrieve	Collect	during	4	2	2	2	218.852	75	7
B1	Dominant	None	Retrieve	Collect	during	4	2	2	3	135	75	7
B1	Dominant	None	Retrieve	Collect	during	4	2	2	4	211.993	75	7
B1	Dominant	None	Retrieve	Collect	during	4	2	2	5	197.775	75	7
B1	Dominant	None	Retrieve	Collect	during	4	2	2	6	245.018	75	7
B1	Dominant	None	Retrieve	Collect	during	4	2	2	7	232.031	75	7
B1	Dominant	None	Retrieve	Collect	during	4	2	2	8	226.975	75	7
B1	Dominant	None	Retrieve	Collect	during	4	2	3	1	16.25	75	8
B1	Dominant	None	Retrieve	Collect	during	4	2	3	2	121.45	75	8
B1	Dominant	None	Retrieve	Collect	during	4	2	3	3	127.275	75	8
B1	Dominant	None	Retrieve	Collect	during	4	2	3	4	215.982	75	8
B1	Dominant	None	Retrieve	Collect	during	4	2	3	5	127.25	75	8
B1	Dominant	None	Retrieve	Collect	during	4	2	3	6	164.5	75	8
B1	Dominant	None	Retrieve	Collect	during	4	2	3	7	190.26	75	8
B1	Dominant	None	Retrieve	Collect	during	4	2	3	8	182.655	75	8
B1	Dominant	None	Retrieve	Collect	during	4	2	4	1	142.787	75	9
B1	Dominant	None	Retrieve	Collect	during	4	2	4	2	98.25	75	9
B1	Dominant	None	Retrieve	Collect	during	4	2	4	3	175.73	75	9
B1	Dominant	None	Retrieve	Collect	during	4	2	4	4	218.009	75	9
B1	Dominant	None	Retrieve	Collect	during	4	2	4	5	118	75	9
B1	Dominant	None	Retrieve	Collect	during	4	2	4	6	236.975	75	9
B1	Dominant	None	Retrieve	Collect	during	4	2	4	7	232.005	75	9
B1	Dominant	None	Retrieve	Collect	during	4	2	4	8	203.955	75	9
B1	Dominant	None	Retrieve	Collect	during	4	2	5	1	42.225	75	10
B1	Dominant	None	Retrieve	Collect	during	4	2	5	2	219.96	75	10
B1	Dominant	None	Retrieve	Collect	during	4	2	5	3	234.01	75	10
B1	Dominant	None	Retrieve	Collect	during	4	2	5	4	188.07	75	10
B1	Dominant	None	Retrieve	Collect	during	4	2	5	5	149.975	75	10
B1	Dominant	None	Retrieve	Collect	during	4	2	5	6	146.75	75	10
B1	Dominant	None	Retrieve	Collect	during	4	2	5	7	368.26	75	10
B1	Dominant	None	Retrieve	Collect	during	4	2	5	8	262.478	75	10
B1	Dominant	None	Retrieve	Collect	during	4	3	1	1	130.975	75	11
B1	Dominant	None	Retrieve	Collect	during	4	3	1	2	270.262	75	11
B1	Dominant	None	Retrieve	Collect	during	4	3	1	3	274.757	75	11
B1	Dominant	None	Retrieve	Collect	during	4	3	1	4	214.008	75	11
B1	Dominant	None	Retrieve	Collect	during	4	3	1	5	88.975	75	11
B1	Dominant	None	Retrieve	Collect	during	4	3	1	6	204.782	75	11
B1	Dominant	None	Retrieve	Collect	during	4	3	1	7	181.455	75	11
B1	Dominant	None	Retrieve	Collect	during	4	3	1	8	93.525	75	11
B1	Dominant	None	Retrieve	Collect	during	4	3	2	1	177.45	75	12
B1	Dominant	None	Retrieve	Collect	during	4	3	2	2	214.005	75	12
B1	Dominant	None	Retrieve	Collect	during	4	3	2	3	176.757	75	12
B1	Dominant	None	Retrieve	Collect	during	4	3	2	4	200.738	75	12
B1	Dominant	None	Retrieve	Collect	during	4	3	2	5	151.25	75	12
B1	Dominant	None	Retrieve	Collect	during	4	3	2	6	202.025	75	12
B1	Dominant	None	Retrieve	Collect	during	4	3	2	7	203.983	75	12
B1	Dominant	None	Retrieve	Collect	during	4	3	2	8	196.927	75	12
B1	Dominant	None	Retrieve	Collect	during	4	3	3	1	135.472	75	13
B1	Dominant	None	Retrieve	Collect	during	4	3	3	2	231.965	75	13
B1	Dominant	None	Retrieve	Collect	during	4	3	3	3	314.75	75	13
B1	Dominant	None	Retrieve	Collect	during	4	3	3	4	187.49	75	13
B1	Dominant	None	Retrieve	Collect	during	4	3	3	5	163.028	75	13
B1	Dominant	None	Retrieve	Collect	during	4	3	3	6	162.757	75	13
B1	Dominant	None	Retrieve	Collect	during	4	3	3	7	355.255	75	13
B1	Dominant	None	Retrieve	Collect	during	4	3	3	8	202.008	75	13
B1	Dominant	None	Retrieve	Collect	during	4	3	4	1	111.285	75	14
B1	Dominant	None	Retrieve	Collect	during	4	3	4	2	299.007	75	14
B1	Dominant	None	Retrieve	Collect	during	4	3	4	3	0.2375	75	14
B1	Dominant	None	Retrieve	Collect	during	4	3	4	4	177.752	75	14
B1	Dominant	None	Retrieve	Collect	during	4	3	4	5	169.482	75	14
B1	Dominant	None	Retrieve	Collect	during	4	3	4	6	206.762	75	14
B1	Dominant	None	Retrieve	Collect	during	4	3	4	7	426.238	75	14
B1	Dominant	None	Retrieve	Collect	during	4	3	4	8	209.843	75	14
B1	Dominant	None	Retrieve	Collect	during	4	3	5	1	170.475	75	15
B1	Dominant	None	Retrieve	Collect	during	4	3	5	2	215.475	75	15
B1	Dominant	None	Retrieve	Collect	during	4	3	5	3	179.257	75	15
B1	Dominant	None	Retrieve	Collect	during	4	3	5	4	202.975	75	15
B1	Dominant	None	Retrieve	Collect	during	4	3	5	5	164.675	75	15
B1	Dominant	None	Retrieve	Collect	during	4	3	5	6	252.498	75	15
B1	Dominant	None	Retrieve	Collect	during	4	3	5	7	262.017	75	15
B1	Dominant	None	Retrieve	Collect	during	4	3	5	8	192.988	75	15
B1	Dominant	None	Retrieve	Collect	during	4	4	1	1	222.24	75	16
B1	Dominant	None	Retrieve	Collect	during	4	4	1	2	251.798	75	16
B1	Dominant	None	Retrieve	Collect	during	4	4	1	3	224.815	75	16
B1	Dominant	None	Retrieve	Collect	during	4	4	1	4	102.95	75	16
B1	Dominant	None	Retrieve	Collect	during	4	4	1	5	162.042	75	16
B1	Dominant	None	Retrieve	Collect	during	4	4	1	6	226.978	75	16
B1	Dominant	None	Retrieve	Collect	during	4	4	1	7	166.773	75	16
B1	Dominant	None	Retrieve	Collect	during	4	4	1	8	188.785	75	16
B1	Dominant	None	Retrieve	Collect	during	4	4	2	1	174	75	17
B1	Dominant	None	Retrieve	Collect	during	4	4	2	2	144.025	75	17
B1	Dominant	None	Retrieve	Collect	during	4	4	2	3	219	75	17
B1	Dominant	None	Retrieve	Collect	during	4	4	2	4	57.325	75	17
B1	Dominant	None	Retrieve	Collect	during	4	4	2	5	192.31	75	17
B1	Dominant	None	Retrieve	Collect	during	4	4	2	6	203.415	75	17
B1	Dominant	None	Retrieve	Collect	during	4	4	2	7	205.2	75	17
B1	Dominant	None	Retrieve	Collect	during	4	4	2	8	227.99	75	17
B1	Dominant	None	Retrieve	Collect	during	4	4	3	1	41.0025	75	18
B1	Dominant	None	Retrieve	Collect	during	4	4	3	2	248.998	75	18
B1	Dominant	None	Retrieve	Collect	during	4	4	3	3	159.21	75	18
B1	Dominant	None	Retrieve	Collect	during	4	4	3	4	125.998	75	18
B1	Dominant	None	Retrieve	Collect	during	4	4	3	5	217.993	75	18
B1	Dominant	None	Retrieve	Collect	during	4	4	3	6	190.403	75	18
B1	Dominant	None	Retrieve	Collect	during	4	4	3	7	213.255	75	18
B1	Dominant	None	Retrieve	Collect	during	4	4	3	8	133.75	75	18
B1	Dominant	None	Retrieve	Collect	during	4	4	4	1	165.268	75	19
B1	Dominant	None	Retrieve	Collect	during	4	4	4	2	171.248	75	19
B1	Dominant	None	Retrieve	Collect	during	4	4	4	3	194.245	75	19
B1	Dominant	None	Retrieve	Collect	during	4	4	4	4	229.993	75	19
B1	Dominant	None	Retrieve	Collect	during	4	4	4	5	245.99	75	19
B1	Dominant	None	Retrieve	Collect	during	4	4	4	6	161.287	75	19
B1	Dominant	None	Retrieve	Collect	during	4	4	4	7	232.965	75	19
B1	Dominant	None	Retrieve	Collect	during	4	4	4	8	194.255	75	19
B1	Dominant	None	Retrieve	Collect	during	4	4	5	1	178.205	75	20
B1	Dominant	None	Retrieve	Collect	during	4	4	5	2	227.048	75	20
B1	Dominant	None	Retrieve	Collect	during	4	4	5	3	217.762	75	20
B1	Dominant	None	Retrieve	Collect	during	4	4	5	4	219.965	75	20
B1	Dominant	None	Retrieve	Collect	during	4	4	5	5	176.25	75	20
B1	Dominant	None	Retrieve	Collect	during	4	4	5	6	176.625	75	20
B1	Dominant	None	Retrieve	Collect	during	4	4	5	7	202.803	75	20
B1	Dominant	None	Retrieve	Collect	during	4	4	5	8	308.493	75	20
B1	Dominant	None	Retrieve	Collect	during	5	1	1	1	24.625	75	1
B1	Dominant	None	Retrieve	Collect	during	5	1	1	2	109.225	75	1
B1	Dominant	None	Retrieve	Collect	during	5	1	1	3	225.444	75	1
B1	Dominant	None	Retrieve	Collect	during	5	1	1	4	27.76	75	1
B1	Dominant	None	Retrieve	Collect	during	5	1	1	5	15	75	1
B1	Dominant	None	Retrieve	Collect	during	5	1	1	6	152.275	75	1
B1	Dominant	None	Retrieve	Collect	during	5	1	1	7	26.25	75	1
B1	Dominant	None	Retrieve	Collect	during	5	1	1	8	222.973	75	1
B1	Dominant	None	Retrieve	Collect	during	5	1	2	1	25	75	2
B1	Dominant	None	Retrieve	Collect	during	5	1	2	2	56.8125	75	2
B1	Dominant	None	Retrieve	Collect	during	5	1	2	3	320.25	75	2
B1	Dominant	None	Retrieve	Collect	during	5	1	2	4	263.973	75	2
B1	Dominant	None	Retrieve	Collect	during	5	1	2	5	109.025	75	2
B1	Dominant	None	Retrieve	Collect	during	5	1	2	6	84.31	75	2
B1	Dominant	None	Retrieve	Collect	during	5	1	2	7	55.2425	75	2
B1	Dominant	None	Retrieve	Collect	during	5	1	2	8	41.7875	75	2
B1	Dominant	None	Retrieve	Collect	during	5	1	3	1	16	75	3
B1	Dominant	None	Retrieve	Collect	during	5	1	3	2	97.2	75	3
B1	Dominant	None	Retrieve	Collect	during	5	1	3	3	68.2025	75	3
B1	Dominant	None	Retrieve	Collect	during	5	1	3	4	217.993	75	3
B1	Dominant	None	Retrieve	Collect	during	5	1	3	5	33.98	75	3
B1	Dominant	None	Retrieve	Collect	during	5	1	3	6	136.732	75	3
B1	Dominant	None	Retrieve	Collect	during	5	1	3	7	25.5075	75	3
B1	Dominant	None	Retrieve	Collect	during	5	1	3	8	25.735	75	3
B1	Dominant	None	Retrieve	Collect	during	5	1	4	1	26.225	75	4
B1	Dominant	None	Retrieve	Collect	during	5	1	4	2	136.75	75	4
B1	Dominant	None	Retrieve	Collect	during	5	1	4	3	107.27	75	4
B1	Dominant	None	Retrieve	Collect	during	5	1	4	4	216.985	75	4
B1	Dominant	None	Retrieve	Collect	during	5	1	4	5	12.675	75	4
B1	Dominant	None	Retrieve	Collect	during	5	1	4	6	119.528	75	4
B1	Dominant	None	Retrieve	Collect	during	5	1	4	7	176.498	75	4
B1	Dominant	None	Retrieve	Collect	during	5	1	4	8	240.948	75	4
B1	Dominant	None	Retrieve	Collect	during	5	1	5	1	127.225	75	5
B1	Dominant	None	Retrieve	Collect	during	5	1	5	2	140.257	75	5
B1	Dominant	None	Retrieve	Collect	during	5	1	5	3	35.1675	75	5
B1	Dominant	None	Retrieve	Collect	during	5	1	5	4	207.003	75	5
B1	Dominant	None	Retrieve	Collect	during	5	1	5	5	89.5	75	5
B1	Dominant	None	Retrieve	Collect	during	5	1	5	6	114.252	75	5
B1	Dominant	None	Retrieve	Collect	during	5	1	5	7	257.998	75	5
B1	Dominant	None	Retrieve	Collect	during	5	1	5	8	253.998	75	5
B1	Dominant	None	Retrieve	Collect	during	5	2	1	1	178.75	75	6
B1	Dominant	None	Retrieve	Collect	during	5	2	1	2	161.488	75	6
B1	Dominant	None	Retrieve	Collect	during	5	2	1	3	217.993	75	6
B1	Dominant	None	Retrieve	Collect	during	5	2	1	4	16.735	75	6
B1	Dominant	None	Retrieve	Collect	during	5	2	1	5	5.75	75	6
B1	Dominant	None	Retrieve	Collect	during	5	2	1	6	127.75	75	6
B1	Dominant	None	Retrieve	Collect	during	5	2	1	7	34.51	75	6
B1	Dominant	None	Retrieve	Collect	during	5	2	1	8	61.9575	75	6
B1	Dominant	None	Retrieve	Collect	during	5	2	2	1	97.25	75	7
B1	Dominant	None	Retrieve	Collect	during	5	2	2	2	12.4975	75	7
B1	Dominant	None	Retrieve	Collect	during	5	2	2	3	260.998	75	7
B1	Dominant	None	Retrieve	Collect	during	5	2	2	4	268.948	75	7
B1	Dominant	None	Retrieve	Collect	during	5	2	2	5	22.775	75	7
B1	Dominant	None	Retrieve	Collect	during	5	2	2	6	43.7625	75	7
B1	Dominant	None	Retrieve	Collect	during	5	2	2	7	44.495	75	7
B1	Dominant	None	Retrieve	Collect	during	5	2	2	8	59.7175	75	7
B1	Dominant	None	Retrieve	Collect	during	5	2	3	1	132.275	75	8
B1	Dominant	None	Retrieve	Collect	during	5	2	3	2	197.26	75	8
B1	Dominant	None	Retrieve	Collect	during	5	2	3	3	220.008	75	8
B1	Dominant	None	Retrieve	Collect	during	5	2	3	4	267.498	75	8
B1	Dominant	None	Retrieve	Collect	during	5	2	3	5	26.875	75	8
B1	Dominant	None	Retrieve	Collect	during	5	2	3	6	56.8125	75	8
B1	Dominant	None	Retrieve	Collect	during	5	2	3	7	42.9575	75	8
B1	Dominant	None	Retrieve	Collect	during	5	2	3	8	53.7075	75	8
B1	Dominant	None	Retrieve	Collect	during	5	2	4	1	255.982	75	9
B1	Dominant	None	Retrieve	Collect	during	5	2	4	2	3.755	75	9
B1	Dominant	None	Retrieve	Collect	during	5	2	4	3	60.7525	75	9
B1	Dominant	None	Retrieve	Collect	during	5	2	4	4	267.023	75	9
B1	Dominant	None	Retrieve	Collect	during	5	2	4	5	25.75	75	9
B1	Dominant	None	Retrieve	Collect	during	5	2	4	6	34.5375	75	9
B1	Dominant	None	Retrieve	Collect	during	5	2	4	7	64.2775	75	9
B1	Dominant	None	Retrieve	Collect	during	5	2	4	8	252.198	75	9
B1	Dominant	None	Retrieve	Collect	during	5	2	5	1	4	75	10
B1	Dominant	None	Retrieve	Collect	during	5	2	5	2	12.725	75	10
B1	Dominant	None	Retrieve	Collect	during	5	2	5	3	31.2275	75	10
B1	Dominant	None	Retrieve	Collect	during	5	2	5	4	270.014	75	10
B1	Dominant	None	Retrieve	Collect	during	5	2	5	5	25	75	10
B1	Dominant	None	Retrieve	Collect	during	5	2	5	6	20.725	75	10
B1	Dominant	None	Retrieve	Collect	during	5	2	5	7	94.225	75	10
B1	Dominant	None	Retrieve	Collect	during	5	2	5	8	195.002	75	10
B1	Dominant	None	Retrieve	Collect	during	5	3	1	1	166.875	75	11
B1	Dominant	None	Retrieve	Collect	during	5	3	1	2	151.25	75	11
B1	Dominant	None	Retrieve	Collect	during	5	3	1	3	57.76	75	11
B1	Dominant	None	Retrieve	Collect	during	5	3	1	4	267.998	75	11
B1	Dominant	None	Retrieve	Collect	during	5	3	1	5	71.005	75	11
B1	Dominant	None	Retrieve	Collect	during	5	3	1	6	104.25	75	11
B1	Dominant	None	Retrieve	Collect	during	5	3	1	7	241.131	75	11
B1	Dominant	None	Retrieve	Collect	during	5	3	1	8	61.535	75	11
B1	Dominant	None	Retrieve	Collect	during	5	3	2	1	87.2	75	12
B1	Dominant	None	Retrieve	Collect	during	5	3	2	2	3.5	75	12
B1	Dominant	None	Retrieve	Collect	during	5	3	2	3	43.5	75	12
B1	Dominant	None	Retrieve	Collect	during	5	3	2	4	266.998	75	12
B1	Dominant	None	Retrieve	Collect	during	5	3	2	5	29.7	75	12
B1	Dominant	None	Retrieve	Collect	during	5	3	2	6	30.3	75	12
B1	Dominant	None	Retrieve	Collect	during	5	3	2	7	25.255	75	12
B1	Dominant	None	Retrieve	Collect	during	5	3	2	8	242.998	75	12
B1	Dominant	None	Retrieve	Collect	during	5	3	3	1	79.25	75	13
B1	Dominant	None	Retrieve	Collect	during	5	3	3	2	167.232	75	13
B1	Dominant	None	Retrieve	Collect	during	5	3	3	3	255.973	75	13
B1	Dominant	None	Retrieve	Collect	during	5	3	3	4	271.998	75	13
B1	Dominant	None	Retrieve	Collect	during	5	3	3	5	0.725	75	13
B1	Dominant	None	Retrieve	Collect	during	5	3	3	6	7.725	75	13
B1	Dominant	None	Retrieve	Collect	during	5	3	3	7	277.023	75	13
B1	Dominant	None	Retrieve	Collect	during	5	3	3	8	252.998	75	13
B1	Dominant	None	Retrieve	Collect	during	5	3	4	1	1	75	14
B1	Dominant	None	Retrieve	Collect	during	5	3	4	2	10.2	75	14
B1	Dominant	None	Retrieve	Collect	during	5	3	4	3	65.265	75	14
B1	Dominant	None	Retrieve	Collect	during	5	3	4	4	65.195	75	14
B1	Dominant	None	Retrieve	Collect	during	5	3	4	5	22.25	75	14
B1	Dominant	None	Retrieve	Collect	during	5	3	4	6	13.5	75	14
B1	Dominant	None	Retrieve	Collect	during	5	3	4	7	61.5	75	14
B1	Dominant	None	Retrieve	Collect	during	5	3	4	8	167.222	75	14
B1	Dominant	None	Retrieve	Collect	during	5	3	5	1	133.25	75	15
B1	Dominant	None	Retrieve	Collect	during	5	3	5	2	145.505	75	15
B1	Dominant	None	Retrieve	Collect	during	5	3	5	3	40.3075	75	15
B1	Dominant	None	Retrieve	Collect	during	5	3	5	4	266.998	75	15
B1	Dominant	None	Retrieve	Collect	during	5	3	5	5	252.002	75	15
B1	Dominant	None	Retrieve	Collect	during	5	3	5	6	227.757	75	15
B1	Dominant	None	Retrieve	Collect	during	5	3	5	7	96.17	75	15
B1	Dominant	None	Retrieve	Collect	during	5	3	5	8	44.015	75	15
B1	Dominant	None	Retrieve	Collect	during	5	4	1	1	231.375	75	16
B1	Dominant	None	Retrieve	Collect	during	5	4	1	2	5.75	75	16
B1	Dominant	None	Retrieve	Collect	during	5	4	1	3	92.5025	75	16
B1	Dominant	None	Retrieve	Collect	during	5	4	1	4	125.608	75	16
B1	Dominant	None	Retrieve	Collect	during	5	4	1	5	17.5	75	16
B1	Dominant	None	Retrieve	Collect	during	5	4	1	6	44.265	75	16
B1	Dominant	None	Retrieve	Collect	during	5	4	1	7	259.998	75	16
B1	Dominant	None	Retrieve	Collect	during	5	4	1	8	66.745	75	16
B1	Dominant	None	Retrieve	Collect	during	5	4	2	1	95.525	75	17
B1	Dominant	None	Retrieve	Collect	during	5	4	2	2	151.5	75	17
B1	Dominant	None	Retrieve	Collect	during	5	4	2	3	11.0975	75	17
B1	Dominant	None	Retrieve	Collect	during	5	4	2	4	58.2425	75	17
B1	Dominant	None	Retrieve	Collect	during	5	4	2	5	288.998	75	17
B1	Dominant	None	Retrieve	Collect	during	5	4	2	6	22.1775	75	17
B1	Dominant	None	Retrieve	Collect	during	5	4	2	7	1034.25	75	17
B1	Dominant	None	Retrieve	Collect	during	5	4	2	8	52.685	75	17
B1	Dominant	None	Retrieve	Collect	during	5	4	3	1	14.245	75	18
B1	Dominant	None	Retrieve	Collect	during	5	4	3	2	41.3775	75	18
B1	Dominant	None	Retrieve	Collect	during	5	4	3	3	26.4825	75	18
B1	Dominant	None	Retrieve	Collect	during	5	4	3	4	263.015	75	18
B1	Dominant	None	Retrieve	Collect	during	5	4	3	5	14.775	75	18
B1	Dominant	None	Retrieve	Collect	during	5	4	3	6	218.115	75	18
B1	Dominant	None	Retrieve	Collect	during	5	4	3	7	255.033	75	18
B1	Dominant	None	Retrieve	Collect	during	5	4	3	8	207.925	75	18
B1	Dominant	None	Retrieve	Collect	during	5	4	4	1	5	75	19
B1	Dominant	None	Retrieve	Collect	during	5	4	4	2	296.9	75	19
B1	Dominant	None	Retrieve	Collect	during	5	4	4	3	143.235	75	19
B1	Dominant	None	Retrieve	Collect	during	5	4	4	4	268.998	75	19
B1	Dominant	None	Retrieve	Collect	during	5	4	4	5	10.275	75	19
B1	Dominant	None	Retrieve	Collect	during	5	4	4	6	66.5725	75	19
B1	Dominant	None	Retrieve	Collect	during	5	4	4	7	25.25	75	19
B1	Dominant	None	Retrieve	Collect	during	5	4	4	8	209.993	75	19
B1	Dominant	None	Retrieve	Collect	during	5	4	5	1	60.55	75	20
B1	Dominant	None	Retrieve	Collect	during	5	4	5	2	24.775	75	20
B1	Dominant	None	Retrieve	Collect	during	5	4	5	3	28.46	75	20
B1	Dominant	None	Retrieve	Collect	during	5	4	5	4	211.993	75	20
B1	Dominant	None	Retrieve	Collect	during	5	4	5	5	34.5	75	20
B1	Dominant	None	Retrieve	Collect	during	5	4	5	6	27.55	75	20
B1	Dominant	None	Retrieve	Collect	during	5	4	5	7	260.002	75	20
B1	Dominant	None	Retrieve	Collect	during	5	4	5	8	146.475	75	20
B1	Dominant	None	Retrieve	Collect	during	6	1	1	1	1.5	75	1
B1	Dominant	None	Retrieve	Collect	during	6	1	1	2	22.525	75	1
B1	Dominant	None	Retrieve	Collect	during	6	1	1	3	20.6025	75	1
B1	Dominant	None	Retrieve	Collect	during	6	1	1	4	17.7575	75	1
B1	Dominant	None	Retrieve	Collect	during	6	1	1	5	55.02	75	1
B1	Dominant	None	Retrieve	Collect	during	6	1	1	6	108.498	75	1
B1	Dominant	None	Retrieve	Collect	during	6	1	1	7	225.775	75	1
B1	Dominant	None	Retrieve	Collect	during	6	1	1	8	214.26	75	1
B1	Dominant	None	Retrieve	Collect	during	6	1	2	1	10.75	75	2
B1	Dominant	None	Retrieve	Collect	during	6	1	2	2	156.275	75	2
B1	Dominant	None	Retrieve	Collect	during	6	1	2	3	178.51	75	2
B1	Dominant	None	Retrieve	Collect	during	6	1	2	4	153.475	75	2
B1	Dominant	None	Retrieve	Collect	during	6	1	2	5	133.488	75	2
B1	Dominant	None	Retrieve	Collect	during	6	1	2	6	198.998	75	2
B1	Dominant	None	Retrieve	Collect	during	6	1	2	7	199.722	75	2
B1	Dominant	None	Retrieve	Collect	during	6	1	2	8	222.782	75	2
B1	Dominant	None	Retrieve	Collect	during	6	1	3	1	17.7275	75	3
B1	Dominant	None	Retrieve	Collect	during	6	1	3	2	13.475	75	3
B1	Dominant	None	Retrieve	Collect	during	6	1	3	3	11.245	75	3
B1	Dominant	None	Retrieve	Collect	during	6	1	3	4	5.4075	75	3
B1	Dominant	None	Retrieve	Collect	during	6	1	3	5	95.005	75	3
B1	Dominant	None	Retrieve	Collect	during	6	1	3	6	193.982	75	3
B1	Dominant	None	Retrieve	Collect	during	6	1	3	7	1.9925	75	3
B1	Dominant	None	Retrieve	Collect	during	6	1	3	8	176.502	75	3
B1	Dominant	None	Retrieve	Collect	during	6	1	4	1	27.2625	75	4
B1	Dominant	None	Retrieve	Collect	during	6	1	4	2	10	75	4
B1	Dominant	None	Retrieve	Collect	during	6	1	4	3	24.7075	75	4
B1	Dominant	None	Retrieve	Collect	during	6	1	4	4	16.2775	75	4
B1	Dominant	None	Retrieve	Collect	during	6	1	4	5	5.53	75	4
B1	Dominant	None	Retrieve	Collect	during	6	1	4	6	8.0175	75	4
B1	Dominant	None	Retrieve	Collect	during	6	1	4	7	142.985	75	4
B1	Dominant	None	Retrieve	Collect	during	6	1	4	8	183.012	75	4
B1	Dominant	None	Retrieve	Collect	during	6	1	5	1	29.1	75	5
B1	Dominant	None	Retrieve	Collect	during	6	1	5	2	0	75	5
B1	Dominant	None	Retrieve	Collect	during	6	1	5	3	8.7325	75	5
B1	Dominant	None	Retrieve	Collect	during	6	1	5	4	151	75	5
B1	Dominant	None	Retrieve	Collect	during	6	1	5	5	164.498	75	5
B1	Dominant	None	Retrieve	Collect	during	6	1	5	6	180.715	75	5
B1	Dominant	None	Retrieve	Collect	during	6	1	5	7	139.505	75	5
B1	Dominant	None	Retrieve	Collect	during	6	1	5	8	154.007	75	5
B1	Dominant	None	Retrieve	Collect	during	6	2	1	1	246.98	75	6
B1	Dominant	None	Retrieve	Collect	during	6	2	1	2	9.25	75	6
B1	Dominant	None	Retrieve	Collect	during	6	2	1	3	15.77	75	6
B1	Dominant	None	Retrieve	Collect	during	6	2	1	4	12.9975	75	6
B1	Dominant	None	Retrieve	Collect	during	6	2	1	5	5.2325	75	6
B1	Dominant	None	Retrieve	Collect	during	6	2	1	6	208.502	75	6
B1	Dominant	None	Retrieve	Collect	during	6	2	1	7	144.498	75	6
B1	Dominant	None	Retrieve	Collect	during	6	2	1	8	205.3	75	6
B1	Dominant	None	Retrieve	Collect	during	6	2	2	1	23.715	75	7
B1	Dominant	None	Retrieve	Collect	during	6	2	2	2	20.6575	75	7
B1	Dominant	None	Retrieve	Collect	during	6	2	2	3	10.545	75	7
B1	Dominant	None	Retrieve	Collect	during	6	2	2	4	9.285	75	7
B1	Dominant	None	Retrieve	Collect	during	6	2	2	5	8.22	75	7
B1	Dominant	None	Retrieve	Collect	during	6	2	2	6	106.84	75	7
B1	Dominant	None	Retrieve	Collect	during	6	2	2	7	197.005	75	7
B1	Dominant	None	Retrieve	Collect	during	6	2	2	8	224.143	75	7
B1	Dominant	None	Retrieve	Collect	during	6	2	3	1	11.775	75	8
B1	Dominant	None	Retrieve	Collect	during	6	2	3	2	22.745	75	8
B1	Dominant	None	Retrieve	Collect	during	6	2	3	3	19.51	75	8
B1	Dominant	None	Retrieve	Collect	during	6	2	3	4	11.485	75	8
B1	Dominant	None	Retrieve	Collect	during	6	2	3	5	15.015	75	8
B1	Dominant	None	Retrieve	Collect	during	6	2	3	6	66.07	75	8
B1	Dominant	None	Retrieve	Collect	during	6	2	3	7	188.287	75	8
B1	Dominant	None	Retrieve	Collect	during	6	2	3	8	214.505	75	8
B1	Dominant	None	Retrieve	Collect	during	6	2	4	1	24.0075	75	9
B1	Dominant	None	Retrieve	Collect	during	6	2	4	2	21.04	75	9
B1	Dominant	None	Retrieve	Collect	during	6	2	4	3	24.7525	75	9
B1	Dominant	None	Retrieve	Collect	during	6	2	4	4	13.0875	75	9
B1	Dominant	None	Retrieve	Collect	during	6	2	4	5	20.7875	75	9
B1	Dominant	None	Retrieve	Collect	during	6	2	4	6	72.265	75	9
B1	Dominant	None	Retrieve	Collect	during	6	2	4	7	98.84	75	9
B1	Dominant	None	Retrieve	Collect	during	6	2	4	8	205.74	75	9
B1	Dominant	None	Retrieve	Collect	during	6	2	5	1	35.7675	75	10
B1	Dominant	None	Retrieve	Collect	during	6	2	5	2	25.4	75	10
B1	Dominant	None	Retrieve	Collect	during	6	2	5	3	4	75	10
B1	Dominant	None	Retrieve	Collect	during	6	2	5	4	21.4925	75	10
B1	Dominant	None	Retrieve	Collect	during	6	2	5	5	15.7225	75	10
B1	Dominant	None	Retrieve	Collect	during	6	2	5	6	22.25	75	10
B1	Dominant	None	Retrieve	Collect	during	6	2	5	7	112.267	75	10
B1	Dominant	None	Retrieve	Collect	during	6	2	5	8	193.972	75	10
B1	Dominant	None	Retrieve	Collect	during	6	3	1	1	24.5075	75	11
B1	Dominant	None	Retrieve	Collect	during	6	3	1	2	16.075	75	11
B1	Dominant	None	Retrieve	Collect	during	6	3	1	3	4.5	75	11
B1	Dominant	None	Retrieve	Collect	during	6	3	1	4	7.01	75	11
B1	Dominant	None	Retrieve	Collect	during	6	3	1	5	2.9825	75	11
B1	Dominant	None	Retrieve	Collect	during	6	3	1	6	4.04	75	11
B1	Dominant	None	Retrieve	Collect	during	6	3	1	7	179.998	75	11
B1	Dominant	None	Retrieve	Collect	during	6	3	1	8	203.255	75	11
B1	Dominant	None	Retrieve	Collect	during	6	3	2	1	6.5	75	12
B1	Dominant	None	Retrieve	Collect	during	6	3	2	2	22.7375	75	12
B1	Dominant	None	Retrieve	Collect	during	6	3	2	3	15.04	75	12
B1	Dominant	None	Retrieve	Collect	during	6	3	2	4	16.7825	75	12
B1	Dominant	None	Retrieve	Collect	during	6	3	2	5	8.3725	75	12
B1	Dominant	None	Retrieve	Collect	during	6	3	2	6	14.25	75	12
B1	Dominant	None	Retrieve	Collect	during	6	3	2	7	17.0025	75	12
B1	Dominant	None	Retrieve	Collect	during	6	3	2	8	13.4975	75	12
B1	Dominant	None	Retrieve	Collect	during	6	3	3	1	16.75	75	13
B1	Dominant	None	Retrieve	Collect	during	6	3	3	2	11.925	75	13
B1	Dominant	None	Retrieve	Collect	during	6	3	3	3	22.9875	75	13
B1	Dominant	None	Retrieve	Collect	during	6	3	3	4	32.745	75	13
B1	Dominant	None	Retrieve	Collect	during	6	3	3	5	10.51	75	13
B1	Dominant	None	Retrieve	Collect	during	6	3	3	6	2.7575	75	13
B1	Dominant	None	Retrieve	Collect	during	6	3	3	7	168.012	75	13
B1	Dominant	None	Retrieve	Collect	during	6	3	3	8	9.275	75	13
B1	Dominant	None	Retrieve	Collect	during	6	3	4	1	5.025	75	14
B1	Dominant	None	Retrieve	Collect	during	6	3	4	2	2.475	75	14
B1	Dominant	None	Retrieve	Collect	during	6	3	4	3	7.25	75	14
B1	Dominant	None	Retrieve	Collect	during	6	3	4	4	10.73	75	14
B1	Dominant	None	Retrieve	Collect	during	6	3	4	5	8.26	75	14
B1	Dominant	None	Retrieve	Collect	during	6	3	4	6	6.5125	75	14
B1	Dominant	None	Retrieve	Collect	during	6	3	4	7	45.4975	75	14
B1	Dominant	None	Retrieve	Collect	during	6	3	4	8	218.755	75	14
B1	Dominant	None	Retrieve	Collect	during	6	3	5	1	7.025	75	15
B1	Dominant	None	Retrieve	Collect	during	6	3	5	2	20.5175	75	15
B1	Dominant	None	Retrieve	Collect	during	6	3	5	3	22.2475	75	15
B1	Dominant	None	Retrieve	Collect	during	6	3	5	4	11.06	75	15
B1	Dominant	None	Retrieve	Collect	during	6	3	5	5	4.72	75	15
B1	Dominant	None	Retrieve	Collect	during	6	3	5	6	96.7475	75	15
B1	Dominant	None	Retrieve	Collect	during	6	3	5	7	227.007	75	15
B1	Dominant	None	Retrieve	Collect	during	6	3	5	8	155.537	75	15
B1	Dominant	None	Retrieve	Collect	during	6	4	1	1	18	75	16
B1	Dominant	None	Retrieve	Collect	during	6	4	1	2	21.275	75	16
B1	Dominant	None	Retrieve	Collect	during	6	4	1	3	13.565	75	16
B1	Dominant	None	Retrieve	Collect	during	6	4	1	4	11.23	75	16
B1	Dominant	None	Retrieve	Collect	during	6	4	1	5	38.01	75	16
B1	Dominant	None	Retrieve	Collect	during	6	4	1	6	173.512	75	16
B1	Dominant	None	Retrieve	Collect	during	6	4	1	7	194	75	16
B1	Dominant	None	Retrieve	Collect	during	6	4	1	8	223.498	75	16
B1	Dominant	None	Retrieve	Collect	during	6	4	2	1	25.725	75	17
B1	Dominant	None	Retrieve	Collect	during	6	4	2	2	26.225	75	17
B1	Dominant	None	Retrieve	Collect	during	6	4	2	3	8.9675	75	17
B1	Dominant	None	Retrieve	Collect	during	6	4	2	4	6.7275	75	17
B1	Dominant	None	Retrieve	Collect	during	6	4	2	5	13.245	75	17
B1	Dominant	None	Retrieve	Collect	during	6	4	2	6	15.5425	75	17
B1	Dominant	None	Retrieve	Collect	during	6	4	2	7	1.715	75	17
B1	Dominant	None	Retrieve	Collect	during	6	4	2	8	101.088	75	17
B1	Dominant	None	Retrieve	Collect	during	6	4	3	1	0.55	75	18
B1	Dominant	None	Retrieve	Collect	during	6	4	3	2	6.0075	75	18
B1	Dominant	None	Retrieve	Collect	during	6	4	3	3	2.1025	75	18
B1	Dominant	None	Retrieve	Collect	during	6	4	3	4	2.835	75	18
B1	Dominant	None	Retrieve	Collect	during	6	4	3	5	4.5	75	18
B1	Dominant	None	Retrieve	Collect	during	6	4	3	6	13.6175	75	18
B1	Dominant	None	Retrieve	Collect	during	6	4	3	7	165.015	75	18
B1	Dominant	None	Retrieve	Collect	during	6	4	3	8	353.785	75	18
B1	Dominant	None	Retrieve	Collect	during	6	4	4	1	6.275	75	19
B1	Dominant	None	Retrieve	Collect	during	6	4	4	2	25.2575	75	19
B1	Dominant	None	Retrieve	Collect	during	6	4	4	3	27.3375	75	19
B1	Dominant	None	Retrieve	Collect	during	6	4	4	4	0.0625	75	19
B1	Dominant	None	Retrieve	Collect	during	6	4	4	5	150.23	75	19
B1	Dominant	None	Retrieve	Collect	during	6	4	4	6	25.205	75	19
B1	Dominant	None	Retrieve	Collect	during	6	4	4	7	96.9975	75	19
B1	Dominant	None	Retrieve	Collect	during	6	4	4	8	1.2825	75	19
B1	Dominant	None	Retrieve	Collect	during	6	4	5	1	26.75	75	20
B1	Dominant	None	Retrieve	Collect	during	6	4	5	2	12	75	20
B1	Dominant	None	Retrieve	Collect	during	6	4	5	3	11.995	75	20
B1	Dominant	None	Retrieve	Collect	during	6	4	5	4	4.495	75	20
B1	Dominant	None	Retrieve	Collect	during	6	4	5	5	10.58	75	20
B1	Dominant	None	Retrieve	Collect	during	6	4	5	6	108.733	75	20
B1	Dominant	None	Retrieve	Collect	during	6	4	5	7	277.262	75	20
B1	Dominant	None	Retrieve	Collect	during	6	4	5	8	231.002	75	20
B1	Dominant	None	Retrieve	Collect	during	1	1	1	1	84.25	50	1
B1	Dominant	None	Retrieve	Collect	during	1	1	1	2	14.75	50	1
B1	Dominant	None	Retrieve	Collect	during	1	1	1	3	226.027	50	1
B1	Dominant	None	Retrieve	Collect	during	1	1	1	4	225.039	50	1
B1	Dominant	None	Retrieve	Collect	during	1	1	1	5	47.7425	50	1
B1	Dominant	None	Retrieve	Collect	during	1	1	1	6	212.749	50	1
B1	Dominant	None	Retrieve	Collect	during	1	1	1	7	62.4825	50	1
B1	Dominant	None	Retrieve	Collect	during	1	1	1	8	11.2225	50	1
B1	Dominant	None	Retrieve	Collect	during	1	1	2	1	267.998	50	2
B1	Dominant	None	Retrieve	Collect	during	1	1	2	2	21.475	50	2
B1	Dominant	None	Retrieve	Collect	during	1	1	2	3	48.2925	50	2
B1	Dominant	None	Retrieve	Collect	during	1	1	2	4	23.2575	50	2
B1	Dominant	None	Retrieve	Collect	during	1	1	2	5	4.7025	50	2
B1	Dominant	None	Retrieve	Collect	during	1	1	2	6	209.978	50	2
B1	Dominant	None	Retrieve	Collect	during	1	1	2	7	1.7625	50	2
B1	Dominant	None	Retrieve	Collect	during	1	1	2	8	220.252	50	2
B1	Dominant	None	Retrieve	Collect	during	1	1	3	1	259.998	50	3
B1	Dominant	None	Retrieve	Collect	during	1	1	3	2	20.49	50	3
B1	Dominant	None	Retrieve	Collect	during	1	1	3	3	9.045	50	3
B1	Dominant	None	Retrieve	Collect	during	1	1	3	4	255.007	50	3
B1	Dominant	None	Retrieve	Collect	during	1	1	3	5	46.6675	50	3
B1	Dominant	None	Retrieve	Collect	during	1	1	3	6	34.8025	50	3
B1	Dominant	None	Retrieve	Collect	during	1	1	3	7	62.02	50	3
B1	Dominant	None	Retrieve	Collect	during	1	1	3	8	142.255	50	3
B1	Dominant	None	Retrieve	Collect	during	1	1	4	1	261.998	50	4
B1	Dominant	None	Retrieve	Collect	during	1	1	4	2	5.9075	50	4
B1	Dominant	None	Retrieve	Collect	during	1	1	4	3	27.2725	50	4
B1	Dominant	None	Retrieve	Collect	during	1	1	4	4	14.505	50	4
B1	Dominant	None	Retrieve	Collect	during	1	1	4	5	335.72	50	4
B1	Dominant	None	Retrieve	Collect	during	1	1	4	6	51.2525	50	4
B1	Dominant	None	Retrieve	Collect	during	1	1	4	7	195.003	50	4
B1	Dominant	None	Retrieve	Collect	during	1	1	4	8	297.998	50	4
B1	Dominant	None	Retrieve	Collect	during	1	1	5	1	1.3	50	5
B1	Dominant	None	Retrieve	Collect	during	1	1	5	2	28.525	50	5
B1	Dominant	None	Retrieve	Collect	during	1	1	5	3	7.2725	50	5
B1	Dominant	None	Retrieve	Collect	during	1	1	5	4	32.2425	50	5
B1	Dominant	None	Retrieve	Collect	during	1	1	5	5	180.005	50	5
B1	Dominant	None	Retrieve	Collect	during	1	1	5	6	28.77	50	5
B1	Dominant	None	Retrieve	Collect	during	1	1	5	7	5.005	50	5
B1	Dominant	None	Retrieve	Collect	during	1	1	5	8	6.1675	50	5
B1	Dominant	None	Retrieve	Collect	during	1	2	1	1	7.25	50	6
B1	Dominant	None	Retrieve	Collect	during	1	2	1	2	12.02	50	6
B1	Dominant	None	Retrieve	Collect	during	1	2	1	3	55.675	50	6
B1	Dominant	None	Retrieve	Collect	during	1	2	1	4	13.7475	50	6
B1	Dominant	None	Retrieve	Collect	during	1	2	1	5	76.79	50	6
B1	Dominant	None	Retrieve	Collect	during	1	2	1	6	10.035	50	6
B1	Dominant	None	Retrieve	Collect	during	1	2	1	7	9.5	50	6
B1	Dominant	None	Retrieve	Collect	during	1	2	1	8	111.78	50	6
B1	Dominant	None	Retrieve	Collect	during	1	2	2	1	182.75	50	7
B1	Dominant	None	Retrieve	Collect	during	1	2	2	2	20.7175	50	7
B1	Dominant	None	Retrieve	Collect	during	1	2	2	3	7.0325	50	7
B1	Dominant	None	Retrieve	Collect	during	1	2	2	4	77.0275	50	7
B1	Dominant	None	Retrieve	Collect	during	1	2	2	5	96.8075	50	7
B1	Dominant	None	Retrieve	Collect	during	1	2	2	6	89.74	50	7
B1	Dominant	None	Retrieve	Collect	during	1	2	2	7	34.2475	50	7
B1	Dominant	None	Retrieve	Collect	during	1	2	2	8	228.215	50	7
B1	Dominant	None	Retrieve	Collect	during	1	2	3	1	7.75	50	8
B1	Dominant	None	Retrieve	Collect	during	1	2	3	2	22.7425	50	8
B1	Dominant	None	Retrieve	Collect	during	1	2	3	3	28.735	50	8
B1	Dominant	None	Retrieve	Collect	during	1	2	3	4	68.98	50	8
B1	Dominant	None	Retrieve	Collect	during	1	2	3	5	0.5175	50	8
B1	Dominant	None	Retrieve	Collect	during	1	2	3	6	201.993	50	8
B1	Dominant	None	Retrieve	Collect	during	1	2	3	7	8.5	50	8
B1	Dominant	None	Retrieve	Collect	during	1	2	3	8	2.7225	50	8
B1	Dominant	None	Retrieve	Collect	during	1	2	4	1	79.75	50	9
B1	Dominant	None	Retrieve	Collect	during	1	2	4	2	6	50	9
B1	Dominant	None	Retrieve	Collect	during	1	2	4	3	27.7225	50	9
B1	Dominant	None	Retrieve	Collect	during	1	2	4	4	14.5025	50	9
B1	Dominant	None	Retrieve	Collect	during	1	2	4	5	13.735	50	9
B1	Dominant	None	Retrieve	Collect	during	1	2	4	6	44.0025	50	9
B1	Dominant	None	Retrieve	Collect	during	1	2	4	7	135.722	50	9
B1	Dominant	None	Retrieve	Collect	during	1	2	4	8	194.963	50	9
B1	Dominant	None	Retrieve	Collect	during	1	2	5	1	1.5	50	10
B1	Dominant	None	Retrieve	Collect	during	1	2	5	2	4.75	50	10
B1	Dominant	None	Retrieve	Collect	during	1	2	5	3	26.2725	50	10
B1	Dominant	None	Retrieve	Collect	during	1	2	5	4	41.4975	50	10
B1	Dominant	None	Retrieve	Collect	during	1	2	5	5	6.2175	50	10
B1	Dominant	None	Retrieve	Collect	during	1	2	5	6	13.2575	50	10
B1	Dominant	None	Retrieve	Collect	during	1	2	5	7	12.79	50	10
[truncated: 26,801 more rows]
