# Supplementary material for: Acute Loss of Tactile Input Leads to General Compensatory Changes in Eye–Hand Coordination during Object Manipulation
Source: eNeuro. 2025 Sep 25;12(9):ENEURO.0487-23.2025. doi: 10.1523/ENEURO.0487-23.2025 (PMC12494028; doi:10.1523/ENEURO.0487-23.2025)
Supplement: Extended Data — The file Code_and_Data.zip includes all code and data used to perform the analyses presented in this manuscript. The .R scripts contain the packages used and the filenames corresponding to the data and the structure of each model. Download Extended Data, ZIP file. [file eneuro-12-ENEURO.0487-23.2025-s014.zip › GazeIndex_LMM_table_ProgressDuring_RetrieveDeliver_exp1.xlsx]

## Sheet: Sheet1
Condition	Block	Hand	Drug	Phase	Action	Subject	Round	mmDifference	Progress	Series	Trials	Series_in_block
ControlPre	B1	Dominant	None	Retrieve	Deliver	1	1	91.5	0	1	1	1
ControlPre	B1	Dominant	None	Retrieve	Deliver	1	1	27.75	0	1	2	1
ControlPre	B1	Dominant	None	Retrieve	Deliver	1	1	8.025	0	1	3	1
ControlPre	B1	Dominant	None	Retrieve	Deliver	1	1	426.973	0	1	4	1
ControlPre	B1	Dominant	None	Retrieve	Deliver	1	1	395.948	0	1	5	1
ControlPre	B1	Dominant	None	Retrieve	Deliver	1	1	45.35	0	1	6	1
ControlPre	B1	Dominant	None	Retrieve	Deliver	1	1	29.025	0	1	7	1
ControlPre	B1	Dominant	None	Retrieve	Deliver	1	1	48.225	0	1	8	1
ControlPre	B1	Dominant	None	Retrieve	Deliver	1	1		0	2	1	2
ControlPre	B1	Dominant	None	Retrieve	Deliver	1	1	64	0	2	2	2
ControlPre	B1	Dominant	None	Retrieve	Deliver	1	1	382.022	0	2	3	2
ControlPre	B1	Dominant	None	Retrieve	Deliver	1	1	378.957	0	2	4	2
ControlPre	B1	Dominant	None	Retrieve	Deliver	1	1	174.148	0	2	5	2
ControlPre	B1	Dominant	None	Retrieve	Deliver	1	1	74	0	2	6	2
ControlPre	B1	Dominant	None	Retrieve	Deliver	1	1	393.596	0	2	7	2
ControlPre	B1	Dominant	None	Retrieve	Deliver	1	1	7.025	0	2	8	2
ControlPre	B1	Dominant	None	Retrieve	Deliver	1	1	75.25	0	3	1	3
ControlPre	B1	Dominant	None	Retrieve	Deliver	1	1	140.26	0	3	2	3
ControlPre	B1	Dominant	None	Retrieve	Deliver	1	1	91.5	0	3	3	3
ControlPre	B1	Dominant	None	Retrieve	Deliver	1	1	26.725	0	3	4	3
ControlPre	B1	Dominant	None	Retrieve	Deliver	1	1	65.525	0	3	5	3
ControlPre	B1	Dominant	None	Retrieve	Deliver	1	1	14.225	0	3	6	3
ControlPre	B1	Dominant	None	Retrieve	Deliver	1	1	12.975	0	3	7	3
ControlPre	B1	Dominant	None	Retrieve	Deliver	1	1	6.25	0	3	8	3
ControlPre	B1	Dominant	None	Retrieve	Deliver	1	1	85.25	0	4	1	4
ControlPre	B1	Dominant	None	Retrieve	Deliver	1	1	134.25	0	4	2	4
ControlPre	B1	Dominant	None	Retrieve	Deliver	1	1	391.998	0	4	3	4
ControlPre	B1	Dominant	None	Retrieve	Deliver	1	1	191.8	0	4	4	4
ControlPre	B1	Dominant	None	Retrieve	Deliver	1	1	396.603	0	4	5	4
ControlPre	B1	Dominant	None	Retrieve	Deliver	1	1	71.225	0	4	6	4
ControlPre	B1	Dominant	None	Retrieve	Deliver	1	1	9.55	0	4	7	4
ControlPre	B1	Dominant	None	Retrieve	Deliver	1	1	224.8	0	4	8	4
ControlPre	B1	Dominant	None	Retrieve	Deliver	1	1	65.9	0	5	1	5
ControlPre	B1	Dominant	None	Retrieve	Deliver	1	1	67.475	0	5	2	5
ControlPre	B1	Dominant	None	Retrieve	Deliver	1	1	12.725	0	5	3	5
ControlPre	B1	Dominant	None	Retrieve	Deliver	1	1	198.213	0	5	4	5
ControlPre	B1	Dominant	None	Retrieve	Deliver	1	1	12.5	0	5	5	5
ControlPre	B1	Dominant	None	Retrieve	Deliver	1	1	2.05	0	5	6	5
ControlPre	B1	Dominant	None	Retrieve	Deliver	1	1	73.25	0	5	7	5
ControlPre	B1	Dominant	None	Retrieve	Deliver	1	1	38.725	0	5	8	5
ControlPre	B1	Dominant	None	Retrieve	Deliver	1	2	5.45	0	1	1	6
ControlPre	B1	Dominant	None	Retrieve	Deliver	1	2	149.743	0	1	2	6
ControlPre	B1	Dominant	None	Retrieve	Deliver	1	2	368.312	0	1	3	6
ControlPre	B1	Dominant	None	Retrieve	Deliver	1	2	26.5	0	1	4	6
ControlPre	B1	Dominant	None	Retrieve	Deliver	1	2	30.45	0	1	5	6
ControlPre	B1	Dominant	None	Retrieve	Deliver	1	2	2.55	0	1	6	6
ControlPre	B1	Dominant	None	Retrieve	Deliver	1	2	8.75	0	1	7	6
ControlPre	B1	Dominant	None	Retrieve	Deliver	1	2	7.475	0	1	8	6
ControlPre	B1	Dominant	None	Retrieve	Deliver	1	2	86.6	0	2	1	7
ControlPre	B1	Dominant	None	Retrieve	Deliver	1	2	73.5	0	2	2	7
ControlPre	B1	Dominant	None	Retrieve	Deliver	1	2	9.525	0	2	3	7
ControlPre	B1	Dominant	None	Retrieve	Deliver	1	2	31	0	2	4	7
ControlPre	B1	Dominant	None	Retrieve	Deliver	1	2	25.75	0	2	5	7
ControlPre	B1	Dominant	None	Retrieve	Deliver	1	2	9.525	0	2	6	7
ControlPre	B1	Dominant	None	Retrieve	Deliver	1	2	14.75	0	2	7	7
ControlPre	B1	Dominant	None	Retrieve	Deliver	1	2	5.5	0	2	8	7
ControlPre	B1	Dominant	None	Retrieve	Deliver	1	2	42.05	0	3	1	8
ControlPre	B1	Dominant	None	Retrieve	Deliver	1	2	124.772	0	3	2	8
ControlPre	B1	Dominant	None	Retrieve	Deliver	1	2	148.015	0	3	3	8
ControlPre	B1	Dominant	None	Retrieve	Deliver	1	2	40.725	0	3	4	8
ControlPre	B1	Dominant	None	Retrieve	Deliver	1	2	10.25	0	3	5	8
ControlPre	B1	Dominant	None	Retrieve	Deliver	1	2	27.275	0	3	6	8
ControlPre	B1	Dominant	None	Retrieve	Deliver	1	2	102.8	0	3	7	8
ControlPre	B1	Dominant	None	Retrieve	Deliver	1	2	35.25	0	3	8	8
ControlPre	B1	Dominant	None	Retrieve	Deliver	1	2	23.275	0	4	1	9
ControlPre	B1	Dominant	None	Retrieve	Deliver	1	2	150.775	0	4	2	9
ControlPre	B1	Dominant	None	Retrieve	Deliver	1	2	48.475	0	4	3	9
ControlPre	B1	Dominant	None	Retrieve	Deliver	1	2	43.025	0	4	4	9
ControlPre	B1	Dominant	None	Retrieve	Deliver	1	2	44.475	0	4	5	9
ControlPre	B1	Dominant	None	Retrieve	Deliver	1	2	6.5	0	4	6	9
ControlPre	B1	Dominant	None	Retrieve	Deliver	1	2	391.869	0	4	7	9
ControlPre	B1	Dominant	None	Retrieve	Deliver	1	2	103.025	0	4	8	9
ControlPre	B1	Dominant	None	Retrieve	Deliver	1	2	22.75	0	5	1	10
ControlPre	B1	Dominant	None	Retrieve	Deliver	1	2	61.25	0	5	2	10
ControlPre	B1	Dominant	None	Retrieve	Deliver	1	2	52.775	0	5	3	10
ControlPre	B1	Dominant	None	Retrieve	Deliver	1	2	25.55	0	5	4	10
ControlPre	B1	Dominant	None	Retrieve	Deliver	1	2	28.7	0	5	5	10
ControlPre	B1	Dominant	None	Retrieve	Deliver	1	2	17.7	0	5	6	10
ControlPre	B1	Dominant	None	Retrieve	Deliver	1	2	54.25	0	5	7	10
ControlPre	B1	Dominant	None	Retrieve	Deliver	1	2	45.675	0	5	8	10
ControlPre	B1	Dominant	None	Retrieve	Deliver	1	3	22.025	0	1	1	11
ControlPre	B1	Dominant	None	Retrieve	Deliver	1	3	17.75	0	1	2	11
ControlPre	B1	Dominant	None	Retrieve	Deliver	1	3	24.75	0	1	3	11
ControlPre	B1	Dominant	None	Retrieve	Deliver	1	3	48.25	0	1	4	11
ControlPre	B1	Dominant	None	Retrieve	Deliver	1	3	172.998	0	1	5	11
ControlPre	B1	Dominant	None	Retrieve	Deliver	1	3	23.25	0	1	6	11
ControlPre	B1	Dominant	None	Retrieve	Deliver	1	3	17.35	0	1	7	11
ControlPre	B1	Dominant	None	Retrieve	Deliver	1	3	30.55	0	1	8	11
ControlPre	B1	Dominant	None	Retrieve	Deliver	1	3	387.998	0	2	1	12
ControlPre	B1	Dominant	None	Retrieve	Deliver	1	3	45.025	0	2	2	12
ControlPre	B1	Dominant	None	Retrieve	Deliver	1	3	32.225	0	2	3	12
ControlPre	B1	Dominant	None	Retrieve	Deliver	1	3	63.025	0	2	4	12
ControlPre	B1	Dominant	None	Retrieve	Deliver	1	3	19.75	0	2	5	12
ControlPre	B1	Dominant	None	Retrieve	Deliver	1	3	46.5	0	2	6	12
ControlPre	B1	Dominant	None	Retrieve	Deliver	1	3	35	0	2	7	12
ControlPre	B1	Dominant	None	Retrieve	Deliver	1	3	33.775	0	2	8	12
ControlPre	B1	Dominant	None	Retrieve	Deliver	1	3	63.1	0	3	1	13
ControlPre	B1	Dominant	None	Retrieve	Deliver	1	3	55	0	3	2	13
ControlPre	B1	Dominant	None	Retrieve	Deliver	1	3	14.7	0	3	3	13
ControlPre	B1	Dominant	None	Retrieve	Deliver	1	3	66.75	0	3	4	13
ControlPre	B1	Dominant	None	Retrieve	Deliver	1	3	29.85	0	3	5	13
ControlPre	B1	Dominant	None	Retrieve	Deliver	1	3	19.25	0	3	6	13
ControlPre	B1	Dominant	None	Retrieve	Deliver	1	3	35.25	0	3	7	13
ControlPre	B1	Dominant	None	Retrieve	Deliver	1	3	33.225	0	3	8	13
ControlPre	B1	Dominant	None	Retrieve	Deliver	1	3	118.75	0	4	1	14
ControlPre	B1	Dominant	None	Retrieve	Deliver	1	3	103.425	0	4	2	14
ControlPre	B1	Dominant	None	Retrieve	Deliver	1	3	140.51	0	4	3	14
ControlPre	B1	Dominant	None	Retrieve	Deliver	1	3	77	0	4	4	14
ControlPre	B1	Dominant	None	Retrieve	Deliver	1	3	81.475	0	4	5	14
ControlPre	B1	Dominant	None	Retrieve	Deliver	1	3	23.775	0	4	6	14
ControlPre	B1	Dominant	None	Retrieve	Deliver	1	3	6.5	0	4	7	14
ControlPre	B1	Dominant	None	Retrieve	Deliver	1	3	29.75	0	4	8	14
ControlPre	B1	Dominant	None	Retrieve	Deliver	1	3	118.025	0	5	1	15
ControlPre	B1	Dominant	None	Retrieve	Deliver	1	3	42.2	0	5	2	15
ControlPre	B1	Dominant	None	Retrieve	Deliver	1	3	41.975	0	5	3	15
ControlPre	B1	Dominant	None	Retrieve	Deliver	1	3	7	0	5	4	15
ControlPre	B1	Dominant	None	Retrieve	Deliver	1	3	72.825	0	5	5	15
ControlPre	B1	Dominant	None	Retrieve	Deliver	1	3	33.275	0	5	6	15
ControlPre	B1	Dominant	None	Retrieve	Deliver	1	3	33.5	0	5	7	15
ControlPre	B1	Dominant	None	Retrieve	Deliver	1	3	51.525	0	5	8	15
ControlPre	B1	Dominant	None	Retrieve	Deliver	1	4	28.75	0	1	1	16
ControlPre	B1	Dominant	None	Retrieve	Deliver	1	4	20.525	0	1	2	16
ControlPre	B1	Dominant	None	Retrieve	Deliver	1	4	40.525	0	1	3	16
ControlPre	B1	Dominant	None	Retrieve	Deliver	1	4	80.25	0	1	4	16
ControlPre	B1	Dominant	None	Retrieve	Deliver	1	4	49.25	0	1	5	16
ControlPre	B1	Dominant	None	Retrieve	Deliver	1	4	23	0	1	6	16
ControlPre	B1	Dominant	None	Retrieve	Deliver	1	4	41	0	1	7	16
ControlPre	B1	Dominant	None	Retrieve	Deliver	1	4	48.95	0	1	8	16
ControlPre	B1	Dominant	None	Retrieve	Deliver	1	4	46	0	2	1	17
ControlPre	B1	Dominant	None	Retrieve	Deliver	1	4	22.025	0	2	2	17
ControlPre	B1	Dominant	None	Retrieve	Deliver	1	4	49.025	0	2	3	17
ControlPre	B1	Dominant	None	Retrieve	Deliver	1	4	57.775	0	2	4	17
ControlPre	B1	Dominant	None	Retrieve	Deliver	1	4	27.75	0	2	5	17
ControlPre	B1	Dominant	None	Retrieve	Deliver	1	4	382.007	0	2	6	17
ControlPre	B1	Dominant	None	Retrieve	Deliver	1	4	386.998	0	2	7	17
ControlPre	B1	Dominant	None	Retrieve	Deliver	1	4	31.975	0	2	8	17
ControlPre	B1	Dominant	None	Retrieve	Deliver	1	4	124.75	0	3	1	18
ControlPre	B1	Dominant	None	Retrieve	Deliver	1	4	361.998	0	3	2	18
ControlPre	B1	Dominant	None	Retrieve	Deliver	1	4	49.475	0	3	3	18
ControlPre	B1	Dominant	None	Retrieve	Deliver	1	4	18.525	0	3	4	18
ControlPre	B1	Dominant	None	Retrieve	Deliver	1	4	84.025	0	3	5	18
ControlPre	B1	Dominant	None	Retrieve	Deliver	1	4	28.7	0	3	6	18
ControlPre	B1	Dominant	None	Retrieve	Deliver	1	4	48.75	0	3	7	18
ControlPre	B1	Dominant	None	Retrieve	Deliver	1	4	24.75	0	3	8	18
ControlPre	B1	Dominant	None	Retrieve	Deliver	1	4	91	0	4	1	19
ControlPre	B1	Dominant	None	Retrieve	Deliver	1	4	52.225	0	4	2	19
ControlPre	B1	Dominant	None	Retrieve	Deliver	1	4	157.01	0	4	3	19
ControlPre	B1	Dominant	None	Retrieve	Deliver	1	4	27.025	0	4	4	19
ControlPre	B1	Dominant	None	Retrieve	Deliver	1	4	28.725	0	4	5	19
ControlPre	B1	Dominant	None	Retrieve	Deliver	1	4	396.012	0	4	6	19
ControlPre	B1	Dominant	None	Retrieve	Deliver	1	4	49.2	0	4	7	19
ControlPre	B1	Dominant	None	Retrieve	Deliver	1	4	132.75	0	4	8	19
ControlPre	B1	Dominant	None	Retrieve	Deliver	1	4	101.75	0	5	1	20
ControlPre	B1	Dominant	None	Retrieve	Deliver	1	4	38.25	0	5	2	20
ControlPre	B1	Dominant	None	Retrieve	Deliver	1	4	38.8	0	5	3	20
ControlPre	B1	Dominant	None	Retrieve	Deliver	1	4	39.725	0	5	4	20
ControlPre	B1	Dominant	None	Retrieve	Deliver	1	4	41	0	5	5	20
ControlPre	B1	Dominant	None	Retrieve	Deliver	1	4	81.55	0	5	6	20
ControlPre	B1	Dominant	None	Retrieve	Deliver	1	4	41.25	0	5	7	20
ControlPre	B1	Dominant	None	Retrieve	Deliver	1	4	26.475	0	5	8	20
ControlPre	B1	Dominant	None	Retrieve	Deliver	2	1	4.75	0	1	1	1
ControlPre	B1	Dominant	None	Retrieve	Deliver	2	1	14.75	0	1	2	1
ControlPre	B1	Dominant	None	Retrieve	Deliver	2	1	164.025	0	1	3	1
ControlPre	B1	Dominant	None	Retrieve	Deliver	2	1	137.75	0	1	4	1
ControlPre	B1	Dominant	None	Retrieve	Deliver	2	1	43	0	1	5	1
ControlPre	B1	Dominant	None	Retrieve	Deliver	2	1	15.975	0	1	6	1
ControlPre	B1	Dominant	None	Retrieve	Deliver	2	1	3.5	0	1	7	1
ControlPre	B1	Dominant	None	Retrieve	Deliver	2	1	3	0	1	8	1
ControlPre	B1	Dominant	None	Retrieve	Deliver	2	1	120.275	0	2	1	2
ControlPre	B1	Dominant	None	Retrieve	Deliver	2	1	86.75	0	2	2	2
ControlPre	B1	Dominant	None	Retrieve	Deliver	2	1	164.972	0	2	3	2
ControlPre	B1	Dominant	None	Retrieve	Deliver	2	1	207.29	0	2	4	2
ControlPre	B1	Dominant	None	Retrieve	Deliver	2	1	8.75	0	2	5	2
ControlPre	B1	Dominant	None	Retrieve	Deliver	2	1	20.5	0	2	6	2
ControlPre	B1	Dominant	None	Retrieve	Deliver	2	1	20.55	0	2	7	2
ControlPre	B1	Dominant	None	Retrieve	Deliver	2	1	7.975	0	2	8	2
ControlPre	B1	Dominant	None	Retrieve	Deliver	2	1	136	0	3	1	3
ControlPre	B1	Dominant	None	Retrieve	Deliver	2	1	197	0	3	2	3
ControlPre	B1	Dominant	None	Retrieve	Deliver	2	1	229.232	0	3	3	3
ControlPre	B1	Dominant	None	Retrieve	Deliver	2	1	216	0	3	4	3
ControlPre	B1	Dominant	None	Retrieve	Deliver	2	1	147.995	0	3	5	3
ControlPre	B1	Dominant	None	Retrieve	Deliver	2	1	150.502	0	3	6	3
ControlPre	B1	Dominant	None	Retrieve	Deliver	2	1	195.947	0	3	7	3
ControlPre	B1	Dominant	None	Retrieve	Deliver	2	1	5.5	0	3	8	3
ControlPre	B1	Dominant	None	Retrieve	Deliver	2	1	123.5	0	4	1	4
ControlPre	B1	Dominant	None	Retrieve	Deliver	2	1	141.5	0	4	2	4
ControlPre	B1	Dominant	None	Retrieve	Deliver	2	1	193.713	0	4	3	4
ControlPre	B1	Dominant	None	Retrieve	Deliver	2	1	172.75	0	4	4	4
ControlPre	B1	Dominant	None	Retrieve	Deliver	2	1	134.975	0	4	5	4
ControlPre	B1	Dominant	None	Retrieve	Deliver	2	1	154.51	0	4	6	4
ControlPre	B1	Dominant	None	Retrieve	Deliver	2	1	160.012	0	4	7	4
ControlPre	B1	Dominant	None	Retrieve	Deliver	2	1	218.738	0	4	8	4
ControlPre	B1	Dominant	None	Retrieve	Deliver	2	1	154	0	5	1	5
ControlPre	B1	Dominant	None	Retrieve	Deliver	2	1	127.25	0	5	2	5
ControlPre	B1	Dominant	None	Retrieve	Deliver	2	1	126.25	0	5	3	5
ControlPre	B1	Dominant	None	Retrieve	Deliver	2	1	158.51	0	5	4	5
ControlPre	B1	Dominant	None	Retrieve	Deliver	2	1	200.755	0	5	5	5
ControlPre	B1	Dominant	None	Retrieve	Deliver	2	1	145.282	0	5	6	5
ControlPre	B1	Dominant	None	Retrieve	Deliver	2	1	211.232	0	5	7	5
ControlPre	B1	Dominant	None	Retrieve	Deliver	2	1	163.748	0	5	8	5
ControlPre	B1	Dominant	None	Retrieve	Deliver	2	2	156.025	0	1	1	6
ControlPre	B1	Dominant	None	Retrieve	Deliver	2	2	147.75	0	1	2	6
ControlPre	B1	Dominant	None	Retrieve	Deliver	2	2	205.238	0	1	3	6
ControlPre	B1	Dominant	None	Retrieve	Deliver	2	2	113.525	0	1	4	6
ControlPre	B1	Dominant	None	Retrieve	Deliver	2	2	118.25	0	1	5	6
ControlPre	B1	Dominant	None	Retrieve	Deliver	2	2	201.613	0	1	6	6
ControlPre	B1	Dominant	None	Retrieve	Deliver	2	2	225.5	0	1	7	6
ControlPre	B1	Dominant	None	Retrieve	Deliver	2	2	25.5	0	1	8	6
ControlPre	B1	Dominant	None	Retrieve	Deliver	2	2	142.725	0	2	1	7
ControlPre	B1	Dominant	None	Retrieve	Deliver	2	2	191.05	0	2	2	7
ControlPre	B1	Dominant	None	Retrieve	Deliver	2	2	231.998	0	2	3	7
ControlPre	B1	Dominant	None	Retrieve	Deliver	2	2	186.975	0	2	4	7
ControlPre	B1	Dominant	None	Retrieve	Deliver	2	2	104.975	0	2	5	7
ControlPre	B1	Dominant	None	Retrieve	Deliver	2	2	143.225	0	2	6	7
ControlPre	B1	Dominant	None	Retrieve	Deliver	2	2	12.775	0	2	7	7
ControlPre	B1	Dominant	None	Retrieve	Deliver	2	2	176.238	0	2	8	7
ControlPre	B1	Dominant	None	Retrieve	Deliver	2	2	121.25	0	3	1	8
ControlPre	B1	Dominant	None	Retrieve	Deliver	2	2	180.275	0	3	2	8
ControlPre	B1	Dominant	None	Retrieve	Deliver	2	2	200.762	0	3	3	8
ControlPre	B1	Dominant	None	Retrieve	Deliver	2	2	190.25	0	3	4	8
ControlPre	B1	Dominant	None	Retrieve	Deliver	2	2	132.965	0	3	5	8
ControlPre	B1	Dominant	None	Retrieve	Deliver	2	2	152.482	0	3	6	8
ControlPre	B1	Dominant	None	Retrieve	Deliver	2	2	135.333	0	3	7	8
ControlPre	B1	Dominant	None	Retrieve	Deliver	2	2	175.748	0	3	8	8
ControlPre	B1	Dominant	None	Retrieve	Deliver	2	2	45.99	0	4	1	9
ControlPre	B1	Dominant	None	Retrieve	Deliver	2	2	66.0025	0	4	2	9
ControlPre	B1	Dominant	None	Retrieve	Deliver	2	2	206.537	0	4	3	9
ControlPre	B1	Dominant	None	Retrieve	Deliver	2	2	185.275	0	4	4	9
ControlPre	B1	Dominant	None	Retrieve	Deliver	2	2	113.05	0	4	5	9
ControlPre	B1	Dominant	None	Retrieve	Deliver	2	2	122.225	0	4	6	9
ControlPre	B1	Dominant	None	Retrieve	Deliver	2	2	150.762	0	4	7	9
ControlPre	B1	Dominant	None	Retrieve	Deliver	2	2	2.5	0	4	8	9
ControlPre	B1	Dominant	None	Retrieve	Deliver	2	2	126.725	0	5	1	10
ControlPre	B1	Dominant	None	Retrieve	Deliver	2	2	140.502	0	5	2	10
ControlPre	B1	Dominant	None	Retrieve	Deliver	2	2	142.898	0	5	3	10
ControlPre	B1	Dominant	None	Retrieve	Deliver	2	2	123.95	0	5	4	10
ControlPre	B1	Dominant	None	Retrieve	Deliver	2	2	108.75	0	5	5	10
ControlPre	B1	Dominant	None	Retrieve	Deliver	2	2	192.5	0	5	6	10
ControlPre	B1	Dominant	None	Retrieve	Deliver	2	2	212.243	0	5	7	10
ControlPre	B1	Dominant	None	Retrieve	Deliver	2	2	147.735	0	5	8	10
ControlPre	B1	Dominant	None	Retrieve	Deliver	2	3	53.5	0	1	1	11
ControlPre	B1	Dominant	None	Retrieve	Deliver	2	3	30.2525	0	1	2	11
ControlPre	B1	Dominant	None	Retrieve	Deliver	2	3	161.748	0	1	3	11
ControlPre	B1	Dominant	None	Retrieve	Deliver	2	3	191.05	0	1	4	11
ControlPre	B1	Dominant	None	Retrieve	Deliver	2	3	117.505	0	1	5	11
ControlPre	B1	Dominant	None	Retrieve	Deliver	2	3	128.5	0	1	6	11
ControlPre	B1	Dominant	None	Retrieve	Deliver	2	3	150.502	0	1	7	11
ControlPre	B1	Dominant	None	Retrieve	Deliver	2	3	176.998	0	1	8	11
ControlPre	B1	Dominant	None	Retrieve	Deliver	2	3	138.775	0	2	1	12
ControlPre	B1	Dominant	None	Retrieve	Deliver	2	3	166.5	0	2	2	12
ControlPre	B1	Dominant	None	Retrieve	Deliver	2	3	201.51	0	2	3	12
ControlPre	B1	Dominant	None	Retrieve	Deliver	2	3	114.75	0	2	4	12
ControlPre	B1	Dominant	None	Retrieve	Deliver	2	3	131.438	0	2	5	12
ControlPre	B1	Dominant	None	Retrieve	Deliver	2	3	175.257	0	2	6	12
ControlPre	B1	Dominant	None	Retrieve	Deliver	2	3	151.04	0	2	7	12
ControlPre	B1	Dominant	None	Retrieve	Deliver	2	3	7.25	0	2	8	12
ControlPre	B1	Dominant	None	Retrieve	Deliver	2	3	147.26	0	3	1	13
ControlPre	B1	Dominant	None	Retrieve	Deliver	2	3	160.725	0	3	2	13
ControlPre	B1	Dominant	None	Retrieve	Deliver	2	3	126	0	3	3	13
ControlPre	B1	Dominant	None	Retrieve	Deliver	2	3	153.52	0	3	4	13
ControlPre	B1	Dominant	None	Retrieve	Deliver	2	3	189.005	0	3	5	13
ControlPre	B1	Dominant	None	Retrieve	Deliver	2	3	154.495	0	3	6	13
ControlPre	B1	Dominant	None	Retrieve	Deliver	2	3	155.507	0	3	7	13
ControlPre	B1	Dominant	None	Retrieve	Deliver	2	3	172.99	0	3	8	13
ControlPre	B1	Dominant	None	Retrieve	Deliver	2	3	137.75	0	4	1	14
ControlPre	B1	Dominant	None	Retrieve	Deliver	2	3	129.75	0	4	2	14
ControlPre	B1	Dominant	None	Retrieve	Deliver	2	3	128.75	0	4	3	14
ControlPre	B1	Dominant	None	Retrieve	Deliver	2	3	160.5	0	4	4	14
ControlPre	B1	Dominant	None	Retrieve	Deliver	2	3	166.25	0	4	5	14
ControlPre	B1	Dominant	None	Retrieve	Deliver	2	3	172.755	0	4	6	14
ControlPre	B1	Dominant	None	Retrieve	Deliver	2	3	168.238	0	4	7	14
ControlPre	B1	Dominant	None	Retrieve	Deliver	2	3	159.757	0	4	8	14
ControlPre	B1	Dominant	None	Retrieve	Deliver	2	3	127.5	0	5	1	15
ControlPre	B1	Dominant	None	Retrieve	Deliver	2	3	128	0	5	2	15
ControlPre	B1	Dominant	None	Retrieve	Deliver	2	3	103.25	0	5	3	15
ControlPre	B1	Dominant	None	Retrieve	Deliver	2	3	112	0	5	4	15
ControlPre	B1	Dominant	None	Retrieve	Deliver	2	3	160.755	0	5	5	15
ControlPre	B1	Dominant	None	Retrieve	Deliver	2	3	175.743	0	5	6	15
ControlPre	B1	Dominant	None	Retrieve	Deliver	2	3	7	0	5	7	15
ControlPre	B1	Dominant	None	Retrieve	Deliver	2	3	16.55	0	5	8	15
ControlPre	B1	Dominant	None	Retrieve	Deliver	2	4	126.5	0	1	1	16
ControlPre	B1	Dominant	None	Retrieve	Deliver	2	4	151.98	0	1	2	16
ControlPre	B1	Dominant	None	Retrieve	Deliver	2	4	170.743	0	1	3	16
ControlPre	B1	Dominant	None	Retrieve	Deliver	2	4	125.475	0	1	4	16
ControlPre	B1	Dominant	None	Retrieve	Deliver	2	4	138.75	0	1	5	16
ControlPre	B1	Dominant	None	Retrieve	Deliver	2	4	131.485	0	1	6	16
ControlPre	B1	Dominant	None	Retrieve	Deliver	2	4	181.325	0	1	7	16
ControlPre	B1	Dominant	None	Retrieve	Deliver	2	4	162.965	0	1	8	16
ControlPre	B1	Dominant	None	Retrieve	Deliver	2	4	118.5	0	2	1	17
ControlPre	B1	Dominant	None	Retrieve	Deliver	2	4	137.75	0	2	2	17
ControlPre	B1	Dominant	None	Retrieve	Deliver	2	4	105.25	0	2	3	17
ControlPre	B1	Dominant	None	Retrieve	Deliver	2	4	127.5	0	2	4	17
ControlPre	B1	Dominant	None	Retrieve	Deliver	2	4	179.275	0	2	5	17
ControlPre	B1	Dominant	None	Retrieve	Deliver	2	4	183.21	0	2	6	17
ControlPre	B1	Dominant	None	Retrieve	Deliver	2	4	150.502	0	2	7	17
ControlPre	B1	Dominant	None	Retrieve	Deliver	2	4	153.762	0	2	8	17
ControlPre	B1	Dominant	None	Retrieve	Deliver	2	4	20.7775	0	3	1	18
ControlPre	B1	Dominant	None	Retrieve	Deliver	2	4	58.2925	0	3	2	18
ControlPre	B1	Dominant	None	Retrieve	Deliver	2	4	170.745	0	3	3	18
ControlPre	B1	Dominant	None	Retrieve	Deliver	2	4	119.75	0	3	4	18
ControlPre	B1	Dominant	None	Retrieve	Deliver	2	4	145.26	0	3	5	18
ControlPre	B1	Dominant	None	Retrieve	Deliver	2	4	152.167	0	3	6	18
ControlPre	B1	Dominant	None	Retrieve	Deliver	2	4	168.257	0	3	7	18
ControlPre	B1	Dominant	None	Retrieve	Deliver	2	4	26.525	0	3	8	18
ControlPre	B1	Dominant	None	Retrieve	Deliver	2	4	121.725	0	4	1	19
ControlPre	B1	Dominant	None	Retrieve	Deliver	2	4	168.25	0	4	2	19
ControlPre	B1	Dominant	None	Retrieve	Deliver	2	4	129.26	0	4	3	19
ControlPre	B1	Dominant	None	Retrieve	Deliver	2	4	119.225	0	4	4	19
ControlPre	B1	Dominant	None	Retrieve	Deliver	2	4	188.213	0	4	5	19
ControlPre	B1	Dominant	None	Retrieve	Deliver	2	4	186.775	0	4	6	19
ControlPre	B1	Dominant	None	Retrieve	Deliver	2	4	186.257	0	4	7	19
ControlPre	B1	Dominant	None	Retrieve	Deliver	2	4	197.745	0	4	8	19
ControlPre	B1	Dominant	None	Retrieve	Deliver	2	4	122.525	0	5	1	20
ControlPre	B1	Dominant	None	Retrieve	Deliver	2	4	108.725	0	5	2	20
ControlPre	B1	Dominant	None	Retrieve	Deliver	2	4	96.45	0	5	3	20
ControlPre	B1	Dominant	None	Retrieve	Deliver	2	4	151.257	0	5	4	20
ControlPre	B1	Dominant	None	Retrieve	Deliver	2	4	153.748	0	5	5	20
ControlPre	B1	Dominant	None	Retrieve	Deliver	2	4	149.765	0	5	6	20
ControlPre	B1	Dominant	None	Retrieve	Deliver	2	4	183.482	0	5	7	20
ControlPre	B1	Dominant	None	Retrieve	Deliver	2	4	146.975	0	5	8	20
ControlPre	B1	Dominant	None	Retrieve	Deliver	3	1	27.475	0	1	1	1
ControlPre	B1	Dominant	None	Retrieve	Deliver	3	1	27.275	0	1	2	1
ControlPre	B1	Dominant	None	Retrieve	Deliver	3	1	40	0	1	3	1
ControlPre	B1	Dominant	None	Retrieve	Deliver	3	1	11	0	1	4	1
ControlPre	B1	Dominant	None	Retrieve	Deliver	3	1	21.8	0	1	5	1
ControlPre	B1	Dominant	None	Retrieve	Deliver	3	1	26.25	0	1	6	1
ControlPre	B1	Dominant	None	Retrieve	Deliver	3	1	19.225	0	1	7	1
ControlPre	B1	Dominant	None	Retrieve	Deliver	3	1	6.275	0	1	8	1
ControlPre	B1	Dominant	None	Retrieve	Deliver	3	1	20.775	0	2	1	2
ControlPre	B1	Dominant	None	Retrieve	Deliver	3	1	62.275	0	2	2	2
ControlPre	B1	Dominant	None	Retrieve	Deliver	3	1	29.75	0	2	3	2
ControlPre	B1	Dominant	None	Retrieve	Deliver	3	1	19	0	2	4	2
ControlPre	B1	Dominant	None	Retrieve	Deliver	3	1	20	0	2	5	2
ControlPre	B1	Dominant	None	Retrieve	Deliver	3	1	34.5	0	2	6	2
ControlPre	B1	Dominant	None	Retrieve	Deliver	3	1	34.75	0	2	7	2
ControlPre	B1	Dominant	None	Retrieve	Deliver	3	1	22.3	0	2	8	2
ControlPre	B1	Dominant	None	Retrieve	Deliver	3	1	35.5	0	3	1	3
ControlPre	B1	Dominant	None	Retrieve	Deliver	3	1	33.525	0	3	2	3
ControlPre	B1	Dominant	None	Retrieve	Deliver	3	1	26.525	0	3	3	3
ControlPre	B1	Dominant	None	Retrieve	Deliver	3	1	17.475	0	3	4	3
ControlPre	B1	Dominant	None	Retrieve	Deliver	3	1	38	0	3	5	3
ControlPre	B1	Dominant	None	Retrieve	Deliver	3	1	66.75	0	3	6	3
ControlPre	B1	Dominant	None	Retrieve	Deliver	3	1	13.5	0	3	7	3
ControlPre	B1	Dominant	None	Retrieve	Deliver	3	1	30.55	0	3	8	3
ControlPre	B1	Dominant	None	Retrieve	Deliver	3	1	42.725	0	4	1	4
ControlPre	B1	Dominant	None	Retrieve	Deliver	3	1	44.775	0	4	2	4
ControlPre	B1	Dominant	None	Retrieve	Deliver	3	1	40.225	0	4	3	4
ControlPre	B1	Dominant	None	Retrieve	Deliver	3	1	27.175	0	4	4	4
ControlPre	B1	Dominant	None	Retrieve	Deliver	3	1	43.475	0	4	5	4
ControlPre	B1	Dominant	None	Retrieve	Deliver	3	1	34.85	0	4	6	4
ControlPre	B1	Dominant	None	Retrieve	Deliver	3	1	29.25	0	4	7	4
ControlPre	B1	Dominant	None	Retrieve	Deliver	3	1	17.5	0	4	8	4
ControlPre	B1	Dominant	None	Retrieve	Deliver	3	1	54.775	0	5	1	5
ControlPre	B1	Dominant	None	Retrieve	Deliver	3	1	52.225	0	5	2	5
ControlPre	B1	Dominant	None	Retrieve	Deliver	3	1	31.25	0	5	3	5
ControlPre	B1	Dominant	None	Retrieve	Deliver	3	1	27.75	0	5	4	5
ControlPre	B1	Dominant	None	Retrieve	Deliver	3	1	32	0	5	5	5
ControlPre	B1	Dominant	None	Retrieve	Deliver	3	1	25.75	0	5	6	5
ControlPre	B1	Dominant	None	Retrieve	Deliver	3	1	38.75	0	5	7	5
ControlPre	B1	Dominant	None	Retrieve	Deliver	3	1	29.225	0	5	8	5
ControlPre	B1	Dominant	None	Retrieve	Deliver	3	2	126.25	0	1	1	6
ControlPre	B1	Dominant	None	Retrieve	Deliver	3	2	41.05	0	1	2	6
ControlPre	B1	Dominant	None	Retrieve	Deliver	3	2	27.75	0	1	3	6
ControlPre	B1	Dominant	None	Retrieve	Deliver	3	2	6.25	0	1	4	6
ControlPre	B1	Dominant	None	Retrieve	Deliver	3	2	36.5	0	1	5	6
ControlPre	B1	Dominant	None	Retrieve	Deliver	3	2	34.025	0	1	6	6
ControlPre	B1	Dominant	None	Retrieve	Deliver	3	2	41.525	0	1	7	6
ControlPre	B1	Dominant	None	Retrieve	Deliver	3	2	13.475	0	1	8	6
ControlPre	B1	Dominant	None	Retrieve	Deliver	3	2	23	0	2	1	7
ControlPre	B1	Dominant	None	Retrieve	Deliver	3	2	120.5	0	2	2	7
ControlPre	B1	Dominant	None	Retrieve	Deliver	3	2	140.037	0	2	3	7
ControlPre	B1	Dominant	None	Retrieve	Deliver	3	2	17.45	0	2	4	7
ControlPre	B1	Dominant	None	Retrieve	Deliver	3	2	37.25	0	2	5	7
ControlPre	B1	Dominant	None	Retrieve	Deliver	3	2	33.25	0	2	6	7
ControlPre	B1	Dominant	None	Retrieve	Deliver	3	2	27.725	0	2	7	7
ControlPre	B1	Dominant	None	Retrieve	Deliver	3	2	31	0	2	8	7
ControlPre	B1	Dominant	None	Retrieve	Deliver	3	2	48.225	0	3	1	8
ControlPre	B1	Dominant	None	Retrieve	Deliver	3	2	42.275	0	3	2	8
ControlPre	B1	Dominant	None	Retrieve	Deliver	3	2	37.5	0	3	3	8
ControlPre	B1	Dominant	None	Retrieve	Deliver	3	2	25.75	0	3	4	8
ControlPre	B1	Dominant	None	Retrieve	Deliver	3	2	30.5	0	3	5	8
ControlPre	B1	Dominant	None	Retrieve	Deliver	3	2	29	0	3	6	8
ControlPre	B1	Dominant	None	Retrieve	Deliver	3	2	21.275	0	3	7	8
ControlPre	B1	Dominant	None	Retrieve	Deliver	3	2	14	0	3	8	8
ControlPre	B1	Dominant	None	Retrieve	Deliver	3	2	17.25	0	4	1	9
ControlPre	B1	Dominant	None	Retrieve	Deliver	3	2	44.075	0	4	2	9
ControlPre	B1	Dominant	None	Retrieve	Deliver	3	2	39.525	0	4	3	9
ControlPre	B1	Dominant	None	Retrieve	Deliver	3	2	127.125	0	4	4	9
ControlPre	B1	Dominant	None	Retrieve	Deliver	3	2	28.75	0	4	5	9
ControlPre	B1	Dominant	None	Retrieve	Deliver	3	2	33	0	4	6	9
ControlPre	B1	Dominant	None	Retrieve	Deliver	3	2	20.525	0	4	7	9
ControlPre	B1	Dominant	None	Retrieve	Deliver	3	2	15.475	0	4	8	9
ControlPre	B1	Dominant	None	Retrieve	Deliver	3	2	83.65	0	5	1	10
ControlPre	B1	Dominant	None	Retrieve	Deliver	3	2	43.25	0	5	2	10
ControlPre	B1	Dominant	None	Retrieve	Deliver	3	2	62.5	0	5	3	10
ControlPre	B1	Dominant	None	Retrieve	Deliver	3	2	65.25	0	5	4	10
ControlPre	B1	Dominant	None	Retrieve	Deliver	3	2	11.475	0	5	5	10
ControlPre	B1	Dominant	None	Retrieve	Deliver	3	2	18.45	0	5	6	10
ControlPre	B1	Dominant	None	Retrieve	Deliver	3	2	366.998	0	5	7	10
ControlPre	B1	Dominant	None	Retrieve	Deliver	3	2	34.275	0	5	8	10
ControlPre	B1	Dominant	None	Retrieve	Deliver	3	3	36.775	0	1	1	11
ControlPre	B1	Dominant	None	Retrieve	Deliver	3	3	37.75	0	1	2	11
ControlPre	B1	Dominant	None	Retrieve	Deliver	3	3	33.5	0	1	3	11
ControlPre	B1	Dominant	None	Retrieve	Deliver	3	3	104.475	0	1	4	11
ControlPre	B1	Dominant	None	Retrieve	Deliver	3	3	36.25	0	1	5	11
ControlPre	B1	Dominant	None	Retrieve	Deliver	3	3	26.5	0	1	6	11
ControlPre	B1	Dominant	None	Retrieve	Deliver	3	3	24	0	1	7	11
ControlPre	B1	Dominant	None	Retrieve	Deliver	3	3	23	0	1	8	11
ControlPre	B1	Dominant	None	Retrieve	Deliver	3	3	23.275	0	2	1	12
ControlPre	B1	Dominant	None	Retrieve	Deliver	3	3	46.25	0	2	2	12
ControlPre	B1	Dominant	None	Retrieve	Deliver	3	3	42.25	0	2	3	12
ControlPre	B1	Dominant	None	Retrieve	Deliver	3	3	15.7	0	2	4	12
ControlPre	B1	Dominant	None	Retrieve	Deliver	3	3	32.5	0	2	5	12
ControlPre	B1	Dominant	None	Retrieve	Deliver	3	3	10.725	0	2	6	12
ControlPre	B1	Dominant	None	Retrieve	Deliver	3	3	16.275	0	2	7	12
ControlPre	B1	Dominant	None	Retrieve	Deliver	3	3	28.3	0	2	8	12
ControlPre	B1	Dominant	None	Retrieve	Deliver	3	3	34.925	0	3	1	13
ControlPre	B1	Dominant	None	Retrieve	Deliver	3	3	1.775	0	3	2	13
ControlPre	B1	Dominant	None	Retrieve	Deliver	3	3	34.75	0	3	3	13
ControlPre	B1	Dominant	None	Retrieve	Deliver	3	3	114.25	0	3	4	13
ControlPre	B1	Dominant	None	Retrieve	Deliver	3	3	22.7	0	3	5	13
ControlPre	B1	Dominant	None	Retrieve	Deliver	3	3	20.475	0	3	6	13
ControlPre	B1	Dominant	None	Retrieve	Deliver	3	3	30.025	0	3	7	13
ControlPre	B1	Dominant	None	Retrieve	Deliver	3	3	25.75	0	3	8	13
ControlPre	B1	Dominant	None	Retrieve	Deliver	3	3	49.6	0	4	1	14
ControlPre	B1	Dominant	None	Retrieve	Deliver	3	3	88.2	0	4	2	14
ControlPre	B1	Dominant	None	Retrieve	Deliver	3	3	39.025	0	4	3	14
ControlPre	B1	Dominant	None	Retrieve	Deliver	3	3	113.04	0	4	4	14
ControlPre	B1	Dominant	None	Retrieve	Deliver	3	3	48.75	0	4	5	14
ControlPre	B1	Dominant	None	Retrieve	Deliver	3	3	38.275	0	4	6	14
ControlPre	B1	Dominant	None	Retrieve	Deliver	3	3	29.3	0	4	7	14
ControlPre	B1	Dominant	None	Retrieve	Deliver	3	3	20.775	0	4	8	14
ControlPre	B1	Dominant	None	Retrieve	Deliver	3	3	113.1	0	5	1	15
ControlPre	B1	Dominant	None	Retrieve	Deliver	3	3	43.05	0	5	2	15
ControlPre	B1	Dominant	None	Retrieve	Deliver	3	3	98.25	0	5	3	15
ControlPre	B1	Dominant	None	Retrieve	Deliver	3	3	45.75	0	5	4	15
ControlPre	B1	Dominant	None	Retrieve	Deliver	3	3	48.225	0	5	5	15
ControlPre	B1	Dominant	None	Retrieve	Deliver	3	3	49.75	0	5	6	15
ControlPre	B1	Dominant	None	Retrieve	Deliver	3	3	41.225	0	5	7	15
ControlPre	B1	Dominant	None	Retrieve	Deliver	3	3	24.75	0	5	8	15
ControlPre	B1	Dominant	None	Retrieve	Deliver	3	4	141.21	0	1	1	16
ControlPre	B1	Dominant	None	Retrieve	Deliver	3	4	103.725	0	1	2	16
ControlPre	B1	Dominant	None	Retrieve	Deliver	3	4	51.275	0	1	3	16
ControlPre	B1	Dominant	None	Retrieve	Deliver	3	4	37.75	0	1	4	16
ControlPre	B1	Dominant	None	Retrieve	Deliver	3	4	40.5	0	1	5	16
ControlPre	B1	Dominant	None	Retrieve	Deliver	3	4	46	0	1	6	16
ControlPre	B1	Dominant	None	Retrieve	Deliver	3	4	35.275	0	1	7	16
ControlPre	B1	Dominant	None	Retrieve	Deliver	3	4	37.25	0	1	8	16
ControlPre	B1	Dominant	None	Retrieve	Deliver	3	4	26.5	0	2	1	17
ControlPre	B1	Dominant	None	Retrieve	Deliver	3	4	98.25	0	2	2	17
ControlPre	B1	Dominant	None	Retrieve	Deliver	3	4	129.268	0	2	3	17
ControlPre	B1	Dominant	None	Retrieve	Deliver	3	4	54.95	0	2	4	17
ControlPre	B1	Dominant	None	Retrieve	Deliver	3	4	43.775	0	2	5	17
ControlPre	B1	Dominant	None	Retrieve	Deliver	3	4	3	0	2	6	17
ControlPre	B1	Dominant	None	Retrieve	Deliver	3	4	48.75	0	2	7	17
ControlPre	B1	Dominant	None	Retrieve	Deliver	3	4	34.275	0	2	8	17
ControlPre	B1	Dominant	None	Retrieve	Deliver	3	4	106.575	0	3	1	18
ControlPre	B1	Dominant	None	Retrieve	Deliver	3	4	87.25	0	3	2	18
ControlPre	B1	Dominant	None	Retrieve	Deliver	3	4	29.95	0	3	3	18
ControlPre	B1	Dominant	None	Retrieve	Deliver	3	4	35.525	0	3	4	18
ControlPre	B1	Dominant	None	Retrieve	Deliver	3	4	32.275	0	3	5	18
ControlPre	B1	Dominant	None	Retrieve	Deliver	3	4	25	0	3	6	18
ControlPre	B1	Dominant	None	Retrieve	Deliver	3	4	28.225	0	3	7	18
ControlPre	B1	Dominant	None	Retrieve	Deliver	3	4	22.975	0	3	8	18
ControlPre	B1	Dominant	None	Retrieve	Deliver	3	4	110.775	0	4	1	19
ControlPre	B1	Dominant	None	Retrieve	Deliver	3	4	92.975	0	4	2	19
ControlPre	B1	Dominant	None	Retrieve	Deliver	3	4	116	0	4	3	19
ControlPre	B1	Dominant	None	Retrieve	Deliver	3	4	26.25	0	4	4	19
ControlPre	B1	Dominant	None	Retrieve	Deliver	3	4	27	0	4	5	19
ControlPre	B1	Dominant	None	Retrieve	Deliver	3	4	25.8	0	4	6	19
ControlPre	B1	Dominant	None	Retrieve	Deliver	3	4	21.75	0	4	7	19
ControlPre	B1	Dominant	None	Retrieve	Deliver	3	4	27.25	0	4	8	19
ControlPre	B1	Dominant	None	Retrieve	Deliver	3	4	51.25	0	5	1	20
ControlPre	B1	Dominant	None	Retrieve	Deliver	3	4	45.75	0	5	2	20
ControlPre	B1	Dominant	None	Retrieve	Deliver	3	4	33.525	0	5	3	20
ControlPre	B1	Dominant	None	Retrieve	Deliver	3	4	30.725	0	5	4	20
ControlPre	B1	Dominant	None	Retrieve	Deliver	3	4	22.5	0	5	5	20
ControlPre	B1	Dominant	None	Retrieve	Deliver	3	4	34	0	5	6	20
ControlPre	B1	Dominant	None	Retrieve	Deliver	3	4	35.75	0	5	7	20
ControlPre	B1	Dominant	None	Retrieve	Deliver	3	4	28.875	0	5	8	20
ControlPre	B1	Dominant	None	Retrieve	Deliver	4	1	14.4975	0	1	1	1
ControlPre	B1	Dominant	None	Retrieve	Deliver	4	1	9.9975	0	1	2	1
ControlPre	B1	Dominant	None	Retrieve	Deliver	4	1	2.64	0	1	3	1
ControlPre	B1	Dominant	None	Retrieve	Deliver	4	1	17.2425	0	1	4	1
ControlPre	B1	Dominant	None	Retrieve	Deliver	4	1	3.47	0	1	5	1
ControlPre	B1	Dominant	None	Retrieve	Deliver	4	1	4.6925	0	1	6	1
ControlPre	B1	Dominant	None	Retrieve	Deliver	4	1	6.7425	0	1	7	1
ControlPre	B1	Dominant	None	Retrieve	Deliver	4	1	3.745	0	1	8	1
ControlPre	B1	Dominant	None	Retrieve	Deliver	4	1	15.0325	0	2	1	2
ControlPre	B1	Dominant	None	Retrieve	Deliver	4	1	18.185	0	2	2	2
ControlPre	B1	Dominant	None	Retrieve	Deliver	4	1	8.715	0	2	3	2
ControlPre	B1	Dominant	None	Retrieve	Deliver	4	1	5.245	0	2	4	2
ControlPre	B1	Dominant	None	Retrieve	Deliver	4	1	13.005	0	2	5	2
ControlPre	B1	Dominant	None	Retrieve	Deliver	4	1	3.265	0	2	6	2
ControlPre	B1	Dominant	None	Retrieve	Deliver	4	1	3.2725	0	2	7	2
ControlPre	B1	Dominant	None	Retrieve	Deliver	4	1	3.795	0	2	8	2
ControlPre	B1	Dominant	None	Retrieve	Deliver	4	1	2.7625	0	3	1	3
ControlPre	B1	Dominant	None	Retrieve	Deliver	4	1	21.0025	0	3	2	3
ControlPre	B1	Dominant	None	Retrieve	Deliver	4	1	3.5675	0	3	3	3
ControlPre	B1	Dominant	None	Retrieve	Deliver	4	1	5.9875	0	3	4	3
ControlPre	B1	Dominant	None	Retrieve	Deliver	4	1	17.5	0	3	5	3
ControlPre	B1	Dominant	None	Retrieve	Deliver	4	1	8.9925	0	3	6	3
ControlPre	B1	Dominant	None	Retrieve	Deliver	4	1	8.24	0	3	7	3
ControlPre	B1	Dominant	None	Retrieve	Deliver	4	1	11.7575	0	3	8	3
ControlPre	B1	Dominant	None	Retrieve	Deliver	4	1	130.765	0	4	1	4
ControlPre	B1	Dominant	None	Retrieve	Deliver	4	1	91.4975	0	4	2	4
ControlPre	B1	Dominant	None	Retrieve	Deliver	4	1	47.225	0	4	3	4
ControlPre	B1	Dominant	None	Retrieve	Deliver	4	1	73.2552	0	4	4	4
ControlPre	B1	Dominant	None	Retrieve	Deliver	4	1	16.2575	0	4	5	4
ControlPre	B1	Dominant	None	Retrieve	Deliver	4	1	2.505	0	4	6	4
ControlPre	B1	Dominant	None	Retrieve	Deliver	4	1	8	0	4	7	4
ControlPre	B1	Dominant	None	Retrieve	Deliver	4	1	1.7475	0	4	8	4
ControlPre	B1	Dominant	None	Retrieve	Deliver	4	1	154.512	0	5	1	5
ControlPre	B1	Dominant	None	Retrieve	Deliver	4	1	22.5525	0	5	2	5
ControlPre	B1	Dominant	None	Retrieve	Deliver	4	1	5.0225	0	5	3	5
ControlPre	B1	Dominant	None	Retrieve	Deliver	4	1	168.243	0	5	4	5
ControlPre	B1	Dominant	None	Retrieve	Deliver	4	1	6.24	0	5	5	5
ControlPre	B1	Dominant	None	Retrieve	Deliver	4	1	8.5575	0	5	6	5
ControlPre	B1	Dominant	None	Retrieve	Deliver	4	1	12.755	0	5	7	5
ControlPre	B1	Dominant	None	Retrieve	Deliver	4	1	7.9725	0	5	8	5
ControlPre	B1	Dominant	None	Retrieve	Deliver	4	2	5.7275	0	1	1	6
ControlPre	B1	Dominant	None	Retrieve	Deliver	4	2	16.54	0	1	2	6
ControlPre	B1	Dominant	None	Retrieve	Deliver	4	2	1.0425	0	1	3	6
ControlPre	B1	Dominant	None	Retrieve	Deliver	4	2	4.4875	0	1	4	6
ControlPre	B1	Dominant	None	Retrieve	Deliver	4	2	1.95	0	1	5	6
ControlPre	B1	Dominant	None	Retrieve	Deliver	4	2	0.2925	0	1	6	6
ControlPre	B1	Dominant	None	Retrieve	Deliver	4	2	2.2275	0	1	7	6
ControlPre	B1	Dominant	None	Retrieve	Deliver	4	2	64.675	0	1	8	6
ControlPre	B1	Dominant	None	Retrieve	Deliver	4	2	12.975	0	2	1	7
ControlPre	B1	Dominant	None	Retrieve	Deliver	4	2	20.2675	0	2	2	7
ControlPre	B1	Dominant	None	Retrieve	Deliver	4	2	3.74	0	2	3	7
ControlPre	B1	Dominant	None	Retrieve	Deliver	4	2	17.495	0	2	4	7
ControlPre	B1	Dominant	None	Retrieve	Deliver	4	2	2.175	0	2	5	7
ControlPre	B1	Dominant	None	Retrieve	Deliver	4	2	1.7475	0	2	6	7
ControlPre	B1	Dominant	None	Retrieve	Deliver	4	2	4.535	0	2	7	7
ControlPre	B1	Dominant	None	Retrieve	Deliver	4	2	15.9875	0	2	8	7
ControlPre	B1	Dominant	None	Retrieve	Deliver	4	2	110.043	0	3	1	8
ControlPre	B1	Dominant	None	Retrieve	Deliver	4	2	39.7975	0	3	2	8
ControlPre	B1	Dominant	None	Retrieve	Deliver	4	2	176.502	0	3	3	8
ControlPre	B1	Dominant	None	Retrieve	Deliver	4	2	190.208	0	3	4	8
ControlPre	B1	Dominant	None	Retrieve	Deliver	4	2	7.5475	0	3	5	8
ControlPre	B1	Dominant	None	Retrieve	Deliver	4	2	20.75	0	3	6	8
ControlPre	B1	Dominant	None	Retrieve	Deliver	4	2	29.2425	0	3	7	8
ControlPre	B1	Dominant	None	Retrieve	Deliver	4	2	12.75	0	3	8	8
ControlPre	B1	Dominant	None	Retrieve	Deliver	4	2	38.7575	0	4	1	9
ControlPre	B1	Dominant	None	Retrieve	Deliver	4	2	32.51	0	4	2	9
ControlPre	B1	Dominant	None	Retrieve	Deliver	4	2	127.418	0	4	3	9
ControlPre	B1	Dominant	None	Retrieve	Deliver	4	2	2.74	0	4	4	9
ControlPre	B1	Dominant	None	Retrieve	Deliver	4	2	1.5125	0	4	5	9
ControlPre	B1	Dominant	None	Retrieve	Deliver	4	2	7.245	0	4	6	9
ControlPre	B1	Dominant	None	Retrieve	Deliver	4	2	21.0125	0	4	7	9
ControlPre	B1	Dominant	None	Retrieve	Deliver	4	2	3.7625	0	4	8	9
ControlPre	B1	Dominant	None	Retrieve	Deliver	4	2	126.517	0	5	1	10
ControlPre	B1	Dominant	None	Retrieve	Deliver	4	2	108.793	0	5	2	10
ControlPre	B1	Dominant	None	Retrieve	Deliver	4	2	33.5175	0	5	3	10
ControlPre	B1	Dominant	None	Retrieve	Deliver	4	2	49.505	0	5	4	10
ControlPre	B1	Dominant	None	Retrieve	Deliver	4	2	38.0325	0	5	5	10
ControlPre	B1	Dominant	None	Retrieve	Deliver	4	2	0.465	0	5	6	10
ControlPre	B1	Dominant	None	Retrieve	Deliver	4	2	19.73	0	5	7	10
ControlPre	B1	Dominant	None	Retrieve	Deliver	4	2	25.4825	0	5	8	10
ControlPre	B1	Dominant	None	Retrieve	Deliver	4	3	15.2375	0	1	1	11
ControlPre	B1	Dominant	None	Retrieve	Deliver	4	3	18.5125	0	1	2	11
ControlPre	B1	Dominant	None	Retrieve	Deliver	4	3	8.7325	0	1	3	11
ControlPre	B1	Dominant	None	Retrieve	Deliver	4	3	7.285	0	1	4	11
ControlPre	B1	Dominant	None	Retrieve	Deliver	4	3	15.4925	0	1	5	11
ControlPre	B1	Dominant	None	Retrieve	Deliver	4	3	93.265	0	1	6	11
ControlPre	B1	Dominant	None	Retrieve	Deliver	4	3	4.295	0	1	7	11
ControlPre	B1	Dominant	None	Retrieve	Deliver	4	3	13.28	0	1	8	11
ControlPre	B1	Dominant	None	Retrieve	Deliver	4	3	198.26	0	2	1	12
ControlPre	B1	Dominant	None	Retrieve	Deliver	4	3	180.725	0	2	2	12
ControlPre	B1	Dominant	None	Retrieve	Deliver	4	3	24.355	0	2	3	12
ControlPre	B1	Dominant	None	Retrieve	Deliver	4	3	18.2475	0	2	4	12
ControlPre	B1	Dominant	None	Retrieve	Deliver	4	3	8.27	0	2	5	12
ControlPre	B1	Dominant	None	Retrieve	Deliver	4	3	1.7475	0	2	6	12
ControlPre	B1	Dominant	None	Retrieve	Deliver	4	3	4.9925	0	2	7	12
ControlPre	B1	Dominant	None	Retrieve	Deliver	4	3	3.24	0	2	8	12
ControlPre	B1	Dominant	None	Retrieve	Deliver	4	3	3.6825	0	3	1	13
ControlPre	B1	Dominant	None	Retrieve	Deliver	4	3	2.5075	0	3	2	13
ControlPre	B1	Dominant	None	Retrieve	Deliver	4	3	13.7575	0	3	3	13
ControlPre	B1	Dominant	None	Retrieve	Deliver	4	3	167.495	0	3	4	13
ControlPre	B1	Dominant	None	Retrieve	Deliver	4	3	6.5025	0	3	5	13
ControlPre	B1	Dominant	None	Retrieve	Deliver	4	3	3.9875	0	3	6	13
ControlPre	B1	Dominant	None	Retrieve	Deliver	4	3	185.26	0	3	7	13
ControlPre	B1	Dominant	None	Retrieve	Deliver	4	3	20.95	0	3	8	13
ControlPre	B1	Dominant	None	Retrieve	Deliver	4	3	149.505	0	4	1	14
ControlPre	B1	Dominant	None	Retrieve	Deliver	4	3	166.377	0	4	2	14
ControlPre	B1	Dominant	None	Retrieve	Deliver	4	3	3.9675	0	4	3	14
ControlPre	B1	Dominant	None	Retrieve	Deliver	4	3	105.9	0	4	4	14
ControlPre	B1	Dominant	None	Retrieve	Deliver	4	3	60.025	0	4	5	14
ControlPre	B1	Dominant	None	Retrieve	Deliver	4	3	13.21	0	4	6	14
ControlPre	B1	Dominant	None	Retrieve	Deliver	4	3	26.2725	0	4	7	14
ControlPre	B1	Dominant	None	Retrieve	Deliver	4	3	3.2325	0	4	8	14
ControlPre	B1	Dominant	None	Retrieve	Deliver	4	3	163.495	0	5	1	15
ControlPre	B1	Dominant	None	Retrieve	Deliver	4	3	145.495	0	5	2	15
ControlPre	B1	Dominant	None	Retrieve	Deliver	4	3	22.235	0	5	3	15
ControlPre	B1	Dominant	None	Retrieve	Deliver	4	3	31.5075	0	5	4	15
ControlPre	B1	Dominant	None	Retrieve	Deliver	4	3	9.5125	0	5	5	15
ControlPre	B1	Dominant	None	Retrieve	Deliver	4	3	16.1825	0	5	6	15
ControlPre	B1	Dominant	None	Retrieve	Deliver	4	3	3.7625	0	5	7	15
ControlPre	B1	Dominant	None	Retrieve	Deliver	4	3	2.72	0	5	8	15
ControlPre	B1	Dominant	None	Retrieve	Deliver	4	4	64.01	0	1	1	16
ControlPre	B1	Dominant	None	Retrieve	Deliver	4	4	29.0375	0	1	2	16
ControlPre	B1	Dominant	None	Retrieve	Deliver	4	4	7.7625	0	1	3	16
ControlPre	B1	Dominant	None	Retrieve	Deliver	4	4	6.0275	0	1	4	16
ControlPre	B1	Dominant	None	Retrieve	Deliver	4	4	4.2375	0	1	5	16
ControlPre	B1	Dominant	None	Retrieve	Deliver	4	4	20.99	0	1	6	16
ControlPre	B1	Dominant	None	Retrieve	Deliver	4	4	3.78	0	1	7	16
ControlPre	B1	Dominant	None	Retrieve	Deliver	4	4	7.7525	0	1	8	16
ControlPre	B1	Dominant	None	Retrieve	Deliver	4	4		0	2	1	17
ControlPre	B1	Dominant	None	Retrieve	Deliver	4	4		0	2	2	17
ControlPre	B1	Dominant	None	Retrieve	Deliver	4	4		0	2	3	17
ControlPre	B1	Dominant	None	Retrieve	Deliver	4	4		0	2	4	17
ControlPre	B1	Dominant	None	Retrieve	Deliver	4	4		0	2	5	17
ControlPre	B1	Dominant	None	Retrieve	Deliver	4	4		0	2	6	17
ControlPre	B1	Dominant	None	Retrieve	Deliver	4	4		0	2	7	17
ControlPre	B1	Dominant	None	Retrieve	Deliver	4	4		0	2	8	17
ControlPre	B1	Dominant	None	Retrieve	Deliver	4	4	111.765	0	3	1	18
ControlPre	B1	Dominant	None	Retrieve	Deliver	4	4	204.202	0	3	2	18
ControlPre	B1	Dominant	None	Retrieve	Deliver	4	4	16.285	0	3	3	18
ControlPre	B1	Dominant	None	Retrieve	Deliver	4	4	111.78	0	3	4	18
ControlPre	B1	Dominant	None	Retrieve	Deliver	4	4	39.49	0	3	5	18
ControlPre	B1	Dominant	None	Retrieve	Deliver	4	4	7.465	0	3	6	18
ControlPre	B1	Dominant	None	Retrieve	Deliver	4	4	23.8325	0	3	7	18
ControlPre	B1	Dominant	None	Retrieve	Deliver	4	4	21.7425	0	3	8	18
ControlPre	B1	Dominant	None	Retrieve	Deliver	4	4	106.017	0	4	1	19
ControlPre	B1	Dominant	None	Retrieve	Deliver	4	4	26.7	0	4	2	19
ControlPre	B1	Dominant	None	Retrieve	Deliver	4	4	129.245	0	4	3	19
ControlPre	B1	Dominant	None	Retrieve	Deliver	4	4	41.995	0	4	4	19
ControlPre	B1	Dominant	None	Retrieve	Deliver	4	4	18.25	0	4	5	19
ControlPre	B1	Dominant	None	Retrieve	Deliver	4	4	206.76	0	4	6	19
ControlPre	B1	Dominant	None	Retrieve	Deliver	4	4	53.03	0	4	7	19
ControlPre	B1	Dominant	None	Retrieve	Deliver	4	4	5.7475	0	4	8	19
ControlPre	B1	Dominant	None	Retrieve	Deliver	4	4	160.732	0	5	1	20
ControlPre	B1	Dominant	None	Retrieve	Deliver	4	4	127.257	0	5	2	20
ControlPre	B1	Dominant	None	Retrieve	Deliver	4	4	25.4975	0	5	3	20
ControlPre	B1	Dominant	None	Retrieve	Deliver	4	4	3.9675	0	5	4	20
ControlPre	B1	Dominant	None	Retrieve	Deliver	4	4	10.5025	0	5	5	20
ControlPre	B1	Dominant	None	Retrieve	Deliver	4	4	151.25	0	5	6	20
ControlPre	B1	Dominant	None	Retrieve	Deliver	4	4	22.7275	0	5	7	20
ControlPre	B1	Dominant	None	Retrieve	Deliver	4	4	24.2375	0	5	8	20
ControlPre	B1	Dominant	None	Retrieve	Deliver	5	1	81.75	0	1	1	1
ControlPre	B1	Dominant	None	Retrieve	Deliver	5	1	372.998	0	1	2	1
ControlPre	B1	Dominant	None	Retrieve	Deliver	5	1	147.412	0	1	3	1
ControlPre	B1	Dominant	None	Retrieve	Deliver	5	1	209.232	0	1	4	1
ControlPre	B1	Dominant	None	Retrieve	Deliver	5	1	28.975	0	1	5	1
ControlPre	B1	Dominant	None	Retrieve	Deliver	5	1	18.525	0	1	6	1
ControlPre	B1	Dominant	None	Retrieve	Deliver	5	1	24.225	0	1	7	1
ControlPre	B1	Dominant	None	Retrieve	Deliver	5	1	78.975	0	1	8	1
ControlPre	B1	Dominant	None	Retrieve	Deliver	5	1	116.5	0	2	1	2
ControlPre	B1	Dominant	None	Retrieve	Deliver	5	1	127.225	0	2	2	2
ControlPre	B1	Dominant	None	Retrieve	Deliver	5	1	34	0	2	3	2
ControlPre	B1	Dominant	None	Retrieve	Deliver	5	1	26	0	2	4	2
ControlPre	B1	Dominant	None	Retrieve	Deliver	5	1	371.998	0	2	5	2
ControlPre	B1	Dominant	None	Retrieve	Deliver	5	1	76.875	0	2	6	2
ControlPre	B1	Dominant	None	Retrieve	Deliver	5	1	4	0	2	7	2
ControlPre	B1	Dominant	None	Retrieve	Deliver	5	1	157.475	0	2	8	2
ControlPre	B1	Dominant	None	Retrieve	Deliver	5	1	230.5	0	3	1	3
ControlPre	B1	Dominant	None	Retrieve	Deliver	5	1	349.998	0	3	2	3
ControlPre	B1	Dominant	None	Retrieve	Deliver	5	1	56.5	0	3	3	3
ControlPre	B1	Dominant	None	Retrieve	Deliver	5	1	142.012	0	3	4	3
ControlPre	B1	Dominant	None	Retrieve	Deliver	5	1	128.995	0	3	5	3
ControlPre	B1	Dominant	None	Retrieve	Deliver	5	1	36.25	0	3	6	3
ControlPre	B1	Dominant	None	Retrieve	Deliver	5	1	117.25	0	3	7	3
ControlPre	B1	Dominant	None	Retrieve	Deliver	5	1	374.998	0	3	8	3
ControlPre	B1	Dominant	None	Retrieve	Deliver	5	1	89.85	0	4	1	4
ControlPre	B1	Dominant	None	Retrieve	Deliver	5	1	143.755	0	4	2	4
ControlPre	B1	Dominant	None	Retrieve	Deliver	5	1	152	0	4	3	4
ControlPre	B1	Dominant	None	Retrieve	Deliver	5	1	127	0	4	4	4
ControlPre	B1	Dominant	None	Retrieve	Deliver	5	1	146.465	0	4	5	4
ControlPre	B1	Dominant	None	Retrieve	Deliver	5	1	147.63	0	4	6	4
ControlPre	B1	Dominant	None	Retrieve	Deliver	5	1	160.47	0	4	7	4
ControlPre	B1	Dominant	None	Retrieve	Deliver	5	1	88.525	0	4	8	4
ControlPre	B1	Dominant	None	Retrieve	Deliver	5	1	90	0	5	1	5
ControlPre	B1	Dominant	None	Retrieve	Deliver	5	1	100	0	5	2	5
ControlPre	B1	Dominant	None	Retrieve	Deliver	5	1	113.505	0	5	3	5
ControlPre	B1	Dominant	None	Retrieve	Deliver	5	1	125.5	0	5	4	5
ControlPre	B1	Dominant	None	Retrieve	Deliver	5	1	145.528	0	5	5	5
ControlPre	B1	Dominant	None	Retrieve	Deliver	5	1	213.477	0	5	6	5
ControlPre	B1	Dominant	None	Retrieve	Deliver	5	1	44.775	0	5	7	5
ControlPre	B1	Dominant	None	Retrieve	Deliver	5	1	40.525	0	5	8	5
ControlPre	B1	Dominant	None	Retrieve	Deliver	5	2	90.525	0	1	1	6
ControlPre	B1	Dominant	None	Retrieve	Deliver	5	2	108.075	0	1	2	6
ControlPre	B1	Dominant	None	Retrieve	Deliver	5	2	140.847	0	1	3	6
ControlPre	B1	Dominant	None	Retrieve	Deliver	5	2	125.743	0	1	4	6
ControlPre	B1	Dominant	None	Retrieve	Deliver	5	2	88.975	0	1	5	6
ControlPre	B1	Dominant	None	Retrieve	Deliver	5	2	156.715	0	1	6	6
ControlPre	B1	Dominant	None	Retrieve	Deliver	5	2	58.525	0	1	7	6
ControlPre	B1	Dominant	None	Retrieve	Deliver	5	2	50.275	0	1	8	6
ControlPre	B1	Dominant	None	Retrieve	Deliver	5	2	72.775	0	2	1	7
ControlPre	B1	Dominant	None	Retrieve	Deliver	5	2	103.5	0	2	2	7
ControlPre	B1	Dominant	None	Retrieve	Deliver	5	2	105.475	0	2	3	7
ControlPre	B1	Dominant	None	Retrieve	Deliver	5	2	19.25	0	2	4	7
ControlPre	B1	Dominant	None	Retrieve	Deliver	5	2	82.5	0	2	5	7
ControlPre	B1	Dominant	None	Retrieve	Deliver	5	2	71.725	0	2	6	7
ControlPre	B1	Dominant	None	Retrieve	Deliver	5	2	102.25	0	2	7	7
ControlPre	B1	Dominant	None	Retrieve	Deliver	5	2	18.75	0	2	8	7
ControlPre	B1	Dominant	None	Retrieve	Deliver	5	2	62.75	0	3	1	8
ControlPre	B1	Dominant	None	Retrieve	Deliver	5	2	189.238	0	3	2	8
ControlPre	B1	Dominant	None	Retrieve	Deliver	5	2	7.8	0	3	3	8
ControlPre	B1	Dominant	None	Retrieve	Deliver	5	2	47	0	3	4	8
ControlPre	B1	Dominant	None	Retrieve	Deliver	5	2	96	0	3	5	8
ControlPre	B1	Dominant	None	Retrieve	Deliver	5	2	50.9	0	3	6	8
ControlPre	B1	Dominant	None	Retrieve	Deliver	5	2	99.625	0	3	7	8
ControlPre	B1	Dominant	None	Retrieve	Deliver	5	2	29	0	3	8	8
ControlPre	B1	Dominant	None	Retrieve	Deliver	5	2	114.25	0	4	1	9
ControlPre	B1	Dominant	None	Retrieve	Deliver	5	2	28.7	0	4	2	9
ControlPre	B1	Dominant	None	Retrieve	Deliver	5	2	38.475	0	4	3	9
ControlPre	B1	Dominant	None	Retrieve	Deliver	5	2	47.75	0	4	4	9
ControlPre	B1	Dominant	None	Retrieve	Deliver	5	2	66	0	4	5	9
ControlPre	B1	Dominant	None	Retrieve	Deliver	5	2	76.725	0	4	6	9
ControlPre	B1	Dominant	None	Retrieve	Deliver	5	2	10.275	0	4	7	9
ControlPre	B1	Dominant	None	Retrieve	Deliver	5	2	44.2	0	4	8	9
ControlPre	B1	Dominant	None	Retrieve	Deliver	5	2	110.625	0	5	1	10
ControlPre	B1	Dominant	None	Retrieve	Deliver	5	2	98.75	0	5	2	10
ControlPre	B1	Dominant	None	Retrieve	Deliver	5	2	126.75	0	5	3	10
ControlPre	B1	Dominant	None	Retrieve	Deliver	5	2	187.995	0	5	4	10
ControlPre	B1	Dominant	None	Retrieve	Deliver	5	2	172.972	0	5	5	10
ControlPre	B1	Dominant	None	Retrieve	Deliver	5	2	183.502	0	5	6	10
ControlPre	B1	Dominant	None	Retrieve	Deliver	5	2	199.245	0	5	7	10
ControlPre	B1	Dominant	None	Retrieve	Deliver	5	2	60.925	0	5	8	10
ControlPre	B1	Dominant	None	Retrieve	Deliver	5	3	45.25	0	1	1	11
ControlPre	B1	Dominant	None	Retrieve	Deliver	5	3	22.975	0	1	2	11
ControlPre	B1	Dominant	None	Retrieve	Deliver	5	3	10.95	0	1	3	11
ControlPre	B1	Dominant	None	Retrieve	Deliver	5	3	158.465	0	1	4	11
ControlPre	B1	Dominant	None	Retrieve	Deliver	5	3	119.75	0	1	5	11
ControlPre	B1	Dominant	None	Retrieve	Deliver	5	3	136.502	0	1	6	11
ControlPre	B1	Dominant	None	Retrieve	Deliver	5	3	42.825	0	1	7	11
ControlPre	B1	Dominant	None	Retrieve	Deliver	5	3	53	0	1	8	11
ControlPre	B1	Dominant	None	Retrieve	Deliver	5	3	83.475	0	2	1	12
ControlPre	B1	Dominant	None	Retrieve	Deliver	5	3	114.2	0	2	2	12
ControlPre	B1	Dominant	None	Retrieve	Deliver	5	3	144.477	0	2	3	12
ControlPre	B1	Dominant	None	Retrieve	Deliver	5	3	190.512	0	2	4	12
ControlPre	B1	Dominant	None	Retrieve	Deliver	5	3	73.75	0	2	5	12
ControlPre	B1	Dominant	None	Retrieve	Deliver	5	3	50.8	0	2	6	12
ControlPre	B1	Dominant	None	Retrieve	Deliver	5	3	28.75	0	2	7	12
ControlPre	B1	Dominant	None	Retrieve	Deliver	5	3	34.5	0	2	8	12
ControlPre	B1	Dominant	None	Retrieve	Deliver	5	3	121.73	0	3	1	13
ControlPre	B1	Dominant	None	Retrieve	Deliver	5	3	189.165	0	3	2	13
ControlPre	B1	Dominant	None	Retrieve	Deliver	5	3	383.007	0	3	3	13
ControlPre	B1	Dominant	None	Retrieve	Deliver	5	3	129.602	0	3	4	13
ControlPre	B1	Dominant	None	Retrieve	Deliver	5	3	35	0	3	5	13
ControlPre	B1	Dominant	None	Retrieve	Deliver	5	3	172.928	0	3	6	13
ControlPre	B1	Dominant	None	Retrieve	Deliver	5	3	30	0	3	7	13
ControlPre	B1	Dominant	None	Retrieve	Deliver	5	3	70.25	0	3	8	13
ControlPre	B1	Dominant	None	Retrieve	Deliver	5	3	69.85	0	4	1	14
ControlPre	B1	Dominant	None	Retrieve	Deliver	5	3	118.525	0	4	2	14
ControlPre	B1	Dominant	None	Retrieve	Deliver	5	3	117.25	0	4	3	14
ControlPre	B1	Dominant	None	Retrieve	Deliver	5	3	8.525	0	4	4	14
ControlPre	B1	Dominant	None	Retrieve	Deliver	5	3	24.525	0	4	5	14
ControlPre	B1	Dominant	None	Retrieve	Deliver	5	3	15.025	0	4	6	14
ControlPre	B1	Dominant	None	Retrieve	Deliver	5	3	9.625	0	4	7	14
ControlPre	B1	Dominant	None	Retrieve	Deliver	5	3	33.975	0	4	8	14
ControlPre	B1	Dominant	None	Retrieve	Deliver	5	3	176.757	0	5	1	15
ControlPre	B1	Dominant	None	Retrieve	Deliver	5	3	8.75	0	5	2	15
ControlPre	B1	Dominant	None	Retrieve	Deliver	5	3	207.025	0	5	3	15
ControlPre	B1	Dominant	None	Retrieve	Deliver	5	3	372.525	0	5	4	15
ControlPre	B1	Dominant	None	Retrieve	Deliver	5	3	29	0	5	5	15
ControlPre	B1	Dominant	None	Retrieve	Deliver	5	3	3	0	5	6	15
ControlPre	B1	Dominant	None	Retrieve	Deliver	5	3	55.025	0	5	7	15
ControlPre	B1	Dominant	None	Retrieve	Deliver	5	3	42.75	0	5	8	15
ControlPre	B1	Dominant	None	Retrieve	Deliver	5	4	96.1	0	1	1	16
ControlPre	B1	Dominant	None	Retrieve	Deliver	5	4	95.25	0	1	2	16
ControlPre	B1	Dominant	None	Retrieve	Deliver	5	4	107.05	0	1	3	16
ControlPre	B1	Dominant	None	Retrieve	Deliver	5	4	107.75	0	1	4	16
ControlPre	B1	Dominant	None	Retrieve	Deliver	5	4	75	0	1	5	16
ControlPre	B1	Dominant	None	Retrieve	Deliver	5	4	189.037	0	1	6	16
ControlPre	B1	Dominant	None	Retrieve	Deliver	5	4	41.275	0	1	7	16
ControlPre	B1	Dominant	None	Retrieve	Deliver	5	4	29.525	0	1	8	16
ControlPre	B1	Dominant	None	Retrieve	Deliver	5	4	77.6	0	2	1	17
ControlPre	B1	Dominant	None	Retrieve	Deliver	5	4	109.775	0	2	2	17
ControlPre	B1	Dominant	None	Retrieve	Deliver	5	4	160.752	0	2	3	17
ControlPre	B1	Dominant	None	Retrieve	Deliver	5	4	121.75	0	2	4	17
ControlPre	B1	Dominant	None	Retrieve	Deliver	5	4	187.04	0	2	5	17
ControlPre	B1	Dominant	None	Retrieve	Deliver	5	4	94.575	0	2	6	17
ControlPre	B1	Dominant	None	Retrieve	Deliver	5	4	147.755	0	2	7	17
ControlPre	B1	Dominant	None	Retrieve	Deliver	5	4	20.5	0	2	8	17
ControlPre	B1	Dominant	None	Retrieve	Deliver	5	4	89	0	3	1	18
ControlPre	B1	Dominant	None	Retrieve	Deliver	5	4	111.775	0	3	2	18
ControlPre	B1	Dominant	None	Retrieve	Deliver	5	4	120.25	0	3	3	18
ControlPre	B1	Dominant	None	Retrieve	Deliver	5	4	138.26	0	3	4	18
ControlPre	B1	Dominant	None	Retrieve	Deliver	5	4	94.775	0	3	5	18
ControlPre	B1	Dominant	None	Retrieve	Deliver	5	4	41.25	0	3	6	18
ControlPre	B1	Dominant	None	Retrieve	Deliver	5	4	32	0	3	7	18
ControlPre	B1	Dominant	None	Retrieve	Deliver	5	4	201.512	0	3	8	18
ControlPre	B1	Dominant	None	Retrieve	Deliver	5	4	86	0	4	1	19
ControlPre	B1	Dominant	None	Retrieve	Deliver	5	4	100	0	4	2	19
ControlPre	B1	Dominant	None	Retrieve	Deliver	5	4	128.55	0	4	3	19
ControlPre	B1	Dominant	None	Retrieve	Deliver	5	4	186.455	0	4	4	19
ControlPre	B1	Dominant	None	Retrieve	Deliver	5	4	136.257	0	4	5	19
ControlPre	B1	Dominant	None	Retrieve	Deliver	5	4	145.245	0	4	6	19
ControlPre	B1	Dominant	None	Retrieve	Deliver	5	4	140.54	0	4	7	19
ControlPre	B1	Dominant	None	Retrieve	Deliver	5	4	221.037	0	4	8	19
ControlPre	B1	Dominant	None	Retrieve	Deliver	5	4	85.775	0	5	1	20
ControlPre	B1	Dominant	None	Retrieve	Deliver	5	4	115.725	0	5	2	20
ControlPre	B1	Dominant	None	Retrieve	Deliver	5	4	79	0	5	3	20
ControlPre	B1	Dominant	None	Retrieve	Deliver	5	4	97.875	0	5	4	20
ControlPre	B1	Dominant	None	Retrieve	Deliver	5	4	100.275	0	5	5	20
ControlPre	B1	Dominant	None	Retrieve	Deliver	5	4	40.5	0	5	6	20
ControlPre	B1	Dominant	None	Retrieve	Deliver	5	4	124.017	0	5	7	20
ControlPre	B1	Dominant	None	Retrieve	Deliver	5	4	78.575	0	5	8	20
ControlPre	B1	Dominant	None	Retrieve	Deliver	1	1	93.25	25	1	1	1
ControlPre	B1	Dominant	None	Retrieve	Deliver	1	1	172.275	25	1	2	1
ControlPre	B1	Dominant	None	Retrieve	Deliver	1	1	93.6	25	1	3	1
ControlPre	B1	Dominant	None	Retrieve	Deliver	1	1	422.973	25	1	4	1
ControlPre	B1	Dominant	None	Retrieve	Deliver	1	1	397.998	25	1	5	1
ControlPre	B1	Dominant	None	Retrieve	Deliver	1	1	53	25	1	6	1
ControlPre	B1	Dominant	None	Retrieve	Deliver	1	1	10.775	25	1	7	1
ControlPre	B1	Dominant	None	Retrieve	Deliver	1	1	395.998	25	1	8	1
ControlPre	B1	Dominant	None	Retrieve	Deliver	1	1	171.745	25	2	1	2
ControlPre	B1	Dominant	None	Retrieve	Deliver	1	1	137.95	25	2	2	2
ControlPre	B1	Dominant	None	Retrieve	Deliver	1	1	381.998	25	2	3	2
ControlPre	B1	Dominant	None	Retrieve	Deliver	1	1	161.268	25	2	4	2
ControlPre	B1	Dominant	None	Retrieve	Deliver	1	1	158.032	25	2	5	2
ControlPre	B1	Dominant	None	Retrieve	Deliver	1	1	68.775	25	2	6	2
ControlPre	B1	Dominant	None	Retrieve	Deliver	1	1	92.775	25	2	7	2
ControlPre	B1	Dominant	None	Retrieve	Deliver	1	1	11.8	25	2	8	2
ControlPre	B1	Dominant	None	Retrieve	Deliver	1	1	177.053	25	3	1	3
ControlPre	B1	Dominant	None	Retrieve	Deliver	1	1	132.475	25	3	2	3
ControlPre	B1	Dominant	None	Retrieve	Deliver	1	1	124.5	25	3	3	3
ControlPre	B1	Dominant	None	Retrieve	Deliver	1	1	25.725	25	3	4	3
ControlPre	B1	Dominant	None	Retrieve	Deliver	1	1	74.35	25	3	5	3
ControlPre	B1	Dominant	None	Retrieve	Deliver	1	1	32.275	25	3	6	3
ControlPre	B1	Dominant	None	Retrieve	Deliver	1	1	26.25	25	3	7	3
ControlPre	B1	Dominant	None	Retrieve	Deliver	1	1	17.775	25	3	8	3
ControlPre	B1	Dominant	None	Retrieve	Deliver	1	1	90	25	4	1	4
ControlPre	B1	Dominant	None	Retrieve	Deliver	1	1	121.025	25	4	2	4
ControlPre	B1	Dominant	None	Retrieve	Deliver	1	1	392.53	25	4	3	4
ControlPre	B1	Dominant	None	Retrieve	Deliver	1	1	50.525	25	4	4	4
ControlPre	B1	Dominant	None	Retrieve	Deliver	1	1	74.225	25	4	5	4
ControlPre	B1	Dominant	None	Retrieve	Deliver	1	1	9.775	25	4	6	4
ControlPre	B1	Dominant	None	Retrieve	Deliver	1	1	20	25	4	7	4
ControlPre	B1	Dominant	None	Retrieve	Deliver	1	1	99.475	25	4	8	4
ControlPre	B1	Dominant	None	Retrieve	Deliver	1	1	106.45	25	5	1	5
ControlPre	B1	Dominant	None	Retrieve	Deliver	1	1	76.075	25	5	2	5
ControlPre	B1	Dominant	None	Retrieve	Deliver	1	1	8.475	25	5	3	5
ControlPre	B1	Dominant	None	Retrieve	Deliver	1	1	199.25	25	5	4	5
ControlPre	B1	Dominant	None	Retrieve	Deliver	1	1	59.25	25	5	5	5
ControlPre	B1	Dominant	None	Retrieve	Deliver	1	1	171.8	25	5	6	5
ControlPre	B1	Dominant	None	Retrieve	Deliver	1	1	58.525	25	5	7	5
ControlPre	B1	Dominant	None	Retrieve	Deliver	1	1	100.75	25	5	8	5
ControlPre	B1	Dominant	None	Retrieve	Deliver	1	2	115.8	25	1	1	6
ControlPre	B1	Dominant	None	Retrieve	Deliver	1	2	145.75	25	1	2	6
ControlPre	B1	Dominant	None	Retrieve	Deliver	1	2	77	25	1	3	6
ControlPre	B1	Dominant	None	Retrieve	Deliver	1	2	19.75	25	1	4	6
ControlPre	B1	Dominant	None	Retrieve	Deliver	1	2	37.5	25	1	5	6
ControlPre	B1	Dominant	None	Retrieve	Deliver	1	2	79.925	25	1	6	6
ControlPre	B1	Dominant	None	Retrieve	Deliver	1	2	11.25	25	1	7	6
ControlPre	B1	Dominant	None	Retrieve	Deliver	1	2	46.775	25	1	8	6
ControlPre	B1	Dominant	None	Retrieve	Deliver	1	2	88	25	2	1	7
ControlPre	B1	Dominant	None	Retrieve	Deliver	1	2	112.75	25	2	2	7
ControlPre	B1	Dominant	None	Retrieve	Deliver	1	2	8.5	25	2	3	7
ControlPre	B1	Dominant	None	Retrieve	Deliver	1	2	36.2	25	2	4	7
ControlPre	B1	Dominant	None	Retrieve	Deliver	1	2	11.725	25	2	5	7
ControlPre	B1	Dominant	None	Retrieve	Deliver	1	2	105.25	25	2	6	7
ControlPre	B1	Dominant	None	Retrieve	Deliver	1	2	25.475	25	2	7	7
ControlPre	B1	Dominant	None	Retrieve	Deliver	1	2	99.175	25	2	8	7
ControlPre	B1	Dominant	None	Retrieve	Deliver	1	2	97.25	25	3	1	8
ControlPre	B1	Dominant	None	Retrieve	Deliver	1	2	167.993	25	3	2	8
ControlPre	B1	Dominant	None	Retrieve	Deliver	1	2	140.74	25	3	3	8
ControlPre	B1	Dominant	None	Retrieve	Deliver	1	2	131.275	25	3	4	8
ControlPre	B1	Dominant	None	Retrieve	Deliver	1	2	49.225	25	3	5	8
ControlPre	B1	Dominant	None	Retrieve	Deliver	1	2	6.25	25	3	6	8
ControlPre	B1	Dominant	None	Retrieve	Deliver	1	2	23.775	25	3	7	8
ControlPre	B1	Dominant	None	Retrieve	Deliver	1	2	4.5	25	3	8	8
ControlPre	B1	Dominant	None	Retrieve	Deliver	1	2	28	25	4	1	9
ControlPre	B1	Dominant	None	Retrieve	Deliver	1	2	83.525	25	4	2	9
ControlPre	B1	Dominant	None	Retrieve	Deliver	1	2	117.975	25	4	3	9
ControlPre	B1	Dominant	None	Retrieve	Deliver	1	2	140.25	25	4	4	9
ControlPre	B1	Dominant	None	Retrieve	Deliver	1	2	48.525	25	4	5	9
ControlPre	B1	Dominant	None	Retrieve	Deliver	1	2	166.968	25	4	6	9
ControlPre	B1	Dominant	None	Retrieve	Deliver	1	2	88.975	25	4	7	9
ControlPre	B1	Dominant	None	Retrieve	Deliver	1	2	147.925	25	4	8	9
ControlPre	B1	Dominant	None	Retrieve	Deliver	1	2	20.15	25	5	1	10
ControlPre	B1	Dominant	None	Retrieve	Deliver	1	2	61.25	25	5	2	10
ControlPre	B1	Dominant	None	Retrieve	Deliver	1	2	139.55	25	5	3	10
ControlPre	B1	Dominant	None	Retrieve	Deliver	1	2	26.5	25	5	4	10
ControlPre	B1	Dominant	None	Retrieve	Deliver	1	2	26.2	25	5	5	10
ControlPre	B1	Dominant	None	Retrieve	Deliver	1	2	19.275	25	5	6	10
ControlPre	B1	Dominant	None	Retrieve	Deliver	1	2	11.525	25	5	7	10
ControlPre	B1	Dominant	None	Retrieve	Deliver	1	2	45.5	25	5	8	10
ControlPre	B1	Dominant	None	Retrieve	Deliver	1	3	29.325	25	1	1	11
ControlPre	B1	Dominant	None	Retrieve	Deliver	1	3	136.757	25	1	2	11
ControlPre	B1	Dominant	None	Retrieve	Deliver	1	3	147.495	25	1	3	11
ControlPre	B1	Dominant	None	Retrieve	Deliver	1	3	158.25	25	1	4	11
ControlPre	B1	Dominant	None	Retrieve	Deliver	1	3	173.01	25	1	5	11
ControlPre	B1	Dominant	None	Retrieve	Deliver	1	3	168.76	25	1	6	11
ControlPre	B1	Dominant	None	Retrieve	Deliver	1	3	8	25	1	7	11
ControlPre	B1	Dominant	None	Retrieve	Deliver	1	3	35.025	25	1	8	11
ControlPre	B1	Dominant	None	Retrieve	Deliver	1	3	142.507	25	2	1	12
ControlPre	B1	Dominant	None	Retrieve	Deliver	1	3	80	25	2	2	12
ControlPre	B1	Dominant	None	Retrieve	Deliver	1	3	29.675	25	2	3	12
ControlPre	B1	Dominant	None	Retrieve	Deliver	1	3	32.25	25	2	4	12
ControlPre	B1	Dominant	None	Retrieve	Deliver	1	3	22.7	25	2	5	12
ControlPre	B1	Dominant	None	Retrieve	Deliver	1	3	36.975	25	2	6	12
ControlPre	B1	Dominant	None	Retrieve	Deliver	1	3	33.25	25	2	7	12
ControlPre	B1	Dominant	None	Retrieve	Deliver	1	3	55.225	25	2	8	12
ControlPre	B1	Dominant	None	Retrieve	Deliver	1	3	110.775	25	3	1	13
ControlPre	B1	Dominant	None	Retrieve	Deliver	1	3	29.95	25	3	2	13
ControlPre	B1	Dominant	None	Retrieve	Deliver	1	3	32.275	25	3	3	13
ControlPre	B1	Dominant	None	Retrieve	Deliver	1	3	66.75	25	3	4	13
ControlPre	B1	Dominant	None	Retrieve	Deliver	1	3	39.775	25	3	5	13
ControlPre	B1	Dominant	None	Retrieve	Deliver	1	3	9.25	25	3	6	13
ControlPre	B1	Dominant	None	Retrieve	Deliver	1	3	31.525	25	3	7	13
ControlPre	B1	Dominant	None	Retrieve	Deliver	1	3	36.15	25	3	8	13
ControlPre	B1	Dominant	None	Retrieve	Deliver	1	3	31.45	25	4	1	14
ControlPre	B1	Dominant	None	Retrieve	Deliver	1	3	3.775	25	4	2	14
ControlPre	B1	Dominant	None	Retrieve	Deliver	1	3	136.025	25	4	3	14
ControlPre	B1	Dominant	None	Retrieve	Deliver	1	3	31.25	25	4	4	14
ControlPre	B1	Dominant	None	Retrieve	Deliver	1	3	76.75	25	4	5	14
ControlPre	B1	Dominant	None	Retrieve	Deliver	1	3	22.1	25	4	6	14
ControlPre	B1	Dominant	None	Retrieve	Deliver	1	3	24.25	25	4	7	14
ControlPre	B1	Dominant	None	Retrieve	Deliver	1	3	46.275	25	4	8	14
ControlPre	B1	Dominant	None	Retrieve	Deliver	1	3	116.75	25	5	1	15
ControlPre	B1	Dominant	None	Retrieve	Deliver	1	3	37.85	25	5	2	15
ControlPre	B1	Dominant	None	Retrieve	Deliver	1	3	41.975	25	5	3	15
ControlPre	B1	Dominant	None	Retrieve	Deliver	1	3	23.025	25	5	4	15
ControlPre	B1	Dominant	None	Retrieve	Deliver	1	3	68.775	25	5	5	15
ControlPre	B1	Dominant	None	Retrieve	Deliver	1	3	54.525	25	5	6	15
ControlPre	B1	Dominant	None	Retrieve	Deliver	1	3	35.925	25	5	7	15
ControlPre	B1	Dominant	None	Retrieve	Deliver	1	3	51.475	25	5	8	15
ControlPre	B1	Dominant	None	Retrieve	Deliver	1	4	19.75	25	1	1	16
ControlPre	B1	Dominant	None	Retrieve	Deliver	1	4	30.875	25	1	2	16
ControlPre	B1	Dominant	None	Retrieve	Deliver	1	4	29.75	25	1	3	16
ControlPre	B1	Dominant	None	Retrieve	Deliver	1	4	86.725	25	1	4	16
ControlPre	B1	Dominant	None	Retrieve	Deliver	1	4	49.25	25	1	5	16
ControlPre	B1	Dominant	None	Retrieve	Deliver	1	4	19.75	25	1	6	16
ControlPre	B1	Dominant	None	Retrieve	Deliver	1	4	42.25	25	1	7	16
ControlPre	B1	Dominant	None	Retrieve	Deliver	1	4	55.5	25	1	8	16
ControlPre	B1	Dominant	None	Retrieve	Deliver	1	4	78.475	25	2	1	17
ControlPre	B1	Dominant	None	Retrieve	Deliver	1	4	118.75	25	2	2	17
ControlPre	B1	Dominant	None	Retrieve	Deliver	1	4	47.5	25	2	3	17
ControlPre	B1	Dominant	None	Retrieve	Deliver	1	4	57.725	25	2	4	17
ControlPre	B1	Dominant	None	Retrieve	Deliver	1	4	84.25	25	2	5	17
ControlPre	B1	Dominant	None	Retrieve	Deliver	1	4	24.725	25	2	6	17
ControlPre	B1	Dominant	None	Retrieve	Deliver	1	4	392.973	25	2	7	17
ControlPre	B1	Dominant	None	Retrieve	Deliver	1	4	69.5	25	2	8	17
ControlPre	B1	Dominant	None	Retrieve	Deliver	1	4	132	25	3	1	18
ControlPre	B1	Dominant	None	Retrieve	Deliver	1	4	77.25	25	3	2	18
ControlPre	B1	Dominant	None	Retrieve	Deliver	1	4	52.75	25	3	3	18
ControlPre	B1	Dominant	None	Retrieve	Deliver	1	4	138	25	3	4	18
ControlPre	B1	Dominant	None	Retrieve	Deliver	1	4	239	25	3	5	18
ControlPre	B1	Dominant	None	Retrieve	Deliver	1	4	24.775	25	3	6	18
ControlPre	B1	Dominant	None	Retrieve	Deliver	1	4	44.025	25	3	7	18
ControlPre	B1	Dominant	None	Retrieve	Deliver	1	4	6	25	3	8	18
ControlPre	B1	Dominant	None	Retrieve	Deliver	1	4	116.5	25	4	1	19
ControlPre	B1	Dominant	None	Retrieve	Deliver	1	4	39.5	25	4	2	19
ControlPre	B1	Dominant	None	Retrieve	Deliver	1	4	157.015	25	4	3	19
ControlPre	B1	Dominant	None	Retrieve	Deliver	1	4	21.5	25	4	4	19
ControlPre	B1	Dominant	None	Retrieve	Deliver	1	4	8.525	25	4	5	19
ControlPre	B1	Dominant	None	Retrieve	Deliver	1	4	131.75	25	4	6	19
ControlPre	B1	Dominant	None	Retrieve	Deliver	1	4	55.725	25	4	7	19
ControlPre	B1	Dominant	None	Retrieve	Deliver	1	4	91.475	25	4	8	19
ControlPre	B1	Dominant	None	Retrieve	Deliver	1	4	109.525	25	5	1	20
ControlPre	B1	Dominant	None	Retrieve	Deliver	1	4	38.1	25	5	2	20
ControlPre	B1	Dominant	None	Retrieve	Deliver	1	4	2.975	25	5	3	20
ControlPre	B1	Dominant	None	Retrieve	Deliver	1	4	63.525	25	5	4	20
ControlPre	B1	Dominant	None	Retrieve	Deliver	1	4	41.975	25	5	5	20
ControlPre	B1	Dominant	None	Retrieve	Deliver	1	4	40.275	25	5	6	20
ControlPre	B1	Dominant	None	Retrieve	Deliver	1	4	5	25	5	7	20
ControlPre	B1	Dominant	None	Retrieve	Deliver	1	4	7	25	5	8	20
ControlPre	B1	Dominant	None	Retrieve	Deliver	2	1	27.5	25	1	1	1
ControlPre	B1	Dominant	None	Retrieve	Deliver	2	1	73.25	25	1	2	1
ControlPre	B1	Dominant	None	Retrieve	Deliver	2	1	172.475	25	1	3	1
ControlPre	B1	Dominant	None	Retrieve	Deliver	2	1	193.51	25	1	4	1
ControlPre	B1	Dominant	None	Retrieve	Deliver	2	1	45.025	25	1	5	1
ControlPre	B1	Dominant	None	Retrieve	Deliver	2	1	23	25	1	6	1
ControlPre	B1	Dominant	None	Retrieve	Deliver	2	1	3.5	25	1	7	1
ControlPre	B1	Dominant	None	Retrieve	Deliver	2	1	4.65	25	1	8	1
ControlPre	B1	Dominant	None	Retrieve	Deliver	2	1	120.45	25	2	1	2
ControlPre	B1	Dominant	None	Retrieve	Deliver	2	1	164.075	25	2	2	2
ControlPre	B1	Dominant	None	Retrieve	Deliver	2	1	162.028	25	2	3	2
ControlPre	B1	Dominant	None	Retrieve	Deliver	2	1	222.73	25	2	4	2
ControlPre	B1	Dominant	None	Retrieve	Deliver	2	1	68.775	25	2	5	2
ControlPre	B1	Dominant	None	Retrieve	Deliver	2	1	12.75	25	2	6	2
ControlPre	B1	Dominant	None	Retrieve	Deliver	2	1	12.5	25	2	7	2
ControlPre	B1	Dominant	None	Retrieve	Deliver	2	1	6.5	25	2	8	2
ControlPre	B1	Dominant	None	Retrieve	Deliver	2	1	149.5	25	3	1	3
ControlPre	B1	Dominant	None	Retrieve	Deliver	2	1	202.75	25	3	2	3
ControlPre	B1	Dominant	None	Retrieve	Deliver	2	1	166.998	25	3	3	3
ControlPre	B1	Dominant	None	Retrieve	Deliver	2	1	226.762	25	3	4	3
ControlPre	B1	Dominant	None	Retrieve	Deliver	2	1	157.505	25	3	5	3
ControlPre	B1	Dominant	None	Retrieve	Deliver	2	1	175.752	25	3	6	3
ControlPre	B1	Dominant	None	Retrieve	Deliver	2	1	202.25	25	3	7	3
ControlPre	B1	Dominant	None	Retrieve	Deliver	2	1	3.5	25	3	8	3
ControlPre	B1	Dominant	None	Retrieve	Deliver	2	1	129	25	4	1	4
ControlPre	B1	Dominant	None	Retrieve	Deliver	2	1	148.025	25	4	2	4
ControlPre	B1	Dominant	None	Retrieve	Deliver	2	1	187.752	25	4	3	4
ControlPre	B1	Dominant	None	Retrieve	Deliver	2	1	174.025	25	4	4	4
ControlPre	B1	Dominant	None	Retrieve	Deliver	2	1	137.725	25	4	5	4
ControlPre	B1	Dominant	None	Retrieve	Deliver	2	1	156.74	25	4	6	4
ControlPre	B1	Dominant	None	Retrieve	Deliver	2	1	166.287	25	4	7	4
ControlPre	B1	Dominant	None	Retrieve	Deliver	2	1	225.76	25	4	8	4
ControlPre	B1	Dominant	None	Retrieve	Deliver	2	1	156	25	5	1	5
ControlPre	B1	Dominant	None	Retrieve	Deliver	2	1	131.225	25	5	2	5
ControlPre	B1	Dominant	None	Retrieve	Deliver	2	1	126.975	25	5	3	5
ControlPre	B1	Dominant	None	Retrieve	Deliver	2	1	161.51	25	5	4	5
ControlPre	B1	Dominant	None	Retrieve	Deliver	2	1	202.74	25	5	5	5
ControlPre	B1	Dominant	None	Retrieve	Deliver	2	1	160.745	25	5	6	5
ControlPre	B1	Dominant	None	Retrieve	Deliver	2	1	207.752	25	5	7	5
ControlPre	B1	Dominant	None	Retrieve	Deliver	2	1	162.225	25	5	8	5
ControlPre	B1	Dominant	None	Retrieve	Deliver	2	2	154.25	25	1	1	6
ControlPre	B1	Dominant	None	Retrieve	Deliver	2	2	146.525	25	1	2	6
ControlPre	B1	Dominant	None	Retrieve	Deliver	2	2	205.24	25	1	3	6
ControlPre	B1	Dominant	None	Retrieve	Deliver	2	2	116.525	25	1	4	6
ControlPre	B1	Dominant	None	Retrieve	Deliver	2	2	115.75	25	1	5	6
ControlPre	B1	Dominant	None	Retrieve	Deliver	2	2	199.493	25	1	6	6
ControlPre	B1	Dominant	None	Retrieve	Deliver	2	2	227.375	25	1	7	6
ControlPre	B1	Dominant	None	Retrieve	Deliver	2	2	26.5	25	1	8	6
ControlPre	B1	Dominant	None	Retrieve	Deliver	2	2	148.25	25	2	1	7
ControlPre	B1	Dominant	None	Retrieve	Deliver	2	2	185.975	25	2	2	7
ControlPre	B1	Dominant	None	Retrieve	Deliver	2	2	236.673	25	2	3	7
ControlPre	B1	Dominant	None	Retrieve	Deliver	2	2	189.5	25	2	4	7
ControlPre	B1	Dominant	None	Retrieve	Deliver	2	2	124.25	25	2	5	7
ControlPre	B1	Dominant	None	Retrieve	Deliver	2	2	145.24	25	2	6	7
ControlPre	B1	Dominant	None	Retrieve	Deliver	2	2	139.248	25	2	7	7
ControlPre	B1	Dominant	None	Retrieve	Deliver	2	2	172.257	25	2	8	7
ControlPre	B1	Dominant	None	Retrieve	Deliver	2	2	115.25	25	3	1	8
ControlPre	B1	Dominant	None	Retrieve	Deliver	2	2	214.005	25	3	2	8
ControlPre	B1	Dominant	None	Retrieve	Deliver	2	2	188.537	25	3	3	8
ControlPre	B1	Dominant	None	Retrieve	Deliver	2	2	188	25	3	4	8
ControlPre	B1	Dominant	None	Retrieve	Deliver	2	2	136.245	25	3	5	8
ControlPre	B1	Dominant	None	Retrieve	Deliver	2	2	155.74	25	3	6	8
ControlPre	B1	Dominant	None	Retrieve	Deliver	2	2	148.25	25	3	7	8
ControlPre	B1	Dominant	None	Retrieve	Deliver	2	2	172.998	25	3	8	8
ControlPre	B1	Dominant	None	Retrieve	Deliver	2	2	45.7475	25	4	1	9
ControlPre	B1	Dominant	None	Retrieve	Deliver	2	2	65.9775	25	4	2	9
ControlPre	B1	Dominant	None	Retrieve	Deliver	2	2	163.958	25	4	3	9
ControlPre	B1	Dominant	None	Retrieve	Deliver	2	2	185.225	25	4	4	9
ControlPre	B1	Dominant	None	Retrieve	Deliver	2	2	136.05	25	4	5	9
ControlPre	B1	Dominant	None	Retrieve	Deliver	2	2	123.25	25	4	6	9
ControlPre	B1	Dominant	None	Retrieve	Deliver	2	2	155.012	25	4	7	9
ControlPre	B1	Dominant	None	Retrieve	Deliver	2	2	0	25	4	8	9
ControlPre	B1	Dominant	None	Retrieve	Deliver	2	2	123.75	25	5	1	10
ControlPre	B1	Dominant	None	Retrieve	Deliver	2	2	140.502	25	5	2	10
ControlPre	B1	Dominant	None	Retrieve	Deliver	2	2	144.26	25	5	3	10
ControlPre	B1	Dominant	None	Retrieve	Deliver	2	2	127.5	25	5	4	10
ControlPre	B1	Dominant	None	Retrieve	Deliver	2	2	108.475	25	5	5	10
ControlPre	B1	Dominant	None	Retrieve	Deliver	2	2	192.525	25	5	6	10
ControlPre	B1	Dominant	None	Retrieve	Deliver	2	2	212.745	25	5	7	10
ControlPre	B1	Dominant	None	Retrieve	Deliver	2	2	163.195	25	5	8	10
ControlPre	B1	Dominant	None	Retrieve	Deliver	2	3	52.25	25	1	1	11
ControlPre	B1	Dominant	None	Retrieve	Deliver	2	3	31.495	25	1	2	11
ControlPre	B1	Dominant	None	Retrieve	Deliver	2	3	155.245	25	1	3	11
ControlPre	B1	Dominant	None	Retrieve	Deliver	2	3	191	25	1	4	11
ControlPre	B1	Dominant	None	Retrieve	Deliver	2	3	116.275	25	1	5	11
ControlPre	B1	Dominant	None	Retrieve	Deliver	2	3	154.993	25	1	6	11
ControlPre	B1	Dominant	None	Retrieve	Deliver	2	3	184.75	25	1	7	11
ControlPre	B1	Dominant	None	Retrieve	Deliver	2	3	184.29	25	1	8	11
ControlPre	B1	Dominant	None	Retrieve	Deliver	2	3	141	25	2	1	12
ControlPre	B1	Dominant	None	Retrieve	Deliver	2	3	161.25	25	2	2	12
ControlPre	B1	Dominant	None	Retrieve	Deliver	2	3	199.25	25	2	3	12
ControlPre	B1	Dominant	None	Retrieve	Deliver	2	3	119.5	25	2	4	12
ControlPre	B1	Dominant	None	Retrieve	Deliver	2	3	139.262	25	2	5	12
ControlPre	B1	Dominant	None	Retrieve	Deliver	2	3	175.045	25	2	6	12
ControlPre	B1	Dominant	None	Retrieve	Deliver	2	3	163.262	25	2	7	12
ControlPre	B1	Dominant	None	Retrieve	Deliver	2	3	8.225	25	2	8	12
ControlPre	B1	Dominant	None	Retrieve	Deliver	2	3	146.01	25	3	1	13
ControlPre	B1	Dominant	None	Retrieve	Deliver	2	3	165.75	25	3	2	13
ControlPre	B1	Dominant	None	Retrieve	Deliver	2	3	124.525	25	3	3	13
ControlPre	B1	Dominant	None	Retrieve	Deliver	2	3	153.755	25	3	4	13
ControlPre	B1	Dominant	None	Retrieve	Deliver	2	3	181.25	25	3	5	13
ControlPre	B1	Dominant	None	Retrieve	Deliver	2	3	163.03	25	3	6	13
ControlPre	B1	Dominant	None	Retrieve	Deliver	2	3	160.507	25	3	7	13
ControlPre	B1	Dominant	None	Retrieve	Deliver	2	3	184.745	25	3	8	13
ControlPre	B1	Dominant	None	Retrieve	Deliver	2	3	141.275	25	4	1	14
ControlPre	B1	Dominant	None	Retrieve	Deliver	2	3	126.5	25	4	2	14
ControlPre	B1	Dominant	None	Retrieve	Deliver	2	3	130.525	25	4	3	14
ControlPre	B1	Dominant	None	Retrieve	Deliver	2	3	194.278	25	4	4	14
ControlPre	B1	Dominant	None	Retrieve	Deliver	2	3	182.252	25	4	5	14
ControlPre	B1	Dominant	None	Retrieve	Deliver	2	3	177.755	25	4	6	14
ControlPre	B1	Dominant	None	Retrieve	Deliver	2	3	172.76	25	4	7	14
ControlPre	B1	Dominant	None	Retrieve	Deliver	2	3	164	25	4	8	14
ControlPre	B1	Dominant	None	Retrieve	Deliver	2	3	131	25	5	1	15
ControlPre	B1	Dominant	None	Retrieve	Deliver	2	3	161.99	25	5	2	15
ControlPre	B1	Dominant	None	Retrieve	Deliver	2	3	105.25	25	5	3	15
ControlPre	B1	Dominant	None	Retrieve	Deliver	2	3	135	25	5	4	15
ControlPre	B1	Dominant	None	Retrieve	Deliver	2	3	175.502	25	5	5	15
ControlPre	B1	Dominant	None	Retrieve	Deliver	2	3	183.993	25	5	6	15
ControlPre	B1	Dominant	None	Retrieve	Deliver	2	3	36.025	25	5	7	15
ControlPre	B1	Dominant	None	Retrieve	Deliver	2	3	406.998	25	5	8	15
ControlPre	B1	Dominant	None	Retrieve	Deliver	2	4	125.75	25	1	1	16
ControlPre	B1	Dominant	None	Retrieve	Deliver	2	4	164.495	25	1	2	16
ControlPre	B1	Dominant	None	Retrieve	Deliver	2	4	184.018	25	1	3	16
ControlPre	B1	Dominant	None	Retrieve	Deliver	2	4	132.7	25	1	4	16
ControlPre	B1	Dominant	None	Retrieve	Deliver	2	4	141.75	25	1	5	16
ControlPre	B1	Dominant	None	Retrieve	Deliver	2	4	140.43	25	1	6	16
ControlPre	B1	Dominant	None	Retrieve	Deliver	2	4	186.282	25	1	7	16
ControlPre	B1	Dominant	None	Retrieve	Deliver	2	4	174.165	25	1	8	16
ControlPre	B1	Dominant	None	Retrieve	Deliver	2	4	121.75	25	2	1	17
ControlPre	B1	Dominant	None	Retrieve	Deliver	2	4	136.975	25	2	2	17
ControlPre	B1	Dominant	None	Retrieve	Deliver	2	4	119.475	25	2	3	17
ControlPre	B1	Dominant	None	Retrieve	Deliver	2	4	143.075	25	2	4	17
ControlPre	B1	Dominant	None	Retrieve	Deliver	2	4	168.032	25	2	5	17
ControlPre	B1	Dominant	None	Retrieve	Deliver	2	4	171.713	25	2	6	17
ControlPre	B1	Dominant	None	Retrieve	Deliver	2	4	153.452	25	2	7	17
ControlPre	B1	Dominant	None	Retrieve	Deliver	2	4	162.73	25	2	8	17
ControlPre	B1	Dominant	None	Retrieve	Deliver	2	4	22.5125	25	3	1	18
ControlPre	B1	Dominant	None	Retrieve	Deliver	2	4	60.005	25	3	2	18
ControlPre	B1	Dominant	None	Retrieve	Deliver	2	4	157.785	25	3	3	18
ControlPre	B1	Dominant	None	Retrieve	Deliver	2	4	115.75	25	3	4	18
ControlPre	B1	Dominant	None	Retrieve	Deliver	2	4	143.51	25	3	5	18
ControlPre	B1	Dominant	None	Retrieve	Deliver	2	4	164.243	25	3	6	18
ControlPre	B1	Dominant	None	Retrieve	Deliver	2	4	166.26	25	3	7	18
ControlPre	B1	Dominant	None	Retrieve	Deliver	2	4	19.375	25	3	8	18
ControlPre	B1	Dominant	None	Retrieve	Deliver	2	4	119.7	25	4	1	19
ControlPre	B1	Dominant	None	Retrieve	Deliver	2	4	173.75	25	4	2	19
ControlPre	B1	Dominant	None	Retrieve	Deliver	2	4	135.51	25	4	3	19
ControlPre	B1	Dominant	None	Retrieve	Deliver	2	4	148.697	25	4	4	19
ControlPre	B1	Dominant	None	Retrieve	Deliver	2	4	198.78	25	4	5	19
ControlPre	B1	Dominant	None	Retrieve	Deliver	2	4	200.532	25	4	6	19
ControlPre	B1	Dominant	None	Retrieve	Deliver	2	4	184.25	25	4	7	19
ControlPre	B1	Dominant	None	Retrieve	Deliver	2	4	200.007	25	4	8	19
ControlPre	B1	Dominant	None	Retrieve	Deliver	2	4	120.75	25	5	1	20
ControlPre	B1	Dominant	None	Retrieve	Deliver	2	4	115	25	5	2	20
ControlPre	B1	Dominant	None	Retrieve	Deliver	2	4	106.625	25	5	3	20
ControlPre	B1	Dominant	None	Retrieve	Deliver	2	4	152.505	25	5	4	20
ControlPre	B1	Dominant	None	Retrieve	Deliver	2	4	181.232	25	5	5	20
ControlPre	B1	Dominant	None	Retrieve	Deliver	2	4	166.27	25	5	6	20
ControlPre	B1	Dominant	None	Retrieve	Deliver	2	4	186.702	25	5	7	20
ControlPre	B1	Dominant	None	Retrieve	Deliver	2	4	151	25	5	8	20
ControlPre	B1	Dominant	None	Retrieve	Deliver	3	1	117.75	25	1	1	1
ControlPre	B1	Dominant	None	Retrieve	Deliver	3	1	41.75	25	1	2	1
ControlPre	B1	Dominant	None	Retrieve	Deliver	3	1	43.5	25	1	3	1
ControlPre	B1	Dominant	None	Retrieve	Deliver	3	1	11.225	25	1	4	1
ControlPre	B1	Dominant	None	Retrieve	Deliver	3	1	8.275	25	1	5	1
ControlPre	B1	Dominant	None	Retrieve	Deliver	3	1	14.5	25	1	6	1
ControlPre	B1	Dominant	None	Retrieve	Deliver	3	1	18.275	25	1	7	1
ControlPre	B1	Dominant	None	Retrieve	Deliver	3	1	2	25	1	8	1
ControlPre	B1	Dominant	None	Retrieve	Deliver	3	1	19.5	25	2	1	2
ControlPre	B1	Dominant	None	Retrieve	Deliver	3	1	59.25	25	2	2	2
ControlPre	B1	Dominant	None	Retrieve	Deliver	3	1	29	25	2	3	2
ControlPre	B1	Dominant	None	Retrieve	Deliver	3	1	19	25	2	4	2
ControlPre	B1	Dominant	None	Retrieve	Deliver	3	1	133.493	25	2	5	2
ControlPre	B1	Dominant	None	Retrieve	Deliver	3	1	32.475	25	2	6	2
ControlPre	B1	Dominant	None	Retrieve	Deliver	3	1	30.75	25	2	7	2
ControlPre	B1	Dominant	None	Retrieve	Deliver	3	1	21.025	25	2	8	2
ControlPre	B1	Dominant	None	Retrieve	Deliver	3	1	32.525	25	3	1	3
ControlPre	B1	Dominant	None	Retrieve	Deliver	3	1	31.525	25	3	2	3
ControlPre	B1	Dominant	None	Retrieve	Deliver	3	1	20.95	25	3	3	3
ControlPre	B1	Dominant	None	Retrieve	Deliver	3	1	19.25	25	3	4	3
ControlPre	B1	Dominant	None	Retrieve	Deliver	3	1	28.5	25	3	5	3
ControlPre	B1	Dominant	None	Retrieve	Deliver	3	1	68.225	25	3	6	3
ControlPre	B1	Dominant	None	Retrieve	Deliver	3	1	8.025	25	3	7	3
ControlPre	B1	Dominant	None	Retrieve	Deliver	3	1	33.5	25	3	8	3
ControlPre	B1	Dominant	None	Retrieve	Deliver	3	1	41.75	25	4	1	4
ControlPre	B1	Dominant	None	Retrieve	Deliver	3	1	43.75	25	4	2	4
ControlPre	B1	Dominant	None	Retrieve	Deliver	3	1	41.3	25	4	3	4
ControlPre	B1	Dominant	None	Retrieve	Deliver	3	1	50	25	4	4	4
ControlPre	B1	Dominant	None	Retrieve	Deliver	3	1	42.5	25	4	5	4
ControlPre	B1	Dominant	None	Retrieve	Deliver	3	1	35	25	4	6	4
ControlPre	B1	Dominant	None	Retrieve	Deliver	3	1	29	25	4	7	4
ControlPre	B1	Dominant	None	Retrieve	Deliver	3	1	18.25	25	4	8	4
ControlPre	B1	Dominant	None	Retrieve	Deliver	3	1	55	25	5	1	5
ControlPre	B1	Dominant	None	Retrieve	Deliver	3	1	50.025	25	5	2	5
ControlPre	B1	Dominant	None	Retrieve	Deliver	3	1	27.25	25	5	3	5
ControlPre	B1	Dominant	None	Retrieve	Deliver	3	1	28.575	25	5	4	5
ControlPre	B1	Dominant	None	Retrieve	Deliver	3	1	30.15	25	5	5	5
ControlPre	B1	Dominant	None	Retrieve	Deliver	3	1	23.25	25	5	6	5
ControlPre	B1	Dominant	None	Retrieve	Deliver	3	1	42.75	25	5	7	5
ControlPre	B1	Dominant	None	Retrieve	Deliver	3	1	31.625	25	5	8	5
ControlPre	B1	Dominant	None	Retrieve	Deliver	3	2	126.25	25	1	1	6
ControlPre	B1	Dominant	None	Retrieve	Deliver	3	2	40.025	25	1	2	6
ControlPre	B1	Dominant	None	Retrieve	Deliver	3	2	25.25	25	1	3	6
ControlPre	B1	Dominant	None	Retrieve	Deliver	3	2	10.95	25	1	4	6
ControlPre	B1	Dominant	None	Retrieve	Deliver	3	2	34.775	25	1	5	6
ControlPre	B1	Dominant	None	Retrieve	Deliver	3	2	35.975	25	1	6	6
ControlPre	B1	Dominant	None	Retrieve	Deliver	3	2	41.25	25	1	7	6
ControlPre	B1	Dominant	None	Retrieve	Deliver	3	2	21.5	25	1	8	6
ControlPre	B1	Dominant	None	Retrieve	Deliver	3	2	109.6	25	2	1	7
ControlPre	B1	Dominant	None	Retrieve	Deliver	3	2	121.25	25	2	2	7
ControlPre	B1	Dominant	None	Retrieve	Deliver	3	2	137.645	25	2	3	7
ControlPre	B1	Dominant	None	Retrieve	Deliver	3	2	21.725	25	2	4	7
ControlPre	B1	Dominant	None	Retrieve	Deliver	3	2	32.9	25	2	5	7
ControlPre	B1	Dominant	None	Retrieve	Deliver	3	2	33.5	25	2	6	7
ControlPre	B1	Dominant	None	Retrieve	Deliver	3	2	31.3	25	2	7	7
ControlPre	B1	Dominant	None	Retrieve	Deliver	3	2	32.5	25	2	8	7
ControlPre	B1	Dominant	None	Retrieve	Deliver	3	2	17.5	25	3	1	8
ControlPre	B1	Dominant	None	Retrieve	Deliver	3	2	3.975	25	3	2	8
ControlPre	B1	Dominant	None	Retrieve	Deliver	3	2	31.5	25	3	3	8
ControlPre	B1	Dominant	None	Retrieve	Deliver	3	2	23.225	25	3	4	8
ControlPre	B1	Dominant	None	Retrieve	Deliver	3	2	29.5	25	3	5	8
ControlPre	B1	Dominant	None	Retrieve	Deliver	3	2	27.75	25	3	6	8
ControlPre	B1	Dominant	None	Retrieve	Deliver	3	2	28.55	25	3	7	8
ControlPre	B1	Dominant	None	Retrieve	Deliver	3	2	18.75	25	3	8	8
ControlPre	B1	Dominant	None	Retrieve	Deliver	3	2	115.225	25	4	1	9
ControlPre	B1	Dominant	None	Retrieve	Deliver	3	2	135.095	25	4	2	9
ControlPre	B1	Dominant	None	Retrieve	Deliver	3	2	32	25	4	3	9
ControlPre	B1	Dominant	None	Retrieve	Deliver	3	2	126.75	25	4	4	9
ControlPre	B1	Dominant	None	Retrieve	Deliver	3	2	28.75	25	4	5	9
ControlPre	B1	Dominant	None	Retrieve	Deliver	3	2	33	25	4	6	9
ControlPre	B1	Dominant	None	Retrieve	Deliver	3	2	19.275	25	4	7	9
ControlPre	B1	Dominant	None	Retrieve	Deliver	3	2	21	25	4	8	9
ControlPre	B1	Dominant	None	Retrieve	Deliver	3	2	117.25	25	5	1	10
ControlPre	B1	Dominant	None	Retrieve	Deliver	3	2	42.25	25	5	2	10
ControlPre	B1	Dominant	None	Retrieve	Deliver	3	2	107.975	25	5	3	10
ControlPre	B1	Dominant	None	Retrieve	Deliver	3	2	71.75	25	5	4	10
ControlPre	B1	Dominant	None	Retrieve	Deliver	3	2	14.5	25	5	5	10
ControlPre	B1	Dominant	None	Retrieve	Deliver	3	2	21.25	25	5	6	10
ControlPre	B1	Dominant	None	Retrieve	Deliver	3	2	372.998	25	5	7	10
ControlPre	B1	Dominant	None	Retrieve	Deliver	3	2	368.973	25	5	8	10
ControlPre	B1	Dominant	None	Retrieve	Deliver	3	3	36.025	25	1	1	11
ControlPre	B1	Dominant	None	Retrieve	Deliver	3	3	41.525	25	1	2	11
ControlPre	B1	Dominant	None	Retrieve	Deliver	3	3	30.5	25	1	3	11
ControlPre	B1	Dominant	None	Retrieve	Deliver	3	3	103.6	25	1	4	11
ControlPre	B1	Dominant	None	Retrieve	Deliver	3	3	35.25	25	1	5	11
ControlPre	B1	Dominant	None	Retrieve	Deliver	3	3	27.775	25	1	6	11
ControlPre	B1	Dominant	None	Retrieve	Deliver	3	3	22	25	1	7	11
ControlPre	B1	Dominant	None	Retrieve	Deliver	3	3	22.025	25	1	8	11
ControlPre	B1	Dominant	None	Retrieve	Deliver	3	3	28.25	25	2	1	12
ControlPre	B1	Dominant	None	Retrieve	Deliver	3	3	45.5	25	2	2	12
ControlPre	B1	Dominant	None	Retrieve	Deliver	3	3	45.25	25	2	3	12
ControlPre	B1	Dominant	None	Retrieve	Deliver	3	3	21.25	25	2	4	12
ControlPre	B1	Dominant	None	Retrieve	Deliver	3	3	38.525	25	2	5	12
ControlPre	B1	Dominant	None	Retrieve	Deliver	3	3	13.25	25	2	6	12
ControlPre	B1	Dominant	None	Retrieve	Deliver	3	3	20.5	25	2	7	12
ControlPre	B1	Dominant	None	Retrieve	Deliver	3	3	15.725	25	2	8	12
ControlPre	B1	Dominant	None	Retrieve	Deliver	3	3	31.25	25	3	1	13
ControlPre	B1	Dominant	None	Retrieve	Deliver	3	3	120.498	25	3	2	13
ControlPre	B1	Dominant	None	Retrieve	Deliver	3	3	28.375	25	3	3	13
ControlPre	B1	Dominant	None	Retrieve	Deliver	3	3	120.2	25	3	4	13
ControlPre	B1	Dominant	None	Retrieve	Deliver	3	3	24.75	25	3	5	13
ControlPre	B1	Dominant	None	Retrieve	Deliver	3	3	15.75	25	3	6	13
ControlPre	B1	Dominant	None	Retrieve	Deliver	3	3	30.325	25	3	7	13
ControlPre	B1	Dominant	None	Retrieve	Deliver	3	3	27.775	25	3	8	13
ControlPre	B1	Dominant	None	Retrieve	Deliver	3	3	105	25	4	1	14
ControlPre	B1	Dominant	None	Retrieve	Deliver	3	3	123.73	25	4	2	14
ControlPre	B1	Dominant	None	Retrieve	Deliver	3	3	35.5	25	4	3	14
ControlPre	B1	Dominant	None	Retrieve	Deliver	3	3	113	25	4	4	14
ControlPre	B1	Dominant	None	Retrieve	Deliver	3	3	45.95	25	4	5	14
ControlPre	B1	Dominant	None	Retrieve	Deliver	3	3	34.55	25	4	6	14
ControlPre	B1	Dominant	None	Retrieve	Deliver	3	3	37.075	25	4	7	14
ControlPre	B1	Dominant	None	Retrieve	Deliver	3	3	22.775	25	4	8	14
ControlPre	B1	Dominant	None	Retrieve	Deliver	3	3	114.725	25	5	1	15
ControlPre	B1	Dominant	None	Retrieve	Deliver	3	3	40.575	25	5	2	15
ControlPre	B1	Dominant	None	Retrieve	Deliver	3	3	109.025	25	5	3	15
ControlPre	B1	Dominant	None	Retrieve	Deliver	3	3	43.55	25	5	4	15
ControlPre	B1	Dominant	None	Retrieve	Deliver	3	3	41.95	25	5	5	15
ControlPre	B1	Dominant	None	Retrieve	Deliver	3	3	49.75	25	5	6	15
ControlPre	B1	Dominant	None	Retrieve	Deliver	3	3	37.475	25	5	7	15
ControlPre	B1	Dominant	None	Retrieve	Deliver	3	3	21.475	25	5	8	15
ControlPre	B1	Dominant	None	Retrieve	Deliver	3	4	141.235	25	1	1	16
ControlPre	B1	Dominant	None	Retrieve	Deliver	3	4	107.5	25	1	2	16
ControlPre	B1	Dominant	None	Retrieve	Deliver	3	4	46.975	25	1	3	16
ControlPre	B1	Dominant	None	Retrieve	Deliver	3	4	36.025	25	1	4	16
ControlPre	B1	Dominant	None	Retrieve	Deliver	3	4	38.5	25	1	5	16
ControlPre	B1	Dominant	None	Retrieve	Deliver	3	4	48.2	25	1	6	16
ControlPre	B1	Dominant	None	Retrieve	Deliver	3	4	38.25	25	1	7	16
ControlPre	B1	Dominant	None	Retrieve	Deliver	3	4	33.9	25	1	8	16
ControlPre	B1	Dominant	None	Retrieve	Deliver	3	4	4.7	25	2	1	17
ControlPre	B1	Dominant	None	Retrieve	Deliver	3	4	106.275	25	2	2	17
ControlPre	B1	Dominant	None	Retrieve	Deliver	3	4	124.228	25	2	3	17
ControlPre	B1	Dominant	None	Retrieve	Deliver	3	4	60.225	25	2	4	17
ControlPre	B1	Dominant	None	Retrieve	Deliver	3	4	33.75	25	2	5	17
ControlPre	B1	Dominant	None	Retrieve	Deliver	3	4	8.05	25	2	6	17
ControlPre	B1	Dominant	None	Retrieve	Deliver	3	4	43.75	25	2	7	17
ControlPre	B1	Dominant	None	Retrieve	Deliver	3	4	36.25	25	2	8	17
ControlPre	B1	Dominant	None	Retrieve	Deliver	3	4	100.8	25	3	1	18
ControlPre	B1	Dominant	None	Retrieve	Deliver	3	4	87.75	25	3	2	18
ControlPre	B1	Dominant	None	Retrieve	Deliver	3	4	43.75	25	3	3	18
ControlPre	B1	Dominant	None	Retrieve	Deliver	3	4	31.35	25	3	4	18
ControlPre	B1	Dominant	None	Retrieve	Deliver	3	4	26.5	25	3	5	18
ControlPre	B1	Dominant	None	Retrieve	Deliver	3	4	22	25	3	6	18
ControlPre	B1	Dominant	None	Retrieve	Deliver	3	4	26	25	3	7	18
ControlPre	B1	Dominant	None	Retrieve	Deliver	3	4	23.525	25	3	8	18
ControlPre	B1	Dominant	None	Retrieve	Deliver	3	4	110.7	25	4	1	19
ControlPre	B1	Dominant	None	Retrieve	Deliver	3	4	96.725	25	4	2	19
ControlPre	B1	Dominant	None	Retrieve	Deliver	3	4	114	25	4	3	19
ControlPre	B1	Dominant	None	Retrieve	Deliver	3	4	26.275	25	4	4	19
ControlPre	B1	Dominant	None	Retrieve	Deliver	3	4	25.975	25	4	5	19
ControlPre	B1	Dominant	None	Retrieve	Deliver	3	4	25.25	25	4	6	19
ControlPre	B1	Dominant	None	Retrieve	Deliver	3	4	25	25	4	7	19
ControlPre	B1	Dominant	None	Retrieve	Deliver	3	4	33.25	25	4	8	19
ControlPre	B1	Dominant	None	Retrieve	Deliver	3	4	114.575	25	5	1	20
ControlPre	B1	Dominant	None	Retrieve	Deliver	3	4	41.425	25	5	2	20
ControlPre	B1	Dominant	None	Retrieve	Deliver	3	4	35.6	25	5	3	20
ControlPre	B1	Dominant	None	Retrieve	Deliver	3	4	24.5	25	5	4	20
ControlPre	B1	Dominant	None	Retrieve	Deliver	3	4	21.475	25	5	5	20
ControlPre	B1	Dominant	None	Retrieve	Deliver	3	4	33	25	5	6	20
ControlPre	B1	Dominant	None	Retrieve	Deliver	3	4	34.525	25	5	7	20
ControlPre	B1	Dominant	None	Retrieve	Deliver	3	4	23.45	25	5	8	20
ControlPre	B1	Dominant	None	Retrieve	Deliver	4	1	14.0625	25	1	1	1
ControlPre	B1	Dominant	None	Retrieve	Deliver	4	1	4.74	25	1	2	1
ControlPre	B1	Dominant	None	Retrieve	Deliver	4	1	0.5025	25	1	3	1
ControlPre	B1	Dominant	None	Retrieve	Deliver	4	1	17.495	25	1	4	1
ControlPre	B1	Dominant	None	Retrieve	Deliver	4	1	5.4975	25	1	5	1
ControlPre	B1	Dominant	None	Retrieve	Deliver	4	1	3.985	25	1	6	1
ControlPre	B1	Dominant	None	Retrieve	Deliver	4	1	2.265	25	1	7	1
ControlPre	B1	Dominant	None	Retrieve	Deliver	4	1	4.48	25	1	8	1
ControlPre	B1	Dominant	None	Retrieve	Deliver	4	1	15.9975	25	2	1	2
ControlPre	B1	Dominant	None	Retrieve	Deliver	4	1	10.4825	25	2	2	2
ControlPre	B1	Dominant	None	Retrieve	Deliver	4	1	5.0175	25	2	3	2
ControlPre	B1	Dominant	None	Retrieve	Deliver	4	1	60.7325	25	2	4	2
ControlPre	B1	Dominant	None	Retrieve	Deliver	4	1	64.23	25	2	5	2
ControlPre	B1	Dominant	None	Retrieve	Deliver	4	1	3.245	25	2	6	2
ControlPre	B1	Dominant	None	Retrieve	Deliver	4	1	9.7525	25	2	7	2
ControlPre	B1	Dominant	None	Retrieve	Deliver	4	1	13.27	25	2	8	2
ControlPre	B1	Dominant	None	Retrieve	Deliver	4	1	2.7675	25	3	1	3
ControlPre	B1	Dominant	None	Retrieve	Deliver	4	1	60.245	25	3	2	3
ControlPre	B1	Dominant	None	Retrieve	Deliver	4	1	8.2525	25	3	3	3
ControlPre	B1	Dominant	None	Retrieve	Deliver	4	1	2.2475	25	3	4	3
ControlPre	B1	Dominant	None	Retrieve	Deliver	4	1	5.2425	25	3	5	3
ControlPre	B1	Dominant	None	Retrieve	Deliver	4	1	7.98	25	3	6	3
ControlPre	B1	Dominant	None	Retrieve	Deliver	4	1	5.9975	25	3	7	3
ControlPre	B1	Dominant	None	Retrieve	Deliver	4	1	21.985	25	3	8	3
ControlPre	B1	Dominant	None	Retrieve	Deliver	4	1	125.257	25	4	1	4
ControlPre	B1	Dominant	None	Retrieve	Deliver	4	1	137.252	25	4	2	4
ControlPre	B1	Dominant	None	Retrieve	Deliver	4	1	109.752	25	4	3	4
ControlPre	B1	Dominant	None	Retrieve	Deliver	4	1	63.033	25	4	4	4
ControlPre	B1	Dominant	None	Retrieve	Deliver	4	1	16.2475	25	4	5	4
ControlPre	B1	Dominant	None	Retrieve	Deliver	4	1	4	25	4	6	4
ControlPre	B1	Dominant	None	Retrieve	Deliver	4	1	8	25	4	7	4
ControlPre	B1	Dominant	None	Retrieve	Deliver	4	1	1.0375	25	4	8	4
ControlPre	B1	Dominant	None	Retrieve	Deliver	4	1	147.512	25	5	1	5
ControlPre	B1	Dominant	None	Retrieve	Deliver	4	1	17.27	25	5	2	5
ControlPre	B1	Dominant	None	Retrieve	Deliver	4	1	2.2425	25	5	3	5
ControlPre	B1	Dominant	None	Retrieve	Deliver	4	1	174.238	25	5	4	5
ControlPre	B1	Dominant	None	Retrieve	Deliver	4	1	5.245	25	5	5	5
ControlPre	B1	Dominant	None	Retrieve	Deliver	4	1	7.5075	25	5	6	5
ControlPre	B1	Dominant	None	Retrieve	Deliver	4	1	2.0375	25	5	7	5
ControlPre	B1	Dominant	None	Retrieve	Deliver	4	1	5.495	25	5	8	5
ControlPre	B1	Dominant	None	Retrieve	Deliver	4	2	6.725	25	1	1	6
ControlPre	B1	Dominant	None	Retrieve	Deliver	4	2	16.745	25	1	2	6
ControlPre	B1	Dominant	None	Retrieve	Deliver	4	2	9.28	25	1	3	6
ControlPre	B1	Dominant	None	Retrieve	Deliver	4	2	10.475	25	1	4	6
ControlPre	B1	Dominant	None	Retrieve	Deliver	4	2	1.5125	25	1	5	6
ControlPre	B1	Dominant	None	Retrieve	Deliver	4	2	7.5075	25	1	6	6
ControlPre	B1	Dominant	None	Retrieve	Deliver	4	2	4.4775	25	1	7	6
ControlPre	B1	Dominant	None	Retrieve	Deliver	4	2	41.185	25	1	8	6
ControlPre	B1	Dominant	None	Retrieve	Deliver	4	2	18.97	25	2	1	7
ControlPre	B1	Dominant	None	Retrieve	Deliver	4	2	15.7575	25	2	2	7
ControlPre	B1	Dominant	None	Retrieve	Deliver	4	2	41.785	25	2	3	7
ControlPre	B1	Dominant	None	Retrieve	Deliver	4	2	9.51	25	2	4	7
ControlPre	B1	Dominant	None	Retrieve	Deliver	4	2	76.72	25	2	5	7
ControlPre	B1	Dominant	None	Retrieve	Deliver	4	2	1.99	25	2	6	7
ControlPre	B1	Dominant	None	Retrieve	Deliver	4	2	0.21	25	2	7	7
ControlPre	B1	Dominant	None	Retrieve	Deliver	4	2	3.5225	25	2	8	7
ControlPre	B1	Dominant	None	Retrieve	Deliver	4	2	129.007	25	3	1	8
ControlPre	B1	Dominant	None	Retrieve	Deliver	4	2	52.695	25	3	2	8
ControlPre	B1	Dominant	None	Retrieve	Deliver	4	2	176.502	25	3	3	8
ControlPre	B1	Dominant	None	Retrieve	Deliver	4	2	190.762	25	3	4	8
ControlPre	B1	Dominant	None	Retrieve	Deliver	4	2	16.49	25	3	5	8
ControlPre	B1	Dominant	None	Retrieve	Deliver	4	2	22.4875	25	3	6	8
ControlPre	B1	Dominant	None	Retrieve	Deliver	4	2	27.7675	25	3	7	8
ControlPre	B1	Dominant	None	Retrieve	Deliver	4	2	13.4675	25	3	8	8
ControlPre	B1	Dominant	None	Retrieve	Deliver	4	2	39.715	25	4	1	9
ControlPre	B1	Dominant	None	Retrieve	Deliver	4	2	0.5325	25	4	2	9
ControlPre	B1	Dominant	None	Retrieve	Deliver	4	2	165.5	25	4	3	9
ControlPre	B1	Dominant	None	Retrieve	Deliver	4	2	1.7375	25	4	4	9
ControlPre	B1	Dominant	None	Retrieve	Deliver	4	2	5.5275	25	4	5	9
ControlPre	B1	Dominant	None	Retrieve	Deliver	4	2	14.515	25	4	6	9
ControlPre	B1	Dominant	None	Retrieve	Deliver	4	2	6.7275	25	4	7	9
ControlPre	B1	Dominant	None	Retrieve	Deliver	4	2	4.5375	25	4	8	9
ControlPre	B1	Dominant	None	Retrieve	Deliver	4	2	161.762	25	5	1	10
ControlPre	B1	Dominant	None	Retrieve	Deliver	4	2	105.853	25	5	2	10
ControlPre	B1	Dominant	None	Retrieve	Deliver	4	2	35.4925	25	5	3	10
ControlPre	B1	Dominant	None	Retrieve	Deliver	4	2	54.76	25	5	4	10
ControlPre	B1	Dominant	None	Retrieve	Deliver	4	2	37.49	25	5	5	10
ControlPre	B1	Dominant	None	Retrieve	Deliver	4	2	34.785	25	5	6	10
ControlPre	B1	Dominant	None	Retrieve	Deliver	4	2	21.295	25	5	7	10
ControlPre	B1	Dominant	None	Retrieve	Deliver	4	2	22.5175	25	5	8	10
ControlPre	B1	Dominant	None	Retrieve	Deliver	4	3	111.775	25	1	1	11
ControlPre	B1	Dominant	None	Retrieve	Deliver	4	3	51.505	25	1	2	11
ControlPre	B1	Dominant	None	Retrieve	Deliver	4	3	4.4775	25	1	3	11
ControlPre	B1	Dominant	None	Retrieve	Deliver	4	3	5.005	25	1	4	11
ControlPre	B1	Dominant	None	Retrieve	Deliver	4	3	2.99	25	1	5	11
ControlPre	B1	Dominant	None	Retrieve	Deliver	4	3	65.5025	25	1	6	11
ControlPre	B1	Dominant	None	Retrieve	Deliver	4	3	3.25	25	1	7	11
ControlPre	B1	Dominant	None	Retrieve	Deliver	4	3	1.51	25	1	8	11
ControlPre	B1	Dominant	None	Retrieve	Deliver	4	3	201.745	25	2	1	12
ControlPre	B1	Dominant	None	Retrieve	Deliver	4	3	181.76	25	2	2	12
ControlPre	B1	Dominant	None	Retrieve	Deliver	4	3	43.255	25	2	3	12
ControlPre	B1	Dominant	None	Retrieve	Deliver	4	3	8.9825	25	2	4	12
ControlPre	B1	Dominant	None	Retrieve	Deliver	4	3	10.2375	25	2	5	12
ControlPre	B1	Dominant	None	Retrieve	Deliver	4	3	1.78	25	2	6	12
ControlPre	B1	Dominant	None	Retrieve	Deliver	4	3	4.9575	25	2	7	12
ControlPre	B1	Dominant	None	Retrieve	Deliver	4	3	8.265	25	2	8	12
ControlPre	B1	Dominant	None	Retrieve	Deliver	4	3	13.0375	25	3	1	13
ControlPre	B1	Dominant	None	Retrieve	Deliver	4	3	119.22	25	3	2	13
ControlPre	B1	Dominant	None	Retrieve	Deliver	4	3	3.5125	25	3	3	13
ControlPre	B1	Dominant	None	Retrieve	Deliver	4	3	166.482	25	3	4	13
ControlPre	B1	Dominant	None	Retrieve	Deliver	4	3	2.505	25	3	5	13
ControlPre	B1	Dominant	None	Retrieve	Deliver	4	3	4.9675	25	3	6	13
ControlPre	B1	Dominant	None	Retrieve	Deliver	4	3	187.248	25	3	7	13
ControlPre	B1	Dominant	None	Retrieve	Deliver	4	3	1.155	25	3	8	13
ControlPre	B1	Dominant	None	Retrieve	Deliver	4	3	150.488	25	4	1	14
ControlPre	B1	Dominant	None	Retrieve	Deliver	4	3	177.995	25	4	2	14
ControlPre	B1	Dominant	None	Retrieve	Deliver	4	3	120.282	25	4	3	14
ControlPre	B1	Dominant	None	Retrieve	Deliver	4	3	116.287	25	4	4	14
ControlPre	B1	Dominant	None	Retrieve	Deliver	4	3	220.822	25	4	5	14
ControlPre	B1	Dominant	None	Retrieve	Deliver	4	3	14.235	25	4	6	14
ControlPre	B1	Dominant	None	Retrieve	Deliver	4	3	24.225	25	4	7	14
ControlPre	B1	Dominant	None	Retrieve	Deliver	4	3	10.015	25	4	8	14
ControlPre	B1	Dominant	None	Retrieve	Deliver	4	3	164.515	25	5	1	15
ControlPre	B1	Dominant	None	Retrieve	Deliver	4	3	190.97	25	5	2	15
ControlPre	B1	Dominant	None	Retrieve	Deliver	4	3	19.4825	25	5	3	15
ControlPre	B1	Dominant	None	Retrieve	Deliver	4	3	38.5225	25	5	4	15
ControlPre	B1	Dominant	None	Retrieve	Deliver	4	3	20.2625	25	5	5	15
ControlPre	B1	Dominant	None	Retrieve	Deliver	4	3	24.5225	25	5	6	15
ControlPre	B1	Dominant	None	Retrieve	Deliver	4	3	6	25	5	7	15
ControlPre	B1	Dominant	None	Retrieve	Deliver	4	3	6.8675	25	5	8	15
ControlPre	B1	Dominant	None	Retrieve	Deliver	4	4	64.1025	25	1	1	16
ControlPre	B1	Dominant	None	Retrieve	Deliver	4	4	142.722	25	1	2	16
ControlPre	B1	Dominant	None	Retrieve	Deliver	4	4	9.79	25	1	3	16
ControlPre	B1	Dominant	None	Retrieve	Deliver	4	4	2.995	25	1	4	16
ControlPre	B1	Dominant	None	Retrieve	Deliver	4	4	11.0175	25	1	5	16
ControlPre	B1	Dominant	None	Retrieve	Deliver	4	4	11.9	25	1	6	16
ControlPre	B1	Dominant	None	Retrieve	Deliver	4	4	5.4975	25	1	7	16
ControlPre	B1	Dominant	None	Retrieve	Deliver	4	4	4.635	25	1	8	16
ControlPre	B1	Dominant	None	Retrieve	Deliver	4	4		25	2	1	17
ControlPre	B1	Dominant	None	Retrieve	Deliver	4	4		25	2	2	17
ControlPre	B1	Dominant	None	Retrieve	Deliver	4	4		25	2	3	17
ControlPre	B1	Dominant	None	Retrieve	Deliver	4	4		25	2	4	17
ControlPre	B1	Dominant	None	Retrieve	Deliver	4	4		25	2	5	17
ControlPre	B1	Dominant	None	Retrieve	Deliver	4	4		25	2	6	17
ControlPre	B1	Dominant	None	Retrieve	Deliver	4	4		25	2	7	17
ControlPre	B1	Dominant	None	Retrieve	Deliver	4	4		25	2	8	17
ControlPre	B1	Dominant	None	Retrieve	Deliver	4	4	92.01	25	3	1	18
ControlPre	B1	Dominant	None	Retrieve	Deliver	4	4	187.505	25	3	2	18
ControlPre	B1	Dominant	None	Retrieve	Deliver	4	4	13.7575	25	3	3	18
ControlPre	B1	Dominant	None	Retrieve	Deliver	4	4	64.275	25	3	4	18
ControlPre	B1	Dominant	None	Retrieve	Deliver	4	4	109.264	25	3	5	18
ControlPre	B1	Dominant	None	Retrieve	Deliver	4	4	135.5	25	3	6	18
ControlPre	B1	Dominant	None	Retrieve	Deliver	4	4	25.63	25	3	7	18
ControlPre	B1	Dominant	None	Retrieve	Deliver	4	4	4.2725	25	3	8	18
ControlPre	B1	Dominant	None	Retrieve	Deliver	4	4	106.002	25	4	1	19
ControlPre	B1	Dominant	None	Retrieve	Deliver	4	4	149.22	25	4	2	19
ControlPre	B1	Dominant	None	Retrieve	Deliver	4	4	131.262	25	4	3	19
ControlPre	B1	Dominant	None	Retrieve	Deliver	4	4	47.936	25	4	4	19
ControlPre	B1	Dominant	None	Retrieve	Deliver	4	4	22.235	25	4	5	19
ControlPre	B1	Dominant	None	Retrieve	Deliver	4	4	203.755	25	4	6	19
ControlPre	B1	Dominant	None	Retrieve	Deliver	4	4	29.7475	25	4	7	19
ControlPre	B1	Dominant	None	Retrieve	Deliver	4	4	3.7325	25	4	8	19
ControlPre	B1	Dominant	None	Retrieve	Deliver	4	4	160.688	25	5	1	20
ControlPre	B1	Dominant	None	Retrieve	Deliver	4	4	141.502	25	5	2	20
ControlPre	B1	Dominant	None	Retrieve	Deliver	4	4	28.3375	25	5	3	20
ControlPre	B1	Dominant	None	Retrieve	Deliver	4	4	4.245	25	5	4	20
ControlPre	B1	Dominant	None	Retrieve	Deliver	4	4	14.825	25	5	5	20
ControlPre	B1	Dominant	None	Retrieve	Deliver	4	4	215.998	25	5	6	20
ControlPre	B1	Dominant	None	Retrieve	Deliver	4	4	30.7425	25	5	7	20
ControlPre	B1	Dominant	None	Retrieve	Deliver	4	4	27.0175	25	5	8	20
ControlPre	B1	Dominant	None	Retrieve	Deliver	5	1	66.5	25	1	1	1
ControlPre	B1	Dominant	None	Retrieve	Deliver	5	1	377.823	25	1	2	1
ControlPre	B1	Dominant	None	Retrieve	Deliver	5	1	205.238	25	1	3	1
ControlPre	B1	Dominant	None	Retrieve	Deliver	5	1	177.752	25	1	4	1
ControlPre	B1	Dominant	None	Retrieve	Deliver	5	1	27.425	25	1	5	1
ControlPre	B1	Dominant	None	Retrieve	Deliver	5	1	3.3	25	1	6	1
ControlPre	B1	Dominant	None	Retrieve	Deliver	5	1	35	25	1	7	1
ControlPre	B1	Dominant	None	Retrieve	Deliver	5	1	71	25	1	8	1
ControlPre	B1	Dominant	None	Retrieve	Deliver	5	1	116.925	25	2	1	2
ControlPre	B1	Dominant	None	Retrieve	Deliver	5	1	129.25	25	2	2	2
ControlPre	B1	Dominant	None	Retrieve	Deliver	5	1	36.225	25	2	3	2
ControlPre	B1	Dominant	None	Retrieve	Deliver	5	1	50.45	25	2	4	2
ControlPre	B1	Dominant	None	Retrieve	Deliver	5	1	371.998	25	2	5	2
ControlPre	B1	Dominant	None	Retrieve	Deliver	5	1	197.852	25	2	6	2
ControlPre	B1	Dominant	None	Retrieve	Deliver	5	1	5	25	2	7	2
ControlPre	B1	Dominant	None	Retrieve	Deliver	5	1	152.998	25	2	8	2
ControlPre	B1	Dominant	None	Retrieve	Deliver	5	1	113.225	25	3	1	3
ControlPre	B1	Dominant	None	Retrieve	Deliver	5	1	357.007	25	3	2	3
ControlPre	B1	Dominant	None	Retrieve	Deliver	5	1	114.755	25	3	3	3
ControlPre	B1	Dominant	None	Retrieve	Deliver	5	1	179.75	25	3	4	3
ControlPre	B1	Dominant	None	Retrieve	Deliver	5	1	134.965	25	3	5	3
ControlPre	B1	Dominant	None	Retrieve	Deliver	5	1	201.875	25	3	6	3
ControlPre	B1	Dominant	None	Retrieve	Deliver	5	1	124.275	25	3	7	3
ControlPre	B1	Dominant	None	Retrieve	Deliver	5	1	379.998	25	3	8	3
ControlPre	B1	Dominant	None	Retrieve	Deliver	5	1	101	25	4	1	4
ControlPre	B1	Dominant	None	Retrieve	Deliver	5	1	188.148	25	4	2	4
ControlPre	B1	Dominant	None	Retrieve	Deliver	5	1	129.025	25	4	3	4
ControlPre	B1	Dominant	None	Retrieve	Deliver	5	1	140.99	25	4	4	4
ControlPre	B1	Dominant	None	Retrieve	Deliver	5	1	148.005	25	4	5	4
ControlPre	B1	Dominant	None	Retrieve	Deliver	5	1	144.725	25	4	6	4
ControlPre	B1	Dominant	None	Retrieve	Deliver	5	1	163.243	25	4	7	4
ControlPre	B1	Dominant	None	Retrieve	Deliver	5	1	91.475	25	4	8	4
ControlPre	B1	Dominant	None	Retrieve	Deliver	5	1	95.125	25	5	1	5
ControlPre	B1	Dominant	None	Retrieve	Deliver	5	1	107.5	25	5	2	5
ControlPre	B1	Dominant	None	Retrieve	Deliver	5	1	123.505	25	5	3	5
ControlPre	B1	Dominant	None	Retrieve	Deliver	5	1	57.525	25	5	4	5
ControlPre	B1	Dominant	None	Retrieve	Deliver	5	1	159.77	25	5	5	5
ControlPre	B1	Dominant	None	Retrieve	Deliver	5	1	198.725	25	5	6	5
ControlPre	B1	Dominant	None	Retrieve	Deliver	5	1	30.475	25	5	7	5
ControlPre	B1	Dominant	None	Retrieve	Deliver	5	1	40.5	25	5	8	5
ControlPre	B1	Dominant	None	Retrieve	Deliver	5	2	91.25	25	1	1	6
ControlPre	B1	Dominant	None	Retrieve	Deliver	5	2	109.325	25	1	2	6
ControlPre	B1	Dominant	None	Retrieve	Deliver	5	2	220.48	25	1	3	6
ControlPre	B1	Dominant	None	Retrieve	Deliver	5	2	128.743	25	1	4	6
ControlPre	B1	Dominant	None	Retrieve	Deliver	5	2	4.925	25	1	5	6
ControlPre	B1	Dominant	None	Retrieve	Deliver	5	2	142.472	25	1	6	6
ControlPre	B1	Dominant	None	Retrieve	Deliver	5	2	13.45	25	1	7	6
ControlPre	B1	Dominant	None	Retrieve	Deliver	5	2	226.25	25	1	8	6
ControlPre	B1	Dominant	None	Retrieve	Deliver	5	2	97.5	25	2	1	7
ControlPre	B1	Dominant	None	Retrieve	Deliver	5	2	103.275	25	2	2	7
ControlPre	B1	Dominant	None	Retrieve	Deliver	5	2	138.535	25	2	3	7
ControlPre	B1	Dominant	None	Retrieve	Deliver	5	2	12.25	25	2	4	7
ControlPre	B1	Dominant	None	Retrieve	Deliver	5	2	215.265	25	2	5	7
ControlPre	B1	Dominant	None	Retrieve	Deliver	5	2	389.998	25	2	6	7
ControlPre	B1	Dominant	None	Retrieve	Deliver	5	2	99.975	25	2	7	7
ControlPre	B1	Dominant	None	Retrieve	Deliver	5	2	75.975	25	2	8	7
ControlPre	B1	Dominant	None	Retrieve	Deliver	5	2	33.25	25	3	1	8
ControlPre	B1	Dominant	None	Retrieve	Deliver	5	2	175.5	25	3	2	8
ControlPre	B1	Dominant	None	Retrieve	Deliver	5	2	52.575	25	3	3	8
ControlPre	B1	Dominant	None	Retrieve	Deliver	5	2	128.602	25	3	4	8
ControlPre	B1	Dominant	None	Retrieve	Deliver	5	2	115.525	25	3	5	8
ControlPre	B1	Dominant	None	Retrieve	Deliver	5	2	58.225	25	3	6	8
ControlPre	B1	Dominant	None	Retrieve	Deliver	5	2	225.015	25	3	7	8
ControlPre	B1	Dominant	None	Retrieve	Deliver	5	2	18.75	25	3	8	8
ControlPre	B1	Dominant	None	Retrieve	Deliver	5	2	113.475	25	4	1	9
ControlPre	B1	Dominant	None	Retrieve	Deliver	5	2	50	25	4	2	9
ControlPre	B1	Dominant	None	Retrieve	Deliver	5	2	61.625	25	4	3	9
ControlPre	B1	Dominant	None	Retrieve	Deliver	5	2	90.75	25	4	4	9
ControlPre	B1	Dominant	None	Retrieve	Deliver	5	2	8	25	4	5	9
ControlPre	B1	Dominant	None	Retrieve	Deliver	5	2	87.75	25	4	6	9
ControlPre	B1	Dominant	None	Retrieve	Deliver	5	2	58.5	25	4	7	9
ControlPre	B1	Dominant	None	Retrieve	Deliver	5	2	42.25	25	4	8	9
ControlPre	B1	Dominant	None	Retrieve	Deliver	5	2	117.725	25	5	1	10
ControlPre	B1	Dominant	None	Retrieve	Deliver	5	2	120.35	25	5	2	10
ControlPre	B1	Dominant	None	Retrieve	Deliver	5	2	131.78	25	5	3	10
ControlPre	B1	Dominant	None	Retrieve	Deliver	5	2	141.287	25	5	4	10
ControlPre	B1	Dominant	None	Retrieve	Deliver	5	2	139.98	25	5	5	10
ControlPre	B1	Dominant	None	Retrieve	Deliver	5	2	137.243	25	5	6	10
ControlPre	B1	Dominant	None	Retrieve	Deliver	5	2	165.99	25	5	7	10
ControlPre	B1	Dominant	None	Retrieve	Deliver	5	2	96.725	25	5	8	10
ControlPre	B1	Dominant	None	Retrieve	Deliver	5	3	50.3	25	1	1	11
ControlPre	B1	Dominant	None	Retrieve	Deliver	5	3	41	25	1	2	11
ControlPre	B1	Dominant	None	Retrieve	Deliver	5	3	32.025	25	1	3	11
ControlPre	B1	Dominant	None	Retrieve	Deliver	5	3	158.495	25	1	4	11
ControlPre	B1	Dominant	None	Retrieve	Deliver	5	3	166.282	25	1	5	11
ControlPre	B1	Dominant	None	Retrieve	Deliver	5	3	144.572	25	1	6	11
ControlPre	B1	Dominant	None	Retrieve	Deliver	5	3	378.973	25	1	7	11
ControlPre	B1	Dominant	None	Retrieve	Deliver	5	3	74	25	1	8	11
ControlPre	B1	Dominant	None	Retrieve	Deliver	5	3	54	25	2	1	12
ControlPre	B1	Dominant	None	Retrieve	Deliver	5	3	105.55	25	2	2	12
ControlPre	B1	Dominant	None	Retrieve	Deliver	5	3	121	25	2	3	12
ControlPre	B1	Dominant	None	Retrieve	Deliver	5	3	153.435	25	2	4	12
ControlPre	B1	Dominant	None	Retrieve	Deliver	5	3	26.775	25	2	5	12
ControlPre	B1	Dominant	None	Retrieve	Deliver	5	3	75.5	25	2	6	12
ControlPre	B1	Dominant	None	Retrieve	Deliver	5	3	21.225	25	2	7	12
ControlPre	B1	Dominant	None	Retrieve	Deliver	5	3	38.5	25	2	8	12
ControlPre	B1	Dominant	None	Retrieve	Deliver	5	3	15.05	25	3	1	13
ControlPre	B1	Dominant	None	Retrieve	Deliver	5	3	112.275	25	3	2	13
ControlPre	B1	Dominant	None	Retrieve	Deliver	5	3	381.998	25	3	3	13
ControlPre	B1	Dominant	None	Retrieve	Deliver	5	3	121.4	25	3	4	13
ControlPre	B1	Dominant	None	Retrieve	Deliver	5	3	35.85	25	3	5	13
ControlPre	B1	Dominant	None	Retrieve	Deliver	5	3	176.01	25	3	6	13
ControlPre	B1	Dominant	None	Retrieve	Deliver	5	3	31	25	3	7	13
ControlPre	B1	Dominant	None	Retrieve	Deliver	5	3	84.75	25	3	8	13
ControlPre	B1	Dominant	None	Retrieve	Deliver	5	3	78.525	25	4	1	14
ControlPre	B1	Dominant	None	Retrieve	Deliver	5	3	116.75	25	4	2	14
ControlPre	B1	Dominant	None	Retrieve	Deliver	5	3	93.5	25	4	3	14
ControlPre	B1	Dominant	None	Retrieve	Deliver	5	3	10.5	25	4	4	14
ControlPre	B1	Dominant	None	Retrieve	Deliver	5	3	41.975	25	4	5	14
ControlPre	B1	Dominant	None	Retrieve	Deliver	5	3	40.725	25	4	6	14
ControlPre	B1	Dominant	None	Retrieve	Deliver	5	3	121.698	25	4	7	14
ControlPre	B1	Dominant	None	Retrieve	Deliver	5	3	2.975	25	4	8	14
ControlPre	B1	Dominant	None	Retrieve	Deliver	5	3	160.032	25	5	1	15
ControlPre	B1	Dominant	None	Retrieve	Deliver	5	3	18.5	25	5	2	15
ControlPre	B1	Dominant	None	Retrieve	Deliver	5	3	204	25	5	3	15
ControlPre	B1	Dominant	None	Retrieve	Deliver	5	3	114.225	25	5	4	15
ControlPre	B1	Dominant	None	Retrieve	Deliver	5	3	14.025	25	5	5	15
ControlPre	B1	Dominant	None	Retrieve	Deliver	5	3	37.25	25	5	6	15
ControlPre	B1	Dominant	None	Retrieve	Deliver	5	3	39.975	25	5	7	15
ControlPre	B1	Dominant	None	Retrieve	Deliver	5	3	54.725	25	5	8	15
ControlPre	B1	Dominant	None	Retrieve	Deliver	5	4	104.225	25	1	1	16
ControlPre	B1	Dominant	None	Retrieve	Deliver	5	4	87.25	25	1	2	16
ControlPre	B1	Dominant	None	Retrieve	Deliver	5	4	118	25	1	3	16
ControlPre	B1	Dominant	None	Retrieve	Deliver	5	4	118.275	25	1	4	16
ControlPre	B1	Dominant	None	Retrieve	Deliver	5	4	71	25	1	5	16
ControlPre	B1	Dominant	None	Retrieve	Deliver	5	4	154.98	25	1	6	16
ControlPre	B1	Dominant	None	Retrieve	Deliver	5	4	95.475	25	1	7	16
ControlPre	B1	Dominant	None	Retrieve	Deliver	5	4	59	25	1	8	16
ControlPre	B1	Dominant	None	Retrieve	Deliver	5	4	88.675	25	2	1	17
ControlPre	B1	Dominant	None	Retrieve	Deliver	5	4	110.95	25	2	2	17
ControlPre	B1	Dominant	None	Retrieve	Deliver	5	4	103.475	25	2	3	17
ControlPre	B1	Dominant	None	Retrieve	Deliver	5	4	122.75	25	2	4	17
ControlPre	B1	Dominant	None	Retrieve	Deliver	5	4	184.968	25	2	5	17
ControlPre	B1	Dominant	None	Retrieve	Deliver	5	4	108.625	25	2	6	17
ControlPre	B1	Dominant	None	Retrieve	Deliver	5	4	158.748	25	2	7	17
ControlPre	B1	Dominant	None	Retrieve	Deliver	5	4	122.505	25	2	8	17
ControlPre	B1	Dominant	None	Retrieve	Deliver	5	4	93.25	25	3	1	18
ControlPre	B1	Dominant	None	Retrieve	Deliver	5	4	112	25	3	2	18
ControlPre	B1	Dominant	None	Retrieve	Deliver	5	4	119.275	25	3	3	18
ControlPre	B1	Dominant	None	Retrieve	Deliver	5	4	145.485	25	3	4	18
ControlPre	B1	Dominant	None	Retrieve	Deliver	5	4	101.975	25	3	5	18
ControlPre	B1	Dominant	None	Retrieve	Deliver	5	4	42.25	25	3	6	18
ControlPre	B1	Dominant	None	Retrieve	Deliver	5	4	94.25	25	3	7	18
ControlPre	B1	Dominant	None	Retrieve	Deliver	5	4	1.275	25	3	8	18
ControlPre	B1	Dominant	None	Retrieve	Deliver	5	4	80.2	25	4	1	19
ControlPre	B1	Dominant	None	Retrieve	Deliver	5	4	102.05	25	4	2	19
ControlPre	B1	Dominant	None	Retrieve	Deliver	5	4	118.475	25	4	3	19
ControlPre	B1	Dominant	None	Retrieve	Deliver	5	4	81	25	4	4	19
ControlPre	B1	Dominant	None	Retrieve	Deliver	5	4	164.757	25	4	5	19
ControlPre	B1	Dominant	None	Retrieve	Deliver	5	4	147.257	25	4	6	19
ControlPre	B1	Dominant	None	Retrieve	Deliver	5	4	141.995	25	4	7	19
ControlPre	B1	Dominant	None	Retrieve	Deliver	5	4	110.25	25	4	8	19
ControlPre	B1	Dominant	None	Retrieve	Deliver	5	4	99.475	25	5	1	20
ControlPre	B1	Dominant	None	Retrieve	Deliver	5	4	120.225	25	5	2	20
ControlPre	B1	Dominant	None	Retrieve	Deliver	5	4	85.5	25	5	3	20
ControlPre	B1	Dominant	None	Retrieve	Deliver	5	4	100.5	25	5	4	20
ControlPre	B1	Dominant	None	Retrieve	Deliver	5	4	93.75	25	5	5	20
ControlPre	B1	Dominant	None	Retrieve	Deliver	5	4	145.015	25	5	6	20
ControlPre	B1	Dominant	None	Retrieve	Deliver	5	4	125.01	25	5	7	20
ControlPre	B1	Dominant	None	Retrieve	Deliver	5	4	78.25	25	5	8	20
ControlPre	B1	Dominant	None	Retrieve	Deliver	1	1	140.025	50	1	1	1
ControlPre	B1	Dominant	None	Retrieve	Deliver	1	1	102.75	50	1	2	1
ControlPre	B1	Dominant	None	Retrieve	Deliver	1	1	166.75	50	1	3	1
ControlPre	B1	Dominant	None	Retrieve	Deliver	1	1	152.85	50	1	4	1
ControlPre	B1	Dominant	None	Retrieve	Deliver	1	1	49.75	50	1	5	1
ControlPre	B1	Dominant	None	Retrieve	Deliver	1	1	106.975	50	1	6	1
ControlPre	B1	Dominant	None	Retrieve	Deliver	1	1	9.7	50	1	7	1
ControlPre	B1	Dominant	None	Retrieve	Deliver	1	1	31.725	50	1	8	1
ControlPre	B1	Dominant	None	Retrieve	Deliver	1	1	21.525	50	2	1	2
ControlPre	B1	Dominant	None	Retrieve	Deliver	1	1	124.25	50	2	2	2
ControlPre	B1	Dominant	None	Retrieve	Deliver	1	1	190.265	50	2	3	2
ControlPre	B1	Dominant	None	Retrieve	Deliver	1	1	138.548	50	2	4	2
ControlPre	B1	Dominant	None	Retrieve	Deliver	1	1	157.032	50	2	5	2
ControlPre	B1	Dominant	None	Retrieve	Deliver	1	1	22.75	50	2	6	2
ControlPre	B1	Dominant	None	Retrieve	Deliver	1	1	40.5	50	2	7	2
ControlPre	B1	Dominant	None	Retrieve	Deliver	1	1	19.775	50	2	8	2
ControlPre	B1	Dominant	None	Retrieve	Deliver	1	1	119.8	50	3	1	3
ControlPre	B1	Dominant	None	Retrieve	Deliver	1	1	151.257	50	3	2	3
ControlPre	B1	Dominant	None	Retrieve	Deliver	1	1	119.25	50	3	3	3
ControlPre	B1	Dominant	None	Retrieve	Deliver	1	1	154.13	50	3	4	3
ControlPre	B1	Dominant	None	Retrieve	Deliver	1	1	389.022	50	3	5	3
ControlPre	B1	Dominant	None	Retrieve	Deliver	1	1	13.825	50	3	6	3
ControlPre	B1	Dominant	None	Retrieve	Deliver	1	1	39.775	50	3	7	3
ControlPre	B1	Dominant	None	Retrieve	Deliver	1	1	88.25	50	3	8	3
ControlPre	B1	Dominant	None	Retrieve	Deliver	1	1	82.775	50	4	1	4
ControlPre	B1	Dominant	None	Retrieve	Deliver	1	1	124.725	50	4	2	4
ControlPre	B1	Dominant	None	Retrieve	Deliver	1	1	168	50	4	3	4
ControlPre	B1	Dominant	None	Retrieve	Deliver	1	1	117	50	4	4	4
ControlPre	B1	Dominant	None	Retrieve	Deliver	1	1	79.275	50	4	5	4
ControlPre	B1	Dominant	None	Retrieve	Deliver	1	1	1.175	50	4	6	4
ControlPre	B1	Dominant	None	Retrieve	Deliver	1	1	6	50	4	7	4
ControlPre	B1	Dominant	None	Retrieve	Deliver	1	1	308.998	50	4	8	4
ControlPre	B1	Dominant	None	Retrieve	Deliver	1	1	100.9	50	5	1	5
ControlPre	B1	Dominant	None	Retrieve	Deliver	1	1	75.025	50	5	2	5
ControlPre	B1	Dominant	None	Retrieve	Deliver	1	1	36	50	5	3	5
ControlPre	B1	Dominant	None	Retrieve	Deliver	1	1	192	50	5	4	5
ControlPre	B1	Dominant	None	Retrieve	Deliver	1	1	4.275	50	5	5	5
ControlPre	B1	Dominant	None	Retrieve	Deliver	1	1	233.123	50	5	6	5
ControlPre	B1	Dominant	None	Retrieve	Deliver	1	1	9.5	50	5	7	5
ControlPre	B1	Dominant	None	Retrieve	Deliver	1	1	162.25	50	5	8	5
ControlPre	B1	Dominant	None	Retrieve	Deliver	1	2	122.25	50	1	1	6
ControlPre	B1	Dominant	None	Retrieve	Deliver	1	2	148.3	50	1	2	6
ControlPre	B1	Dominant	None	Retrieve	Deliver	1	2	421.973	50	1	3	6
ControlPre	B1	Dominant	None	Retrieve	Deliver	1	2	5.775	50	1	4	6
ControlPre	B1	Dominant	None	Retrieve	Deliver	1	2	141.75	50	1	5	6
ControlPre	B1	Dominant	None	Retrieve	Deliver	1	2	44.275	50	1	6	6
ControlPre	B1	Dominant	None	Retrieve	Deliver	1	2	11.75	50	1	7	6
ControlPre	B1	Dominant	None	Retrieve	Deliver	1	2	1.275	50	1	8	6
ControlPre	B1	Dominant	None	Retrieve	Deliver	1	2	81.5	50	2	1	7
ControlPre	B1	Dominant	None	Retrieve	Deliver	1	2	107.75	50	2	2	7
ControlPre	B1	Dominant	None	Retrieve	Deliver	1	2	143.225	50	2	3	7
ControlPre	B1	Dominant	None	Retrieve	Deliver	1	2	169.502	50	2	4	7
ControlPre	B1	Dominant	None	Retrieve	Deliver	1	2	85.225	50	2	5	7
ControlPre	B1	Dominant	None	Retrieve	Deliver	1	2	174.26	50	2	6	7
ControlPre	B1	Dominant	None	Retrieve	Deliver	1	2	37.85	50	2	7	7
ControlPre	B1	Dominant	None	Retrieve	Deliver	1	2	94.025	50	2	8	7
ControlPre	B1	Dominant	None	Retrieve	Deliver	1	2	111.25	50	3	1	8
ControlPre	B1	Dominant	None	Retrieve	Deliver	1	2	54.225	50	3	2	8
ControlPre	B1	Dominant	None	Retrieve	Deliver	1	2	142.755	50	3	3	8
ControlPre	B1	Dominant	None	Retrieve	Deliver	1	2	164.25	50	3	4	8
ControlPre	B1	Dominant	None	Retrieve	Deliver	1	2	2.25	50	3	5	8
ControlPre	B1	Dominant	None	Retrieve	Deliver	1	2	175.623	50	3	6	8
ControlPre	B1	Dominant	None	Retrieve	Deliver	1	2	161.252	50	3	7	8
ControlPre	B1	Dominant	None	Retrieve	Deliver	1	2	24.725	50	3	8	8
ControlPre	B1	Dominant	None	Retrieve	Deliver	1	2	104.725	50	4	1	9
ControlPre	B1	Dominant	None	Retrieve	Deliver	1	2	30.225	50	4	2	9
ControlPre	B1	Dominant	None	Retrieve	Deliver	1	2	128	50	4	3	9
ControlPre	B1	Dominant	None	Retrieve	Deliver	1	2	152.007	50	4	4	9
ControlPre	B1	Dominant	None	Retrieve	Deliver	1	2	81.25	50	4	5	9
ControlPre	B1	Dominant	None	Retrieve	Deliver	1	2	179.273	50	4	6	9
ControlPre	B1	Dominant	None	Retrieve	Deliver	1	2	90.275	50	4	7	9
ControlPre	B1	Dominant	None	Retrieve	Deliver	1	2	148.275	50	4	8	9
ControlPre	B1	Dominant	None	Retrieve	Deliver	1	2	111	50	5	1	10
ControlPre	B1	Dominant	None	Retrieve	Deliver	1	2	182.5	50	5	2	10
ControlPre	B1	Dominant	None	Retrieve	Deliver	1	2	138.5	50	5	3	10
ControlPre	B1	Dominant	None	Retrieve	Deliver	1	2	27.9	50	5	4	10
ControlPre	B1	Dominant	None	Retrieve	Deliver	1	2	29.25	50	5	5	10
ControlPre	B1	Dominant	None	Retrieve	Deliver	1	2	18.25	50	5	6	10
ControlPre	B1	Dominant	None	Retrieve	Deliver	1	2	52.5	50	5	7	10
ControlPre	B1	Dominant	None	Retrieve	Deliver	1	2	18.975	50	5	8	10
ControlPre	B1	Dominant	None	Retrieve	Deliver	1	3	34.725	50	1	1	11
ControlPre	B1	Dominant	None	Retrieve	Deliver	1	3	140.12	50	1	2	11
ControlPre	B1	Dominant	None	Retrieve	Deliver	1	3	162.605	50	1	3	11
ControlPre	B1	Dominant	None	Retrieve	Deliver	1	3	150.227	50	1	4	11
ControlPre	B1	Dominant	None	Retrieve	Deliver	1	3	172.01	50	1	5	11
ControlPre	B1	Dominant	None	Retrieve	Deliver	1	3	150.012	50	1	6	11
ControlPre	B1	Dominant	None	Retrieve	Deliver	1	3	13.775	50	1	7	11
ControlPre	B1	Dominant	None	Retrieve	Deliver	1	3	24.475	50	1	8	11
ControlPre	B1	Dominant	None	Retrieve	Deliver	1	3	143.23	50	2	1	12
ControlPre	B1	Dominant	None	Retrieve	Deliver	1	3	126.25	50	2	2	12
ControlPre	B1	Dominant	None	Retrieve	Deliver	1	3	121.25	50	2	3	12
ControlPre	B1	Dominant	None	Retrieve	Deliver	1	3	25.5	50	2	4	12
ControlPre	B1	Dominant	None	Retrieve	Deliver	1	3	22.05	50	2	5	12
ControlPre	B1	Dominant	None	Retrieve	Deliver	1	3	488.35	50	2	6	12
ControlPre	B1	Dominant	None	Retrieve	Deliver	1	3	115.9	50	2	7	12
ControlPre	B1	Dominant	None	Retrieve	Deliver	1	3	0.5	50	2	8	12
ControlPre	B1	Dominant	None	Retrieve	Deliver	1	3	104.5	50	3	1	13
ControlPre	B1	Dominant	None	Retrieve	Deliver	1	3	154.502	50	3	2	13
ControlPre	B1	Dominant	None	Retrieve	Deliver	1	3	16.5	50	3	3	13
ControlPre	B1	Dominant	None	Retrieve	Deliver	1	3	73.5	50	3	4	13
ControlPre	B1	Dominant	None	Retrieve	Deliver	1	3	4.025	50	3	5	13
ControlPre	B1	Dominant	None	Retrieve	Deliver	1	3	124.275	50	3	6	13
ControlPre	B1	Dominant	None	Retrieve	Deliver	1	3	28.3	50	3	7	13
ControlPre	B1	Dominant	None	Retrieve	Deliver	1	3	9.2	50	3	8	13
ControlPre	B1	Dominant	None	Retrieve	Deliver	1	3	61.45	50	4	1	14
ControlPre	B1	Dominant	None	Retrieve	Deliver	1	3	130.5	50	4	2	14
ControlPre	B1	Dominant	None	Retrieve	Deliver	1	3	136	50	4	3	14
ControlPre	B1	Dominant	None	Retrieve	Deliver	1	3	26	50	4	4	14
ControlPre	B1	Dominant	None	Retrieve	Deliver	1	3	77.7	50	4	5	14
ControlPre	B1	Dominant	None	Retrieve	Deliver	1	3	38.075	50	4	6	14
ControlPre	B1	Dominant	None	Retrieve	Deliver	1	3	21.5	50	4	7	14
ControlPre	B1	Dominant	None	Retrieve	Deliver	1	3	7.45	50	4	8	14
ControlPre	B1	Dominant	None	Retrieve	Deliver	1	3	113.475	50	5	1	15
ControlPre	B1	Dominant	None	Retrieve	Deliver	1	3	71.825	50	5	2	15
ControlPre	B1	Dominant	None	Retrieve	Deliver	1	3	130.525	50	5	3	15
ControlPre	B1	Dominant	None	Retrieve	Deliver	1	3	120.85	50	5	4	15
ControlPre	B1	Dominant	None	Retrieve	Deliver	1	3	62.75	50	5	5	15
ControlPre	B1	Dominant	None	Retrieve	Deliver	1	3	32.175	50	5	6	15
ControlPre	B1	Dominant	None	Retrieve	Deliver	1	3	39.5	50	5	7	15
ControlPre	B1	Dominant	None	Retrieve	Deliver	1	3	54.25	50	5	8	15
ControlPre	B1	Dominant	None	Retrieve	Deliver	1	4	31.75	50	1	1	16
ControlPre	B1	Dominant	None	Retrieve	Deliver	1	4	28	50	1	2	16
ControlPre	B1	Dominant	None	Retrieve	Deliver	1	4	30.75	50	1	3	16
ControlPre	B1	Dominant	None	Retrieve	Deliver	1	4	76.475	50	1	4	16
ControlPre	B1	Dominant	None	Retrieve	Deliver	1	4	22.3	50	1	5	16
ControlPre	B1	Dominant	None	Retrieve	Deliver	1	4	19.975	50	1	6	16
ControlPre	B1	Dominant	None	Retrieve	Deliver	1	4	46.5	50	1	7	16
ControlPre	B1	Dominant	None	Retrieve	Deliver	1	4	49	50	1	8	16
ControlPre	B1	Dominant	None	Retrieve	Deliver	1	4	100.25	50	2	1	17
ControlPre	B1	Dominant	None	Retrieve	Deliver	1	4	142.525	50	2	2	17
ControlPre	B1	Dominant	None	Retrieve	Deliver	1	4	46.525	50	2	3	17
ControlPre	B1	Dominant	None	Retrieve	Deliver	1	4	59	50	2	4	17
ControlPre	B1	Dominant	None	Retrieve	Deliver	1	4	39.025	50	2	5	17
ControlPre	B1	Dominant	None	Retrieve	Deliver	1	4	22.5	50	2	6	17
ControlPre	B1	Dominant	None	Retrieve	Deliver	1	4	52.95	50	2	7	17
ControlPre	B1	Dominant	None	Retrieve	Deliver	1	4	65.5	50	2	8	17
ControlPre	B1	Dominant	None	Retrieve	Deliver	1	4	114.75	50	3	1	18
ControlPre	B1	Dominant	None	Retrieve	Deliver	1	4	386.048	50	3	2	18
ControlPre	B1	Dominant	None	Retrieve	Deliver	1	4	53.775	50	3	3	18
ControlPre	B1	Dominant	None	Retrieve	Deliver	1	4	136.675	50	3	4	18
ControlPre	B1	Dominant	None	Retrieve	Deliver	1	4	126.675	50	3	5	18
ControlPre	B1	Dominant	None	Retrieve	Deliver	1	4	99.7	50	3	6	18
ControlPre	B1	Dominant	None	Retrieve	Deliver	1	4	47.75	50	3	7	18
ControlPre	B1	Dominant	None	Retrieve	Deliver	1	4	8.45	50	3	8	18
ControlPre	B1	Dominant	None	Retrieve	Deliver	1	4	115.75	50	4	1	19
ControlPre	B1	Dominant	None	Retrieve	Deliver	1	4	39	50	4	2	19
ControlPre	B1	Dominant	None	Retrieve	Deliver	1	4	139.275	50	4	3	19
ControlPre	B1	Dominant	None	Retrieve	Deliver	1	4	15.025	50	4	4	19
ControlPre	B1	Dominant	None	Retrieve	Deliver	1	4	23	50	4	5	19
ControlPre	B1	Dominant	None	Retrieve	Deliver	1	4	43.5	50	4	6	19
ControlPre	B1	Dominant	None	Retrieve	Deliver	1	4	56.55	50	4	7	19
ControlPre	B1	Dominant	None	Retrieve	Deliver	1	4	60	50	4	8	19
ControlPre	B1	Dominant	None	Retrieve	Deliver	1	4	109.5	50	5	1	20
ControlPre	B1	Dominant	None	Retrieve	Deliver	1	4	170.312	50	5	2	20
ControlPre	B1	Dominant	None	Retrieve	Deliver	1	4	151.252	50	5	3	20
ControlPre	B1	Dominant	None	Retrieve	Deliver	1	4	21.975	50	5	4	20
ControlPre	B1	Dominant	None	Retrieve	Deliver	1	4	54.2	50	5	5	20
ControlPre	B1	Dominant	None	Retrieve	Deliver	1	4	41	50	5	6	20
ControlPre	B1	Dominant	None	Retrieve	Deliver	1	4	121.25	50	5	7	20
ControlPre	B1	Dominant	None	Retrieve	Deliver	1	4	25.225	50	5	8	20
ControlPre	B1	Dominant	None	Retrieve	Deliver	2	1	33	50	1	1	1
ControlPre	B1	Dominant	None	Retrieve	Deliver	2	1	169.125	50	1	2	1
ControlPre	B1	Dominant	None	Retrieve	Deliver	2	1	175.475	50	1	3	1
ControlPre	B1	Dominant	None	Retrieve	Deliver	2	1	196.722	50	1	4	1
ControlPre	B1	Dominant	None	Retrieve	Deliver	2	1	190.257	50	1	5	1
ControlPre	B1	Dominant	None	Retrieve	Deliver	2	1	73.95	50	1	6	1
ControlPre	B1	Dominant	None	Retrieve	Deliver	2	1	17.525	50	1	7	1
ControlPre	B1	Dominant	None	Retrieve	Deliver	2	1	12.5	50	1	8	1
ControlPre	B1	Dominant	None	Retrieve	Deliver	2	1	117.475	50	2	1	2
ControlPre	B1	Dominant	None	Retrieve	Deliver	2	1	159.75	50	2	2	2
ControlPre	B1	Dominant	None	Retrieve	Deliver	2	1	182.002	50	2	3	2
ControlPre	B1	Dominant	None	Retrieve	Deliver	2	1	150.227	50	2	4	2
ControlPre	B1	Dominant	None	Retrieve	Deliver	2	1	153.245	50	2	5	2
ControlPre	B1	Dominant	None	Retrieve	Deliver	2	1	14.475	50	2	6	2
ControlPre	B1	Dominant	None	Retrieve	Deliver	2	1	13.8	50	2	7	2
ControlPre	B1	Dominant	None	Retrieve	Deliver	2	1	9.475	50	2	8	2
ControlPre	B1	Dominant	None	Retrieve	Deliver	2	1	148.975	50	3	1	3
ControlPre	B1	Dominant	None	Retrieve	Deliver	2	1	164.405	50	3	2	3
ControlPre	B1	Dominant	None	Retrieve	Deliver	2	1	184.507	50	3	3	3
ControlPre	B1	Dominant	None	Retrieve	Deliver	2	1	136.5	50	3	4	3
ControlPre	B1	Dominant	None	Retrieve	Deliver	2	1	158.252	50	3	5	3
ControlPre	B1	Dominant	None	Retrieve	Deliver	2	1	171.838	50	3	6	3
ControlPre	B1	Dominant	None	Retrieve	Deliver	2	1	194.77	50	3	7	3
ControlPre	B1	Dominant	None	Retrieve	Deliver	2	1	2.75	50	3	8	3
ControlPre	B1	Dominant	None	Retrieve	Deliver	2	1	132	50	4	1	4
ControlPre	B1	Dominant	None	Retrieve	Deliver	2	1	148.75	50	4	2	4
ControlPre	B1	Dominant	None	Retrieve	Deliver	2	1	176.067	50	4	3	4
ControlPre	B1	Dominant	None	Retrieve	Deliver	2	1	174.975	50	4	4	4
ControlPre	B1	Dominant	None	Retrieve	Deliver	2	1	137.775	50	4	5	4
ControlPre	B1	Dominant	None	Retrieve	Deliver	2	1	153.235	50	4	6	4
ControlPre	B1	Dominant	None	Retrieve	Deliver	2	1	183.975	50	4	7	4
ControlPre	B1	Dominant	None	Retrieve	Deliver	2	1	228.912	50	4	8	4
ControlPre	B1	Dominant	None	Retrieve	Deliver	2	1	152.25	50	5	1	5
ControlPre	B1	Dominant	None	Retrieve	Deliver	2	1	115.975	50	5	2	5
ControlPre	B1	Dominant	None	Retrieve	Deliver	2	1	129.05	50	5	3	5
ControlPre	B1	Dominant	None	Retrieve	Deliver	2	1	158.287	50	5	4	5
ControlPre	B1	Dominant	None	Retrieve	Deliver	2	1	202.438	50	5	5	5
ControlPre	B1	Dominant	None	Retrieve	Deliver	2	1	157.007	50	5	6	5
ControlPre	B1	Dominant	None	Retrieve	Deliver	2	1	214.512	50	5	7	5
ControlPre	B1	Dominant	None	Retrieve	Deliver	2	1	150.775	50	5	8	5
ControlPre	B1	Dominant	None	Retrieve	Deliver	2	2	151.475	50	1	1	6
ControlPre	B1	Dominant	None	Retrieve	Deliver	2	2	140.5	50	1	2	6
ControlPre	B1	Dominant	None	Retrieve	Deliver	2	2	227.692	50	1	3	6
ControlPre	B1	Dominant	None	Retrieve	Deliver	2	2	119.725	50	1	4	6
ControlPre	B1	Dominant	None	Retrieve	Deliver	2	2	114.75	50	1	5	6
ControlPre	B1	Dominant	None	Retrieve	Deliver	2	2	198.345	50	1	6	6
ControlPre	B1	Dominant	None	Retrieve	Deliver	2	2	226.998	50	1	7	6
ControlPre	B1	Dominant	None	Retrieve	Deliver	2	2	30.25	50	1	8	6
ControlPre	B1	Dominant	None	Retrieve	Deliver	2	2	147.25	50	2	1	7
ControlPre	B1	Dominant	None	Retrieve	Deliver	2	2	194.755	50	2	2	7
ControlPre	B1	Dominant	None	Retrieve	Deliver	2	2	232.697	50	2	3	7
ControlPre	B1	Dominant	None	Retrieve	Deliver	2	2	189.5	50	2	4	7
ControlPre	B1	Dominant	None	Retrieve	Deliver	2	2	128.275	50	2	5	7
ControlPre	B1	Dominant	None	Retrieve	Deliver	2	2	143.257	50	2	6	7
ControlPre	B1	Dominant	None	Retrieve	Deliver	2	2	168.005	50	2	7	7
ControlPre	B1	Dominant	None	Retrieve	Deliver	2	2	167.47	50	2	8	7
ControlPre	B1	Dominant	None	Retrieve	Deliver	2	2	120.25	50	3	1	8
ControlPre	B1	Dominant	None	Retrieve	Deliver	2	2	209.02	50	3	2	8
ControlPre	B1	Dominant	None	Retrieve	Deliver	2	2	186.477	50	3	3	8
ControlPre	B1	Dominant	None	Retrieve	Deliver	2	2	192.5	50	3	4	8
ControlPre	B1	Dominant	None	Retrieve	Deliver	2	2	136.993	50	3	5	8
ControlPre	B1	Dominant	None	Retrieve	Deliver	2	2	149.75	50	3	6	8
ControlPre	B1	Dominant	None	Retrieve	Deliver	2	2	171.032	50	3	7	8
ControlPre	B1	Dominant	None	Retrieve	Deliver	2	2	172.748	50	3	8	8
ControlPre	B1	Dominant	None	Retrieve	Deliver	2	2	46.9975	50	4	1	9
ControlPre	B1	Dominant	None	Retrieve	Deliver	2	2	53.955	50	4	2	9
ControlPre	B1	Dominant	None	Retrieve	Deliver	2	2	161.225	50	4	3	9
ControlPre	B1	Dominant	None	Retrieve	Deliver	2	2	182.25	50	4	4	9
ControlPre	B1	Dominant	None	Retrieve	Deliver	2	2	134.275	50	4	5	9
ControlPre	B1	Dominant	None	Retrieve	Deliver	2	2	126.525	50	4	6	9
ControlPre	B1	Dominant	None	Retrieve	Deliver	2	2	155.007	50	4	7	9
ControlPre	B1	Dominant	None	Retrieve	Deliver	2	2	18	50	4	8	9
ControlPre	B1	Dominant	None	Retrieve	Deliver	2	2	126.5	50	5	1	10
ControlPre	B1	Dominant	None	Retrieve	Deliver	2	2	141.285	50	5	2	10
ControlPre	B1	Dominant	None	Retrieve	Deliver	2	2	143.282	50	5	3	10
ControlPre	B1	Dominant	None	Retrieve	Deliver	2	2	130.5	50	5	4	10
ControlPre	B1	Dominant	None	Retrieve	Deliver	2	2	106.975	50	5	5	10
ControlPre	B1	Dominant	None	Retrieve	Deliver	2	2	207.265	50	5	6	10
ControlPre	B1	Dominant	None	Retrieve	Deliver	2	2	213.76	50	5	7	10
ControlPre	B1	Dominant	None	Retrieve	Deliver	2	2	193.007	50	5	8	10
ControlPre	B1	Dominant	None	Retrieve	Deliver	2	3	52	50	1	1	11
ControlPre	B1	Dominant	None	Retrieve	Deliver	2	3	32.4825	50	1	2	11
ControlPre	B1	Dominant	None	Retrieve	Deliver	2	3	156.752	50	1	3	11
ControlPre	B1	Dominant	None	Retrieve	Deliver	2	3	188.75	50	1	4	11
ControlPre	B1	Dominant	None	Retrieve	Deliver	2	3	115.5	50	1	5	11
ControlPre	B1	Dominant	None	Retrieve	Deliver	2	3	155.012	50	1	6	11
ControlPre	B1	Dominant	None	Retrieve	Deliver	2	3	189.995	50	1	7	11
ControlPre	B1	Dominant	None	Retrieve	Deliver	2	3	180.257	50	1	8	11
ControlPre	B1	Dominant	None	Retrieve	Deliver	2	3	135.5	50	2	1	12
ControlPre	B1	Dominant	None	Retrieve	Deliver	2	3	166.25	50	2	2	12
ControlPre	B1	Dominant	None	Retrieve	Deliver	2	3	199.752	50	2	3	12
ControlPre	B1	Dominant	None	Retrieve	Deliver	2	3	133.5	50	2	4	12
ControlPre	B1	Dominant	None	Retrieve	Deliver	2	3	148.773	50	2	5	12
ControlPre	B1	Dominant	None	Retrieve	Deliver	2	3	172.007	50	2	6	12
ControlPre	B1	Dominant	None	Retrieve	Deliver	2	3	196.787	50	2	7	12
ControlPre	B1	Dominant	None	Retrieve	Deliver	2	3	8.5	50	2	8	12
ControlPre	B1	Dominant	None	Retrieve	Deliver	2	3	139.015	50	3	1	13
ControlPre	B1	Dominant	None	Retrieve	Deliver	2	3	164.275	50	3	2	13
ControlPre	B1	Dominant	None	Retrieve	Deliver	2	3	124	50	3	3	13
ControlPre	B1	Dominant	None	Retrieve	Deliver	2	3	153.993	50	3	4	13
ControlPre	B1	Dominant	None	Retrieve	Deliver	2	3	176.005	50	3	5	13
ControlPre	B1	Dominant	None	Retrieve	Deliver	2	3	164.99	50	3	6	13
ControlPre	B1	Dominant	None	Retrieve	Deliver	2	3	163.495	50	3	7	13
ControlPre	B1	Dominant	None	Retrieve	Deliver	2	3	160.748	50	3	8	13
ControlPre	B1	Dominant	None	Retrieve	Deliver	2	3	125.25	50	4	1	14
ControlPre	B1	Dominant	None	Retrieve	Deliver	2	3	127.5	50	4	2	14
ControlPre	B1	Dominant	None	Retrieve	Deliver	2	3	144.5	50	4	3	14
ControlPre	B1	Dominant	None	Retrieve	Deliver	2	3	197.287	50	4	4	14
ControlPre	B1	Dominant	None	Retrieve	Deliver	2	3	188.502	50	4	5	14
ControlPre	B1	Dominant	None	Retrieve	Deliver	2	3	181.757	50	4	6	14
ControlPre	B1	Dominant	None	Retrieve	Deliver	2	3	169.748	50	4	7	14
ControlPre	B1	Dominant	None	Retrieve	Deliver	2	3	160.51	50	4	8	14
ControlPre	B1	Dominant	None	Retrieve	Deliver	2	3	135	50	5	1	15
ControlPre	B1	Dominant	None	Retrieve	Deliver	2	3	168.99	50	5	2	15
ControlPre	B1	Dominant	None	Retrieve	Deliver	2	3	115.75	50	5	3	15
ControlPre	B1	Dominant	None	Retrieve	Deliver	2	3	155.775	50	5	4	15
ControlPre	B1	Dominant	None	Retrieve	Deliver	2	3	173.5	50	5	5	15
ControlPre	B1	Dominant	None	Retrieve	Deliver	2	3	189.257	50	5	6	15
ControlPre	B1	Dominant	None	Retrieve	Deliver	2	3	155.025	50	5	7	15
ControlPre	B1	Dominant	None	Retrieve	Deliver	2	3	403.998	50	5	8	15
ControlPre	B1	Dominant	None	Retrieve	Deliver	2	4	123.275	50	1	1	16
ControlPre	B1	Dominant	None	Retrieve	Deliver	2	4	168.2	50	1	2	16
ControlPre	B1	Dominant	None	Retrieve	Deliver	2	4	201.965	50	1	3	16
ControlPre	B1	Dominant	None	Retrieve	Deliver	2	4	129.25	50	1	4	16
ControlPre	B1	Dominant	None	Retrieve	Deliver	2	4	147.975	50	1	5	16
ControlPre	B1	Dominant	None	Retrieve	Deliver	2	4	151.29	50	1	6	16
ControlPre	B1	Dominant	None	Retrieve	Deliver	2	4	179.782	50	1	7	16
ControlPre	B1	Dominant	None	Retrieve	Deliver	2	4	164.26	50	1	8	16
ControlPre	B1	Dominant	None	Retrieve	Deliver	2	4	121.75	50	2	1	17
ControlPre	B1	Dominant	None	Retrieve	Deliver	2	4	131	50	2	2	17
ControlPre	B1	Dominant	None	Retrieve	Deliver	2	4	139.35	50	2	3	17
ControlPre	B1	Dominant	None	Retrieve	Deliver	2	4	164.495	50	2	4	17
ControlPre	B1	Dominant	None	Retrieve	Deliver	2	4	150.257	50	2	5	17
ControlPre	B1	Dominant	None	Retrieve	Deliver	2	4	160.018	50	2	6	17
ControlPre	B1	Dominant	None	Retrieve	Deliver	2	4	170.98	50	2	7	17
ControlPre	B1	Dominant	None	Retrieve	Deliver	2	4	155.92	50	2	8	17
ControlPre	B1	Dominant	None	Retrieve	Deliver	2	4	28.265	50	3	1	18
ControlPre	B1	Dominant	None	Retrieve	Deliver	2	4	33.0325	50	3	2	18
ControlPre	B1	Dominant	None	Retrieve	Deliver	2	4	132.257	50	3	3	18
ControlPre	B1	Dominant	None	Retrieve	Deliver	2	4	105.6	50	3	4	18
ControlPre	B1	Dominant	None	Retrieve	Deliver	2	4	138.25	50	3	5	18
ControlPre	B1	Dominant	None	Retrieve	Deliver	2	4	166.495	50	3	6	18
ControlPre	B1	Dominant	None	Retrieve	Deliver	2	4	159.475	50	3	7	18
ControlPre	B1	Dominant	None	Retrieve	Deliver	2	4	12.05	50	3	8	18
ControlPre	B1	Dominant	None	Retrieve	Deliver	2	4	373.874	50	4	1	19
ControlPre	B1	Dominant	None	Retrieve	Deliver	2	4	173.15	50	4	2	19
ControlPre	B1	Dominant	None	Retrieve	Deliver	2	4	122.225	50	4	3	19
ControlPre	B1	Dominant	None	Retrieve	Deliver	2	4	156.765	50	4	4	19
ControlPre	B1	Dominant	None	Retrieve	Deliver	2	4	196.2	50	4	5	19
ControlPre	B1	Dominant	None	Retrieve	Deliver	2	4	204.58	50	4	6	19
ControlPre	B1	Dominant	None	Retrieve	Deliver	2	4	183.98	50	4	7	19
ControlPre	B1	Dominant	None	Retrieve	Deliver	2	4	197.275	50	4	8	19
ControlPre	B1	Dominant	None	Retrieve	Deliver	2	4	119.5	50	5	1	20
ControlPre	B1	Dominant	None	Retrieve	Deliver	2	4	115.925	50	5	2	20
ControlPre	B1	Dominant	None	Retrieve	Deliver	2	4	132.275	50	5	3	20
ControlPre	B1	Dominant	None	Retrieve	Deliver	2	4	152.873	50	5	4	20
ControlPre	B1	Dominant	None	Retrieve	Deliver	2	4	187.745	50	5	5	20
ControlPre	B1	Dominant	None	Retrieve	Deliver	2	4	166.245	50	5	6	20
ControlPre	B1	Dominant	None	Retrieve	Deliver	2	4	182.25	50	5	7	20
ControlPre	B1	Dominant	None	Retrieve	Deliver	2	4	148.472	50	5	8	20
ControlPre	B1	Dominant	None	Retrieve	Deliver	3	1	112.275	50	1	1	1
ControlPre	B1	Dominant	None	Retrieve	Deliver	3	1	117.75	50	1	2	1
ControlPre	B1	Dominant	None	Retrieve	Deliver	3	1	42.5	50	1	3	1
ControlPre	B1	Dominant	None	Retrieve	Deliver	3	1	10.25	50	1	4	1
ControlPre	B1	Dominant	None	Retrieve	Deliver	3	1	4.8	50	1	5	1
ControlPre	B1	Dominant	None	Retrieve	Deliver	3	1	11.25	50	1	6	1
ControlPre	B1	Dominant	None	Retrieve	Deliver	3	1	15	50	1	7	1
ControlPre	B1	Dominant	None	Retrieve	Deliver	3	1	0.725	50	1	8	1
ControlPre	B1	Dominant	None	Retrieve	Deliver	3	1	87.725	50	2	1	2
ControlPre	B1	Dominant	None	Retrieve	Deliver	3	1	62.75	50	2	2	2
ControlPre	B1	Dominant	None	Retrieve	Deliver	3	1	32.25	50	2	3	2
ControlPre	B1	Dominant	None	Retrieve	Deliver	3	1	72.975	50	2	4	2
ControlPre	B1	Dominant	None	Retrieve	Deliver	3	1	129.975	50	2	5	2
ControlPre	B1	Dominant	None	Retrieve	Deliver	3	1	30.5	50	2	6	2
ControlPre	B1	Dominant	None	Retrieve	Deliver	3	1	33	50	2	7	2
ControlPre	B1	Dominant	None	Retrieve	Deliver	3	1	19.975	50	2	8	2
ControlPre	B1	Dominant	None	Retrieve	Deliver	3	1	27.25	50	3	1	3
ControlPre	B1	Dominant	None	Retrieve	Deliver	3	1	31.75	50	3	2	3
ControlPre	B1	Dominant	None	Retrieve	Deliver	3	1	27.25	50	3	3	3
ControlPre	B1	Dominant	None	Retrieve	Deliver	3	1	22.5	50	3	4	3
ControlPre	B1	Dominant	None	Retrieve	Deliver	3	1	10.225	50	3	5	3
ControlPre	B1	Dominant	None	Retrieve	Deliver	3	1	57.5	50	3	6	3
ControlPre	B1	Dominant	None	Retrieve	Deliver	3	1	11.825	50	3	7	3
ControlPre	B1	Dominant	None	Retrieve	Deliver	3	1	34.75	50	3	8	3
ControlPre	B1	Dominant	None	Retrieve	Deliver	3	1	40.475	50	4	1	4
ControlPre	B1	Dominant	None	Retrieve	Deliver	3	1	43.675	50	4	2	4
ControlPre	B1	Dominant	None	Retrieve	Deliver	3	1	45	50	4	3	4
ControlPre	B1	Dominant	None	Retrieve	Deliver	3	1	53.475	50	4	4	4
ControlPre	B1	Dominant	None	Retrieve	Deliver	3	1	42.75	50	4	5	4
ControlPre	B1	Dominant	None	Retrieve	Deliver	3	1	36.5	50	4	6	4
ControlPre	B1	Dominant	None	Retrieve	Deliver	3	1	30.75	50	4	7	4
ControlPre	B1	Dominant	None	Retrieve	Deliver	3	1	23	50	4	8	4
ControlPre	B1	Dominant	None	Retrieve	Deliver	3	1	54.45	50	5	1	5
ControlPre	B1	Dominant	None	Retrieve	Deliver	3	1	72.25	50	5	2	5
ControlPre	B1	Dominant	None	Retrieve	Deliver	3	1	37.225	50	5	3	5
ControlPre	B1	Dominant	None	Retrieve	Deliver	3	1	26.775	50	5	4	5
ControlPre	B1	Dominant	None	Retrieve	Deliver	3	1	28.225	50	5	5	5
ControlPre	B1	Dominant	None	Retrieve	Deliver	3	1	27.275	50	5	6	5
ControlPre	B1	Dominant	None	Retrieve	Deliver	3	1	43.775	50	5	7	5
ControlPre	B1	Dominant	None	Retrieve	Deliver	3	1	32.5	50	5	8	5
ControlPre	B1	Dominant	None	Retrieve	Deliver	3	2	123.975	50	1	1	6
ControlPre	B1	Dominant	None	Retrieve	Deliver	3	2	143.748	50	1	2	6
ControlPre	B1	Dominant	None	Retrieve	Deliver	3	2	48.475	50	1	3	6
ControlPre	B1	Dominant	None	Retrieve	Deliver	3	2	11.525	50	1	4	6
ControlPre	B1	Dominant	None	Retrieve	Deliver	3	2	37.75	50	1	5	6
ControlPre	B1	Dominant	None	Retrieve	Deliver	3	2	22.975	50	1	6	6
ControlPre	B1	Dominant	None	Retrieve	Deliver	3	2	39.5	50	1	7	6
ControlPre	B1	Dominant	None	Retrieve	Deliver	3	2	20.275	50	1	8	6
ControlPre	B1	Dominant	None	Retrieve	Deliver	3	2	110	50	2	1	7
ControlPre	B1	Dominant	None	Retrieve	Deliver	3	2	122.505	50	2	2	7
ControlPre	B1	Dominant	None	Retrieve	Deliver	3	2	139.755	50	2	3	7
ControlPre	B1	Dominant	None	Retrieve	Deliver	3	2	20.275	50	2	4	7
ControlPre	B1	Dominant	None	Retrieve	Deliver	3	2	80.625	50	2	5	7
ControlPre	B1	Dominant	None	Retrieve	Deliver	3	2	36.5	50	2	6	7
ControlPre	B1	Dominant	None	Retrieve	Deliver	3	2	34.45	50	2	7	7
ControlPre	B1	Dominant	None	Retrieve	Deliver	3	2	29.25	50	2	8	7
ControlPre	B1	Dominant	None	Retrieve	Deliver	3	2	105.75	50	3	1	8
ControlPre	B1	Dominant	None	Retrieve	Deliver	3	2	73.25	50	3	2	8
ControlPre	B1	Dominant	None	Retrieve	Deliver	3	2	23.3	50	3	3	8
ControlPre	B1	Dominant	None	Retrieve	Deliver	3	2	102.2	50	3	4	8
ControlPre	B1	Dominant	None	Retrieve	Deliver	3	2	29.525	50	3	5	8
ControlPre	B1	Dominant	None	Retrieve	Deliver	3	2	28.25	50	3	6	8
ControlPre	B1	Dominant	None	Retrieve	Deliver	3	2	26.95	50	3	7	8
ControlPre	B1	Dominant	None	Retrieve	Deliver	3	2	19	50	3	8	8
ControlPre	B1	Dominant	None	Retrieve	Deliver	3	2	116.225	50	4	1	9
ControlPre	B1	Dominant	None	Retrieve	Deliver	3	2	130.722	50	4	2	9
ControlPre	B1	Dominant	None	Retrieve	Deliver	3	2	21.025	50	4	3	9
ControlPre	B1	Dominant	None	Retrieve	Deliver	3	2	124.775	50	4	4	9
ControlPre	B1	Dominant	None	Retrieve	Deliver	3	2	31.25	50	4	5	9
ControlPre	B1	Dominant	None	Retrieve	Deliver	3	2	35	50	4	6	9
ControlPre	B1	Dominant	None	Retrieve	Deliver	3	2	21	50	4	7	9
ControlPre	B1	Dominant	None	Retrieve	Deliver	3	2	23.5	50	4	8	9
ControlPre	B1	Dominant	None	Retrieve	Deliver	3	2	113.5	50	5	1	10
ControlPre	B1	Dominant	None	Retrieve	Deliver	3	2	41.725	50	5	2	10
ControlPre	B1	Dominant	None	Retrieve	Deliver	3	2	109	50	5	3	10
ControlPre	B1	Dominant	None	Retrieve	Deliver	3	2	99.725	50	5	4	10
ControlPre	B1	Dominant	None	Retrieve	Deliver	3	2	18.25	50	5	5	10
ControlPre	B1	Dominant	None	Retrieve	Deliver	3	2	32.525	50	5	6	10
ControlPre	B1	Dominant	None	Retrieve	Deliver	3	2	29.725	50	5	7	10
[truncated: 14,001 more rows]
