# Supplementary material for: Acute Loss of Tactile Input Leads to General Compensatory Changes in Eye–Hand Coordination during Object Manipulation
Source: eNeuro. 2025 Sep 25;12(9):ENEURO.0487-23.2025. doi: 10.1523/ENEURO.0487-23.2025 (PMC12494028; doi:10.1523/ENEURO.0487-23.2025)
Supplement: Extended Data — The file Code_and_Data.zip includes all code and data used to perform the analyses presented in this manuscript. The .R scripts contain the packages used and the filenames corresponding to the data and the structure of each model. Download Extended Data, ZIP file. [file eneuro-12-ENEURO.0487-23.2025-s014.zip › GazeIndex_LMM_table_ProgressDuring_RetrieveDeliver_exp2.xlsx]

## Sheet: Sheet1
Block	Hand	Drug	Phase	Action	When	Subject	Round	Series	Trial	mmDifference	Progress	Series_in_block
B1	Dominant	None	Retrieve	Deliver	during	1	1	1	1	120.525	100	1
B1	Dominant	None	Retrieve	Deliver	during	1	1	1	2	12.025	100	1
B1	Dominant	None	Retrieve	Deliver	during	1	1	1	3	389.998	100	1
B1	Dominant	None	Retrieve	Deliver	during	1	1	1	4	390.198	100	1
B1	Dominant	None	Retrieve	Deliver	during	1	1	1	5	87.35	100	1
B1	Dominant	None	Retrieve	Deliver	during	1	1	1	6	212.227	100	1
B1	Dominant	None	Retrieve	Deliver	during	1	1	1	7	24.1	100	1
B1	Dominant	None	Retrieve	Deliver	during	1	1	1	8	22.9	100	1
B1	Dominant	None	Retrieve	Deliver	during	1	1	2	1	115.017	100	2
B1	Dominant	None	Retrieve	Deliver	during	1	1	2	2	133.528	100	2
B1	Dominant	None	Retrieve	Deliver	during	1	1	2	3	120.375	100	2
B1	Dominant	None	Retrieve	Deliver	during	1	1	2	4	367.948	100	2
B1	Dominant	None	Retrieve	Deliver	during	1	1	2	5	1.05	100	2
B1	Dominant	None	Retrieve	Deliver	during	1	1	2	6	5.3	100	2
B1	Dominant	None	Retrieve	Deliver	during	1	1	2	7	48	100	2
B1	Dominant	None	Retrieve	Deliver	during	1	1	2	8	22.575	100	2
B1	Dominant	None	Retrieve	Deliver	during	1	1	3	1	162.745	100	3
B1	Dominant	None	Retrieve	Deliver	during	1	1	3	2	133.99	100	3
B1	Dominant	None	Retrieve	Deliver	during	1	1	3	3	187.627	100	3
B1	Dominant	None	Retrieve	Deliver	during	1	1	3	4	421.775	100	3
B1	Dominant	None	Retrieve	Deliver	during	1	1	3	5	173.71	100	3
B1	Dominant	None	Retrieve	Deliver	during	1	1	3	6	314.002	100	3
B1	Dominant	None	Retrieve	Deliver	during	1	1	3	7	157.757	100	3
B1	Dominant	None	Retrieve	Deliver	during	1	1	3	8	393.044	100	3
B1	Dominant	None	Retrieve	Deliver	during	1	1	4	1	81.7	100	4
B1	Dominant	None	Retrieve	Deliver	during	1	1	4	2	111.25	100	4
B1	Dominant	None	Retrieve	Deliver	during	1	1	4	3	32.875	100	4
B1	Dominant	None	Retrieve	Deliver	during	1	1	4	4	54.5	100	4
B1	Dominant	None	Retrieve	Deliver	during	1	1	4	5	79.35	100	4
B1	Dominant	None	Retrieve	Deliver	during	1	1	4	6	152.257	100	4
B1	Dominant	None	Retrieve	Deliver	during	1	1	4	7	368.973	100	4
B1	Dominant	None	Retrieve	Deliver	during	1	1	4	8	32.225	100	4
B1	Dominant	None	Retrieve	Deliver	during	1	1	5	1	107.025	100	5
B1	Dominant	None	Retrieve	Deliver	during	1	1	5	2	120.12	100	5
B1	Dominant	None	Retrieve	Deliver	during	1	1	5	3	116.733	100	5
B1	Dominant	None	Retrieve	Deliver	during	1	1	5	4	55.2	100	5
B1	Dominant	None	Retrieve	Deliver	during	1	1	5	5	165.98	100	5
B1	Dominant	None	Retrieve	Deliver	during	1	1	5	6	21.3	100	5
B1	Dominant	None	Retrieve	Deliver	during	1	1	5	7	376.123	100	5
B1	Dominant	None	Retrieve	Deliver	during	1	1	5	8	38.075	100	5
B1	Dominant	None	Retrieve	Deliver	during	1	2	1	1	358.998	100	6
B1	Dominant	None	Retrieve	Deliver	during	1	2	1	2	107.763	100	6
B1	Dominant	None	Retrieve	Deliver	during	1	2	1	3	386.973	100	6
B1	Dominant	None	Retrieve	Deliver	during	1	2	1	4	46.1	100	6
B1	Dominant	None	Retrieve	Deliver	during	1	2	1	5	45.75	100	6
B1	Dominant	None	Retrieve	Deliver	during	1	2	1	6	348.023	100	6
B1	Dominant	None	Retrieve	Deliver	during	1	2	1	7	103.525	100	6
B1	Dominant	None	Retrieve	Deliver	during	1	2	1	8	32	100	6
B1	Dominant	None	Retrieve	Deliver	during	1	2	2	1	59.15	100	7
B1	Dominant	None	Retrieve	Deliver	during	1	2	2	2	0.975	100	7
B1	Dominant	None	Retrieve	Deliver	during	1	2	2	3	362.007	100	7
B1	Dominant	None	Retrieve	Deliver	during	1	2	2	4	131.78	100	7
B1	Dominant	None	Retrieve	Deliver	during	1	2	2	5	256.77	100	7
B1	Dominant	None	Retrieve	Deliver	during	1	2	2	6	427.975	100	7
B1	Dominant	None	Retrieve	Deliver	during	1	2	2	7	361.998	100	7
B1	Dominant	None	Retrieve	Deliver	during	1	2	2	8	180.993	100	7
B1	Dominant	None	Retrieve	Deliver	during	1	2	3	1	72.975	100	8
B1	Dominant	None	Retrieve	Deliver	during	1	2	3	2	130.752	100	8
B1	Dominant	None	Retrieve	Deliver	during	1	2	3	3	121	100	8
B1	Dominant	None	Retrieve	Deliver	during	1	2	3	4	135.475	100	8
B1	Dominant	None	Retrieve	Deliver	during	1	2	3	5	113.6	100	8
B1	Dominant	None	Retrieve	Deliver	during	1	2	3	6	132.727	100	8
B1	Dominant	None	Retrieve	Deliver	during	1	2	3	7	89.485	100	8
B1	Dominant	None	Retrieve	Deliver	during	1	2	3	8	2	100	8
B1	Dominant	None	Retrieve	Deliver	during	1	2	4	1	119.472	100	9
B1	Dominant	None	Retrieve	Deliver	during	1	2	4	2	36	100	9
B1	Dominant	None	Retrieve	Deliver	during	1	2	4	3	334.007	100	9
B1	Dominant	None	Retrieve	Deliver	during	1	2	4	4	113.948	100	9
B1	Dominant	None	Retrieve	Deliver	during	1	2	4	5	80.47	100	9
B1	Dominant	None	Retrieve	Deliver	during	1	2	4	6	42.2475	100	9
B1	Dominant	None	Retrieve	Deliver	during	1	2	4	7	283.476	100	9
B1	Dominant	None	Retrieve	Deliver	during	1	2	4	8	70.5	100	9
B1	Dominant	None	Retrieve	Deliver	during	1	2	5	1	63.6	100	10
B1	Dominant	None	Retrieve	Deliver	during	1	2	5	2	129.98	100	10
B1	Dominant	None	Retrieve	Deliver	during	1	2	5	3	323.973	100	10
B1	Dominant	None	Retrieve	Deliver	during	1	2	5	4	183.26	100	10
B1	Dominant	None	Retrieve	Deliver	during	1	2	5	5	193.75	100	10
B1	Dominant	None	Retrieve	Deliver	during	1	2	5	6	157.96	100	10
B1	Dominant	None	Retrieve	Deliver	during	1	2	5	7	264.002	100	10
B1	Dominant	None	Retrieve	Deliver	during	1	2	5	8	266.965	100	10
B1	Dominant	None	Retrieve	Deliver	during	1	3	1	1	102.025	100	11
B1	Dominant	None	Retrieve	Deliver	during	1	3	1	2	358.998	100	11
B1	Dominant	None	Retrieve	Deliver	during	1	3	1	3	313.498	100	11
B1	Dominant	None	Retrieve	Deliver	during	1	3	1	4	112.743	100	11
B1	Dominant	None	Retrieve	Deliver	during	1	3	1	5	164	100	11
B1	Dominant	None	Retrieve	Deliver	during	1	3	1	6	100.308	100	11
B1	Dominant	None	Retrieve	Deliver	during	1	3	1	7	75.01	100	11
B1	Dominant	None	Retrieve	Deliver	during	1	3	1	8	48.5	100	11
B1	Dominant	None	Retrieve	Deliver	during	1	3	2	1	72.225	100	12
B1	Dominant	None	Retrieve	Deliver	during	1	3	2	2	73.245	100	12
B1	Dominant	None	Retrieve	Deliver	during	1	3	2	3	79.51	100	12
B1	Dominant	None	Retrieve	Deliver	during	1	3	2	4	23.49	100	12
B1	Dominant	None	Retrieve	Deliver	during	1	3	2	5	16.525	100	12
B1	Dominant	None	Retrieve	Deliver	during	1	3	2	6	67.79	100	12
B1	Dominant	None	Retrieve	Deliver	during	1	3	2	7	116.248	100	12
B1	Dominant	None	Retrieve	Deliver	during	1	3	2	8	54	100	12
B1	Dominant	None	Retrieve	Deliver	during	1	3	3	1	28.75	100	13
B1	Dominant	None	Retrieve	Deliver	during	1	3	3	2	117.028	100	13
B1	Dominant	None	Retrieve	Deliver	during	1	3	3	3	72.5	100	13
B1	Dominant	None	Retrieve	Deliver	during	1	3	3	4	99.625	100	13
B1	Dominant	None	Retrieve	Deliver	during	1	3	3	5	24.275	100	13
B1	Dominant	None	Retrieve	Deliver	during	1	3	3	6	57.75	100	13
B1	Dominant	None	Retrieve	Deliver	during	1	3	3	7	41.7675	100	13
B1	Dominant	None	Retrieve	Deliver	during	1	3	3	8	18.275	100	13
B1	Dominant	None	Retrieve	Deliver	during	1	3	4	1	89.5	100	14
B1	Dominant	None	Retrieve	Deliver	during	1	3	4	2	108.49	100	14
B1	Dominant	None	Retrieve	Deliver	during	1	3	4	3	341.948	100	14
B1	Dominant	None	Retrieve	Deliver	during	1	3	4	4	100.207	100	14
B1	Dominant	None	Retrieve	Deliver	during	1	3	4	5	93.95	100	14
B1	Dominant	None	Retrieve	Deliver	during	1	3	4	6	117	100	14
B1	Dominant	None	Retrieve	Deliver	during	1	3	4	7	13.04	100	14
B1	Dominant	None	Retrieve	Deliver	during	1	3	4	8	373.023	100	14
B1	Dominant	None	Retrieve	Deliver	during	1	3	5	1	356.998	100	15
B1	Dominant	None	Retrieve	Deliver	during	1	3	5	2	55.975	100	15
B1	Dominant	None	Retrieve	Deliver	during	1	3	5	3	96.575	100	15
B1	Dominant	None	Retrieve	Deliver	during	1	3	5	4	100.263	100	15
B1	Dominant	None	Retrieve	Deliver	during	1	3	5	5	5.25	100	15
B1	Dominant	None	Retrieve	Deliver	during	1	3	5	6	27.465	100	15
B1	Dominant	None	Retrieve	Deliver	during	1	3	5	7	83.25	100	15
B1	Dominant	None	Retrieve	Deliver	during	1	3	5	8	124.498	100	15
B1	Dominant	None	Retrieve	Deliver	during	1	4	1	1	77.75	100	16
B1	Dominant	None	Retrieve	Deliver	during	1	4	1	2	66.8	100	16
B1	Dominant	None	Retrieve	Deliver	during	1	4	1	3	106.245	100	16
B1	Dominant	None	Retrieve	Deliver	during	1	4	1	4	90.485	100	16
B1	Dominant	None	Retrieve	Deliver	during	1	4	1	5	188.238	100	16
B1	Dominant	None	Retrieve	Deliver	during	1	4	1	6	243.725	100	16
B1	Dominant	None	Retrieve	Deliver	during	1	4	1	7	73.9975	100	16
B1	Dominant	None	Retrieve	Deliver	during	1	4	1	8	278.762	100	16
B1	Dominant	None	Retrieve	Deliver	during	1	4	2	1	22.9	100	17
B1	Dominant	None	Retrieve	Deliver	during	1	4	2	2	73.975	100	17
B1	Dominant	None	Retrieve	Deliver	during	1	4	2	3	348.748	100	17
B1	Dominant	None	Retrieve	Deliver	during	1	4	2	4	343.973	100	17
B1	Dominant	None	Retrieve	Deliver	during	1	4	2	5	25.5	100	17
B1	Dominant	None	Retrieve	Deliver	during	1	4	2	6	44.25	100	17
B1	Dominant	None	Retrieve	Deliver	during	1	4	2	7	111.703	100	17
B1	Dominant	None	Retrieve	Deliver	during	1	4	2	8	40.525	100	17
B1	Dominant	None	Retrieve	Deliver	during	1	4	3	1	125.035	100	18
B1	Dominant	None	Retrieve	Deliver	during	1	4	3	2	9.3	100	18
B1	Dominant	None	Retrieve	Deliver	during	1	4	3	3	86.4975	100	18
B1	Dominant	None	Retrieve	Deliver	during	1	4	3	4	30.8525	100	18
B1	Dominant	None	Retrieve	Deliver	during	1	4	3	5	163.445	100	18
B1	Dominant	None	Retrieve	Deliver	during	1	4	3	6	112.735	100	18
B1	Dominant	None	Retrieve	Deliver	during	1	4	3	7	118.34	100	18
B1	Dominant	None	Retrieve	Deliver	during	1	4	3	8	369.998	100	18
B1	Dominant	None	Retrieve	Deliver	during	1	4	4	1	108.6	100	19
B1	Dominant	None	Retrieve	Deliver	during	1	4	4	2	134.725	100	19
B1	Dominant	None	Retrieve	Deliver	during	1	4	4	3	313.973	100	19
B1	Dominant	None	Retrieve	Deliver	during	1	4	4	4	8.7375	100	19
B1	Dominant	None	Retrieve	Deliver	during	1	4	4	5	208.765	100	19
B1	Dominant	None	Retrieve	Deliver	during	1	4	4	6	333.998	100	19
B1	Dominant	None	Retrieve	Deliver	during	1	4	4	7	340.755	100	19
B1	Dominant	None	Retrieve	Deliver	during	1	4	4	8	105.5	100	19
B1	Dominant	None	Retrieve	Deliver	during	1	4	5	1	107.95	100	20
B1	Dominant	None	Retrieve	Deliver	during	1	4	5	2	83.15	100	20
B1	Dominant	None	Retrieve	Deliver	during	1	4	5	3	128.5	100	20
B1	Dominant	None	Retrieve	Deliver	during	1	4	5	4	92.47	100	20
B1	Dominant	None	Retrieve	Deliver	during	1	4	5	5	280.998	100	20
B1	Dominant	None	Retrieve	Deliver	during	1	4	5	6	28.75	100	20
B1	Dominant	None	Retrieve	Deliver	during	1	4	5	7	216.235	100	20
B1	Dominant	None	Retrieve	Deliver	during	1	4	5	8	100.5	100	20
B1	Dominant	None	Retrieve	Deliver	during	2	1	1	1	103	100	1
B1	Dominant	None	Retrieve	Deliver	during	2	1	1	2	70.475	100	1
B1	Dominant	None	Retrieve	Deliver	during	2	1	1	3	91.9575	100	1
B1	Dominant	None	Retrieve	Deliver	during	2	1	1	4	3.75	100	1
B1	Dominant	None	Retrieve	Deliver	during	2	1	1	5	46.755	100	1
B1	Dominant	None	Retrieve	Deliver	during	2	1	1	6	10.7775	100	1
B1	Dominant	None	Retrieve	Deliver	during	2	1	1	7	91.5	100	1
B1	Dominant	None	Retrieve	Deliver	during	2	1	1	8	48	100	1
B1	Dominant	None	Retrieve	Deliver	during	2	1	2	1	83.275	100	2
B1	Dominant	None	Retrieve	Deliver	during	2	1	2	2	19.025	100	2
B1	Dominant	None	Retrieve	Deliver	during	2	1	2	3	84.255	100	2
B1	Dominant	None	Retrieve	Deliver	during	2	1	2	4	33.005	100	2
B1	Dominant	None	Retrieve	Deliver	during	2	1	2	5	49.2275	100	2
B1	Dominant	None	Retrieve	Deliver	during	2	1	2	6	161.248	100	2
B1	Dominant	None	Retrieve	Deliver	during	2	1	2	7	125.998	100	2
B1	Dominant	None	Retrieve	Deliver	during	2	1	2	8	13.275	100	2
B1	Dominant	None	Retrieve	Deliver	during	2	1	3	1	83.25	100	3
B1	Dominant	None	Retrieve	Deliver	during	2	1	3	2	4.55	100	3
B1	Dominant	None	Retrieve	Deliver	during	2	1	3	3	136.502	100	3
B1	Dominant	None	Retrieve	Deliver	during	2	1	3	4	111.375	100	3
B1	Dominant	None	Retrieve	Deliver	during	2	1	3	5	70.925	100	3
B1	Dominant	None	Retrieve	Deliver	during	2	1	3	6	72.22	100	3
B1	Dominant	None	Retrieve	Deliver	during	2	1	3	7	89.7	100	3
B1	Dominant	None	Retrieve	Deliver	during	2	1	3	8	48.725	100	3
B1	Dominant	None	Retrieve	Deliver	during	2	1	4	1	13.975	100	4
B1	Dominant	None	Retrieve	Deliver	during	2	1	4	2	122.9	100	4
B1	Dominant	None	Retrieve	Deliver	during	2	1	4	3	138.998	100	4
B1	Dominant	None	Retrieve	Deliver	during	2	1	4	4	77.25	100	4
B1	Dominant	None	Retrieve	Deliver	during	2	1	4	5	75.15	100	4
B1	Dominant	None	Retrieve	Deliver	during	2	1	4	6	141.25	100	4
B1	Dominant	None	Retrieve	Deliver	during	2	1	4	7	118.29	100	4
B1	Dominant	None	Retrieve	Deliver	during	2	1	4	8	7.775	100	4
B1	Dominant	None	Retrieve	Deliver	during	2	1	5	1	4.5	100	5
B1	Dominant	None	Retrieve	Deliver	during	2	1	5	2	113.025	100	5
B1	Dominant	None	Retrieve	Deliver	during	2	1	5	3	134.532	100	5
B1	Dominant	None	Retrieve	Deliver	during	2	1	5	4	177.7	100	5
B1	Dominant	None	Retrieve	Deliver	during	2	1	5	5	45.075	100	5
B1	Dominant	None	Retrieve	Deliver	during	2	1	5	6	18.525	100	5
B1	Dominant	None	Retrieve	Deliver	during	2	1	5	7	23.1	100	5
B1	Dominant	None	Retrieve	Deliver	during	2	1	5	8	11.25	100	5
B1	Dominant	None	Retrieve	Deliver	during	2	2	1	1	89.8	100	6
B1	Dominant	None	Retrieve	Deliver	during	2	2	1	2	68.0925	100	6
B1	Dominant	None	Retrieve	Deliver	during	2	2	1	3	192.41	100	6
B1	Dominant	None	Retrieve	Deliver	during	2	2	1	4	30.2	100	6
B1	Dominant	None	Retrieve	Deliver	during	2	2	1	5	361.998	100	6
B1	Dominant	None	Retrieve	Deliver	during	2	2	1	6	160.752	100	6
B1	Dominant	None	Retrieve	Deliver	during	2	2	1	7	136.287	100	6
B1	Dominant	None	Retrieve	Deliver	during	2	2	1	8	14.275	100	6
B1	Dominant	None	Retrieve	Deliver	during	2	2	2	1	177.998	100	7
B1	Dominant	None	Retrieve	Deliver	during	2	2	2	2	110.33	100	7
B1	Dominant	None	Retrieve	Deliver	during	2	2	2	3	169.498	100	7
B1	Dominant	None	Retrieve	Deliver	during	2	2	2	4	151.977	100	7
B1	Dominant	None	Retrieve	Deliver	during	2	2	2	5	100.493	100	7
B1	Dominant	None	Retrieve	Deliver	during	2	2	2	6	130.268	100	7
B1	Dominant	None	Retrieve	Deliver	during	2	2	2	7	15.5	100	7
B1	Dominant	None	Retrieve	Deliver	during	2	2	2	8	15.975	100	7
B1	Dominant	None	Retrieve	Deliver	during	2	2	3	1	0.975	100	8
B1	Dominant	None	Retrieve	Deliver	during	2	2	3	2	30	100	8
B1	Dominant	None	Retrieve	Deliver	during	2	2	3	3	117.763	100	8
B1	Dominant	None	Retrieve	Deliver	during	2	2	3	4	75.725	100	8
B1	Dominant	None	Retrieve	Deliver	during	2	2	3	5	108.2	100	8
B1	Dominant	None	Retrieve	Deliver	during	2	2	3	6	94.75	100	8
B1	Dominant	None	Retrieve	Deliver	during	2	2	3	7	44.175	100	8
B1	Dominant	None	Retrieve	Deliver	during	2	2	3	8	13.5	100	8
B1	Dominant	None	Retrieve	Deliver	during	2	2	4	1	334.998	100	9
B1	Dominant	None	Retrieve	Deliver	during	2	2	4	2	126.278	100	9
B1	Dominant	None	Retrieve	Deliver	during	2	2	4	3	158.762	100	9
B1	Dominant	None	Retrieve	Deliver	during	2	2	4	4	107.5	100	9
B1	Dominant	None	Retrieve	Deliver	during	2	2	4	5	216.75	100	9
B1	Dominant	None	Retrieve	Deliver	during	2	2	4	6	106.01	100	9
B1	Dominant	None	Retrieve	Deliver	during	2	2	4	7	34.975	100	9
B1	Dominant	None	Retrieve	Deliver	during	2	2	4	8	6.275	100	9
B1	Dominant	None	Retrieve	Deliver	during	2	2	5	1	80.25	100	10
B1	Dominant	None	Retrieve	Deliver	during	2	2	5	2	84.4875	100	10
B1	Dominant	None	Retrieve	Deliver	during	2	2	5	3	100	100	10
B1	Dominant	None	Retrieve	Deliver	during	2	2	5	4	98.0225	100	10
B1	Dominant	None	Retrieve	Deliver	during	2	2	5	5	320.007	100	10
B1	Dominant	None	Retrieve	Deliver	during	2	2	5	6	144.738	100	10
B1	Dominant	None	Retrieve	Deliver	during	2	2	5	7	36.975	100	10
B1	Dominant	None	Retrieve	Deliver	during	2	2	5	8	17.75	100	10
B1	Dominant	None	Retrieve	Deliver	during	2	3	1	1	126.002	100	11
B1	Dominant	None	Retrieve	Deliver	during	2	3	1	2	46.7475	100	11
B1	Dominant	None	Retrieve	Deliver	during	2	3	1	3	60.0075	100	11
B1	Dominant	None	Retrieve	Deliver	during	2	3	1	4	73.875	100	11
B1	Dominant	None	Retrieve	Deliver	during	2	3	1	5	71.475	100	11
B1	Dominant	None	Retrieve	Deliver	during	2	3	1	6	104.24	100	11
B1	Dominant	None	Retrieve	Deliver	during	2	3	1	7	118.948	100	11
B1	Dominant	None	Retrieve	Deliver	during	2	3	1	8	45.025	100	11
B1	Dominant	None	Retrieve	Deliver	during	2	3	2	1	175.785	100	12
B1	Dominant	None	Retrieve	Deliver	during	2	3	2	2	329.623	100	12
B1	Dominant	None	Retrieve	Deliver	during	2	3	2	3	362.998	100	12
B1	Dominant	None	Retrieve	Deliver	during	2	3	2	4	80.925	100	12
B1	Dominant	None	Retrieve	Deliver	during	2	3	2	5	43.75	100	12
B1	Dominant	None	Retrieve	Deliver	during	2	3	2	6	340.973	100	12
B1	Dominant	None	Retrieve	Deliver	during	2	3	2	7	110.005	100	12
B1	Dominant	None	Retrieve	Deliver	during	2	3	2	8	35.5	100	12
B1	Dominant	None	Retrieve	Deliver	during	2	3	3	1	168.385	100	13
B1	Dominant	None	Retrieve	Deliver	during	2	3	3	2	92.775	100	13
B1	Dominant	None	Retrieve	Deliver	during	2	3	3	3	139.76	100	13
B1	Dominant	None	Retrieve	Deliver	during	2	3	3	4	19.5	100	13
B1	Dominant	None	Retrieve	Deliver	during	2	3	3	5	43.45	100	13
B1	Dominant	None	Retrieve	Deliver	during	2	3	3	6	33.275	100	13
B1	Dominant	None	Retrieve	Deliver	during	2	3	3	7	204.993	100	13
B1	Dominant	None	Retrieve	Deliver	during	2	3	3	8	22.725	100	13
B1	Dominant	None	Retrieve	Deliver	during	2	3	4	1	51.05	100	14
B1	Dominant	None	Retrieve	Deliver	during	2	3	4	2	12.75	100	14
B1	Dominant	None	Retrieve	Deliver	during	2	3	4	3	179.765	100	14
B1	Dominant	None	Retrieve	Deliver	during	2	3	4	4	121.5	100	14
B1	Dominant	None	Retrieve	Deliver	during	2	3	4	5	129.213	100	14
B1	Dominant	None	Retrieve	Deliver	during	2	3	4	6	184.732	100	14
B1	Dominant	None	Retrieve	Deliver	during	2	3	4	7	31.5	100	14
B1	Dominant	None	Retrieve	Deliver	during	2	3	4	8	0.25	100	14
B1	Dominant	None	Retrieve	Deliver	during	2	3	5	1	111.925	100	15
B1	Dominant	None	Retrieve	Deliver	during	2	3	5	2	135.757	100	15
B1	Dominant	None	Retrieve	Deliver	during	2	3	5	3	129.15	100	15
B1	Dominant	None	Retrieve	Deliver	during	2	3	5	4	71.6	100	15
B1	Dominant	None	Retrieve	Deliver	during	2	3	5	5	65.5	100	15
B1	Dominant	None	Retrieve	Deliver	during	2	3	5	6	21.475	100	15
B1	Dominant	None	Retrieve	Deliver	during	2	3	5	7	28.75	100	15
B1	Dominant	None	Retrieve	Deliver	during	2	3	5	8	29.575	100	15
B1	Dominant	None	Retrieve	Deliver	during	2	4	1	1	123.5	100	16
B1	Dominant	None	Retrieve	Deliver	during	2	4	1	2	102	100	16
B1	Dominant	None	Retrieve	Deliver	during	2	4	1	3	184.475	100	16
B1	Dominant	None	Retrieve	Deliver	during	2	4	1	4	138.25	100	16
B1	Dominant	None	Retrieve	Deliver	during	2	4	1	5	370.923	100	16
B1	Dominant	None	Retrieve	Deliver	during	2	4	1	6	127.755	100	16
B1	Dominant	None	Retrieve	Deliver	during	2	4	1	7	27.6	100	16
B1	Dominant	None	Retrieve	Deliver	during	2	4	1	8	26.025	100	16
B1	Dominant	None	Retrieve	Deliver	during	2	4	2	1	70.225	100	17
B1	Dominant	None	Retrieve	Deliver	during	2	4	2	2	121.775	100	17
B1	Dominant	None	Retrieve	Deliver	during	2	4	2	3	152.238	100	17
B1	Dominant	None	Retrieve	Deliver	during	2	4	2	4	105	100	17
B1	Dominant	None	Retrieve	Deliver	during	2	4	2	5	101.975	100	17
B1	Dominant	None	Retrieve	Deliver	during	2	4	2	6	111	100	17
B1	Dominant	None	Retrieve	Deliver	during	2	4	2	7	96.8625	100	17
B1	Dominant	None	Retrieve	Deliver	during	2	4	2	8	24.975	100	17
B1	Dominant	None	Retrieve	Deliver	during	2	4	3	1	84	100	18
B1	Dominant	None	Retrieve	Deliver	during	2	4	3	2	3.25	100	18
B1	Dominant	None	Retrieve	Deliver	during	2	4	3	3	92.25	100	18
B1	Dominant	None	Retrieve	Deliver	during	2	4	3	4	205.5	100	18
B1	Dominant	None	Retrieve	Deliver	during	2	4	3	5	148.275	100	18
B1	Dominant	None	Retrieve	Deliver	during	2	4	3	6	183.765	100	18
B1	Dominant	None	Retrieve	Deliver	during	2	4	3	7	5.75	100	18
B1	Dominant	None	Retrieve	Deliver	during	2	4	3	8	60.75	100	18
B1	Dominant	None	Retrieve	Deliver	during	2	4	4	1	119.75	100	19
B1	Dominant	None	Retrieve	Deliver	during	2	4	4	2	115.75	100	19
B1	Dominant	None	Retrieve	Deliver	during	2	4	4	3	121.725	100	19
B1	Dominant	None	Retrieve	Deliver	during	2	4	4	4	146.755	100	19
B1	Dominant	None	Retrieve	Deliver	during	2	4	4	5	106.75	100	19
B1	Dominant	None	Retrieve	Deliver	during	2	4	4	6	59.75	100	19
B1	Dominant	None	Retrieve	Deliver	during	2	4	4	7	12.025	100	19
B1	Dominant	None	Retrieve	Deliver	during	2	4	4	8	31.725	100	19
B1	Dominant	None	Retrieve	Deliver	during	2	4	5	1	155.743	100	20
B1	Dominant	None	Retrieve	Deliver	during	2	4	5	2	135.725	100	20
B1	Dominant	None	Retrieve	Deliver	during	2	4	5	3	4.5	100	20
B1	Dominant	None	Retrieve	Deliver	during	2	4	5	4	105.75	100	20
B1	Dominant	None	Retrieve	Deliver	during	2	4	5	5	33.525	100	20
B1	Dominant	None	Retrieve	Deliver	during	2	4	5	6	5	100	20
B1	Dominant	None	Retrieve	Deliver	during	2	4	5	7	23.55	100	20
B1	Dominant	None	Retrieve	Deliver	during	2	4	5	8	14.25	100	20
B1	Dominant	None	Retrieve	Deliver	during	3	1	1	1	108.5	100	1
B1	Dominant	None	Retrieve	Deliver	during	3	1	1	2	107.925	100	1
B1	Dominant	None	Retrieve	Deliver	during	3	1	1	3	136.75	100	1
B1	Dominant	None	Retrieve	Deliver	during	3	1	1	4	140.982	100	1
B1	Dominant	None	Retrieve	Deliver	during	3	1	1	5	143.585	100	1
B1	Dominant	None	Retrieve	Deliver	during	3	1	1	6	177.585	100	1
B1	Dominant	None	Retrieve	Deliver	during	3	1	1	7	139.975	100	1
B1	Dominant	None	Retrieve	Deliver	during	3	1	1	8	125.5	100	1
B1	Dominant	None	Retrieve	Deliver	during	3	1	2	1	60.5	100	2
B1	Dominant	None	Retrieve	Deliver	during	3	1	2	2	33.6	100	2
B1	Dominant	None	Retrieve	Deliver	during	3	1	2	3	136.225	100	2
B1	Dominant	None	Retrieve	Deliver	during	3	1	2	4	90.225	100	2
B1	Dominant	None	Retrieve	Deliver	during	3	1	2	5	156.982	100	2
B1	Dominant	None	Retrieve	Deliver	during	3	1	2	6	135.762	100	2
B1	Dominant	None	Retrieve	Deliver	during	3	1	2	7	152.74	100	2
B1	Dominant	None	Retrieve	Deliver	during	3	1	2	8	47.75	100	2
B1	Dominant	None	Retrieve	Deliver	during	3	1	3	1	128.5	100	3
B1	Dominant	None	Retrieve	Deliver	during	3	1	3	2	122.75	100	3
B1	Dominant	None	Retrieve	Deliver	during	3	1	3	3	125.25	100	3
B1	Dominant	None	Retrieve	Deliver	during	3	1	3	4	167.455	100	3
B1	Dominant	None	Retrieve	Deliver	during	3	1	3	5	156.38	100	3
B1	Dominant	None	Retrieve	Deliver	during	3	1	3	6	184.51	100	3
B1	Dominant	None	Retrieve	Deliver	during	3	1	3	7	41.725	100	3
B1	Dominant	None	Retrieve	Deliver	during	3	1	3	8	37.5	100	3
B1	Dominant	None	Retrieve	Deliver	during	3	1	4	1	3.25	100	4
B1	Dominant	None	Retrieve	Deliver	during	3	1	4	2	70.4925	100	4
B1	Dominant	None	Retrieve	Deliver	during	3	1	4	3	136.76	100	4
B1	Dominant	None	Retrieve	Deliver	during	3	1	4	4	102	100	4
B1	Dominant	None	Retrieve	Deliver	during	3	1	4	5	146.495	100	4
B1	Dominant	None	Retrieve	Deliver	during	3	1	4	6	36.5025	100	4
B1	Dominant	None	Retrieve	Deliver	during	3	1	4	7	103.415	100	4
B1	Dominant	None	Retrieve	Deliver	during	3	1	4	8	156.502	100	4
B1	Dominant	None	Retrieve	Deliver	during	3	1	5	1	57.25	100	5
B1	Dominant	None	Retrieve	Deliver	during	3	1	5	2	71.5	100	5
B1	Dominant	None	Retrieve	Deliver	during	3	1	5	3	76.475	100	5
B1	Dominant	None	Retrieve	Deliver	during	3	1	5	4	120.01	100	5
B1	Dominant	None	Retrieve	Deliver	during	3	1	5	5	53.2625	100	5
B1	Dominant	None	Retrieve	Deliver	during	3	1	5	6	117.897	100	5
B1	Dominant	None	Retrieve	Deliver	during	3	1	5	7	156.21	100	5
B1	Dominant	None	Retrieve	Deliver	during	3	1	5	8	50.175	100	5
B1	Dominant	None	Retrieve	Deliver	during	3	2	1	1	65.5	100	6
B1	Dominant	None	Retrieve	Deliver	during	3	2	1	2	55.775	100	6
B1	Dominant	None	Retrieve	Deliver	during	3	2	1	3	107.25	100	6
B1	Dominant	None	Retrieve	Deliver	during	3	2	1	4	138.495	100	6
B1	Dominant	None	Retrieve	Deliver	during	3	2	1	5	153.005	100	6
B1	Dominant	None	Retrieve	Deliver	during	3	2	1	6	115.365	100	6
B1	Dominant	None	Retrieve	Deliver	during	3	2	1	7	142.25	100	6
B1	Dominant	None	Retrieve	Deliver	during	3	2	1	8	47.25	100	6
B1	Dominant	None	Retrieve	Deliver	during	3	2	2	1	115	100	7
B1	Dominant	None	Retrieve	Deliver	during	3	2	2	2	29.775	100	7
B1	Dominant	None	Retrieve	Deliver	during	3	2	2	3	111.775	100	7
B1	Dominant	None	Retrieve	Deliver	during	3	2	2	4	117.475	100	7
B1	Dominant	None	Retrieve	Deliver	during	3	2	2	5	129.495	100	7
B1	Dominant	None	Retrieve	Deliver	during	3	2	2	6	129.265	100	7
B1	Dominant	None	Retrieve	Deliver	during	3	2	2	7	133.482	100	7
B1	Dominant	None	Retrieve	Deliver	during	3	2	2	8	14.65	100	7
B1	Dominant	None	Retrieve	Deliver	during	3	2	3	1	36.5	100	8
B1	Dominant	None	Retrieve	Deliver	during	3	2	3	2	40.025	100	8
B1	Dominant	None	Retrieve	Deliver	during	3	2	3	3	82.55	100	8
B1	Dominant	None	Retrieve	Deliver	during	3	2	3	4	135.305	100	8
B1	Dominant	None	Retrieve	Deliver	during	3	2	3	5	151.185	100	8
B1	Dominant	None	Retrieve	Deliver	during	3	2	3	6	96.515	100	8
B1	Dominant	None	Retrieve	Deliver	during	3	2	3	7	144.25	100	8
B1	Dominant	None	Retrieve	Deliver	during	3	2	3	8	32.9	100	8
B1	Dominant	None	Retrieve	Deliver	during	3	2	4	1	55.775	100	9
B1	Dominant	None	Retrieve	Deliver	during	3	2	4	2	69.5	100	9
B1	Dominant	None	Retrieve	Deliver	during	3	2	4	3	140.675	100	9
B1	Dominant	None	Retrieve	Deliver	during	3	2	4	4	88.75	100	9
B1	Dominant	None	Retrieve	Deliver	during	3	2	4	5	49.75	100	9
B1	Dominant	None	Retrieve	Deliver	during	3	2	4	6	155.43	100	9
B1	Dominant	None	Retrieve	Deliver	during	3	2	4	7	149.53	100	9
B1	Dominant	None	Retrieve	Deliver	during	3	2	4	8	32.725	100	9
B1	Dominant	None	Retrieve	Deliver	during	3	2	5	1	124.9	100	10
B1	Dominant	None	Retrieve	Deliver	during	3	2	5	2	148.25	100	10
B1	Dominant	None	Retrieve	Deliver	during	3	2	5	3	135.25	100	10
B1	Dominant	None	Retrieve	Deliver	during	3	2	5	4	146.255	100	10
B1	Dominant	None	Retrieve	Deliver	during	3	2	5	5	33.25	100	10
B1	Dominant	None	Retrieve	Deliver	during	3	2	5	6	150.752	100	10
B1	Dominant	None	Retrieve	Deliver	during	3	2	5	7	117.875	100	10
B1	Dominant	None	Retrieve	Deliver	during	3	2	5	8	17.05	100	10
B1	Dominant	None	Retrieve	Deliver	during	3	3	1	1	51.75	100	11
B1	Dominant	None	Retrieve	Deliver	during	3	3	1	2	107.525	100	11
B1	Dominant	None	Retrieve	Deliver	during	3	3	1	3	127.475	100	11
B1	Dominant	None	Retrieve	Deliver	during	3	3	1	4	122.125	100	11
B1	Dominant	None	Retrieve	Deliver	during	3	3	1	5	135.025	100	11
B1	Dominant	None	Retrieve	Deliver	during	3	3	1	6	8.5	100	11
B1	Dominant	None	Retrieve	Deliver	during	3	3	1	7	187.507	100	11
B1	Dominant	None	Retrieve	Deliver	during	3	3	1	8	22.275	100	11
B1	Dominant	None	Retrieve	Deliver	during	3	3	2	1	11.725	100	12
B1	Dominant	None	Retrieve	Deliver	during	3	3	2	2	24.75	100	12
B1	Dominant	None	Retrieve	Deliver	during	3	3	2	3	105.7	100	12
B1	Dominant	None	Retrieve	Deliver	during	3	3	2	4	105.715	100	12
B1	Dominant	None	Retrieve	Deliver	during	3	3	2	5	88.965	100	12
B1	Dominant	None	Retrieve	Deliver	during	3	3	2	6	79.2225	100	12
B1	Dominant	None	Retrieve	Deliver	during	3	3	2	7	152.577	100	12
B1	Dominant	None	Retrieve	Deliver	during	3	3	2	8	19.5	100	12
B1	Dominant	None	Retrieve	Deliver	during	3	3	3	1	81.95	100	13
B1	Dominant	None	Retrieve	Deliver	during	3	3	3	2	115.225	100	13
B1	Dominant	None	Retrieve	Deliver	during	3	3	3	3	116.775	100	13
B1	Dominant	None	Retrieve	Deliver	during	3	3	3	4	98.25	100	13
B1	Dominant	None	Retrieve	Deliver	during	3	3	3	5	96.5	100	13
B1	Dominant	None	Retrieve	Deliver	during	3	3	3	6	100.2	100	13
B1	Dominant	None	Retrieve	Deliver	during	3	3	3	7	120.85	100	13
B1	Dominant	None	Retrieve	Deliver	during	3	3	3	8	33.975	100	13
B1	Dominant	None	Retrieve	Deliver	during	3	3	4	1	78	100	14
B1	Dominant	None	Retrieve	Deliver	during	3	3	4	2	27.2	100	14
B1	Dominant	None	Retrieve	Deliver	during	3	3	4	3	86	100	14
B1	Dominant	None	Retrieve	Deliver	during	3	3	4	4	141.472	100	14
B1	Dominant	None	Retrieve	Deliver	during	3	3	4	5	65.8175	100	14
B1	Dominant	None	Retrieve	Deliver	during	3	3	4	6	145.488	100	14
B1	Dominant	None	Retrieve	Deliver	during	3	3	4	7	155.42	100	14
B1	Dominant	None	Retrieve	Deliver	during	3	3	4	8	25.5	100	14
B1	Dominant	None	Retrieve	Deliver	during	3	3	5	1	44.875	100	15
B1	Dominant	None	Retrieve	Deliver	during	3	3	5	2	170.252	100	15
B1	Dominant	None	Retrieve	Deliver	during	3	3	5	3	102.975	100	15
B1	Dominant	None	Retrieve	Deliver	during	3	3	5	4	134.452	100	15
B1	Dominant	None	Retrieve	Deliver	during	3	3	5	5	136.125	100	15
B1	Dominant	None	Retrieve	Deliver	during	3	3	5	6	153.452	100	15
B1	Dominant	None	Retrieve	Deliver	during	3	3	5	7	232.327	100	15
B1	Dominant	None	Retrieve	Deliver	during	3	3	5	8	34.75	100	15
B1	Dominant	None	Retrieve	Deliver	during	3	4	1	1	111.975	100	16
B1	Dominant	None	Retrieve	Deliver	during	3	4	1	2	90.8	100	16
B1	Dominant	None	Retrieve	Deliver	during	3	4	1	3	117.025	100	16
B1	Dominant	None	Retrieve	Deliver	during	3	4	1	4	123.9	100	16
B1	Dominant	None	Retrieve	Deliver	during	3	4	1	5	148.51	100	16
B1	Dominant	None	Retrieve	Deliver	during	3	4	1	6	79.76	100	16
B1	Dominant	None	Retrieve	Deliver	during	3	4	1	7	5.5	100	16
B1	Dominant	None	Retrieve	Deliver	during	3	4	1	8	44.75	100	16
B1	Dominant	None	Retrieve	Deliver	during	3	4	2	1	109.7	100	17
B1	Dominant	None	Retrieve	Deliver	during	3	4	2	2	21.775	100	17
B1	Dominant	None	Retrieve	Deliver	during	3	4	2	3	98.9	100	17
B1	Dominant	None	Retrieve	Deliver	during	3	4	2	4	104.25	100	17
B1	Dominant	None	Retrieve	Deliver	during	3	4	2	5	12.75	100	17
B1	Dominant	None	Retrieve	Deliver	during	3	4	2	6	156.005	100	17
B1	Dominant	None	Retrieve	Deliver	during	3	4	2	7	42.225	100	17
B1	Dominant	None	Retrieve	Deliver	during	3	4	2	8	31.5	100	17
B1	Dominant	None	Retrieve	Deliver	during	3	4	3	1	80.7	100	18
B1	Dominant	None	Retrieve	Deliver	during	3	4	3	2	99.5	100	18
B1	Dominant	None	Retrieve	Deliver	during	3	4	3	3	101	100	18
B1	Dominant	None	Retrieve	Deliver	during	3	4	3	4	140.495	100	18
B1	Dominant	None	Retrieve	Deliver	during	3	4	3	5	185.765	100	18
B1	Dominant	None	Retrieve	Deliver	during	3	4	3	6	155.99	100	18
B1	Dominant	None	Retrieve	Deliver	during	3	4	3	7	96.04	100	18
B1	Dominant	None	Retrieve	Deliver	during	3	4	3	8	397.898	100	18
B1	Dominant	None	Retrieve	Deliver	during	3	4	4	1	15.75	100	19
B1	Dominant	None	Retrieve	Deliver	during	3	4	4	2	83.75	100	19
B1	Dominant	None	Retrieve	Deliver	during	3	4	4	3	133.75	100	19
B1	Dominant	None	Retrieve	Deliver	during	3	4	4	4	99.975	100	19
B1	Dominant	None	Retrieve	Deliver	during	3	4	4	5	131.26	100	19
B1	Dominant	None	Retrieve	Deliver	during	3	4	4	6	116.25	100	19
B1	Dominant	None	Retrieve	Deliver	during	3	4	4	7	74.95	100	19
B1	Dominant	None	Retrieve	Deliver	during	3	4	4	8	9.725	100	19
B1	Dominant	None	Retrieve	Deliver	during	3	4	5	1	65.9	100	20
B1	Dominant	None	Retrieve	Deliver	during	3	4	5	2	131.025	100	20
B1	Dominant	None	Retrieve	Deliver	during	3	4	5	3	130.305	100	20
B1	Dominant	None	Retrieve	Deliver	during	3	4	5	4	182.74	100	20
B1	Dominant	None	Retrieve	Deliver	during	3	4	5	5	5.75	100	20
B1	Dominant	None	Retrieve	Deliver	during	3	4	5	6	128.252	100	20
B1	Dominant	None	Retrieve	Deliver	during	3	4	5	7	8.525	100	20
B1	Dominant	None	Retrieve	Deliver	during	3	4	5	8	29.5	100	20
B1	Dominant	None	Retrieve	Deliver	during	4	1	1	1	187.25	100	1
B1	Dominant	None	Retrieve	Deliver	during	4	1	1	2	195.762	100	1
B1	Dominant	None	Retrieve	Deliver	during	4	1	1	3	253.775	100	1
B1	Dominant	None	Retrieve	Deliver	during	4	1	1	4	168.002	100	1
B1	Dominant	None	Retrieve	Deliver	during	4	1	1	5	136.225	100	1
B1	Dominant	None	Retrieve	Deliver	during	4	1	1	6	217.757	100	1
B1	Dominant	None	Retrieve	Deliver	during	4	1	1	7	75.7775	100	1
B1	Dominant	None	Retrieve	Deliver	during	4	1	1	8	159.975	100	1
B1	Dominant	None	Retrieve	Deliver	during	4	1	2	1	174.05	100	2
B1	Dominant	None	Retrieve	Deliver	during	4	1	2	2	192.007	100	2
B1	Dominant	None	Retrieve	Deliver	during	4	1	2	3	179.968	100	2
B1	Dominant	None	Retrieve	Deliver	during	4	1	2	4	150.03	100	2
B1	Dominant	None	Retrieve	Deliver	during	4	1	2	5	151.993	100	2
B1	Dominant	None	Retrieve	Deliver	during	4	1	2	6	202.205	100	2
B1	Dominant	None	Retrieve	Deliver	during	4	1	2	7	180.005	100	2
B1	Dominant	None	Retrieve	Deliver	during	4	1	2	8	42.75	100	2
B1	Dominant	None	Retrieve	Deliver	during	4	1	3	1	183.5	100	3
B1	Dominant	None	Retrieve	Deliver	during	4	1	3	2	155.96	100	3
B1	Dominant	None	Retrieve	Deliver	during	4	1	3	3	117.5	100	3
B1	Dominant	None	Retrieve	Deliver	during	4	1	3	4	91.75	100	3
B1	Dominant	None	Retrieve	Deliver	during	4	1	3	5	124.507	100	3
B1	Dominant	None	Retrieve	Deliver	during	4	1	3	6	185.225	100	3
B1	Dominant	None	Retrieve	Deliver	during	4	1	3	7	196.468	100	3
B1	Dominant	None	Retrieve	Deliver	during	4	1	3	8	39.75	100	3
B1	Dominant	None	Retrieve	Deliver	during	4	1	4	1	173.475	100	4
B1	Dominant	None	Retrieve	Deliver	during	4	1	4	2	158.25	100	4
B1	Dominant	None	Retrieve	Deliver	during	4	1	4	3	161.975	100	4
B1	Dominant	None	Retrieve	Deliver	during	4	1	4	4	184.238	100	4
B1	Dominant	None	Retrieve	Deliver	during	4	1	4	5	219.968	100	4
B1	Dominant	None	Retrieve	Deliver	during	4	1	4	6	188.01	100	4
B1	Dominant	None	Retrieve	Deliver	during	4	1	4	7	218.002	100	4
B1	Dominant	None	Retrieve	Deliver	during	4	1	4	8	43.5	100	4
B1	Dominant	None	Retrieve	Deliver	during	4	1	5	1	175.5	100	5
B1	Dominant	None	Retrieve	Deliver	during	4	1	5	2	212.982	100	5
B1	Dominant	None	Retrieve	Deliver	during	4	1	5	3	258.752	100	5
B1	Dominant	None	Retrieve	Deliver	during	4	1	5	4	136.725	100	5
B1	Dominant	None	Retrieve	Deliver	during	4	1	5	5	174.132	100	5
B1	Dominant	None	Retrieve	Deliver	during	4	1	5	6	190.998	100	5
B1	Dominant	None	Retrieve	Deliver	during	4	1	5	7	73.75	100	5
B1	Dominant	None	Retrieve	Deliver	during	4	1	5	8	408.016	100	5
B1	Dominant	None	Retrieve	Deliver	during	4	2	1	1	216.245	100	6
B1	Dominant	None	Retrieve	Deliver	during	4	2	1	2	31.225	100	6
B1	Dominant	None	Retrieve	Deliver	during	4	2	1	3	208.455	100	6
B1	Dominant	None	Retrieve	Deliver	during	4	2	1	4	150.355	100	6
B1	Dominant	None	Retrieve	Deliver	during	4	2	1	5	167.912	100	6
B1	Dominant	None	Retrieve	Deliver	during	4	2	1	6	186.255	100	6
B1	Dominant	None	Retrieve	Deliver	during	4	2	1	7	178.752	100	6
B1	Dominant	None	Retrieve	Deliver	during	4	2	1	8	111.25	100	6
B1	Dominant	None	Retrieve	Deliver	during	4	2	2	1	174.46	100	7
B1	Dominant	None	Retrieve	Deliver	during	4	2	2	2	190.268	100	7
B1	Dominant	None	Retrieve	Deliver	during	4	2	2	3	205.985	100	7
B1	Dominant	None	Retrieve	Deliver	during	4	2	2	4	73.475	100	7
B1	Dominant	None	Retrieve	Deliver	during	4	2	2	5	242.74	100	7
B1	Dominant	None	Retrieve	Deliver	during	4	2	2	6	142.988	100	7
B1	Dominant	None	Retrieve	Deliver	during	4	2	2	7	140.507	100	7
B1	Dominant	None	Retrieve	Deliver	during	4	2	2	8	38.7	100	7
B1	Dominant	None	Retrieve	Deliver	during	4	2	3	1	170	100	8
B1	Dominant	None	Retrieve	Deliver	during	4	2	3	2	211.748	100	8
B1	Dominant	None	Retrieve	Deliver	during	4	2	3	3	312.283	100	8
B1	Dominant	None	Retrieve	Deliver	during	4	2	3	4	26.475	100	8
B1	Dominant	None	Retrieve	Deliver	during	4	2	3	5	147.325	100	8
B1	Dominant	None	Retrieve	Deliver	during	4	2	3	6	123.36	100	8
B1	Dominant	None	Retrieve	Deliver	during	4	2	3	7	230.502	100	8
B1	Dominant	None	Retrieve	Deliver	during	4	2	3	8	44.575	100	8
B1	Dominant	None	Retrieve	Deliver	during	4	2	4	1	124.228	100	9
B1	Dominant	None	Retrieve	Deliver	during	4	2	4	2	139.118	100	9
B1	Dominant	None	Retrieve	Deliver	during	4	2	4	3	124.505	100	9
B1	Dominant	None	Retrieve	Deliver	during	4	2	4	4	92.725	100	9
B1	Dominant	None	Retrieve	Deliver	during	4	2	4	5	158.235	100	9
B1	Dominant	None	Retrieve	Deliver	during	4	2	4	6	171.275	100	9
B1	Dominant	None	Retrieve	Deliver	during	4	2	4	7	409.898	100	9
B1	Dominant	None	Retrieve	Deliver	during	4	2	4	8	77.75	100	9
B1	Dominant	None	Retrieve	Deliver	during	4	2	5	1	94.625	100	10
B1	Dominant	None	Retrieve	Deliver	during	4	2	5	2	66.85	100	10
B1	Dominant	None	Retrieve	Deliver	during	4	2	5	3	184.498	100	10
B1	Dominant	None	Retrieve	Deliver	during	4	2	5	4	134.525	100	10
B1	Dominant	None	Retrieve	Deliver	during	4	2	5	5	28.025	100	10
B1	Dominant	None	Retrieve	Deliver	during	4	2	5	6	98.7025	100	10
B1	Dominant	None	Retrieve	Deliver	during	4	2	5	7	130.998	100	10
B1	Dominant	None	Retrieve	Deliver	during	4	2	5	8	14.725	100	10
B1	Dominant	None	Retrieve	Deliver	during	4	3	1	1	171.252	100	11
B1	Dominant	None	Retrieve	Deliver	during	4	3	1	2	195.985	100	11
B1	Dominant	None	Retrieve	Deliver	during	4	3	1	3	202.755	100	11
B1	Dominant	None	Retrieve	Deliver	during	4	3	1	4	160.275	100	11
B1	Dominant	None	Retrieve	Deliver	during	4	3	1	5	147.007	100	11
B1	Dominant	None	Retrieve	Deliver	during	4	3	1	6	222.485	100	11
B1	Dominant	None	Retrieve	Deliver	during	4	3	1	7	205.99	100	11
B1	Dominant	None	Retrieve	Deliver	during	4	3	1	8	90.25	100	11
B1	Dominant	None	Retrieve	Deliver	during	4	3	2	1	166.157	100	12
B1	Dominant	None	Retrieve	Deliver	during	4	3	2	2	38.725	100	12
B1	Dominant	None	Retrieve	Deliver	during	4	3	2	3	177	100	12
B1	Dominant	None	Retrieve	Deliver	during	4	3	2	4	240.588	100	12
B1	Dominant	None	Retrieve	Deliver	during	4	3	2	5	156.775	100	12
B1	Dominant	None	Retrieve	Deliver	during	4	3	2	6	157.8	100	12
B1	Dominant	None	Retrieve	Deliver	during	4	3	2	7	96.75	100	12
B1	Dominant	None	Retrieve	Deliver	during	4	3	2	8	17	100	12
B1	Dominant	None	Retrieve	Deliver	during	4	3	3	1	110.692	100	13
B1	Dominant	None	Retrieve	Deliver	during	4	3	3	2	87.99	100	13
B1	Dominant	None	Retrieve	Deliver	during	4	3	3	3	153.77	100	13
B1	Dominant	None	Retrieve	Deliver	during	4	3	3	4	148.01	100	13
B1	Dominant	None	Retrieve	Deliver	during	4	3	3	5	127.007	100	13
B1	Dominant	None	Retrieve	Deliver	during	4	3	3	6	195.5	100	13
B1	Dominant	None	Retrieve	Deliver	during	4	3	3	7	92.3175	100	13
B1	Dominant	None	Retrieve	Deliver	during	4	3	3	8	407.998	100	13
B1	Dominant	None	Retrieve	Deliver	during	4	3	4	1	144.975	100	14
B1	Dominant	None	Retrieve	Deliver	during	4	3	4	2	139.702	100	14
B1	Dominant	None	Retrieve	Deliver	during	4	3	4	3	152.537	100	14
B1	Dominant	None	Retrieve	Deliver	during	4	3	4	4	122.517	100	14
B1	Dominant	None	Retrieve	Deliver	during	4	3	4	5	196.325	100	14
B1	Dominant	None	Retrieve	Deliver	during	4	3	4	6	188.76	100	14
B1	Dominant	None	Retrieve	Deliver	during	4	3	4	7	22.9325	100	14
B1	Dominant	None	Retrieve	Deliver	during	4	3	4	8	382.998	100	14
B1	Dominant	None	Retrieve	Deliver	during	4	3	5	1	165.748	100	15
B1	Dominant	None	Retrieve	Deliver	during	4	3	5	2	190.495	100	15
B1	Dominant	None	Retrieve	Deliver	during	4	3	5	3	204.03	100	15
B1	Dominant	None	Retrieve	Deliver	during	4	3	5	4	162.525	100	15
B1	Dominant	None	Retrieve	Deliver	during	4	3	5	5	112.125	100	15
B1	Dominant	None	Retrieve	Deliver	during	4	3	5	6	85.8	100	15
B1	Dominant	None	Retrieve	Deliver	during	4	3	5	7	179.252	100	15
B1	Dominant	None	Retrieve	Deliver	during	4	3	5	8	125.475	100	15
B1	Dominant	None	Retrieve	Deliver	during	4	4	1	1	127.465	100	16
B1	Dominant	None	Retrieve	Deliver	during	4	4	1	2	160.222	100	16
B1	Dominant	None	Retrieve	Deliver	during	4	4	1	3	161.278	100	16
B1	Dominant	None	Retrieve	Deliver	during	4	4	1	4	88.225	100	16
B1	Dominant	None	Retrieve	Deliver	during	4	4	1	5	99.8525	100	16
B1	Dominant	None	Retrieve	Deliver	during	4	4	1	6	237	100	16
B1	Dominant	None	Retrieve	Deliver	during	4	4	1	7	99.01	100	16
B1	Dominant	None	Retrieve	Deliver	during	4	4	1	8	114.025	100	16
B1	Dominant	None	Retrieve	Deliver	during	4	4	2	1	154.75	100	17
B1	Dominant	None	Retrieve	Deliver	during	4	4	2	2	57.7	100	17
B1	Dominant	None	Retrieve	Deliver	during	4	4	2	3	159.125	100	17
B1	Dominant	None	Retrieve	Deliver	during	4	4	2	4	209.93	100	17
B1	Dominant	None	Retrieve	Deliver	during	4	4	2	5	140.85	100	17
B1	Dominant	None	Retrieve	Deliver	during	4	4	2	6	168.748	100	17
B1	Dominant	None	Retrieve	Deliver	during	4	4	2	7	177.705	100	17
B1	Dominant	None	Retrieve	Deliver	during	4	4	2	8	2.25	100	17
B1	Dominant	None	Retrieve	Deliver	during	4	4	3	1	155.735	100	18
B1	Dominant	None	Retrieve	Deliver	during	4	4	3	2	388.998	100	18
B1	Dominant	None	Retrieve	Deliver	during	4	4	3	3	236.468	100	18
B1	Dominant	None	Retrieve	Deliver	during	4	4	3	4	85.25	100	18
B1	Dominant	None	Retrieve	Deliver	during	4	4	3	5	171.525	100	18
B1	Dominant	None	Retrieve	Deliver	during	4	4	3	6	146.752	100	18
B1	Dominant	None	Retrieve	Deliver	during	4	4	3	7	130.782	100	18
B1	Dominant	None	Retrieve	Deliver	during	4	4	3	8	85	100	18
B1	Dominant	None	Retrieve	Deliver	during	4	4	4	1	144.75	100	19
B1	Dominant	None	Retrieve	Deliver	during	4	4	4	2	149.292	100	19
B1	Dominant	None	Retrieve	Deliver	during	4	4	4	3	117.49	100	19
B1	Dominant	None	Retrieve	Deliver	during	4	4	4	4	184.863	100	19
B1	Dominant	None	Retrieve	Deliver	during	4	4	4	5	87	100	19
B1	Dominant	None	Retrieve	Deliver	during	4	4	4	6	54.24	100	19
B1	Dominant	None	Retrieve	Deliver	during	4	4	4	7	341.973	100	19
B1	Dominant	None	Retrieve	Deliver	during	4	4	4	8	16.25	100	19
B1	Dominant	None	Retrieve	Deliver	during	4	4	5	1	243.77	100	20
B1	Dominant	None	Retrieve	Deliver	during	4	4	5	2	139.507	100	20
B1	Dominant	None	Retrieve	Deliver	during	4	4	5	3	167.257	100	20
B1	Dominant	None	Retrieve	Deliver	during	4	4	5	4	140.275	100	20
B1	Dominant	None	Retrieve	Deliver	during	4	4	5	5	158.755	100	20
B1	Dominant	None	Retrieve	Deliver	during	4	4	5	6	149.692	100	20
B1	Dominant	None	Retrieve	Deliver	during	4	4	5	7	32.15	100	20
B1	Dominant	None	Retrieve	Deliver	during	4	4	5	8	52	100	20
B1	Dominant	None	Retrieve	Deliver	during	5	1	1	1	116.25	100	1
B1	Dominant	None	Retrieve	Deliver	during	5	1	1	2	127.565	100	1
B1	Dominant	None	Retrieve	Deliver	during	5	1	1	3	220.62	100	1
B1	Dominant	None	Retrieve	Deliver	during	5	1	1	4	108.25	100	1
B1	Dominant	None	Retrieve	Deliver	during	5	1	1	5	97.25	100	1
B1	Dominant	None	Retrieve	Deliver	during	5	1	1	6	122.013	100	1
B1	Dominant	None	Retrieve	Deliver	during	5	1	1	7	234.48	100	1
B1	Dominant	None	Retrieve	Deliver	during	5	1	1	8	20.5	100	1
B1	Dominant	None	Retrieve	Deliver	during	5	1	2	1	134.625	100	2
B1	Dominant	None	Retrieve	Deliver	during	5	1	2	2	153.827	100	2
B1	Dominant	None	Retrieve	Deliver	during	5	1	2	3	170.752	100	2
B1	Dominant	None	Retrieve	Deliver	during	5	1	2	4	105.025	100	2
B1	Dominant	None	Retrieve	Deliver	during	5	1	2	5	137.775	100	2
B1	Dominant	None	Retrieve	Deliver	during	5	1	2	6	121.5	100	2
B1	Dominant	None	Retrieve	Deliver	during	5	1	2	7	152.02	100	2
B1	Dominant	None	Retrieve	Deliver	during	5	1	2	8	388.998	100	2
B1	Dominant	None	Retrieve	Deliver	during	5	1	3	1	126.29	100	3
B1	Dominant	None	Retrieve	Deliver	during	5	1	3	2	101.507	100	3
B1	Dominant	None	Retrieve	Deliver	during	5	1	3	3	157.5	100	3
B1	Dominant	None	Retrieve	Deliver	during	5	1	3	4	163.33	100	3
B1	Dominant	None	Retrieve	Deliver	during	5	1	3	5	131.75	100	3
B1	Dominant	None	Retrieve	Deliver	during	5	1	3	6	169.257	100	3
B1	Dominant	None	Retrieve	Deliver	during	5	1	3	7	94.9775	100	3
B1	Dominant	None	Retrieve	Deliver	during	5	1	3	8	17.775	100	3
B1	Dominant	None	Retrieve	Deliver	during	5	1	4	1	99.025	100	4
B1	Dominant	None	Retrieve	Deliver	during	5	1	4	2	123.505	100	4
B1	Dominant	None	Retrieve	Deliver	during	5	1	4	3	126.037	100	4
B1	Dominant	None	Retrieve	Deliver	during	5	1	4	4	70.75	100	4
B1	Dominant	None	Retrieve	Deliver	during	5	1	4	5	76.55	100	4
B1	Dominant	None	Retrieve	Deliver	during	5	1	4	6	57.99	100	4
B1	Dominant	None	Retrieve	Deliver	during	5	1	4	7	149.255	100	4
B1	Dominant	None	Retrieve	Deliver	during	5	1	4	8	32.125	100	4
B1	Dominant	None	Retrieve	Deliver	during	5	1	5	1	116.975	100	5
B1	Dominant	None	Retrieve	Deliver	during	5	1	5	2	103.485	100	5
B1	Dominant	None	Retrieve	Deliver	during	5	1	5	3	96.7225	100	5
B1	Dominant	None	Retrieve	Deliver	during	5	1	5	4	95.275	100	5
B1	Dominant	None	Retrieve	Deliver	during	5	1	5	5	72.025	100	5
B1	Dominant	None	Retrieve	Deliver	during	5	1	5	6	109.157	100	5
B1	Dominant	None	Retrieve	Deliver	during	5	1	5	7	363.723	100	5
B1	Dominant	None	Retrieve	Deliver	during	5	1	5	8	402.998	100	5
B1	Dominant	None	Retrieve	Deliver	during	5	2	1	1	7.25	100	6
B1	Dominant	None	Retrieve	Deliver	during	5	2	1	2	144.787	100	6
B1	Dominant	None	Retrieve	Deliver	during	5	2	1	3	377.998	100	6
B1	Dominant	None	Retrieve	Deliver	during	5	2	1	4	46.725	100	6
B1	Dominant	None	Retrieve	Deliver	during	5	2	1	5	119.993	100	6
B1	Dominant	None	Retrieve	Deliver	during	5	2	1	6	145	100	6
B1	Dominant	None	Retrieve	Deliver	during	5	2	1	7	190.785	100	6
B1	Dominant	None	Retrieve	Deliver	during	5	2	1	8	34.15	100	6
B1	Dominant	None	Retrieve	Deliver	during	5	2	2	1	120.525	100	7
B1	Dominant	None	Retrieve	Deliver	during	5	2	2	2	79.2175	100	7
B1	Dominant	None	Retrieve	Deliver	during	5	2	2	3	167.505	100	7
B1	Dominant	None	Retrieve	Deliver	during	5	2	2	4	135.575	100	7
B1	Dominant	None	Retrieve	Deliver	during	5	2	2	5	117	100	7
B1	Dominant	None	Retrieve	Deliver	during	5	2	2	6	160.238	100	7
B1	Dominant	None	Retrieve	Deliver	during	5	2	2	7	8.65	100	7
B1	Dominant	None	Retrieve	Deliver	during	5	2	2	8	385.008	100	7
B1	Dominant	None	Retrieve	Deliver	during	5	2	3	1	146.51	100	8
B1	Dominant	None	Retrieve	Deliver	during	5	2	3	2	85.9825	100	8
B1	Dominant	None	Retrieve	Deliver	during	5	2	3	3	182.782	100	8
B1	Dominant	None	Retrieve	Deliver	during	5	2	3	4	109.25	100	8
B1	Dominant	None	Retrieve	Deliver	during	5	2	3	5	114.15	100	8
B1	Dominant	None	Retrieve	Deliver	during	5	2	3	6	147.21	100	8
B1	Dominant	None	Retrieve	Deliver	during	5	2	3	7	147.512	100	8
B1	Dominant	None	Retrieve	Deliver	during	5	2	3	8	181.315	100	8
B1	Dominant	None	Retrieve	Deliver	during	5	2	4	1	133.375	100	9
B1	Dominant	None	Retrieve	Deliver	during	5	2	4	2	136.47	100	9
B1	Dominant	None	Retrieve	Deliver	during	5	2	4	3	173.488	100	9
B1	Dominant	None	Retrieve	Deliver	during	5	2	4	4	129.5	100	9
B1	Dominant	None	Retrieve	Deliver	during	5	2	4	5	86.5	100	9
B1	Dominant	None	Retrieve	Deliver	during	5	2	4	6	350.277	100	9
B1	Dominant	None	Retrieve	Deliver	during	5	2	4	7	161.528	100	9
B1	Dominant	None	Retrieve	Deliver	during	5	2	4	8	24.05	100	9
B1	Dominant	None	Retrieve	Deliver	during	5	2	5	1	141.775	100	10
B1	Dominant	None	Retrieve	Deliver	during	5	2	5	2	145.24	100	10
B1	Dominant	None	Retrieve	Deliver	during	5	2	5	3	152.755	100	10
B1	Dominant	None	Retrieve	Deliver	during	5	2	5	4	89.775	100	10
B1	Dominant	None	Retrieve	Deliver	during	5	2	5	5	127.4	100	10
B1	Dominant	None	Retrieve	Deliver	during	5	2	5	6	151.923	100	10
B1	Dominant	None	Retrieve	Deliver	during	5	2	5	7	152.748	100	10
B1	Dominant	None	Retrieve	Deliver	during	5	2	5	8	31.75	100	10
B1	Dominant	None	Retrieve	Deliver	during	5	3	1	1	127.5	100	11
B1	Dominant	None	Retrieve	Deliver	during	5	3	1	2	159.475	100	11
B1	Dominant	None	Retrieve	Deliver	during	5	3	1	3	142.695	100	11
B1	Dominant	None	Retrieve	Deliver	during	5	3	1	4	21.225	100	11
B1	Dominant	None	Retrieve	Deliver	during	5	3	1	5	98.5	100	11
B1	Dominant	None	Retrieve	Deliver	during	5	3	1	6	132.028	100	11
B1	Dominant	None	Retrieve	Deliver	during	5	3	1	7	133.04	100	11
B1	Dominant	None	Retrieve	Deliver	during	5	3	1	8	13.75	100	11
B1	Dominant	None	Retrieve	Deliver	during	5	3	2	1	155.5	100	12
B1	Dominant	None	Retrieve	Deliver	during	5	3	2	2	143.752	100	12
B1	Dominant	None	Retrieve	Deliver	during	5	3	2	3	205.815	100	12
B1	Dominant	None	Retrieve	Deliver	during	5	3	2	4	99.8	100	12
B1	Dominant	None	Retrieve	Deliver	during	5	3	2	5	115.25	100	12
B1	Dominant	None	Retrieve	Deliver	during	5	3	2	6	155.252	100	12
B1	Dominant	None	Retrieve	Deliver	during	5	3	2	7	137.305	100	12
B1	Dominant	None	Retrieve	Deliver	during	5	3	2	8	3.775	100	12
B1	Dominant	None	Retrieve	Deliver	during	5	3	3	1	129.775	100	13
B1	Dominant	None	Retrieve	Deliver	during	5	3	3	2	187.993	100	13
B1	Dominant	None	Retrieve	Deliver	during	5	3	3	3	139.75	100	13
B1	Dominant	None	Retrieve	Deliver	during	5	3	3	4	36.5	100	13
B1	Dominant	None	Retrieve	Deliver	during	5	3	3	5	91.475	100	13
B1	Dominant	None	Retrieve	Deliver	during	5	3	3	6	95.9975	100	13
B1	Dominant	None	Retrieve	Deliver	during	5	3	3	7	112.06	100	13
B1	Dominant	None	Retrieve	Deliver	during	5	3	3	8	95.45	100	13
B1	Dominant	None	Retrieve	Deliver	during	5	3	4	1	156.9	100	14
B1	Dominant	None	Retrieve	Deliver	during	5	3	4	2	94.075	100	14
B1	Dominant	None	Retrieve	Deliver	during	5	3	4	3	210.007	100	14
B1	Dominant	None	Retrieve	Deliver	during	5	3	4	4	108.2	100	14
B1	Dominant	None	Retrieve	Deliver	during	5	3	4	5	117.75	100	14
B1	Dominant	None	Retrieve	Deliver	during	5	3	4	6	131.518	100	14
B1	Dominant	None	Retrieve	Deliver	during	5	3	4	7	31.6	100	14
B1	Dominant	None	Retrieve	Deliver	during	5	3	4	8	19.225	100	14
B1	Dominant	None	Retrieve	Deliver	during	5	3	5	1	140.007	100	15
B1	Dominant	None	Retrieve	Deliver	during	5	3	5	2	102.765	100	15
B1	Dominant	None	Retrieve	Deliver	during	5	3	5	3	163.66	100	15
B1	Dominant	None	Retrieve	Deliver	during	5	3	5	4	56.775	100	15
B1	Dominant	None	Retrieve	Deliver	during	5	3	5	5	6.25	100	15
B1	Dominant	None	Retrieve	Deliver	during	5	3	5	6	113.105	100	15
B1	Dominant	None	Retrieve	Deliver	during	5	3	5	7	103.245	100	15
B1	Dominant	None	Retrieve	Deliver	during	5	3	5	8	62.5	100	15
B1	Dominant	None	Retrieve	Deliver	during	5	4	1	1	200.037	100	16
B1	Dominant	None	Retrieve	Deliver	during	5	4	1	2	205.995	100	16
B1	Dominant	None	Retrieve	Deliver	during	5	4	1	3	148.287	100	16
B1	Dominant	None	Retrieve	Deliver	during	5	4	1	4	124.875	100	16
B1	Dominant	None	Retrieve	Deliver	during	5	4	1	5	85.15	100	16
B1	Dominant	None	Retrieve	Deliver	during	5	4	1	6	120.782	100	16
B1	Dominant	None	Retrieve	Deliver	during	5	4	1	7	160.235	100	16
B1	Dominant	None	Retrieve	Deliver	during	5	4	1	8	2.5	100	16
B1	Dominant	None	Retrieve	Deliver	during	5	4	2	1	43.2	100	17
B1	Dominant	None	Retrieve	Deliver	during	5	4	2	2	125.093	100	17
B1	Dominant	None	Retrieve	Deliver	during	5	4	2	3	198.993	100	17
B1	Dominant	None	Retrieve	Deliver	during	5	4	2	4	127.225	100	17
B1	Dominant	None	Retrieve	Deliver	during	5	4	2	5	217.745	100	17
B1	Dominant	None	Retrieve	Deliver	during	5	4	2	6	126.517	100	17
B1	Dominant	None	Retrieve	Deliver	during	5	4	2	7	9.675	100	17
B1	Dominant	None	Retrieve	Deliver	during	5	4	2	8	7.775	100	17
B1	Dominant	None	Retrieve	Deliver	during	5	4	3	1	147.425	100	18
B1	Dominant	None	Retrieve	Deliver	during	5	4	3	2	156.227	100	18
B1	Dominant	None	Retrieve	Deliver	during	5	4	3	3	83.3225	100	18
B1	Dominant	None	Retrieve	Deliver	during	5	4	3	4	129.775	100	18
B1	Dominant	None	Retrieve	Deliver	during	5	4	3	5	106.925	100	18
B1	Dominant	None	Retrieve	Deliver	during	5	4	3	6	28.5	100	18
B1	Dominant	None	Retrieve	Deliver	during	5	4	3	7	122.978	100	18
B1	Dominant	None	Retrieve	Deliver	during	5	4	3	8	48.5	100	18
B1	Dominant	None	Retrieve	Deliver	during	5	4	4	1	83.95	100	19
B1	Dominant	None	Retrieve	Deliver	during	5	4	4	2	152.785	100	19
B1	Dominant	None	Retrieve	Deliver	during	5	4	4	3	175.995	100	19
B1	Dominant	None	Retrieve	Deliver	during	5	4	4	4	10.25	100	19
B1	Dominant	None	Retrieve	Deliver	during	5	4	4	5	76.745	100	19
B1	Dominant	None	Retrieve	Deliver	during	5	4	4	6	42.4075	100	19
B1	Dominant	None	Retrieve	Deliver	during	5	4	4	7	68.925	100	19
B1	Dominant	None	Retrieve	Deliver	during	5	4	4	8	84.775	100	19
B1	Dominant	None	Retrieve	Deliver	during	5	4	5	1	141.475	100	20
B1	Dominant	None	Retrieve	Deliver	during	5	4	5	2	143.46	100	20
B1	Dominant	None	Retrieve	Deliver	during	5	4	5	3	58.91	100	20
B1	Dominant	None	Retrieve	Deliver	during	5	4	5	4	101.725	100	20
B1	Dominant	None	Retrieve	Deliver	during	5	4	5	5	134	100	20
B1	Dominant	None	Retrieve	Deliver	during	5	4	5	6	123.478	100	20
B1	Dominant	None	Retrieve	Deliver	during	5	4	5	7	75.45	100	20
B1	Dominant	None	Retrieve	Deliver	during	5	4	5	8	132.5	100	20
B1	Dominant	None	Retrieve	Deliver	during	6	1	1	1	113.525	100	1
B1	Dominant	None	Retrieve	Deliver	during	6	1	1	2	80.95	100	1
B1	Dominant	None	Retrieve	Deliver	during	6	1	1	3	71.25	100	1
B1	Dominant	None	Retrieve	Deliver	during	6	1	1	4	138.748	100	1
B1	Dominant	None	Retrieve	Deliver	during	6	1	1	5	82.7875	100	1
B1	Dominant	None	Retrieve	Deliver	during	6	1	1	6	113.978	100	1
B1	Dominant	None	Retrieve	Deliver	during	6	1	1	7	138.81	100	1
B1	Dominant	None	Retrieve	Deliver	during	6	1	1	8	12.625	100	1
B1	Dominant	None	Retrieve	Deliver	during	6	1	2	1	79.25	100	2
B1	Dominant	None	Retrieve	Deliver	during	6	1	2	2	102.225	100	2
B1	Dominant	None	Retrieve	Deliver	during	6	1	2	3	126.26	100	2
B1	Dominant	None	Retrieve	Deliver	during	6	1	2	4	124.737	100	2
B1	Dominant	None	Retrieve	Deliver	during	6	1	2	5	109.703	100	2
B1	Dominant	None	Retrieve	Deliver	during	6	1	2	6	129.977	100	2
B1	Dominant	None	Retrieve	Deliver	during	6	1	2	7	164.59	100	2
B1	Dominant	None	Retrieve	Deliver	during	6	1	2	8	5.25	100	2
B1	Dominant	None	Retrieve	Deliver	during	6	1	3	1	35.475	100	3
B1	Dominant	None	Retrieve	Deliver	during	6	1	3	2	48.1	100	3
B1	Dominant	None	Retrieve	Deliver	during	6	1	3	3	69.275	100	3
B1	Dominant	None	Retrieve	Deliver	during	6	1	3	4	147.05	100	3
B1	Dominant	None	Retrieve	Deliver	during	6	1	3	5	89.285	100	3
B1	Dominant	None	Retrieve	Deliver	during	6	1	3	6	137.745	100	3
B1	Dominant	None	Retrieve	Deliver	during	6	1	3	7	118.728	100	3
B1	Dominant	None	Retrieve	Deliver	during	6	1	3	8	14.75	100	3
B1	Dominant	None	Retrieve	Deliver	during	6	1	4	1	49.75	100	4
B1	Dominant	None	Retrieve	Deliver	during	6	1	4	2	99.525	100	4
B1	Dominant	None	Retrieve	Deliver	during	6	1	4	3	67.75	100	4
B1	Dominant	None	Retrieve	Deliver	during	6	1	4	4	122.793	100	4
B1	Dominant	None	Retrieve	Deliver	during	6	1	4	5	160.762	100	4
B1	Dominant	None	Retrieve	Deliver	during	6	1	4	6	156.055	100	4
B1	Dominant	None	Retrieve	Deliver	during	6	1	4	7	164.977	100	4
B1	Dominant	None	Retrieve	Deliver	during	6	1	4	8	41.5	100	4
B1	Dominant	None	Retrieve	Deliver	during	6	1	5	1	9.225	100	5
B1	Dominant	None	Retrieve	Deliver	during	6	1	5	2	107.263	100	5
B1	Dominant	None	Retrieve	Deliver	during	6	1	5	3	62	100	5
B1	Dominant	None	Retrieve	Deliver	during	6	1	5	4	106.737	100	5
B1	Dominant	None	Retrieve	Deliver	during	6	1	5	5	93	100	5
B1	Dominant	None	Retrieve	Deliver	during	6	1	5	6	154.998	100	5
B1	Dominant	None	Retrieve	Deliver	during	6	1	5	7	18.74	100	5
B1	Dominant	None	Retrieve	Deliver	during	6	1	5	8	65.975	100	5
B1	Dominant	None	Retrieve	Deliver	during	6	2	1	1	108.15	100	6
B1	Dominant	None	Retrieve	Deliver	during	6	2	1	2	93.45	100	6
B1	Dominant	None	Retrieve	Deliver	during	6	2	1	3	107.748	100	6
B1	Dominant	None	Retrieve	Deliver	during	6	2	1	4	103.5	100	6
B1	Dominant	None	Retrieve	Deliver	during	6	2	1	5	131.262	100	6
B1	Dominant	None	Retrieve	Deliver	during	6	2	1	6	130.972	100	6
B1	Dominant	None	Retrieve	Deliver	during	6	2	1	7	136.748	100	6
B1	Dominant	None	Retrieve	Deliver	during	6	2	1	8	12	100	6
B1	Dominant	None	Retrieve	Deliver	during	6	2	2	1	115.475	100	7
B1	Dominant	None	Retrieve	Deliver	during	6	2	2	2	91.25	100	7
B1	Dominant	None	Retrieve	Deliver	during	6	2	2	3	120.517	100	7
B1	Dominant	None	Retrieve	Deliver	during	6	2	2	4	163.735	100	7
B1	Dominant	None	Retrieve	Deliver	during	6	2	2	5	77.25	100	7
B1	Dominant	None	Retrieve	Deliver	during	6	2	2	6	83.0325	100	7
B1	Dominant	None	Retrieve	Deliver	during	6	2	2	7	183.757	100	7
B1	Dominant	None	Retrieve	Deliver	during	6	2	2	8	23.5	100	7
B1	Dominant	None	Retrieve	Deliver	during	6	2	3	1	106.3	100	8
B1	Dominant	None	Retrieve	Deliver	during	6	2	3	2	109.2	100	8
B1	Dominant	None	Retrieve	Deliver	during	6	2	3	3	119.705	100	8
B1	Dominant	None	Retrieve	Deliver	during	6	2	3	4	162.232	100	8
B1	Dominant	None	Retrieve	Deliver	during	6	2	3	5	152.745	100	8
B1	Dominant	None	Retrieve	Deliver	during	6	2	3	6	167.495	100	8
B1	Dominant	None	Retrieve	Deliver	during	6	2	3	7	155.252	100	8
B1	Dominant	None	Retrieve	Deliver	during	6	2	3	8	20.15	100	8
B1	Dominant	None	Retrieve	Deliver	during	6	2	4	1	97.75	100	9
B1	Dominant	None	Retrieve	Deliver	during	6	2	4	2	89.5	100	9
B1	Dominant	None	Retrieve	Deliver	during	6	2	4	3	115.2	100	9
B1	Dominant	None	Retrieve	Deliver	during	6	2	4	4	123.463	100	9
B1	Dominant	None	Retrieve	Deliver	during	6	2	4	5	129.52	100	9
B1	Dominant	None	Retrieve	Deliver	during	6	2	4	6	111.255	100	9
B1	Dominant	None	Retrieve	Deliver	during	6	2	4	7	78.2475	100	9
B1	Dominant	None	Retrieve	Deliver	during	6	2	4	8	14.75	100	9
B1	Dominant	None	Retrieve	Deliver	during	6	2	5	1	110.475	100	10
B1	Dominant	None	Retrieve	Deliver	during	6	2	5	2	104.85	100	10
B1	Dominant	None	Retrieve	Deliver	during	6	2	5	3	99	100	10
B1	Dominant	None	Retrieve	Deliver	during	6	2	5	4	95.255	100	10
B1	Dominant	None	Retrieve	Deliver	during	6	2	5	5	154.018	100	10
B1	Dominant	None	Retrieve	Deliver	during	6	2	5	6	64.9925	100	10
B1	Dominant	None	Retrieve	Deliver	during	6	2	5	7	134.04	100	10
B1	Dominant	None	Retrieve	Deliver	during	6	2	5	8	22	100	10
B1	Dominant	None	Retrieve	Deliver	during	6	3	1	1	114.5	100	11
B1	Dominant	None	Retrieve	Deliver	during	6	3	1	2	129.92	100	11
B1	Dominant	None	Retrieve	Deliver	during	6	3	1	3	156.485	100	11
B1	Dominant	None	Retrieve	Deliver	during	6	3	1	4	150.76	100	11
B1	Dominant	None	Retrieve	Deliver	during	6	3	1	5	141.403	100	11
B1	Dominant	None	Retrieve	Deliver	during	6	3	1	6	114.985	100	11
B1	Dominant	None	Retrieve	Deliver	during	6	3	1	7	157.76	100	11
B1	Dominant	None	Retrieve	Deliver	during	6	3	1	8	10	100	11
B1	Dominant	None	Retrieve	Deliver	during	6	3	2	1	77.3	100	12
B1	Dominant	None	Retrieve	Deliver	during	6	3	2	2	72.25	100	12
B1	Dominant	None	Retrieve	Deliver	during	6	3	2	3	111.7	100	12
B1	Dominant	None	Retrieve	Deliver	during	6	3	2	4	114.897	100	12
B1	Dominant	None	Retrieve	Deliver	during	6	3	2	5	128.738	100	12
B1	Dominant	None	Retrieve	Deliver	during	6	3	2	6	15.715	100	12
B1	Dominant	None	Retrieve	Deliver	during	6	3	2	7	136.752	100	12
B1	Dominant	None	Retrieve	Deliver	during	6	3	2	8	30.5	100	12
B1	Dominant	None	Retrieve	Deliver	during	6	3	3	1	91.75	100	13
B1	Dominant	None	Retrieve	Deliver	during	6	3	3	2	104.75	100	13
B1	Dominant	None	Retrieve	Deliver	during	6	3	3	3	0.75	100	13
B1	Dominant	None	Retrieve	Deliver	during	6	3	3	4	124.278	100	13
B1	Dominant	None	Retrieve	Deliver	during	6	3	3	5	99.155	100	13
B1	Dominant	None	Retrieve	Deliver	during	6	3	3	6	166.507	100	13
B1	Dominant	None	Retrieve	Deliver	during	6	3	3	7	101.24	100	13
B1	Dominant	None	Retrieve	Deliver	during	6	3	3	8	21.525	100	13
B1	Dominant	None	Retrieve	Deliver	during	6	3	4	1	2.775	100	14
B1	Dominant	None	Retrieve	Deliver	during	6	3	4	2	42.7	100	14
B1	Dominant	None	Retrieve	Deliver	during	6	3	4	3	154.26	100	14
B1	Dominant	None	Retrieve	Deliver	during	6	3	4	4	95.4775	100	14
B1	Dominant	None	Retrieve	Deliver	during	6	3	4	5	109.695	100	14
B1	Dominant	None	Retrieve	Deliver	during	6	3	4	6	101.222	100	14
B1	Dominant	None	Retrieve	Deliver	during	6	3	4	7	121.802	100	14
B1	Dominant	None	Retrieve	Deliver	during	6	3	4	8	13.75	100	14
B1	Dominant	None	Retrieve	Deliver	during	6	3	5	1	94.7	100	15
B1	Dominant	None	Retrieve	Deliver	during	6	3	5	2	69.725	100	15
B1	Dominant	None	Retrieve	Deliver	during	6	3	5	3	5.74	100	15
B1	Dominant	None	Retrieve	Deliver	during	6	3	5	4	95.755	100	15
B1	Dominant	None	Retrieve	Deliver	during	6	3	5	5	112.552	100	15
B1	Dominant	None	Retrieve	Deliver	during	6	3	5	6	121.805	100	15
B1	Dominant	None	Retrieve	Deliver	during	6	3	5	7	125.53	100	15
B1	Dominant	None	Retrieve	Deliver	during	6	3	5	8	20.925	100	15
B1	Dominant	None	Retrieve	Deliver	during	6	4	1	1	100.575	100	16
B1	Dominant	None	Retrieve	Deliver	during	6	4	1	2	70.725	100	16
B1	Dominant	None	Retrieve	Deliver	during	6	4	1	3	88.55	100	16
B1	Dominant	None	Retrieve	Deliver	during	6	4	1	4	165.25	100	16
B1	Dominant	None	Retrieve	Deliver	during	6	4	1	5	72.2375	100	16
B1	Dominant	None	Retrieve	Deliver	during	6	4	1	6	143.745	100	16
B1	Dominant	None	Retrieve	Deliver	during	6	4	1	7	132.78	100	16
B1	Dominant	None	Retrieve	Deliver	during	6	4	1	8	28.2	100	16
B1	Dominant	None	Retrieve	Deliver	during	6	4	2	1	63.35	100	17
B1	Dominant	None	Retrieve	Deliver	during	6	4	2	2	70.6	100	17
B1	Dominant	None	Retrieve	Deliver	during	6	4	2	3	97.725	100	17
B1	Dominant	None	Retrieve	Deliver	during	6	4	2	4	156.933	100	17
B1	Dominant	None	Retrieve	Deliver	during	6	4	2	5	9.495	100	17
B1	Dominant	None	Retrieve	Deliver	during	6	4	2	6	138.735	100	17
B1	Dominant	None	Retrieve	Deliver	during	6	4	2	7	160.232	100	17
B1	Dominant	None	Retrieve	Deliver	during	6	4	2	8	4.3	100	17
B1	Dominant	None	Retrieve	Deliver	during	6	4	3	1	98	100	18
B1	Dominant	None	Retrieve	Deliver	during	6	4	3	2	2	100	18
B1	Dominant	None	Retrieve	Deliver	during	6	4	3	3	98.5	100	18
B1	Dominant	None	Retrieve	Deliver	during	6	4	3	4	105.257	100	18
B1	Dominant	None	Retrieve	Deliver	during	6	4	3	5	77.9975	100	18
B1	Dominant	None	Retrieve	Deliver	during	6	4	3	6	172.47	100	18
B1	Dominant	None	Retrieve	Deliver	during	6	4	3	7	59.9625	100	18
B1	Dominant	None	Retrieve	Deliver	during	6	4	3	8	389.982	100	18
B1	Dominant	None	Retrieve	Deliver	during	6	4	4	1	108.525	100	19
B1	Dominant	None	Retrieve	Deliver	during	6	4	4	2	85.05	100	19
B1	Dominant	None	Retrieve	Deliver	during	6	4	4	3	136.005	100	19
B1	Dominant	None	Retrieve	Deliver	during	6	4	4	4	129.45	100	19
B1	Dominant	None	Retrieve	Deliver	during	6	4	4	5	145.748	100	19
B1	Dominant	None	Retrieve	Deliver	during	6	4	4	6	182.477	100	19
B1	Dominant	None	Retrieve	Deliver	during	6	4	4	7	175.993	100	19
B1	Dominant	None	Retrieve	Deliver	during	6	4	4	8	143.75	100	19
B1	Dominant	None	Retrieve	Deliver	during	6	4	5	1	85.3	100	20
B1	Dominant	None	Retrieve	Deliver	during	6	4	5	2	103.45	100	20
B1	Dominant	None	Retrieve	Deliver	during	6	4	5	3	143.748	100	20
B1	Dominant	None	Retrieve	Deliver	during	6	4	5	4	156.982	100	20
B1	Dominant	None	Retrieve	Deliver	during	6	4	5	5	133.72	100	20
B1	Dominant	None	Retrieve	Deliver	during	6	4	5	6	184.76	100	20
B1	Dominant	None	Retrieve	Deliver	during	6	4	5	7	183.468	100	20
B1	Dominant	None	Retrieve	Deliver	during	6	4	5	8	34.75	100	20
B1	Dominant	None	Retrieve	Deliver	during	1	1	1	1	58.475	75	1
B1	Dominant	None	Retrieve	Deliver	during	1	1	1	2	17.625	75	1
B1	Dominant	None	Retrieve	Deliver	during	1	1	1	3	395.023	75	1
B1	Dominant	None	Retrieve	Deliver	during	1	1	1	4	396.194	75	1
B1	Dominant	None	Retrieve	Deliver	during	1	1	1	5	20.225	75	1
B1	Dominant	None	Retrieve	Deliver	during	1	1	1	6	28.75	75	1
B1	Dominant	None	Retrieve	Deliver	during	1	1	1	7	18.725	75	1
B1	Dominant	None	Retrieve	Deliver	during	1	1	1	8	19.475	75	1
B1	Dominant	None	Retrieve	Deliver	during	1	1	2	1	115	75	2
B1	Dominant	None	Retrieve	Deliver	during	1	1	2	2	260.053	75	2
B1	Dominant	None	Retrieve	Deliver	during	1	1	2	3	62	75	2
B1	Dominant	None	Retrieve	Deliver	during	1	1	2	4	107.525	75	2
B1	Dominant	None	Retrieve	Deliver	during	1	1	2	5	5.7	75	2
B1	Dominant	None	Retrieve	Deliver	during	1	1	2	6	40.75	75	2
B1	Dominant	None	Retrieve	Deliver	during	1	1	2	7	36	75	2
B1	Dominant	None	Retrieve	Deliver	during	1	1	2	8	63.275	75	2
B1	Dominant	None	Retrieve	Deliver	during	1	1	3	1	7.25	75	3
B1	Dominant	None	Retrieve	Deliver	during	1	1	3	2	135.985	75	3
B1	Dominant	None	Retrieve	Deliver	during	1	1	3	3	386.948	75	3
B1	Dominant	None	Retrieve	Deliver	during	1	1	3	4	204.5	75	3
B1	Dominant	None	Retrieve	Deliver	during	1	1	3	5	61.5	75	3
B1	Dominant	None	Retrieve	Deliver	during	1	1	3	6	388.998	75	3
B1	Dominant	None	Retrieve	Deliver	during	1	1	3	7	22.425	75	3
B1	Dominant	None	Retrieve	Deliver	during	1	1	3	8	398.998	75	3
B1	Dominant	None	Retrieve	Deliver	during	1	1	4	1	6.775	75	4
B1	Dominant	None	Retrieve	Deliver	during	1	1	4	2	99.775	75	4
B1	Dominant	None	Retrieve	Deliver	during	1	1	4	3	32.75	75	4
B1	Dominant	None	Retrieve	Deliver	during	1	1	4	4	30.75	75	4
B1	Dominant	None	Retrieve	Deliver	during	1	1	4	5	391.298	75	4
B1	Dominant	None	Retrieve	Deliver	during	1	1	4	6	393.036	75	4
B1	Dominant	None	Retrieve	Deliver	during	1	1	4	7	389.973	75	4
B1	Dominant	None	Retrieve	Deliver	during	1	1	4	8	385.998	75	4
B1	Dominant	None	Retrieve	Deliver	during	1	1	5	1	22.75	75	5
B1	Dominant	None	Retrieve	Deliver	during	1	1	5	2	43.75	75	5
B1	Dominant	None	Retrieve	Deliver	during	1	1	5	3	147.192	75	5
B1	Dominant	None	Retrieve	Deliver	during	1	1	5	4	31.125	75	5
B1	Dominant	None	Retrieve	Deliver	during	1	1	5	5	68.75	75	5
B1	Dominant	None	Retrieve	Deliver	during	1	1	5	6	52.25	75	5
B1	Dominant	None	Retrieve	Deliver	during	1	1	5	7	380.998	75	5
B1	Dominant	None	Retrieve	Deliver	during	1	1	5	8	39.225	75	5
B1	Dominant	None	Retrieve	Deliver	during	1	2	1	1	364.973	75	6
B1	Dominant	None	Retrieve	Deliver	during	1	2	1	2	125.82	75	6
B1	Dominant	None	Retrieve	Deliver	during	1	2	1	3	388.148	75	6
B1	Dominant	None	Retrieve	Deliver	during	1	2	1	4	30.275	75	6
B1	Dominant	None	Retrieve	Deliver	during	1	2	1	5	395.588	75	6
B1	Dominant	None	Retrieve	Deliver	during	1	2	1	6	32.05	75	6
B1	Dominant	None	Retrieve	Deliver	during	1	2	1	7	6.5	75	6
B1	Dominant	None	Retrieve	Deliver	during	1	2	1	8	32.5	75	6
B1	Dominant	None	Retrieve	Deliver	during	1	2	2	1	25.725	75	7
B1	Dominant	None	Retrieve	Deliver	during	1	2	2	2	18.775	75	7
B1	Dominant	None	Retrieve	Deliver	during	1	2	2	3	373.998	75	7
B1	Dominant	None	Retrieve	Deliver	during	1	2	2	4	149.993	75	7
B1	Dominant	None	Retrieve	Deliver	during	1	2	2	5	242.23	75	7
B1	Dominant	None	Retrieve	Deliver	during	1	2	2	6	386.998	75	7
B1	Dominant	None	Retrieve	Deliver	during	1	2	2	7	373.998	75	7
B1	Dominant	None	Retrieve	Deliver	during	1	2	2	8	149.225	75	7
B1	Dominant	None	Retrieve	Deliver	during	1	2	3	1	8.5	75	8
B1	Dominant	None	Retrieve	Deliver	during	1	2	3	2	72	75	8
B1	Dominant	None	Retrieve	Deliver	during	1	2	3	3	6.725	75	8
B1	Dominant	None	Retrieve	Deliver	during	1	2	3	4	396.973	75	8
B1	Dominant	None	Retrieve	Deliver	during	1	2	3	5	5.5	75	8
B1	Dominant	None	Retrieve	Deliver	during	1	2	3	6	152.748	75	8
B1	Dominant	None	Retrieve	Deliver	during	1	2	3	7	17.525	75	8
B1	Dominant	None	Retrieve	Deliver	during	1	2	3	8	23.075	75	8
B1	Dominant	None	Retrieve	Deliver	during	1	2	4	1	119.8	75	9
B1	Dominant	None	Retrieve	Deliver	during	1	2	4	2	25.275	75	9
B1	Dominant	None	Retrieve	Deliver	during	1	2	4	3	21.75	75	9
B1	Dominant	None	Retrieve	Deliver	during	1	2	4	4	63.725	75	9
B1	Dominant	None	Retrieve	Deliver	during	1	2	4	5	5.75	75	9
B1	Dominant	None	Retrieve	Deliver	during	1	2	4	6	193.5	75	9
B1	Dominant	None	Retrieve	Deliver	during	1	2	4	7	372.5	75	9
B1	Dominant	None	Retrieve	Deliver	during	1	2	4	8	44.475	75	9
B1	Dominant	None	Retrieve	Deliver	during	1	2	5	1	68.05	75	10
B1	Dominant	None	Retrieve	Deliver	during	1	2	5	2	139.738	75	10
B1	Dominant	None	Retrieve	Deliver	during	1	2	5	3	366.998	75	10
B1	Dominant	None	Retrieve	Deliver	during	1	2	5	4	252.528	75	10
B1	Dominant	None	Retrieve	Deliver	during	1	2	5	5	326.723	75	10
B1	Dominant	None	Retrieve	Deliver	during	1	2	5	6	176.79	75	10
B1	Dominant	None	Retrieve	Deliver	during	1	2	5	7	140.98	75	10
B1	Dominant	None	Retrieve	Deliver	during	1	2	5	8	131	75	10
B1	Dominant	None	Retrieve	Deliver	during	1	3	1	1	112.975	75	11
B1	Dominant	None	Retrieve	Deliver	during	1	3	1	2	373.948	75	11
B1	Dominant	None	Retrieve	Deliver	during	1	3	1	3	371.548	75	11
B1	Dominant	None	Retrieve	Deliver	during	1	3	1	4	136.452	75	11
B1	Dominant	None	Retrieve	Deliver	during	1	3	1	5	182.49	75	11
B1	Dominant	None	Retrieve	Deliver	during	1	3	1	6	147.933	75	11
B1	Dominant	None	Retrieve	Deliver	during	1	3	1	7	11.9975	75	11
B1	Dominant	None	Retrieve	Deliver	during	1	3	1	8	57.3	75	11
B1	Dominant	None	Retrieve	Deliver	during	1	3	2	1	40	75	12
B1	Dominant	None	Retrieve	Deliver	during	1	3	2	2	28.25	75	12
B1	Dominant	None	Retrieve	Deliver	during	1	3	2	3	110.252	75	12
B1	Dominant	None	Retrieve	Deliver	during	1	3	2	4	76.0075	75	12
B1	Dominant	None	Retrieve	Deliver	during	1	3	2	5	35.825	75	12
B1	Dominant	None	Retrieve	Deliver	during	1	3	2	6	63.25	75	12
B1	Dominant	None	Retrieve	Deliver	during	1	3	2	7	116.688	75	12
B1	Dominant	None	Retrieve	Deliver	during	1	3	2	8	7.625	75	12
B1	Dominant	None	Retrieve	Deliver	during	1	3	3	1	23.05	75	13
B1	Dominant	None	Retrieve	Deliver	during	1	3	3	2	148.243	75	13
B1	Dominant	None	Retrieve	Deliver	during	1	3	3	3	65.975	75	13
B1	Dominant	None	Retrieve	Deliver	during	1	3	3	4	55.45	75	13
B1	Dominant	None	Retrieve	Deliver	during	1	3	3	5	31.575	75	13
B1	Dominant	None	Retrieve	Deliver	during	1	3	3	6	380.998	75	13
B1	Dominant	None	Retrieve	Deliver	during	1	3	3	7	1.2575	75	13
B1	Dominant	None	Retrieve	Deliver	during	1	3	3	8	24.5	75	13
B1	Dominant	None	Retrieve	Deliver	during	1	3	4	1	93.45	75	14
B1	Dominant	None	Retrieve	Deliver	during	1	3	4	2	127.793	75	14
B1	Dominant	None	Retrieve	Deliver	during	1	3	4	3	122.81	75	14
B1	Dominant	None	Retrieve	Deliver	during	1	3	4	4	128.282	75	14
B1	Dominant	None	Retrieve	Deliver	during	1	3	4	5	4	75	14
B1	Dominant	None	Retrieve	Deliver	during	1	3	4	6	45.775	75	14
B1	Dominant	None	Retrieve	Deliver	during	1	3	4	7	52.4825	75	14
B1	Dominant	None	Retrieve	Deliver	during	1	3	4	8	45.55	75	14
B1	Dominant	None	Retrieve	Deliver	during	1	3	5	1	366.998	75	15
B1	Dominant	None	Retrieve	Deliver	during	1	3	5	2	60.75	75	15
B1	Dominant	None	Retrieve	Deliver	during	1	3	5	3	108.525	75	15
B1	Dominant	None	Retrieve	Deliver	during	1	3	5	4	128.005	75	15
B1	Dominant	None	Retrieve	Deliver	during	1	3	5	5	114.47	75	15
B1	Dominant	None	Retrieve	Deliver	during	1	3	5	6	74.0225	75	15
B1	Dominant	None	Retrieve	Deliver	during	1	3	5	7	46	75	15
B1	Dominant	None	Retrieve	Deliver	during	1	3	5	8	133.852	75	15
B1	Dominant	None	Retrieve	Deliver	during	1	4	1	1	163.275	75	16
B1	Dominant	None	Retrieve	Deliver	during	1	4	1	2	90.75	75	16
B1	Dominant	None	Retrieve	Deliver	during	1	4	1	3	162.7	75	16
B1	Dominant	None	Retrieve	Deliver	during	1	4	1	4	115.03	75	16
B1	Dominant	None	Retrieve	Deliver	during	1	4	1	5	147.282	75	16
B1	Dominant	None	Retrieve	Deliver	during	1	4	1	6	213.975	75	16
B1	Dominant	None	Retrieve	Deliver	during	1	4	1	7	39.775	75	16
B1	Dominant	None	Retrieve	Deliver	during	1	4	1	8	168.255	75	16
B1	Dominant	None	Retrieve	Deliver	during	1	4	2	1	1.8	75	17
B1	Dominant	None	Retrieve	Deliver	during	1	4	2	2	120.17	75	17
B1	Dominant	None	Retrieve	Deliver	during	1	4	2	3	369.648	75	17
B1	Dominant	None	Retrieve	Deliver	during	1	4	2	4	367.998	75	17
B1	Dominant	None	Retrieve	Deliver	during	1	4	2	5	224.757	75	17
B1	Dominant	None	Retrieve	Deliver	during	1	4	2	6	107.48	75	17
B1	Dominant	None	Retrieve	Deliver	during	1	4	2	7	102.017	75	17
B1	Dominant	None	Retrieve	Deliver	during	1	4	2	8	35.5	75	17
B1	Dominant	None	Retrieve	Deliver	during	1	4	3	1	129.965	75	18
B1	Dominant	None	Retrieve	Deliver	during	1	4	3	2	131.727	75	18
B1	Dominant	None	Retrieve	Deliver	during	1	4	3	3	106.25	75	18
B1	Dominant	None	Retrieve	Deliver	during	1	4	3	4	109.63	75	18
B1	Dominant	None	Retrieve	Deliver	during	1	4	3	5	202.472	75	18
B1	Dominant	None	Retrieve	Deliver	during	1	4	3	6	332.01	75	18
B1	Dominant	None	Retrieve	Deliver	during	1	4	3	7	130.502	75	18
B1	Dominant	None	Retrieve	Deliver	during	1	4	3	8	380.998	75	18
B1	Dominant	None	Retrieve	Deliver	during	1	4	4	1	106.25	75	19
B1	Dominant	None	Retrieve	Deliver	during	1	4	4	2	159.975	75	19
B1	Dominant	None	Retrieve	Deliver	during	1	4	4	3	132.007	75	19
B1	Dominant	None	Retrieve	Deliver	during	1	4	4	4	29.53	75	19
B1	Dominant	None	Retrieve	Deliver	during	1	4	4	5	140.5	75	19
B1	Dominant	None	Retrieve	Deliver	during	1	4	4	6	386.973	75	19
B1	Dominant	None	Retrieve	Deliver	during	1	4	4	7	403.998	75	19
B1	Dominant	None	Retrieve	Deliver	during	1	4	4	8	27.25	75	19
B1	Dominant	None	Retrieve	Deliver	during	1	4	5	1	114.75	75	20
B1	Dominant	None	Retrieve	Deliver	during	1	4	5	2	100.975	75	20
B1	Dominant	None	Retrieve	Deliver	during	1	4	5	3	195.722	75	20
B1	Dominant	None	Retrieve	Deliver	during	1	4	5	4	70.25	75	20
B1	Dominant	None	Retrieve	Deliver	during	1	4	5	5	185.005	75	20
B1	Dominant	None	Retrieve	Deliver	during	1	4	5	6	56.775	75	20
B1	Dominant	None	Retrieve	Deliver	during	1	4	5	7	315.197	75	20
B1	Dominant	None	Retrieve	Deliver	during	1	4	5	8	56.225	75	20
B1	Dominant	None	Retrieve	Deliver	during	2	1	1	1	0.525	75	1
B1	Dominant	None	Retrieve	Deliver	during	2	1	1	2	113.2	75	1
B1	Dominant	None	Retrieve	Deliver	during	2	1	1	3	141.537	75	1
B1	Dominant	None	Retrieve	Deliver	during	2	1	1	4	97.005	75	1
B1	Dominant	None	Retrieve	Deliver	during	2	1	1	5	70.015	75	1
B1	Dominant	None	Retrieve	Deliver	during	2	1	1	6	36.0175	75	1
B1	Dominant	None	Retrieve	Deliver	during	2	1	1	7	42.5	75	1
B1	Dominant	None	Retrieve	Deliver	during	2	1	1	8	27.3	75	1
B1	Dominant	None	Retrieve	Deliver	during	2	1	2	1	94.225	75	2
B1	Dominant	None	Retrieve	Deliver	during	2	1	2	2	83.48	75	2
B1	Dominant	None	Retrieve	Deliver	during	2	1	2	3	122.752	75	2
B1	Dominant	None	Retrieve	Deliver	during	2	1	2	4	17.125	75	2
B1	Dominant	None	Retrieve	Deliver	during	2	1	2	5	91.2525	75	2
B1	Dominant	None	Retrieve	Deliver	during	2	1	2	6	271.498	75	2
B1	Dominant	None	Retrieve	Deliver	during	2	1	2	7	153.515	75	2
B1	Dominant	None	Retrieve	Deliver	during	2	1	2	8	36.3	75	2
B1	Dominant	None	Retrieve	Deliver	during	2	1	3	1	107.75	75	3
B1	Dominant	None	Retrieve	Deliver	during	2	1	3	2	11.675	75	3
B1	Dominant	None	Retrieve	Deliver	during	2	1	3	3	167.51	75	3
B1	Dominant	None	Retrieve	Deliver	during	2	1	3	4	57.3	75	3
B1	Dominant	None	Retrieve	Deliver	during	2	1	3	5	108.5	75	3
B1	Dominant	None	Retrieve	Deliver	during	2	1	3	6	84	75	3
B1	Dominant	None	Retrieve	Deliver	during	2	1	3	7	390.998	75	3
B1	Dominant	None	Retrieve	Deliver	during	2	1	3	8	3	75	3
B1	Dominant	None	Retrieve	Deliver	during	2	1	4	1	78.525	75	4
B1	Dominant	None	Retrieve	Deliver	during	2	1	4	2	106.225	75	4
B1	Dominant	None	Retrieve	Deliver	during	2	1	4	3	129.975	75	4
B1	Dominant	None	Retrieve	Deliver	during	2	1	4	4	81.475	75	4
B1	Dominant	None	Retrieve	Deliver	during	2	1	4	5	111.325	75	4
B1	Dominant	None	Retrieve	Deliver	during	2	1	4	6	156.46	75	4
B1	Dominant	None	Retrieve	Deliver	during	2	1	4	7	183.787	75	4
B1	Dominant	None	Retrieve	Deliver	during	2	1	4	8	15.425	75	4
B1	Dominant	None	Retrieve	Deliver	during	2	1	5	1	119.25	75	5
B1	Dominant	None	Retrieve	Deliver	during	2	1	5	2	69.5	75	5
B1	Dominant	None	Retrieve	Deliver	during	2	1	5	3	168.773	75	5
B1	Dominant	None	Retrieve	Deliver	during	2	1	5	4	109.475	75	5
B1	Dominant	None	Retrieve	Deliver	during	2	1	5	5	130.52	75	5
B1	Dominant	None	Retrieve	Deliver	during	2	1	5	6	28.25	75	5
B1	Dominant	None	Retrieve	Deliver	during	2	1	5	7	6.975	75	5
B1	Dominant	None	Retrieve	Deliver	during	2	1	5	8	13.675	75	5
B1	Dominant	None	Retrieve	Deliver	during	2	2	1	1	69.925	75	6
B1	Dominant	None	Retrieve	Deliver	during	2	2	1	2	124.76	75	6
B1	Dominant	None	Retrieve	Deliver	during	2	2	1	3	125.25	75	6
B1	Dominant	None	Retrieve	Deliver	during	2	2	1	4	104.5	75	6
B1	Dominant	None	Retrieve	Deliver	during	2	2	1	5	31.25	75	6
B1	Dominant	None	Retrieve	Deliver	during	2	2	1	6	55.025	75	6
B1	Dominant	None	Retrieve	Deliver	during	2	2	1	7	200.773	75	6
B1	Dominant	None	Retrieve	Deliver	during	2	2	1	8	23.15	75	6
B1	Dominant	None	Retrieve	Deliver	during	2	2	2	1	7.975	75	7
B1	Dominant	None	Retrieve	Deliver	during	2	2	2	2	134.252	75	7
B1	Dominant	None	Retrieve	Deliver	during	2	2	2	3	59.975	75	7
B1	Dominant	None	Retrieve	Deliver	during	2	2	2	4	163.255	75	7
B1	Dominant	None	Retrieve	Deliver	during	2	2	2	5	109	75	7
B1	Dominant	None	Retrieve	Deliver	during	2	2	2	6	142.51	75	7
B1	Dominant	None	Retrieve	Deliver	during	2	2	2	7	18.9	75	7
B1	Dominant	None	Retrieve	Deliver	during	2	2	2	8	1.25	75	7
B1	Dominant	None	Retrieve	Deliver	during	2	2	3	1	23.25	75	8
B1	Dominant	None	Retrieve	Deliver	during	2	2	3	2	28.875	75	8
B1	Dominant	None	Retrieve	Deliver	during	2	2	3	3	145.743	75	8
B1	Dominant	None	Retrieve	Deliver	during	2	2	3	4	39.025	75	8
B1	Dominant	None	Retrieve	Deliver	during	2	2	3	5	91.3	75	8
B1	Dominant	None	Retrieve	Deliver	during	2	2	3	6	23.7	75	8
B1	Dominant	None	Retrieve	Deliver	during	2	2	3	7	35.225	75	8
B1	Dominant	None	Retrieve	Deliver	during	2	2	3	8	26	75	8
B1	Dominant	None	Retrieve	Deliver	during	2	2	4	1	93.7	75	9
B1	Dominant	None	Retrieve	Deliver	during	2	2	4	2	162.998	75	9
B1	Dominant	None	Retrieve	Deliver	during	2	2	4	3	173.442	75	9
B1	Dominant	None	Retrieve	Deliver	during	2	2	4	4	120	75	9
B1	Dominant	None	Retrieve	Deliver	during	2	2	4	5	92.725	75	9
B1	Dominant	None	Retrieve	Deliver	during	2	2	4	6	143.037	75	9
B1	Dominant	None	Retrieve	Deliver	during	2	2	4	7	2.175	75	9
B1	Dominant	None	Retrieve	Deliver	during	2	2	4	8	0	75	9
B1	Dominant	None	Retrieve	Deliver	during	2	2	5	1	123.25	75	10
B1	Dominant	None	Retrieve	Deliver	during	2	2	5	2	117.29	75	10
B1	Dominant	None	Retrieve	Deliver	during	2	2	5	3	13.625	75	10
B1	Dominant	None	Retrieve	Deliver	during	2	2	5	4	117.975	75	10
B1	Dominant	None	Retrieve	Deliver	during	2	2	5	5	96.5	75	10
B1	Dominant	None	Retrieve	Deliver	during	2	2	5	6	32.375	75	10
B1	Dominant	None	Retrieve	Deliver	during	2	2	5	7	36.225	75	10
B1	Dominant	None	Retrieve	Deliver	during	2	2	5	8	25.75	75	10
B1	Dominant	None	Retrieve	Deliver	during	2	3	1	1	136.26	75	11
B1	Dominant	None	Retrieve	Deliver	during	2	3	1	2	91.7375	75	11
B1	Dominant	None	Retrieve	Deliver	during	2	3	1	3	127.005	75	11
B1	Dominant	None	Retrieve	Deliver	during	2	3	1	4	82.275	75	11
B1	Dominant	None	Retrieve	Deliver	during	2	3	1	5	94.775	75	11
B1	Dominant	None	Retrieve	Deliver	during	2	3	1	6	117.6	75	11
B1	Dominant	None	Retrieve	Deliver	during	2	3	1	7	27.775	75	11
B1	Dominant	None	Retrieve	Deliver	during	2	3	1	8	29.25	75	11
B1	Dominant	None	Retrieve	Deliver	during	2	3	2	1	124.475	75	12
B1	Dominant	None	Retrieve	Deliver	during	2	3	2	2	19.475	75	12
B1	Dominant	None	Retrieve	Deliver	during	2	3	2	3	373.198	75	12
B1	Dominant	None	Retrieve	Deliver	during	2	3	2	4	100.7	75	12
B1	Dominant	None	Retrieve	Deliver	during	2	3	2	5	98.225	75	12
B1	Dominant	None	Retrieve	Deliver	during	2	3	2	6	35	75	12
B1	Dominant	None	Retrieve	Deliver	during	2	3	2	7	372.998	75	12
B1	Dominant	None	Retrieve	Deliver	during	2	3	2	8	35.5	75	12
B1	Dominant	None	Retrieve	Deliver	during	2	3	3	1	15.75	75	13
B1	Dominant	None	Retrieve	Deliver	during	2	3	3	2	7.75	75	13
B1	Dominant	None	Retrieve	Deliver	during	2	3	3	3	138.025	75	13
B1	Dominant	None	Retrieve	Deliver	during	2	3	3	4	97.345	75	13
B1	Dominant	None	Retrieve	Deliver	during	2	3	3	5	105.903	75	13
B1	Dominant	None	Retrieve	Deliver	during	2	3	3	6	97.225	75	13
B1	Dominant	None	Retrieve	Deliver	during	2	3	3	7	93.6	75	13
B1	Dominant	None	Retrieve	Deliver	during	2	3	3	8	29.5	75	13
B1	Dominant	None	Retrieve	Deliver	during	2	3	4	1	100.25	75	14
B1	Dominant	None	Retrieve	Deliver	during	2	3	4	2	5.25	75	14
B1	Dominant	None	Retrieve	Deliver	during	2	3	4	3	199.75	75	14
B1	Dominant	None	Retrieve	Deliver	during	2	3	4	4	130.7	75	14
B1	Dominant	None	Retrieve	Deliver	during	2	3	4	5	114	75	14
B1	Dominant	None	Retrieve	Deliver	during	2	3	4	6	155.482	75	14
B1	Dominant	None	Retrieve	Deliver	during	2	3	4	7	28.75	75	14
B1	Dominant	None	Retrieve	Deliver	during	2	3	4	8	3.25	75	14
B1	Dominant	None	Retrieve	Deliver	during	2	3	5	1	119.5	75	15
B1	Dominant	None	Retrieve	Deliver	during	2	3	5	2	91.5	75	15
B1	Dominant	None	Retrieve	Deliver	during	2	3	5	3	19.275	75	15
B1	Dominant	None	Retrieve	Deliver	during	2	3	5	4	387.998	75	15
B1	Dominant	None	Retrieve	Deliver	during	2	3	5	5	33.5	75	15
B1	Dominant	None	Retrieve	Deliver	during	2	3	5	6	18.5	75	15
B1	Dominant	None	Retrieve	Deliver	during	2	3	5	7	21.275	75	15
B1	Dominant	None	Retrieve	Deliver	during	2	3	5	8	30	75	15
B1	Dominant	None	Retrieve	Deliver	during	2	4	1	1	117.125	75	16
B1	Dominant	None	Retrieve	Deliver	during	2	4	1	2	136.475	75	16
B1	Dominant	None	Retrieve	Deliver	during	2	4	1	3	46.775	75	16
B1	Dominant	None	Retrieve	Deliver	during	2	4	1	4	25.725	75	16
B1	Dominant	None	Retrieve	Deliver	during	2	4	1	5	382.998	75	16
B1	Dominant	None	Retrieve	Deliver	during	2	4	1	6	15.275	75	16
B1	Dominant	None	Retrieve	Deliver	during	2	4	1	7	21.3	75	16
B1	Dominant	None	Retrieve	Deliver	during	2	4	1	8	24	75	16
B1	Dominant	None	Retrieve	Deliver	during	2	4	2	1	147.773	75	17
B1	Dominant	None	Retrieve	Deliver	during	2	4	2	2	115.225	75	17
B1	Dominant	None	Retrieve	Deliver	during	2	4	2	3	149.488	75	17
B1	Dominant	None	Retrieve	Deliver	during	2	4	2	4	117.725	75	17
B1	Dominant	None	Retrieve	Deliver	during	2	4	2	5	112.475	75	17
B1	Dominant	None	Retrieve	Deliver	during	2	4	2	6	127	75	17
B1	Dominant	None	Retrieve	Deliver	during	2	4	2	7	161.613	75	17
B1	Dominant	None	Retrieve	Deliver	during	2	4	2	8	19.775	75	17
B1	Dominant	None	Retrieve	Deliver	during	2	4	3	1	84	75	18
B1	Dominant	None	Retrieve	Deliver	during	2	4	3	2	5.775	75	18
B1	Dominant	None	Retrieve	Deliver	during	2	4	3	3	31.5	75	18
B1	Dominant	None	Retrieve	Deliver	during	2	4	3	4	72.5	75	18
B1	Dominant	None	Retrieve	Deliver	during	2	4	3	5	39.775	75	18
B1	Dominant	None	Retrieve	Deliver	during	2	4	3	6	180.535	75	18
B1	Dominant	None	Retrieve	Deliver	during	2	4	3	7	19.25	75	18
B1	Dominant	None	Retrieve	Deliver	during	2	4	3	8	18.475	75	18
B1	Dominant	None	Retrieve	Deliver	during	2	4	4	1	25.225	75	19
B1	Dominant	None	Retrieve	Deliver	during	2	4	4	2	67.775	75	19
B1	Dominant	None	Retrieve	Deliver	during	2	4	4	3	31.975	75	19
B1	Dominant	None	Retrieve	Deliver	during	2	4	4	4	191.167	75	19
B1	Dominant	None	Retrieve	Deliver	during	2	4	4	5	24.25	75	19
B1	Dominant	None	Retrieve	Deliver	during	2	4	4	6	62	75	19
B1	Dominant	None	Retrieve	Deliver	during	2	4	4	7	29.275	75	19
B1	Dominant	None	Retrieve	Deliver	during	2	4	4	8	34	75	19
B1	Dominant	None	Retrieve	Deliver	during	2	4	5	1	108.25	75	20
B1	Dominant	None	Retrieve	Deliver	during	2	4	5	2	8.725	75	20
B1	Dominant	None	Retrieve	Deliver	during	2	4	5	3	13.025	75	20
B1	Dominant	None	Retrieve	Deliver	during	2	4	5	4	12.775	75	20
B1	Dominant	None	Retrieve	Deliver	during	2	4	5	5	18	75	20
B1	Dominant	None	Retrieve	Deliver	during	2	4	5	6	11.525	75	20
B1	Dominant	None	Retrieve	Deliver	during	2	4	5	7	25.875	75	20
B1	Dominant	None	Retrieve	Deliver	during	2	4	5	8	8.3	75	20
B1	Dominant	None	Retrieve	Deliver	during	3	1	1	1	110.475	75	1
B1	Dominant	None	Retrieve	Deliver	during	3	1	1	2	127.225	75	1
B1	Dominant	None	Retrieve	Deliver	during	3	1	1	3	138.975	75	1
B1	Dominant	None	Retrieve	Deliver	during	3	1	1	4	158.007	75	1
B1	Dominant	None	Retrieve	Deliver	during	3	1	1	5	158.498	75	1
B1	Dominant	None	Retrieve	Deliver	during	3	1	1	6	179.225	75	1
B1	Dominant	None	Retrieve	Deliver	during	3	1	1	7	150.66	75	1
B1	Dominant	None	Retrieve	Deliver	during	3	1	1	8	119.775	75	1
B1	Dominant	None	Retrieve	Deliver	during	3	1	2	1	88.575	75	2
B1	Dominant	None	Retrieve	Deliver	during	3	1	2	2	47.25	75	2
B1	Dominant	None	Retrieve	Deliver	during	3	1	2	3	141	75	2
B1	Dominant	None	Retrieve	Deliver	during	3	1	2	4	130.75	75	2
B1	Dominant	None	Retrieve	Deliver	during	3	1	2	5	143.227	75	2
B1	Dominant	None	Retrieve	Deliver	during	3	1	2	6	152.238	75	2
B1	Dominant	None	Retrieve	Deliver	during	3	1	2	7	163.808	75	2
B1	Dominant	None	Retrieve	Deliver	during	3	1	2	8	64.75	75	2
B1	Dominant	None	Retrieve	Deliver	during	3	1	3	1	138.225	75	3
B1	Dominant	None	Retrieve	Deliver	during	3	1	3	2	147.7	75	3
B1	Dominant	None	Retrieve	Deliver	during	3	1	3	3	139	75	3
B1	Dominant	None	Retrieve	Deliver	during	3	1	3	4	189.507	75	3
B1	Dominant	None	Retrieve	Deliver	during	3	1	3	5	164.275	75	3
B1	Dominant	None	Retrieve	Deliver	during	3	1	3	6	201.525	75	3
B1	Dominant	None	Retrieve	Deliver	during	3	1	3	7	36.4	75	3
B1	Dominant	None	Retrieve	Deliver	during	3	1	3	8	40.5	75	3
B1	Dominant	None	Retrieve	Deliver	during	3	1	4	1	42.475	75	4
B1	Dominant	None	Retrieve	Deliver	during	3	1	4	2	29	75	4
B1	Dominant	None	Retrieve	Deliver	during	3	1	4	3	140.475	75	4
B1	Dominant	None	Retrieve	Deliver	during	3	1	4	4	132.95	75	4
B1	Dominant	None	Retrieve	Deliver	during	3	1	4	5	152.743	75	4
B1	Dominant	None	Retrieve	Deliver	during	3	1	4	6	88.7125	75	4
B1	Dominant	None	Retrieve	Deliver	during	3	1	4	7	178.765	75	4
B1	Dominant	None	Retrieve	Deliver	during	3	1	4	8	57.225	75	4
B1	Dominant	None	Retrieve	Deliver	during	3	1	5	1	73	75	5
B1	Dominant	None	Retrieve	Deliver	during	3	1	5	2	101.5	75	5
B1	Dominant	None	Retrieve	Deliver	during	3	1	5	3	112.5	75	5
B1	Dominant	None	Retrieve	Deliver	during	3	1	5	4	138.317	75	5
B1	Dominant	None	Retrieve	Deliver	during	3	1	5	5	97.4475	75	5
B1	Dominant	None	Retrieve	Deliver	during	3	1	5	6	123.22	75	5
B1	Dominant	None	Retrieve	Deliver	during	3	1	5	7	168.98	75	5
B1	Dominant	None	Retrieve	Deliver	during	3	1	5	8	42	75	5
B1	Dominant	None	Retrieve	Deliver	during	3	2	1	1	94.25	75	6
B1	Dominant	None	Retrieve	Deliver	during	3	2	1	2	91.45	75	6
B1	Dominant	None	Retrieve	Deliver	during	3	2	1	3	116.25	75	6
B1	Dominant	None	Retrieve	Deliver	during	3	2	1	4	140.755	75	6
B1	Dominant	None	Retrieve	Deliver	during	3	2	1	5	150.225	75	6
B1	Dominant	None	Retrieve	Deliver	during	3	2	1	6	150.28	75	6
B1	Dominant	None	Retrieve	Deliver	during	3	2	1	7	154.475	75	6
B1	Dominant	None	Retrieve	Deliver	during	3	2	1	8	55	75	6
B1	Dominant	None	Retrieve	Deliver	during	3	2	2	1	75.025	75	7
B1	Dominant	None	Retrieve	Deliver	during	3	2	2	2	78.25	75	7
B1	Dominant	None	Retrieve	Deliver	during	3	2	2	3	7.5	75	7
B1	Dominant	None	Retrieve	Deliver	during	3	2	2	4	138.75	75	7
B1	Dominant	None	Retrieve	Deliver	during	3	2	2	5	145.007	75	7
B1	Dominant	None	Retrieve	Deliver	during	3	2	2	6	138.773	75	7
B1	Dominant	None	Retrieve	Deliver	during	3	2	2	7	112.125	75	7
B1	Dominant	None	Retrieve	Deliver	during	3	2	2	8	19.75	75	7
B1	Dominant	None	Retrieve	Deliver	during	3	2	3	1	15.525	75	8
B1	Dominant	None	Retrieve	Deliver	during	3	2	3	2	89.75	75	8
B1	Dominant	None	Retrieve	Deliver	during	3	2	3	3	118.275	75	8
B1	Dominant	None	Retrieve	Deliver	during	3	2	3	4	144.037	75	8
B1	Dominant	None	Retrieve	Deliver	during	3	2	3	5	153.48	75	8
B1	Dominant	None	Retrieve	Deliver	during	3	2	3	6	127.157	75	8
B1	Dominant	None	Retrieve	Deliver	during	3	2	3	7	151.515	75	8
B1	Dominant	None	Retrieve	Deliver	during	3	2	3	8	26.975	75	8
B1	Dominant	None	Retrieve	Deliver	during	3	2	4	1	75.2	75	9
B1	Dominant	None	Retrieve	Deliver	during	3	2	4	2	101.35	75	9
B1	Dominant	None	Retrieve	Deliver	during	3	2	4	3	160.775	75	9
B1	Dominant	None	Retrieve	Deliver	during	3	2	4	4	53.725	75	9
B1	Dominant	None	Retrieve	Deliver	during	3	2	4	5	91.7225	75	9
B1	Dominant	None	Retrieve	Deliver	during	3	2	4	6	164.502	75	9
B1	Dominant	None	Retrieve	Deliver	during	3	2	4	7	162.748	75	9
B1	Dominant	None	Retrieve	Deliver	during	3	2	4	8	40.55	75	9
B1	Dominant	None	Retrieve	Deliver	during	3	2	5	1	135.45	75	10
B1	Dominant	None	Retrieve	Deliver	during	3	2	5	2	144.5	75	10
B1	Dominant	None	Retrieve	Deliver	during	3	2	5	3	150.25	75	10
B1	Dominant	None	Retrieve	Deliver	during	3	2	5	4	105.75	75	10
B1	Dominant	None	Retrieve	Deliver	during	3	2	5	5	22.8	75	10
B1	Dominant	None	Retrieve	Deliver	during	3	2	5	6	69.225	75	10
B1	Dominant	None	Retrieve	Deliver	during	3	2	5	7	130.25	75	10
B1	Dominant	None	Retrieve	Deliver	during	3	2	5	8	15.225	75	10
B1	Dominant	None	Retrieve	Deliver	during	3	3	1	1	47.2	75	11
B1	Dominant	None	Retrieve	Deliver	during	3	3	1	2	125.025	75	11
B1	Dominant	None	Retrieve	Deliver	during	3	3	1	3	140.225	75	11
B1	Dominant	None	Retrieve	Deliver	during	3	3	1	4	10.525	75	11
B1	Dominant	None	Retrieve	Deliver	during	3	3	1	5	147.482	75	11
B1	Dominant	None	Retrieve	Deliver	during	3	3	1	6	11.025	75	11
B1	Dominant	None	Retrieve	Deliver	during	3	3	1	7	197.243	75	11
B1	Dominant	None	Retrieve	Deliver	during	3	3	1	8	18.75	75	11
B1	Dominant	None	Retrieve	Deliver	during	3	3	2	1	8.775	75	12
B1	Dominant	None	Retrieve	Deliver	during	3	3	2	2	19.425	75	12
B1	Dominant	None	Retrieve	Deliver	during	3	3	2	3	120.5	75	12
B1	Dominant	None	Retrieve	Deliver	during	3	3	2	4	136.002	75	12
B1	Dominant	None	Retrieve	Deliver	during	3	3	2	5	0.65	75	12
B1	Dominant	None	Retrieve	Deliver	during	3	3	2	6	122.007	75	12
B1	Dominant	None	Retrieve	Deliver	during	3	3	2	7	158.988	75	12
B1	Dominant	None	Retrieve	Deliver	during	3	3	2	8	32.525	75	12
B1	Dominant	None	Retrieve	Deliver	during	3	3	3	1	33.25	75	13
B1	Dominant	None	Retrieve	Deliver	during	3	3	3	2	126.25	75	13
B1	Dominant	None	Retrieve	Deliver	during	3	3	3	3	123.225	75	13
B1	Dominant	None	Retrieve	Deliver	during	3	3	3	4	61.75	75	13
B1	Dominant	None	Retrieve	Deliver	during	3	3	3	5	119.75	75	13
B1	Dominant	None	Retrieve	Deliver	during	3	3	3	6	119.05	75	13
B1	Dominant	None	Retrieve	Deliver	during	3	3	3	7	24.475	75	13
B1	Dominant	None	Retrieve	Deliver	during	3	3	3	8	41.5	75	13
B1	Dominant	None	Retrieve	Deliver	during	3	3	4	1	99	75	14
B1	Dominant	None	Retrieve	Deliver	during	3	3	4	2	23.25	75	14
B1	Dominant	None	Retrieve	Deliver	during	3	3	4	3	112.475	75	14
B1	Dominant	None	Retrieve	Deliver	during	3	3	4	4	143.975	75	14
B1	Dominant	None	Retrieve	Deliver	during	3	3	4	5	114.993	75	14
B1	Dominant	None	Retrieve	Deliver	during	3	3	4	6	155.755	75	14
B1	Dominant	None	Retrieve	Deliver	during	3	3	4	7	168.2	75	14
B1	Dominant	None	Retrieve	Deliver	during	3	3	4	8	28	75	14
B1	Dominant	None	Retrieve	Deliver	during	3	3	5	1	33.275	75	15
B1	Dominant	None	Retrieve	Deliver	during	3	3	5	2	20.5	75	15
B1	Dominant	None	Retrieve	Deliver	during	3	3	5	3	117.75	75	15
B1	Dominant	None	Retrieve	Deliver	during	3	3	5	4	141.74	75	15
B1	Dominant	None	Retrieve	Deliver	during	3	3	5	5	135.225	75	15
B1	Dominant	None	Retrieve	Deliver	during	3	3	5	6	25.5	75	15
B1	Dominant	None	Retrieve	Deliver	during	3	3	5	7	11.25	75	15
B1	Dominant	None	Retrieve	Deliver	during	3	3	5	8	40.25	75	15
B1	Dominant	None	Retrieve	Deliver	during	3	4	1	1	110	75	16
B1	Dominant	None	Retrieve	Deliver	during	3	4	1	2	116.775	75	16
B1	Dominant	None	Retrieve	Deliver	during	3	4	1	3	120.775	75	16
B1	Dominant	None	Retrieve	Deliver	during	3	4	1	4	125.525	75	16
B1	Dominant	None	Retrieve	Deliver	during	3	4	1	5	147.5	75	16
B1	Dominant	None	Retrieve	Deliver	during	3	4	1	6	122.662	75	16
B1	Dominant	None	Retrieve	Deliver	during	3	4	1	7	1.5	75	16
B1	Dominant	None	Retrieve	Deliver	during	3	4	1	8	47.775	75	16
B1	Dominant	None	Retrieve	Deliver	during	3	4	2	1	57.55	75	17
B1	Dominant	None	Retrieve	Deliver	during	3	4	2	2	16.45	75	17
B1	Dominant	None	Retrieve	Deliver	during	3	4	2	3	30.65	75	17
B1	Dominant	None	Retrieve	Deliver	during	3	4	2	4	33.25	75	17
B1	Dominant	None	Retrieve	Deliver	during	3	4	2	5	92.8	75	17
B1	Dominant	None	Retrieve	Deliver	during	3	4	2	6	388.998	75	17
B1	Dominant	None	Retrieve	Deliver	during	3	4	2	7	35.225	75	17
B1	Dominant	None	Retrieve	Deliver	during	3	4	2	8	36.025	75	17
B1	Dominant	None	Retrieve	Deliver	during	3	4	3	1	89.75	75	18
B1	Dominant	None	Retrieve	Deliver	during	3	4	3	2	97.25	75	18
B1	Dominant	None	Retrieve	Deliver	during	3	4	3	3	115.25	75	18
B1	Dominant	None	Retrieve	Deliver	during	3	4	3	4	142.077	75	18
B1	Dominant	None	Retrieve	Deliver	during	3	4	3	5	180.252	75	18
B1	Dominant	None	Retrieve	Deliver	during	3	4	3	6	171.458	75	18
B1	Dominant	None	Retrieve	Deliver	during	3	4	3	7	147.785	75	18
B1	Dominant	None	Retrieve	Deliver	during	3	4	3	8	392.948	75	18
B1	Dominant	None	Retrieve	Deliver	during	3	4	4	1	17.5	75	19
B1	Dominant	None	Retrieve	Deliver	during	3	4	4	2	107	75	19
B1	Dominant	None	Retrieve	Deliver	during	3	4	4	3	153.25	75	19
B1	Dominant	None	Retrieve	Deliver	during	3	4	4	4	121.01	75	19
B1	Dominant	None	Retrieve	Deliver	during	3	4	4	5	156.225	75	19
B1	Dominant	None	Retrieve	Deliver	during	3	4	4	6	127.475	75	19
B1	Dominant	None	Retrieve	Deliver	during	3	4	4	7	44.975	75	19
B1	Dominant	None	Retrieve	Deliver	during	3	4	4	8	30.25	75	19
B1	Dominant	None	Retrieve	Deliver	during	3	4	5	1	39.75	75	20
B1	Dominant	None	Retrieve	Deliver	during	3	4	5	2	139.225	75	20
B1	Dominant	None	Retrieve	Deliver	during	3	4	5	3	7.475	75	20
B1	Dominant	None	Retrieve	Deliver	during	3	4	5	4	186.498	75	20
B1	Dominant	None	Retrieve	Deliver	during	3	4	5	5	0.25	75	20
B1	Dominant	None	Retrieve	Deliver	during	3	4	5	6	51.525	75	20
B1	Dominant	None	Retrieve	Deliver	during	3	4	5	7	15.325	75	20
B1	Dominant	None	Retrieve	Deliver	during	3	4	5	8	47.275	75	20
B1	Dominant	None	Retrieve	Deliver	during	4	1	1	1	197.75	75	1
B1	Dominant	None	Retrieve	Deliver	during	4	1	1	2	198.768	75	1
B1	Dominant	None	Retrieve	Deliver	during	4	1	1	3	194.495	75	1
B1	Dominant	None	Retrieve	Deliver	during	4	1	1	4	190.225	75	1
B1	Dominant	None	Retrieve	Deliver	during	4	1	1	5	197.012	75	1
B1	Dominant	None	Retrieve	Deliver	during	4	1	1	6	242.75	75	1
B1	Dominant	None	Retrieve	Deliver	during	4	1	1	7	152.252	75	1
B1	Dominant	None	Retrieve	Deliver	during	4	1	1	8	85	75	1
B1	Dominant	None	Retrieve	Deliver	during	4	1	2	1	203.412	75	2
B1	Dominant	None	Retrieve	Deliver	during	4	1	2	2	180.175	75	2
B1	Dominant	None	Retrieve	Deliver	during	4	1	2	3	207.727	75	2
B1	Dominant	None	Retrieve	Deliver	during	4	1	2	4	203.99	75	2
B1	Dominant	None	Retrieve	Deliver	during	4	1	2	5	198.045	75	2
B1	Dominant	None	Retrieve	Deliver	during	4	1	2	6	268.75	75	2
B1	Dominant	None	Retrieve	Deliver	during	4	1	2	7	234.257	75	2
B1	Dominant	None	Retrieve	Deliver	during	4	1	2	8	14.75	75	2
B1	Dominant	None	Retrieve	Deliver	during	4	1	3	1	161.2	75	3
B1	Dominant	None	Retrieve	Deliver	during	4	1	3	2	195.292	75	3
B1	Dominant	None	Retrieve	Deliver	during	4	1	3	3	171.995	75	3
B1	Dominant	None	Retrieve	Deliver	during	4	1	3	4	173.488	75	3
B1	Dominant	None	Retrieve	Deliver	during	4	1	3	5	222.065	75	3
B1	Dominant	None	Retrieve	Deliver	during	4	1	3	6	195	75	3
B1	Dominant	None	Retrieve	Deliver	during	4	1	3	7	232.01	75	3
B1	Dominant	None	Retrieve	Deliver	during	4	1	3	8	3.75	75	3
B1	Dominant	None	Retrieve	Deliver	during	4	1	4	1	176.9	75	4
B1	Dominant	None	Retrieve	Deliver	during	4	1	4	2	212.26	75	4
B1	Dominant	None	Retrieve	Deliver	during	4	1	4	3	179.06	75	4
B1	Dominant	None	Retrieve	Deliver	during	4	1	4	4	200.52	75	4
B1	Dominant	None	Retrieve	Deliver	during	4	1	4	5	203.498	75	4
B1	Dominant	None	Retrieve	Deliver	during	4	1	4	6	220.695	75	4
B1	Dominant	None	Retrieve	Deliver	during	4	1	4	7	51.55	75	4
B1	Dominant	None	Retrieve	Deliver	during	4	1	4	8	31.5	75	4
B1	Dominant	None	Retrieve	Deliver	during	4	1	5	1	198.22	75	5
B1	Dominant	None	Retrieve	Deliver	during	4	1	5	2	202.012	75	5
B1	Dominant	None	Retrieve	Deliver	during	4	1	5	3	276.502	75	5
B1	Dominant	None	Retrieve	Deliver	during	4	1	5	4	156.025	75	5
B1	Dominant	None	Retrieve	Deliver	during	4	1	5	5	211.477	75	5
B1	Dominant	None	Retrieve	Deliver	during	4	1	5	6	218.055	75	5
B1	Dominant	None	Retrieve	Deliver	during	4	1	5	7	156.928	75	5
B1	Dominant	None	Retrieve	Deliver	during	4	1	5	8	405.998	75	5
B1	Dominant	None	Retrieve	Deliver	during	4	2	1	1	194.25	75	6
B1	Dominant	None	Retrieve	Deliver	during	4	2	1	2	77.8175	75	6
B1	Dominant	None	Retrieve	Deliver	during	4	2	1	3	222.502	75	6
B1	Dominant	None	Retrieve	Deliver	during	4	2	1	4	141.525	75	6
B1	Dominant	None	Retrieve	Deliver	during	4	2	1	5	160.975	75	6
B1	Dominant	None	Retrieve	Deliver	during	4	2	1	6	218.762	75	6
B1	Dominant	None	Retrieve	Deliver	during	4	2	1	7	202.507	75	6
B1	Dominant	None	Retrieve	Deliver	during	4	2	1	8	88.75	75	6
B1	Dominant	None	Retrieve	Deliver	during	4	2	2	1	208.78	75	7
B1	Dominant	None	Retrieve	Deliver	during	4	2	2	2	205.495	75	7
B1	Dominant	None	Retrieve	Deliver	during	4	2	2	3	221.673	75	7
B1	Dominant	None	Retrieve	Deliver	during	4	2	2	4	147.75	75	7
B1	Dominant	None	Retrieve	Deliver	during	4	2	2	5	153.757	75	7
B1	Dominant	None	Retrieve	Deliver	during	4	2	2	6	169.06	75	7
B1	Dominant	None	Retrieve	Deliver	during	4	2	2	7	218.722	75	7
B1	Dominant	None	Retrieve	Deliver	during	4	2	2	8	60.2	75	7
B1	Dominant	None	Retrieve	Deliver	during	4	2	3	1	187.252	75	8
B1	Dominant	None	Retrieve	Deliver	during	4	2	3	2	213.998	75	8
B1	Dominant	None	Retrieve	Deliver	during	4	2	3	3	245.998	75	8
B1	Dominant	None	Retrieve	Deliver	during	4	2	3	4	50.25	75	8
B1	Dominant	None	Retrieve	Deliver	during	4	2	3	5	184	75	8
B1	Dominant	None	Retrieve	Deliver	during	4	2	3	6	155.762	75	8
B1	Dominant	None	Retrieve	Deliver	during	4	2	3	7	211.26	75	8
B1	Dominant	None	Retrieve	Deliver	during	4	2	3	8	6.5	75	8
B1	Dominant	None	Retrieve	Deliver	during	4	2	4	1	157.968	75	9
B1	Dominant	None	Retrieve	Deliver	during	4	2	4	2	199.637	75	9
B1	Dominant	None	Retrieve	Deliver	during	4	2	4	3	205.005	75	9
B1	Dominant	None	Retrieve	Deliver	during	4	2	4	4	124.975	75	9
B1	Dominant	None	Retrieve	Deliver	during	4	2	4	5	172	75	9
B1	Dominant	None	Retrieve	Deliver	during	4	2	4	6	203.257	75	9
B1	Dominant	None	Retrieve	Deliver	during	4	2	4	7	416.973	75	9
B1	Dominant	None	Retrieve	Deliver	during	4	2	4	8	37.75	75	9
B1	Dominant	None	Retrieve	Deliver	during	4	2	5	1	152.757	75	10
B1	Dominant	None	Retrieve	Deliver	during	4	2	5	2	99.96	75	10
B1	Dominant	None	Retrieve	Deliver	during	4	2	5	3	182.255	75	10
B1	Dominant	None	Retrieve	Deliver	during	4	2	5	4	138.75	75	10
B1	Dominant	None	Retrieve	Deliver	during	4	2	5	5	151.007	75	10
B1	Dominant	None	Retrieve	Deliver	during	4	2	5	6	120.245	75	10
B1	Dominant	None	Retrieve	Deliver	during	4	2	5	7	223.75	75	10
B1	Dominant	None	Retrieve	Deliver	during	4	2	5	8	22	75	10
B1	Dominant	None	Retrieve	Deliver	during	4	3	1	1	166.262	75	11
B1	Dominant	None	Retrieve	Deliver	during	4	3	1	2	195.287	75	11
B1	Dominant	None	Retrieve	Deliver	during	4	3	1	3	118	75	11
B1	Dominant	None	Retrieve	Deliver	during	4	3	1	4	160	75	11
B1	Dominant	None	Retrieve	Deliver	during	4	3	1	5	180.235	75	11
B1	Dominant	None	Retrieve	Deliver	during	4	3	1	6	180.757	75	11
B1	Dominant	None	Retrieve	Deliver	during	4	3	1	7	239.983	75	11
B1	Dominant	None	Retrieve	Deliver	during	4	3	1	8	61.75	75	11
B1	Dominant	None	Retrieve	Deliver	during	4	3	2	1	154	75	12
B1	Dominant	None	Retrieve	Deliver	during	4	3	2	2	93.3	75	12
B1	Dominant	None	Retrieve	Deliver	during	4	3	2	3	196.3	75	12
B1	Dominant	None	Retrieve	Deliver	during	4	3	2	4	249.732	75	12
B1	Dominant	None	Retrieve	Deliver	during	4	3	2	5	187.535	75	12
B1	Dominant	None	Retrieve	Deliver	during	4	3	2	6	187.505	75	12
B1	Dominant	None	Retrieve	Deliver	during	4	3	2	7	134.905	75	12
B1	Dominant	None	Retrieve	Deliver	during	4	3	2	8	45.75	75	12
B1	Dominant	None	Retrieve	Deliver	during	4	3	3	1	112.775	75	13
B1	Dominant	None	Retrieve	Deliver	during	4	3	3	2	151.775	75	13
B1	Dominant	None	Retrieve	Deliver	during	4	3	3	3	181.002	75	13
B1	Dominant	None	Retrieve	Deliver	during	4	3	3	4	120.525	75	13
B1	Dominant	None	Retrieve	Deliver	during	4	3	3	5	141.227	75	13
B1	Dominant	None	Retrieve	Deliver	during	4	3	3	6	174.475	75	13
B1	Dominant	None	Retrieve	Deliver	during	4	3	3	7	190.732	75	13
B1	Dominant	None	Retrieve	Deliver	during	4	3	3	8	14.05	75	13
B1	Dominant	None	Retrieve	Deliver	during	4	3	4	1	151.84	75	14
B1	Dominant	None	Retrieve	Deliver	during	4	3	4	2	182.985	75	14
B1	Dominant	None	Retrieve	Deliver	during	4	3	4	3	160.007	75	14
B1	Dominant	None	Retrieve	Deliver	during	4	3	4	4	116.175	75	14
B1	Dominant	None	Retrieve	Deliver	during	4	3	4	5	8.6125	75	14
B1	Dominant	None	Retrieve	Deliver	during	4	3	4	6	145.45	75	14
B1	Dominant	None	Retrieve	Deliver	during	4	3	4	7	115.248	75	14
B1	Dominant	None	Retrieve	Deliver	during	4	3	4	8	402.973	75	14
B1	Dominant	None	Retrieve	Deliver	during	4	3	5	1	167.787	75	15
B1	Dominant	None	Retrieve	Deliver	during	4	3	5	2	159.55	75	15
B1	Dominant	None	Retrieve	Deliver	during	4	3	5	3	175.75	75	15
B1	Dominant	None	Retrieve	Deliver	during	4	3	5	4	165.3	75	15
B1	Dominant	None	Retrieve	Deliver	during	4	3	5	5	185.903	75	15
B1	Dominant	None	Retrieve	Deliver	during	4	3	5	6	139.8	75	15
B1	Dominant	None	Retrieve	Deliver	during	4	3	5	7	240.75	75	15
B1	Dominant	None	Retrieve	Deliver	during	4	3	5	8	138.75	75	15
B1	Dominant	None	Retrieve	Deliver	during	4	4	1	1	166.725	75	16
B1	Dominant	None	Retrieve	Deliver	during	4	4	1	2	172.963	75	16
B1	Dominant	None	Retrieve	Deliver	during	4	4	1	3	235.525	75	16
B1	Dominant	None	Retrieve	Deliver	during	4	4	1	4	131.475	75	16
B1	Dominant	None	Retrieve	Deliver	during	4	4	1	5	161.012	75	16
B1	Dominant	None	Retrieve	Deliver	during	4	4	1	6	160.98	75	16
B1	Dominant	None	Retrieve	Deliver	during	4	4	1	7	140.74	75	16
B1	Dominant	None	Retrieve	Deliver	during	4	4	1	8	79	75	16
B1	Dominant	None	Retrieve	Deliver	during	4	4	2	1	144.25	75	17
B1	Dominant	None	Retrieve	Deliver	during	4	4	2	2	84.5	75	17
B1	Dominant	None	Retrieve	Deliver	during	4	4	2	3	113.275	75	17
B1	Dominant	None	Retrieve	Deliver	during	4	4	2	4	192.485	75	17
B1	Dominant	None	Retrieve	Deliver	during	4	4	2	5	161.525	75	17
B1	Dominant	None	Retrieve	Deliver	during	4	4	2	6	165.25	75	17
B1	Dominant	None	Retrieve	Deliver	during	4	4	2	7	39.55	75	17
B1	Dominant	None	Retrieve	Deliver	during	4	4	2	8	33.75	75	17
B1	Dominant	None	Retrieve	Deliver	during	4	4	3	1	157.04	75	18
B1	Dominant	None	Retrieve	Deliver	during	4	4	3	2	403.998	75	18
B1	Dominant	None	Retrieve	Deliver	during	4	4	3	3	157.725	75	18
B1	Dominant	None	Retrieve	Deliver	during	4	4	3	4	145.75	75	18
B1	Dominant	None	Retrieve	Deliver	during	4	4	3	5	181.55	75	18
B1	Dominant	None	Retrieve	Deliver	during	4	4	3	6	198.732	75	18
B1	Dominant	None	Retrieve	Deliver	during	4	4	3	7	165.532	75	18
B1	Dominant	None	Retrieve	Deliver	during	4	4	3	8	432.573	75	18
B1	Dominant	None	Retrieve	Deliver	during	4	4	4	1	143.75	75	19
B1	Dominant	None	Retrieve	Deliver	during	4	4	4	2	170.998	75	19
B1	Dominant	None	Retrieve	Deliver	during	4	4	4	3	188.257	75	19
B1	Dominant	None	Retrieve	Deliver	during	4	4	4	4	149.998	75	19
B1	Dominant	None	Retrieve	Deliver	during	4	4	4	5	10.675	75	19
B1	Dominant	None	Retrieve	Deliver	during	4	4	4	6	135.877	75	19
B1	Dominant	None	Retrieve	Deliver	during	4	4	4	7	160.54	75	19
B1	Dominant	None	Retrieve	Deliver	during	4	4	4	8	23.5	75	19
B1	Dominant	None	Retrieve	Deliver	during	4	4	5	1	140.025	75	20
B1	Dominant	None	Retrieve	Deliver	during	4	4	5	2	191.308	75	20
B1	Dominant	None	Retrieve	Deliver	during	4	4	5	3	255.78	75	20
B1	Dominant	None	Retrieve	Deliver	during	4	4	5	4	158.75	75	20
B1	Dominant	None	Retrieve	Deliver	during	4	4	5	5	159.423	75	20
B1	Dominant	None	Retrieve	Deliver	during	4	4	5	6	431.998	75	20
B1	Dominant	None	Retrieve	Deliver	during	4	4	5	7	177.498	75	20
B1	Dominant	None	Retrieve	Deliver	during	4	4	5	8	433.973	75	20
B1	Dominant	None	Retrieve	Deliver	during	5	1	1	1	127.2	75	1
B1	Dominant	None	Retrieve	Deliver	during	5	1	1	2	128.505	75	1
B1	Dominant	None	Retrieve	Deliver	during	5	1	1	3	126.25	75	1
B1	Dominant	None	Retrieve	Deliver	during	5	1	1	4	116.95	75	1
B1	Dominant	None	Retrieve	Deliver	during	5	1	1	5	103.25	75	1
B1	Dominant	None	Retrieve	Deliver	during	5	1	1	6	149.745	75	1
B1	Dominant	None	Retrieve	Deliver	during	5	1	1	7	259.512	75	1
B1	Dominant	None	Retrieve	Deliver	during	5	1	1	8	30.475	75	1
B1	Dominant	None	Retrieve	Deliver	during	5	1	2	1	137.775	75	2
B1	Dominant	None	Retrieve	Deliver	during	5	1	2	2	154.058	75	2
B1	Dominant	None	Retrieve	Deliver	during	5	1	2	3	180.005	75	2
B1	Dominant	None	Retrieve	Deliver	during	5	1	2	4	113.575	75	2
B1	Dominant	None	Retrieve	Deliver	during	5	1	2	5	131.7	75	2
B1	Dominant	None	Retrieve	Deliver	during	5	1	2	6	158.243	75	2
B1	Dominant	None	Retrieve	Deliver	during	5	1	2	7	42.75	75	2
B1	Dominant	None	Retrieve	Deliver	during	5	1	2	8	392.476	75	2
B1	Dominant	None	Retrieve	Deliver	during	5	1	3	1	130.475	75	3
B1	Dominant	None	Retrieve	Deliver	during	5	1	3	2	126.502	75	3
B1	Dominant	None	Retrieve	Deliver	during	5	1	3	3	174.287	75	3
B1	Dominant	None	Retrieve	Deliver	during	5	1	3	4	136.325	75	3
B1	Dominant	None	Retrieve	Deliver	during	5	1	3	5	173.738	75	3
B1	Dominant	None	Retrieve	Deliver	during	5	1	3	6	175.255	75	3
B1	Dominant	None	Retrieve	Deliver	during	5	1	3	7	155.757	75	3
B1	Dominant	None	Retrieve	Deliver	during	5	1	3	8	416.044	75	3
B1	Dominant	None	Retrieve	Deliver	during	5	1	4	1	126.135	75	4
B1	Dominant	None	Retrieve	Deliver	during	5	1	4	2	161.972	75	4
B1	Dominant	None	Retrieve	Deliver	during	5	1	4	3	164.097	75	4
B1	Dominant	None	Retrieve	Deliver	during	5	1	4	4	89.75	75	4
B1	Dominant	None	Retrieve	Deliver	during	5	1	4	5	110.85	75	4
B1	Dominant	None	Retrieve	Deliver	during	5	1	4	6	5.25	75	4
B1	Dominant	None	Retrieve	Deliver	during	5	1	4	7	8.8	75	4
B1	Dominant	None	Retrieve	Deliver	during	5	1	4	8	34.275	75	4
B1	Dominant	None	Retrieve	Deliver	during	5	1	5	1	129.757	75	5
B1	Dominant	None	Retrieve	Deliver	during	5	1	5	2	134.243	75	5
B1	Dominant	None	Retrieve	Deliver	during	5	1	5	3	131.025	75	5
B1	Dominant	None	Retrieve	Deliver	during	5	1	5	4	114.9	75	5
B1	Dominant	None	Retrieve	Deliver	during	5	1	5	5	90.25	75	5
B1	Dominant	None	Retrieve	Deliver	during	5	1	5	6	131.202	75	5
B1	Dominant	None	Retrieve	Deliver	during	5	1	5	7	363.998	75	5
B1	Dominant	None	Retrieve	Deliver	during	5	1	5	8	402.023	75	5
B1	Dominant	None	Retrieve	Deliver	during	5	2	1	1	109.225	75	6
B1	Dominant	None	Retrieve	Deliver	during	5	2	1	2	147.735	75	6
B1	Dominant	None	Retrieve	Deliver	during	5	2	1	3	27.475	75	6
B1	Dominant	None	Retrieve	Deliver	during	5	2	1	4	105.725	75	6
B1	Dominant	None	Retrieve	Deliver	during	5	2	1	5	136.042	75	6
B1	Dominant	None	Retrieve	Deliver	during	5	2	1	6	43.65	75	6
B1	Dominant	None	Retrieve	Deliver	during	5	2	1	7	195.735	75	6
B1	Dominant	None	Retrieve	Deliver	during	5	2	1	8	31	75	6
B1	Dominant	None	Retrieve	Deliver	during	5	2	2	1	126.75	75	7
B1	Dominant	None	Retrieve	Deliver	during	5	2	2	2	119.03	75	7
B1	Dominant	None	Retrieve	Deliver	during	5	2	2	3	202.762	75	7
B1	Dominant	None	Retrieve	Deliver	during	5	2	2	4	143.75	75	7
B1	Dominant	None	Retrieve	Deliver	during	5	2	2	5	136.25	75	7
B1	Dominant	None	Retrieve	Deliver	during	5	2	2	6	8.3	75	7
B1	Dominant	None	Retrieve	Deliver	during	5	2	2	7	14.75	75	7
B1	Dominant	None	Retrieve	Deliver	during	5	2	2	8	6.75	75	7
B1	Dominant	None	Retrieve	Deliver	during	5	2	3	1	135.75	75	8
B1	Dominant	None	Retrieve	Deliver	during	5	2	3	2	138.785	75	8
B1	Dominant	None	Retrieve	Deliver	during	5	2	3	3	174.21	75	8
B1	Dominant	None	Retrieve	Deliver	during	5	2	3	4	129	75	8
B1	Dominant	None	Retrieve	Deliver	during	5	2	3	5	156.007	75	8
B1	Dominant	None	Retrieve	Deliver	during	5	2	3	6	384.973	75	8
B1	Dominant	None	Retrieve	Deliver	during	5	2	3	7	151.735	75	8
B1	Dominant	None	Retrieve	Deliver	during	5	2	3	8	170.99	75	8
B1	Dominant	None	Retrieve	Deliver	during	5	2	4	1	154.472	75	9
B1	Dominant	None	Retrieve	Deliver	during	5	2	4	2	156.98	75	9
B1	Dominant	None	Retrieve	Deliver	during	5	2	4	3	190.255	75	9
B1	Dominant	None	Retrieve	Deliver	during	5	2	4	4	144.275	75	9
B1	Dominant	None	Retrieve	Deliver	during	5	2	4	5	123.825	75	9
B1	Dominant	None	Retrieve	Deliver	during	5	2	4	6	389.016	75	9
B1	Dominant	None	Retrieve	Deliver	during	5	2	4	7	207.507	75	9
B1	Dominant	None	Retrieve	Deliver	during	5	2	4	8	23	75	9
B1	Dominant	None	Retrieve	Deliver	during	5	2	5	1	160.227	75	10
B1	Dominant	None	Retrieve	Deliver	during	5	2	5	2	2.225	75	10
B1	Dominant	None	Retrieve	Deliver	during	5	2	5	3	169.345	75	10
B1	Dominant	None	Retrieve	Deliver	during	5	2	5	4	122	75	10
B1	Dominant	None	Retrieve	Deliver	during	5	2	5	5	119.775	75	10
B1	Dominant	None	Retrieve	Deliver	during	5	2	5	6	42.05	75	10
B1	Dominant	None	Retrieve	Deliver	during	5	2	5	7	158.722	75	10
B1	Dominant	None	Retrieve	Deliver	during	5	2	5	8	30.275	75	10
B1	Dominant	None	Retrieve	Deliver	during	5	3	1	1	145.5	75	11
B1	Dominant	None	Retrieve	Deliver	during	5	3	1	2	177.972	75	11
B1	Dominant	None	Retrieve	Deliver	during	5	3	1	3	175.218	75	11
B1	Dominant	None	Retrieve	Deliver	during	5	3	1	4	126.05	75	11
B1	Dominant	None	Retrieve	Deliver	during	5	3	1	5	113.475	75	11
B1	Dominant	None	Retrieve	Deliver	during	5	3	1	6	129.268	75	11
B1	Dominant	None	Retrieve	Deliver	during	5	3	1	7	171.765	75	11
B1	Dominant	None	Retrieve	Deliver	during	5	3	1	8	19.475	75	11
B1	Dominant	None	Retrieve	Deliver	during	5	3	2	1	157.725	75	12
B1	Dominant	None	Retrieve	Deliver	during	5	3	2	2	73.25	75	12
B1	Dominant	None	Retrieve	Deliver	during	5	3	2	3	163.265	75	12
B1	Dominant	None	Retrieve	Deliver	during	5	3	2	4	103.975	75	12
B1	Dominant	None	Retrieve	Deliver	during	5	3	2	5	22.45	75	12
B1	Dominant	None	Retrieve	Deliver	during	5	3	2	6	28.275	75	12
B1	Dominant	None	Retrieve	Deliver	during	5	3	2	7	6.75	75	12
B1	Dominant	None	Retrieve	Deliver	during	5	3	2	8	15.75	75	12
B1	Dominant	None	Retrieve	Deliver	during	5	3	3	1	156	75	13
B1	Dominant	None	Retrieve	Deliver	during	5	3	3	2	187.835	75	13
B1	Dominant	None	Retrieve	Deliver	during	5	3	3	3	154.79	75	13
B1	Dominant	None	Retrieve	Deliver	during	5	3	3	4	65.775	75	13
B1	Dominant	None	Retrieve	Deliver	during	5	3	3	5	123.703	75	13
B1	Dominant	None	Retrieve	Deliver	during	5	3	3	6	100.478	75	13
B1	Dominant	None	Retrieve	Deliver	during	5	3	3	7	158.785	75	13
B1	Dominant	None	Retrieve	Deliver	during	5	3	3	8	93	75	13
B1	Dominant	None	Retrieve	Deliver	during	5	3	4	1	169.755	75	14
B1	Dominant	None	Retrieve	Deliver	during	5	3	4	2	147.972	75	14
B1	Dominant	None	Retrieve	Deliver	during	5	3	4	3	113.5	75	14
B1	Dominant	None	Retrieve	Deliver	during	5	3	4	4	120.225	75	14
B1	Dominant	None	Retrieve	Deliver	during	5	3	4	5	133.15	75	14
B1	Dominant	None	Retrieve	Deliver	during	5	3	4	6	48.35	75	14
B1	Dominant	None	Retrieve	Deliver	during	5	3	4	7	44.525	75	14
B1	Dominant	None	Retrieve	Deliver	during	5	3	4	8	16.225	75	14
B1	Dominant	None	Retrieve	Deliver	during	5	3	5	1	172.268	75	15
B1	Dominant	None	Retrieve	Deliver	during	5	3	5	2	138.74	75	15
B1	Dominant	None	Retrieve	Deliver	during	5	3	5	3	172.748	75	15
B1	Dominant	None	Retrieve	Deliver	during	5	3	5	4	127.493	75	15
B1	Dominant	None	Retrieve	Deliver	during	5	3	5	5	55.425	75	15
B1	Dominant	None	Retrieve	Deliver	during	5	3	5	6	125.733	75	15
B1	Dominant	None	Retrieve	Deliver	during	5	3	5	7	50.5	75	15
B1	Dominant	None	Retrieve	Deliver	during	5	3	5	8	36.625	75	15
B1	Dominant	None	Retrieve	Deliver	during	5	4	1	1	56.55	75	16
B1	Dominant	None	Retrieve	Deliver	during	5	4	1	2	125.475	75	16
B1	Dominant	None	Retrieve	Deliver	during	5	4	1	3	185.472	75	16
B1	Dominant	None	Retrieve	Deliver	during	5	4	1	4	134.675	75	16
B1	Dominant	None	Retrieve	Deliver	during	5	4	1	5	131.232	75	16
B1	Dominant	None	Retrieve	Deliver	during	5	4	1	6	177.998	75	16
B1	Dominant	None	Retrieve	Deliver	during	5	4	1	7	195.22	75	16
B1	Dominant	None	Retrieve	Deliver	during	5	4	1	8	9.8	75	16
B1	Dominant	None	Retrieve	Deliver	during	5	4	2	1	72.175	75	17
B1	Dominant	None	Retrieve	Deliver	during	5	4	2	2	224.385	75	17
B1	Dominant	None	Retrieve	Deliver	during	5	4	2	3	63.7	75	17
B1	Dominant	None	Retrieve	Deliver	during	5	4	2	4	143.26	75	17
B1	Dominant	None	Retrieve	Deliver	during	5	4	2	5	13	75	17
B1	Dominant	None	Retrieve	Deliver	during	5	4	2	6	147.102	75	17
B1	Dominant	None	Retrieve	Deliver	during	5	4	2	7	123.397	75	17
B1	Dominant	None	Retrieve	Deliver	during	5	4	2	8	5.25	75	17
B1	Dominant	None	Retrieve	Deliver	during	5	4	3	1	158.998	75	18
B1	Dominant	None	Retrieve	Deliver	during	5	4	3	2	166.023	75	18
B1	Dominant	None	Retrieve	Deliver	during	5	4	3	3	144.945	75	18
B1	Dominant	None	Retrieve	Deliver	during	5	4	3	4	171.243	75	18
B1	Dominant	None	Retrieve	Deliver	during	5	4	3	5	122	75	18
B1	Dominant	None	Retrieve	Deliver	during	5	4	3	6	24.125	75	18
B1	Dominant	None	Retrieve	Deliver	during	5	4	3	7	35.75	75	18
B1	Dominant	None	Retrieve	Deliver	during	5	4	3	8	35.225	75	18
B1	Dominant	None	Retrieve	Deliver	during	5	4	4	1	133.815	75	19
B1	Dominant	None	Retrieve	Deliver	during	5	4	4	2	166.998	75	19
B1	Dominant	None	Retrieve	Deliver	during	5	4	4	3	189.505	75	19
B1	Dominant	None	Retrieve	Deliver	during	5	4	4	4	44.35	75	19
B1	Dominant	None	Retrieve	Deliver	during	5	4	4	5	121	75	19
B1	Dominant	None	Retrieve	Deliver	during	5	4	4	6	99.015	75	19
B1	Dominant	None	Retrieve	Deliver	during	5	4	4	7	145.173	75	19
B1	Dominant	None	Retrieve	Deliver	during	5	4	4	8	42.25	75	19
B1	Dominant	None	Retrieve	Deliver	during	5	4	5	1	161.725	75	20
B1	Dominant	None	Retrieve	Deliver	during	5	4	5	2	141.51	75	20
B1	Dominant	None	Retrieve	Deliver	during	5	4	5	3	121.445	75	20
B1	Dominant	None	Retrieve	Deliver	during	5	4	5	4	136.85	75	20
B1	Dominant	None	Retrieve	Deliver	during	5	4	5	5	142.25	75	20
B1	Dominant	None	Retrieve	Deliver	during	5	4	5	6	142.46	75	20
B1	Dominant	None	Retrieve	Deliver	during	5	4	5	7	0.35	75	20
B1	Dominant	None	Retrieve	Deliver	during	5	4	5	8	78.475	75	20
B1	Dominant	None	Retrieve	Deliver	during	6	1	1	1	119.75	75	1
B1	Dominant	None	Retrieve	Deliver	during	6	1	1	2	133.518	75	1
B1	Dominant	None	Retrieve	Deliver	during	6	1	1	3	103.85	75	1
B1	Dominant	None	Retrieve	Deliver	during	6	1	1	4	157.025	75	1
B1	Dominant	None	Retrieve	Deliver	during	6	1	1	5	132	75	1
B1	Dominant	None	Retrieve	Deliver	during	6	1	1	6	156.945	75	1
B1	Dominant	None	Retrieve	Deliver	during	6	1	1	7	168.243	75	1
B1	Dominant	None	Retrieve	Deliver	during	6	1	1	8	21.275	75	1
B1	Dominant	None	Retrieve	Deliver	during	6	1	2	1	109.5	75	2
B1	Dominant	None	Retrieve	Deliver	during	6	1	2	2	148.445	75	2
B1	Dominant	None	Retrieve	Deliver	during	6	1	2	3	145.825	75	2
B1	Dominant	None	Retrieve	Deliver	during	6	1	2	4	153.528	75	2
B1	Dominant	None	Retrieve	Deliver	during	6	1	2	5	146.738	75	2
B1	Dominant	None	Retrieve	Deliver	during	6	1	2	6	149.52	75	2
B1	Dominant	None	Retrieve	Deliver	during	6	1	2	7	174.99	75	2
B1	Dominant	None	Retrieve	Deliver	during	6	1	2	8	19.925	75	2
B1	Dominant	None	Retrieve	Deliver	during	6	1	3	1	86.475	75	3
B1	Dominant	None	Retrieve	Deliver	during	6	1	3	2	114.76	75	3
B1	Dominant	None	Retrieve	Deliver	during	6	1	3	3	116.035	75	3
B1	Dominant	None	Retrieve	Deliver	during	6	1	3	4	171.485	75	3
B1	Dominant	None	Retrieve	Deliver	during	6	1	3	5	126.755	75	3
B1	Dominant	None	Retrieve	Deliver	during	6	1	3	6	182.722	75	3
B1	Dominant	None	Retrieve	Deliver	during	6	1	3	7	169.748	75	3
B1	Dominant	None	Retrieve	Deliver	during	6	1	3	8	20.5	75	3
B1	Dominant	None	Retrieve	Deliver	during	6	1	4	1	93.625	75	4
B1	Dominant	None	Retrieve	Deliver	during	6	1	4	2	128.8	75	4
B1	Dominant	None	Retrieve	Deliver	during	6	1	4	3	121.832	75	4
B1	Dominant	None	Retrieve	Deliver	during	6	1	4	4	157.748	75	4
B1	Dominant	None	Retrieve	Deliver	during	6	1	4	5	172.78	75	4
B1	Dominant	None	Retrieve	Deliver	during	6	1	4	6	174.75	75	4
B1	Dominant	None	Retrieve	Deliver	during	6	1	4	7	180.69	75	4
B1	Dominant	None	Retrieve	Deliver	during	6	1	4	8	35.75	75	4
B1	Dominant	None	Retrieve	Deliver	during	6	1	5	1	106.325	75	5
B1	Dominant	None	Retrieve	Deliver	during	6	1	5	2	153.53	75	5
B1	Dominant	None	Retrieve	Deliver	during	6	1	5	3	128.007	75	5
B1	Dominant	None	Retrieve	Deliver	during	6	1	5	4	145.26	75	5
B1	Dominant	None	Retrieve	Deliver	during	6	1	5	5	166.045	75	5
B1	Dominant	None	Retrieve	Deliver	during	6	1	5	6	174.225	75	5
B1	Dominant	None	Retrieve	Deliver	during	6	1	5	7	92.71	75	5
B1	Dominant	None	Retrieve	Deliver	during	6	1	5	8	69.475	75	5
B1	Dominant	None	Retrieve	Deliver	during	6	2	1	1	101.475	75	6
B1	Dominant	None	Retrieve	Deliver	during	6	2	1	2	129.625	75	6
B1	Dominant	None	Retrieve	Deliver	during	6	2	1	3	114.245	75	6
B1	Dominant	None	Retrieve	Deliver	during	6	2	1	4	130.755	75	6
B1	Dominant	None	Retrieve	Deliver	during	6	2	1	5	144.22	75	6
B1	Dominant	None	Retrieve	Deliver	during	6	2	1	6	169.262	75	6
B1	Dominant	None	Retrieve	Deliver	during	6	2	1	7	165.143	75	6
B1	Dominant	None	Retrieve	Deliver	during	6	2	1	8	10.05	75	6
B1	Dominant	None	Retrieve	Deliver	during	6	2	2	1	132.25	75	7
B1	Dominant	None	Retrieve	Deliver	during	6	2	2	2	132.275	75	7
B1	Dominant	None	Retrieve	Deliver	during	6	2	2	3	136	75	7
B1	Dominant	None	Retrieve	Deliver	during	6	2	2	4	173.535	75	7
B1	Dominant	None	Retrieve	Deliver	during	6	2	2	5	17.325	75	7
B1	Dominant	None	Retrieve	Deliver	during	6	2	2	6	136.972	75	7
B1	Dominant	None	Retrieve	Deliver	during	6	2	2	7	199.947	75	7
B1	Dominant	None	Retrieve	Deliver	during	6	2	2	8	27.25	75	7
B1	Dominant	None	Retrieve	Deliver	during	6	2	3	1	113.325	75	8
B1	Dominant	None	Retrieve	Deliver	during	6	2	3	2	144.2	75	8
B1	Dominant	None	Retrieve	Deliver	during	6	2	3	3	154.225	75	8
B1	Dominant	None	Retrieve	Deliver	during	6	2	3	4	173.287	75	8
B1	Dominant	None	Retrieve	Deliver	during	6	2	3	5	171.012	75	8
B1	Dominant	None	Retrieve	Deliver	during	6	2	3	6	167.232	75	8
B1	Dominant	None	Retrieve	Deliver	during	6	2	3	7	182	75	8
B1	Dominant	None	Retrieve	Deliver	during	6	2	3	8	21.95	75	8
B1	Dominant	None	Retrieve	Deliver	during	6	2	4	1	108.925	75	9
B1	Dominant	None	Retrieve	Deliver	during	6	2	4	2	127.75	75	9
B1	Dominant	None	Retrieve	Deliver	during	6	2	4	3	147.252	75	9
B1	Dominant	None	Retrieve	Deliver	during	6	2	4	4	166.77	75	9
B1	Dominant	None	Retrieve	Deliver	during	6	2	4	5	167.235	75	9
B1	Dominant	None	Retrieve	Deliver	during	6	2	4	6	157.778	75	9
B1	Dominant	None	Retrieve	Deliver	during	6	2	4	7	155.78	75	9
B1	Dominant	None	Retrieve	Deliver	during	6	2	4	8	18.275	75	9
B1	Dominant	None	Retrieve	Deliver	during	6	2	5	1	98.5	75	10
B1	Dominant	None	Retrieve	Deliver	during	6	2	5	2	128.025	75	10
B1	Dominant	None	Retrieve	Deliver	during	6	2	5	3	135.775	75	10
B1	Dominant	None	Retrieve	Deliver	during	6	2	5	4	157.22	75	10
B1	Dominant	None	Retrieve	Deliver	during	6	2	5	5	161	75	10
B1	Dominant	None	Retrieve	Deliver	during	6	2	5	6	126.005	75	10
B1	Dominant	None	Retrieve	Deliver	during	6	2	5	7	185.72	75	10
B1	Dominant	None	Retrieve	Deliver	during	6	2	5	8	16	75	10
B1	Dominant	None	Retrieve	Deliver	during	6	3	1	1	132.325	75	11
B1	Dominant	None	Retrieve	Deliver	during	6	3	1	2	141.498	75	11
B1	Dominant	None	Retrieve	Deliver	during	6	3	1	3	159.498	75	11
B1	Dominant	None	Retrieve	Deliver	during	6	3	1	4	175.798	75	11
B1	Dominant	None	Retrieve	Deliver	during	6	3	1	5	162.493	75	11
B1	Dominant	None	Retrieve	Deliver	during	6	3	1	6	161.735	75	11
B1	Dominant	None	Retrieve	Deliver	during	6	3	1	7	179.727	75	11
B1	Dominant	None	Retrieve	Deliver	during	6	3	1	8	7.75	75	11
B1	Dominant	None	Retrieve	Deliver	during	6	3	2	1	94.925	75	12
B1	Dominant	None	Retrieve	Deliver	during	6	3	2	2	106.4	75	12
B1	Dominant	None	Retrieve	Deliver	during	6	3	2	3	136.78	75	12
B1	Dominant	None	Retrieve	Deliver	during	6	3	2	4	135.22	75	12
B1	Dominant	None	Retrieve	Deliver	during	6	3	2	5	159.485	75	12
B1	Dominant	None	Retrieve	Deliver	during	6	3	2	6	65.5725	75	12
B1	Dominant	None	Retrieve	Deliver	during	6	3	2	7	145.25	75	12
B1	Dominant	None	Retrieve	Deliver	during	6	3	2	8	27.55	75	12
B1	Dominant	None	Retrieve	Deliver	during	6	3	3	1	103.25	75	13
B1	Dominant	None	Retrieve	Deliver	during	6	3	3	2	132.5	75	13
B1	Dominant	None	Retrieve	Deliver	during	6	3	3	3	60.75	75	13
B1	Dominant	None	Retrieve	Deliver	during	6	3	3	4	140.482	75	13
B1	Dominant	None	Retrieve	Deliver	during	6	3	3	5	142.528	75	13
B1	Dominant	None	Retrieve	Deliver	during	6	3	3	6	73.775	75	13
B1	Dominant	None	Retrieve	Deliver	during	6	3	3	7	152.752	75	13
B1	Dominant	None	Retrieve	Deliver	during	6	3	3	8	18.25	75	13
B1	Dominant	None	Retrieve	Deliver	during	6	3	4	1	45.25	75	14
B1	Dominant	None	Retrieve	Deliver	during	6	3	4	2	108.013	75	14
B1	Dominant	None	Retrieve	Deliver	during	6	3	4	3	154.75	75	14
B1	Dominant	None	Retrieve	Deliver	during	6	3	4	4	150.167	75	14
B1	Dominant	None	Retrieve	Deliver	during	6	3	4	5	158.502	75	14
B1	Dominant	None	Retrieve	Deliver	during	6	3	4	6	156.58	75	14
B1	Dominant	None	Retrieve	Deliver	during	6	3	4	7	165.005	75	14
B1	Dominant	None	Retrieve	Deliver	during	6	3	4	8	19.4	75	14
B1	Dominant	None	Retrieve	Deliver	during	6	3	5	1	115	75	15
B1	Dominant	None	Retrieve	Deliver	during	6	3	5	2	111.3	75	15
B1	Dominant	None	Retrieve	Deliver	during	6	3	5	3	55.715	75	15
B1	Dominant	None	Retrieve	Deliver	during	6	3	5	4	152.502	75	15
B1	Dominant	None	Retrieve	Deliver	during	6	3	5	5	136.722	75	15
B1	Dominant	None	Retrieve	Deliver	during	6	3	5	6	155.282	75	15
B1	Dominant	None	Retrieve	Deliver	during	6	3	5	7	158.502	75	15
B1	Dominant	None	Retrieve	Deliver	during	6	3	5	8	8.925	75	15
B1	Dominant	None	Retrieve	Deliver	during	6	4	1	1	110.25	75	16
B1	Dominant	None	Retrieve	Deliver	during	6	4	1	2	125.775	75	16
B1	Dominant	None	Retrieve	Deliver	during	6	4	1	3	119.5	75	16
B1	Dominant	None	Retrieve	Deliver	during	6	4	1	4	169.317	75	16
B1	Dominant	None	Retrieve	Deliver	during	6	4	1	5	127.457	75	16
B1	Dominant	None	Retrieve	Deliver	during	6	4	1	6	170.005	75	16
B1	Dominant	None	Retrieve	Deliver	during	6	4	1	7	175.018	75	16
B1	Dominant	None	Retrieve	Deliver	during	6	4	1	8	15.6	75	16
B1	Dominant	None	Retrieve	Deliver	during	6	4	2	1	109.75	75	17
B1	Dominant	None	Retrieve	Deliver	during	6	4	2	2	123.722	75	17
B1	Dominant	None	Retrieve	Deliver	during	6	4	2	3	136.275	75	17
B1	Dominant	None	Retrieve	Deliver	during	6	4	2	4	167.995	75	17
B1	Dominant	None	Retrieve	Deliver	during	6	4	2	5	97.15	75	17
B1	Dominant	None	Retrieve	Deliver	during	6	4	2	6	180.042	75	17
B1	Dominant	None	Retrieve	Deliver	during	6	4	2	7	185.248	75	17
B1	Dominant	None	Retrieve	Deliver	during	6	4	2	8	50.725	75	17
B1	Dominant	None	Retrieve	Deliver	during	6	4	3	1	107	75	18
B1	Dominant	None	Retrieve	Deliver	during	6	4	3	2	63.48	75	18
B1	Dominant	None	Retrieve	Deliver	during	6	4	3	3	140.692	75	18
B1	Dominant	None	Retrieve	Deliver	during	6	4	3	4	160.502	75	18
B1	Dominant	None	Retrieve	Deliver	during	6	4	3	5	131	75	18
B1	Dominant	None	Retrieve	Deliver	during	6	4	3	6	167.755	75	18
B1	Dominant	None	Retrieve	Deliver	during	6	4	3	7	132.993	75	18
B1	Dominant	None	Retrieve	Deliver	during	6	4	3	8	140.787	75	18
B1	Dominant	None	Retrieve	Deliver	during	6	4	4	1	121.025	75	19
B1	Dominant	None	Retrieve	Deliver	during	6	4	4	2	109.25	75	19
B1	Dominant	None	Retrieve	Deliver	during	6	4	4	3	145.748	75	19
B1	Dominant	None	Retrieve	Deliver	during	6	4	4	4	99.475	75	19
B1	Dominant	None	Retrieve	Deliver	during	6	4	4	5	160.255	75	19
B1	Dominant	None	Retrieve	Deliver	during	6	4	4	6	182.548	75	19
B1	Dominant	None	Retrieve	Deliver	during	6	4	4	7	182.502	75	19
B1	Dominant	None	Retrieve	Deliver	during	6	4	4	8	158.8	75	19
B1	Dominant	None	Retrieve	Deliver	during	6	4	5	1	104.5	75	20
B1	Dominant	None	Retrieve	Deliver	during	6	4	5	2	140.75	75	20
B1	Dominant	None	Retrieve	Deliver	during	6	4	5	3	142.98	75	20
B1	Dominant	None	Retrieve	Deliver	during	6	4	5	4	158.25	75	20
B1	Dominant	None	Retrieve	Deliver	during	6	4	5	5	155.917	75	20
B1	Dominant	None	Retrieve	Deliver	during	6	4	5	6	143.25	75	20
B1	Dominant	None	Retrieve	Deliver	during	6	4	5	7	195.262	75	20
B1	Dominant	None	Retrieve	Deliver	during	6	4	5	8	45.75	75	20
B1	Dominant	None	Retrieve	Deliver	during	1	1	1	1	7.2	50	1
B1	Dominant	None	Retrieve	Deliver	during	1	1	1	2	21.75	50	1
B1	Dominant	None	Retrieve	Deliver	during	1	1	1	3	399.998	50	1
B1	Dominant	None	Retrieve	Deliver	during	1	1	1	4	7.5	50	1
B1	Dominant	None	Retrieve	Deliver	during	1	1	1	5	17.5	50	1
B1	Dominant	None	Retrieve	Deliver	during	1	1	1	6	21.25	50	1
B1	Dominant	None	Retrieve	Deliver	during	1	1	1	7	35.25	50	1
B1	Dominant	None	Retrieve	Deliver	during	1	1	1	8	12.275	50	1
B1	Dominant	None	Retrieve	Deliver	during	1	1	2	1	264.23	50	2
B1	Dominant	None	Retrieve	Deliver	during	1	1	2	2	21.025	50	2
B1	Dominant	None	Retrieve	Deliver	during	1	1	2	3	397.001	50	2
B1	Dominant	None	Retrieve	Deliver	during	1	1	2	4	12.225	50	2
B1	Dominant	None	Retrieve	Deliver	during	1	1	2	5	405.998	50	2
B1	Dominant	None	Retrieve	Deliver	during	1	1	2	6	23.775	50	2
B1	Dominant	None	Retrieve	Deliver	during	1	1	2	7	32	50	2
B1	Dominant	None	Retrieve	Deliver	during	1	1	2	8	38.225	50	2
B1	Dominant	None	Retrieve	Deliver	during	1	1	3	1	5.425	50	3
B1	Dominant	None	Retrieve	Deliver	during	1	1	3	2	22.5	50	3
B1	Dominant	None	Retrieve	Deliver	during	1	1	3	3	391.998	50	3
B1	Dominant	None	Retrieve	Deliver	during	1	1	3	4	11.525	50	3
B1	Dominant	None	Retrieve	Deliver	during	1	1	3	5	0.2	50	3
B1	Dominant	None	Retrieve	Deliver	during	1	1	3	6	14.5	50	3
B1	Dominant	None	Retrieve	Deliver	during	1	1	3	7	416.998	50	3
B1	Dominant	None	Retrieve	Deliver	during	1	1	3	8	400.998	50	3
B1	Dominant	None	Retrieve	Deliver	during	1	1	4	1	27.75	50	4
B1	Dominant	None	Retrieve	Deliver	during	1	1	4	2	220.26	50	4
B1	Dominant	None	Retrieve	Deliver	during	1	1	4	3	30.975	50	4
B1	Dominant	None	Retrieve	Deliver	during	1	1	4	4	24.75	50	4
B1	Dominant	None	Retrieve	Deliver	during	1	1	4	5	2.75	50	4
B1	Dominant	None	Retrieve	Deliver	during	1	1	4	6	395.973	50	4
B1	Dominant	None	Retrieve	Deliver	during	1	1	4	7	10.5	50	4
B1	Dominant	None	Retrieve	Deliver	during	1	1	4	8	59.275	50	4
B1	Dominant	None	Retrieve	Deliver	during	1	1	5	1	23.75	50	5
B1	Dominant	None	Retrieve	Deliver	during	1	1	5	2	33.75	50	5
B1	Dominant	None	Retrieve	Deliver	during	1	1	5	3	212.26	50	5
B1	Dominant	None	Retrieve	Deliver	during	1	1	5	4	14	50	5
B1	Dominant	None	Retrieve	Deliver	during	1	1	5	5	417.998	50	5
B1	Dominant	None	Retrieve	Deliver	during	1	1	5	6	381.998	50	5
B1	Dominant	None	Retrieve	Deliver	during	1	1	5	7	385.998	50	5
B1	Dominant	None	Retrieve	Deliver	during	1	1	5	8	25.425	50	5
B1	Dominant	None	Retrieve	Deliver	during	1	2	1	1	367.998	50	6
B1	Dominant	None	Retrieve	Deliver	during	1	2	1	2	0.25	50	6
B1	Dominant	None	Retrieve	Deliver	during	1	2	1	3	389.044	50	6
B1	Dominant	None	Retrieve	Deliver	during	1	2	1	4	144.75	50	6
B1	Dominant	None	Retrieve	Deliver	during	1	2	1	5	28.225	50	6
B1	Dominant	None	Retrieve	Deliver	during	1	2	1	6	24.25	50	6
B1	Dominant	None	Retrieve	Deliver	during	1	2	1	7	71.75	50	6
B1	Dominant	None	Retrieve	Deliver	during	1	2	1	8	34.25	50	6
B1	Dominant	None	Retrieve	Deliver	during	1	2	2	1	24.75	50	7
B1	Dominant	None	Retrieve	Deliver	during	1	2	2	2	33.25	50	7
B1	Dominant	None	Retrieve	Deliver	during	1	2	2	3	131.993	50	7
B1	Dominant	None	Retrieve	Deliver	during	1	2	2	4	156.748	50	7
B1	Dominant	None	Retrieve	Deliver	during	1	2	2	5	222.095	50	7
B1	Dominant	None	Retrieve	Deliver	during	1	2	2	6	387.398	50	7
B1	Dominant	None	Retrieve	Deliver	during	1	2	2	7	378.723	50	7
B1	Dominant	None	Retrieve	Deliver	during	1	2	2	8	260.24	50	7
B1	Dominant	None	Retrieve	Deliver	during	1	2	3	1	39.825	50	8
B1	Dominant	None	Retrieve	Deliver	during	1	2	3	2	40.75	50	8
B1	Dominant	None	Retrieve	Deliver	during	1	2	3	3	4.15	50	8
B1	Dominant	None	Retrieve	Deliver	during	1	2	3	4	138	50	8
B1	Dominant	None	Retrieve	Deliver	during	1	2	3	5	1	50	8
B1	Dominant	None	Retrieve	Deliver	during	1	2	3	6	8.25	50	8
B1	Dominant	None	Retrieve	Deliver	during	1	2	3	7	75.025	50	8
B1	Dominant	None	Retrieve	Deliver	during	1	2	3	8	25.25	50	8
B1	Dominant	None	Retrieve	Deliver	during	1	2	4	1	55	50	9
B1	Dominant	None	Retrieve	Deliver	during	1	2	4	2	22.775	50	9
B1	Dominant	None	Retrieve	Deliver	during	1	2	4	3	2.575	50	9
B1	Dominant	None	Retrieve	Deliver	during	1	2	4	4	18.025	50	9
B1	Dominant	None	Retrieve	Deliver	during	1	2	4	5	9.75	50	9
B1	Dominant	None	Retrieve	Deliver	during	1	2	4	6	367.998	50	9
B1	Dominant	None	Retrieve	Deliver	during	1	2	4	7	382.998	50	9
B1	Dominant	None	Retrieve	Deliver	during	1	2	4	8	11	50	9
B1	Dominant	None	Retrieve	Deliver	during	1	2	5	1	20.175	50	10
B1	Dominant	None	Retrieve	Deliver	during	1	2	5	2	134.472	50	10
B1	Dominant	None	Retrieve	Deliver	during	1	2	5	3	387.998	50	10
B1	Dominant	None	Retrieve	Deliver	during	1	2	5	4	236.125	50	10
B1	Dominant	None	Retrieve	Deliver	during	1	2	5	5	172.752	50	10
B1	Dominant	None	Retrieve	Deliver	during	1	2	5	6	187.5	50	10
B1	Dominant	None	Retrieve	Deliver	during	1	2	5	7	176.988	50	10
[truncated: 26,801 more rows]
