# Supplementary material for: Acute Loss of Tactile Input Leads to General Compensatory Changes in Eye–Hand Coordination during Object Manipulation
Source: eNeuro. 2025 Sep 25;12(9):ENEURO.0487-23.2025. doi: 10.1523/ENEURO.0487-23.2025 (PMC12494028; doi:10.1523/ENEURO.0487-23.2025)
Supplement: Extended Data — The file Code_and_Data.zip includes all code and data used to perform the analyses presented in this manuscript. The .R scripts contain the packages used and the filenames corresponding to the data and the structure of each model. Download Extended Data, ZIP file. [file eneuro-12-ENEURO.0487-23.2025-s014.zip › GISI_PeakForce_PlaceDeliver_exp1.xlsx]

## Sheet: Sheet1
Condition	Block	Hand	Drug	Phase	Action	Subject	Round	mmDifference	Series	Trials	Series_in_block
ControlPre	B1	Dominant	None	Place	Deliver	1	1	65.46	1	1	1
ControlPre	B1	Dominant	None	Place	Deliver	1	1	27.495	1	2	1
ControlPre	B1	Dominant	None	Place	Deliver	1	1	0.265	1	3	1
ControlPre	B1	Dominant	None	Place	Deliver	1	1	58.765	1	4	1
ControlPre	B1	Dominant	None	Place	Deliver	1	1	45.575	1	5	1
ControlPre	B1	Dominant	None	Place	Deliver	1	1	63.59	1	6	1
ControlPre	B1	Dominant	None	Place	Deliver	1	1	246.755	1	7	1
ControlPre	B1	Dominant	None	Place	Deliver	1	1	128.577	1	8	1
ControlPre	B1	Dominant	None	Place	Deliver	1	1	99.0075	2	1	2
ControlPre	B1	Dominant	None	Place	Deliver	1	1	74.2525	2	2	2
ControlPre	B1	Dominant	None	Place	Deliver	1	1	61.0125	2	3	2
ControlPre	B1	Dominant	None	Place	Deliver	1	1	117.257	2	4	2
ControlPre	B1	Dominant	None	Place	Deliver	1	1	5.97	2	5	2
ControlPre	B1	Dominant	None	Place	Deliver	1	1	49	2	6	2
ControlPre	B1	Dominant	None	Place	Deliver	1	1	87.2125	2	7	2
ControlPre	B1	Dominant	None	Place	Deliver	1	1	66.025	2	8	2
ControlPre	B1	Dominant	None	Place	Deliver	1	1	12.5075	3	1	3
ControlPre	B1	Dominant	None	Place	Deliver	1	1	153.75	3	2	3
ControlPre	B1	Dominant	None	Place	Deliver	1	1	11.75	3	3	3
ControlPre	B1	Dominant	None	Place	Deliver	1	1	6.5	3	4	3
ControlPre	B1	Dominant	None	Place	Deliver	1	1	74.7275	3	5	3
ControlPre	B1	Dominant	None	Place	Deliver	1	1	5.6	3	6	3
ControlPre	B1	Dominant	None	Place	Deliver	1	1	12.05	3	7	3
ControlPre	B1	Dominant	None	Place	Deliver	1	1	24.96	3	8	3
ControlPre	B1	Dominant	None	Place	Deliver	1	1	55.525	4	1	4
ControlPre	B1	Dominant	None	Place	Deliver	1	1	19.7575	4	2	4
ControlPre	B1	Dominant	None	Place	Deliver	1	1	13	4	3	4
ControlPre	B1	Dominant	None	Place	Deliver	1	1	66.7525	4	4	4
ControlPre	B1	Dominant	None	Place	Deliver	1	1	75.27	4	5	4
ControlPre	B1	Dominant	None	Place	Deliver	1	1	5.495	4	6	4
ControlPre	B1	Dominant	None	Place	Deliver	1	1	1.51	4	7	4
ControlPre	B1	Dominant	None	Place	Deliver	1	1	15.915	4	8	4
ControlPre	B1	Dominant	None	Place	Deliver	1	1	119.267	5	1	5
ControlPre	B1	Dominant	None	Place	Deliver	1	1	33.96	5	2	5
ControlPre	B1	Dominant	None	Place	Deliver	1	1	6.93	5	3	5
ControlPre	B1	Dominant	None	Place	Deliver	1	1	3.7125	5	4	5
ControlPre	B1	Dominant	None	Place	Deliver	1	1	4.9875	5	5	5
ControlPre	B1	Dominant	None	Place	Deliver	1	1	2.01	5	6	5
ControlPre	B1	Dominant	None	Place	Deliver	1	1	7.0125	5	7	5
ControlPre	B1	Dominant	None	Place	Deliver	1	1	2.4525	5	8	5
ControlPre	B1	Dominant	None	Place	Deliver	1	2	21.725	1	1	6
ControlPre	B1	Dominant	None	Place	Deliver	1	2	39.775	1	2	6
ControlPre	B1	Dominant	None	Place	Deliver	1	2	51.0225	1	3	6
ControlPre	B1	Dominant	None	Place	Deliver	1	2	65.0675	1	4	6
ControlPre	B1	Dominant	None	Place	Deliver	1	2	67.75	1	5	6
ControlPre	B1	Dominant	None	Place	Deliver	1	2	9.75	1	6	6
ControlPre	B1	Dominant	None	Place	Deliver	1	2	57.745	1	7	6
ControlPre	B1	Dominant	None	Place	Deliver	1	2	61.9725	1	8	6
ControlPre	B1	Dominant	None	Place	Deliver	1	2	43.5	2	1	7
ControlPre	B1	Dominant	None	Place	Deliver	1	2	58.39	2	2	7
ControlPre	B1	Dominant	None	Place	Deliver	1	2	57.99	2	3	7
ControlPre	B1	Dominant	None	Place	Deliver	1	2	5.525	2	4	7
ControlPre	B1	Dominant	None	Place	Deliver	1	2	248.255	2	5	7
ControlPre	B1	Dominant	None	Place	Deliver	1	2	11.9975	2	6	7
ControlPre	B1	Dominant	None	Place	Deliver	1	2	37.715	2	7	7
ControlPre	B1	Dominant	None	Place	Deliver	1	2	76.0175	2	8	7
ControlPre	B1	Dominant	None	Place	Deliver	1	2	81.47	3	1	8
ControlPre	B1	Dominant	None	Place	Deliver	1	2	10.75	3	2	8
ControlPre	B1	Dominant	None	Place	Deliver	1	2	46.96	3	3	8
ControlPre	B1	Dominant	None	Place	Deliver	1	2	40.51	3	4	8
ControlPre	B1	Dominant	None	Place	Deliver	1	2	58.4775	3	5	8
ControlPre	B1	Dominant	None	Place	Deliver	1	2	87.5175	3	6	8
ControlPre	B1	Dominant	None	Place	Deliver	1	2	7.78	3	7	8
ControlPre	B1	Dominant	None	Place	Deliver	1	2	34.23	3	8	8
ControlPre	B1	Dominant	None	Place	Deliver	1	2	189.5	4	1	9
ControlPre	B1	Dominant	None	Place	Deliver	1	2	2.2325	4	2	9
ControlPre	B1	Dominant	None	Place	Deliver	1	2	17.9775	4	3	9
ControlPre	B1	Dominant	None	Place	Deliver	1	2	100.885	4	4	9
ControlPre	B1	Dominant	None	Place	Deliver	1	2	39.99	4	5	9
ControlPre	B1	Dominant	None	Place	Deliver	1	2	75.075	4	6	9
ControlPre	B1	Dominant	None	Place	Deliver	1	2	43.4875	4	7	9
ControlPre	B1	Dominant	None	Place	Deliver	1	2	31.46	4	8	9
ControlPre	B1	Dominant	None	Place	Deliver	1	2	28.2	5	1	10
ControlPre	B1	Dominant	None	Place	Deliver	1	2	1.3	5	2	10
ControlPre	B1	Dominant	None	Place	Deliver	1	2	20.23	5	3	10
ControlPre	B1	Dominant	None	Place	Deliver	1	2	2.9575	5	4	10
ControlPre	B1	Dominant	None	Place	Deliver	1	2	5.2525	5	5	10
ControlPre	B1	Dominant	None	Place	Deliver	1	2	4.77	5	6	10
ControlPre	B1	Dominant	None	Place	Deliver	1	2	96.4875	5	7	10
ControlPre	B1	Dominant	None	Place	Deliver	1	2	50.215	5	8	10
ControlPre	B1	Dominant	None	Place	Deliver	1	3	15.275	1	1	11
ControlPre	B1	Dominant	None	Place	Deliver	1	3	89.5	1	2	11
ControlPre	B1	Dominant	None	Place	Deliver	1	3	9.495	1	3	11
ControlPre	B1	Dominant	None	Place	Deliver	1	3	98.9975	1	4	11
ControlPre	B1	Dominant	None	Place	Deliver	1	3	5.235	1	5	11
ControlPre	B1	Dominant	None	Place	Deliver	1	3	38.5025	1	6	11
ControlPre	B1	Dominant	None	Place	Deliver	1	3	12.2375	1	7	11
ControlPre	B1	Dominant	None	Place	Deliver	1	3	24.7525	1	8	11
ControlPre	B1	Dominant	None	Place	Deliver	1	3	129.25	2	1	12
ControlPre	B1	Dominant	None	Place	Deliver	1	3	17.275	2	2	12
ControlPre	B1	Dominant	None	Place	Deliver	1	3	41.25	2	3	12
ControlPre	B1	Dominant	None	Place	Deliver	1	3	75.255	2	4	12
ControlPre	B1	Dominant	None	Place	Deliver	1	3	10.4875	2	5	12
ControlPre	B1	Dominant	None	Place	Deliver	1	3	2.2075	2	6	12
ControlPre	B1	Dominant	None	Place	Deliver	1	3	12	2	7	12
ControlPre	B1	Dominant	None	Place	Deliver	1	3	10.9925	2	8	12
ControlPre	B1	Dominant	None	Place	Deliver	1	3	16.2925	3	1	13
ControlPre	B1	Dominant	None	Place	Deliver	1	3	11.275	3	2	13
ControlPre	B1	Dominant	None	Place	Deliver	1	3	7.5175	3	3	13
ControlPre	B1	Dominant	None	Place	Deliver	1	3	77.24	3	4	13
ControlPre	B1	Dominant	None	Place	Deliver	1	3	56.7475	3	5	13
ControlPre	B1	Dominant	None	Place	Deliver	1	3	2.0075	3	6	13
ControlPre	B1	Dominant	None	Place	Deliver	1	3	0.015	3	7	13
ControlPre	B1	Dominant	None	Place	Deliver	1	3	64.2775	3	8	13
ControlPre	B1	Dominant	None	Place	Deliver	1	3	21	4	1	14
ControlPre	B1	Dominant	None	Place	Deliver	1	3	5.25	4	2	14
ControlPre	B1	Dominant	None	Place	Deliver	1	3	61.7075	4	3	14
ControlPre	B1	Dominant	None	Place	Deliver	1	3	11.235	4	4	14
ControlPre	B1	Dominant	None	Place	Deliver	1	3	3.735	4	5	14
ControlPre	B1	Dominant	None	Place	Deliver	1	3	2.265	4	6	14
ControlPre	B1	Dominant	None	Place	Deliver	1	3	20.925	4	7	14
ControlPre	B1	Dominant	None	Place	Deliver	1	3	18.005	4	8	14
ControlPre	B1	Dominant	None	Place	Deliver	1	3	166.725	5	1	15
ControlPre	B1	Dominant	None	Place	Deliver	1	3	20.0125	5	2	15
ControlPre	B1	Dominant	None	Place	Deliver	1	3	15.7525	5	3	15
ControlPre	B1	Dominant	None	Place	Deliver	1	3	33.755	5	4	15
ControlPre	B1	Dominant	None	Place	Deliver	1	3	66.5075	5	5	15
ControlPre	B1	Dominant	None	Place	Deliver	1	3	23.9975	5	6	15
ControlPre	B1	Dominant	None	Place	Deliver	1	3	7.53	5	7	15
ControlPre	B1	Dominant	None	Place	Deliver	1	3	8.505	5	8	15
ControlPre	B1	Dominant	None	Place	Deliver	1	4	8.25	1	1	16
ControlPre	B1	Dominant	None	Place	Deliver	1	4	147.245	1	2	16
ControlPre	B1	Dominant	None	Place	Deliver	1	4	82.0175	1	3	16
ControlPre	B1	Dominant	None	Place	Deliver	1	4	23.76	1	4	16
ControlPre	B1	Dominant	None	Place	Deliver	1	4	53.2075	1	5	16
ControlPre	B1	Dominant	None	Place	Deliver	1	4	2.7525	1	6	16
ControlPre	B1	Dominant	None	Place	Deliver	1	4	7.2525	1	7	16
ControlPre	B1	Dominant	None	Place	Deliver	1	4	10.9925	1	8	16
ControlPre	B1	Dominant	None	Place	Deliver	1	4	22.75	2	1	17
ControlPre	B1	Dominant	None	Place	Deliver	1	4	258.752	2	2	17
ControlPre	B1	Dominant	None	Place	Deliver	1	4	3.755	2	3	17
ControlPre	B1	Dominant	None	Place	Deliver	1	4	23	2	4	17
ControlPre	B1	Dominant	None	Place	Deliver	1	4	14.4925	2	5	17
ControlPre	B1	Dominant	None	Place	Deliver	1	4	129.248	2	6	17
ControlPre	B1	Dominant	None	Place	Deliver	1	4	4.515	2	7	17
ControlPre	B1	Dominant	None	Place	Deliver	1	4	1.7525	2	8	17
ControlPre	B1	Dominant	None	Place	Deliver	1	4	23.5	3	1	18
ControlPre	B1	Dominant	None	Place	Deliver	1	4	6.9925	3	2	18
ControlPre	B1	Dominant	None	Place	Deliver	1	4	63.015	3	3	18
ControlPre	B1	Dominant	None	Place	Deliver	1	4	42.75	3	4	18
ControlPre	B1	Dominant	None	Place	Deliver	1	4	103.5	3	5	18
ControlPre	B1	Dominant	None	Place	Deliver	1	4	53.7875	3	6	18
ControlPre	B1	Dominant	None	Place	Deliver	1	4	52.2975	3	7	18
ControlPre	B1	Dominant	None	Place	Deliver	1	4	1.995	3	8	18
ControlPre	B1	Dominant	None	Place	Deliver	1	4	33.75	4	1	19
ControlPre	B1	Dominant	None	Place	Deliver	1	4	14.775	4	2	19
ControlPre	B1	Dominant	None	Place	Deliver	1	4	3.0225	4	3	19
ControlPre	B1	Dominant	None	Place	Deliver	1	4	29.76	4	4	19
ControlPre	B1	Dominant	None	Place	Deliver	1	4	7.04	4	5	19
ControlPre	B1	Dominant	None	Place	Deliver	1	4	62.765	4	6	19
ControlPre	B1	Dominant	None	Place	Deliver	1	4	7.49	4	7	19
ControlPre	B1	Dominant	None	Place	Deliver	1	4	4.2325	4	8	19
ControlPre	B1	Dominant	None	Place	Deliver	1	4	94.75	5	1	20
ControlPre	B1	Dominant	None	Place	Deliver	1	4	19	5	2	20
ControlPre	B1	Dominant	None	Place	Deliver	1	4	10.4975	5	3	20
ControlPre	B1	Dominant	None	Place	Deliver	1	4	168.1	5	4	20
ControlPre	B1	Dominant	None	Place	Deliver	1	4	115.225	5	5	20
ControlPre	B1	Dominant	None	Place	Deliver	1	4	3.805	5	6	20
ControlPre	B1	Dominant	None	Place	Deliver	1	4	37.5	5	7	20
ControlPre	B1	Dominant	None	Place	Deliver	1	4	11.5025	5	8	20
ControlPre	B1	Dominant	None	Place	Deliver	2	1	14.735	1	1	1
ControlPre	B1	Dominant	None	Place	Deliver	2	1	5.5325	1	2	1
ControlPre	B1	Dominant	None	Place	Deliver	2	1	37.0975	1	3	1
ControlPre	B1	Dominant	None	Place	Deliver	2	1	40.7425	1	4	1
ControlPre	B1	Dominant	None	Place	Deliver	2	1	8.985	1	5	1
ControlPre	B1	Dominant	None	Place	Deliver	2	1	29.28	1	6	1
ControlPre	B1	Dominant	None	Place	Deliver	2	1	30.3675	1	7	1
ControlPre	B1	Dominant	None	Place	Deliver	2	1	65.005	1	8	1
ControlPre	B1	Dominant	None	Place	Deliver	2	1	2.4825	2	1	2
ControlPre	B1	Dominant	None	Place	Deliver	2	1	132.498	2	2	2
ControlPre	B1	Dominant	None	Place	Deliver	2	1	3.7075	2	3	2
ControlPre	B1	Dominant	None	Place	Deliver	2	1	27.2525	2	4	2
ControlPre	B1	Dominant	None	Place	Deliver	2	1	3.5175	2	5	2
ControlPre	B1	Dominant	None	Place	Deliver	2	1	6.025	2	6	2
ControlPre	B1	Dominant	None	Place	Deliver	2	1	53.89	2	7	2
ControlPre	B1	Dominant	None	Place	Deliver	2	1	46.7225	2	8	2
ControlPre	B1	Dominant	None	Place	Deliver	2	1	0.525	3	1	3
ControlPre	B1	Dominant	None	Place	Deliver	2	1	35.24	3	2	3
ControlPre	B1	Dominant	None	Place	Deliver	2	1	10.4	3	3	3
ControlPre	B1	Dominant	None	Place	Deliver	2	1	150.7	3	4	3
ControlPre	B1	Dominant	None	Place	Deliver	2	1	4.7175	3	5	3
ControlPre	B1	Dominant	None	Place	Deliver	2	1	13.77	3	6	3
ControlPre	B1	Dominant	None	Place	Deliver	2	1	16.975	3	7	3
ControlPre	B1	Dominant	None	Place	Deliver	2	1	31.275	3	8	3
ControlPre	B1	Dominant	None	Place	Deliver	2	1	10.4875	4	1	4
ControlPre	B1	Dominant	None	Place	Deliver	2	1	1.115	4	2	4
ControlPre	B1	Dominant	None	Place	Deliver	2	1	15.725	4	3	4
ControlPre	B1	Dominant	None	Place	Deliver	2	1	19.825	4	4	4
ControlPre	B1	Dominant	None	Place	Deliver	2	1	12.685	4	5	4
ControlPre	B1	Dominant	None	Place	Deliver	2	1	33.005	4	6	4
ControlPre	B1	Dominant	None	Place	Deliver	2	1	6.25	4	7	4
ControlPre	B1	Dominant	None	Place	Deliver	2	1	9.25	4	8	4
ControlPre	B1	Dominant	None	Place	Deliver	2	1	2.99	5	1	5
ControlPre	B1	Dominant	None	Place	Deliver	2	1	20.4925	5	2	5
ControlPre	B1	Dominant	None	Place	Deliver	2	1	26.7125	5	3	5
ControlPre	B1	Dominant	None	Place	Deliver	2	1	5.75	5	4	5
ControlPre	B1	Dominant	None	Place	Deliver	2	1	5.495	5	5	5
ControlPre	B1	Dominant	None	Place	Deliver	2	1	17.7475	5	6	5
ControlPre	B1	Dominant	None	Place	Deliver	2	1	39.51	5	7	5
ControlPre	B1	Dominant	None	Place	Deliver	2	1	11.05	5	8	5
ControlPre	B1	Dominant	None	Place	Deliver	2	2	8.9825	1	1	6
ControlPre	B1	Dominant	None	Place	Deliver	2	2	5.495	1	2	6
ControlPre	B1	Dominant	None	Place	Deliver	2	2	26.53	1	3	6
ControlPre	B1	Dominant	None	Place	Deliver	2	2	20.75	1	4	6
ControlPre	B1	Dominant	None	Place	Deliver	2	2	11.455	1	5	6
ControlPre	B1	Dominant	None	Place	Deliver	2	2	8.74	1	6	6
ControlPre	B1	Dominant	None	Place	Deliver	2	2	21.9825	1	7	6
ControlPre	B1	Dominant	None	Place	Deliver	2	2	43.6325	1	8	6
ControlPre	B1	Dominant	None	Place	Deliver	2	2	6.25	2	1	7
ControlPre	B1	Dominant	None	Place	Deliver	2	2	0.755	2	2	7
ControlPre	B1	Dominant	None	Place	Deliver	2	2	31.005	2	3	7
ControlPre	B1	Dominant	None	Place	Deliver	2	2	19.975	2	4	7
ControlPre	B1	Dominant	None	Place	Deliver	2	2	7.4975	2	5	7
ControlPre	B1	Dominant	None	Place	Deliver	2	2	11.74	2	6	7
ControlPre	B1	Dominant	None	Place	Deliver	2	2	40.505	2	7	7
ControlPre	B1	Dominant	None	Place	Deliver	2	2	30.7325	2	8	7
ControlPre	B1	Dominant	None	Place	Deliver	2	2	7.21	3	1	8
ControlPre	B1	Dominant	None	Place	Deliver	2	2	37.7325	3	2	8
ControlPre	B1	Dominant	None	Place	Deliver	2	2	10.0025	3	3	8
ControlPre	B1	Dominant	None	Place	Deliver	2	2	22.525	3	4	8
ControlPre	B1	Dominant	None	Place	Deliver	2	2	17.7475	3	5	8
ControlPre	B1	Dominant	None	Place	Deliver	2	2	19.475	3	6	8
ControlPre	B1	Dominant	None	Place	Deliver	2	2	30.465	3	7	8
ControlPre	B1	Dominant	None	Place	Deliver	2	2	49.74	3	8	8
ControlPre	B1	Dominant	None	Place	Deliver	2	2	18.24	4	1	9
ControlPre	B1	Dominant	None	Place	Deliver	2	2	36.5425	4	2	9
ControlPre	B1	Dominant	None	Place	Deliver	2	2	32.8325	4	3	9
ControlPre	B1	Dominant	None	Place	Deliver	2	2	26.7675	4	4	9
ControlPre	B1	Dominant	None	Place	Deliver	2	2	7.75	4	5	9
ControlPre	B1	Dominant	None	Place	Deliver	2	2	13.265	4	6	9
ControlPre	B1	Dominant	None	Place	Deliver	2	2	37.4775	4	7	9
ControlPre	B1	Dominant	None	Place	Deliver	2	2	67.49	4	8	9
ControlPre	B1	Dominant	None	Place	Deliver	2	2	20.505	5	1	10
ControlPre	B1	Dominant	None	Place	Deliver	2	2	13.7575	5	2	10
ControlPre	B1	Dominant	None	Place	Deliver	2	2	7.25	5	3	10
ControlPre	B1	Dominant	None	Place	Deliver	2	2	18.75	5	4	10
ControlPre	B1	Dominant	None	Place	Deliver	2	2	1.4675	5	5	10
ControlPre	B1	Dominant	None	Place	Deliver	2	2	17.535	5	6	10
ControlPre	B1	Dominant	None	Place	Deliver	2	2	23.9875	5	7	10
ControlPre	B1	Dominant	None	Place	Deliver	2	2	6.5	5	8	10
ControlPre	B1	Dominant	None	Place	Deliver	2	3	15.01	1	1	11
ControlPre	B1	Dominant	None	Place	Deliver	2	3	23.8825	1	2	11
ControlPre	B1	Dominant	None	Place	Deliver	2	3	16.5	1	3	11
ControlPre	B1	Dominant	None	Place	Deliver	2	3	7.8	1	4	11
ControlPre	B1	Dominant	None	Place	Deliver	2	3	3.7525	1	5	11
ControlPre	B1	Dominant	None	Place	Deliver	2	3	22.7525	1	6	11
ControlPre	B1	Dominant	None	Place	Deliver	2	3	43	1	7	11
ControlPre	B1	Dominant	None	Place	Deliver	2	3	70	1	8	11
ControlPre	B1	Dominant	None	Place	Deliver	2	3	11.255	2	1	12
ControlPre	B1	Dominant	None	Place	Deliver	2	3	39.75	2	2	12
ControlPre	B1	Dominant	None	Place	Deliver	2	3	41.5	2	3	12
ControlPre	B1	Dominant	None	Place	Deliver	2	3	8.25	2	4	12
ControlPre	B1	Dominant	None	Place	Deliver	2	3	12.02	2	5	12
ControlPre	B1	Dominant	None	Place	Deliver	2	3	17.025	2	6	12
ControlPre	B1	Dominant	None	Place	Deliver	2	3	19	2	7	12
ControlPre	B1	Dominant	None	Place	Deliver	2	3	15.25	2	8	12
ControlPre	B1	Dominant	None	Place	Deliver	2	3	2.23	3	1	13
ControlPre	B1	Dominant	None	Place	Deliver	2	3	17.75	3	2	13
ControlPre	B1	Dominant	None	Place	Deliver	2	3	8	3	3	13
ControlPre	B1	Dominant	None	Place	Deliver	2	3	28.5	3	4	13
ControlPre	B1	Dominant	None	Place	Deliver	2	3	10.7575	3	5	13
ControlPre	B1	Dominant	None	Place	Deliver	2	3	7.75	3	6	13
ControlPre	B1	Dominant	None	Place	Deliver	2	3	2.5025	3	7	13
ControlPre	B1	Dominant	None	Place	Deliver	2	3	3.975	3	8	13
ControlPre	B1	Dominant	None	Place	Deliver	2	3	1.335	4	1	14
ControlPre	B1	Dominant	None	Place	Deliver	2	3	21.9925	4	2	14
ControlPre	B1	Dominant	None	Place	Deliver	2	3	27	4	3	14
ControlPre	B1	Dominant	None	Place	Deliver	2	3	25.5	4	4	14
ControlPre	B1	Dominant	None	Place	Deliver	2	3	2.4675	4	5	14
ControlPre	B1	Dominant	None	Place	Deliver	2	3	28.0025	4	6	14
ControlPre	B1	Dominant	None	Place	Deliver	2	3	39.475	4	7	14
ControlPre	B1	Dominant	None	Place	Deliver	2	3	14.025	4	8	14
ControlPre	B1	Dominant	None	Place	Deliver	2	3	5.5	5	1	15
ControlPre	B1	Dominant	None	Place	Deliver	2	3	33.21	5	2	15
ControlPre	B1	Dominant	None	Place	Deliver	2	3	22	5	3	15
ControlPre	B1	Dominant	None	Place	Deliver	2	3	19	5	4	15
ControlPre	B1	Dominant	None	Place	Deliver	2	3	6.2425	5	5	15
ControlPre	B1	Dominant	None	Place	Deliver	2	3	29.7425	5	6	15
ControlPre	B1	Dominant	None	Place	Deliver	2	3	29	5	7	15
ControlPre	B1	Dominant	None	Place	Deliver	2	3	11.75	5	8	15
ControlPre	B1	Dominant	None	Place	Deliver	2	4	12.2425	1	1	16
ControlPre	B1	Dominant	None	Place	Deliver	2	4	5.2475	1	2	16
ControlPre	B1	Dominant	None	Place	Deliver	2	4	26.0175	1	3	16
ControlPre	B1	Dominant	None	Place	Deliver	2	4	9.525	1	4	16
ControlPre	B1	Dominant	None	Place	Deliver	2	4	1.51	1	5	16
ControlPre	B1	Dominant	None	Place	Deliver	2	4	6.7775	1	6	16
ControlPre	B1	Dominant	None	Place	Deliver	2	4	0.7	1	7	16
ControlPre	B1	Dominant	None	Place	Deliver	2	4	19.975	1	8	16
ControlPre	B1	Dominant	None	Place	Deliver	2	4	8.0025	2	1	17
ControlPre	B1	Dominant	None	Place	Deliver	2	4	15.7975	2	2	17
ControlPre	B1	Dominant	None	Place	Deliver	2	4	4.575	2	3	17
ControlPre	B1	Dominant	None	Place	Deliver	2	4	36.5	2	4	17
ControlPre	B1	Dominant	None	Place	Deliver	2	4	8.9975	2	5	17
ControlPre	B1	Dominant	None	Place	Deliver	2	4	30.3	2	6	17
ControlPre	B1	Dominant	None	Place	Deliver	2	4	31.9875	2	7	17
ControlPre	B1	Dominant	None	Place	Deliver	2	4	61.8	2	8	17
ControlPre	B1	Dominant	None	Place	Deliver	2	4	3.9925	3	1	18
ControlPre	B1	Dominant	None	Place	Deliver	2	4	3.7325	3	2	18
ControlPre	B1	Dominant	None	Place	Deliver	2	4	0.2	3	3	18
ControlPre	B1	Dominant	None	Place	Deliver	2	4	6.775	3	4	18
ControlPre	B1	Dominant	None	Place	Deliver	2	4	4.285	3	5	18
ControlPre	B1	Dominant	None	Place	Deliver	2	4	31.78	3	6	18
ControlPre	B1	Dominant	None	Place	Deliver	2	4	49.25	3	7	18
ControlPre	B1	Dominant	None	Place	Deliver	2	4	55.7625	3	8	18
ControlPre	B1	Dominant	None	Place	Deliver	2	4	14.76	4	1	19
ControlPre	B1	Dominant	None	Place	Deliver	2	4	29.24	4	2	19
ControlPre	B1	Dominant	None	Place	Deliver	2	4	28.01	4	3	19
ControlPre	B1	Dominant	None	Place	Deliver	2	4	25.755	4	4	19
ControlPre	B1	Dominant	None	Place	Deliver	2	4	6.4975	4	5	19
ControlPre	B1	Dominant	None	Place	Deliver	2	4	10.2825	4	6	19
ControlPre	B1	Dominant	None	Place	Deliver	2	4	19.9725	4	7	19
ControlPre	B1	Dominant	None	Place	Deliver	2	4	5	4	8	19
ControlPre	B1	Dominant	None	Place	Deliver	2	4	5.495	5	1	20
ControlPre	B1	Dominant	None	Place	Deliver	2	4	10.005	5	2	20
ControlPre	B1	Dominant	None	Place	Deliver	2	4	28.4975	5	3	20
ControlPre	B1	Dominant	None	Place	Deliver	2	4	26.2775	5	4	20
ControlPre	B1	Dominant	None	Place	Deliver	2	4	31.9625	5	5	20
ControlPre	B1	Dominant	None	Place	Deliver	2	4	18.5025	5	6	20
ControlPre	B1	Dominant	None	Place	Deliver	2	4	24.7525	5	7	20
ControlPre	B1	Dominant	None	Place	Deliver	2	4	15.5	5	8	20
ControlPre	B1	Dominant	None	Place	Deliver	3	1	16.15	1	1	1
ControlPre	B1	Dominant	None	Place	Deliver	3	1	7.025	1	2	1
ControlPre	B1	Dominant	None	Place	Deliver	3	1	16.2375	1	3	1
ControlPre	B1	Dominant	None	Place	Deliver	3	1	15.7325	1	4	1
ControlPre	B1	Dominant	None	Place	Deliver	3	1	3.4825	1	5	1
ControlPre	B1	Dominant	None	Place	Deliver	3	1	1.505	1	6	1
ControlPre	B1	Dominant	None	Place	Deliver	3	1	14.5025	1	7	1
ControlPre	B1	Dominant	None	Place	Deliver	3	1	35.0025	1	8	1
ControlPre	B1	Dominant	None	Place	Deliver	3	1	7.5	2	1	2
ControlPre	B1	Dominant	None	Place	Deliver	3	1	23.7825	2	2	2
ControlPre	B1	Dominant	None	Place	Deliver	3	1	18.235	2	3	2
ControlPre	B1	Dominant	None	Place	Deliver	3	1	23.72	2	4	2
ControlPre	B1	Dominant	None	Place	Deliver	3	1	3.49	2	5	2
ControlPre	B1	Dominant	None	Place	Deliver	3	1	4.7725	2	6	2
ControlPre	B1	Dominant	None	Place	Deliver	3	1	19.445	2	7	2
ControlPre	B1	Dominant	None	Place	Deliver	3	1	4.315	2	8	2
ControlPre	B1	Dominant	None	Place	Deliver	3	1	8.025	3	1	3
ControlPre	B1	Dominant	None	Place	Deliver	3	1	37	3	2	3
ControlPre	B1	Dominant	None	Place	Deliver	3	1	25.52	3	3	3
ControlPre	B1	Dominant	None	Place	Deliver	3	1	5.245	3	4	3
ControlPre	B1	Dominant	None	Place	Deliver	3	1	1.9625	3	5	3
ControlPre	B1	Dominant	None	Place	Deliver	3	1	20.73	3	6	3
ControlPre	B1	Dominant	None	Place	Deliver	3	1	19.015	3	7	3
ControlPre	B1	Dominant	None	Place	Deliver	3	1	2.5125	3	8	3
ControlPre	B1	Dominant	None	Place	Deliver	3	1	5.75	4	1	4
ControlPre	B1	Dominant	None	Place	Deliver	3	1	28.74	4	2	4
ControlPre	B1	Dominant	None	Place	Deliver	3	1	21.015	4	3	4
ControlPre	B1	Dominant	None	Place	Deliver	3	1	6.475	4	4	4
ControlPre	B1	Dominant	None	Place	Deliver	3	1	89.7525	4	5	4
ControlPre	B1	Dominant	None	Place	Deliver	3	1	206.625	4	6	4
ControlPre	B1	Dominant	None	Place	Deliver	3	1	14.975	4	7	4
ControlPre	B1	Dominant	None	Place	Deliver	3	1	24.0075	4	8	4
ControlPre	B1	Dominant	None	Place	Deliver	3	1	43	5	1	5
ControlPre	B1	Dominant	None	Place	Deliver	3	1	12.26	5	2	5
ControlPre	B1	Dominant	None	Place	Deliver	3	1	4.0225	5	3	5
ControlPre	B1	Dominant	None	Place	Deliver	3	1	2.01	5	4	5
ControlPre	B1	Dominant	None	Place	Deliver	3	1	4.0025	5	5	5
ControlPre	B1	Dominant	None	Place	Deliver	3	1	25.25	5	6	5
ControlPre	B1	Dominant	None	Place	Deliver	3	1	33.28	5	7	5
ControlPre	B1	Dominant	None	Place	Deliver	3	1	10.45	5	8	5
ControlPre	B1	Dominant	None	Place	Deliver	3	2	10.5	1	1	6
ControlPre	B1	Dominant	None	Place	Deliver	3	2	4.0125	1	2	6
ControlPre	B1	Dominant	None	Place	Deliver	3	2	16.4975	1	3	6
ControlPre	B1	Dominant	None	Place	Deliver	3	2	1.4975	1	4	6
ControlPre	B1	Dominant	None	Place	Deliver	3	2	9.8775	1	5	6
ControlPre	B1	Dominant	None	Place	Deliver	3	2	23.02	1	6	6
ControlPre	B1	Dominant	None	Place	Deliver	3	2	17.295	1	7	6
ControlPre	B1	Dominant	None	Place	Deliver	3	2	19.0075	1	8	6
ControlPre	B1	Dominant	None	Place	Deliver	3	2	10	2	1	7
ControlPre	B1	Dominant	None	Place	Deliver	3	2	158.007	2	2	7
ControlPre	B1	Dominant	None	Place	Deliver	3	2	7.51	2	3	7
ControlPre	B1	Dominant	None	Place	Deliver	3	2	1	2	4	7
ControlPre	B1	Dominant	None	Place	Deliver	3	2	5.505	2	5	7
ControlPre	B1	Dominant	None	Place	Deliver	3	2	19.01	2	6	7
ControlPre	B1	Dominant	None	Place	Deliver	3	2	15.26	2	7	7
ControlPre	B1	Dominant	None	Place	Deliver	3	2	12.75	2	8	7
ControlPre	B1	Dominant	None	Place	Deliver	3	2	0.025	3	1	8
ControlPre	B1	Dominant	None	Place	Deliver	3	2	16.4575	3	2	8
ControlPre	B1	Dominant	None	Place	Deliver	3	2	3.49	3	3	8
ControlPre	B1	Dominant	None	Place	Deliver	3	2	92.0975	3	4	8
ControlPre	B1	Dominant	None	Place	Deliver	3	2	12.4875	3	5	8
ControlPre	B1	Dominant	None	Place	Deliver	3	2	27.8	3	6	8
ControlPre	B1	Dominant	None	Place	Deliver	3	2	7.36	3	7	8
ControlPre	B1	Dominant	None	Place	Deliver	3	2	1.6475	3	8	8
ControlPre	B1	Dominant	None	Place	Deliver	3	2	213.762	4	1	9
ControlPre	B1	Dominant	None	Place	Deliver	3	2	14.905	4	2	9
ControlPre	B1	Dominant	None	Place	Deliver	3	2	5.7075	4	3	9
ControlPre	B1	Dominant	None	Place	Deliver	3	2	30.5	4	4	9
ControlPre	B1	Dominant	None	Place	Deliver	3	2	30.0075	4	5	9
ControlPre	B1	Dominant	None	Place	Deliver	3	2	13.4875	4	6	9
ControlPre	B1	Dominant	None	Place	Deliver	3	2	14.7325	4	7	9
ControlPre	B1	Dominant	None	Place	Deliver	3	2	3.5725	4	8	9
ControlPre	B1	Dominant	None	Place	Deliver	3	2	3.75	5	1	10
ControlPre	B1	Dominant	None	Place	Deliver	3	2	11.4225	5	2	10
ControlPre	B1	Dominant	None	Place	Deliver	3	2	17.2675	5	3	10
ControlPre	B1	Dominant	None	Place	Deliver	3	2	55.03	5	4	10
ControlPre	B1	Dominant	None	Place	Deliver	3	2	12.4875	5	5	10
ControlPre	B1	Dominant	None	Place	Deliver	3	2	13.315	5	6	10
ControlPre	B1	Dominant	None	Place	Deliver	3	2	15.485	5	7	10
ControlPre	B1	Dominant	None	Place	Deliver	3	2	18.2125	5	8	10
ControlPre	B1	Dominant	None	Place	Deliver	3	3	0.995	1	1	11
ControlPre	B1	Dominant	None	Place	Deliver	3	3	4.2375	1	2	11
ControlPre	B1	Dominant	None	Place	Deliver	3	3	23.205	1	3	11
ControlPre	B1	Dominant	None	Place	Deliver	3	3	5.75	1	4	11
ControlPre	B1	Dominant	None	Place	Deliver	3	3	2.04	1	5	11
ControlPre	B1	Dominant	None	Place	Deliver	3	3	13.735	1	6	11
ControlPre	B1	Dominant	None	Place	Deliver	3	3	9.4975	1	7	11
ControlPre	B1	Dominant	None	Place	Deliver	3	3	9.025	1	8	11
ControlPre	B1	Dominant	None	Place	Deliver	3	3	6	2	1	12
ControlPre	B1	Dominant	None	Place	Deliver	3	3	0.495	2	2	12
ControlPre	B1	Dominant	None	Place	Deliver	3	3	1.505	2	3	12
ControlPre	B1	Dominant	None	Place	Deliver	3	3	5.9975	2	4	12
ControlPre	B1	Dominant	None	Place	Deliver	3	3	1.2575	2	5	12
ControlPre	B1	Dominant	None	Place	Deliver	3	3	9.28	2	6	12
ControlPre	B1	Dominant	None	Place	Deliver	3	3	19.7475	2	7	12
ControlPre	B1	Dominant	None	Place	Deliver	3	3	16.5075	2	8	12
ControlPre	B1	Dominant	None	Place	Deliver	3	3	1.76	3	1	13
ControlPre	B1	Dominant	None	Place	Deliver	3	3	28.99	3	2	13
ControlPre	B1	Dominant	None	Place	Deliver	3	3	3.9975	3	3	13
ControlPre	B1	Dominant	None	Place	Deliver	3	3	42	3	4	13
ControlPre	B1	Dominant	None	Place	Deliver	3	3	8.24	3	5	13
ControlPre	B1	Dominant	None	Place	Deliver	3	3	12.7525	3	6	13
ControlPre	B1	Dominant	None	Place	Deliver	3	3	7.3925	3	7	13
ControlPre	B1	Dominant	None	Place	Deliver	3	3	10.75	3	8	13
ControlPre	B1	Dominant	None	Place	Deliver	3	3	218.012	4	1	14
ControlPre	B1	Dominant	None	Place	Deliver	3	3	9.6075	4	2	14
ControlPre	B1	Dominant	None	Place	Deliver	3	3	24.5025	4	3	14
ControlPre	B1	Dominant	None	Place	Deliver	3	3	29.7425	4	4	14
ControlPre	B1	Dominant	None	Place	Deliver	3	3	12	4	5	14
ControlPre	B1	Dominant	None	Place	Deliver	3	3	200.24	4	6	14
ControlPre	B1	Dominant	None	Place	Deliver	3	3	12.235	4	7	14
ControlPre	B1	Dominant	None	Place	Deliver	3	3	21.005	4	8	14
ControlPre	B1	Dominant	None	Place	Deliver	3	3	220.248	5	1	15
ControlPre	B1	Dominant	None	Place	Deliver	3	3	14.7125	5	2	15
ControlPre	B1	Dominant	None	Place	Deliver	3	3	17.47	5	3	15
ControlPre	B1	Dominant	None	Place	Deliver	3	3	20.0075	5	4	15
ControlPre	B1	Dominant	None	Place	Deliver	3	3	0	5	5	15
ControlPre	B1	Dominant	None	Place	Deliver	3	3	8.59	5	6	15
ControlPre	B1	Dominant	None	Place	Deliver	3	3	21.755	5	7	15
ControlPre	B1	Dominant	None	Place	Deliver	3	3	13.725	5	8	15
ControlPre	B1	Dominant	None	Place	Deliver	3	4	16.475	1	1	16
ControlPre	B1	Dominant	None	Place	Deliver	3	4	11.2425	1	2	16
ControlPre	B1	Dominant	None	Place	Deliver	3	4	5.725	1	3	16
ControlPre	B1	Dominant	None	Place	Deliver	3	4	3.0425	1	4	16
ControlPre	B1	Dominant	None	Place	Deliver	3	4	0.5025	1	5	16
ControlPre	B1	Dominant	None	Place	Deliver	3	4	8.265	1	6	16
ControlPre	B1	Dominant	None	Place	Deliver	3	4	33.5275	1	7	16
ControlPre	B1	Dominant	None	Place	Deliver	3	4	12.85	1	8	16
ControlPre	B1	Dominant	None	Place	Deliver	3	4	158.7	2	1	17
ControlPre	B1	Dominant	None	Place	Deliver	3	4	7.7575	2	2	17
ControlPre	B1	Dominant	None	Place	Deliver	3	4	11	2	3	17
ControlPre	B1	Dominant	None	Place	Deliver	3	4	99.03	2	4	17
ControlPre	B1	Dominant	None	Place	Deliver	3	4	61.225	2	5	17
ControlPre	B1	Dominant	None	Place	Deliver	3	4	31.7225	2	6	17
ControlPre	B1	Dominant	None	Place	Deliver	3	4	16.1225	2	7	17
ControlPre	B1	Dominant	None	Place	Deliver	3	4	3.7475	2	8	17
ControlPre	B1	Dominant	None	Place	Deliver	3	4	25.5825	3	1	18
ControlPre	B1	Dominant	None	Place	Deliver	3	4	28.975	3	2	18
ControlPre	B1	Dominant	None	Place	Deliver	3	4	7.9875	3	3	18
ControlPre	B1	Dominant	None	Place	Deliver	3	4	0.7675	3	4	18
ControlPre	B1	Dominant	None	Place	Deliver	3	4	7.9825	3	5	18
ControlPre	B1	Dominant	None	Place	Deliver	3	4	4.1025	3	6	18
ControlPre	B1	Dominant	None	Place	Deliver	3	4	5.495	3	7	18
ControlPre	B1	Dominant	None	Place	Deliver	3	4	2.765	3	8	18
ControlPre	B1	Dominant	None	Place	Deliver	3	4	18.4775	4	1	19
ControlPre	B1	Dominant	None	Place	Deliver	3	4	8.995	4	2	19
ControlPre	B1	Dominant	None	Place	Deliver	3	4	37.255	4	3	19
ControlPre	B1	Dominant	None	Place	Deliver	3	4	11.2525	4	4	19
ControlPre	B1	Dominant	None	Place	Deliver	3	4	26.49	4	5	19
ControlPre	B1	Dominant	None	Place	Deliver	3	4	245.99	4	6	19
ControlPre	B1	Dominant	None	Place	Deliver	3	4	61.5025	4	7	19
ControlPre	B1	Dominant	None	Place	Deliver	3	4	0.505	4	8	19
ControlPre	B1	Dominant	None	Place	Deliver	3	4	2.25	5	1	20
ControlPre	B1	Dominant	None	Place	Deliver	3	4	136	5	2	20
ControlPre	B1	Dominant	None	Place	Deliver	3	4	4.495	5	3	20
ControlPre	B1	Dominant	None	Place	Deliver	3	4	9.0125	5	4	20
ControlPre	B1	Dominant	None	Place	Deliver	3	4	21.2675	5	5	20
ControlPre	B1	Dominant	None	Place	Deliver	3	4	0.74	5	6	20
ControlPre	B1	Dominant	None	Place	Deliver	3	4	8.2525	5	7	20
ControlPre	B1	Dominant	None	Place	Deliver	3	4	71.995	5	8	20
ControlPre	B1	Dominant	None	Place	Deliver	4	1	41.3375	1	1	1
ControlPre	B1	Dominant	None	Place	Deliver	4	1	2.475	1	2	1
ControlPre	B1	Dominant	None	Place	Deliver	4	1	7.2525	1	3	1
ControlPre	B1	Dominant	None	Place	Deliver	4	1	12	1	4	1
ControlPre	B1	Dominant	None	Place	Deliver	4	1	15.975	1	5	1
ControlPre	B1	Dominant	None	Place	Deliver	4	1	21.775	1	6	1
ControlPre	B1	Dominant	None	Place	Deliver	4	1	0.2525	1	7	1
ControlPre	B1	Dominant	None	Place	Deliver	4	1	8.775	1	8	1
ControlPre	B1	Dominant	None	Place	Deliver	4	1	149.25	2	1	2
ControlPre	B1	Dominant	None	Place	Deliver	4	1	39	2	2	2
ControlPre	B1	Dominant	None	Place	Deliver	4	1	0.2525	2	3	2
ControlPre	B1	Dominant	None	Place	Deliver	4	1	20.0075	2	4	2
ControlPre	B1	Dominant	None	Place	Deliver	4	1	10.7425	2	5	2
ControlPre	B1	Dominant	None	Place	Deliver	4	1	5.26	2	6	2
ControlPre	B1	Dominant	None	Place	Deliver	4	1	33.745	2	7	2
ControlPre	B1	Dominant	None	Place	Deliver	4	1	17.965	2	8	2
ControlPre	B1	Dominant	None	Place	Deliver	4	1	24.25	3	1	3
ControlPre	B1	Dominant	None	Place	Deliver	4	1	219.387	3	2	3
ControlPre	B1	Dominant	None	Place	Deliver	4	1	13.75	3	3	3
ControlPre	B1	Dominant	None	Place	Deliver	4	1	246.98	3	4	3
ControlPre	B1	Dominant	None	Place	Deliver	4	1	10.99	3	5	3
ControlPre	B1	Dominant	None	Place	Deliver	4	1	13.9875	3	6	3
ControlPre	B1	Dominant	None	Place	Deliver	4	1	7.985	3	7	3
ControlPre	B1	Dominant	None	Place	Deliver	4	1	23.0275	3	8	3
ControlPre	B1	Dominant	None	Place	Deliver	4	1	13.775	4	1	4
ControlPre	B1	Dominant	None	Place	Deliver	4	1	118.725	4	2	4
ControlPre	B1	Dominant	None	Place	Deliver	4	1	38.0475	4	3	4
ControlPre	B1	Dominant	None	Place	Deliver	4	1	11.475	4	4	4
ControlPre	B1	Dominant	None	Place	Deliver	4	1	4.77	4	5	4
ControlPre	B1	Dominant	None	Place	Deliver	4	1	6.4775	4	6	4
ControlPre	B1	Dominant	None	Place	Deliver	4	1	6.25	4	7	4
ControlPre	B1	Dominant	None	Place	Deliver	4	1	7.79	4	8	4
ControlPre	B1	Dominant	None	Place	Deliver	4	1	11.995	5	1	5
ControlPre	B1	Dominant	None	Place	Deliver	4	1	36.73	5	2	5
ControlPre	B1	Dominant	None	Place	Deliver	4	1	1.77	5	3	5
ControlPre	B1	Dominant	None	Place	Deliver	4	1	16.2375	5	4	5
ControlPre	B1	Dominant	None	Place	Deliver	4	1	12.755	5	5	5
ControlPre	B1	Dominant	None	Place	Deliver	4	1	14.7675	5	6	5
ControlPre	B1	Dominant	None	Place	Deliver	4	1	7.5075	5	7	5
ControlPre	B1	Dominant	None	Place	Deliver	4	1	36.5	5	8	5
ControlPre	B1	Dominant	None	Place	Deliver	4	2	1.75	1	1	6
ControlPre	B1	Dominant	None	Place	Deliver	4	2	12	1	2	6
ControlPre	B1	Dominant	None	Place	Deliver	4	2	116.255	1	3	6
ControlPre	B1	Dominant	None	Place	Deliver	4	2	31.3125	1	4	6
ControlPre	B1	Dominant	None	Place	Deliver	4	2	124.73	1	5	6
ControlPre	B1	Dominant	None	Place	Deliver	4	2	11.505	1	6	6
ControlPre	B1	Dominant	None	Place	Deliver	4	2	16.7575	1	7	6
ControlPre	B1	Dominant	None	Place	Deliver	4	2	9.23	1	8	6
ControlPre	B1	Dominant	None	Place	Deliver	4	2	21.975	2	1	7
ControlPre	B1	Dominant	None	Place	Deliver	4	2	6.75	2	2	7
ControlPre	B1	Dominant	None	Place	Deliver	4	2	9.7325	2	3	7
ControlPre	B1	Dominant	None	Place	Deliver	4	2	3.755	2	4	7
ControlPre	B1	Dominant	None	Place	Deliver	4	2	9.9725	2	5	7
ControlPre	B1	Dominant	None	Place	Deliver	4	2	13.485	2	6	7
ControlPre	B1	Dominant	None	Place	Deliver	4	2	7.715	2	7	7
ControlPre	B1	Dominant	None	Place	Deliver	4	2	10.005	2	8	7
ControlPre	B1	Dominant	None	Place	Deliver	4	2	55.215	3	1	8
ControlPre	B1	Dominant	None	Place	Deliver	4	2	12.205	3	2	8
ControlPre	B1	Dominant	None	Place	Deliver	4	2	80.235	3	3	8
ControlPre	B1	Dominant	None	Place	Deliver	4	2	2.75	3	4	8
ControlPre	B1	Dominant	None	Place	Deliver	4	2	13.51	3	5	8
ControlPre	B1	Dominant	None	Place	Deliver	4	2	3.7575	3	6	8
ControlPre	B1	Dominant	None	Place	Deliver	4	2	31.005	3	7	8
ControlPre	B1	Dominant	None	Place	Deliver	4	2	11.2525	3	8	8
ControlPre	B1	Dominant	None	Place	Deliver	4	2	18.45	4	1	9
ControlPre	B1	Dominant	None	Place	Deliver	4	2	5.5	4	2	9
ControlPre	B1	Dominant	None	Place	Deliver	4	2	2.265	4	3	9
ControlPre	B1	Dominant	None	Place	Deliver	4	2	19.475	4	4	9
ControlPre	B1	Dominant	None	Place	Deliver	4	2	107.515	4	5	9
ControlPre	B1	Dominant	None	Place	Deliver	4	2	6.755	4	6	9
ControlPre	B1	Dominant	None	Place	Deliver	4	2	65.2375	4	7	9
ControlPre	B1	Dominant	None	Place	Deliver	4	2	37.525	4	8	9
ControlPre	B1	Dominant	None	Place	Deliver	4	2	32.2575	5	1	10
ControlPre	B1	Dominant	None	Place	Deliver	4	2	21.5	5	2	10
ControlPre	B1	Dominant	None	Place	Deliver	4	2	22.505	5	3	10
ControlPre	B1	Dominant	None	Place	Deliver	4	2	4	5	4	10
ControlPre	B1	Dominant	None	Place	Deliver	4	2	18.9575	5	5	10
ControlPre	B1	Dominant	None	Place	Deliver	4	2	12.7275	5	6	10
ControlPre	B1	Dominant	None	Place	Deliver	4	2	18.465	5	7	10
ControlPre	B1	Dominant	None	Place	Deliver	4	2	17.785	5	8	10
ControlPre	B1	Dominant	None	Place	Deliver	4	3	42	1	1	11
ControlPre	B1	Dominant	None	Place	Deliver	4	3	45.325	1	2	11
ControlPre	B1	Dominant	None	Place	Deliver	4	3	14.975	1	3	11
ControlPre	B1	Dominant	None	Place	Deliver	4	3	83.2425	1	4	11
ControlPre	B1	Dominant	None	Place	Deliver	4	3	36.0025	1	5	11
ControlPre	B1	Dominant	None	Place	Deliver	4	3	0.6425	1	6	11
ControlPre	B1	Dominant	None	Place	Deliver	4	3	57.72	1	7	11
ControlPre	B1	Dominant	None	Place	Deliver	4	3	9.985	1	8	11
ControlPre	B1	Dominant	None	Place	Deliver	4	3		2	1	12
ControlPre	B1	Dominant	None	Place	Deliver	4	3	16.675	2	2	12
ControlPre	B1	Dominant	None	Place	Deliver	4	3	16.2	2	3	12
ControlPre	B1	Dominant	None	Place	Deliver	4	3	5.75	2	4	12
ControlPre	B1	Dominant	None	Place	Deliver	4	3	11.7825	2	5	12
ControlPre	B1	Dominant	None	Place	Deliver	4	3	2.215	2	6	12
ControlPre	B1	Dominant	None	Place	Deliver	4	3	3.9725	2	7	12
ControlPre	B1	Dominant	None	Place	Deliver	4	3	23.74	2	8	12
ControlPre	B1	Dominant	None	Place	Deliver	4	3	62.49	3	1	13
ControlPre	B1	Dominant	None	Place	Deliver	4	3	5.75	3	2	13
ControlPre	B1	Dominant	None	Place	Deliver	4	3	2.025	3	3	13
ControlPre	B1	Dominant	None	Place	Deliver	4	3	5.485	3	4	13
ControlPre	B1	Dominant	None	Place	Deliver	4	3	32.27	3	5	13
ControlPre	B1	Dominant	None	Place	Deliver	4	3	1.9875	3	6	13
ControlPre	B1	Dominant	None	Place	Deliver	4	3	52.48	3	7	13
ControlPre	B1	Dominant	None	Place	Deliver	4	3	17.7625	3	8	13
ControlPre	B1	Dominant	None	Place	Deliver	4	3	2.225	4	1	14
ControlPre	B1	Dominant	None	Place	Deliver	4	3	6.7375	4	2	14
ControlPre	B1	Dominant	None	Place	Deliver	4	3	11.225	4	3	14
ControlPre	B1	Dominant	None	Place	Deliver	4	3	24.25	4	4	14
ControlPre	B1	Dominant	None	Place	Deliver	4	3	42.165	4	5	14
ControlPre	B1	Dominant	None	Place	Deliver	4	3	57.24	4	6	14
ControlPre	B1	Dominant	None	Place	Deliver	4	3	0	4	7	14
ControlPre	B1	Dominant	None	Place	Deliver	4	3	27.5075	4	8	14
ControlPre	B1	Dominant	None	Place	Deliver	4	3	32.5025	5	1	15
ControlPre	B1	Dominant	None	Place	Deliver	4	3	53.7525	5	2	15
ControlPre	B1	Dominant	None	Place	Deliver	4	3	5.295	5	3	15
ControlPre	B1	Dominant	None	Place	Deliver	4	3	1.7375	5	4	15
ControlPre	B1	Dominant	None	Place	Deliver	4	3	18.755	5	5	15
ControlPre	B1	Dominant	None	Place	Deliver	4	3	24.965	5	6	15
ControlPre	B1	Dominant	None	Place	Deliver	4	3	4.5675	5	7	15
ControlPre	B1	Dominant	None	Place	Deliver	4	3	13.1475	5	8	15
ControlPre	B1	Dominant	None	Place	Deliver	4	4	12.5	1	1	16
ControlPre	B1	Dominant	None	Place	Deliver	4	4	7.5	1	2	16
ControlPre	B1	Dominant	None	Place	Deliver	4	4	23.345	1	3	16
ControlPre	B1	Dominant	None	Place	Deliver	4	4	3.025	1	4	16
ControlPre	B1	Dominant	None	Place	Deliver	4	4	27.5125	1	5	16
ControlPre	B1	Dominant	None	Place	Deliver	4	4	0.245	1	6	16
ControlPre	B1	Dominant	None	Place	Deliver	4	4	55.6475	1	7	16
ControlPre	B1	Dominant	None	Place	Deliver	4	4	1.42	1	8	16
ControlPre	B1	Dominant	None	Place	Deliver	4	4	4.875	2	1	17
ControlPre	B1	Dominant	None	Place	Deliver	4	4	6.325	2	2	17
ControlPre	B1	Dominant	None	Place	Deliver	4	4	10.8125	2	3	17
ControlPre	B1	Dominant	None	Place	Deliver	4	4	7.755	2	4	17
ControlPre	B1	Dominant	None	Place	Deliver	4	4	31.495	2	5	17
ControlPre	B1	Dominant	None	Place	Deliver	4	4	24.2625	2	6	17
ControlPre	B1	Dominant	None	Place	Deliver	4	4	3.2775	2	7	17
ControlPre	B1	Dominant	None	Place	Deliver	4	4	55.5025	2	8	17
ControlPre	B1	Dominant	None	Place	Deliver	4	4	27.475	3	1	18
ControlPre	B1	Dominant	None	Place	Deliver	4	4	10.95	3	2	18
ControlPre	B1	Dominant	None	Place	Deliver	4	4	56.5075	3	3	18
ControlPre	B1	Dominant	None	Place	Deliver	4	4	12	3	4	18
ControlPre	B1	Dominant	None	Place	Deliver	4	4	6.02	3	5	18
ControlPre	B1	Dominant	None	Place	Deliver	4	4	0.145	3	6	18
ControlPre	B1	Dominant	None	Place	Deliver	4	4	4.47	3	7	18
ControlPre	B1	Dominant	None	Place	Deliver	4	4	16.015	3	8	18
ControlPre	B1	Dominant	None	Place	Deliver	4	4		4	1	19
ControlPre	B1	Dominant	None	Place	Deliver	4	4	9	4	2	19
ControlPre	B1	Dominant	None	Place	Deliver	4	4	30.2775	4	3	19
ControlPre	B1	Dominant	None	Place	Deliver	4	4	5.4975	4	4	19
ControlPre	B1	Dominant	None	Place	Deliver	4	4	43.465	4	5	19
ControlPre	B1	Dominant	None	Place	Deliver	4	4	0	4	6	19
ControlPre	B1	Dominant	None	Place	Deliver	4	4	14.0125	4	7	19
ControlPre	B1	Dominant	None	Place	Deliver	4	4	1.2475	4	8	19
ControlPre	B1	Dominant	None	Place	Deliver	4	4	33.345	5	1	20
ControlPre	B1	Dominant	None	Place	Deliver	4	4	8.75	5	2	20
ControlPre	B1	Dominant	None	Place	Deliver	4	4	11.49	5	3	20
ControlPre	B1	Dominant	None	Place	Deliver	4	4	10.7275	5	4	20
ControlPre	B1	Dominant	None	Place	Deliver	4	4	16.72	5	5	20
ControlPre	B1	Dominant	None	Place	Deliver	4	4	5.005	5	6	20
ControlPre	B1	Dominant	None	Place	Deliver	4	4	3.7925	5	7	20
ControlPre	B1	Dominant	None	Place	Deliver	4	4	14.5125	5	8	20
ControlPre	B1	Dominant	None	Place	Deliver	5	1	31.475	1	1	1
ControlPre	B1	Dominant	None	Place	Deliver	5	1	79.9425	1	2	1
ControlPre	B1	Dominant	None	Place	Deliver	5	1	90.5325	1	3	1
ControlPre	B1	Dominant	None	Place	Deliver	5	1	79.2375	1	4	1
ControlPre	B1	Dominant	None	Place	Deliver	5	1	40.75	1	5	1
ControlPre	B1	Dominant	None	Place	Deliver	5	1	43.7525	1	6	1
ControlPre	B1	Dominant	None	Place	Deliver	5	1	38.255	1	7	1
ControlPre	B1	Dominant	None	Place	Deliver	5	1	41.2575	1	8	1
ControlPre	B1	Dominant	None	Place	Deliver	5	1	11.2625	2	1	2
ControlPre	B1	Dominant	None	Place	Deliver	5	1	77.99	2	2	2
ControlPre	B1	Dominant	None	Place	Deliver	5	1	23.0175	2	3	2
ControlPre	B1	Dominant	None	Place	Deliver	5	1	25.0075	2	4	2
ControlPre	B1	Dominant	None	Place	Deliver	5	1	17.595	2	5	2
ControlPre	B1	Dominant	None	Place	Deliver	5	1	52.2425	2	6	2
ControlPre	B1	Dominant	None	Place	Deliver	5	1	18.225	2	7	2
ControlPre	B1	Dominant	None	Place	Deliver	5	1	32.855	2	8	2
ControlPre	B1	Dominant	None	Place	Deliver	5	1	147.002	3	1	3
ControlPre	B1	Dominant	None	Place	Deliver	5	1	34.24	3	2	3
ControlPre	B1	Dominant	None	Place	Deliver	5	1	61.7575	3	3	3
ControlPre	B1	Dominant	None	Place	Deliver	5	1	35.75	3	4	3
ControlPre	B1	Dominant	None	Place	Deliver	5	1	22.245	3	5	3
ControlPre	B1	Dominant	None	Place	Deliver	5	1	18.7375	3	6	3
ControlPre	B1	Dominant	None	Place	Deliver	5	1	70.4975	3	7	3
ControlPre	B1	Dominant	None	Place	Deliver	5	1	104.76	3	8	3
ControlPre	B1	Dominant	None	Place	Deliver	5	1	11.2575	4	1	4
ControlPre	B1	Dominant	None	Place	Deliver	5	1	9.1825	4	2	4
ControlPre	B1	Dominant	None	Place	Deliver	5	1	39.985	4	3	4
ControlPre	B1	Dominant	None	Place	Deliver	5	1	66.9925	4	4	4
ControlPre	B1	Dominant	None	Place	Deliver	5	1	17.75	4	5	4
ControlPre	B1	Dominant	None	Place	Deliver	5	1	47.86	4	6	4
ControlPre	B1	Dominant	None	Place	Deliver	5	1	10.99	4	7	4
ControlPre	B1	Dominant	None	Place	Deliver	5	1	11.71	4	8	4
ControlPre	B1	Dominant	None	Place	Deliver	5	1	5.5125	5	1	5
ControlPre	B1	Dominant	None	Place	Deliver	5	1	9.51	5	2	5
ControlPre	B1	Dominant	None	Place	Deliver	5	1	73.965	5	3	5
ControlPre	B1	Dominant	None	Place	Deliver	5	1	40.05	5	4	5
ControlPre	B1	Dominant	None	Place	Deliver	5	1	39.0225	5	5	5
ControlPre	B1	Dominant	None	Place	Deliver	5	1	29.995	5	6	5
ControlPre	B1	Dominant	None	Place	Deliver	5	1	79.985	5	7	5
ControlPre	B1	Dominant	None	Place	Deliver	5	1	49.255	5	8	5
ControlPre	B1	Dominant	None	Place	Deliver	5	2	7.0075	1	1	6
ControlPre	B1	Dominant	None	Place	Deliver	5	2	69.97	1	2	6
ControlPre	B1	Dominant	None	Place	Deliver	5	2	11.9975	1	3	6
ControlPre	B1	Dominant	None	Place	Deliver	5	2	10.74	1	4	6
ControlPre	B1	Dominant	None	Place	Deliver	5	2	63.255	1	5	6
ControlPre	B1	Dominant	None	Place	Deliver	5	2	9.785	1	6	6
ControlPre	B1	Dominant	None	Place	Deliver	5	2	53.0025	1	7	6
ControlPre	B1	Dominant	None	Place	Deliver	5	2	11.5975	1	8	6
ControlPre	B1	Dominant	None	Place	Deliver	5	2	2.765	2	1	7
ControlPre	B1	Dominant	None	Place	Deliver	5	2	1.7325	2	2	7
ControlPre	B1	Dominant	None	Place	Deliver	5	2	1	2	3	7
ControlPre	B1	Dominant	None	Place	Deliver	5	2	38.215	2	4	7
ControlPre	B1	Dominant	None	Place	Deliver	5	2	50.2625	2	5	7
ControlPre	B1	Dominant	None	Place	Deliver	5	2	25.045	2	6	7
ControlPre	B1	Dominant	None	Place	Deliver	5	2	45.49	2	7	7
ControlPre	B1	Dominant	None	Place	Deliver	5	2	37.95	2	8	7
ControlPre	B1	Dominant	None	Place	Deliver	5	2	4.91	3	1	8
ControlPre	B1	Dominant	None	Place	Deliver	5	2	3.26	3	2	8
ControlPre	B1	Dominant	None	Place	Deliver	5	2	22.98	3	3	8
ControlPre	B1	Dominant	None	Place	Deliver	5	2	74.0025	3	4	8
ControlPre	B1	Dominant	None	Place	Deliver	5	2	24.48	3	5	8
ControlPre	B1	Dominant	None	Place	Deliver	5	2	94.2375	3	6	8
ControlPre	B1	Dominant	None	Place	Deliver	5	2	10.5175	3	7	8
ControlPre	B1	Dominant	None	Place	Deliver	5	2	13.7275	3	8	8
ControlPre	B1	Dominant	None	Place	Deliver	5	2	1.75	4	1	9
ControlPre	B1	Dominant	None	Place	Deliver	5	2	17.5	4	2	9
ControlPre	B1	Dominant	None	Place	Deliver	5	2	5.525	4	3	9
ControlPre	B1	Dominant	None	Place	Deliver	5	2	17.7575	4	4	9
ControlPre	B1	Dominant	None	Place	Deliver	5	2	53.24	4	5	9
ControlPre	B1	Dominant	None	Place	Deliver	5	2	0.54	4	6	9
ControlPre	B1	Dominant	None	Place	Deliver	5	2	45.2525	4	7	9
ControlPre	B1	Dominant	None	Place	Deliver	5	2	11.005	4	8	9
ControlPre	B1	Dominant	None	Place	Deliver	5	2	20.4975	5	1	10
ControlPre	B1	Dominant	None	Place	Deliver	5	2	71.7625	5	2	10
ControlPre	B1	Dominant	None	Place	Deliver	5	2	21.0075	5	3	10
ControlPre	B1	Dominant	None	Place	Deliver	5	2	125.48	5	4	10
ControlPre	B1	Dominant	None	Place	Deliver	5	2	66.995	5	5	10
ControlPre	B1	Dominant	None	Place	Deliver	5	2	53.245	5	6	10
ControlPre	B1	Dominant	None	Place	Deliver	5	2	1.7375	5	7	10
ControlPre	B1	Dominant	None	Place	Deliver	5	2	18.2525	5	8	10
ControlPre	B1	Dominant	None	Place	Deliver	5	3	206.973	1	1	11
ControlPre	B1	Dominant	None	Place	Deliver	5	3	43.7475	1	2	11
ControlPre	B1	Dominant	None	Place	Deliver	5	3	12.745	1	3	11
ControlPre	B1	Dominant	None	Place	Deliver	5	3	49.255	1	4	11
ControlPre	B1	Dominant	None	Place	Deliver	5	3	68.4225	1	5	11
ControlPre	B1	Dominant	None	Place	Deliver	5	3	1.765	1	6	11
ControlPre	B1	Dominant	None	Place	Deliver	5	3	16.705	1	7	11
ControlPre	B1	Dominant	None	Place	Deliver	5	3	44.3325	1	8	11
ControlPre	B1	Dominant	None	Place	Deliver	5	3	4.3	2	1	12
ControlPre	B1	Dominant	None	Place	Deliver	5	3	64.675	2	2	12
ControlPre	B1	Dominant	None	Place	Deliver	5	3	51.96	2	3	12
ControlPre	B1	Dominant	None	Place	Deliver	5	3	19.76	2	4	12
ControlPre	B1	Dominant	None	Place	Deliver	5	3	28.82	2	5	12
ControlPre	B1	Dominant	None	Place	Deliver	5	3	14.26	2	6	12
ControlPre	B1	Dominant	None	Place	Deliver	5	3	9.4825	2	7	12
ControlPre	B1	Dominant	None	Place	Deliver	5	3	48.97	2	8	12
ControlPre	B1	Dominant	None	Place	Deliver	5	3	10.755	3	1	13
ControlPre	B1	Dominant	None	Place	Deliver	5	3	21.975	3	2	13
ControlPre	B1	Dominant	None	Place	Deliver	5	3	11.7525	3	3	13
ControlPre	B1	Dominant	None	Place	Deliver	5	3	3.23	3	4	13
ControlPre	B1	Dominant	None	Place	Deliver	5	3	66.005	3	5	13
ControlPre	B1	Dominant	None	Place	Deliver	5	3	55.5075	3	6	13
ControlPre	B1	Dominant	None	Place	Deliver	5	3	42.515	3	7	13
ControlPre	B1	Dominant	None	Place	Deliver	5	3	42.5	3	8	13
ControlPre	B1	Dominant	None	Place	Deliver	5	3	37.5	4	1	14
ControlPre	B1	Dominant	None	Place	Deliver	5	3	63.8425	4	2	14
ControlPre	B1	Dominant	None	Place	Deliver	5	3	78.2425	4	3	14
ControlPre	B1	Dominant	None	Place	Deliver	5	3	3.515	4	4	14
ControlPre	B1	Dominant	None	Place	Deliver	5	3	12.2575	4	5	14
ControlPre	B1	Dominant	None	Place	Deliver	5	3	4.0225	4	6	14
ControlPre	B1	Dominant	None	Place	Deliver	5	3	31.7575	4	7	14
ControlPre	B1	Dominant	None	Place	Deliver	5	3	25.235	4	8	14
ControlPre	B1	Dominant	None	Place	Deliver	5	3	21.45	5	1	15
ControlPre	B1	Dominant	None	Place	Deliver	5	3	28.53	5	2	15
ControlPre	B1	Dominant	None	Place	Deliver	5	3	4.3675	5	3	15
ControlPre	B1	Dominant	None	Place	Deliver	5	3	94.0025	5	4	15
ControlPre	B1	Dominant	None	Place	Deliver	5	3	10.0025	5	5	15
ControlPre	B1	Dominant	None	Place	Deliver	5	3	62.2225	5	6	15
ControlPre	B1	Dominant	None	Place	Deliver	5	3	10.52	5	7	15
ControlPre	B1	Dominant	None	Place	Deliver	5	3	8.01	5	8	15
ControlPre	B1	Dominant	None	Place	Deliver	5	4	25.5025	1	1	16
ControlPre	B1	Dominant	None	Place	Deliver	5	4	21.275	1	2	16
ControlPre	B1	Dominant	None	Place	Deliver	5	4	33.5	1	3	16
ControlPre	B1	Dominant	None	Place	Deliver	5	4	6.51	1	4	16
ControlPre	B1	Dominant	None	Place	Deliver	5	4	41.7625	1	5	16
ControlPre	B1	Dominant	None	Place	Deliver	5	4	16.9975	1	6	16
ControlPre	B1	Dominant	None	Place	Deliver	5	4	8.265	1	7	16
ControlPre	B1	Dominant	None	Place	Deliver	5	4	57.505	1	8	16
ControlPre	B1	Dominant	None	Place	Deliver	5	4	80.5075	2	1	17
ControlPre	B1	Dominant	None	Place	Deliver	5	4	107.745	2	2	17
ControlPre	B1	Dominant	None	Place	Deliver	5	4	27.825	2	3	17
ControlPre	B1	Dominant	None	Place	Deliver	5	4	10.235	2	4	17
ControlPre	B1	Dominant	None	Place	Deliver	5	4	38.2925	2	5	17
ControlPre	B1	Dominant	None	Place	Deliver	5	4	24.2475	2	6	17
ControlPre	B1	Dominant	None	Place	Deliver	5	4	45.9875	2	7	17
ControlPre	B1	Dominant	None	Place	Deliver	5	4	27.2475	2	8	17
ControlPre	B1	Dominant	None	Place	Deliver	5	4	12.2925	3	1	18
ControlPre	B1	Dominant	None	Place	Deliver	5	4	31.465	3	2	18
ControlPre	B1	Dominant	None	Place	Deliver	5	4	1.5	3	3	18
ControlPre	B1	Dominant	None	Place	Deliver	5	4	21.2725	3	4	18
ControlPre	B1	Dominant	None	Place	Deliver	5	4	40.2625	3	5	18
ControlPre	B1	Dominant	None	Place	Deliver	5	4	37.0125	3	6	18
ControlPre	B1	Dominant	None	Place	Deliver	5	4	45.98	3	7	18
ControlPre	B1	Dominant	None	Place	Deliver	5	4	36.9575	3	8	18
ControlPre	B1	Dominant	None	Place	Deliver	5	4	15.02	4	1	19
ControlPre	B1	Dominant	None	Place	Deliver	5	4	4.9975	4	2	19
ControlPre	B1	Dominant	None	Place	Deliver	5	4	48.965	4	3	19
ControlPre	B1	Dominant	None	Place	Deliver	5	4	20.755	4	4	19
ControlPre	B1	Dominant	None	Place	Deliver	5	4	16.7275	4	5	19
ControlPre	B1	Dominant	None	Place	Deliver	5	4	23	4	6	19
ControlPre	B1	Dominant	None	Place	Deliver	5	4	23.5525	4	7	19
ControlPre	B1	Dominant	None	Place	Deliver	5	4	31.7425	4	8	19
ControlPre	B1	Dominant	None	Place	Deliver	5	4	186.99	5	1	20
ControlPre	B1	Dominant	None	Place	Deliver	5	4	8.7675	5	2	20
ControlPre	B1	Dominant	None	Place	Deliver	5	4	34.6375	5	3	20
ControlPre	B1	Dominant	None	Place	Deliver	5	4	3.5	5	4	20
ControlPre	B1	Dominant	None	Place	Deliver	5	4	2.45	5	5	20
ControlPre	B1	Dominant	None	Place	Deliver	5	4	16.25	5	6	20
ControlPre	B1	Dominant	None	Place	Deliver	5	4	18	5	7	20
ControlPre	B1	Dominant	None	Place	Deliver	5	4	98.005	5	8	20
ControlPost	B2	Dominant	None	Place	Deliver	1	1	20.975	1	1	1
ControlPost	B2	Dominant	None	Place	Deliver	1	1	78.755	1	2	1
ControlPost	B2	Dominant	None	Place	Deliver	1	1	12.2325	1	3	1
ControlPost	B2	Dominant	None	Place	Deliver	1	1	9.735	1	4	1
ControlPost	B2	Dominant	None	Place	Deliver	1	1	14.6375	1	5	1
ControlPost	B2	Dominant	None	Place	Deliver	1	1	220.008	1	6	1
ControlPost	B2	Dominant	None	Place	Deliver	1	1	20.0125	1	7	1
ControlPost	B2	Dominant	None	Place	Deliver	1	1	21.99	1	8	1
ControlPost	B2	Dominant	None	Place	Deliver	1	1	301.991	2	1	2
ControlPost	B2	Dominant	None	Place	Deliver	1	1	159.225	2	2	2
ControlPost	B2	Dominant	None	Place	Deliver	1	1	1	2	3	2
ControlPost	B2	Dominant	None	Place	Deliver	1	1	12.5025	2	4	2
ControlPost	B2	Dominant	None	Place	Deliver	1	1	224.039	2	5	2
ControlPost	B2	Dominant	None	Place	Deliver	1	1	52.4925	2	6	2
ControlPost	B2	Dominant	None	Place	Deliver	1	1	207.96	2	7	2
ControlPost	B2	Dominant	None	Place	Deliver	1	1	210.988	2	8	2
ControlPost	B2	Dominant	None	Place	Deliver	1	1	184	3	1	3
ControlPost	B2	Dominant	None	Place	Deliver	1	1	84.0075	3	2	3
ControlPost	B2	Dominant	None	Place	Deliver	1	1	49.5	3	3	3
ControlPost	B2	Dominant	None	Place	Deliver	1	1	42.5	3	4	3
ControlPost	B2	Dominant	None	Place	Deliver	1	1	11.04	3	5	3
ControlPost	B2	Dominant	None	Place	Deliver	1	1	43.495	3	6	3
ControlPost	B2	Dominant	None	Place	Deliver	1	1	29.745	3	7	3
ControlPost	B2	Dominant	None	Place	Deliver	1	1	91.18	3	8	3
ControlPost	B2	Dominant	None	Place	Deliver	1	1	331.3	4	1	4
ControlPost	B2	Dominant	None	Place	Deliver	1	1	77.205	4	2	4
ControlPost	B2	Dominant	None	Place	Deliver	1	1	79.5075	4	3	4
ControlPost	B2	Dominant	None	Place	Deliver	1	1	40.805	4	4	4
ControlPost	B2	Dominant	None	Place	Deliver	1	1	49.2225	4	5	4
ControlPost	B2	Dominant	None	Place	Deliver	1	1	12.46	4	6	4
ControlPost	B2	Dominant	None	Place	Deliver	1	1	3.7225	4	7	4
ControlPost	B2	Dominant	None	Place	Deliver	1	1	1.7575	4	8	4
ControlPost	B2	Dominant	None	Place	Deliver	1	1	195.475	5	1	5
ControlPost	B2	Dominant	None	Place	Deliver	1	1	180	5	2	5
ControlPost	B2	Dominant	None	Place	Deliver	1	1	16.0675	5	3	5
ControlPost	B2	Dominant	None	Place	Deliver	1	1	1.7625	5	4	5
ControlPost	B2	Dominant	None	Place	Deliver	1	1	2.475	5	5	5
ControlPost	B2	Dominant	None	Place	Deliver	1	1	37.235	5	6	5
ControlPost	B2	Dominant	None	Place	Deliver	1	1	29.27	5	7	5
ControlPost	B2	Dominant	None	Place	Deliver	1	1	2.01	5	8	5
ControlPost	B2	Dominant	None	Place	Deliver	1	2	150.5	1	1	6
ControlPost	B2	Dominant	None	Place	Deliver	1	2	54.285	1	2	6
ControlPost	B2	Dominant	None	Place	Deliver	1	2	8.7575	1	3	6
ControlPost	B2	Dominant	None	Place	Deliver	1	2	3.98	1	4	6
ControlPost	B2	Dominant	None	Place	Deliver	1	2	97.55	1	5	6
ControlPost	B2	Dominant	None	Place	Deliver	1	2	3.4925	1	6	6
ControlPost	B2	Dominant	None	Place	Deliver	1	2	76.755	1	7	6
ControlPost	B2	Dominant	None	Place	Deliver	1	2	32.4775	1	8	6
ControlPost	B2	Dominant	None	Place	Deliver	1	2	41.525	2	1	7
ControlPost	B2	Dominant	None	Place	Deliver	1	2	176.275	2	2	7
ControlPost	B2	Dominant	None	Place	Deliver	1	2	197.975	2	3	7
ControlPost	B2	Dominant	None	Place	Deliver	1	2	158.028	2	4	7
ControlPost	B2	Dominant	None	Place	Deliver	1	2	4.2525	2	5	7
ControlPost	B2	Dominant	None	Place	Deliver	1	2	7.22	2	6	7
ControlPost	B2	Dominant	None	Place	Deliver	1	2	28.2625	2	7	7
ControlPost	B2	Dominant	None	Place	Deliver	1	2	94.255	2	8	7
ControlPost	B2	Dominant	None	Place	Deliver	1	2	5.25	3	1	8
ControlPost	B2	Dominant	None	Place	Deliver	1	2	12.225	3	2	8
ControlPost	B2	Dominant	None	Place	Deliver	1	2	164.5	3	3	8
ControlPost	B2	Dominant	None	Place	Deliver	1	2	0.5	3	4	8
ControlPost	B2	Dominant	None	Place	Deliver	1	2	250.973	3	5	8
ControlPost	B2	Dominant	None	Place	Deliver	1	2	20.725	3	6	8
ControlPost	B2	Dominant	None	Place	Deliver	1	2	228.828	3	7	8
ControlPost	B2	Dominant	None	Place	Deliver	1	2	202.985	3	8	8
ControlPost	B2	Dominant	None	Place	Deliver	1	2	28.2	4	1	9
ControlPost	B2	Dominant	None	Place	Deliver	1	2	16.75	4	2	9
ControlPost	B2	Dominant	None	Place	Deliver	1	2	188.255	4	3	9
ControlPost	B2	Dominant	None	Place	Deliver	1	2	17.7925	4	4	9
ControlPost	B2	Dominant	None	Place	Deliver	1	2	37.7625	4	5	9
ControlPost	B2	Dominant	None	Place	Deliver	1	2	20.1275	4	6	9
ControlPost	B2	Dominant	None	Place	Deliver	1	2	207	4	7	9
ControlPost	B2	Dominant	None	Place	Deliver	1	2	22.57	4	8	9
ControlPost	B2	Dominant	None	Place	Deliver	1	2	31.4575	5	1	10
ControlPost	B2	Dominant	None	Place	Deliver	1	2	203.005	5	2	10
ControlPost	B2	Dominant	None	Place	Deliver	1	2	22.5425	5	3	10
ControlPost	B2	Dominant	None	Place	Deliver	1	2	35.75	5	4	10
ControlPost	B2	Dominant	None	Place	Deliver	1	2	5.2575	5	5	10
ControlPost	B2	Dominant	None	Place	Deliver	1	2	11.8075	5	6	10
ControlPost	B2	Dominant	None	Place	Deliver	1	2	78.7825	5	7	10
ControlPost	B2	Dominant	None	Place	Deliver	1	2	1.4975	5	8	10
ControlPost	B2	Dominant	None	Place	Deliver	1	3	29.5	1	1	11
ControlPost	B2	Dominant	None	Place	Deliver	1	3	5.05	1	2	11
ControlPost	B2	Dominant	None	Place	Deliver	1	3	2	1	3	11
ControlPost	B2	Dominant	None	Place	Deliver	1	3	12.23	1	4	11
ControlPost	B2	Dominant	None	Place	Deliver	1	3	18.5025	1	5	11
ControlPost	B2	Dominant	None	Place	Deliver	1	3	26.52	1	6	11
ControlPost	B2	Dominant	None	Place	Deliver	1	3	18.755	1	7	11
ControlPost	B2	Dominant	None	Place	Deliver	1	3	36.7775	1	8	11
ControlPost	B2	Dominant	None	Place	Deliver	1	3	194.5	2	1	12
ControlPost	B2	Dominant	None	Place	Deliver	1	3	2.025	2	2	12
ControlPost	B2	Dominant	None	Place	Deliver	1	3	34.5025	2	3	12
ControlPost	B2	Dominant	None	Place	Deliver	1	3	12.505	2	4	12
ControlPost	B2	Dominant	None	Place	Deliver	1	3	23.0025	2	5	12
ControlPost	B2	Dominant	None	Place	Deliver	1	3	5.625	2	6	12
ControlPost	B2	Dominant	None	Place	Deliver	1	3	1.4975	2	7	12
ControlPost	B2	Dominant	None	Place	Deliver	1	3	2.72	2	8	12
ControlPost	B2	Dominant	None	Place	Deliver	1	3	64	3	1	13
ControlPost	B2	Dominant	None	Place	Deliver	1	3	6.275	3	2	13
ControlPost	B2	Dominant	None	Place	Deliver	1	3	204.975	3	3	13
ControlPost	B2	Dominant	None	Place	Deliver	1	3	3.91	3	4	13
ControlPost	B2	Dominant	None	Place	Deliver	1	3	4.3525	3	5	13
ControlPost	B2	Dominant	None	Place	Deliver	1	3	4.2425	3	6	13
ControlPost	B2	Dominant	None	Place	Deliver	1	3	12.5025	3	7	13
ControlPost	B2	Dominant	None	Place	Deliver	1	3	26.005	3	8	13
ControlPost	B2	Dominant	None	Place	Deliver	1	3	19.2	4	1	14
ControlPost	B2	Dominant	None	Place	Deliver	1	3	27.0175	4	2	14
ControlPost	B2	Dominant	None	Place	Deliver	1	3	17.5	4	3	14
ControlPost	B2	Dominant	None	Place	Deliver	1	3	12.4875	4	4	14
ControlPost	B2	Dominant	None	Place	Deliver	1	3	0.7375	4	5	14
ControlPost	B2	Dominant	None	Place	Deliver	1	3	10.4875	4	6	14
ControlPost	B2	Dominant	None	Place	Deliver	1	3	9.495	4	7	14
ControlPost	B2	Dominant	None	Place	Deliver	1	3	26.2525	4	8	14
ControlPost	B2	Dominant	None	Place	Deliver	1	3	11.75	5	1	15
ControlPost	B2	Dominant	None	Place	Deliver	1	3	218.5	5	2	15
ControlPost	B2	Dominant	None	Place	Deliver	1	3	9.9725	5	3	15
ControlPost	B2	Dominant	None	Place	Deliver	1	3	0.2525	5	4	15
ControlPost	B2	Dominant	None	Place	Deliver	1	3	20.0075	5	5	15
ControlPost	B2	Dominant	None	Place	Deliver	1	3	4.96	5	6	15
ControlPost	B2	Dominant	None	Place	Deliver	1	3	4.9925	5	7	15
ControlPost	B2	Dominant	None	Place	Deliver	1	3	10.4775	5	8	15
ControlPost	B2	Dominant	None	Place	Deliver	1	4	199.3	1	1	16
ControlPost	B2	Dominant	None	Place	Deliver	1	4	13.275	1	2	16
ControlPost	B2	Dominant	None	Place	Deliver	1	4	15.5075	1	3	16
ControlPost	B2	Dominant	None	Place	Deliver	1	4	8.9825	1	4	16
ControlPost	B2	Dominant	None	Place	Deliver	1	4	184.76	1	5	16
ControlPost	B2	Dominant	None	Place	Deliver	1	4	5.0075	1	6	16
ControlPost	B2	Dominant	None	Place	Deliver	1	4	10.995	1	7	16
ControlPost	B2	Dominant	None	Place	Deliver	1	4	6.72	1	8	16
ControlPost	B2	Dominant	None	Place	Deliver	1	4	7.725	2	1	17
ControlPost	B2	Dominant	None	Place	Deliver	1	4	13.225	2	2	17
ControlPost	B2	Dominant	None	Place	Deliver	1	4	21.775	2	3	17
ControlPost	B2	Dominant	None	Place	Deliver	1	4	35.2325	2	4	17
ControlPost	B2	Dominant	None	Place	Deliver	1	4	6.525	2	5	17
ControlPost	B2	Dominant	None	Place	Deliver	1	4	3.7225	2	6	17
ControlPost	B2	Dominant	None	Place	Deliver	1	4	2.475	2	7	17
ControlPost	B2	Dominant	None	Place	Deliver	1	4	12.7625	2	8	17
ControlPost	B2	Dominant	None	Place	Deliver	1	4	4.975	3	1	18
ControlPost	B2	Dominant	None	Place	Deliver	1	4	12.25	3	2	18
ControlPost	B2	Dominant	None	Place	Deliver	1	4	18.23	3	3	18
ControlPost	B2	Dominant	None	Place	Deliver	1	4	14.1975	3	4	18
ControlPost	B2	Dominant	None	Place	Deliver	1	4	4.24	3	5	18
ControlPost	B2	Dominant	None	Place	Deliver	1	4	40.4425	3	6	18
ControlPost	B2	Dominant	None	Place	Deliver	1	4	29.0075	3	7	18
ControlPost	B2	Dominant	None	Place	Deliver	1	4	30.4725	3	8	18
ControlPost	B2	Dominant	None	Place	Deliver	1	4	103.275	4	1	19
ControlPost	B2	Dominant	None	Place	Deliver	1	4	14.5	4	2	19
ControlPost	B2	Dominant	None	Place	Deliver	1	4	168.725	4	3	19
ControlPost	B2	Dominant	None	Place	Deliver	1	4	0.8	4	4	19
ControlPost	B2	Dominant	None	Place	Deliver	1	4	200.727	4	5	19
ControlPost	B2	Dominant	None	Place	Deliver	1	4	124.233	4	6	19
ControlPost	B2	Dominant	None	Place	Deliver	1	4	31.32	4	7	19
ControlPost	B2	Dominant	None	Place	Deliver	1	4	31.665	4	8	19
ControlPost	B2	Dominant	None	Place	Deliver	1	4	45.525	5	1	20
ControlPost	B2	Dominant	None	Place	Deliver	1	4	146.125	5	2	20
ControlPost	B2	Dominant	None	Place	Deliver	1	4	99.475	5	3	20
ControlPost	B2	Dominant	None	Place	Deliver	1	4	13.7475	5	4	20
ControlPost	B2	Dominant	None	Place	Deliver	1	4	17.4525	5	5	20
ControlPost	B2	Dominant	None	Place	Deliver	1	4	14.7325	5	6	20
ControlPost	B2	Dominant	None	Place	Deliver	1	4	29.255	5	7	20
ControlPost	B2	Dominant	None	Place	Deliver	1	4	22.79	5	8	20
ControlPost	B2	Dominant	None	Place	Deliver	2	1	13.2475	1	1	1
ControlPost	B2	Dominant	None	Place	Deliver	2	1	35.9675	1	2	1
ControlPost	B2	Dominant	None	Place	Deliver	2	1	24.75	1	3	1
ControlPost	B2	Dominant	None	Place	Deliver	2	1	27.975	1	4	1
ControlPost	B2	Dominant	None	Place	Deliver	2	1	14.225	1	5	1
ControlPost	B2	Dominant	None	Place	Deliver	2	1	5.0475	1	6	1
ControlPost	B2	Dominant	None	Place	Deliver	2	1	29.76	1	7	1
ControlPost	B2	Dominant	None	Place	Deliver	2	1	13.95	1	8	1
ControlPost	B2	Dominant	None	Place	Deliver	2	1	15.0075	2	1	2
ControlPost	B2	Dominant	None	Place	Deliver	2	1	19.005	2	2	2
ControlPost	B2	Dominant	None	Place	Deliver	2	1	19.9975	2	3	2
ControlPost	B2	Dominant	None	Place	Deliver	2	1	35.565	2	4	2
ControlPost	B2	Dominant	None	Place	Deliver	2	1	6.755	2	5	2
ControlPost	B2	Dominant	None	Place	Deliver	2	1	17.045	2	6	2
ControlPost	B2	Dominant	None	Place	Deliver	2	1	6.5	2	7	2
ControlPost	B2	Dominant	None	Place	Deliver	2	1	16.5	2	8	2
ControlPost	B2	Dominant	None	Place	Deliver	2	1	6.5	3	1	3
ControlPost	B2	Dominant	None	Place	Deliver	2	1	26.98	3	2	3
ControlPost	B2	Dominant	None	Place	Deliver	2	1	33.995	3	3	3
ControlPost	B2	Dominant	None	Place	Deliver	2	1	23.5	3	4	3
ControlPost	B2	Dominant	None	Place	Deliver	2	1	6.735	3	5	3
ControlPost	B2	Dominant	None	Place	Deliver	2	1	33.505	3	6	3
ControlPost	B2	Dominant	None	Place	Deliver	2	1	1.425	3	7	3
ControlPost	B2	Dominant	None	Place	Deliver	2	1	51.4975	3	8	3
ControlPost	B2	Dominant	None	Place	Deliver	2	1	41.28	4	1	4
ControlPost	B2	Dominant	None	Place	Deliver	2	1	6.755	4	2	4
ControlPost	B2	Dominant	None	Place	Deliver	2	1	35.2475	4	3	4
ControlPost	B2	Dominant	None	Place	Deliver	2	1	15.975	4	4	4
ControlPost	B2	Dominant	None	Place	Deliver	2	1	3.5175	4	5	4
ControlPost	B2	Dominant	None	Place	Deliver	2	1	9.22	4	6	4
ControlPost	B2	Dominant	None	Place	Deliver	2	1	30.005	4	7	4
ControlPost	B2	Dominant	None	Place	Deliver	2	1	7.475	4	8	4
ControlPost	B2	Dominant	None	Place	Deliver	2	1	11.74	5	1	5
ControlPost	B2	Dominant	None	Place	Deliver	2	1	12.0225	5	2	5
ControlPost	B2	Dominant	None	Place	Deliver	2	1	20.9975	5	3	5
ControlPost	B2	Dominant	None	Place	Deliver	2	1	17.275	5	4	5
ControlPost	B2	Dominant	None	Place	Deliver	2	1	1.255	5	5	5
ControlPost	B2	Dominant	None	Place	Deliver	2	1	30.75	5	6	5
ControlPost	B2	Dominant	None	Place	Deliver	2	1	33.0325	5	7	5
ControlPost	B2	Dominant	None	Place	Deliver	2	1	48.48	5	8	5
ControlPost	B2	Dominant	None	Place	Deliver	2	2	5.4625	1	1	6
ControlPost	B2	Dominant	None	Place	Deliver	2	2	27.5075	1	2	6
ControlPost	B2	Dominant	None	Place	Deliver	2	2	13.995	1	3	6
ControlPost	B2	Dominant	None	Place	Deliver	2	2	4.975	1	4	6
ControlPost	B2	Dominant	None	Place	Deliver	2	2	12.5025	1	5	6
ControlPost	B2	Dominant	None	Place	Deliver	2	2	19.51	1	6	6
ControlPost	B2	Dominant	None	Place	Deliver	2	2	0.5	1	7	6
ControlPost	B2	Dominant	None	Place	Deliver	2	2	9.975	1	8	6
ControlPost	B2	Dominant	None	Place	Deliver	2	2	6.25	2	1	7
ControlPost	B2	Dominant	None	Place	Deliver	2	2	22.27	2	2	7
ControlPost	B2	Dominant	None	Place	Deliver	2	2	47.015	2	3	7
ControlPost	B2	Dominant	None	Place	Deliver	2	2	35.23	2	4	7
ControlPost	B2	Dominant	None	Place	Deliver	2	2	0.9675	2	5	7
ControlPost	B2	Dominant	None	Place	Deliver	2	2	0.48	2	6	7
ControlPost	B2	Dominant	None	Place	Deliver	2	2	18.505	2	7	7
ControlPost	B2	Dominant	None	Place	Deliver	2	2	14.725	2	8	7
ControlPost	B2	Dominant	None	Place	Deliver	2	2	3.2975	3	1	8
ControlPost	B2	Dominant	None	Place	Deliver	2	2	21.435	3	2	8
ControlPost	B2	Dominant	None	Place	Deliver	2	2	38.1175	3	3	8
ControlPost	B2	Dominant	None	Place	Deliver	2	2	25.0375	3	4	8
ControlPost	B2	Dominant	None	Place	Deliver	2	2	13.025	3	5	8
ControlPost	B2	Dominant	None	Place	Deliver	2	2	27.275	3	6	8
ControlPost	B2	Dominant	None	Place	Deliver	2	2	45.26	3	7	8
ControlPost	B2	Dominant	None	Place	Deliver	2	2	32.2425	3	8	8
ControlPost	B2	Dominant	None	Place	Deliver	2	2	5.005	4	1	9
ControlPost	B2	Dominant	None	Place	Deliver	2	2	9.985	4	2	9
ControlPost	B2	Dominant	None	Place	Deliver	2	2	9.495	4	3	9
ControlPost	B2	Dominant	None	Place	Deliver	2	2	13.8	4	4	9
ControlPost	B2	Dominant	None	Place	Deliver	2	2	8.2775	4	5	9
ControlPost	B2	Dominant	None	Place	Deliver	2	2	29.495	4	6	9
ControlPost	B2	Dominant	None	Place	Deliver	2	2	10.3	4	7	9
ControlPost	B2	Dominant	None	Place	Deliver	2	2	36.8975	4	8	9
ControlPost	B2	Dominant	None	Place	Deliver	2	2	17.9975	5	1	10
ControlPost	B2	Dominant	None	Place	Deliver	2	2	2.255	5	2	10
ControlPost	B2	Dominant	None	Place	Deliver	2	2	2.4725	5	3	10
ControlPost	B2	Dominant	None	Place	Deliver	2	2	29.785	5	4	10
ControlPost	B2	Dominant	None	Place	Deliver	2	2	12.7575	5	5	10
ControlPost	B2	Dominant	None	Place	Deliver	2	2	17.7625	5	6	10
ControlPost	B2	Dominant	None	Place	Deliver	2	2	45.0225	5	7	10
ControlPost	B2	Dominant	None	Place	Deliver	2	2	44.2575	5	8	10
ControlPost	B2	Dominant	None	Place	Deliver	2	3	9.2375	1	1	11
ControlPost	B2	Dominant	None	Place	Deliver	2	3	5.9875	1	2	11
ControlPost	B2	Dominant	None	Place	Deliver	2	3	11.785	1	3	11
ControlPost	B2	Dominant	None	Place	Deliver	2	3	12.725	1	4	11
ControlPost	B2	Dominant	None	Place	Deliver	2	3	22.5175	1	5	11
ControlPost	B2	Dominant	None	Place	Deliver	2	3	3.995	1	6	11
ControlPost	B2	Dominant	None	Place	Deliver	2	3	40.23	1	7	11
ControlPost	B2	Dominant	None	Place	Deliver	2	3	17.25	1	8	11
ControlPost	B2	Dominant	None	Place	Deliver	2	3	15.0075	2	1	12
ControlPost	B2	Dominant	None	Place	Deliver	2	3	3.2375	2	2	12
ControlPost	B2	Dominant	None	Place	Deliver	2	3	25.935	2	3	12
ControlPost	B2	Dominant	None	Place	Deliver	2	3	2.05	2	4	12
ControlPost	B2	Dominant	None	Place	Deliver	2	3	0.515	2	5	12
ControlPost	B2	Dominant	None	Place	Deliver	2	3	29.005	2	6	12
ControlPost	B2	Dominant	None	Place	Deliver	2	3	2.5	2	7	12
ControlPost	B2	Dominant	None	Place	Deliver	2	3	17.775	2	8	12
ControlPost	B2	Dominant	None	Place	Deliver	2	3	6.2625	3	1	13
ControlPost	B2	Dominant	None	Place	Deliver	2	3	1.2475	3	2	13
ControlPost	B2	Dominant	None	Place	Deliver	2	3	0.505	3	3	13
ControlPost	B2	Dominant	None	Place	Deliver	2	3	3.725	3	4	13
ControlPost	B2	Dominant	None	Place	Deliver	2	3	1.255	3	5	13
ControlPost	B2	Dominant	None	Place	Deliver	2	3	9.2525	3	6	13
ControlPost	B2	Dominant	None	Place	Deliver	2	3	36.44	3	7	13
ControlPost	B2	Dominant	None	Place	Deliver	2	3	5.5	3	8	13
ControlPost	B2	Dominant	None	Place	Deliver	2	3	2.2575	4	1	14
ControlPost	B2	Dominant	None	Place	Deliver	2	3	30.7525	4	2	14
ControlPost	B2	Dominant	None	Place	Deliver	2	3	17.245	4	3	14
ControlPost	B2	Dominant	None	Place	Deliver	2	3	14.5	4	4	14
ControlPost	B2	Dominant	None	Place	Deliver	2	3	3.985	4	5	14
ControlPost	B2	Dominant	None	Place	Deliver	2	3	34.0075	4	6	14
ControlPost	B2	Dominant	None	Place	Deliver	2	3	16.2375	4	7	14
ControlPost	B2	Dominant	None	Place	Deliver	2	3	9.25	4	8	14
ControlPost	B2	Dominant	None	Place	Deliver	2	3	17.75	5	1	15
ControlPost	B2	Dominant	None	Place	Deliver	2	3	9.175	5	2	15
ControlPost	B2	Dominant	None	Place	Deliver	2	3	34.88	5	3	15
ControlPost	B2	Dominant	None	Place	Deliver	2	3	38.7175	5	4	15
ControlPost	B2	Dominant	None	Place	Deliver	2	3	10.03	5	5	15
ControlPost	B2	Dominant	None	Place	Deliver	2	3	3.7275	5	6	15
ControlPost	B2	Dominant	None	Place	Deliver	2	3	44.0175	5	7	15
ControlPost	B2	Dominant	None	Place	Deliver	2	3	69.4475	5	8	15
ControlPost	B2	Dominant	None	Place	Deliver	2	4	16.8575	1	1	16
ControlPost	B2	Dominant	None	Place	Deliver	2	4	28.53	1	2	16
ControlPost	B2	Dominant	None	Place	Deliver	2	4	42.275	1	3	16
ControlPost	B2	Dominant	None	Place	Deliver	2	4	4.975	1	4	16
ControlPost	B2	Dominant	None	Place	Deliver	2	4	4.705	1	5	16
ControlPost	B2	Dominant	None	Place	Deliver	2	4	27.01	1	6	16
ControlPost	B2	Dominant	None	Place	Deliver	2	4	17.95	1	7	16
ControlPost	B2	Dominant	None	Place	Deliver	2	4	45.78	1	8	16
ControlPost	B2	Dominant	None	Place	Deliver	2	4	9.7675	2	1	17
ControlPost	B2	Dominant	None	Place	Deliver	2	4	19.76	2	2	17
ControlPost	B2	Dominant	None	Place	Deliver	2	4	25.75	2	3	17
ControlPost	B2	Dominant	None	Place	Deliver	2	4	16.75	2	4	17
ControlPost	B2	Dominant	None	Place	Deliver	2	4	58.7875	2	5	17
ControlPost	B2	Dominant	None	Place	Deliver	2	4	0.505	2	6	17
ControlPost	B2	Dominant	None	Place	Deliver	2	4	21.7875	2	7	17
ControlPost	B2	Dominant	None	Place	Deliver	2	4	20.75	2	8	17
ControlPost	B2	Dominant	None	Place	Deliver	2	4	1.0125	3	1	18
ControlPost	B2	Dominant	None	Place	Deliver	2	4	20.5075	3	2	18
ControlPost	B2	Dominant	None	Place	Deliver	2	4	2.9525	3	3	18
ControlPost	B2	Dominant	None	Place	Deliver	2	4	12.25	3	4	18
ControlPost	B2	Dominant	None	Place	Deliver	2	4	11.7425	3	5	18
ControlPost	B2	Dominant	None	Place	Deliver	2	4	2.355	3	6	18
ControlPost	B2	Dominant	None	Place	Deliver	2	4	17.725	3	7	18
ControlPost	B2	Dominant	None	Place	Deliver	2	4	26.7625	3	8	18
ControlPost	B2	Dominant	None	Place	Deliver	2	4	26.77	4	1	19
ControlPost	B2	Dominant	None	Place	Deliver	2	4	29.855	4	2	19
ControlPost	B2	Dominant	None	Place	Deliver	2	4	7.01	4	3	19
ControlPost	B2	Dominant	None	Place	Deliver	2	4	22.75	4	4	19
ControlPost	B2	Dominant	None	Place	Deliver	2	4	11.71	4	5	19
ControlPost	B2	Dominant	None	Place	Deliver	2	4	4.635	4	6	19
ControlPost	B2	Dominant	None	Place	Deliver	2	4	29.1725	4	7	19
ControlPost	B2	Dominant	None	Place	Deliver	2	4	4.025	4	8	19
ControlPost	B2	Dominant	None	Place	Deliver	2	4	13.745	5	1	20
ControlPost	B2	Dominant	None	Place	Deliver	2	4	27.7525	5	2	20
ControlPost	B2	Dominant	None	Place	Deliver	2	4	37.9975	5	3	20
ControlPost	B2	Dominant	None	Place	Deliver	2	4	32.755	5	4	20
ControlPost	B2	Dominant	None	Place	Deliver	2	4	8.215	5	5	20
ControlPost	B2	Dominant	None	Place	Deliver	2	4	8.37	5	6	20
ControlPost	B2	Dominant	None	Place	Deliver	2	4	31.025	5	7	20
ControlPost	B2	Dominant	None	Place	Deliver	2	4	12	5	8	20
ControlPost	B2	Dominant	None	Place	Deliver	3	1	46.5	1	1	1
ControlPost	B2	Dominant	None	Place	Deliver	3	1	0.2275	1	2	1
ControlPost	B2	Dominant	None	Place	Deliver	3	1	24.245	1	3	1
ControlPost	B2	Dominant	None	Place	Deliver	3	1	6.535	1	4	1
ControlPost	B2	Dominant	None	Place	Deliver	3	1	2.5	1	5	1
ControlPost	B2	Dominant	None	Place	Deliver	3	1	22.2575	1	6	1
ControlPost	B2	Dominant	None	Place	Deliver	3	1	19.225	1	7	1
ControlPost	B2	Dominant	None	Place	Deliver	3	1	27.5	1	8	1
ControlPost	B2	Dominant	None	Place	Deliver	3	1	7.2475	2	1	2
ControlPost	B2	Dominant	None	Place	Deliver	3	1	4.255	2	2	2
ControlPost	B2	Dominant	None	Place	Deliver	3	1	193	2	3	2
ControlPost	B2	Dominant	None	Place	Deliver	3	1	9.25	2	4	2
ControlPost	B2	Dominant	None	Place	Deliver	3	1	10.4675	2	5	2
ControlPost	B2	Dominant	None	Place	Deliver	3	1	18	2	6	2
ControlPost	B2	Dominant	None	Place	Deliver	3	1	10.75	2	7	2
ControlPost	B2	Dominant	None	Place	Deliver	3	1	7	2	8	2
ControlPost	B2	Dominant	None	Place	Deliver	3	1	24.25	3	1	3
ControlPost	B2	Dominant	None	Place	Deliver	3	1	1.755	3	2	3
ControlPost	B2	Dominant	None	Place	Deliver	3	1	16.24	3	3	3
ControlPost	B2	Dominant	None	Place	Deliver	3	1	2.79	3	4	3
ControlPost	B2	Dominant	None	Place	Deliver	3	1	8.5	3	5	3
ControlPost	B2	Dominant	None	Place	Deliver	3	1	10.475	3	6	3
ControlPost	B2	Dominant	None	Place	Deliver	3	1	9.7775	3	7	3
ControlPost	B2	Dominant	None	Place	Deliver	3	1	5.2525	3	8	3
ControlPost	B2	Dominant	None	Place	Deliver	3	1	19	4	1	4
ControlPost	B2	Dominant	None	Place	Deliver	3	1	145.12	4	2	4
ControlPost	B2	Dominant	None	Place	Deliver	3	1	2.5	4	3	4
ControlPost	B2	Dominant	None	Place	Deliver	3	1	1.785	4	4	4
ControlPost	B2	Dominant	None	Place	Deliver	3	1	26.7525	4	5	4
ControlPost	B2	Dominant	None	Place	Deliver	3	1	2.5625	4	6	4
ControlPost	B2	Dominant	None	Place	Deliver	3	1	12.75	4	7	4
ControlPost	B2	Dominant	None	Place	Deliver	3	1	2	4	8	4
ControlPost	B2	Dominant	None	Place	Deliver	3	1	2.25	5	1	5
ControlPost	B2	Dominant	None	Place	Deliver	3	1	6.0375	5	2	5
ControlPost	B2	Dominant	None	Place	Deliver	3	1	5.75	5	3	5
ControlPost	B2	Dominant	None	Place	Deliver	3	1	16.25	5	4	5
ControlPost	B2	Dominant	None	Place	Deliver	3	1	0.75	5	5	5
ControlPost	B2	Dominant	None	Place	Deliver	3	1	14.4925	5	6	5
ControlPost	B2	Dominant	None	Place	Deliver	3	1	5	5	7	5
ControlPost	B2	Dominant	None	Place	Deliver	3	1	21.01	5	8	5
ControlPost	B2	Dominant	None	Place	Deliver	3	2	14.025	1	1	6
ControlPost	B2	Dominant	None	Place	Deliver	3	2	15.225	1	2	6
ControlPost	B2	Dominant	None	Place	Deliver	3	2	8.54	1	3	6
ControlPost	B2	Dominant	None	Place	Deliver	3	2	4.275	1	4	6
ControlPost	B2	Dominant	None	Place	Deliver	3	2	20.515	1	5	6
ControlPost	B2	Dominant	None	Place	Deliver	3	2	7.975	1	6	6
ControlPost	B2	Dominant	None	Place	Deliver	3	2	0.9725	1	7	6
ControlPost	B2	Dominant	None	Place	Deliver	3	2	10.215	1	8	6
ControlPost	B2	Dominant	None	Place	Deliver	3	2	13.0075	2	1	7
ControlPost	B2	Dominant	None	Place	Deliver	3	2	27.74	2	2	7
ControlPost	B2	Dominant	None	Place	Deliver	3	2	3.9675	2	3	7
ControlPost	B2	Dominant	None	Place	Deliver	3	2	5.0325	2	4	7
ControlPost	B2	Dominant	None	Place	Deliver	3	2	1.05	2	5	7
ControlPost	B2	Dominant	None	Place	Deliver	3	2	6.235	2	6	7
ControlPost	B2	Dominant	None	Place	Deliver	3	2	0.755	2	7	7
ControlPost	B2	Dominant	None	Place	Deliver	3	2	17.2525	2	8	7
ControlPost	B2	Dominant	None	Place	Deliver	3	2	2.77	3	1	8
ControlPost	B2	Dominant	None	Place	Deliver	3	2	16.2675	3	2	8
ControlPost	B2	Dominant	None	Place	Deliver	3	2	20.0225	3	3	8
ControlPost	B2	Dominant	None	Place	Deliver	3	2	3.075	3	4	8
ControlPost	B2	Dominant	None	Place	Deliver	3	2	21.4925	3	5	8
ControlPost	B2	Dominant	None	Place	Deliver	3	2	26.49	3	6	8
ControlPost	B2	Dominant	None	Place	Deliver	3	2	4.025	3	7	8
ControlPost	B2	Dominant	None	Place	Deliver	3	2	27.025	3	8	8
ControlPost	B2	Dominant	None	Place	Deliver	3	2	2.6	4	1	9
ControlPost	B2	Dominant	None	Place	Deliver	3	2	0.25	4	2	9
ControlPost	B2	Dominant	None	Place	Deliver	3	2	10.0475	4	3	9
ControlPost	B2	Dominant	None	Place	Deliver	3	2	5.9625	4	4	9
ControlPost	B2	Dominant	None	Place	Deliver	3	2	8.255	4	5	9
ControlPost	B2	Dominant	None	Place	Deliver	3	2	51.245	4	6	9
ControlPost	B2	Dominant	None	Place	Deliver	3	2	14.7375	4	7	9
ControlPost	B2	Dominant	None	Place	Deliver	3	2	9.2425	4	8	9
ControlPost	B2	Dominant	None	Place	Deliver	3	2	35.475	5	1	10
ControlPost	B2	Dominant	None	Place	Deliver	3	2	105.77	5	2	10
ControlPost	B2	Dominant	None	Place	Deliver	3	2	7.5	5	3	10
ControlPost	B2	Dominant	None	Place	Deliver	3	2	7.405	5	4	10
ControlPost	B2	Dominant	None	Place	Deliver	3	2	15.75	5	5	10
ControlPost	B2	Dominant	None	Place	Deliver	3	2	16.7525	5	6	10
ControlPost	B2	Dominant	None	Place	Deliver	3	2	5.975	5	7	10
ControlPost	B2	Dominant	None	Place	Deliver	3	2	4.245	5	8	10
ControlPost	B2	Dominant	None	Place	Deliver	3	3	4.225	1	1	11
ControlPost	B2	Dominant	None	Place	Deliver	3	3	20.2175	1	2	11
ControlPost	B2	Dominant	None	Place	Deliver	3	3	1.775	1	3	11
ControlPost	B2	Dominant	None	Place	Deliver	3	3	2.2275	1	4	11
ControlPost	B2	Dominant	None	Place	Deliver	3	3	17.5	1	5	11
ControlPost	B2	Dominant	None	Place	Deliver	3	3	15.0375	1	6	11
ControlPost	B2	Dominant	None	Place	Deliver	3	3	22.9775	1	7	11
ControlPost	B2	Dominant	None	Place	Deliver	3	3	2.265	1	8	11
ControlPost	B2	Dominant	None	Place	Deliver	3	3	187.512	2	1	12
ControlPost	B2	Dominant	None	Place	Deliver	3	3	26.515	2	2	12
ControlPost	B2	Dominant	None	Place	Deliver	3	3	39.485	2	3	12
ControlPost	B2	Dominant	None	Place	Deliver	3	3	76.7675	2	4	12
ControlPost	B2	Dominant	None	Place	Deliver	3	3	9.565	2	5	12
ControlPost	B2	Dominant	None	Place	Deliver	3	3	2.755	2	6	12
ControlPost	B2	Dominant	None	Place	Deliver	3	3	4.275	2	7	12
ControlPost	B2	Dominant	None	Place	Deliver	3	3	7.75	2	8	12
ControlPost	B2	Dominant	None	Place	Deliver	3	3	6.95	3	1	13
ControlPost	B2	Dominant	None	Place	Deliver	3	3	9.7575	3	2	13
ControlPost	B2	Dominant	None	Place	Deliver	3	3	8.5075	3	3	13
ControlPost	B2	Dominant	None	Place	Deliver	3	3	3.2275	3	4	13
ControlPost	B2	Dominant	None	Place	Deliver	3	3	3.7	3	5	13
ControlPost	B2	Dominant	None	Place	Deliver	3	3	21.2425	3	6	13
ControlPost	B2	Dominant	None	Place	Deliver	3	3	10.2125	3	7	13
ControlPost	B2	Dominant	None	Place	Deliver	3	3	15.525	3	8	13
ControlPost	B2	Dominant	None	Place	Deliver	3	3	2.525	4	1	14
ControlPost	B2	Dominant	None	Place	Deliver	3	3	6.7	4	2	14
ControlPost	B2	Dominant	None	Place	Deliver	3	3	2.0125	4	3	14
ControlPost	B2	Dominant	None	Place	Deliver	3	3	2.47	4	4	14
ControlPost	B2	Dominant	None	Place	Deliver	3	3	184.16	4	5	14
ControlPost	B2	Dominant	None	Place	Deliver	3	3	6.9975	4	6	14
ControlPost	B2	Dominant	None	Place	Deliver	3	3	9.4875	4	7	14
ControlPost	B2	Dominant	None	Place	Deliver	3	3	12.2675	4	8	14
ControlPost	B2	Dominant	None	Place	Deliver	3	3	30.49	5	1	15
ControlPost	B2	Dominant	None	Place	Deliver	3	3	23.9025	5	2	15
ControlPost	B2	Dominant	None	Place	Deliver	3	3	4.025	5	3	15
ControlPost	B2	Dominant	None	Place	Deliver	3	3	11.225	5	4	15
ControlPost	B2	Dominant	None	Place	Deliver	3	3	11.2475	5	5	15
ControlPost	B2	Dominant	None	Place	Deliver	3	3	15.2425	5	6	15
ControlPost	B2	Dominant	None	Place	Deliver	3	3	71.0025	5	7	15
ControlPost	B2	Dominant	None	Place	Deliver	3	3	19.0075	5	8	15
ControlPost	B2	Dominant	None	Place	Deliver	3	4	8.8	1	1	16
ControlPost	B2	Dominant	None	Place	Deliver	3	4	5.245	1	2	16
ControlPost	B2	Dominant	None	Place	Deliver	3	4	2.5875	1	3	16
ControlPost	B2	Dominant	None	Place	Deliver	3	4	4.2475	1	4	16
ControlPost	B2	Dominant	None	Place	Deliver	3	4	16.25	1	5	16
ControlPost	B2	Dominant	None	Place	Deliver	3	4	11.21	1	6	16
ControlPost	B2	Dominant	None	Place	Deliver	3	4	4.7875	1	7	16
ControlPost	B2	Dominant	None	Place	Deliver	3	4	1.25	1	8	16
ControlPost	B2	Dominant	None	Place	Deliver	3	4	5	2	1	17
ControlPost	B2	Dominant	None	Place	Deliver	3	4	7.2575	2	2	17
ControlPost	B2	Dominant	None	Place	Deliver	3	4	2.0125	2	3	17
ControlPost	B2	Dominant	None	Place	Deliver	3	4	5.9975	2	4	17
ControlPost	B2	Dominant	None	Place	Deliver	3	4	9.775	2	5	17
ControlPost	B2	Dominant	None	Place	Deliver	3	4	7.995	2	6	17
ControlPost	B2	Dominant	None	Place	Deliver	3	4	1.99	2	7	17
ControlPost	B2	Dominant	None	Place	Deliver	3	4	5.2175	2	8	17
ControlPost	B2	Dominant	None	Place	Deliver	3	4	12.95	3	1	18
ControlPost	B2	Dominant	None	Place	Deliver	3	4	12.7425	3	2	18
ControlPost	B2	Dominant	None	Place	Deliver	3	4	13.9675	3	3	18
ControlPost	B2	Dominant	None	Place	Deliver	3	4	1.2325	3	4	18
ControlPost	B2	Dominant	None	Place	Deliver	3	4	62.5	3	5	18
ControlPost	B2	Dominant	None	Place	Deliver	3	4	9.78	3	6	18
ControlPost	B2	Dominant	None	Place	Deliver	3	4	17.2175	3	7	18
ControlPost	B2	Dominant	None	Place	Deliver	3	4	8.0225	3	8	18
ControlPost	B2	Dominant	None	Place	Deliver	3	4	52.2	4	1	19
ControlPost	B2	Dominant	None	Place	Deliver	3	4	3.8	4	2	19
ControlPost	B2	Dominant	None	Place	Deliver	3	4	4.3125	4	3	19
ControlPost	B2	Dominant	None	Place	Deliver	3	4	158.975	4	4	19
ControlPost	B2	Dominant	None	Place	Deliver	3	4	8.5	4	5	19
ControlPost	B2	Dominant	None	Place	Deliver	3	4	0.0125	4	6	19
ControlPost	B2	Dominant	None	Place	Deliver	3	4	13.27	4	7	19
ControlPost	B2	Dominant	None	Place	Deliver	3	4	7.7875	4	8	19
ControlPost	B2	Dominant	None	Place	Deliver	3	4	5.75	5	1	20
ControlPost	B2	Dominant	None	Place	Deliver	3	4	3.4725	5	2	20
ControlPost	B2	Dominant	None	Place	Deliver	3	4	3.975	5	3	20
ControlPost	B2	Dominant	None	Place	Deliver	3	4	16.26	5	4	20
ControlPost	B2	Dominant	None	Place	Deliver	3	4	16.995	5	5	20
ControlPost	B2	Dominant	None	Place	Deliver	3	4	9.23	5	6	20
ControlPost	B2	Dominant	None	Place	Deliver	3	4	5.0175	5	7	20
ControlPost	B2	Dominant	None	Place	Deliver	3	4	14.2325	5	8	20
ControlPost	B2	Dominant	None	Place	Deliver	4	1	8.8	1	1	1
ControlPost	B2	Dominant	None	Place	Deliver	4	1	1.525	1	2	1
ControlPost	B2	Dominant	None	Place	Deliver	4	1	30.5	1	3	1
ControlPost	B2	Dominant	None	Place	Deliver	4	1	2.25	1	4	1
ControlPost	B2	Dominant	None	Place	Deliver	4	1	34.2675	1	5	1
ControlPost	B2	Dominant	None	Place	Deliver	4	1	46.0025	1	6	1
ControlPost	B2	Dominant	None	Place	Deliver	4	1	10.86	1	7	1
ControlPost	B2	Dominant	None	Place	Deliver	4	1	16.75	1	8	1
ControlPost	B2	Dominant	None	Place	Deliver	4	1	49.5075	2	1	2
ControlPost	B2	Dominant	None	Place	Deliver	4	1	24	2	2	2
ControlPost	B2	Dominant	None	Place	Deliver	4	1	12.4875	2	3	2
ControlPost	B2	Dominant	None	Place	Deliver	4	1	31.25	2	4	2
ControlPost	B2	Dominant	None	Place	Deliver	4	1	5.2725	2	5	2
ControlPost	B2	Dominant	None	Place	Deliver	4	1	13.995	2	6	2
ControlPost	B2	Dominant	None	Place	Deliver	4	1	4.265	2	7	2
ControlPost	B2	Dominant	None	Place	Deliver	4	1	38.685	2	8	2
ControlPost	B2	Dominant	None	Place	Deliver	4	1	16.9825	3	1	3
ControlPost	B2	Dominant	None	Place	Deliver	4	1	9.275	3	2	3
ControlPost	B2	Dominant	None	Place	Deliver	4	1	132.245	3	3	3
ControlPost	B2	Dominant	None	Place	Deliver	4	1	22.7325	3	4	3
ControlPost	B2	Dominant	None	Place	Deliver	4	1	0.2525	3	5	3
ControlPost	B2	Dominant	None	Place	Deliver	4	1	31.275	3	6	3
ControlPost	B2	Dominant	None	Place	Deliver	4	1	13.7475	3	7	3
ControlPost	B2	Dominant	None	Place	Deliver	4	1	4.825	3	8	3
ControlPost	B2	Dominant	None	Place	Deliver	4	1	65.65	4	1	4
ControlPost	B2	Dominant	None	Place	Deliver	4	1	21.275	4	2	4
ControlPost	B2	Dominant	None	Place	Deliver	4	1	5.2525	4	3	4
ControlPost	B2	Dominant	None	Place	Deliver	4	1	9	4	4	4
ControlPost	B2	Dominant	None	Place	Deliver	4	1	5.9975	4	5	4
ControlPost	B2	Dominant	None	Place	Deliver	4	1	1.465	4	6	4
ControlPost	B2	Dominant	None	Place	Deliver	4	1	27.8075	4	7	4
ControlPost	B2	Dominant	None	Place	Deliver	4	1	25.7475	4	8	4
ControlPost	B2	Dominant	None	Place	Deliver	4	1	12.75	5	1	5
ControlPost	B2	Dominant	None	Place	Deliver	4	1	9.475	5	2	5
ControlPost	B2	Dominant	None	Place	Deliver	4	1	14.225	5	3	5
ControlPost	B2	Dominant	None	Place	Deliver	4	1	15.755	5	4	5
ControlPost	B2	Dominant	None	Place	Deliver	4	1	6.5025	5	5	5
ControlPost	B2	Dominant	None	Place	Deliver	4	1	7.81	5	6	5
ControlPost	B2	Dominant	None	Place	Deliver	4	1	22.2725	5	7	5
ControlPost	B2	Dominant	None	Place	Deliver	4	1	266.998	5	8	5
ControlPost	B2	Dominant	None	Place	Deliver	4	2	83.0375	1	1	6
ControlPost	B2	Dominant	None	Place	Deliver	4	2	5.0125	1	2	6
ControlPost	B2	Dominant	None	Place	Deliver	4	2	12.5075	1	3	6
ControlPost	B2	Dominant	None	Place	Deliver	4	2	21.87	1	4	6
ControlPost	B2	Dominant	None	Place	Deliver	4	2	29	1	5	6
ControlPost	B2	Dominant	None	Place	Deliver	4	2	7.0175	1	6	6
ControlPost	B2	Dominant	None	Place	Deliver	4	2	43	1	7	6
ControlPost	B2	Dominant	None	Place	Deliver	4	2	38.7875	1	8	6
ControlPost	B2	Dominant	None	Place	Deliver	4	2	1.5	2	1	7
ControlPost	B2	Dominant	None	Place	Deliver	4	2	189.002	2	2	7
ControlPost	B2	Dominant	None	Place	Deliver	4	2	2.7325	2	3	7
ControlPost	B2	Dominant	None	Place	Deliver	4	2	23.51	2	4	7
ControlPost	B2	Dominant	None	Place	Deliver	4	2	5.22	2	5	7
ControlPost	B2	Dominant	None	Place	Deliver	4	2	21.52	2	6	7
ControlPost	B2	Dominant	None	Place	Deliver	4	2	6.2525	2	7	7
ControlPost	B2	Dominant	None	Place	Deliver	4	2	3.985	2	8	7
ControlPost	B2	Dominant	None	Place	Deliver	4	2	0.225	3	1	8
ControlPost	B2	Dominant	None	Place	Deliver	4	2	50.9675	3	2	8
ControlPost	B2	Dominant	None	Place	Deliver	4	2	86.2175	3	3	8
ControlPost	B2	Dominant	None	Place	Deliver	4	2	17.0375	3	4	8
ControlPost	B2	Dominant	None	Place	Deliver	4	2	33.75	3	5	8
ControlPost	B2	Dominant	None	Place	Deliver	4	2	23.6225	3	6	8
ControlPost	B2	Dominant	None	Place	Deliver	4	2	46.2975	3	7	8
ControlPost	B2	Dominant	None	Place	Deliver	4	2	0.8425	3	8	8
ControlPost	B2	Dominant	None	Place	Deliver	4	2	1	4	1	9
ControlPost	B2	Dominant	None	Place	Deliver	4	2	12.77	4	2	9
ControlPost	B2	Dominant	None	Place	Deliver	4	2	150.025	4	3	9
ControlPost	B2	Dominant	None	Place	Deliver	4	2	8.7625	4	4	9
ControlPost	B2	Dominant	None	Place	Deliver	4	2	21.45	4	5	9
ControlPost	B2	Dominant	None	Place	Deliver	4	2	83.7875	4	6	9
ControlPost	B2	Dominant	None	Place	Deliver	4	2	49.995	4	7	9
ControlPost	B2	Dominant	None	Place	Deliver	4	2	9.0125	4	8	9
ControlPost	B2	Dominant	None	Place	Deliver	4	2	31.765	5	1	10
ControlPost	B2	Dominant	None	Place	Deliver	4	2	3	5	2	10
ControlPost	B2	Dominant	None	Place	Deliver	4	2	2.7575	5	3	10
ControlPost	B2	Dominant	None	Place	Deliver	4	2	31.8025	5	4	10
ControlPost	B2	Dominant	None	Place	Deliver	4	2	22.9925	5	5	10
ControlPost	B2	Dominant	None	Place	Deliver	4	2	7.7575	5	6	10
ControlPost	B2	Dominant	None	Place	Deliver	4	2	6.305	5	7	10
ControlPost	B2	Dominant	None	Place	Deliver	4	2	28.0125	5	8	10
ControlPost	B2	Dominant	None	Place	Deliver	4	3	10	1	1	11
ControlPost	B2	Dominant	None	Place	Deliver	4	3	6.995	1	2	11
ControlPost	B2	Dominant	None	Place	Deliver	4	3	15.4925	1	3	11
ControlPost	B2	Dominant	None	Place	Deliver	4	3	9.025	1	4	11
ControlPost	B2	Dominant	None	Place	Deliver	4	3	16.025	1	5	11
ControlPost	B2	Dominant	None	Place	Deliver	4	3	7.25	1	6	11
ControlPost	B2	Dominant	None	Place	Deliver	4	3	7.51	1	7	11
ControlPost	B2	Dominant	None	Place	Deliver	4	3	87.225	1	8	11
ControlPost	B2	Dominant	None	Place	Deliver	4	3	54.7475	2	1	12
ControlPost	B2	Dominant	None	Place	Deliver	4	3	1.51	2	2	12
ControlPost	B2	Dominant	None	Place	Deliver	4	3	27.4775	2	3	12
ControlPost	B2	Dominant	None	Place	Deliver	4	3	2.735	2	4	12
ControlPost	B2	Dominant	None	Place	Deliver	4	3	50.75	2	5	12
ControlPost	B2	Dominant	None	Place	Deliver	4	3	22.765	2	6	12
ControlPost	B2	Dominant	None	Place	Deliver	4	3	149.227	2	7	12
ControlPost	B2	Dominant	None	Place	Deliver	4	3	18.24	2	8	12
ControlPost	B2	Dominant	None	Place	Deliver	4	3	37.24	3	1	13
ControlPost	B2	Dominant	None	Place	Deliver	4	3	12.99	3	2	13
ControlPost	B2	Dominant	None	Place	Deliver	4	3	29.5	3	3	13
ControlPost	B2	Dominant	None	Place	Deliver	4	3	133.735	3	4	13
ControlPost	B2	Dominant	None	Place	Deliver	4	3	4.7675	3	5	13
ControlPost	B2	Dominant	None	Place	Deliver	4	3	134.74	3	6	13
ControlPost	B2	Dominant	None	Place	Deliver	4	3	19.49	3	7	13
ControlPost	B2	Dominant	None	Place	Deliver	4	3	15.77	3	8	13
ControlPost	B2	Dominant	None	Place	Deliver	4	3	18.275	4	1	14
ControlPost	B2	Dominant	None	Place	Deliver	4	3	28.2425	4	2	14
ControlPost	B2	Dominant	None	Place	Deliver	4	3	9.125	4	3	14
ControlPost	B2	Dominant	None	Place	Deliver	4	3	2.755	4	4	14
ControlPost	B2	Dominant	None	Place	Deliver	4	3	1.75	4	5	14
ControlPost	B2	Dominant	None	Place	Deliver	4	3	8.2575	4	6	14
ControlPost	B2	Dominant	None	Place	Deliver	4	3	15.54	4	7	14
ControlPost	B2	Dominant	None	Place	Deliver	4	3	10.865	4	8	14
ControlPost	B2	Dominant	None	Place	Deliver	4	3	6.25	5	1	15
ControlPost	B2	Dominant	None	Place	Deliver	4	3	99.53	5	2	15
ControlPost	B2	Dominant	None	Place	Deliver	4	3	0.7175	5	3	15
ControlPost	B2	Dominant	None	Place	Deliver	4	3	6.01	5	4	15
ControlPost	B2	Dominant	None	Place	Deliver	4	3	11.4575	5	5	15
ControlPost	B2	Dominant	None	Place	Deliver	4	3	4.49	5	6	15
ControlPost	B2	Dominant	None	Place	Deliver	4	3	22.2475	5	7	15
ControlPost	B2	Dominant	None	Place	Deliver	4	3	12.215	5	8	15
ControlPost	B2	Dominant	None	Place	Deliver	4	4	20.285	1	1	16
ControlPost	B2	Dominant	None	Place	Deliver	4	4	22.75	1	2	16
ControlPost	B2	Dominant	None	Place	Deliver	4	4	1.7625	1	3	16
ControlPost	B2	Dominant	None	Place	Deliver	4	4	4.8025	1	4	16
ControlPost	B2	Dominant	None	Place	Deliver	4	4	3.245	1	5	16
ControlPost	B2	Dominant	None	Place	Deliver	4	4	6.5025	1	6	16
ControlPost	B2	Dominant	None	Place	Deliver	4	4	163.972	1	7	16
ControlPost	B2	Dominant	None	Place	Deliver	4	4	10.76	1	8	16
ControlPost	B2	Dominant	None	Place	Deliver	4	4	56.4675	2	1	17
ControlPost	B2	Dominant	None	Place	Deliver	4	4	169.097	2	2	17
ControlPost	B2	Dominant	None	Place	Deliver	4	4	196.998	2	3	17
ControlPost	B2	Dominant	None	Place	Deliver	4	4	12.9825	2	4	17
ControlPost	B2	Dominant	None	Place	Deliver	4	4	27.5025	2	5	17
ControlPost	B2	Dominant	None	Place	Deliver	4	4	22.0625	2	6	17
ControlPost	B2	Dominant	None	Place	Deliver	4	4	11.2875	2	7	17
ControlPost	B2	Dominant	None	Place	Deliver	4	4	54.5075	2	8	17
ControlPost	B2	Dominant	None	Place	Deliver	4	4	4.25	3	1	18
ControlPost	B2	Dominant	None	Place	Deliver	4	4	12.75	3	2	18
ControlPost	B2	Dominant	None	Place	Deliver	4	4	2.1625	3	3	18
ControlPost	B2	Dominant	None	Place	Deliver	4	4	18.7475	3	4	18
ControlPost	B2	Dominant	None	Place	Deliver	4	4	15.2175	3	5	18
ControlPost	B2	Dominant	None	Place	Deliver	4	4	164.545	3	6	18
ControlPost	B2	Dominant	None	Place	Deliver	4	4	26.87	3	7	18
ControlPost	B2	Dominant	None	Place	Deliver	4	4	23.9975	3	8	18
ControlPost	B2	Dominant	None	Place	Deliver	4	4	19.0375	4	1	19
ControlPost	B2	Dominant	None	Place	Deliver	4	4	1.5	4	2	19
ControlPost	B2	Dominant	None	Place	Deliver	4	4	17	4	3	19
ControlPost	B2	Dominant	None	Place	Deliver	4	4	165.735	4	4	19
ControlPost	B2	Dominant	None	Place	Deliver	4	4	14.5175	4	5	19
ControlPost	B2	Dominant	None	Place	Deliver	4	4	2.53	4	6	19
ControlPost	B2	Dominant	None	Place	Deliver	4	4	13.51	4	7	19
ControlPost	B2	Dominant	None	Place	Deliver	4	4	9.4725	4	8	19
ControlPost	B2	Dominant	None	Place	Deliver	4	4	13.0175	5	1	20
ControlPost	B2	Dominant	None	Place	Deliver	4	4	17.975	5	2	20
ControlPost	B2	Dominant	None	Place	Deliver	4	4	13.5525	5	3	20
ControlPost	B2	Dominant	None	Place	Deliver	4	4	1.25	5	4	20
ControlPost	B2	Dominant	None	Place	Deliver	4	4	0.9025	5	5	20
ControlPost	B2	Dominant	None	Place	Deliver	4	4	34.1925	5	6	20
ControlPost	B2	Dominant	None	Place	Deliver	4	4	26.7575	5	7	20
ControlPost	B2	Dominant	None	Place	Deliver	4	4	52.4425	5	8	20
ControlPost	B2	Dominant	None	Place	Deliver	5	1	3.465	1	1	1
ControlPost	B2	Dominant	None	Place	Deliver	5	1	6.25	1	2	1
ControlPost	B2	Dominant	None	Place	Deliver	5	1	83.2625	1	3	1
ControlPost	B2	Dominant	None	Place	Deliver	5	1	90.76	1	4	1
ControlPost	B2	Dominant	None	Place	Deliver	5	1	39.23	1	5	1
ControlPost	B2	Dominant	None	Place	Deliver	5	1	31.255	1	6	1
ControlPost	B2	Dominant	None	Place	Deliver	5	1	20.5	1	7	1
ControlPost	B2	Dominant	None	Place	Deliver	5	1	39.105	1	8	1
ControlPost	B2	Dominant	None	Place	Deliver	5	1	18	2	1	2
ControlPost	B2	Dominant	None	Place	Deliver	5	1	22.2675	2	2	2
ControlPost	B2	Dominant	None	Place	Deliver	5	1	19.9975	2	3	2
ControlPost	B2	Dominant	None	Place	Deliver	5	1	30.7525	2	4	2
ControlPost	B2	Dominant	None	Place	Deliver	5	1	7.9925	2	5	2
ControlPost	B2	Dominant	None	Place	Deliver	5	1	11.745	2	6	2
ControlPost	B2	Dominant	None	Place	Deliver	5	1	23.5	2	7	2
ControlPost	B2	Dominant	None	Place	Deliver	5	1	42.7425	2	8	2
ControlPost	B2	Dominant	None	Place	Deliver	5	1	36.9975	3	1	3
ControlPost	B2	Dominant	None	Place	Deliver	5	1	2.23	3	2	3
ControlPost	B2	Dominant	None	Place	Deliver	5	1	6.5675	3	3	3
ControlPost	B2	Dominant	None	Place	Deliver	5	1	28.7025	3	4	3
ControlPost	B2	Dominant	None	Place	Deliver	5	1	20.9875	3	5	3
ControlPost	B2	Dominant	None	Place	Deliver	5	1	23.745	3	6	3
ControlPost	B2	Dominant	None	Place	Deliver	5	1	46.4825	3	7	3
ControlPost	B2	Dominant	None	Place	Deliver	5	1	26.865	3	8	3
ControlPost	B2	Dominant	None	Place	Deliver	5	1	14.5	4	1	4
ControlPost	B2	Dominant	None	Place	Deliver	5	1	18.25	4	2	4
ControlPost	B2	Dominant	None	Place	Deliver	5	1	5.2525	4	3	4
ControlPost	B2	Dominant	None	Place	Deliver	5	1	36.495	4	4	4
ControlPost	B2	Dominant	None	Place	Deliver	5	1	1.74	4	5	4
ControlPost	B2	Dominant	None	Place	Deliver	5	1	22.225	4	6	4
ControlPost	B2	Dominant	None	Place	Deliver	5	1	53.2025	4	7	4
ControlPost	B2	Dominant	None	Place	Deliver	5	1	7.2575	4	8	4
ControlPost	B2	Dominant	None	Place	Deliver	5	1	4.9825	5	1	5
ControlPost	B2	Dominant	None	Place	Deliver	5	1	0.2525	5	2	5
ControlPost	B2	Dominant	None	Place	Deliver	5	1	2.74	5	3	5
ControlPost	B2	Dominant	None	Place	Deliver	5	1	13.2575	5	4	5
ControlPost	B2	Dominant	None	Place	Deliver	5	1	9.255	5	5	5
ControlPost	B2	Dominant	None	Place	Deliver	5	1	31.91	5	6	5
ControlPost	B2	Dominant	None	Place	Deliver	5	1	44.5075	5	7	5
ControlPost	B2	Dominant	None	Place	Deliver	5	1	16.26	5	8	5
ControlPost	B2	Dominant	None	Place	Deliver	5	2	13.735	1	1	6
ControlPost	B2	Dominant	None	Place	Deliver	5	2	17.495	1	2	6
ControlPost	B2	Dominant	None	Place	Deliver	5	2	72.74	1	3	6
ControlPost	B2	Dominant	None	Place	Deliver	5	2	9.4875	1	4	6
ControlPost	B2	Dominant	None	Place	Deliver	5	2	85.2725	1	5	6
ControlPost	B2	Dominant	None	Place	Deliver	5	2	40.015	1	6	6
ControlPost	B2	Dominant	None	Place	Deliver	5	2	26.5225	1	7	6
ControlPost	B2	Dominant	None	Place	Deliver	5	2	4.155	1	8	6
ControlPost	B2	Dominant	None	Place	Deliver	5	2	8.975	2	1	7
ControlPost	B2	Dominant	None	Place	Deliver	5	2	8.725	2	2	7
ControlPost	B2	Dominant	None	Place	Deliver	5	2	0.2925	2	3	7
ControlPost	B2	Dominant	None	Place	Deliver	5	2	49.4975	2	4	7
ControlPost	B2	Dominant	None	Place	Deliver	5	2	14.0075	2	5	7
ControlPost	B2	Dominant	None	Place	Deliver	5	2	0.5	2	6	7
ControlPost	B2	Dominant	None	Place	Deliver	5	2	7.7175	2	7	7
ControlPost	B2	Dominant	None	Place	Deliver	5	2	2.985	2	8	7
ControlPost	B2	Dominant	None	Place	Deliver	5	2	21.425	3	1	8
ControlPost	B2	Dominant	None	Place	Deliver	5	2	3.5	3	2	8
ControlPost	B2	Dominant	None	Place	Deliver	5	2	14.7475	3	3	8
ControlPost	B2	Dominant	None	Place	Deliver	5	2	5.745	3	4	8
ControlPost	B2	Dominant	None	Place	Deliver	5	2	1.3	3	5	8
ControlPost	B2	Dominant	None	Place	Deliver	5	2	0.035	3	6	8
ControlPost	B2	Dominant	None	Place	Deliver	5	2	2.75	3	7	8
ControlPost	B2	Dominant	None	Place	Deliver	5	2	5.245	3	8	8
ControlPost	B2	Dominant	None	Place	Deliver	5	2	10.5075	4	1	9
ControlPost	B2	Dominant	None	Place	Deliver	5	2	60.3625	4	2	9
ControlPost	B2	Dominant	None	Place	Deliver	5	2	2.52	4	3	9
ControlPost	B2	Dominant	None	Place	Deliver	5	2	13.745	4	4	9
ControlPost	B2	Dominant	None	Place	Deliver	5	2	10.0175	4	5	9
ControlPost	B2	Dominant	None	Place	Deliver	5	2	15.255	4	6	9
ControlPost	B2	Dominant	None	Place	Deliver	5	2	16.25	4	7	9
ControlPost	B2	Dominant	None	Place	Deliver	5	2	24.2675	4	8	9
ControlPost	B2	Dominant	None	Place	Deliver	5	2	12.2625	5	1	10
ControlPost	B2	Dominant	None	Place	Deliver	5	2	9.5	5	2	10
ControlPost	B2	Dominant	None	Place	Deliver	5	2	75.4875	5	3	10
ControlPost	B2	Dominant	None	Place	Deliver	5	2	121.76	5	4	10
ControlPost	B2	Dominant	None	Place	Deliver	5	2	24.73	5	5	10
ControlPost	B2	Dominant	None	Place	Deliver	5	2	2.495	5	6	10
ControlPost	B2	Dominant	None	Place	Deliver	5	2	0.02	5	7	10
ControlPost	B2	Dominant	None	Place	Deliver	5	2	13.6175	5	8	10
ControlPost	B2	Dominant	None	Place	Deliver	5	3	21.745	1	1	11
ControlPost	B2	Dominant	None	Place	Deliver	5	3	24.035	1	2	11
ControlPost	B2	Dominant	None	Place	Deliver	5	3	46.515	1	3	11
ControlPost	B2	Dominant	None	Place	Deliver	5	3	145.012	1	4	11
ControlPost	B2	Dominant	None	Place	Deliver	5	3	55.215	1	5	11
ControlPost	B2	Dominant	None	Place	Deliver	5	3	39.2625	1	6	11
ControlPost	B2	Dominant	None	Place	Deliver	5	3	33.535	1	7	11
ControlPost	B2	Dominant	None	Place	Deliver	5	3	47.2425	1	8	11
ControlPost	B2	Dominant	None	Place	Deliver	5	3	25.8275	2	1	12
ControlPost	B2	Dominant	None	Place	Deliver	5	3	31.7675	2	2	12
ControlPost	B2	Dominant	None	Place	Deliver	5	3	30.485	2	3	12
ControlPost	B2	Dominant	None	Place	Deliver	5	3	55.73	2	4	12
ControlPost	B2	Dominant	None	Place	Deliver	5	3	48.75	2	5	12
ControlPost	B2	Dominant	None	Place	Deliver	5	3	61.99	2	6	12
ControlPost	B2	Dominant	None	Place	Deliver	5	3	27.7675	2	7	12
ControlPost	B2	Dominant	None	Place	Deliver	5	3	34.4325	2	8	12
ControlPost	B2	Dominant	None	Place	Deliver	5	3	3.525	3	1	13
ControlPost	B2	Dominant	None	Place	Deliver	5	3	0.775	3	2	13
ControlPost	B2	Dominant	None	Place	Deliver	5	3	12	3	3	13
ControlPost	B2	Dominant	None	Place	Deliver	5	3	21.4875	3	4	13
ControlPost	B2	Dominant	None	Place	Deliver	5	3	51.2875	3	5	13
ControlPost	B2	Dominant	None	Place	Deliver	5	3	107.517	3	6	13
ControlPost	B2	Dominant	None	Place	Deliver	5	3	4.7675	3	7	13
ControlPost	B2	Dominant	None	Place	Deliver	5	3	8.15	3	8	13
ControlPost	B2	Dominant	None	Place	Deliver	5	3	0.97	4	1	14
ControlPost	B2	Dominant	None	Place	Deliver	5	3	26.275	4	2	14
ControlPost	B2	Dominant	None	Place	Deliver	5	3	42.0075	4	3	14
ControlPost	B2	Dominant	None	Place	Deliver	5	3	12.9725	4	4	14
ControlPost	B2	Dominant	None	Place	Deliver	5	3	30.295	4	5	14
ControlPost	B2	Dominant	None	Place	Deliver	5	3	14.1975	4	6	14
ControlPost	B2	Dominant	None	Place	Deliver	5	3	76.745	4	7	14
ControlPost	B2	Dominant	None	Place	Deliver	5	3	29.75	4	8	14
ControlPost	B2	Dominant	None	Place	Deliver	5	3	23.775	5	1	15
ControlPost	B2	Dominant	None	Place	Deliver	5	3	14.5025	5	2	15
ControlPost	B2	Dominant	None	Place	Deliver	5	3	21.2975	5	3	15
ControlPost	B2	Dominant	None	Place	Deliver	5	3	12.9325	5	4	15
ControlPost	B2	Dominant	None	Place	Deliver	5	3	19.495	5	5	15
ControlPost	B2	Dominant	None	Place	Deliver	5	3	8.525	5	6	15
ControlPost	B2	Dominant	None	Place	Deliver	5	3	4.9925	5	7	15
ControlPost	B2	Dominant	None	Place	Deliver	5	3	6.755	5	8	15
ControlPost	B2	Dominant	None	Place	Deliver	5	4	7.0075	1	1	16
ControlPost	B2	Dominant	None	Place	Deliver	5	4	45.7475	1	2	16
ControlPost	B2	Dominant	None	Place	Deliver	5	4	34.4975	1	3	16
ControlPost	B2	Dominant	None	Place	Deliver	5	4	20.9775	1	4	16
ControlPost	B2	Dominant	None	Place	Deliver	5	4	62.4975	1	5	16
ControlPost	B2	Dominant	None	Place	Deliver	5	4	30.0075	1	6	16
ControlPost	B2	Dominant	None	Place	Deliver	5	4	15.2425	1	7	16
ControlPost	B2	Dominant	None	Place	Deliver	5	4	38.26	1	8	16
ControlPost	B2	Dominant	None	Place	Deliver	5	4	1.72	2	1	17
ControlPost	B2	Dominant	None	Place	Deliver	5	4	195.003	2	2	17
ControlPost	B2	Dominant	None	Place	Deliver	5	4	204.99	2	3	17
ControlPost	B2	Dominant	None	Place	Deliver	5	4	39.5175	2	4	17
ControlPost	B2	Dominant	None	Place	Deliver	5	4	31.4825	2	5	17
ControlPost	B2	Dominant	None	Place	Deliver	5	4	19.52	2	6	17
ControlPost	B2	Dominant	None	Place	Deliver	5	4	5.25	2	7	17
ControlPost	B2	Dominant	None	Place	Deliver	5	4	23.5075	2	8	17
ControlPost	B2	Dominant	None	Place	Deliver	5	4	4.5025	3	1	18
ControlPost	B2	Dominant	None	Place	Deliver	5	4	95.2525	3	2	18
ControlPost	B2	Dominant	None	Place	Deliver	5	4	18.5	3	3	18
ControlPost	B2	Dominant	None	Place	Deliver	5	4	1.0075	3	4	18
ControlPost	B2	Dominant	None	Place	Deliver	5	4	20.4725	3	5	18
ControlPost	B2	Dominant	None	Place	Deliver	5	4	28.7475	3	6	18
ControlPost	B2	Dominant	None	Place	Deliver	5	4	23.7125	3	7	18
ControlPost	B2	Dominant	None	Place	Deliver	5	4	46.5	3	8	18
ControlPost	B2	Dominant	None	Place	Deliver	5	4	118.76	4	1	19
ControlPost	B2	Dominant	None	Place	Deliver	5	4	3.495	4	2	19
ControlPost	B2	Dominant	None	Place	Deliver	5	4	4.12	4	3	19
ControlPost	B2	Dominant	None	Place	Deliver	5	4	10.5	4	4	19
ControlPost	B2	Dominant	None	Place	Deliver	5	4	21.7625	4	5	19
ControlPost	B2	Dominant	None	Place	Deliver	5	4	32.2175	4	6	19
ControlPost	B2	Dominant	None	Place	Deliver	5	4	28.7525	4	7	19
ControlPost	B2	Dominant	None	Place	Deliver	5	4	42.7475	4	8	19
ControlPost	B2	Dominant	None	Place	Deliver	5	4	24.7525	5	1	20
ControlPost	B2	Dominant	None	Place	Deliver	5	4	13.2575	5	2	20
ControlPost	B2	Dominant	None	Place	Deliver	5	4	29.45	5	3	20
ControlPost	B2	Dominant	None	Place	Deliver	5	4	11.1925	5	4	20
ControlPost	B2	Dominant	None	Place	Deliver	5	4	19.03	5	5	20
ControlPost	B2	Dominant	None	Place	Deliver	5	4	15.515	5	6	20
ControlPost	B2	Dominant	None	Place	Deliver	5	4	41.73	5	7	20
ControlPost	B2	Dominant	None	Place	Deliver	5	4	31.2775	5	8	20
AnesPre	B1	Non-dominant	None	Place	Deliver	1	1	8.54	1	1	1
AnesPre	B1	Non-dominant	None	Place	Deliver	1	1	148.01	1	2	1
AnesPre	B1	Non-dominant	None	Place	Deliver	1	1	45.735	1	3	1
AnesPre	B1	Non-dominant	None	Place	Deliver	1	1	36.7675	1	4	1
AnesPre	B1	Non-dominant	None	Place	Deliver	1	1	65.7725	1	5	1
AnesPre	B1	Non-dominant	None	Place	Deliver	1	1	40.02	1	6	1
AnesPre	B1	Non-dominant	None	Place	Deliver	1	1	15	1	7	1
AnesPre	B1	Non-dominant	None	Place	Deliver	1	1	267.998	1	8	1
AnesPre	B1	Non-dominant	None	Place	Deliver	1	1	55.475	2	1	2
AnesPre	B1	Non-dominant	None	Place	Deliver	1	1	171.127	2	2	2
AnesPre	B1	Non-dominant	None	Place	Deliver	1	1	53.2575	2	3	2
AnesPre	B1	Non-dominant	None	Place	Deliver	1	1	129.868	2	4	2
AnesPre	B1	Non-dominant	None	Place	Deliver	1	1	7.015	2	5	2
AnesPre	B1	Non-dominant	None	Place	Deliver	1	1	189.257	2	6	2
AnesPre	B1	Non-dominant	None	Place	Deliver	1	1	189.003	2	7	2
AnesPre	B1	Non-dominant	None	Place	Deliver	1	1	95.735	2	8	2
AnesPre	B1	Non-dominant	None	Place	Deliver	1	1	32.505	3	1	3
AnesPre	B1	Non-dominant	None	Place	Deliver	1	1	5.25	3	2	3
AnesPre	B1	Non-dominant	None	Place	Deliver	1	1	216.004	3	3	3
AnesPre	B1	Non-dominant	None	Place	Deliver	1	1	28.0125	3	4	3
AnesPre	B1	Non-dominant	None	Place	Deliver	1	1	32.2175	3	5	3
AnesPre	B1	Non-dominant	None	Place	Deliver	1	1	238.965	3	6	3
AnesPre	B1	Non-dominant	None	Place	Deliver	1	1	30.9975	3	7	3
AnesPre	B1	Non-dominant	None	Place	Deliver	1	1	59.9975	3	8	3
AnesPre	B1	Non-dominant	None	Place	Deliver	1	1	41.15	4	1	4
AnesPre	B1	Non-dominant	None	Place	Deliver	1	1	11.245	4	2	4
AnesPre	B1	Non-dominant	None	Place	Deliver	1	1	3.2125	4	3	4
AnesPre	B1	Non-dominant	None	Place	Deliver	1	1	31.4875	4	4	4
AnesPre	B1	Non-dominant	None	Place	Deliver	1	1	82.9775	4	5	4
AnesPre	B1	Non-dominant	None	Place	Deliver	1	1	21.7625	4	6	4
AnesPre	B1	Non-dominant	None	Place	Deliver	1	1	27.0075	4	7	4
AnesPre	B1	Non-dominant	None	Place	Deliver	1	1	28.74	4	8	4
AnesPre	B1	Non-dominant	None	Place	Deliver	1	1	95.5375	5	1	5
AnesPre	B1	Non-dominant	None	Place	Deliver	1	1	8.725	5	2	5
AnesPre	B1	Non-dominant	None	Place	Deliver	1	1	123.987	5	3	5
AnesPre	B1	Non-dominant	None	Place	Deliver	1	1	42.04	5	4	5
AnesPre	B1	Non-dominant	None	Place	Deliver	1	1	20.26	5	5	5
AnesPre	B1	Non-dominant	None	Place	Deliver	1	1	45.9975	5	6	5
AnesPre	B1	Non-dominant	None	Place	Deliver	1	1	16.995	5	7	5
AnesPre	B1	Non-dominant	None	Place	Deliver	1	1	10.25	5	8	5
AnesPre	B1	Non-dominant	None	Place	Deliver	1	2	17.745	1	1	6
AnesPre	B1	Non-dominant	None	Place	Deliver	1	2	33.2575	1	2	6
AnesPre	B1	Non-dominant	None	Place	Deliver	1	2	194.375	1	3	6
AnesPre	B1	Non-dominant	None	Place	Deliver	1	2	203.955	1	4	6
AnesPre	B1	Non-dominant	None	Place	Deliver	1	2	48.99	1	5	6
AnesPre	B1	Non-dominant	None	Place	Deliver	1	2	21.7625	1	6	6
AnesPre	B1	Non-dominant	None	Place	Deliver	1	2	32.7525	1	7	6
AnesPre	B1	Non-dominant	None	Place	Deliver	1	2	84.1725	1	8	6
AnesPre	B1	Non-dominant	None	Place	Deliver	1	2	197.521	2	1	7
AnesPre	B1	Non-dominant	None	Place	Deliver	1	2	76.495	2	2	7
AnesPre	B1	Non-dominant	None	Place	Deliver	1	2	71.5175	2	3	7
AnesPre	B1	Non-dominant	None	Place	Deliver	1	2	12.5025	2	4	7
AnesPre	B1	Non-dominant	None	Place	Deliver	1	2	36.525	2	5	7
AnesPre	B1	Non-dominant	None	Place	Deliver	1	2	174.752	2	6	7
AnesPre	B1	Non-dominant	None	Place	Deliver	1	2	15.4	2	7	7
AnesPre	B1	Non-dominant	None	Place	Deliver	1	2	47.995	2	8	7
AnesPre	B1	Non-dominant	None	Place	Deliver	1	2	44.765	3	1	8
AnesPre	B1	Non-dominant	None	Place	Deliver	1	2	118.995	3	2	8
AnesPre	B1	Non-dominant	None	Place	Deliver	1	2	79.7675	3	3	8
AnesPre	B1	Non-dominant	None	Place	Deliver	1	2	18.6425	3	4	8
AnesPre	B1	Non-dominant	None	Place	Deliver	1	2	227.978	3	5	8
AnesPre	B1	Non-dominant	None	Place	Deliver	1	2	15.14	3	6	8
AnesPre	B1	Non-dominant	None	Place	Deliver	1	2	259.998	3	7	8
AnesPre	B1	Non-dominant	None	Place	Deliver	1	2	21.525	3	8	8
AnesPre	B1	Non-dominant	None	Place	Deliver	1	2	41.5025	4	1	9
AnesPre	B1	Non-dominant	None	Place	Deliver	1	2	1.52	4	2	9
AnesPre	B1	Non-dominant	None	Place	Deliver	1	2	141.968	4	3	9
AnesPre	B1	Non-dominant	None	Place	Deliver	1	2	12.59	4	4	9
AnesPre	B1	Non-dominant	None	Place	Deliver	1	2	97.2125	4	5	9
AnesPre	B1	Non-dominant	None	Place	Deliver	1	2	50.3475	4	6	9
AnesPre	B1	Non-dominant	None	Place	Deliver	1	2	36.88	4	7	9
AnesPre	B1	Non-dominant	None	Place	Deliver	1	2	48.6075	4	8	9
AnesPre	B1	Non-dominant	None	Place	Deliver	1	2	36.1825	5	1	10
AnesPre	B1	Non-dominant	None	Place	Deliver	1	2	37.855	5	2	10
AnesPre	B1	Non-dominant	None	Place	Deliver	1	2	49.0025	5	3	10
AnesPre	B1	Non-dominant	None	Place	Deliver	1	2	8.5175	5	4	10
AnesPre	B1	Non-dominant	None	Place	Deliver	1	2	47.345	5	5	10
AnesPre	B1	Non-dominant	None	Place	Deliver	1	2	5.775	5	6	10
AnesPre	B1	Non-dominant	None	Place	Deliver	1	2	113.76	5	7	10
AnesPre	B1	Non-dominant	None	Place	Deliver	1	2	5.2575	5	8	10
AnesPre	B1	Non-dominant	None	Place	Deliver	1	3	44.2775	1	1	11
AnesPre	B1	Non-dominant	None	Place	Deliver	1	3	38.765	1	2	11
AnesPre	B1	Non-dominant	None	Place	Deliver	1	3	21.9875	1	3	11
AnesPre	B1	Non-dominant	None	Place	Deliver	1	3	22.5275	1	4	11
AnesPre	B1	Non-dominant	None	Place	Deliver	1	3	42.9875	1	5	11
AnesPre	B1	Non-dominant	None	Place	Deliver	1	3	11.5	1	6	11
AnesPre	B1	Non-dominant	None	Place	Deliver	1	3	173.998	1	7	11
AnesPre	B1	Non-dominant	None	Place	Deliver	1	3	52.755	1	8	11
AnesPre	B1	Non-dominant	None	Place	Deliver	1	3	71.7425	2	1	12
AnesPre	B1	Non-dominant	None	Place	Deliver	1	3	168.99	2	2	12
AnesPre	B1	Non-dominant	None	Place	Deliver	1	3	37.5	2	3	12
AnesPre	B1	Non-dominant	None	Place	Deliver	1	3	35.6225	2	4	12
AnesPre	B1	Non-dominant	None	Place	Deliver	1	3	100.005	2	5	12
AnesPre	B1	Non-dominant	None	Place	Deliver	1	3	25.2625	2	6	12
AnesPre	B1	Non-dominant	None	Place	Deliver	1	3	61.75	2	7	12
AnesPre	B1	Non-dominant	None	Place	Deliver	1	3	26.2575	2	8	12
AnesPre	B1	Non-dominant	None	Place	Deliver	1	3	65.6075	3	1	13
AnesPre	B1	Non-dominant	None	Place	Deliver	1	3	13.725	3	2	13
AnesPre	B1	Non-dominant	None	Place	Deliver	1	3	72.7525	3	3	13
AnesPre	B1	Non-dominant	None	Place	Deliver	1	3	10.9925	3	4	13
AnesPre	B1	Non-dominant	None	Place	Deliver	1	3	24.115	3	5	13
AnesPre	B1	Non-dominant	None	Place	Deliver	1	3	21.245	3	6	13
AnesPre	B1	Non-dominant	None	Place	Deliver	1	3	39.7575	3	7	13
AnesPre	B1	Non-dominant	None	Place	Deliver	1	3	12.2	3	8	13
AnesPre	B1	Non-dominant	None	Place	Deliver	1	3	164.665	4	1	14
AnesPre	B1	Non-dominant	None	Place	Deliver	1	3	48.25	4	2	14
AnesPre	B1	Non-dominant	None	Place	Deliver	1	3	73	4	3	14
AnesPre	B1	Non-dominant	None	Place	Deliver	1	3	53.49	4	4	14
AnesPre	B1	Non-dominant	None	Place	Deliver	1	3	8.2675	4	5	14
AnesPre	B1	Non-dominant	None	Place	Deliver	1	3	30.2625	4	6	14
AnesPre	B1	Non-dominant	None	Place	Deliver	1	3	16.025	4	7	14
AnesPre	B1	Non-dominant	None	Place	Deliver	1	3	13.5175	4	8	14
AnesPre	B1	Non-dominant	None	Place	Deliver	1	3	93.7575	5	1	15
AnesPre	B1	Non-dominant	None	Place	Deliver	1	3	20.755	5	2	15
AnesPre	B1	Non-dominant	None	Place	Deliver	1	3	143.752	5	3	15
AnesPre	B1	Non-dominant	None	Place	Deliver	1	3	14.0325	5	4	15
AnesPre	B1	Non-dominant	None	Place	Deliver	1	3	21.6475	5	5	15
AnesPre	B1	Non-dominant	None	Place	Deliver	1	3	19.2	5	6	15
AnesPre	B1	Non-dominant	None	Place	Deliver	1	3	54.59	5	7	15
AnesPre	B1	Non-dominant	None	Place	Deliver	1	3	31.3525	5	8	15
AnesPre	B1	Non-dominant	None	Place	Deliver	1	4	175.745	1	1	16
AnesPre	B1	Non-dominant	None	Place	Deliver	1	4	167.985	1	2	16
AnesPre	B1	Non-dominant	None	Place	Deliver	1	4	17.725	1	3	16
AnesPre	B1	Non-dominant	None	Place	Deliver	1	4	7.2325	1	4	16
AnesPre	B1	Non-dominant	None	Place	Deliver	1	4	9.2325	1	5	16
AnesPre	B1	Non-dominant	None	Place	Deliver	1	4	175.985	1	6	16
AnesPre	B1	Non-dominant	None	Place	Deliver	1	4	110.972	1	7	16
AnesPre	B1	Non-dominant	None	Place	Deliver	1	4	6.5	1	8	16
AnesPre	B1	Non-dominant	None	Place	Deliver	1	4	70.2525	2	1	17
AnesPre	B1	Non-dominant	None	Place	Deliver	1	4	24.5	2	2	17
AnesPre	B1	Non-dominant	None	Place	Deliver	1	4	87.77	2	3	17
AnesPre	B1	Non-dominant	None	Place	Deliver	1	4	25.755	2	4	17
AnesPre	B1	Non-dominant	None	Place	Deliver	1	4	450.25	2	5	17
AnesPre	B1	Non-dominant	None	Place	Deliver	1	4	42.5675	2	6	17
AnesPre	B1	Non-dominant	None	Place	Deliver	1	4	24.4925	2	7	17
AnesPre	B1	Non-dominant	None	Place	Deliver	1	4	30.275	2	8	17
AnesPre	B1	Non-dominant	None	Place	Deliver	1	4	38.7725	3	1	18
AnesPre	B1	Non-dominant	None	Place	Deliver	1	4	11.9975	3	2	18
AnesPre	B1	Non-dominant	None	Place	Deliver	1	4	192.988	3	3	18
AnesPre	B1	Non-dominant	None	Place	Deliver	1	4	32.755	3	4	18
AnesPre	B1	Non-dominant	None	Place	Deliver	1	4	22.48	3	5	18
AnesPre	B1	Non-dominant	None	Place	Deliver	1	4	43.755	3	6	18
AnesPre	B1	Non-dominant	None	Place	Deliver	1	4	85.4475	3	7	18
AnesPre	B1	Non-dominant	None	Place	Deliver	1	4	42.505	3	8	18
AnesPre	B1	Non-dominant	None	Place	Deliver	1	4	151.732	4	1	19
AnesPre	B1	Non-dominant	None	Place	Deliver	1	4	5.7625	4	2	19
AnesPre	B1	Non-dominant	None	Place	Deliver	1	4	13.53	4	3	19
AnesPre	B1	Non-dominant	None	Place	Deliver	1	4	227.189	4	4	19
AnesPre	B1	Non-dominant	None	Place	Deliver	1	4	22.26	4	5	19
AnesPre	B1	Non-dominant	None	Place	Deliver	1	4	25.9725	4	6	19
AnesPre	B1	Non-dominant	None	Place	Deliver	1	4	30.5	4	7	19
AnesPre	B1	Non-dominant	None	Place	Deliver	1	4	53.755	4	8	19
AnesPre	B1	Non-dominant	None	Place	Deliver	1	4	3.47	5	1	20
AnesPre	B1	Non-dominant	None	Place	Deliver	1	4	165.202	5	2	20
AnesPre	B1	Non-dominant	None	Place	Deliver	1	4	193.29	5	3	20
AnesPre	B1	Non-dominant	None	Place	Deliver	1	4	15.1275	5	4	20
AnesPre	B1	Non-dominant	None	Place	Deliver	1	4	45.8325	5	5	20
AnesPre	B1	Non-dominant	None	Place	Deliver	1	4	26.285	5	6	20
AnesPre	B1	Non-dominant	None	Place	Deliver	1	4	25.725	5	7	20
AnesPre	B1	Non-dominant	None	Place	Deliver	1	4	12.75	5	8	20
AnesPre	B1	Non-dominant	None	Place	Deliver	2	1	11.75	1	1	1
AnesPre	B1	Non-dominant	None	Place	Deliver	2	1	32.27	1	2	1
AnesPre	B1	Non-dominant	None	Place	Deliver	2	1	25.7475	1	3	1
AnesPre	B1	Non-dominant	None	Place	Deliver	2	1	35.52	1	4	1
AnesPre	B1	Non-dominant	None	Place	Deliver	2	1	19	1	5	1
AnesPre	B1	Non-dominant	None	Place	Deliver	2	1	11.05	1	6	1
AnesPre	B1	Non-dominant	None	Place	Deliver	2	1	11.7225	1	7	1
AnesPre	B1	Non-dominant	None	Place	Deliver	2	1	23.2925	1	8	1
AnesPre	B1	Non-dominant	None	Place	Deliver	2	1	33.25	2	1	2
AnesPre	B1	Non-dominant	None	Place	Deliver	2	1	46.7425	2	2	2
AnesPre	B1	Non-dominant	None	Place	Deliver	2	1	29.5125	2	3	2
AnesPre	B1	Non-dominant	None	Place	Deliver	2	1	26.2525	2	4	2
AnesPre	B1	Non-dominant	None	Place	Deliver	2	1	2.015	2	5	2
AnesPre	B1	Non-dominant	None	Place	Deliver	2	1	2.82	2	6	2
AnesPre	B1	Non-dominant	None	Place	Deliver	2	1	32.99	2	7	2
AnesPre	B1	Non-dominant	None	Place	Deliver	2	1	14.7325	2	8	2
AnesPre	B1	Non-dominant	None	Place	Deliver	2	1	11.265	3	1	3
AnesPre	B1	Non-dominant	None	Place	Deliver	2	1	21.9675	3	2	3
AnesPre	B1	Non-dominant	None	Place	Deliver	2	1	2.975	3	3	3
AnesPre	B1	Non-dominant	None	Place	Deliver	2	1	7.005	3	4	3
AnesPre	B1	Non-dominant	None	Place	Deliver	2	1	19.6175	3	5	3
AnesPre	B1	Non-dominant	None	Place	Deliver	2	1	29.21	3	6	3
AnesPre	B1	Non-dominant	None	Place	Deliver	2	1	8.51	3	7	3
AnesPre	B1	Non-dominant	None	Place	Deliver	2	1	24.7575	3	8	3
AnesPre	B1	Non-dominant	None	Place	Deliver	2	1	25.7675	4	1	4
AnesPre	B1	Non-dominant	None	Place	Deliver	2	1	9.25	4	2	4
AnesPre	B1	Non-dominant	None	Place	Deliver	2	1	0.2525	4	3	4
AnesPre	B1	Non-dominant	None	Place	Deliver	2	1	30.625	4	4	4
AnesPre	B1	Non-dominant	None	Place	Deliver	2	1	23.25	4	5	4
AnesPre	B1	Non-dominant	None	Place	Deliver	2	1	29.2925	4	6	4
AnesPre	B1	Non-dominant	None	Place	Deliver	2	1	11.2575	4	7	4
AnesPre	B1	Non-dominant	None	Place	Deliver	2	1	53.995	4	8	4
AnesPre	B1	Non-dominant	None	Place	Deliver	2	1	30.75	5	1	5
AnesPre	B1	Non-dominant	None	Place	Deliver	2	1	30.5	5	2	5
AnesPre	B1	Non-dominant	None	Place	Deliver	2	1	4.7825	5	3	5
AnesPre	B1	Non-dominant	None	Place	Deliver	2	1	13.5875	5	4	5
AnesPre	B1	Non-dominant	None	Place	Deliver	2	1	16.775	5	5	5
AnesPre	B1	Non-dominant	None	Place	Deliver	2	1	2.725	5	6	5
AnesPre	B1	Non-dominant	None	Place	Deliver	2	1	40.915	5	7	5
AnesPre	B1	Non-dominant	None	Place	Deliver	2	1	3.7775	5	8	5
AnesPre	B1	Non-dominant	None	Place	Deliver	2	2	10.7325	1	1	6
AnesPre	B1	Non-dominant	None	Place	Deliver	2	2	35.9975	1	2	6
AnesPre	B1	Non-dominant	None	Place	Deliver	2	2	36.7475	1	3	6
AnesPre	B1	Non-dominant	None	Place	Deliver	2	2	34.9925	1	4	6
AnesPre	B1	Non-dominant	None	Place	Deliver	2	2	40.2	1	5	6
AnesPre	B1	Non-dominant	None	Place	Deliver	2	2	25	1	6	6
AnesPre	B1	Non-dominant	None	Place	Deliver	2	2	1.2525	1	7	6
AnesPre	B1	Non-dominant	None	Place	Deliver	2	2	36.76	1	8	6
AnesPre	B1	Non-dominant	None	Place	Deliver	2	2	23.0375	2	1	7
AnesPre	B1	Non-dominant	None	Place	Deliver	2	2	1.015	2	2	7
AnesPre	B1	Non-dominant	None	Place	Deliver	2	2	11.2925	2	3	7
AnesPre	B1	Non-dominant	None	Place	Deliver	2	2	11.9975	2	4	7
AnesPre	B1	Non-dominant	None	Place	Deliver	2	2	33.475	2	5	7
AnesPre	B1	Non-dominant	None	Place	Deliver	2	2	3	2	6	7
AnesPre	B1	Non-dominant	None	Place	Deliver	2	2	12.4625	2	7	7
AnesPre	B1	Non-dominant	None	Place	Deliver	2	2	32.715	2	8	7
AnesPre	B1	Non-dominant	None	Place	Deliver	2	2	21.3	3	1	8
AnesPre	B1	Non-dominant	None	Place	Deliver	2	2	34.7625	3	2	8
AnesPre	B1	Non-dominant	None	Place	Deliver	2	2	16.9925	3	3	8
AnesPre	B1	Non-dominant	None	Place	Deliver	2	2	8.475	3	4	8
AnesPre	B1	Non-dominant	None	Place	Deliver	2	2	10.515	3	5	8
AnesPre	B1	Non-dominant	None	Place	Deliver	2	2	17.0025	3	6	8
AnesPre	B1	Non-dominant	None	Place	Deliver	2	2	50.475	3	7	8
AnesPre	B1	Non-dominant	None	Place	Deliver	2	2	43.28	3	8	8
AnesPre	B1	Non-dominant	None	Place	Deliver	2	2	32.5275	4	1	9
AnesPre	B1	Non-dominant	None	Place	Deliver	2	2	0.7725	4	2	9
AnesPre	B1	Non-dominant	None	Place	Deliver	2	2	4.095	4	3	9
AnesPre	B1	Non-dominant	None	Place	Deliver	2	2	6.755	4	4	9
AnesPre	B1	Non-dominant	None	Place	Deliver	2	2	110.483	4	5	9
AnesPre	B1	Non-dominant	None	Place	Deliver	2	2	26.5125	4	6	9
AnesPre	B1	Non-dominant	None	Place	Deliver	2	2	11.77	4	7	9
AnesPre	B1	Non-dominant	None	Place	Deliver	2	2	16.465	4	8	9
AnesPre	B1	Non-dominant	None	Place	Deliver	2	2		5	1	10
AnesPre	B1	Non-dominant	None	Place	Deliver	2	2		5	2	10
AnesPre	B1	Non-dominant	None	Place	Deliver	2	2		5	3	10
AnesPre	B1	Non-dominant	None	Place	Deliver	2	2		5	4	10
AnesPre	B1	Non-dominant	None	Place	Deliver	2	2		5	5	10
AnesPre	B1	Non-dominant	None	Place	Deliver	2	2		5	6	10
AnesPre	B1	Non-dominant	None	Place	Deliver	2	2		5	7	10
AnesPre	B1	Non-dominant	None	Place	Deliver	2	2		5	8	10
AnesPre	B1	Non-dominant	None	Place	Deliver	2	3	19.775	1	1	11
AnesPre	B1	Non-dominant	None	Place	Deliver	2	3	27.7575	1	2	11
AnesPre	B1	Non-dominant	None	Place	Deliver	2	3	6	1	3	11
AnesPre	B1	Non-dominant	None	Place	Deliver	2	3	0.475	1	4	11
AnesPre	B1	Non-dominant	None	Place	Deliver	2	3	2.25	1	5	11
AnesPre	B1	Non-dominant	None	Place	Deliver	2	3	29.995	1	6	11
AnesPre	B1	Non-dominant	None	Place	Deliver	2	3	11.5075	1	7	11
AnesPre	B1	Non-dominant	None	Place	Deliver	2	3	21.135	1	8	11
AnesPre	B1	Non-dominant	None	Place	Deliver	2	3	2.025	2	1	12
AnesPre	B1	Non-dominant	None	Place	Deliver	2	3	11.575	2	2	12
AnesPre	B1	Non-dominant	None	Place	Deliver	2	3	22	2	3	12
AnesPre	B1	Non-dominant	None	Place	Deliver	2	3	17.2625	2	4	12
AnesPre	B1	Non-dominant	None	Place	Deliver	2	3	13.7075	2	5	12
AnesPre	B1	Non-dominant	None	Place	Deliver	2	3	23.495	2	6	12
AnesPre	B1	Non-dominant	None	Place	Deliver	2	3	35.7075	2	7	12
AnesPre	B1	Non-dominant	None	Place	Deliver	2	3	53.5125	2	8	12
AnesPre	B1	Non-dominant	None	Place	Deliver	2	3	6.75	3	1	13
AnesPre	B1	Non-dominant	None	Place	Deliver	2	3	3.9825	3	2	13
AnesPre	B1	Non-dominant	None	Place	Deliver	2	3	20.255	3	3	13
AnesPre	B1	Non-dominant	None	Place	Deliver	2	3	19.2475	3	4	13
AnesPre	B1	Non-dominant	None	Place	Deliver	2	3	55.2425	3	5	13
AnesPre	B1	Non-dominant	None	Place	Deliver	2	3	23.3275	3	6	13
AnesPre	B1	Non-dominant	None	Place	Deliver	2	3	27.24	3	7	13
AnesPre	B1	Non-dominant	None	Place	Deliver	2	3	39.7325	3	8	13
AnesPre	B1	Non-dominant	None	Place	Deliver	2	3	34.0525	4	1	14
AnesPre	B1	Non-dominant	None	Place	Deliver	2	3	3.7	4	2	14
AnesPre	B1	Non-dominant	None	Place	Deliver	2	3	29.7375	4	3	14
AnesPre	B1	Non-dominant	None	Place	Deliver	2	3	37.2175	4	4	14
AnesPre	B1	Non-dominant	None	Place	Deliver	2	3	7.51	4	5	14
AnesPre	B1	Non-dominant	None	Place	Deliver	2	3	33.005	4	6	14
AnesPre	B1	Non-dominant	None	Place	Deliver	2	3	29.275	4	7	14
AnesPre	B1	Non-dominant	None	Place	Deliver	2	3	29.745	4	8	14
AnesPre	B1	Non-dominant	None	Place	Deliver	2	3	14.025	5	1	15
AnesPre	B1	Non-dominant	None	Place	Deliver	2	3	13.7575	5	2	15
AnesPre	B1	Non-dominant	None	Place	Deliver	2	3	15.0075	5	3	15
AnesPre	B1	Non-dominant	None	Place	Deliver	2	3	16.9925	5	4	15
AnesPre	B1	Non-dominant	None	Place	Deliver	2	3	34.0075	5	5	15
AnesPre	B1	Non-dominant	None	Place	Deliver	2	3	46.0325	5	6	15
AnesPre	B1	Non-dominant	None	Place	Deliver	2	3	24	5	7	15
AnesPre	B1	Non-dominant	None	Place	Deliver	2	3	33.37	5	8	15
AnesPre	B1	Non-dominant	None	Place	Deliver	2	4	33.7675	1	1	16
AnesPre	B1	Non-dominant	None	Place	Deliver	2	4	22.9925	1	2	16
AnesPre	B1	Non-dominant	None	Place	Deliver	2	4	22.59	1	3	16
AnesPre	B1	Non-dominant	None	Place	Deliver	2	4	39.71	1	4	16
AnesPre	B1	Non-dominant	None	Place	Deliver	2	4	20.75	1	5	16
AnesPre	B1	Non-dominant	None	Place	Deliver	2	4	17.485	1	6	16
AnesPre	B1	Non-dominant	None	Place	Deliver	2	4	8.755	1	7	16
AnesPre	B1	Non-dominant	None	Place	Deliver	2	4	15.2375	1	8	16
AnesPre	B1	Non-dominant	None	Place	Deliver	2	4	26.705	2	1	17
AnesPre	B1	Non-dominant	None	Place	Deliver	2	4	27.54	2	2	17
AnesPre	B1	Non-dominant	None	Place	Deliver	2	4	36.51	2	3	17
AnesPre	B1	Non-dominant	None	Place	Deliver	2	4	30.2625	2	4	17
AnesPre	B1	Non-dominant	None	Place	Deliver	2	4	28.2175	2	5	17
AnesPre	B1	Non-dominant	None	Place	Deliver	2	4	16.535	2	6	17
AnesPre	B1	Non-dominant	None	Place	Deliver	2	4	32.27	2	7	17
AnesPre	B1	Non-dominant	None	Place	Deliver	2	4	42.2475	2	8	17
AnesPre	B1	Non-dominant	None	Place	Deliver	2	4	85.755	3	1	18
AnesPre	B1	Non-dominant	None	Place	Deliver	2	4	42.4675	3	2	18
AnesPre	B1	Non-dominant	None	Place	Deliver	2	4	30.7725	3	3	18
AnesPre	B1	Non-dominant	None	Place	Deliver	2	4	15.9925	3	4	18
AnesPre	B1	Non-dominant	None	Place	Deliver	2	4	10.7325	3	5	18
AnesPre	B1	Non-dominant	None	Place	Deliver	2	4	27.5225	3	6	18
AnesPre	B1	Non-dominant	None	Place	Deliver	2	4	15.745	3	7	18
AnesPre	B1	Non-dominant	None	Place	Deliver	2	4	29.2475	3	8	18
AnesPre	B1	Non-dominant	None	Place	Deliver	2	4	37.0125	4	1	19
AnesPre	B1	Non-dominant	None	Place	Deliver	2	4	42.245	4	2	19
AnesPre	B1	Non-dominant	None	Place	Deliver	2	4	20.0175	4	3	19
AnesPre	B1	Non-dominant	None	Place	Deliver	2	4	29.97	4	4	19
AnesPre	B1	Non-dominant	None	Place	Deliver	2	4	51.255	4	5	19
AnesPre	B1	Non-dominant	None	Place	Deliver	2	4	3.775	4	6	19
AnesPre	B1	Non-dominant	None	Place	Deliver	2	4	28.5125	4	7	19
AnesPre	B1	Non-dominant	None	Place	Deliver	2	4	49.4575	4	8	19
AnesPre	B1	Non-dominant	None	Place	Deliver	2	4	9.5	5	1	20
AnesPre	B1	Non-dominant	None	Place	Deliver	2	4	24.25	5	2	20
AnesPre	B1	Non-dominant	None	Place	Deliver	2	4	6.475	5	3	20
AnesPre	B1	Non-dominant	None	Place	Deliver	2	4	36.2025	5	4	20
AnesPre	B1	Non-dominant	None	Place	Deliver	2	4	52.48	5	5	20
AnesPre	B1	Non-dominant	None	Place	Deliver	2	4	3.5	5	6	20
AnesPre	B1	Non-dominant	None	Place	Deliver	2	4	0.015	5	7	20
AnesPre	B1	Non-dominant	None	Place	Deliver	2	4	43.76	5	8	20
AnesPre	B1	Non-dominant	None	Place	Deliver	3	1	18.7475	1	1	1
AnesPre	B1	Non-dominant	None	Place	Deliver	3	1	14.015	1	2	1
AnesPre	B1	Non-dominant	None	Place	Deliver	3	1	1.2575	1	3	1
AnesPre	B1	Non-dominant	None	Place	Deliver	3	1	9.5	1	4	1
AnesPre	B1	Non-dominant	None	Place	Deliver	3	1	11.75	1	5	1
AnesPre	B1	Non-dominant	None	Place	Deliver	3	1	6.48	1	6	1
AnesPre	B1	Non-dominant	None	Place	Deliver	3	1	11.7475	1	7	1
AnesPre	B1	Non-dominant	None	Place	Deliver	3	1	15.85	1	8	1
AnesPre	B1	Non-dominant	None	Place	Deliver	3	1	4.275	2	1	2
AnesPre	B1	Non-dominant	None	Place	Deliver	3	1	7.7075	2	2	2
AnesPre	B1	Non-dominant	None	Place	Deliver	3	1	3.5175	2	3	2
AnesPre	B1	Non-dominant	None	Place	Deliver	3	1	11.99	2	4	2
AnesPre	B1	Non-dominant	None	Place	Deliver	3	1	1.5	2	5	2
AnesPre	B1	Non-dominant	None	Place	Deliver	3	1	8.25	2	6	2
AnesPre	B1	Non-dominant	None	Place	Deliver	3	1	2.73	2	7	2
AnesPre	B1	Non-dominant	None	Place	Deliver	3	1	22.0175	2	8	2
AnesPre	B1	Non-dominant	None	Place	Deliver	3	1	19.745	3	1	3
AnesPre	B1	Non-dominant	None	Place	Deliver	3	1	2.5	3	2	3
AnesPre	B1	Non-dominant	None	Place	Deliver	3	1	10.9825	3	3	3
AnesPre	B1	Non-dominant	None	Place	Deliver	3	1	13.005	3	4	3
AnesPre	B1	Non-dominant	None	Place	Deliver	3	1	15.51	3	5	3
AnesPre	B1	Non-dominant	None	Place	Deliver	3	1	10	3	6	3
AnesPre	B1	Non-dominant	None	Place	Deliver	3	1	4.035	3	7	3
AnesPre	B1	Non-dominant	None	Place	Deliver	3	1	0.515	3	8	3
AnesPre	B1	Non-dominant	None	Place	Deliver	3	1	7.0425	4	1	4
AnesPre	B1	Non-dominant	None	Place	Deliver	3	1	0	4	2	4
AnesPre	B1	Non-dominant	None	Place	Deliver	3	1	1.03	4	3	4
AnesPre	B1	Non-dominant	None	Place	Deliver	3	1	10.765	4	4	4
AnesPre	B1	Non-dominant	None	Place	Deliver	3	1	18.9975	4	5	4
AnesPre	B1	Non-dominant	None	Place	Deliver	3	1	6.71	4	6	4
AnesPre	B1	Non-dominant	None	Place	Deliver	3	1	26.0125	4	7	4
AnesPre	B1	Non-dominant	None	Place	Deliver	3	1	28.76	4	8	4
AnesPre	B1	Non-dominant	None	Place	Deliver	3	1	18.9725	5	1	5
AnesPre	B1	Non-dominant	None	Place	Deliver	3	1	6.48	5	2	5
AnesPre	B1	Non-dominant	None	Place	Deliver	3	1	5.0125	5	3	5
AnesPre	B1	Non-dominant	None	Place	Deliver	3	1	0.5025	5	4	5
AnesPre	B1	Non-dominant	None	Place	Deliver	3	1	148.907	5	5	5
AnesPre	B1	Non-dominant	None	Place	Deliver	3	1	7.4825	5	6	5
AnesPre	B1	Non-dominant	None	Place	Deliver	3	1	3.7375	5	7	5
AnesPre	B1	Non-dominant	None	Place	Deliver	3	1	13.725	5	8	5
AnesPre	B1	Non-dominant	None	Place	Deliver	3	2	8.645	1	1	6
AnesPre	B1	Non-dominant	None	Place	Deliver	3	2	11.005	1	2	6
AnesPre	B1	Non-dominant	None	Place	Deliver	3	2	4.73	1	3	6
AnesPre	B1	Non-dominant	None	Place	Deliver	3	2	1.03	1	4	6
AnesPre	B1	Non-dominant	None	Place	Deliver	3	2	19.73	1	5	6
AnesPre	B1	Non-dominant	None	Place	Deliver	3	2	3.7525	1	6	6
AnesPre	B1	Non-dominant	None	Place	Deliver	3	2	5.7475	1	7	6
AnesPre	B1	Non-dominant	None	Place	Deliver	3	2	18	1	8	6
AnesPre	B1	Non-dominant	None	Place	Deliver	3	2	5.495	2	1	7
AnesPre	B1	Non-dominant	None	Place	Deliver	3	2	3.275	2	2	7
AnesPre	B1	Non-dominant	None	Place	Deliver	3	2	1.485	2	3	7
AnesPre	B1	Non-dominant	None	Place	Deliver	3	2	25.9975	2	4	7
AnesPre	B1	Non-dominant	None	Place	Deliver	3	2	9.845	2	5	7
AnesPre	B1	Non-dominant	None	Place	Deliver	3	2	13.75	2	6	7
AnesPre	B1	Non-dominant	None	Place	Deliver	3	2	9.2525	2	7	7
AnesPre	B1	Non-dominant	None	Place	Deliver	3	2	14.5675	2	8	7
AnesPre	B1	Non-dominant	None	Place	Deliver	3	2	125.015	3	1	8
AnesPre	B1	Non-dominant	None	Place	Deliver	3	2	9.775	3	2	8
AnesPre	B1	Non-dominant	None	Place	Deliver	3	2	6	3	3	8
AnesPre	B1	Non-dominant	None	Place	Deliver	3	2	10.9975	3	4	8
AnesPre	B1	Non-dominant	None	Place	Deliver	3	2	9.9075	3	5	8
AnesPre	B1	Non-dominant	None	Place	Deliver	3	2	19.2575	3	6	8
AnesPre	B1	Non-dominant	None	Place	Deliver	3	2	3.51	3	7	8
AnesPre	B1	Non-dominant	None	Place	Deliver	3	2	16.7975	3	8	8
AnesPre	B1	Non-dominant	None	Place	Deliver	3	2	4.9975	4	1	9
AnesPre	B1	Non-dominant	None	Place	Deliver	3	2	2.4925	4	2	9
AnesPre	B1	Non-dominant	None	Place	Deliver	3	2	13.0075	4	3	9
AnesPre	B1	Non-dominant	None	Place	Deliver	3	2	0.2525	4	4	9
AnesPre	B1	Non-dominant	None	Place	Deliver	3	2	10.475	4	5	9
AnesPre	B1	Non-dominant	None	Place	Deliver	3	2	7.74	4	6	9
AnesPre	B1	Non-dominant	None	Place	Deliver	3	2	3.52	4	7	9
AnesPre	B1	Non-dominant	None	Place	Deliver	3	2	16.975	4	8	9
AnesPre	B1	Non-dominant	None	Place	Deliver	3	2	12.5025	5	1	10
AnesPre	B1	Non-dominant	None	Place	Deliver	3	2	2.2375	5	2	10
AnesPre	B1	Non-dominant	None	Place	Deliver	3	2	3.9975	5	3	10
AnesPre	B1	Non-dominant	None	Place	Deliver	3	2	3.235	5	4	10
AnesPre	B1	Non-dominant	None	Place	Deliver	3	2	13.55	5	5	10
AnesPre	B1	Non-dominant	None	Place	Deliver	3	2	5.7275	5	6	10
AnesPre	B1	Non-dominant	None	Place	Deliver	3	2	4.4925	5	7	10
[truncated: 1,201 more rows]
