# Supplementary material for: Acute Loss of Tactile Input Leads to General Compensatory Changes in Eye–Hand Coordination during Object Manipulation
Source: eNeuro. 2025 Sep 25;12(9):ENEURO.0487-23.2025. doi: 10.1523/ENEURO.0487-23.2025 (PMC12494028; doi:10.1523/ENEURO.0487-23.2025)
Supplement: Extended Data — The file Code_and_Data.zip includes all code and data used to perform the analyses presented in this manuscript. The .R scripts contain the packages used and the filenames corresponding to the data and the structure of each model. Download Extended Data, ZIP file. [file eneuro-12-ENEURO.0487-23.2025-s014.zip › glmm_coefs_script_exp2.R]

library(readxl)
library(lme4)
library(car)
library(emmeans)


# choose the dataset
data <- read_excel('/path/to/data/lmm_coefs_exp_decay_exp2.xlsx')


# generate the model and model summary 
# to do the log link function, data can't be < 0
data_omit_nan <- data[which(data$b_1 > 0),]
data_omit_nan <- data_omit_nan[which(data_omit_nan$Subject != 1),] # omiting subject 1 due to noisy data


# data meeting the specific conditions ----
data_place_free <- subset(x=data_omit_nan, 
                             subset=Phase=='Place' & Action=='Collect' & When=='before')
data_place_transport <- subset(x=data_omit_nan, 
                             subset=Phase=='Place' & Action=='Deliver' & When=='before')
data_retrieve_free <- subset(x=data_omit_nan, 
                             subset=Phase=='Retrieve' & Action=='Collect' & When=='before')
data_retrieve_transport <- subset(x=data_omit_nan, 
                             subset=Phase=='Retrieve' & Action=='Deliver' & When=='before')

# data meeting the specific conditions
data_place_collect <- subset(x=data_omit_nan, 
                             subset=Phase=='Place' & Action=='Collect' & When=='during')
data_place_deliver <- subset(x=data_omit_nan, 
                             subset=Phase=='Place' & Action=='Deliver' & When=='during')
data_retrieve_collect <- subset(x=data_omit_nan, 
                                subset=Phase=='Retrieve' & Action=='Collect' & When=='during')
data_retrieve_deliver <- subset(x=data_omit_nan, 
                                subset=Phase=='Retrieve' & Action=='Deliver' & When=='during')


# place peg-free hand movement
# removed (1|Subject/Hand) random effect for before so it's not singular
model_p_free <- glmer(b_1 ~ Block*Hand*Round + (1+Round|Subject),
                        family = Gamma(link = "log"),
                        data = data_place_free,
                        control = glmerControl(optimizer = 'bobyqa')
                        )

hist(residuals(model_p_free), main = "Histogram of Residuals p free", xlab = "Residuals")

car::Anova(model_p_free)
emmeans(
  model_p_free, pairwise ~ Block*Hand
)
contrast(
  regrid(emmeans(model_p_free, pairwise ~ Block*Hand)),
  interaction=c('revpairwise','pairwise')
)

# place collect
model_pc <- glmer(b_1 ~ Block*Hand*Round + (1+Round|Subject),
                    family = Gamma(link = "log"),
                    data = data_place_collect,
                    control = glmerControl(optimizer = 'bobyqa')
                    )

hist(residuals(model_pc), main = "Histogram of Residuals pc", xlab = "Residuals")


car::Anova(model_pc)
emmeans(model_pc, pairwise ~ Block*Hand)
contrast(
  emmeans(model_pc, pairwise ~ Block*Hand),
  interaction=c('revpairwise','pairwise')
)

# place transport
# removed (1|Subject/Hand) random effect for before so it's not singular
model_p_transport <- glmer(b_1 ~ Block*Hand*Round + (1+Round|Subject),
                    family = Gamma(link = "log"),
                    data = data_place_transport,
                    control = glmerControl(optimizer = 'bobyqa')
                    )

hist(residuals(model_p_transport), main = "Histogram of Residuals p transport", xlab = "Residuals")


car::Anova(model_p_transport)
emmeans(
  model_p_transport, pairwise ~ Block*Hand
  )
contrast(
  regrid(emmeans(model_p_transport, pairwise ~ Block*Hand)),
  interaction=c('revpairwise','pairwise')
  )


# place deliver
model_pd <- glmer(b_1 ~ Block*Hand*Round + (1|Subject),
                    family = Gamma(link = "log"),
                    data = data_place_deliver,
                    control = glmerControl(optimizer = 'bobyqa')
                    )

hist(residuals(model_pd), main = "Histogram of Residuals pd", xlab = "Residuals")


car::Anova(model_pd)
emmeans(model_pd, pairwise ~ Block*Hand | Round, type='response')
contrast(
  regrid(emmeans(model_pd, pairwise ~ Block*Hand)),
  interaction=c('revpairwise','pairwise')
)

# retrieve peg-free hand movement
# removed (1|Subject/Hand) random effect for before so it's not singular
model_r_free <- glmer(b_1 ~ Block*Hand*Round + (1+Round|Subject),
                        family = Gamma(link = "log"),
                        data = data_retrieve_free,
                        control = glmerControl(optimizer = 'bobyqa')
                        )

hist(residuals(model_r_free), main = "Histogram of Residuals r free", xlab = "Residuals")

car::Anova(model_r_free)
emmeans(
  model_r_free, pairwise ~ Block*Hand
)
contrast(
  regrid(emmeans(model_r_free, pairwise ~ Block*Hand)),
  interaction=c('revpairwise','pairwise')
)


# retrieve collect
model_rc <- glmer(b_1 ~ Block*Hand*Round + (1+Round|Subject),
                    family = Gamma(link = "log"),
                    data = data_retrieve_collect,
                    control = glmerControl(optimizer = 'bobyqa')
                    )

hist(residuals(model_rc), main = "Histogram of Residuals rc", xlab = "Residuals")


car::Anova(model_rc)
emmeans(
  model_rc, pairwise ~ Block*Hand
)
contrast(
  regrid(emmeans(model_rc, pairwise ~ Block*Hand)),
  interaction=c('revpairwise','pairwise')
)


# retrieve transport
model_r_transport <- glmer(b_1 ~ Block*Hand*Round + (1|Subject),
                              family = Gamma(link = "log"),
                              data = data_retrieve_transport,
                              control = glmerControl(optimizer = 'bobyqa')
                              )

hist(residuals(model_r_transport), main = "Histogram of Residuals r transport", xlab = "Residuals")


car::Anova(model_r_transport)
emmeans(
  model_r_transport, pairwise ~ Block*Hand
)
contrast(
  regrid(emmeans(model_r_transport, pairwise ~ Block*Hand)),
  interaction=c('revpairwise','pairwise')
)


# retrieve deliver
model_rd <- glmer(b_1 ~ Block*Hand*Round + (1+Round|Subject),
                    family = Gamma(link = "log"),
                    data = data_retrieve_deliver,
                    control = glmerControl(optimizer = 'bobyqa')
                    )

hist(residuals(model_rd), main = "Histogram of Residuals rd", xlab = "Residuals")

car::Anova(model_rd)
emmeans(
  model_rd, pairwise ~ Block*Hand
)
contrast(
  regrid(emmeans(model_rd, pairwise ~ Block*Hand)),
  interaction=c('revpairwise','pairwise')
)
