# Supplementary material for: Acute Loss of Tactile Input Leads to General Compensatory Changes in Eye–Hand Coordination during Object Manipulation
Source: eNeuro. 2025 Sep 25;12(9):ENEURO.0487-23.2025. doi: 10.1523/ENEURO.0487-23.2025 (PMC12494028; doi:10.1523/ENEURO.0487-23.2025)
Supplement: Extended Data — The file Code_and_Data.zip includes all code and data used to perform the analyses presented in this manuscript. The .R scripts contain the packages used and the filenames corresponding to the data and the structure of each model. Download Extended Data, ZIP file. [file eneuro-12-ENEURO.0487-23.2025-s014.zip › GLMM_GISI_exp2.R]

library(readxl)
library(lme4)
library(car)
library(emmeans)


setwd('/path/to/data')

# import the data
place_collect <- readxl::read_excel('GazeIndex_LMM_table_ProgressDuring_PlaceCollect_exp2.xlsx')
place_deliver <- readxl::read_excel('GazeIndex_LMM_table_ProgressDuring_PlaceDeliver_exp2.xlsx')
retrieve_collect <- readxl::read_excel('GazeIndex_LMM_table_ProgressDuring_RetrieveCollect_exp2.xlsx')
retrieve_deliver <- readxl::read_excel('GazeIndex_LMM_table_ProgressDuring_RetrieveDeliver_exp2.xlsx')

place_free <- readxl::read_excel('GazeIndex_LMM_table_ProgressBefore_PlaceCollect_exp2.xlsx')
place_transport <- readxl::read_excel('GazeIndex_LMM_table_ProgressBefore_PlaceDeliver_exp2.xlsx')
retrieve_free <- readxl::read_excel('GazeIndex_LMM_table_ProgressBefore_RetrieveCollect_exp2.xlsx')
retrieve_transport <- readxl::read_excel('GazeIndex_LMM_table_ProgressBefore_RetrieveDeliver_exp2.xlsx')

# concatenate the dataframes by row
combined <- rbind(place_free, place_collect, place_transport, place_deliver, 
                   retrieve_free, retrieve_collect, retrieve_transport, retrieve_deliver)

data <- combined[which(combined$Subject != 1),] # omits subject 1 because of unreliability of gaze tracking
data$Progress <- factor(data$Progress)

# split the data according to action
place_free <- subset(x = data,
                      subset = Phase == 'Place' & Action == 'Collect' & When == 'before')
place_collect <- subset(x = data,
                        subset = Phase == 'Place' & Action == 'Collect' & When == 'during')
place_transport <- subset(x = data,
                          subset = Phase == 'Place' & Action == 'Deliver' & When == 'before')
place_deliver <- subset(x = data,
                        subset = Phase == 'Place' & Action == 'Deliver' & When == 'during')

retrieve_free <- subset(x = data,
                      subset = Phase == 'Retrieve' & Action == 'Collect' & When == 'before')
retrieve_collect <- subset(x = data,
                        subset = Phase == 'Retrieve' & Action == 'Collect' & When == 'during')
retrieve_transport <- subset(x = data,
                          subset = Phase == 'Retrieve' & Action == 'Deliver' & When == 'before')
retrieve_deliver <- subset(x = data,
                        subset = Phase == 'Retrieve' & Action == 'Deliver' & When == 'during')


model_p_free <- lmer(mmDifference ~ Block*Hand*Progress + (1+Round|Subject),
                     data = place_free,
                    )

hist(residuals(model_p_free), main = "Histogram of Residuals p_free", xlab = "Residuals")

car::Anova(model_p_free)
contrast(emmeans(model_p_free, ~Block),'revpairwise')
contrast(emmeans(model_p_free, ~ Block*Hand), interaction=c('revpairwise','pairwise'), adjust='mvt')
emres_p_free <- emmeans(model_p_free, ~ Block*Hand*Progress)
contrast(emres_p_free, interaction=c('revpairwise','pairwise'), Block*Hand, by='Progress', adjust='mvt')
emmeans(model_p_free, pairwise ~ Block*Hand)


model_pc <- lmer(mmDifference ~ Block*Hand*Progress + (1+Round|Subject),
                        data = place_collect,
                        )

hist(residuals(model_pc), main = "Histogram of Residuals pc", xlab = "Residuals")


car::Anova(model_pc)
contrast(emmeans(model_pc, ~Block),'revpairwise')
contrast(emmeans(model_pc, ~ Block*Hand), interaction=c('revpairwise','pairwise'), adjust='mvt')
emres_pc <- emmeans(model_pc, pairwise ~ Block*Hand*Progress)
contrast(emres_pc, interaction=c('revpairwise','pairwise'), Block*Hand, by='Progress', adjust='mvt')

model_p_transport <- lmer(mmDifference ~ Block*Hand*Progress + (1+Round|Subject),
                          data = place_transport,
                          control = lmerControl(optimizer = 'bobyqa')
                        )

hist(residuals(model_p_transport), main = "Histogram of Residuals p_transport", xlab = "Residuals")

car::Anova(model_p_transport)
contrast(emmeans(model_p_transport, ~Block), 'revpairwise')
contrast(emmeans(model_p_transport, ~Block*Hand), interaction=c('revpairwise','pairwise'), adjust='mvt')
emres_p_transport <- emmeans(model_p_transport, pairwise ~ Block*Hand*Progress)
contrast(emres_p_transport, interaction=c('revpairwise','pairwise'), Block*Hand, by='Progress', adjust='mvt')


model_pd <- lmer(mmDifference ~ Block*Hand*Progress + (1+Round|Subject),
                        data = place_deliver,
                        )

hist(residuals(model_pd), main = "Histogram of Residuals pd", xlab = "Residuals")

car::Anova(model_pd)
contrast(emmeans(model_pd, ~Block), 'revpairwise')
contrast(emmeans(model_pd, ~Block*Hand), interaction=c('revpairwise','pairwise'), adjust='mvt')
emres_pd <- emmeans(model_pd, pairwise ~ Block*Hand*Progress)
contrast(emres_pd, interaction=c('revpairwise','pairwise'), Block*Hand, by='Progress', adjust='mvt')
emmeans(model_pd, pairwise ~ Block*Hand)

model_r_free <- lmer(mmDifference ~ Block*Hand*Progress + (1+Round|Subject),
                     data = retrieve_free,
                     control = lmerControl(optimizer = 'bobyqa')
                    )

hist(residuals(model_r_free), main = "Histogram of Residuals r_free", xlab = "Residuals")

car::Anova(model_r_free)
contrast(emmeans(model_r_free, ~Block), 'revpairwise')
contrast(emmeans(model_r_free, ~Block*Hand), interaction=c('revpairwise','pairwise'), adjust='mvt')
emres_r_free <- emmeans(model_r_free, pairwise ~ Block*Hand*Progress)
contrast(emres_r_free, interaction =c('revpairwise','pairwise'), Block*Hand, by='Progress', adjust='mvt')
emmeans(model_r_free, pairwise ~ Block*Hand)


model_rc <- lmer(mmDifference ~ Block*Hand*Progress + (1+Round|Subject),
                        data = retrieve_collect
                        )

hist(residuals(model_rc), main = "Histogram of Residuals rc", xlab = "Residuals")

car::Anova(model_rc)
contrast(emmeans(model_rc, ~Block), 'revpairwise')
contrast(emmeans(model_rc, ~Block*Hand), interaction=c('revpairwise','pairwise'), adjust='mvt')
emres_rc <- emmeans(model_rc, pairwise~Block*Hand*Progress)
contrast(emres_rc, interaction=c('revpairwise','pairwise'),Block*Hand,by='Progress', adjust='mvt')
emmeans(model_rc, pairwise ~ Block*Hand)

model_r_transport <- lmer(mmDifference ~ Block*Hand*Progress + (1+Round|Subject),
                          data = retrieve_transport,
                          control = lmerControl(optimizer = 'bobyqa')
                          )

hist(residuals(model_r_transport), main = "Histogram of Residuals r_transport", xlab = "Residuals")

car::Anova(model_r_transport)
contrast(emmeans(model_r_transport, ~Block),'revpairwise')
contrast(emmeans(model_r_transport, ~Block*Hand), interaction=c('revpairwise','pairwise'), adjust='mvt')
emres_r_transport <- emmeans(model_r_transport, pairwise~Block*Hand*Progress)
contrast(emres_r_transport, interaction=c('revpairwise','pairwise'), Block*Hand, by='Progress', adjust='mvt')
emmeans(model_r_transport, pairwise ~ Block*Hand)

model_rd <- lmer(mmDifference ~ Block*Hand*Progress + (1+Round|Subject),
                        data = retrieve_deliver,
                        control = lmerControl(optimizer = 'bobyqa')
                        )

hist(residuals(model_rd), main = "Histogram of Residuals rd", xlab = "Residuals")

car::Anova(model_rd)
contrast(emmeans(model_rd, ~Block),'revpairwise')
contrast(emmeans(model_rd, ~Block*Hand), interaction=c('revpairwise','pairwise'), adjust='mvt')
emres_rd <- emmeans(model_rd, pairwise~Block*Hand*Progress)
contrast(emres_rd, interaction=c('revpairwise','pairwise'), Block*Hand, by='Progress', adjust='mvt')
emmeans(model_rd, pairwise ~ Block*Hand)
