# Supplementary material for: Acute Loss of Tactile Input Leads to General Compensatory Changes in Eye–Hand Coordination during Object Manipulation
Source: eNeuro. 2025 Sep 25;12(9):ENEURO.0487-23.2025. doi: 10.1523/ENEURO.0487-23.2025 (PMC12494028; doi:10.1523/ENEURO.0487-23.2025)
Supplement: Extended Data — The file Code_and_Data.zip includes all code and data used to perform the analyses presented in this manuscript. The .R scripts contain the packages used and the filenames corresponding to the data and the structure of each model. Download Extended Data, ZIP file. [file eneuro-12-ENEURO.0487-23.2025-s014.zip › lmm_coefs_exp_decay_exp1.xlsx]

## Sheet: Sheet1
Subject	Hand	Block	Drug	Phase	Action	Round	Series	Trial	When	b_0	b_1	rsq
1	Non-dominant	B1	None	Place	Collect	1	1	1	before	0.900097	3.96432	0.832512
1	Non-dominant	B1	None	Place	Collect	1	1	2	before	0.365814	2.6854	0.453196
1	Non-dominant	B1	None	Place	Collect	1	1	3	before	1.0199	3.41157	0.850802
1	Non-dominant	B1	None	Place	Collect	1	1	4	before	1.1136	4.03802	0.894806
1	Non-dominant	B1	None	Place	Collect	1	1	5	before	0.954129	3.25016	0.844106
1	Non-dominant	B1	None	Place	Collect	1	1	6	before	1.02381	3.32646	0.871563
1	Non-dominant	B1	None	Place	Collect	1	1	7	before	0.92576	3.56886	0.897204
1	Non-dominant	B1	None	Place	Collect	1	1	8	before	1.00106	8.73133	0.962048
1	Non-dominant	B1	None	Place	Collect	1	2	1	before	1.11381	4.42859	0.908607
1	Non-dominant	B1	None	Place	Collect	1	2	2	before	0.767111	4.11735	0.817931
1	Non-dominant	B1	None	Place	Collect	1	2	3	before	0.981398	3.99392	0.778842
1	Non-dominant	B1	None	Place	Collect	1	2	4	before	0.945806	3.25934	0.800922
1	Non-dominant	B1	None	Place	Collect	1	2	5	before	1.09043	3.65159	0.885947
1	Non-dominant	B1	None	Place	Collect	1	2	6	before	0.556983	2.0948	0.402177
1	Non-dominant	B1	None	Place	Collect	1	2	7	before	1.11638	5.48404	0.925559
1	Non-dominant	B1	None	Place	Collect	1	2	8	before	0.460556	3.72788	0.631195
1	Non-dominant	B1	None	Place	Collect	1	3	1	before	0.760307	3.84746	0.841158
1	Non-dominant	B1	None	Place	Collect	1	3	2	before	0.604702	4.35122	0.840858
1	Non-dominant	B1	None	Place	Collect	1	3	3	before	0.989424	3.33429	0.791543
1	Non-dominant	B1	None	Place	Collect	1	3	4	before	0.626522	2.28166	0.493876
1	Non-dominant	B1	None	Place	Collect	1	3	5	before	0.799624	3.72601	0.94253
1	Non-dominant	B1	None	Place	Collect	1	3	6	before	1.12893	5.97082	0.945507
1	Non-dominant	B1	None	Place	Collect	1	3	7	before	1.09672	3.96092	0.895313
1	Non-dominant	B1	None	Place	Collect	1	3	8	before	1.09741	4.06864	0.910205
1	Non-dominant	B1	None	Place	Collect	1	4	1	before	0.981357	6.28626	0.963088
1	Non-dominant	B1	None	Place	Collect	1	4	2	before	1.03774	3.65951	0.895762
1	Non-dominant	B1	None	Place	Collect	1	4	3	before	1.05751	4.26329	0.910722
1	Non-dominant	B1	None	Place	Collect	1	4	4	before	1.09582	3.09926	0.841015
1	Non-dominant	B1	None	Place	Collect	1	4	5	before	0.746644	3.32332	0.621477
1	Non-dominant	B1	None	Place	Collect	1	4	6	before	0.989035	4.14887	0.86438
1	Non-dominant	B1	None	Place	Collect	1	4	7	before	1.11923	4.14247	0.914983
1	Non-dominant	B1	None	Place	Collect	1	4	8	before	1.13392	4.17813	0.91023
1	Non-dominant	B1	None	Place	Collect	1	5	1	before	0.901642	2.84608	0.785043
1	Non-dominant	B1	None	Place	Collect	1	5	2	before	1.05859	4.23687	0.969415
1	Non-dominant	B1	None	Place	Collect	1	5	3	before	0.928205	5.05157	0.986431
1	Non-dominant	B1	None	Place	Collect	1	5	4	before	0.995437	4.52509	0.875684
1	Non-dominant	B1	None	Place	Collect	1	5	5	before	0.634525	2.77473	0.486729
1	Non-dominant	B1	None	Place	Collect	1	5	6	before	0.664617	2.55737	0.620771
1	Non-dominant	B1	None	Place	Collect	1	5	7	before	0.993074	4.07984	0.925994
1	Non-dominant	B1	None	Place	Collect	1	5	8	before	0.567745	2.00457	0.558972
1	Non-dominant	B1	None	Place	Collect	2	1	1	before	0.800161	4.9052	0.834939
1	Non-dominant	B1	None	Place	Collect	2	1	2	before	1.10553	2.99172	0.867075
1	Non-dominant	B1	None	Place	Collect	2	1	3	before	1.13159	6.17278	0.932501
1	Non-dominant	B1	None	Place	Collect	2	1	4	before	1.03149	5.48144	0.951125
1	Non-dominant	B1	None	Place	Collect	2	1	5	before	0.374724	209.626	0.999999
1	Non-dominant	B1	None	Place	Collect	2	1	6	before	0.715092	3.28187	0.69237
1	Non-dominant	B1	None	Place	Collect	2	1	7	before	0.56635	31.3514	0.977399
1	Non-dominant	B1	None	Place	Collect	2	1	8	before	0.971109	4.30444	0.944226
1	Non-dominant	B1	None	Place	Collect	2	2	1	before	1.08654	3.36407	0.893908
1	Non-dominant	B1	None	Place	Collect	2	2	2	before	0.732532	5.42523	0.71
1	Non-dominant	B1	None	Place	Collect	2	2	3	before	1.12975	6.87752	0.927283
1	Non-dominant	B1	None	Place	Collect	2	2	4	before	1.09554	4.92483	0.909742
1	Non-dominant	B1	None	Place	Collect	2	2	5	before	0.881992	5.47566	0.972193
1	Non-dominant	B1	None	Place	Collect	2	2	6	before	-0.47472	3.34662	0.808966
1	Non-dominant	B1	None	Place	Collect	2	2	7	before	0.890775	3.50021	0.901697
1	Non-dominant	B1	None	Place	Collect	2	2	8	before	1.09855	3.80749	0.867583
1	Non-dominant	B1	None	Place	Collect	2	3	1	before	1.08464	6.18608	0.893564
1	Non-dominant	B1	None	Place	Collect	2	3	2	before	0.599729	4.77583	0.780578
1	Non-dominant	B1	None	Place	Collect	2	3	3	before	0.69376	2.81991	0.533766
1	Non-dominant	B1	None	Place	Collect	2	3	4	before	0.894591	6.41968	0.978575
1	Non-dominant	B1	None	Place	Collect	2	3	5	before	0.933384	3.24297	0.87696
1	Non-dominant	B1	None	Place	Collect	2	3	6	before	1.13904	3.31777	0.888446
1	Non-dominant	B1	None	Place	Collect	2	3	7	before	1.1335	3.76628	0.887521
1	Non-dominant	B1	None	Place	Collect	2	3	8	before	0.608989	3.76949	0.759319
1	Non-dominant	B1	None	Place	Collect	2	4	1	before	1.11458	5.40908	0.922256
1	Non-dominant	B1	None	Place	Collect	2	4	2	before	1.10059	3.72259	0.916615
1	Non-dominant	B1	None	Place	Collect	2	4	3	before	0.976282	4.72083	0.975492
1	Non-dominant	B1	None	Place	Collect	2	4	4	before	0.945935	3.4881	0.877949
1	Non-dominant	B1	None	Place	Collect	2	4	5	before	1.10381	3.55797	0.896118
1	Non-dominant	B1	None	Place	Collect	2	4	6	before	1.14218	3.38019	0.894521
1	Non-dominant	B1	None	Place	Collect	2	4	7	before	1.12138	4.13779	0.935865
1	Non-dominant	B1	None	Place	Collect	2	4	8	before	0.339235	2.674	0.486619
1	Non-dominant	B1	None	Place	Collect	2	5	1	before	1.11492	3.90416	0.909184
1	Non-dominant	B1	None	Place	Collect	2	5	2	before	1.08278	4.39541	0.938225
1	Non-dominant	B1	None	Place	Collect	2	5	3	before	1.13059	3.34153	0.888097
1	Non-dominant	B1	None	Place	Collect	2	5	4	before	1.11807	2.88352	0.868556
1	Non-dominant	B1	None	Place	Collect	2	5	5	before	1.07911	2.77773	0.845068
1	Non-dominant	B1	None	Place	Collect	2	5	6	before	0.997892	5.70378	0.843498
1	Non-dominant	B1	None	Place	Collect	2	5	7	before	0.325127	6.68923	0.534108
1	Non-dominant	B1	None	Place	Collect	2	5	8	before	0.843406	15.2471	0.968444
1	Non-dominant	B1	None	Place	Collect	3	1	1	before	1.00861	3.64261	0.825227
1	Non-dominant	B1	None	Place	Collect	3	1	2	before	1.04849	4.13375	0.931682
1	Non-dominant	B1	None	Place	Collect	3	1	3	before	1.10252	3.18422	0.865329
1	Non-dominant	B1	None	Place	Collect	3	1	4	before	1.09066	3.9346	0.937728
1	Non-dominant	B1	None	Place	Collect	3	1	5	before	0.575364	4.33007	0.70659
1	Non-dominant	B1	None	Place	Collect	3	1	6	before	1.10315	5.61108	0.952895
1	Non-dominant	B1	None	Place	Collect	3	1	7	before	1.03249	3.74767	0.928825
1	Non-dominant	B1	None	Place	Collect	3	1	8	before	0.699775	10.2539	0.962262
1	Non-dominant	B1	None	Place	Collect	3	2	1	before	0.83275	2.95033	0.827478
1	Non-dominant	B1	None	Place	Collect	3	2	2	before	0.873304	3.68815	0.934162
1	Non-dominant	B1	None	Place	Collect	3	2	3	before	0.949209	3.22721	0.945722
1	Non-dominant	B1	None	Place	Collect	3	2	4	before	-0.355276	5.61662	0.786009
1	Non-dominant	B1	None	Place	Collect	3	2	5	before	1.13167	5.34719	0.951923
1	Non-dominant	B1	None	Place	Collect	3	2	6	before	0.669982	3.75267	0.848639
1	Non-dominant	B1	None	Place	Collect	3	2	7	before	1.09719	4.12004	0.904256
1	Non-dominant	B1	None	Place	Collect	3	2	8	before	1.13355	3.83719	0.889534
1	Non-dominant	B1	None	Place	Collect	3	3	1	before	0.803094	3.49229	0.826972
1	Non-dominant	B1	None	Place	Collect	3	3	2	before	0.661206	2.54363	0.817993
1	Non-dominant	B1	None	Place	Collect	3	3	3	before	1.08549	3.78711	0.845418
1	Non-dominant	B1	None	Place	Collect	3	3	4	before	0.782287	9.63286	0.977158
1	Non-dominant	B1	None	Place	Collect	3	3	5	before	1.0511	2.81337	0.831605
1	Non-dominant	B1	None	Place	Collect	3	3	6	before	0.663228	2.52994	0.814677
1	Non-dominant	B1	None	Place	Collect	3	3	7	before	1.10214	4.10554	0.89841
1	Non-dominant	B1	None	Place	Collect	3	3	8	before	0.860396	6.77471	0.911017
1	Non-dominant	B1	None	Place	Collect	3	4	1	before	0.57362	5.04503	0.805537
1	Non-dominant	B1	None	Place	Collect	3	4	2	before	0.522096	48.7924	0.984768
1	Non-dominant	B1	None	Place	Collect	3	4	3	before	-0.398856	4.33734	0.817082
1	Non-dominant	B1	None	Place	Collect	3	4	4	before	0.816175	3.48188	0.762152
1	Non-dominant	B1	None	Place	Collect	3	4	5	before	0.868231	2.61369	0.741973
1	Non-dominant	B1	None	Place	Collect	3	4	6	before	1.08786	3.243	0.843661
1	Non-dominant	B1	None	Place	Collect	3	4	7	before	1.06843	3.43714	0.842595
1	Non-dominant	B1	None	Place	Collect	3	4	8	before	0.615617	3.52585	0.683745
1	Non-dominant	B1	None	Place	Collect	3	5	1	before	1.032	5.74419	0.936058
1	Non-dominant	B1	None	Place	Collect	3	5	2	before	0.951649	4.38161	0.90137
1	Non-dominant	B1	None	Place	Collect	3	5	3	before	1.11061	3.46834	0.88862
1	Non-dominant	B1	None	Place	Collect	3	5	4	before	0.755513	2.97006	0.643418
1	Non-dominant	B1	None	Place	Collect	3	5	5	before	1.12025	4.52112	0.95514
1	Non-dominant	B1	None	Place	Collect	3	5	6	before	0.856373	4.87802	0.940871
1	Non-dominant	B1	None	Place	Collect	3	5	7	before	0.677251	2.42201	0.532635
1	Non-dominant	B1	None	Place	Collect	3	5	8	before	1.11767	5.48078	0.902614
1	Non-dominant	B1	None	Place	Collect	4	1	1	before	0.929251	4.65093	0.819477
1	Non-dominant	B1	None	Place	Collect	4	1	2	before	1.04993	4.2144	0.896076
1	Non-dominant	B1	None	Place	Collect	4	1	3	before	0.830171	2.73593	0.690905
1	Non-dominant	B1	None	Place	Collect	4	1	4	before	1.12177	3.86222	0.904673
1	Non-dominant	B1	None	Place	Collect	4	1	5	before	0.851851	3.48447	0.873968
1	Non-dominant	B1	None	Place	Collect	4	1	6	before	0.799352	2.78553	0.761061
1	Non-dominant	B1	None	Place	Collect	4	1	7	before	0.932429	4.38505	0.92869
1	Non-dominant	B1	None	Place	Collect	4	1	8	before	0.992747	3.71981	0.902609
1	Non-dominant	B1	None	Place	Collect	4	2	1	before	1.03989	4.5832	0.944826
1	Non-dominant	B1	None	Place	Collect	4	2	2	before	0.893745	2.43023	0.661269
1	Non-dominant	B1	None	Place	Collect	4	2	3	before	1.00676	5.06068	0.97851
1	Non-dominant	B1	None	Place	Collect	4	2	4	before	0.872197	4.1462	0.944083
1	Non-dominant	B1	None	Place	Collect	4	2	5	before	0.956321	3.28319	0.922093
1	Non-dominant	B1	None	Place	Collect	4	2	6	before	0.988538	4.89323	0.917705
1	Non-dominant	B1	None	Place	Collect	4	2	7	before	1.07997	3.44215	0.844155
1	Non-dominant	B1	None	Place	Collect	4	2	8	before	0.983681	3.24093	0.801864
1	Non-dominant	B1	None	Place	Collect	4	3	1	before	0.47116	5.83563	0.737083
1	Non-dominant	B1	None	Place	Collect	4	3	2	before	0.731414	3.40728	0.87444
1	Non-dominant	B1	None	Place	Collect	4	3	3	before	0.828185	4.26067	0.948717
1	Non-dominant	B1	None	Place	Collect	4	3	4	before	0.904285	2.61251	0.728419
2	Non-dominant	B1	None	Place	Collect	1	1	1	before	1.11917	4.11786	0.90148
2	Non-dominant	B1	None	Place	Collect	1	1	2	before	1.1039	3.7502	0.88897
2	Non-dominant	B1	None	Place	Collect	1	1	3	before	1.11969	3.78658	0.893906
2	Non-dominant	B1	None	Place	Collect	1	1	4	before	1.1355	2.99942	0.883251
2	Non-dominant	B1	None	Place	Collect	1	1	5	before	1.10619	4.04702	0.896952
2	Non-dominant	B1	None	Place	Collect	1	1	6	before	1.09913	4.38205	0.900827
2	Non-dominant	B1	None	Place	Collect	1	1	7	before	1.14188	5.02839	0.922397
2	Non-dominant	B1	None	Place	Collect	1	1	8	before	1.13392	4.51867	0.913257
2	Non-dominant	B1	None	Place	Collect	1	2	1	before	1.1208	4.53775	0.915658
2	Non-dominant	B1	None	Place	Collect	1	2	2	before	1.13776	3.9173	0.907503
2	Non-dominant	B1	None	Place	Collect	1	2	3	before	1.12153	4.4395	0.906848
2	Non-dominant	B1	None	Place	Collect	1	2	4	before	0.977078	4.25262	0.81527
2	Non-dominant	B1	None	Place	Collect	1	2	5	before	1.11772	6.05511	0.930122
2	Non-dominant	B1	None	Place	Collect	1	2	6	before	1.09955	4.07387	0.902669
2	Non-dominant	B1	None	Place	Collect	1	2	7	before	1.1359	5.55844	0.929514
2	Non-dominant	B1	None	Place	Collect	1	2	8	before	1.14399	4.64592	0.919691
2	Non-dominant	B1	None	Place	Collect	1	3	1	before	1.1281	4.95103	0.915389
2	Non-dominant	B1	None	Place	Collect	1	3	2	before	1.15419	4.09975	0.920945
2	Non-dominant	B1	None	Place	Collect	1	3	3	before	1.13053	4.17713	0.907119
2	Non-dominant	B1	None	Place	Collect	1	3	4	before	0.710366	4.20681	0.833907
2	Non-dominant	B1	None	Place	Collect	1	3	5	before	1.10414	3.77807	0.897611
2	Non-dominant	B1	None	Place	Collect	1	3	6	before	1.11857	4.17571	0.910369
2	Non-dominant	B1	None	Place	Collect	1	3	7	before	1.14056	4.61692	0.918422
2	Non-dominant	B1	None	Place	Collect	1	3	8	before	1.14703	4.71741	0.926545
2	Non-dominant	B1	None	Place	Collect	1	4	1	before	1.1327	4.91457	0.915597
2	Non-dominant	B1	None	Place	Collect	1	4	2	before	1.10713	4.1588	0.911977
2	Non-dominant	B1	None	Place	Collect	1	4	3	before	1.10395	3.8085	0.895142
2	Non-dominant	B1	None	Place	Collect	1	4	4	before	1.12417	4.93106	0.913449
2	Non-dominant	B1	None	Place	Collect	1	4	5	before	1.13038	4.59947	0.919399
2	Non-dominant	B1	None	Place	Collect	1	4	6	before	1.13057	3.66037	0.906698
2	Non-dominant	B1	None	Place	Collect	1	4	7	before	1.12825	4.92785	0.917676
2	Non-dominant	B1	None	Place	Collect	1	4	8	before	1.10895	5.34421	0.914009
2	Non-dominant	B1	None	Place	Collect	1	5	1	before	1.1035	5.84045	0.917405
2	Non-dominant	B1	None	Place	Collect	1	5	2	before	1.09071	4.32698	0.895977
2	Non-dominant	B1	None	Place	Collect	1	5	3	before	1.11931	5.32696	0.915283
2	Non-dominant	B1	None	Place	Collect	1	5	4	before	1.12133	3.83601	0.898545
2	Non-dominant	B1	None	Place	Collect	1	5	5	before	1.07785	3.81196	0.856301
2	Non-dominant	B1	None	Place	Collect	1	5	6	before	1.1199	4.44807	0.905052
2	Non-dominant	B1	None	Place	Collect	1	5	7	before	1.11001	4.42868	0.906113
2	Non-dominant	B1	None	Place	Collect	1	5	8	before	1.12834	4.91945	0.915764
2	Non-dominant	B1	None	Place	Collect	2	1	1	before	1.11938	3.81615	0.896282
2	Non-dominant	B1	None	Place	Collect	2	1	2	before	1.12545	5.4195	0.920985
2	Non-dominant	B1	None	Place	Collect	2	1	3	before	1.05202	3.50806	0.785067
2	Non-dominant	B1	None	Place	Collect	2	1	4	before	1.12382	4.50426	0.912831
2	Non-dominant	B1	None	Place	Collect	2	1	5	before	1.12757	4.90415	0.914902
2	Non-dominant	B1	None	Place	Collect	2	1	6	before	1.09978	4.31217	0.895457
2	Non-dominant	B1	None	Place	Collect	2	1	7	before	1.09004	4.10698	0.90582
2	Non-dominant	B1	None	Place	Collect	2	1	8	before	1.14315	4.27011	0.914811
2	Non-dominant	B1	None	Place	Collect	2	2	1	before	1.12804	4.72761	0.929189
2	Non-dominant	B1	None	Place	Collect	2	2	2	before	1.13706	4.65181	0.924229
2	Non-dominant	B1	None	Place	Collect	2	2	3	before	1.11985	4.20249	0.91339
2	Non-dominant	B1	None	Place	Collect	2	2	4	before	1.11941	4.41631	0.900727
2	Non-dominant	B1	None	Place	Collect	2	2	5	before	1.12449	4.16964	0.90662
2	Non-dominant	B1	None	Place	Collect	2	2	6	before	1.10913	4.75855	0.904508
2	Non-dominant	B1	None	Place	Collect	2	2	7	before	1.13773	4.2532	0.914701
2	Non-dominant	B1	None	Place	Collect	2	2	8	before	1.12113	4.43887	0.908029
2	Non-dominant	B1	None	Place	Collect	2	3	1	before	1.14274	5.10209	0.927352
2	Non-dominant	B1	None	Place	Collect	2	3	2	before	1.12789	4.95901	0.916455
2	Non-dominant	B1	None	Place	Collect	2	3	3	before	1.12605	5.39798	0.918661
2	Non-dominant	B1	None	Place	Collect	2	3	4	before	1.11458	5.29781	0.91265
2	Non-dominant	B1	None	Place	Collect	2	3	5	before	1.10846	3.4714	0.877015
2	Non-dominant	B1	None	Place	Collect	2	3	6	before	1.12123	3.80671	0.892074
2	Non-dominant	B1	None	Place	Collect	2	3	7	before	1.13051	4.00517	0.910516
2	Non-dominant	B1	None	Place	Collect	2	3	8	before	1.15866	3.78362	0.910972
2	Non-dominant	B1	None	Place	Collect	2	4	1	before	1.08961	4.39525	0.902876
2	Non-dominant	B1	None	Place	Collect	2	4	2	before	1.1475	3.66977	0.903885
2	Non-dominant	B1	None	Place	Collect	2	4	3	before	1.11265	4.04338	0.894543
2	Non-dominant	B1	None	Place	Collect	2	4	4	before	1.09661	4.26497	0.89251
2	Non-dominant	B1	None	Place	Collect	2	4	5	before	1.11942	4.88495	0.915568
2	Non-dominant	B1	None	Place	Collect	2	4	6	before	1.08507	4.6001	0.893599
2	Non-dominant	B1	None	Place	Collect	2	4	7	before	0.750088	4.00499	0.783021
2	Non-dominant	B1	None	Place	Collect	2	4	8	before	1.13391	4.52212	0.911357
2	Non-dominant	B1	None	Place	Collect	2	5	1	before	1.12573	5.41042	0.921197
2	Non-dominant	B1	None	Place	Collect	2	5	2	before	1.12013	5.34325	0.914839
2	Non-dominant	B1	None	Place	Collect	2	5	3	before	1.15597	4.04259	0.915574
2	Non-dominant	B1	None	Place	Collect	2	5	4	before	1.123	4.57417	0.914647
2	Non-dominant	B1	None	Place	Collect	2	5	5	before	1.13027	5.05942	0.927428
2	Non-dominant	B1	None	Place	Collect	2	5	6	before	1.11029	4.42848	0.903981
2	Non-dominant	B1	None	Place	Collect	2	5	7	before	1.12371	4.51917	0.913382
2	Non-dominant	B1	None	Place	Collect	2	5	8	before	1.1342	5.02143	0.923401
2	Non-dominant	B1	None	Place	Collect	3	1	1	before	1.1198	5.90909	0.918099
2	Non-dominant	B1	None	Place	Collect	3	1	2	before	1.13271	5.56342	0.925306
2	Non-dominant	B1	None	Place	Collect	3	1	3	before	1.1036	4.42181	0.905798
2	Non-dominant	B1	None	Place	Collect	3	1	4	before	1.10177	4.78332	0.904612
3	Non-dominant	B1	None	Place	Collect	1	1	1	before	0.985871	6.42567	0.988589
3	Non-dominant	B1	None	Place	Collect	1	1	2	before	0.931401	5.11954	0.973194
3	Non-dominant	B1	None	Place	Collect	1	1	3	before	1.00985	5.59343	0.987492
3	Non-dominant	B1	None	Place	Collect	1	1	4	before	1.02717	4.93055	0.988295
3	Non-dominant	B1	None	Place	Collect	1	1	5	before	1.01863	7.06734	0.989357
3	Non-dominant	B1	None	Place	Collect	1	1	6	before	0.963104	7.22115	0.969347
3	Non-dominant	B1	None	Place	Collect	1	1	7	before	0.980962	8.29277	0.990679
3	Non-dominant	B1	None	Place	Collect	1	1	8	before	0.982686	6.35353	0.983862
3	Non-dominant	B1	None	Place	Collect	1	2	1	before	0.967776	4.55584	0.943319
3	Non-dominant	B1	None	Place	Collect	1	2	2	before	1.00399	7.93235	0.988163
3	Non-dominant	B1	None	Place	Collect	1	2	3	before	0.960708	6.76908	0.983048
3	Non-dominant	B1	None	Place	Collect	1	2	4	before	0.991397	7.31747	0.990942
3	Non-dominant	B1	None	Place	Collect	1	2	5	before	1.00672	4.93857	0.98955
3	Non-dominant	B1	None	Place	Collect	1	2	6	before	1.08287	6.7386	0.976004
3	Non-dominant	B1	None	Place	Collect	1	2	7	before	0.995476	5.93474	0.987282
3	Non-dominant	B1	None	Place	Collect	1	2	8	before	0.849434	6.05595	0.966995
3	Non-dominant	B1	None	Place	Collect	1	3	1	before	0.962897	6.56505	0.967196
3	Non-dominant	B1	None	Place	Collect	1	3	2	before	0.896502	6.63094	0.976032
3	Non-dominant	B1	None	Place	Collect	1	3	3	before	1.01328	7.13192	0.987383
3	Non-dominant	B1	None	Place	Collect	1	3	4	before	0.996693	5.52336	0.952011
3	Non-dominant	B1	None	Place	Collect	1	3	5	before	0.993437	7.87529	0.988956
3	Non-dominant	B1	None	Place	Collect	1	3	6	before	0.928513	10.0883	0.990477
3	Non-dominant	B1	None	Place	Collect	1	3	7	before	0.850101	4.52118	0.948368
3	Non-dominant	B1	None	Place	Collect	1	3	8	before	0.84948	4.94284	0.965898
3	Non-dominant	B1	None	Place	Collect	1	4	1	before	0.94381	5.27713	0.957505
3	Non-dominant	B1	None	Place	Collect	1	4	2	before	1.11881	4.98205	0.924721
3	Non-dominant	B1	None	Place	Collect	1	4	3	before	1.012	8.3737	0.987651
3	Non-dominant	B1	None	Place	Collect	1	4	4	before	1.10802	7.0011	0.973224
3	Non-dominant	B1	None	Place	Collect	1	4	5	before	0.939366	4.19086	0.93891
3	Non-dominant	B1	None	Place	Collect	1	4	6	before	0.97678	6.02252	0.95236
3	Non-dominant	B1	None	Place	Collect	1	4	7	before	0.927805	6.12792	0.969682
3	Non-dominant	B1	None	Place	Collect	1	4	8	before	0.841512	5.36065	0.955132
3	Non-dominant	B1	None	Place	Collect	1	5	1	before	1.13455	4.32719	0.92847
3	Non-dominant	B1	None	Place	Collect	1	5	2	before	0.933017	6.14157	0.969204
3	Non-dominant	B1	None	Place	Collect	1	5	3	before	0.999946	7.27081	0.9728
3	Non-dominant	B1	None	Place	Collect	1	5	4	before	1.08922	4.8795	0.939093
3	Non-dominant	B1	None	Place	Collect	1	5	5	before	1.1175	4.1383	0.911766
3	Non-dominant	B1	None	Place	Collect	1	5	6	before	0.936702	5.05362	0.977933
3	Non-dominant	B1	None	Place	Collect	1	5	7	before	0.901021	4.84522	0.963758
3	Non-dominant	B1	None	Place	Collect	1	5	8	before	0.970652	6.08395	0.991533
3	Non-dominant	B1	None	Place	Collect	2	1	1	before	0.93124	6.04049	0.968554
3	Non-dominant	B1	None	Place	Collect	2	1	2	before	1.01	7.80524	0.98844
3	Non-dominant	B1	None	Place	Collect	2	1	3	before	0.910957	8.55121	0.974372
3	Non-dominant	B1	None	Place	Collect	2	1	4	before	0.831858	7.26885	0.977209
3	Non-dominant	B1	None	Place	Collect	2	1	5	before	0.908655	8.22774	0.987963
3	Non-dominant	B1	None	Place	Collect	2	1	6	before	0.920476	5.41936	0.96076
3	Non-dominant	B1	None	Place	Collect	2	1	7	before	1.03112	6.64693	0.95498
3	Non-dominant	B1	None	Place	Collect	2	1	8	before	1.03685	5.92899	0.945848
3	Non-dominant	B1	None	Place	Collect	2	2	1	before	1.02025	7.88855	0.988322
3	Non-dominant	B1	None	Place	Collect	2	2	2	before	1.13052	5.51839	0.927893
3	Non-dominant	B1	None	Place	Collect	2	2	3	before	0.891673	5.89483	0.970701
3	Non-dominant	B1	None	Place	Collect	2	2	4	before	0.906931	6.31375	0.971702
3	Non-dominant	B1	None	Place	Collect	2	2	5	before	0.985892	7.89412	0.988751
3	Non-dominant	B1	None	Place	Collect	2	2	6	before	1.01918	6.63549	0.954181
3	Non-dominant	B1	None	Place	Collect	2	2	7	before	0.882849	5.4872	0.97069
3	Non-dominant	B1	None	Place	Collect	2	2	8	before	1.03204	7.78852	0.981805
3	Non-dominant	B1	None	Place	Collect	2	3	1	before	1.11815	6.06748	0.929162
3	Non-dominant	B1	None	Place	Collect	2	3	2	before	1.108	6.56349	0.950912
3	Non-dominant	B1	None	Place	Collect	2	3	3	before	0.937573	8.53171	0.991144
3	Non-dominant	B1	None	Place	Collect	2	3	4	before	0.838313	9.22721	0.985253
3	Non-dominant	B1	None	Place	Collect	2	3	5	before	0.908859	7.66052	0.988522
3	Non-dominant	B1	None	Place	Collect	2	3	6	before	0.974549	8.06161	0.984397
3	Non-dominant	B1	None	Place	Collect	2	3	7	before	0.941985	6.347	0.982064
3	Non-dominant	B1	None	Place	Collect	2	3	8	before	1.067	5.70013	0.942082
3	Non-dominant	B1	None	Place	Collect	2	4	1	before	1.01718	7.66494	0.962352
3	Non-dominant	B1	None	Place	Collect	2	4	2	before	0.878952	6.09298	0.965507
3	Non-dominant	B1	None	Place	Collect	2	4	3	before	0.917435	5.66977	0.968652
3	Non-dominant	B1	None	Place	Collect	2	4	4	before	0.927732	8.10784	0.992283
3	Non-dominant	B1	None	Place	Collect	2	4	5	before	0.913529	9.22817	0.983881
3	Non-dominant	B1	None	Place	Collect	2	4	6	before	0.954674	6.18131	0.971995
3	Non-dominant	B1	None	Place	Collect	2	4	7	before	0.96343	5.82023	0.962458
3	Non-dominant	B1	None	Place	Collect	2	4	8	before	1.11408	4.10534	0.909919
3	Non-dominant	B1	None	Place	Collect	2	5	1	before	0.903051	7.53789	0.974257
3	Non-dominant	B1	None	Place	Collect	2	5	2	before	1.00339	4.86023	0.940264
3	Non-dominant	B1	None	Place	Collect	2	5	3	before	0.881806	5.80803	0.974567
3	Non-dominant	B1	None	Place	Collect	2	5	4	before	0.860816	6.0219	0.974965
3	Non-dominant	B1	None	Place	Collect	2	5	5	before	1.06999	4.36278	0.982919
3	Non-dominant	B1	None	Place	Collect	2	5	6	before	1.05013	8.32555	0.983482
3	Non-dominant	B1	None	Place	Collect	2	5	7	before	0.908383	4.72411	0.946256
3	Non-dominant	B1	None	Place	Collect	2	5	8	before	0.834621	5.17396	0.957451
3	Non-dominant	B1	None	Place	Collect	3	1	1	before	0.968654	7.36461	0.989985
3	Non-dominant	B1	None	Place	Collect	3	1	2	before	0.915014	5.06782	0.969975
3	Non-dominant	B1	None	Place	Collect	3	1	3	before	0.970932	7.00362	0.984731
3	Non-dominant	B1	None	Place	Collect	3	1	4	before	1.03523	7.87222	0.98636
3	Non-dominant	B1	None	Place	Collect	3	1	5	before	0.941502	8.76273	0.987792
3	Non-dominant	B1	None	Place	Collect	3	1	6	before	0.873529	6.51393	0.972823
3	Non-dominant	B1	None	Place	Collect	3	1	7	before	0.982136	8.88322	0.991886
3	Non-dominant	B1	None	Place	Collect	3	1	8	before	0.920108	9.65798	0.993411
3	Non-dominant	B1	None	Place	Collect	3	2	1	before	0.953666	6.22084	0.975404
3	Non-dominant	B1	None	Place	Collect	3	2	2	before	0.899485	6.16614	0.97532
3	Non-dominant	B1	None	Place	Collect	3	2	3	before	0.900049	6.74589	0.982525
3	Non-dominant	B1	None	Place	Collect	3	2	4	before	0.944596	4.80116	0.936195
3	Non-dominant	B1	None	Place	Collect	3	2	5	before	0.85846	5.33789	0.968388
3	Non-dominant	B1	None	Place	Collect	3	2	6	before	1.03518	5.48069	0.987807
3	Non-dominant	B1	None	Place	Collect	3	2	7	before	0.90874	4.697	0.945348
3	Non-dominant	B1	None	Place	Collect	3	2	8	before	0.999053	7.182	0.988386
3	Non-dominant	B1	None	Place	Collect	3	3	1	before	1.04538	7.05533	0.978271
3	Non-dominant	B1	None	Place	Collect	3	3	2	before	0.869707	5.07548	0.957433
3	Non-dominant	B1	None	Place	Collect	3	3	3	before	1.03665	3.8978	0.911739
3	Non-dominant	B1	None	Place	Collect	3	3	4	before	0.910339	6.7674	0.979253
3	Non-dominant	B1	None	Place	Collect	3	3	5	before	0.881882	7.31183	0.988114
3	Non-dominant	B1	None	Place	Collect	3	3	6	before	0.900459	6.88561	0.98597
3	Non-dominant	B1	None	Place	Collect	3	3	7	before	1.04698	7.84618	0.985397
3	Non-dominant	B1	None	Place	Collect	3	3	8	before	0.922279	7.48685	0.982961
3	Non-dominant	B1	None	Place	Collect	3	4	1	before	1.05982	7.6607	0.9769
3	Non-dominant	B1	None	Place	Collect	3	4	2	before	0.933887	7.07328	0.977501
3	Non-dominant	B1	None	Place	Collect	3	4	3	before	0.86076	4.80325	0.960611
3	Non-dominant	B1	None	Place	Collect	3	4	4	before	0.922501	6.33318	0.96069
3	Non-dominant	B1	None	Place	Collect	3	4	5	before	0.932178	4.55824	0.941262
3	Non-dominant	B1	None	Place	Collect	3	4	6	before	0.876873	4.51696	0.949238
3	Non-dominant	B1	None	Place	Collect	3	4	7	before	1.07317	4.84862	0.984115
3	Non-dominant	B1	None	Place	Collect	3	4	8	before	1.06533	8.81102	0.978655
3	Non-dominant	B1	None	Place	Collect	3	5	1	before	1.06441	4.81085	0.939481
3	Non-dominant	B1	None	Place	Collect	3	5	2	before	0.891483	5.10207	0.963222
3	Non-dominant	B1	None	Place	Collect	3	5	3	before	0.919528	7.90411	0.992559
3	Non-dominant	B1	None	Place	Collect	3	5	4	before	0.902791	6.13486	0.955393
3	Non-dominant	B1	None	Place	Collect	3	5	5	before	0.871911	6.58012	0.960678
3	Non-dominant	B1	None	Place	Collect	3	5	6	before	0.939792	8.69089	0.98806
3	Non-dominant	B1	None	Place	Collect	3	5	7	before	0.946467	7.22829	0.988197
3	Non-dominant	B1	None	Place	Collect	3	5	8	before	0.879241	5.36373	0.965009
3	Non-dominant	B1	None	Place	Collect	4	1	1	before	1.11607	5.31112	0.914916
3	Non-dominant	B1	None	Place	Collect	4	1	2	before	0.899526	7.12826	0.979933
3	Non-dominant	B1	None	Place	Collect	4	1	3	before	1.12245	6.64035	0.9207
3	Non-dominant	B1	None	Place	Collect	4	1	4	before	1.04305	7.28474	0.986935
3	Non-dominant	B1	None	Place	Collect	4	1	5	before	0.884691	8.01517	0.977484
3	Non-dominant	B1	None	Place	Collect	4	1	6	before	0.96938	11.5415	0.991277
3	Non-dominant	B1	None	Place	Collect	4	1	7	before	1.05963	7.37275	0.953044
3	Non-dominant	B1	None	Place	Collect	4	1	8	before	1.12295	6.2448	0.937092
3	Non-dominant	B1	None	Place	Collect	4	2	1	before	1.07788	7.21322	0.949253
3	Non-dominant	B1	None	Place	Collect	4	2	2	before	0.895433	7.42478	0.978722
3	Non-dominant	B1	None	Place	Collect	4	2	3	before	0.949158	5.95421	0.966206
3	Non-dominant	B1	None	Place	Collect	4	2	4	before	1.09799	4.74222	0.929776
3	Non-dominant	B1	None	Place	Collect	4	2	5	before	0.939191	7.73635	0.982696
3	Non-dominant	B1	None	Place	Collect	4	2	6	before	1.11407	7.91392	0.940162
3	Non-dominant	B1	None	Place	Collect	4	2	7	before	1.09291	6.26108	0.941222
3	Non-dominant	B1	None	Place	Collect	4	2	8	before	1.06139	7.48159	0.981446
3	Non-dominant	B1	None	Place	Collect	4	3	1	before	0.922498	8.73459	0.991944
3	Non-dominant	B1	None	Place	Collect	4	3	2	before	0.885577	7.93474	0.986654
3	Non-dominant	B1	None	Place	Collect	4	3	3	before	1.11778	6.00482	0.925832
3	Non-dominant	B1	None	Place	Collect	4	3	4	before	1.12994	5.60285	0.931007
4	Non-dominant	B1	None	Place	Collect	1	1	1	before	1.0713	5.81591	0.974574
4	Non-dominant	B1	None	Place	Collect	1	1	2	before	1.05331	5.13785	0.976721
4	Non-dominant	B1	None	Place	Collect	1	1	3	before	1.10726	4.85487	0.965808
4	Non-dominant	B1	None	Place	Collect	1	1	4	before	1.11581	4.47409	0.963479
4	Non-dominant	B1	None	Place	Collect	1	1	5	before	1.12173	4.74383	0.960846
4	Non-dominant	B1	None	Place	Collect	1	1	6	before	1.12486	4.81023	0.961186
4	Non-dominant	B1	None	Place	Collect	1	1	7	before	1.12928	5.03924	0.959169
4	Non-dominant	B1	None	Place	Collect	1	1	8	before	1.11732	5.77577	0.959466
4	Non-dominant	B1	None	Place	Collect	1	2	1	before	1.12424	4.08697	0.962399
4	Non-dominant	B1	None	Place	Collect	1	2	2	before	1.10137	4.41742	0.968274
4	Non-dominant	B1	None	Place	Collect	1	2	3	before	1.06351	3.81299	0.940472
4	Non-dominant	B1	None	Place	Collect	1	2	4	before	1.10311	4.68359	0.962643
4	Non-dominant	B1	None	Place	Collect	1	2	5	before	1.10934	5.62738	0.967502
4	Non-dominant	B1	None	Place	Collect	1	2	6	before	1.11221	5.1054	0.962954
4	Non-dominant	B1	None	Place	Collect	1	2	7	before	1.09577	4.98193	0.968491
4	Non-dominant	B1	None	Place	Collect	1	2	8	before	1.10029	4.37227	0.967952
4	Non-dominant	B1	None	Place	Collect	1	3	1	before	1.07663	4.50397	0.972008
4	Non-dominant	B1	None	Place	Collect	1	3	2	before	1.08182	5.02874	0.971626
4	Non-dominant	B1	None	Place	Collect	1	3	3	before	1.08129	6.3053	0.973238
4	Non-dominant	B1	None	Place	Collect	1	3	4	before	1.09665	6.70663	0.969406
4	Non-dominant	B1	None	Place	Collect	1	3	5	before	1.09701	5.61882	0.968575
4	Non-dominant	B1	None	Place	Collect	1	3	6	before	1.09617	5.02709	0.963624
4	Non-dominant	B1	None	Place	Collect	1	3	7	before	1.05163	6.00378	0.977223
4	Non-dominant	B1	None	Place	Collect	1	3	8	before	1.05762	3.66433	0.961124
4	Non-dominant	B1	None	Place	Collect	1	4	1	before	1.11109	4.98891	0.958888
4	Non-dominant	B1	None	Place	Collect	1	4	2	before	1.13071	5.08696	0.959372
4	Non-dominant	B1	None	Place	Collect	1	4	3	before	1.12589	5.12173	0.961142
4	Non-dominant	B1	None	Place	Collect	1	4	4	before	1.1164	5.88785	0.96162
4	Non-dominant	B1	None	Place	Collect	1	4	5	before	1.08395	4.98714	0.971249
4	Non-dominant	B1	None	Place	Collect	1	4	6	before	1.07141	5.80748	0.973949
4	Non-dominant	B1	None	Place	Collect	1	4	7	before	1.1254	4.70361	0.958627
4	Non-dominant	B1	None	Place	Collect	1	4	8	before	1.09027	5.59621	0.966396
4	Non-dominant	B1	None	Place	Collect	1	5	1	before	1.09745	5.26542	0.968294
4	Non-dominant	B1	None	Place	Collect	1	5	2	before	1.07621	5.0319	0.971557
4	Non-dominant	B1	None	Place	Collect	1	5	3	before	1.10963	5.58956	0.966251
4	Non-dominant	B1	None	Place	Collect	1	5	4	before	1.06353	6.28742	0.97532
4	Non-dominant	B1	None	Place	Collect	1	5	5	before	1.06254	5.81049	0.975423
4	Non-dominant	B1	None	Place	Collect	1	5	6	before	1.12184	4.86906	0.962492
4	Non-dominant	B1	None	Place	Collect	1	5	7	before	1.05472	6.98901	0.975769
4	Non-dominant	B1	None	Place	Collect	1	5	8	before	1.10259	6.08166	0.967923
4	Non-dominant	B1	None	Place	Collect	2	1	1	before	1.10442	6.57447	0.966933
4	Non-dominant	B1	None	Place	Collect	2	1	2	before	1.11755	6.3537	0.959761
4	Non-dominant	B1	None	Place	Collect	2	1	3	before	1.06862	5.85477	0.973823
4	Non-dominant	B1	None	Place	Collect	2	1	4	before	1.06459	5.84829	0.97537
4	Non-dominant	B1	None	Place	Collect	2	1	5	before	1.1122	5.11332	0.962386
4	Non-dominant	B1	None	Place	Collect	2	1	6	before	1.10137	5.20477	0.967286
4	Non-dominant	B1	None	Place	Collect	2	1	7	before	1.10124	3.02449	0.948545
4	Non-dominant	B1	None	Place	Collect	2	1	8	before	1.12108	5.41932	0.959777
4	Non-dominant	B1	None	Place	Collect	2	2	1	before	1.09948	6.63243	0.968477
4	Non-dominant	B1	None	Place	Collect	2	2	2	before	1.06631	5.09987	0.975294
4	Non-dominant	B1	None	Place	Collect	2	2	3	before	1.08864	5.6494	0.969368
4	Non-dominant	B1	None	Place	Collect	2	2	4	before	1.09305	4.89748	0.969164
4	Non-dominant	B1	None	Place	Collect	2	2	5	before	1.13482	4.64845	0.946355
4	Non-dominant	B1	None	Place	Collect	2	2	6	before	1.10217	5.723	0.967188
4	Non-dominant	B1	None	Place	Collect	2	2	7	before	1.10236	4.94762	0.963429
4	Non-dominant	B1	None	Place	Collect	2	2	8	before	1.1187	4.91678	0.958401
4	Non-dominant	B1	None	Place	Collect	2	3	1	before	1.05513	6.47992	0.976682
4	Non-dominant	B1	None	Place	Collect	2	3	2	before	1.05254	4.85847	0.976463
4	Non-dominant	B1	None	Place	Collect	2	3	3	before	1.11622	4.49698	0.962294
4	Non-dominant	B1	None	Place	Collect	2	3	4	before	1.05632	6.93785	0.976902
4	Non-dominant	B1	None	Place	Collect	2	3	5	before	1.11716	4.85886	0.963762
4	Non-dominant	B1	None	Place	Collect	2	3	6	before	1.09549	6.06163	0.967939
4	Non-dominant	B1	None	Place	Collect	2	3	7	before	1.08913	5.64007	0.970265
4	Non-dominant	B1	None	Place	Collect	2	3	8	before	1.02012	6.08636	0.978927
4	Non-dominant	B1	None	Place	Collect	2	4	1	before	1.05718	6.06566	0.975579
4	Non-dominant	B1	None	Place	Collect	2	4	2	before	1.04336	6.16336	0.97907
4	Non-dominant	B1	None	Place	Collect	2	4	3	before	1.05206	6.61536	0.977329
4	Non-dominant	B1	None	Place	Collect	2	4	4	before	1.08318	5.7253	0.970435
4	Non-dominant	B1	None	Place	Collect	2	4	5	before	1.11592	7.80316	0.958482
4	Non-dominant	B1	None	Place	Collect	2	4	6	before	1.08396	5.16688	0.967617
4	Non-dominant	B1	None	Place	Collect	2	4	7	before	1.09123	4.66026	0.969852
4	Non-dominant	B1	None	Place	Collect	2	4	8	before	1.09417	4.8194	0.970329
4	Non-dominant	B1	None	Place	Collect	2	5	1	before	1.10935	5.15711	0.964001
4	Non-dominant	B1	None	Place	Collect	2	5	2	before	1.09655	4.93647	0.969085
4	Non-dominant	B1	None	Place	Collect	2	5	3	before	1.09693	6.47315	0.964049
4	Non-dominant	B1	None	Place	Collect	2	5	4	before	1.11068	6.04457	0.965702
4	Non-dominant	B1	None	Place	Collect	2	5	5	before	1.16382	4.91923	0.949828
4	Non-dominant	B1	None	Place	Collect	2	5	6	before	1.08154	5.41583	0.972621
4	Non-dominant	B1	None	Place	Collect	2	5	7	before	1.07672	5.45968	0.972178
4	Non-dominant	B1	None	Place	Collect	2	5	8	before	1.07929	5.77692	0.97314
4	Non-dominant	B1	None	Place	Collect	3	1	1	before	1.07582	6.81708	0.973141
4	Non-dominant	B1	None	Place	Collect	3	1	2	before	1.11392	5.54875	0.964643
4	Non-dominant	B1	None	Place	Collect	3	1	3	before	1.08744	7.37637	0.970577
4	Non-dominant	B1	None	Place	Collect	3	1	4	before	1.13068	5.37118	0.956836
4	Non-dominant	B1	None	Place	Collect	3	1	5	before	1.05085	5.44276	0.976342
4	Non-dominant	B1	None	Place	Collect	3	1	6	before	0.997447	1.48224	0.963566
4	Non-dominant	B1	None	Place	Collect	3	1	7	before	1.11436	5.19223	0.96479
4	Non-dominant	B1	None	Place	Collect	3	1	8	before	1.09368	4.65971	0.969219
4	Non-dominant	B1	None	Place	Collect	3	2	1	before	1.11373	5.53022	0.964424
4	Non-dominant	B1	None	Place	Collect	3	2	2	before	1.11671	5.16164	0.963439
4	Non-dominant	B1	None	Place	Collect	3	2	3	before	1.12549	5.0037	0.959053
4	Non-dominant	B1	None	Place	Collect	3	2	4	before	1.09214	5.37974	0.971056
4	Non-dominant	B1	None	Place	Collect	3	2	5	before	1.07374	5.7958	0.973881
4	Non-dominant	B1	None	Place	Collect	3	2	6	before	1.09431	4.2208	0.963372
4	Non-dominant	B1	None	Place	Collect	3	2	7	before	1.09295	6.24193	0.969185
4	Non-dominant	B1	None	Place	Collect	3	2	8	before	1.12307	4.54157	0.962481
4	Non-dominant	B1	None	Place	Collect	3	3	1	before	1.07952	4.93709	0.968001
4	Non-dominant	B1	None	Place	Collect	3	3	2	before	1.11704	5.48005	0.963185
4	Non-dominant	B1	None	Place	Collect	3	3	3	before	1.0723	5.38145	0.973951
4	Non-dominant	B1	None	Place	Collect	3	3	4	before	1.0498	5.41942	0.976489
4	Non-dominant	B1	None	Place	Collect	3	3	5	before	1.05268	6.48605	0.977669
4	Non-dominant	B1	None	Place	Collect	3	3	6	before	1.05561	6.39856	0.976845
4	Non-dominant	B1	None	Place	Collect	3	3	7	before	1.06592	6.29806	0.972916
4	Non-dominant	B1	None	Place	Collect	3	3	8	before	1.09009	5.71854	0.969936
4	Non-dominant	B1	None	Place	Collect	3	4	1	before	1.10163	6.79393	0.958885
4	Non-dominant	B1	None	Place	Collect	3	4	2	before	1.05599	5.92308	0.976595
4	Non-dominant	B1	None	Place	Collect	3	4	3	before	1.0417	6.77153	0.979902
4	Non-dominant	B1	None	Place	Collect	3	4	4	before	1.06627	6.85403	0.974779
4	Non-dominant	B1	None	Place	Collect	3	4	5	before	1.01848	7.37122	0.982848
4	Non-dominant	B1	None	Place	Collect	3	4	6	before	1.0768	6.83438	0.972648
4	Non-dominant	B1	None	Place	Collect	3	4	7	before	1.07273	5.64587	0.97252
4	Non-dominant	B1	None	Place	Collect	3	4	8	before	1.11276	6.09771	0.965304
4	Non-dominant	B1	None	Place	Collect	3	5	1	before	1.05172	5.87025	0.977398
4	Non-dominant	B1	None	Place	Collect	3	5	2	before	1.11306	5.70786	0.958762
4	Non-dominant	B1	None	Place	Collect	3	5	3	before	1.05823	5.5276	0.976372
4	Non-dominant	B1	None	Place	Collect	3	5	4	before	1.05843	6.37808	0.976275
4	Non-dominant	B1	None	Place	Collect	3	5	5	before	1.071	6.81341	0.973437
4	Non-dominant	B1	None	Place	Collect	3	5	6	before	1.1312	4.46731	0.961441
4	Non-dominant	B1	None	Place	Collect	3	5	7	before	1.09371	7.38582	0.96955
4	Non-dominant	B1	None	Place	Collect	3	5	8	before	1.05586	5.93743	0.976144
4	Non-dominant	B1	None	Place	Collect	4	1	1	before	1.09541	3.56426	0.964492
4	Non-dominant	B1	None	Place	Collect	4	1	2	before	1.10539	4.57777	0.966517
4	Non-dominant	B1	None	Place	Collect	4	1	3	before	1.10835	4.88472	0.96732
4	Non-dominant	B1	None	Place	Collect	4	1	4	before	1.11839	3.90271	0.958406
4	Non-dominant	B1	None	Place	Collect	4	1	5	before	1.10594	5.97372	0.963702
4	Non-dominant	B1	None	Place	Collect	4	1	6	before	1.12019	5.9183	0.962653
4	Non-dominant	B1	None	Place	Collect	4	1	7	before	1.10278	4.83175	0.967515
4	Non-dominant	B1	None	Place	Collect	4	1	8	before	1.11064	4.18474	0.965174
4	Non-dominant	B1	None	Place	Collect	4	2	1	before	1.08877	4.40264	0.971754
4	Non-dominant	B1	None	Place	Collect	4	2	2	before	1.08467	6.25098	0.972292
4	Non-dominant	B1	None	Place	Collect	4	2	3	before	1.07904	6.21796	0.97248
4	Non-dominant	B1	None	Place	Collect	4	2	4	before	1.10615	6.34273	0.962908
4	Non-dominant	B1	None	Place	Collect	4	2	5	before	1.10177	6.30164	0.963831
4	Non-dominant	B1	None	Place	Collect	4	2	6	before	1.08587	6.70478	0.97017
4	Non-dominant	B1	None	Place	Collect	4	2	7	before	1.09044	5.21988	0.969616
4	Non-dominant	B1	None	Place	Collect	4	2	8	before	1.09049	6.12494	0.970108
4	Non-dominant	B1	None	Place	Collect	4	3	1	before	1.06382	6.21844	0.974249
4	Non-dominant	B1	None	Place	Collect	4	3	2	before	1.07878	6.8704	0.971313
4	Non-dominant	B1	None	Place	Collect	4	3	3	before	1.06955	6.82525	0.973948
4	Non-dominant	B1	None	Place	Collect	4	3	4	before	1.10728	4.43159	0.955355
5	Non-dominant	B1	None	Place	Collect	1	1	1	before	1.04733	6.36345	0.947294
5	Non-dominant	B1	None	Place	Collect	1	1	2	before	1.07766	5.08853	0.960423
5	Non-dominant	B1	None	Place	Collect	1	1	3	before	0.943613	7.59412	0.986895
5	Non-dominant	B1	None	Place	Collect	1	1	4	before	1.0391	4.19762	0.949916
5	Non-dominant	B1	None	Place	Collect	1	1	5	before	1.09078	4.71919	0.968323
5	Non-dominant	B1	None	Place	Collect	1	1	6	before	1.14396	3.74875	0.930495
5	Non-dominant	B1	None	Place	Collect	1	1	7	before	1.11776	3.54172	0.953396
5	Non-dominant	B1	None	Place	Collect	1	1	8	before	1.12818	6.77648	0.924132
5	Non-dominant	B1	None	Place	Collect	1	2	1	before	1.14791	4.71596	0.93072
5	Non-dominant	B1	None	Place	Collect	1	2	2	before	1.14849	4.32503	0.922564
5	Non-dominant	B1	None	Place	Collect	1	2	3	before	1.14785	5.14996	0.933913
5	Non-dominant	B1	None	Place	Collect	1	2	4	before	1.1398	3.81561	0.921573
5	Non-dominant	B1	None	Place	Collect	1	2	5	before	1.15582	3.77554	0.916604
5	Non-dominant	B1	None	Place	Collect	1	2	6	before	1.11906	3.76142	0.947001
5	Non-dominant	B1	None	Place	Collect	1	2	7	before	1.07417	4.62997	0.91874
5	Non-dominant	B1	None	Place	Collect	1	2	8	before	1.04349	4.18262	0.90908
5	Non-dominant	B1	None	Place	Collect	1	3	1	before	1.1522	4.0399	0.919822
5	Non-dominant	B1	None	Place	Collect	1	3	2	before	1.14322	4.67516	0.92324
5	Non-dominant	B1	None	Place	Collect	1	3	3	before	1.10961	4.77534	0.935795
5	Non-dominant	B1	None	Place	Collect	1	3	4	before	1.13738	4.47353	0.920902
5	Non-dominant	B1	None	Place	Collect	1	3	5	before	1.15779	3.78142	0.917937
5	Non-dominant	B1	None	Place	Collect	1	3	6	before	0.89906	3.88191	0.828645
5	Non-dominant	B1	None	Place	Collect	1	3	7	before	1.07209	3.7595	0.878761
5	Non-dominant	B1	None	Place	Collect	1	3	8	before	1.14159	4.22712	0.911894
5	Non-dominant	B1	None	Place	Collect	1	4	1	before	1.01673	3.51906	0.84862
5	Non-dominant	B1	None	Place	Collect	1	4	2	before	1.14326	4.27425	0.918849
5	Non-dominant	B1	None	Place	Collect	1	4	3	before	1.13489	5.00512	0.923599
5	Non-dominant	B1	None	Place	Collect	1	4	4	before	1.15234	5.28302	0.93688
5	Non-dominant	B1	None	Place	Collect	1	4	5	before	0.672293	3.35599	0.73916
5	Non-dominant	B1	None	Place	Collect	1	4	6	before	0.767103	2.76143	0.580215
5	Non-dominant	B1	None	Place	Collect	1	4	7	before	1.15594	3.72903	0.912499
5	Non-dominant	B1	None	Place	Collect	1	4	8	before	1.00487	6.31118	0.985841
5	Non-dominant	B1	None	Place	Collect	1	5	1	before	1.15249	4.10261	0.9263
5	Non-dominant	B1	None	Place	Collect	1	5	2	before	1.14032	4.65616	0.924652
5	Non-dominant	B1	None	Place	Collect	1	5	3	before	1.152	4.66736	0.932575
5	Non-dominant	B1	None	Place	Collect	1	5	4	before	1.01153	8.21355	0.971616
5	Non-dominant	B1	None	Place	Collect	1	5	5	before	0.971562	6.77556	0.981318
5	Non-dominant	B1	None	Place	Collect	1	5	6	before	1.14711	4.7461	0.931042
5	Non-dominant	B1	None	Place	Collect	1	5	7	before	1.09697	4.4464	0.963773
5	Non-dominant	B1	None	Place	Collect	1	5	8	before	1.1287	4.78026	0.951542
5	Non-dominant	B1	None	Place	Collect	2	1	1	before	1.07843	5.13625	0.973509
5	Non-dominant	B1	None	Place	Collect	2	1	2	before	0.863604	4.19945	0.965573
5	Non-dominant	B1	None	Place	Collect	2	1	3	before	1.15284	4.8112	0.930504
5	Non-dominant	B1	None	Place	Collect	2	1	4	before	1.1398	4.61435	0.922525
5	Non-dominant	B1	None	Place	Collect	2	1	5	before	0.995356	5.14331	0.979538
5	Non-dominant	B1	None	Place	Collect	2	1	6	before	1.13998	4.77514	0.932034
5	Non-dominant	B1	None	Place	Collect	2	1	7	before	0.976136	6.21045	0.98279
5	Non-dominant	B1	None	Place	Collect	2	1	8	before	0.849094	9.87781	0.987051
5	Non-dominant	B1	None	Place	Collect	2	2	1	before	1.12522	2.92298	0.909996
5	Non-dominant	B1	None	Place	Collect	2	2	2	before	1.08258	5.87748	0.971565
5	Non-dominant	B1	None	Place	Collect	2	2	3	before	0.650526	11.783	0.966963
5	Non-dominant	B1	None	Place	Collect	2	2	4	before	1.05372	5.45137	0.968539
5	Non-dominant	B1	None	Place	Collect	2	2	5	before	1.13273	4.06604	0.942023
5	Non-dominant	B1	None	Place	Collect	2	2	6	before	1.1486	3.97062	0.912834
5	Non-dominant	B1	None	Place	Collect	2	2	7	before	1.15206	4.2011	0.911226
5	Non-dominant	B1	None	Place	Collect	2	2	8	before	1.14515	4.2705	0.917061
5	Non-dominant	B1	None	Place	Collect	2	3	1	before	0.513757	7.52636	0.933743
5	Non-dominant	B1	None	Place	Collect	2	3	2	before	0.751453	3.38603	0.824657
5	Non-dominant	B1	None	Place	Collect	2	3	3	before	0.929472	4.99075	0.973074
5	Non-dominant	B1	None	Place	Collect	2	3	4	before	0.991769	3.15245	0.739984
5	Non-dominant	B1	None	Place	Collect	2	3	5	before	0.763197	5.47267	0.942221
5	Non-dominant	B1	None	Place	Collect	2	3	6	before	-0.0778818	3.69326	0.166908
5	Non-dominant	B1	None	Place	Collect	2	3	7	before	1.12994	4.65648	0.925671
5	Non-dominant	B1	None	Place	Collect	2	3	8	before	0.366972	5.09236	0.675249
5	Non-dominant	B1	None	Place	Collect	2	4	1	before	1.15066	4.50094	0.903139
5	Non-dominant	B1	None	Place	Collect	2	4	2	before	1.03895	4.85299	0.961228
5	Non-dominant	B1	None	Place	Collect	2	4	3	before	1.06995	4.81635	0.964938
5	Non-dominant	B1	None	Place	Collect	2	4	4	before	1.04695	5.6875	0.984548
5	Non-dominant	B1	None	Place	Collect	2	4	5	before	1.09799	5.52473	0.965616
5	Non-dominant	B1	None	Place	Collect	2	4	6	before	1.07191	5.66547	0.97834
5	Non-dominant	B1	None	Place	Collect	2	4	7	before	0.50612	30.082	0.967232
5	Non-dominant	B1	None	Place	Collect	2	4	8	before	0.845492	2.73563	0.686028
5	Non-dominant	B1	None	Place	Collect	2	5	1	before	1.11999	4.87863	0.954755
5	Non-dominant	B1	None	Place	Collect	2	5	2	before	1.08097	4.82084	0.96879
5	Non-dominant	B1	None	Place	Collect	2	5	3	before	1.1194	4.51598	0.950676
5	Non-dominant	B1	None	Place	Collect	2	5	4	before	1.14457	4.63166	0.927768
5	Non-dominant	B1	None	Place	Collect	2	5	5	before	1.07316	5.65677	0.963962
5	Non-dominant	B1	None	Place	Collect	2	5	6	before	0.970394	4.13832	0.916224
5	Non-dominant	B1	None	Place	Collect	2	5	7	before	1.12953	5.15245	0.959072
5	Non-dominant	B1	None	Place	Collect	2	5	8	before	1.144	4.9859	0.945117
5	Non-dominant	B1	None	Place	Collect	3	1	1	before	1.04534	5.16772	0.970301
5	Non-dominant	B1	None	Place	Collect	3	1	2	before	1.06684	6.091	0.973365
5	Non-dominant	B1	None	Place	Collect	3	1	3	before	1.05657	5.70981	0.97761
5	Non-dominant	B1	None	Place	Collect	3	1	4	before	0.969995	6.37351	0.983467
5	Non-dominant	B1	None	Place	Collect	3	1	5	before	1.03836	4.36785	0.908405
5	Non-dominant	B1	None	Place	Collect	3	1	6	before	0.856568	6.07765	0.943012
5	Non-dominant	B1	None	Place	Collect	3	1	7	before	1.13432	4.97918	0.919343
5	Non-dominant	B1	None	Place	Collect	3	1	8	before	1.14169	5.06481	0.926641
5	Non-dominant	B1	None	Place	Collect	3	2	1	before	1.14434	3.70601	0.907333
5	Non-dominant	B1	None	Place	Collect	3	2	2	before	1.14007	4.27349	0.919875
5	Non-dominant	B1	None	Place	Collect	3	2	3	before	1.15496	4.09236	0.924934
5	Non-dominant	B1	None	Place	Collect	3	2	4	before	0.882937	4.99514	0.964026
5	Non-dominant	B1	None	Place	Collect	3	2	5	before	0.962903	9.12478	0.952802
5	Non-dominant	B1	None	Place	Collect	3	2	6	before	1.15067	4.35172	0.926086
5	Non-dominant	B1	None	Place	Collect	3	2	7	before	1.14693	4.33973	0.948959
5	Non-dominant	B1	None	Place	Collect	3	2	8	before	1.00108	5.51025	0.990788
5	Non-dominant	B1	None	Place	Collect	3	3	1	before	0.965766	5.20642	0.985911
5	Non-dominant	B1	None	Place	Collect	3	3	2	before	1.02505	4.23131	0.987681
5	Non-dominant	B1	None	Place	Collect	3	3	3	before	1.09386	5.06911	0.953924
5	Non-dominant	B1	None	Place	Collect	3	3	4	before	0.888742	6.94842	0.982739
5	Non-dominant	B1	None	Place	Collect	3	3	5	before	1.03507	5.88896	0.982341
5	Non-dominant	B1	None	Place	Collect	3	3	6	before	1.08292	4.95489	0.975741
5	Non-dominant	B1	None	Place	Collect	3	3	7	before	1.10419	4.62105	0.961983
5	Non-dominant	B1	None	Place	Collect	3	3	8	before	1.09119	5.71589	0.97306
5	Non-dominant	B1	None	Place	Collect	3	4	1	before	1.08471	6.15325	0.95939
5	Non-dominant	B1	None	Place	Collect	3	4	2	before	0.5774	23.0307	0.903953
5	Non-dominant	B1	None	Place	Collect	3	4	3	before	1.12529	4.65675	0.92446
5	Non-dominant	B1	None	Place	Collect	3	4	4	before	1.07743	3.45741	0.819816
5	Non-dominant	B1	None	Place	Collect	3	4	5	before	1.13075	5.05721	0.964123
5	Non-dominant	B1	None	Place	Collect	3	4	6	before	1.03839	6.75478	0.961016
5	Non-dominant	B1	None	Place	Collect	3	4	7	before	1.14953	3.47387	0.908412
5	Non-dominant	B1	None	Place	Collect	3	4	8	before	1.11691	3.99146	0.921014
5	Non-dominant	B1	None	Place	Collect	3	5	1	before	0.661525	3.99256	0.885546
5	Non-dominant	B1	None	Place	Collect	3	5	2	before	0.651882	2.41159	0.566557
5	Non-dominant	B1	None	Place	Collect	3	5	3	before	1.15052	4.03622	0.920172
5	Non-dominant	B1	None	Place	Collect	3	5	4	before	1.15254	3.57742	0.919199
5	Non-dominant	B1	None	Place	Collect	3	5	5	before	1.07197	6.61474	0.942175
5	Non-dominant	B1	None	Place	Collect	3	5	6	before	1.12565	4.9391	0.916866
5	Non-dominant	B1	None	Place	Collect	3	5	7	before	1.04173	5.4411	0.937857
5	Non-dominant	B1	None	Place	Collect	3	5	8	before	1.12634	4.4818	0.910542
5	Non-dominant	B1	None	Place	Collect	4	1	1	before	1.0167	6.78025	0.991107
5	Non-dominant	B1	None	Place	Collect	4	1	2	before	0.866159	3.79687	0.881449
5	Non-dominant	B1	None	Place	Collect	4	1	3	before	1.11529	4.94817	0.962481
5	Non-dominant	B1	None	Place	Collect	4	1	4	before	0.987504	5.2077	0.985915
5	Non-dominant	B1	None	Place	Collect	4	1	5	before	1.01678	5.30714	0.988899
5	Non-dominant	B1	None	Place	Collect	4	1	6	before	1.03473	5.89292	0.987806
5	Non-dominant	B1	None	Place	Collect	4	1	7	before	1.13678	4.69821	0.927275
5	Non-dominant	B1	None	Place	Collect	4	1	8	before	1.11753	4.95526	0.915081
5	Non-dominant	B1	None	Place	Collect	4	2	1	before	1.13831	3.73899	0.887739
5	Non-dominant	B1	None	Place	Collect	4	2	2	before	0.799445	3.99587	0.929904
5	Non-dominant	B1	None	Place	Collect	4	2	3	before	1.02856	6.50158	0.970149
5	Non-dominant	B1	None	Place	Collect	4	2	4	before	1.12716	3.98629	0.934902
5	Non-dominant	B1	None	Place	Collect	4	2	5	before	0.991948	3.99886	0.984634
1	Non-dominant	B1	None	Place	Collect	1	1	1	during	1.06942	1.32023	0.956231
1	Non-dominant	B1	None	Place	Collect	1	1	2	during	1.00803	1.69589	0.904064
1	Non-dominant	B1	None	Place	Collect	1	1	3	during	0.987797	1.15955	0.980293
1	Non-dominant	B1	None	Place	Collect	1	1	4	during	1.0419	2.34915	0.912388
1	Non-dominant	B1	None	Place	Collect	1	1	5	during	0.980855	3.27394	0.964118
1	Non-dominant	B1	None	Place	Collect	1	1	6	during	1.07131	4.74867	0.9037
1	Non-dominant	B1	None	Place	Collect	1	1	7	during	0.986891	1.00343	0.978271
1	Non-dominant	B1	None	Place	Collect	1	1	8	during	1.0776	4.91449	0.916585
1	Non-dominant	B1	None	Place	Collect	1	2	1	during	1.09469	4.48593	0.906671
1	Non-dominant	B1	None	Place	Collect	1	2	2	during	0.897487	1.25738	0.972531
1	Non-dominant	B1	None	Place	Collect	1	2	3	during	1.16635	2.65462	0.912243
1	Non-dominant	B1	None	Place	Collect	1	2	4	during	1.0792	2.97794	0.903669
1	Non-dominant	B1	None	Place	Collect	1	2	5	during	1.09434	2.47543	0.922711
1	Non-dominant	B1	None	Place	Collect	1	2	6	during	1.13563	3.25486	0.947668
1	Non-dominant	B1	None	Place	Collect	1	2	7	during	1.11613	3.30737	0.87845
1	Non-dominant	B1	None	Place	Collect	1	2	8	during	1.05681	6.47424	0.910165
1	Non-dominant	B1	None	Place	Collect	1	3	1	during	1.09247	4.92853	0.914479
1	Non-dominant	B1	None	Place	Collect	1	3	2	during	1.03659	2.18586	0.881456
1	Non-dominant	B1	None	Place	Collect	1	3	3	during	1.09163	2.89937	0.90058
1	Non-dominant	B1	None	Place	Collect	1	3	4	during	0.977923	2.32833	0.821326
1	Non-dominant	B1	None	Place	Collect	1	3	5	during	0.676656	0.664799	0.925733
1	Non-dominant	B1	None	Place	Collect	1	3	6	during	1.01096	0.844588	0.981618
1	Non-dominant	B1	None	Place	Collect	1	3	7	during	0.575751	3.36862	0.946866
1	Non-dominant	B1	None	Place	Collect	1	3	8	during	1.07034	4.07516	0.930971
1	Non-dominant	B1	None	Place	Collect	1	4	1	during	0.990283	6.43516	0.957756
1	Non-dominant	B1	None	Place	Collect	1	4	2	during	1.07657	4.35442	0.953671
1	Non-dominant	B1	None	Place	Collect	1	4	3	during	1.04424	1.53181	0.973693
1	Non-dominant	B1	None	Place	Collect	1	4	4	during	0.974437	1.45331	0.84607
1	Non-dominant	B1	None	Place	Collect	1	4	5	during	1.05203	1.09535	0.941505
1	Non-dominant	B1	None	Place	Collect	1	4	6	during	1.0284	0.739039	0.989542
1	Non-dominant	B1	None	Place	Collect	1	4	7	during	1.1312	4.656	0.955578
1	Non-dominant	B1	None	Place	Collect	1	4	8	during	1.05135	2.17315	0.875132
1	Non-dominant	B1	None	Place	Collect	1	5	1	during	1.11396	4.88438	0.902229
1	Non-dominant	B1	None	Place	Collect	1	5	2	during	0.916476	1.7008	0.96693
1	Non-dominant	B1	None	Place	Collect	1	5	3	during	1.06256	2.72581	0.912862
1	Non-dominant	B1	None	Place	Collect	1	5	4	during	1.00108	3.7106	0.975056
1	Non-dominant	B1	None	Place	Collect	1	5	5	during	1.12728	4.51012	0.954321
1	Non-dominant	B1	None	Place	Collect	1	5	6	during	1.10782	1.72488	0.933629
1	Non-dominant	B1	None	Place	Collect	1	5	7	during	1.085	3.3199	0.922484
1	Non-dominant	B1	None	Place	Collect	1	5	8	during	0.879526	3.38673	0.778203
1	Non-dominant	B1	None	Place	Collect	2	1	1	during	1.02871	4.64159	0.904664
1	Non-dominant	B1	None	Place	Collect	2	1	2	during	1.09604	3.03344	0.91578
1	Non-dominant	B1	None	Place	Collect	2	1	3	during	0.999268	2.16015	0.950924
1	Non-dominant	B1	None	Place	Collect	2	1	4	during	0.630219	4.32158	0.854377
1	Non-dominant	B1	None	Place	Collect	2	1	5	during	1.13291	2.95037	0.915169
1	Non-dominant	B1	None	Place	Collect	2	1	6	during	0.589125	1.83274	0.840908
1	Non-dominant	B1	None	Place	Collect	2	1	7	during	1.12596	2.4193	0.936855
1	Non-dominant	B1	None	Place	Collect	2	1	8	during	1.06173	5.75735	0.921054
1	Non-dominant	B1	None	Place	Collect	2	2	1	during	1.01511	4.13828	0.879686
1	Non-dominant	B1	None	Place	Collect	2	2	2	during	0.605198	2.55001	0.877128
1	Non-dominant	B1	None	Place	Collect	2	2	3	during	1.1129	2.32337	0.876291
1	Non-dominant	B1	None	Place	Collect	2	2	4	during	0.900198	3.80441	0.935607
1	Non-dominant	B1	None	Place	Collect	2	2	5	during	0.606335	0.68693	0.688445
1	Non-dominant	B1	None	Place	Collect	2	2	6	during	0.988321	3.66164	0.964855
1	Non-dominant	B1	None	Place	Collect	2	2	7	during	1.14976	4.0489	0.941854
1	Non-dominant	B1	None	Place	Collect	2	2	8	during	0.928374	5.80528	0.872172
1	Non-dominant	B1	None	Place	Collect	2	3	1	during	1.11903	5.49664	0.918558
1	Non-dominant	B1	None	Place	Collect	2	3	2	during	1.04552	2.99997	0.898319
1	Non-dominant	B1	None	Place	Collect	2	3	3	during	1.03544	3.57365	0.874954
1	Non-dominant	B1	None	Place	Collect	2	3	4	during	1.0689	3.69215	0.877724
1	Non-dominant	B1	None	Place	Collect	2	3	5	during	0.913598	1.43663	0.944838
1	Non-dominant	B1	None	Place	Collect	2	3	6	during	0.508301	5.56741	0.784802
1	Non-dominant	B1	None	Place	Collect	2	3	7	during	1.03153	1.96804	0.892052
1	Non-dominant	B1	None	Place	Collect	2	3	8	during	0.857124	4.39193	0.912814
1	Non-dominant	B1	None	Place	Collect	2	4	1	during	1.12875	7.46461	0.950554
1	Non-dominant	B1	None	Place	Collect	2	4	2	during	1.13201	2.37075	0.86278
1	Non-dominant	B1	None	Place	Collect	2	4	3	during	0.922389	5.33609	0.889867
1	Non-dominant	B1	None	Place	Collect	2	4	4	during	1.07795	2.50198	0.88293
1	Non-dominant	B1	None	Place	Collect	2	4	5	during	1.12358	3.52754	0.920425
1	Non-dominant	B1	None	Place	Collect	2	4	6	during	1.038	1.12747	0.983138
1	Non-dominant	B1	None	Place	Collect	2	4	7	during	1.11791	2.21677	0.876669
1	Non-dominant	B1	None	Place	Collect	2	4	8	during	0.973661	5.92384	0.871892
1	Non-dominant	B1	None	Place	Collect	2	5	1	during	1.15088	3.37377	0.913633
1	Non-dominant	B1	None	Place	Collect	2	5	2	during	0.89266	3.63909	0.842762
1	Non-dominant	B1	None	Place	Collect	2	5	3	during	1.06133	4.3179	0.902343
1	Non-dominant	B1	None	Place	Collect	2	5	4	during	1.12765	4.22387	0.902423
1	Non-dominant	B1	None	Place	Collect	2	5	5	during	1.13343	2.62579	0.934989
1	Non-dominant	B1	None	Place	Collect	2	5	6	during	1.02496	0.652652	0.98867
1	Non-dominant	B1	None	Place	Collect	2	5	7	during	1.08519	3.88189	0.899695
1	Non-dominant	B1	None	Place	Collect	2	5	8	during	0.985901	3.65702	0.783225
1	Non-dominant	B1	None	Place	Collect	3	1	1	during	1.11362	4.32946	0.912122
1	Non-dominant	B1	None	Place	Collect	3	1	2	during	1.06363	2.24371	0.907866
1	Non-dominant	B1	None	Place	Collect	3	1	3	during	0.84936	1.04067	0.987904
1	Non-dominant	B1	None	Place	Collect	3	1	4	during	1.01466	7.28232	0.92163
1	Non-dominant	B1	None	Place	Collect	3	1	5	during	0.931763	2.99475	0.946431
1	Non-dominant	B1	None	Place	Collect	3	1	6	during	1.14679	3.66427	0.943356
1	Non-dominant	B1	None	Place	Collect	3	1	7	during	1.06796	3.60878	0.959674
1	Non-dominant	B1	None	Place	Collect	3	1	8	during	1.1273	2.94302	0.905657
1	Non-dominant	B1	None	Place	Collect	3	2	1	during	0.856129	8.01595	0.982928
1	Non-dominant	B1	None	Place	Collect	3	2	2	during	0.792391	1.66126	0.607356
1	Non-dominant	B1	None	Place	Collect	3	2	3	during	0.623225	0.558999	0.306185
1	Non-dominant	B1	None	Place	Collect	3	2	4	during	0.853664	2.09589	0.88489
1	Non-dominant	B1	None	Place	Collect	3	2	5	during	1.01341	3.32058	0.915674
1	Non-dominant	B1	None	Place	Collect	3	2	6	during	1.09471	3.84228	0.89445
1	Non-dominant	B1	None	Place	Collect	3	2	7	during	1.1146	5.98596	0.947798
1	Non-dominant	B1	None	Place	Collect	3	2	8	during	1.09544	4.01089	0.883006
1	Non-dominant	B1	None	Place	Collect	3	3	1	during	1.05464	4.10548	0.88886
1	Non-dominant	B1	None	Place	Collect	3	3	2	during	1.04013	0.989813	0.860889
1	Non-dominant	B1	None	Place	Collect	3	3	3	during	1.06143	3.08115	0.871221
1	Non-dominant	B1	None	Place	Collect	3	3	4	during	0.987712	2.55183	0.888543
1	Non-dominant	B1	None	Place	Collect	3	3	5	during	0.971945	3.29319	0.865309
1	Non-dominant	B1	None	Place	Collect	3	3	6	during	1.03686	2.92423	0.903481
1	Non-dominant	B1	None	Place	Collect	3	3	7	during	0.980508	1.37865	0.937138
1	Non-dominant	B1	None	Place	Collect	3	3	8	during	0.938017	3.8766	0.844893
1	Non-dominant	B1	None	Place	Collect	3	4	1	during	1.12213	3.0048	0.882919
1	Non-dominant	B1	None	Place	Collect	3	4	2	during	1.05562	1.48642	0.832457
1	Non-dominant	B1	None	Place	Collect	3	4	3	during	0.985256	4.13566	0.878057
1	Non-dominant	B1	None	Place	Collect	3	4	4	during	1.0129	4.20326	0.946478
1	Non-dominant	B1	None	Place	Collect	3	4	5	during	1.05235	2.67443	0.814987
1	Non-dominant	B1	None	Place	Collect	3	4	6	during	1.03839	1.37625	0.944762
1	Non-dominant	B1	None	Place	Collect	3	4	7	during	1.04425	3.64669	0.894049
1	Non-dominant	B1	None	Place	Collect	3	4	8	during	1.11883	6.04739	0.951482
1	Non-dominant	B1	None	Place	Collect	3	5	1	during	0.932461	3.24948	0.958671
1	Non-dominant	B1	None	Place	Collect	3	5	2	during	0.998188	3.25832	0.925849
1	Non-dominant	B1	None	Place	Collect	3	5	3	during	1.06573	3.40067	0.855965
1	Non-dominant	B1	None	Place	Collect	3	5	4	during	1.04251	1.17396	0.986193
1	Non-dominant	B1	None	Place	Collect	3	5	5	during	0.968099	5.46738	0.904599
1	Non-dominant	B1	None	Place	Collect	3	5	6	during	1.01795	0.588307	0.993642
1	Non-dominant	B1	None	Place	Collect	3	5	7	during	1.05704	4.35836	0.905732
1	Non-dominant	B1	None	Place	Collect	3	5	8	during	1.00753	4.5309	0.89471
1	Non-dominant	B1	None	Place	Collect	4	1	1	during	0.993983	4.36413	0.870913
1	Non-dominant	B1	None	Place	Collect	4	1	2	during	0.79885	7.2666	0.845487
1	Non-dominant	B1	None	Place	Collect	4	1	3	during	0.624429	0.471197	0.797076
1	Non-dominant	B1	None	Place	Collect	4	1	4	during	1.09075	3.21866	0.859129
1	Non-dominant	B1	None	Place	Collect	4	1	5	during	1.10593	8.53816	0.958775
1	Non-dominant	B1	None	Place	Collect	4	1	6	during	1.05056	6.76425	0.940564
1	Non-dominant	B1	None	Place	Collect	4	1	7	during	0.769991	9.22928	0.970355
1	Non-dominant	B1	None	Place	Collect	4	1	8	during	0.868555	5.54598	0.834958
1	Non-dominant	B1	None	Place	Collect	4	2	1	during	1.13583	5.38151	0.935212
1	Non-dominant	B1	None	Place	Collect	4	2	2	during	1.05998	4.3835	0.919032
1	Non-dominant	B1	None	Place	Collect	4	2	3	during	0.947353	0.763652	0.991995
1	Non-dominant	B1	None	Place	Collect	4	2	4	during	0.916034	4.28527	0.858871
1	Non-dominant	B1	None	Place	Collect	4	2	5	during	0.741737	0.438404	0.396753
1	Non-dominant	B1	None	Place	Collect	4	2	6	during	1.0051	1.25646	0.86281
1	Non-dominant	B1	None	Place	Collect	4	2	7	during	0.973082	4.63689	0.881267
1	Non-dominant	B1	None	Place	Collect	4	2	8	during	0.976151	3.76377	0.856594
1	Non-dominant	B1	None	Place	Collect	4	3	1	during	0.507807	5.24373	0.830551
1	Non-dominant	B1	None	Place	Collect	4	3	2	during	1.08131	1.43086	0.932418
1	Non-dominant	B1	None	Place	Collect	4	3	3	during	0.262804	2.0027	0.581646
1	Non-dominant	B1	None	Place	Collect	4	3	4	during	0.880264	4.99341	0.901086
1	Non-dominant	B1	None	Place	Collect	4	3	5	during	0.992492	1.25997	0.929002
1	Non-dominant	B1	None	Place	Collect	4	3	6	during	1.10799	6.45371	0.963787
1	Non-dominant	B1	None	Place	Collect	4	3	7	during	1.11768	4.00483	0.903258
1	Non-dominant	B1	None	Place	Collect	4	3	8	during	1.10686	5.92434	0.964939
1	Non-dominant	B1	None	Place	Collect	4	4	1	during	0.368387	3.76754	0.729892
1	Non-dominant	B1	None	Place	Collect	4	4	2	during	0.959514	1.06953	0.994227
1	Non-dominant	B1	None	Place	Collect	4	4	3	during	0.992845	5.43016	0.885215
1	Non-dominant	B1	None	Place	Collect	4	4	4	during	1.15172	3.6466	0.934485
1	Non-dominant	B1	None	Place	Collect	4	4	5	during	1.00918	3.70163	0.907999
1	Non-dominant	B1	None	Place	Collect	4	4	6	during	0.732464	0.308675	0.683893
1	Non-dominant	B1	None	Place	Collect	4	4	7	during	0.913642	7.12692	0.916371
1	Non-dominant	B1	None	Place	Collect	4	4	8	during	0.679447	6.1556	0.92764
1	Non-dominant	B1	None	Place	Collect	4	5	1	during	1.15578	4.79918	0.948777
1	Non-dominant	B1	None	Place	Collect	4	5	2	during	1.119	2.9449	0.932867
1	Non-dominant	B1	None	Place	Collect	4	5	3	during	1.11896	1.326	0.905848
1	Non-dominant	B1	None	Place	Collect	4	5	4	during	1.11792	2.41393	0.875047
1	Non-dominant	B1	None	Place	Collect	4	5	5	during	0.611033	1.98719	0.726887
1	Non-dominant	B1	None	Place	Collect	4	5	6	during	1.06974	3.88552	0.86729
1	Non-dominant	B1	None	Place	Collect	4	5	7	during	0.732831	3.45617	0.980743
1	Non-dominant	B1	None	Place	Collect	4	5	8	during	1.14743	6.31321	0.932976
2	Non-dominant	B1	None	Place	Collect	1	1	1	during	1.08251	1.28961	0.961088
2	Non-dominant	B1	None	Place	Collect	1	1	2	during	1.01389	3.01775	0.932089
2	Non-dominant	B1	None	Place	Collect	1	1	3	during	0.846306	7.81128	0.99227
2	Non-dominant	B1	None	Place	Collect	1	1	4	during	0.996603	2.07171	0.895722
2	Non-dominant	B1	None	Place	Collect	1	1	5	during	1.0329	1.15482	0.98453
2	Non-dominant	B1	None	Place	Collect	1	1	6	during	1.11148	2.05152	0.944806
2	Non-dominant	B1	None	Place	Collect	1	1	7	during	1.09963	5.88356	0.965441
2	Non-dominant	B1	None	Place	Collect	1	1	8	during	1.10685	7.44091	0.9577
2	Non-dominant	B1	None	Place	Collect	1	2	1	during	1.06716	1.34079	0.965287
2	Non-dominant	B1	None	Place	Collect	1	2	2	during	1.0714	3.25033	0.864755
2	Non-dominant	B1	None	Place	Collect	1	2	3	during	1.06537	1.29279	0.967199
2	Non-dominant	B1	None	Place	Collect	1	2	4	during	0.934367	5.74237	0.975588
2	Non-dominant	B1	None	Place	Collect	1	2	5	during	1.13915	2.42399	0.931461
2	Non-dominant	B1	None	Place	Collect	1	2	6	during	1.12329	4.46663	0.954962
2	Non-dominant	B1	None	Place	Collect	1	2	7	during	1.1191	3.03939	0.890012
2	Non-dominant	B1	None	Place	Collect	1	2	8	during	1.10919	7.7242	0.9611
2	Non-dominant	B1	None	Place	Collect	1	3	1	during	0.878474	8.66806	0.959972
2	Non-dominant	B1	None	Place	Collect	1	3	2	during	0.95753	1.78592	0.814095
2	Non-dominant	B1	None	Place	Collect	1	3	3	during	1.0911	2.29923	0.920597
2	Non-dominant	B1	None	Place	Collect	1	3	4	during	1.13374	3.39729	0.949803
2	Non-dominant	B1	None	Place	Collect	1	3	5	during	1.06868	3.96612	0.905165
2	Non-dominant	B1	None	Place	Collect	1	3	6	during	1.12444	2.40815	0.941877
2	Non-dominant	B1	None	Place	Collect	1	3	7	during	1.04948	1.12945	0.981229
2	Non-dominant	B1	None	Place	Collect	1	3	8	during	0.971042	1.01607	0.973952
2	Non-dominant	B1	None	Place	Collect	1	4	1	during	0.826624	5.51068	0.926604
2	Non-dominant	B1	None	Place	Collect	1	4	2	during	1.12911	2.31555	0.934598
2	Non-dominant	B1	None	Place	Collect	1	4	3	during	1.14118	4.73147	0.949374
2	Non-dominant	B1	None	Place	Collect	1	4	4	during	1.133	4.47675	0.953263
2	Non-dominant	B1	None	Place	Collect	1	4	5	during	1.15496	3.87298	0.921597
2	Non-dominant	B1	None	Place	Collect	1	4	6	during	1.01012	2.46802	0.937179
2	Non-dominant	B1	None	Place	Collect	1	4	7	during	1.1479	2.85923	0.930425
2	Non-dominant	B1	None	Place	Collect	1	4	8	during	1.09232	9.04535	0.966436
2	Non-dominant	B1	None	Place	Collect	1	5	1	during	1.1409	2.13131	0.908731
2	Non-dominant	B1	None	Place	Collect	1	5	2	during	1.13619	3.09213	0.941304
2	Non-dominant	B1	None	Place	Collect	1	5	3	during	1.0993	1.81296	0.942056
2	Non-dominant	B1	None	Place	Collect	1	5	4	during	1.05782	1.15696	0.974244
2	Non-dominant	B1	None	Place	Collect	1	5	5	during	0.984702	0.997022	0.999239
2	Non-dominant	B1	None	Place	Collect	1	5	6	during	1.11925	5.19098	0.957885
2	Non-dominant	B1	None	Place	Collect	1	5	7	during	1.09368	6.58448	0.968177
2	Non-dominant	B1	None	Place	Collect	1	5	8	during	1.12263	4.60517	0.957752
2	Non-dominant	B1	None	Place	Collect	2	1	1	during	1.11753	7.6482	0.958356
2	Non-dominant	B1	None	Place	Collect	2	1	2	during	0.97962	0.602048	0.931745
2	Non-dominant	B1	None	Place	Collect	2	1	3	during	1.1453	1.98804	0.893789
2	Non-dominant	B1	None	Place	Collect	2	1	4	during	1.11409	2.95966	0.952548
2	Non-dominant	B1	None	Place	Collect	2	1	5	during	1.12074	2.83672	0.942159
2	Non-dominant	B1	None	Place	Collect	2	1	6	during	1.12114	4.35048	0.95882
2	Non-dominant	B1	None	Place	Collect	2	1	7	during	1.13559	3.2322	0.94427
2	Non-dominant	B1	None	Place	Collect	2	1	8	during	1.09373	5.86147	0.966659
2	Non-dominant	B1	None	Place	Collect	2	2	1	during	1.11565	7.62321	0.958461
2	Non-dominant	B1	None	Place	Collect	2	2	2	during	1.12239	2.10613	0.936454
2	Non-dominant	B1	None	Place	Collect	2	2	3	during	1.12619	4.83861	0.955463
2	Non-dominant	B1	None	Place	Collect	2	2	4	during	1.04093	1.93091	0.906287
2	Non-dominant	B1	None	Place	Collect	2	2	5	during	0.957665	0.839682	0.894116
2	Non-dominant	B1	None	Place	Collect	2	2	6	during	1.12612	4.36375	0.954477
2	Non-dominant	B1	None	Place	Collect	2	2	7	during	1.09493	4.85439	0.966855
2	Non-dominant	B1	None	Place	Collect	2	2	8	during	1.1124	8.49721	0.956069
2	Non-dominant	B1	None	Place	Collect	2	3	1	during	1.07216	5.57315	0.941632
2	Non-dominant	B1	None	Place	Collect	2	3	2	during	1.06975	1.19098	0.957662
2	Non-dominant	B1	None	Place	Collect	2	3	3	during	1.12343	6.84753	0.957662
2	Non-dominant	B1	None	Place	Collect	2	3	4	during	0.819004	2.8442	0.951167
2	Non-dominant	B1	None	Place	Collect	2	3	5	during	1.02262	2.90542	0.965753
2	Non-dominant	B1	None	Place	Collect	2	3	6	during	0.863388	5.0454	0.966237
2	Non-dominant	B1	None	Place	Collect	2	3	7	during	1.04937	1.21529	0.985493
2	Non-dominant	B1	None	Place	Collect	2	3	8	during	1.12877	4.54401	0.955783
2	Non-dominant	B1	None	Place	Collect	2	4	1	during	1.11455	6.8227	0.958972
2	Non-dominant	B1	None	Place	Collect	2	4	2	during	0.920934	1.04422	0.91249
2	Non-dominant	B1	None	Place	Collect	2	4	3	during	0.935587	3.57318	0.957759
2	Non-dominant	B1	None	Place	Collect	2	4	4	during	1.08424	5.44453	0.96838
2	Non-dominant	B1	None	Place	Collect	2	4	5	during	1.13106	3.62533	0.952657
2	Non-dominant	B1	None	Place	Collect	2	4	6	during	1.1267	2.38868	0.939044
2	Non-dominant	B1	None	Place	Collect	2	4	7	during	1.09235	1.64254	0.947225
2	Non-dominant	B1	None	Place	Collect	2	4	8	during	1.11744	7.24675	0.949187
2	Non-dominant	B1	None	Place	Collect	2	5	1	during	0.916943	2.1673	0.90345
2	Non-dominant	B1	None	Place	Collect	2	5	2	during	1.00081	0.649641	0.961493
2	Non-dominant	B1	None	Place	Collect	2	5	3	during	0.865716	3.50255	0.964766
2	Non-dominant	B1	None	Place	Collect	2	5	4	during	1.049	0.902771	0.967415
2	Non-dominant	B1	None	Place	Collect	2	5	5	during	1.05333	1.34524	0.956911
2	Non-dominant	B1	None	Place	Collect	2	5	6	during	1.09884	2.104	0.949919
2	Non-dominant	B1	None	Place	Collect	2	5	7	during	1.04884	1.41008	0.978558
2	Non-dominant	B1	None	Place	Collect	2	5	8	during	1.09376	6.47387	0.967224
2	Non-dominant	B1	None	Place	Collect	3	1	1	during	1.10743	7.80736	0.962854
2	Non-dominant	B1	None	Place	Collect	3	1	2	during	1.06843	2.40258	0.958527
2	Non-dominant	B1	None	Place	Collect	3	1	3	during	0.931271	4.3259	0.983214
2	Non-dominant	B1	None	Place	Collect	3	1	4	during	1.12527	3.67089	0.950872
2	Non-dominant	B1	None	Place	Collect	3	1	5	during	1.13198	4.58404	0.955278
2	Non-dominant	B1	None	Place	Collect	3	1	6	during	0.916231	7.06241	0.975305
2	Non-dominant	B1	None	Place	Collect	3	1	7	during	1.12423	4.18736	0.952902
2	Non-dominant	B1	None	Place	Collect	3	1	8	during	1.08093	7.81086	0.940761
2	Non-dominant	B1	None	Place	Collect	3	2	1	during	1.01099	0.333544	0.994848
2	Non-dominant	B1	None	Place	Collect	3	2	2	during	0.960665	4.66376	0.985316
2	Non-dominant	B1	None	Place	Collect	3	2	3	during	1.1271	5.18881	0.954786
2	Non-dominant	B1	None	Place	Collect	3	2	4	during	1.11401	6.89881	0.960564
2	Non-dominant	B1	None	Place	Collect	3	2	5	during	1.12783	2.35668	0.936024
2	Non-dominant	B1	None	Place	Collect	3	2	6	during	1.12119	2.40419	0.941247
2	Non-dominant	B1	None	Place	Collect	3	2	7	during	1.12879	3.07191	0.948848
2	Non-dominant	B1	None	Place	Collect	3	2	8	during	1.06577	10.9042	0.972479
3	Non-dominant	B1	None	Place	Collect	1	1	1	during	1.12398	2.25731	0.873538
3	Non-dominant	B1	None	Place	Collect	1	1	2	during	1.00681	2.01582	0.819307
3	Non-dominant	B1	None	Place	Collect	1	1	3	during	1.07967	1.82056	0.933956
3	Non-dominant	B1	None	Place	Collect	1	1	4	during	1.13405	5.20981	0.954532
3	Non-dominant	B1	None	Place	Collect	1	1	5	during	1.1021	3.27142	0.873225
3	Non-dominant	B1	None	Place	Collect	1	1	6	during	1.01945	0.691484	0.990328
3	Non-dominant	B1	None	Place	Collect	1	1	7	during	1.11323	4.73674	0.953153
3	Non-dominant	B1	None	Place	Collect	1	1	8	during	1.04349	5.4873	0.89315
3	Non-dominant	B1	None	Place	Collect	1	2	1	during	0.981183	0.87643	0.955211
3	Non-dominant	B1	None	Place	Collect	1	2	2	during	0.947269	0.625191	0.914848
3	Non-dominant	B1	None	Place	Collect	1	2	3	during	1.09366	3.73265	0.887599
3	Non-dominant	B1	None	Place	Collect	1	2	4	during	1.10296	1.45361	0.943833
3	Non-dominant	B1	None	Place	Collect	1	2	5	during	0.967047	5.336	0.895912
3	Non-dominant	B1	None	Place	Collect	1	2	6	during	0.998081	5.80333	0.930544
3	Non-dominant	B1	None	Place	Collect	1	2	7	during	1.02039	5.62289	0.907465
3	Non-dominant	B1	None	Place	Collect	1	2	8	during	1.06215	4.10861	0.861029
3	Non-dominant	B1	None	Place	Collect	1	3	1	during	0.94021	1.06178	0.860782
3	Non-dominant	B1	None	Place	Collect	1	3	2	during	0.869119	1.00601	0.977886
3	Non-dominant	B1	None	Place	Collect	1	3	3	during	1.0699	5.7404	0.903083
3	Non-dominant	B1	None	Place	Collect	1	3	4	during	1.09425	3.26232	0.875436
3	Non-dominant	B1	None	Place	Collect	1	3	5	during	1.0168	7.18165	0.91541
3	Non-dominant	B1	None	Place	Collect	1	3	6	during	1.14684	4.96849	0.942171
3	Non-dominant	B1	None	Place	Collect	1	3	7	during	1.12796	1.82082	0.908486
3	Non-dominant	B1	None	Place	Collect	1	3	8	during	1.05982	7.23401	0.908926
3	Non-dominant	B1	None	Place	Collect	1	4	1	during	0.97142	0.771757	0.927855
3	Non-dominant	B1	None	Place	Collect	1	4	2	during	0.954883	0.539419	0.882413
3	Non-dominant	B1	None	Place	Collect	1	4	3	during	1.00798	4.46837	0.88452
3	Non-dominant	B1	None	Place	Collect	1	4	4	during	1.09421	3.51228	0.882393
3	Non-dominant	B1	None	Place	Collect	1	4	5	during	1.10177	7.87842	0.943871
3	Non-dominant	B1	None	Place	Collect	1	4	6	during	1.04248	6.17993	0.897558
3	Non-dominant	B1	None	Place	Collect	1	4	7	during	1.15175	3.72243	0.937117
3	Non-dominant	B1	None	Place	Collect	1	4	8	during	0.942352	4.47641	0.930198
3	Non-dominant	B1	None	Place	Collect	1	5	1	during	1.01434	0.787388	0.919533
3	Non-dominant	B1	None	Place	Collect	1	5	2	during	0.992228	1.18361	0.944724
3	Non-dominant	B1	None	Place	Collect	1	5	3	during	1.06793	1.6972	0.817691
3	Non-dominant	B1	None	Place	Collect	1	5	4	during	1.0753	3.33794	0.931003
3	Non-dominant	B1	None	Place	Collect	1	5	5	during	1.05916	2.8171	0.910756
3	Non-dominant	B1	None	Place	Collect	1	5	6	during	1.00473	1.38853	0.779062
3	Non-dominant	B1	None	Place	Collect	1	5	7	during	0.950499	1.17001	0.725827
3	Non-dominant	B1	None	Place	Collect	1	5	8	during	0.988757	3.95437	0.909559
3	Non-dominant	B1	None	Place	Collect	2	1	1	during	1.12608	3.42531	0.943846
3	Non-dominant	B1	None	Place	Collect	2	1	2	during	1.05864	3.78916	0.863172
3	Non-dominant	B1	None	Place	Collect	2	1	3	during	0.983702	6.04452	0.897594
3	Non-dominant	B1	None	Place	Collect	2	1	4	during	1.11982	4.56329	0.948339
3	Non-dominant	B1	None	Place	Collect	2	1	5	during	0.998519	8.20077	0.909192
3	Non-dominant	B1	None	Place	Collect	2	1	6	during	1.00698	2.74995	0.865532
3	Non-dominant	B1	None	Place	Collect	2	1	7	during	1.02055	3.58471	0.921894
3	Non-dominant	B1	None	Place	Collect	2	1	8	during	1.0344	6.21943	0.903401
3	Non-dominant	B1	None	Place	Collect	2	2	1	during	1.12713	5.75369	0.957548
3	Non-dominant	B1	None	Place	Collect	2	2	2	during	0.977516	2.96476	0.845273
3	Non-dominant	B1	None	Place	Collect	2	2	3	during	1.04726	1.02229	0.979057
3	Non-dominant	B1	None	Place	Collect	2	2	4	during	1.12489	2.23275	0.855019
3	Non-dominant	B1	None	Place	Collect	2	2	5	during	0.978303	4.86485	0.888352
3	Non-dominant	B1	None	Place	Collect	2	2	6	during	0.978524	4.11777	0.889436
3	Non-dominant	B1	None	Place	Collect	2	2	7	during	1.11738	6.15627	0.957647
3	Non-dominant	B1	None	Place	Collect	2	2	8	during	1.01131	5.096	0.916667
3	Non-dominant	B1	None	Place	Collect	2	3	1	during	0.974476	0.953802	0.843623
3	Non-dominant	B1	None	Place	Collect	2	3	2	during	0.905452	1.48376	0.811307
3	Non-dominant	B1	None	Place	Collect	2	3	3	during	0.98199	4.89446	0.890478
3	Non-dominant	B1	None	Place	Collect	2	3	4	during	1.11909	3.42409	0.893964
3	Non-dominant	B1	None	Place	Collect	2	3	5	during	1.08228	3.99462	0.892238
3	Non-dominant	B1	None	Place	Collect	2	3	6	during	0.98273	4.49792	0.896695
3	Non-dominant	B1	None	Place	Collect	2	3	7	during	0.970398	7.97402	0.901937
3	Non-dominant	B1	None	Place	Collect	2	3	8	during	1.01796	0.62214	0.848318
3	Non-dominant	B1	None	Place	Collect	2	4	1	during	0.911638	0.369838	0.948845
3	Non-dominant	B1	None	Place	Collect	2	4	2	during	1.03779	4.32059	0.909698
3	Non-dominant	B1	None	Place	Collect	2	4	3	during	1.09744	2.19165	0.847075
3	Non-dominant	B1	None	Place	Collect	2	4	4	during	1.01097	2.86278	0.85779
3	Non-dominant	B1	None	Place	Collect	2	4	5	during	1.03134	2.53124	0.909841
3	Non-dominant	B1	None	Place	Collect	2	4	6	during	1.04901	3.86919	0.879551
3	Non-dominant	B1	None	Place	Collect	2	4	7	during	1.0834	3.27149	0.885374
3	Non-dominant	B1	None	Place	Collect	2	4	8	during	1.0143	7.56805	0.93929
3	Non-dominant	B1	None	Place	Collect	2	5	1	during	0.840343	0.306694	0.946151
3	Non-dominant	B1	None	Place	Collect	2	5	2	during	1.14453	1.77334	0.894152
3	Non-dominant	B1	None	Place	Collect	2	5	3	during	1.04589	1.01256	0.894899
3	Non-dominant	B1	None	Place	Collect	2	5	4	during	1.00573	5.54662	0.908064
3	Non-dominant	B1	None	Place	Collect	2	5	5	during	1.13949	3.46576	0.945895
3	Non-dominant	B1	None	Place	Collect	2	5	6	during	1.14254	4.43145	0.949799
3	Non-dominant	B1	None	Place	Collect	2	5	7	during	1.00864	3.48549	0.912218
3	Non-dominant	B1	None	Place	Collect	2	5	8	during	1.05498	6.33169	0.906991
3	Non-dominant	B1	None	Place	Collect	3	1	1	during	0.940176	0.733263	0.931453
3	Non-dominant	B1	None	Place	Collect	3	1	2	during	1.07881	5.10484	0.892988
3	Non-dominant	B1	None	Place	Collect	3	1	3	during	1.05267	1.41953	0.929294
3	Non-dominant	B1	None	Place	Collect	3	1	4	during	0.964022	3.29554	0.885677
3	Non-dominant	B1	None	Place	Collect	3	1	5	during	1.06608	5.148	0.905981
3	Non-dominant	B1	None	Place	Collect	3	1	6	during	0.950809	6.93139	0.908625
3	Non-dominant	B1	None	Place	Collect	3	1	7	during	0.925753	1.88909	0.843992
3	Non-dominant	B1	None	Place	Collect	3	1	8	during	0.998634	5.42076	0.894824
3	Non-dominant	B1	None	Place	Collect	3	2	1	during	1.01033	1.14304	0.849948
3	Non-dominant	B1	None	Place	Collect	3	2	2	during	0.988031	1.8327	0.887254
3	Non-dominant	B1	None	Place	Collect	3	2	3	during	0.979029	0.828912	0.922469
3	Non-dominant	B1	None	Place	Collect	3	2	4	during	1.06272	4.7179	0.89947
3	Non-dominant	B1	None	Place	Collect	3	2	5	during	1.14017	2.45991	0.928188
3	Non-dominant	B1	None	Place	Collect	3	2	6	during	1.01153	8.29318	0.913492
3	Non-dominant	B1	None	Place	Collect	3	2	7	during	1.06406	3.96505	0.894092
3	Non-dominant	B1	None	Place	Collect	3	2	8	during	1.0139	5.65477	0.920175
3	Non-dominant	B1	None	Place	Collect	3	3	1	during	0.929582	0.653931	0.977106
3	Non-dominant	B1	None	Place	Collect	3	3	2	during	1.1358	5.51531	0.951366
3	Non-dominant	B1	None	Place	Collect	3	3	3	during	1.13214	4.84015	0.941368
3	Non-dominant	B1	None	Place	Collect	3	3	4	during	0.934985	1.65384	0.829594
3	Non-dominant	B1	None	Place	Collect	3	3	5	during	1.00217	4.43715	0.885356
3	Non-dominant	B1	None	Place	Collect	3	3	6	during	1.09205	3.26577	0.880897
3	Non-dominant	B1	None	Place	Collect	3	3	7	during	1.10408	2.89861	0.867721
3	Non-dominant	B1	None	Place	Collect	3	3	8	during	0.953335	7.93411	0.901547
3	Non-dominant	B1	None	Place	Collect	3	4	1	during	0.947696	0.916491	0.863512
3	Non-dominant	B1	None	Place	Collect	3	4	2	during	1.14047	2.80391	0.895418
3	Non-dominant	B1	None	Place	Collect	3	4	3	during	1.13726	3.14611	0.900227
3	Non-dominant	B1	None	Place	Collect	3	4	4	during	1.12309	5.94483	0.950886
3	Non-dominant	B1	None	Place	Collect	3	4	5	during	1.1457	3.69504	0.923401
3	Non-dominant	B1	None	Place	Collect	3	4	6	during	1.11078	5.3121	0.94917
3	Non-dominant	B1	None	Place	Collect	3	4	7	during	0.973587	4.00321	0.963721
3	Non-dominant	B1	None	Place	Collect	3	4	8	during	1.05929	7.33222	0.91175
3	Non-dominant	B1	None	Place	Collect	3	5	1	during	1.01087	0.604781	0.99388
3	Non-dominant	B1	None	Place	Collect	3	5	2	during	1.10925	3.72258	0.944322
3	Non-dominant	B1	None	Place	Collect	3	5	3	during	1.15461	3.23736	0.938804
3	Non-dominant	B1	None	Place	Collect	3	5	4	during	1.14931	2.9683	0.927493
3	Non-dominant	B1	None	Place	Collect	3	5	5	during	1.01213	5.73281	0.924471
3	Non-dominant	B1	None	Place	Collect	3	5	6	during	0.983479	4.59261	0.907246
3	Non-dominant	B1	None	Place	Collect	3	5	7	during	1.14205	2.50969	0.888116
3	Non-dominant	B1	None	Place	Collect	3	5	8	during	0.969933	6.72548	0.886995
3	Non-dominant	B1	None	Place	Collect	4	1	1	during	1.01042	1.7523	0.790545
3	Non-dominant	B1	None	Place	Collect	4	1	2	during	0.935173	1.89655	0.81178
3	Non-dominant	B1	None	Place	Collect	4	1	3	during	1.14213	5.34625	0.943825
3	Non-dominant	B1	None	Place	Collect	4	1	4	during	1.14065	3.44051	0.942781
3	Non-dominant	B1	None	Place	Collect	4	1	5	during	1.13798	5.11909	0.950928
3	Non-dominant	B1	None	Place	Collect	4	1	6	during	0.981104	6.17938	0.910753
3	Non-dominant	B1	None	Place	Collect	4	1	7	during	1.08445	12.0414	0.963464
3	Non-dominant	B1	None	Place	Collect	4	1	8	during	1.01099	5.91157	0.935398
3	Non-dominant	B1	None	Place	Collect	4	2	1	during	1.11326	1.89039	0.857921
3	Non-dominant	B1	None	Place	Collect	4	2	2	during	1.1104	5.3852	0.96308
3	Non-dominant	B1	None	Place	Collect	4	2	3	during	1.06316	7.30441	0.913977
3	Non-dominant	B1	None	Place	Collect	4	2	4	during	0.639779	0.0897426	0.0679267
3	Non-dominant	B1	None	Place	Collect	4	2	5	during	1.02362	1.43234	0.810008
3	Non-dominant	B1	None	Place	Collect	4	2	6	during	0.871859	0.569187	0.939653
3	Non-dominant	B1	None	Place	Collect	4	2	7	during	0.996107	5.80002	0.930519
3	Non-dominant	B1	None	Place	Collect	4	2	8	during	1.10762	8.54428	0.958582
3	Non-dominant	B1	None	Place	Collect	4	3	1	during	0.928645	1.23432	0.972283
3	Non-dominant	B1	None	Place	Collect	4	3	2	during	0.938234	2.68354	0.850159
3	Non-dominant	B1	None	Place	Collect	4	3	3	during	1.03183	3.93219	0.931158
3	Non-dominant	B1	None	Place	Collect	4	3	4	during	1.004	1.76596	0.798065
3	Non-dominant	B1	None	Place	Collect	4	3	5	during	1.13244	5.93361	0.949397
3	Non-dominant	B1	None	Place	Collect	4	3	6	during	1.02739	6.18808	0.899212
3	Non-dominant	B1	None	Place	Collect	4	3	7	during	1.00753	3.05025	0.877963
3	Non-dominant	B1	None	Place	Collect	4	3	8	during	1.06483	5.12022	0.945702
3	Non-dominant	B1	None	Place	Collect	4	4	1	during	1.05288	2.16866	0.804076
3	Non-dominant	B1	None	Place	Collect	4	4	2	during	1.13915	3.0266	0.937091
3	Non-dominant	B1	None	Place	Collect	4	4	3	during	1.14717	2.57872	0.929586
3	Non-dominant	B1	None	Place	Collect	4	4	4	during	0.842185	2.41254	0.814028
3	Non-dominant	B1	None	Place	Collect	4	4	5	during	0.55884	3.08549	0.760593
3	Non-dominant	B1	None	Place	Collect	4	4	6	during	1.12957	5.14527	0.952469
3	Non-dominant	B1	None	Place	Collect	4	4	7	during	0.987318	8.3981	0.926475
3	Non-dominant	B1	None	Place	Collect	4	4	8	during	1.01179	8.46506	0.9281
3	Non-dominant	B1	None	Place	Collect	4	5	1	during	1.00266	1.59877	0.90889
3	Non-dominant	B1	None	Place	Collect	4	5	2	during	1.12276	1.79052	0.873754
3	Non-dominant	B1	None	Place	Collect	4	5	3	during	1.14249	3.10855	0.898704
3	Non-dominant	B1	None	Place	Collect	4	5	4	during	1.14264	3.09065	0.895897
3	Non-dominant	B1	None	Place	Collect	4	5	5	during	1.04008	4.23798	0.89257
3	Non-dominant	B1	None	Place	Collect	4	5	6	during	1.12186	4.27044	0.919338
3	Non-dominant	B1	None	Place	Collect	4	5	7	during	1.15443	2.30259	0.895762
3	Non-dominant	B1	None	Place	Collect	4	5	8	during	1.12862	5.53253	0.953135
4	Non-dominant	B1	None	Place	Collect	1	1	1	during	1.11793	2.23625	0.937962
4	Non-dominant	B1	None	Place	Collect	1	1	2	during	1.08483	6.30756	0.967787
4	Non-dominant	B1	None	Place	Collect	1	1	3	during	1.1081	2.40127	0.945346
4	Non-dominant	B1	None	Place	Collect	1	1	4	during	1.13107	4.54196	0.952649
4	Non-dominant	B1	None	Place	Collect	1	1	5	during	1.10412	6.53314	0.962737
4	Non-dominant	B1	None	Place	Collect	1	1	6	during	1.01264	1.38991	0.982061
4	Non-dominant	B1	None	Place	Collect	1	1	7	during	1.04822	11.224	0.976955
4	Non-dominant	B1	None	Place	Collect	1	1	8	during	1.06237	9.50572	0.974103
4	Non-dominant	B1	None	Place	Collect	1	2	1	during	1.11236	5.92931	0.959904
4	Non-dominant	B1	None	Place	Collect	1	2	2	during	1.0833	2.78919	0.949958
4	Non-dominant	B1	None	Place	Collect	1	2	3	during	1.14103	3.65958	0.94582
4	Non-dominant	B1	None	Place	Collect	1	2	4	during	1.07876	6.77053	0.972751
4	Non-dominant	B1	None	Place	Collect	1	2	5	during	1.07288	3.38615	0.964262
4	Non-dominant	B1	None	Place	Collect	1	2	6	during	1.13693	3.31257	0.944864
4	Non-dominant	B1	None	Place	Collect	1	2	7	during	1.06922	3.11662	0.965862
4	Non-dominant	B1	None	Place	Collect	1	2	8	during	1.04948	8.5639	0.97782
4	Non-dominant	B1	None	Place	Collect	1	3	1	during	0.940328	1.18424	0.995579
4	Non-dominant	B1	None	Place	Collect	1	3	2	during	1.12693	4.22668	0.953583
4	Non-dominant	B1	None	Place	Collect	1	3	3	during	1.11849	6.26571	0.958585
4	Non-dominant	B1	None	Place	Collect	1	3	4	during	1.08439	7.50725	0.968379
4	Non-dominant	B1	None	Place	Collect	1	3	5	during	1.09819	3.76466	0.961909
4	Non-dominant	B1	None	Place	Collect	1	3	6	during	1.06243	1.9624	0.973607
4	Non-dominant	B1	None	Place	Collect	1	3	7	during	1.05767	3.72049	0.965027
4	Non-dominant	B1	None	Place	Collect	1	3	8	during	1.06653	7.46817	0.97441
4	Non-dominant	B1	None	Place	Collect	1	4	1	during	1.13784	2.68131	0.932921
4	Non-dominant	B1	None	Place	Collect	1	4	2	during	0.933424	0.714782	0.994016
4	Non-dominant	B1	None	Place	Collect	1	4	3	during	1.12752	4.87347	0.956498
4	Non-dominant	B1	None	Place	Collect	1	4	4	during	1.13981	4.1517	0.948923
4	Non-dominant	B1	None	Place	Collect	1	4	5	during	1.12065	5.31839	0.958403
4	Non-dominant	B1	None	Place	Collect	1	4	6	during	1.10585	6.54532	0.963115
4	Non-dominant	B1	None	Place	Collect	1	4	7	during	1.10964	4.74859	0.959134
4	Non-dominant	B1	None	Place	Collect	1	4	8	during	1.1036	8.71542	0.961017
4	Non-dominant	B1	None	Place	Collect	1	5	1	during	1.11377	5.05732	0.958035
4	Non-dominant	B1	None	Place	Collect	1	5	2	during	1.13453	4.49106	0.952551
4	Non-dominant	B1	None	Place	Collect	1	5	3	during	0.870882	10.8682	0.968384
4	Non-dominant	B1	None	Place	Collect	1	5	4	during	1.13434	3.9858	0.950528
4	Non-dominant	B1	None	Place	Collect	1	5	5	during	1.04612	8.73671	0.974573
4	Non-dominant	B1	None	Place	Collect	1	5	6	during	1.05179	1.30538	0.974045
4	Non-dominant	B1	None	Place	Collect	1	5	7	during	1.10089	1.7851	0.947692
4	Non-dominant	B1	None	Place	Collect	1	5	8	during	1.06262	11.0315	0.973816
4	Non-dominant	B1	None	Place	Collect	2	1	1	during	1.1341	3.76732	0.947736
4	Non-dominant	B1	None	Place	Collect	2	1	2	during	1.13431	4.8305	0.953658
4	Non-dominant	B1	None	Place	Collect	2	1	3	during	1.07158	4.41679	0.972049
4	Non-dominant	B1	None	Place	Collect	2	1	4	during	1.05166	5.55681	0.977143
4	Non-dominant	B1	None	Place	Collect	2	1	5	during	1.07272	8.48928	0.970501
4	Non-dominant	B1	None	Place	Collect	2	1	6	during	1.07624	7.63529	0.970851
4	Non-dominant	B1	None	Place	Collect	2	1	7	during	1.06339	5.86842	0.975387
4	Non-dominant	B1	None	Place	Collect	2	1	8	during	1.07976	3.4216	0.954895
4	Non-dominant	B1	None	Place	Collect	2	2	1	during	1.04028	7.59866	0.977511
4	Non-dominant	B1	None	Place	Collect	2	2	2	during	0.917938	6.93768	0.961478
4	Non-dominant	B1	None	Place	Collect	2	2	3	during	1.09352	5.35144	0.963912
4	Non-dominant	B1	None	Place	Collect	2	2	4	during	1.01043	6.87446	0.959072
4	Non-dominant	B1	None	Place	Collect	2	2	5	during	1.1028	7.19874	0.963352
4	Non-dominant	B1	None	Place	Collect	2	2	6	during	1.09557	7.25228	0.965802
4	Non-dominant	B1	None	Place	Collect	2	2	7	during	1.08068	8.3774	0.969798
4	Non-dominant	B1	None	Place	Collect	2	2	8	during	1.11267	7.66496	0.959872
4	Non-dominant	B1	None	Place	Collect	2	3	1	during	1.12312	5.3128	0.956415
4	Non-dominant	B1	None	Place	Collect	2	3	2	during	1.13267	4.80811	0.953493
4	Non-dominant	B1	None	Place	Collect	2	3	3	during	1.11875	4.16188	0.954919
4	Non-dominant	B1	None	Place	Collect	2	3	4	during	1.03937	2.47788	0.954822
4	Non-dominant	B1	None	Place	Collect	2	3	5	during	1.08368	2.91003	0.95845
4	Non-dominant	B1	None	Place	Collect	2	3	6	during	1.07215	2.73184	0.958126
4	Non-dominant	B1	None	Place	Collect	2	3	7	during	1.13116	2.90147	0.94
4	Non-dominant	B1	None	Place	Collect	2	3	8	during	1.07043	5.13502	0.969761
4	Non-dominant	B1	None	Place	Collect	2	4	1	during	1.06265	4.72284	0.974443
4	Non-dominant	B1	None	Place	Collect	2	4	2	during	1.12278	5.67215	0.957741
4	Non-dominant	B1	None	Place	Collect	2	4	3	during	1.08487	10.5416	0.965557
4	Non-dominant	B1	None	Place	Collect	2	4	4	during	1.03252	1.56368	0.976084
4	Non-dominant	B1	None	Place	Collect	2	4	5	during	1.12913	3.60719	0.949917
4	Non-dominant	B1	None	Place	Collect	2	4	6	during	1.08276	7.55296	0.970182
4	Non-dominant	B1	None	Place	Collect	2	4	7	during	1.07765	8.39811	0.972721
4	Non-dominant	B1	None	Place	Collect	2	4	8	during	1.05888	9.2682	0.972839
4	Non-dominant	B1	None	Place	Collect	2	5	1	during	1.03854	3.40751	0.961067
4	Non-dominant	B1	None	Place	Collect	2	5	2	during	1.11655	2.13435	0.935211
4	Non-dominant	B1	None	Place	Collect	2	5	3	during	1.05278	3.31363	0.960542
4	Non-dominant	B1	None	Place	Collect	2	5	4	during	1.08332	5.66967	0.972081
4	Non-dominant	B1	None	Place	Collect	2	5	5	during	1.14014	5.02706	0.946448
4	Non-dominant	B1	None	Place	Collect	2	5	6	during	1.07307	3.57008	0.965597
4	Non-dominant	B1	None	Place	Collect	2	5	7	during	1.09909	2.61498	0.944362
4	Non-dominant	B1	None	Place	Collect	2	5	8	during	1.09279	7.27258	0.964144
4	Non-dominant	B1	None	Place	Collect	3	1	1	during	1.12372	5.68245	0.957231
4	Non-dominant	B1	None	Place	Collect	3	1	2	during	1.05819	2.94985	0.96941
4	Non-dominant	B1	None	Place	Collect	3	1	3	during	1.06095	4.78921	0.974282
4	Non-dominant	B1	None	Place	Collect	3	1	4	during	1.11573	5.12789	0.959097
4	Non-dominant	B1	None	Place	Collect	3	1	5	during	1.12538	5.16344	0.954229
4	Non-dominant	B1	None	Place	Collect	3	1	6	during	1.11974	5.04536	0.957005
4	Non-dominant	B1	None	Place	Collect	3	1	7	during	1.12213	3.32224	0.947448
4	Non-dominant	B1	None	Place	Collect	3	1	8	during	1.02208	1.4477	0.990697
4	Non-dominant	B1	None	Place	Collect	3	2	1	during	1.07778	6.21059	0.972731
4	Non-dominant	B1	None	Place	Collect	3	2	2	during	0.903464	5.22306	0.975956
4	Non-dominant	B1	None	Place	Collect	3	2	3	during	1.11829	4.71059	0.955619
4	Non-dominant	B1	None	Place	Collect	3	2	4	during	1.07515	6.90095	0.970487
4	Non-dominant	B1	None	Place	Collect	3	2	5	during	1.09046	3.52323	0.964072
4	Non-dominant	B1	None	Place	Collect	3	2	6	during	1.08427	3.85628	0.967762
4	Non-dominant	B1	None	Place	Collect	3	2	7	during	1.08333	5.7596	0.970968
4	Non-dominant	B1	None	Place	Collect	3	2	8	during	1.08845	6.68807	0.970541
4	Non-dominant	B1	None	Place	Collect	3	3	1	during	1.03725	8.38433	0.976517
4	Non-dominant	B1	None	Place	Collect	3	3	2	during	1.13787	3.31804	0.943353
4	Non-dominant	B1	None	Place	Collect	3	3	3	during	0	1
4	Non-dominant	B1	None	Place	Collect	3	3	4	during	1.13749	3.92145	0.948477
4	Non-dominant	B1	None	Place	Collect	3	3	5	during	1.10263	4.28963	0.963455
4	Non-dominant	B1	None	Place	Collect	3	3	6	during	1.12188	6.21147	0.958048
4	Non-dominant	B1	None	Place	Collect	3	3	7	during	1.09137	7.40803	0.968831
4	Non-dominant	B1	None	Place	Collect	3	3	8	during	1.04446	9.49734	0.976584
4	Non-dominant	B1	None	Place	Collect	3	4	1	during	1.06859	9.61738	0.972317
4	Non-dominant	B1	None	Place	Collect	3	4	2	during	1.10926	4.79122	0.957896
4	Non-dominant	B1	None	Place	Collect	3	4	3	during	1.03774	5.53331	0.978845
4	Non-dominant	B1	None	Place	Collect	3	4	4	during	1.13467	3.58365	0.946208
4	Non-dominant	B1	None	Place	Collect	3	4	5	during	1.07356	2.87776	0.950835
4	Non-dominant	B1	None	Place	Collect	3	4	6	during	0.929519	5.47486	0.978159
4	Non-dominant	B1	None	Place	Collect	3	4	7	during	1.04087	8.40813	0.976768
4	Non-dominant	B1	None	Place	Collect	3	4	8	during	1.08487	4.61799	0.961514
4	Non-dominant	B1	None	Place	Collect	3	5	1	during	1.06947	5.73824	0.973947
4	Non-dominant	B1	None	Place	Collect	3	5	2	during	0.717237	1.32903	0.937113
4	Non-dominant	B1	None	Place	Collect	3	5	3	during	1.13142	2.24185	0.92773
4	Non-dominant	B1	None	Place	Collect	3	5	4	during	1.121	3.12098	0.954452
4	Non-dominant	B1	None	Place	Collect	3	5	5	during	1.1168	1.89766	0.926735
4	Non-dominant	B1	None	Place	Collect	3	5	6	during	1.14017	2.76252	0.932964
4	Non-dominant	B1	None	Place	Collect	3	5	7	during	1.04928	7.76724	0.977991
4	Non-dominant	B1	None	Place	Collect	3	5	8	during	1.12233	3.34486	0.951221
4	Non-dominant	B1	None	Place	Collect	4	1	1	during	1.08782	8.26515	0.966156
4	Non-dominant	B1	None	Place	Collect	4	1	2	during	1.05791	6.37918	0.975621
4	Non-dominant	B1	None	Place	Collect	4	1	3	during	1.14094	2.62148	0.931939
4	Non-dominant	B1	None	Place	Collect	4	1	4	during	1.13337	3.73132	0.949295
4	Non-dominant	B1	None	Place	Collect	4	1	5	during	1.14755	2.5193	0.930853
4	Non-dominant	B1	None	Place	Collect	4	1	6	during	1.13207	4.82819	0.953011
4	Non-dominant	B1	None	Place	Collect	4	1	7	during	1.14821	4.09861	0.945013
4	Non-dominant	B1	None	Place	Collect	4	1	8	during	1.0985	6.0959	0.966987
4	Non-dominant	B1	None	Place	Collect	4	2	1	during	0.9868	2.02363	0.974859
4	Non-dominant	B1	None	Place	Collect	4	2	2	during	0.916762	3.53248	0.980537
4	Non-dominant	B1	None	Place	Collect	4	2	3	during	1.12904	4.20287	0.95207
4	Non-dominant	B1	None	Place	Collect	4	2	4	during	1.09728	1.72285	0.941461
4	Non-dominant	B1	None	Place	Collect	4	2	5	during	1.14362	4.20672	0.941737
4	Non-dominant	B1	None	Place	Collect	4	2	6	during	1.14139	3.45219	0.94401
4	Non-dominant	B1	None	Place	Collect	4	2	7	during	1.08086	5.30512	0.971152
4	Non-dominant	B1	None	Place	Collect	4	2	8	during	1.07336	6.72966	0.9729
4	Non-dominant	B1	None	Place	Collect	4	3	1	during	1.00487	1.78339	0.990208
4	Non-dominant	B1	None	Place	Collect	4	3	2	during	1.15885	3.06834	0.915022
4	Non-dominant	B1	None	Place	Collect	4	3	3	during	1.06365	4.47445	0.973867
4	Non-dominant	B1	None	Place	Collect	4	3	4	during	1.02348	8.64997	0.980249
4	Non-dominant	B1	None	Place	Collect	4	3	5	during	1.11384	5.11968	0.959026
4	Non-dominant	B1	None	Place	Collect	4	3	6	during	1.01486	8.1541	0.972638
4	Non-dominant	B1	None	Place	Collect	4	3	7	during	1.07067	2.6875	0.95486
4	Non-dominant	B1	None	Place	Collect	4	3	8	during	1.06583	9.5944	0.973308
4	Non-dominant	B1	None	Place	Collect	4	4	1	during	0.99696	0.36715	0.994187
4	Non-dominant	B1	None	Place	Collect	4	4	2	during	1.01479	4.84356	0.953375
4	Non-dominant	B1	None	Place	Collect	4	4	3	during	1.04775	7.02527	0.978396
4	Non-dominant	B1	None	Place	Collect	4	4	4	during	1.10327	7.19158	0.961768
4	Non-dominant	B1	None	Place	Collect	4	4	5	during	1.08159	6.86275	0.969599
4	Non-dominant	B1	None	Place	Collect	4	4	6	during	1.13046	5.17388	0.954151
4	Non-dominant	B1	None	Place	Collect	4	4	7	during	0.997343	3.38769	0.970363
4	Non-dominant	B1	None	Place	Collect	4	4	8	during	1.11292	3.55737	0.956037
4	Non-dominant	B1	None	Place	Collect	4	5	1	during	1.04294	8.05716	0.970436
4	Non-dominant	B1	None	Place	Collect	4	5	2	during	0.962885	4.02348	0.97894
4	Non-dominant	B1	None	Place	Collect	4	5	3	during	1.13881	3.91621	0.948463
4	Non-dominant	B1	None	Place	Collect	4	5	4	during	0.962642	6.56739	0.959904
4	Non-dominant	B1	None	Place	Collect	4	5	5	during	1.13314	5.17927	0.954087
4	Non-dominant	B1	None	Place	Collect	4	5	6	during	1.07546	3.00398	0.950936
4	Non-dominant	B1	None	Place	Collect	4	5	7	during	1.14366	3.6969	0.946569
4	Non-dominant	B1	None	Place	Collect	4	5	8	during	1.07646	6.83765	0.97284
5	Non-dominant	B1	None	Place	Collect	1	1	1	during	1.09205	7.26414	0.956444
5	Non-dominant	B1	None	Place	Collect	1	1	2	during	0.867308	2.28277	0.883768
5	Non-dominant	B1	None	Place	Collect	1	1	3	during	0.923445	1.5249	0.775736
5	Non-dominant	B1	None	Place	Collect	1	1	4	during	0.932481	1.16718	0.9517
5	Non-dominant	B1	None	Place	Collect	1	1	5	during	0.845613	3.24456	0.849431
5	Non-dominant	B1	None	Place	Collect	1	1	6	during	0.909898	1.33161	0.853451
5	Non-dominant	B1	None	Place	Collect	1	1	7	during	1.12583	2.13028	0.914951
5	Non-dominant	B1	None	Place	Collect	1	1	8	during	1.09655	4.91688	0.95613
5	Non-dominant	B1	None	Place	Collect	1	2	1	during	1.13826	5.71805	0.950197
5	Non-dominant	B1	None	Place	Collect	1	2	2	during	0.891284	2.12942	0.964763
5	Non-dominant	B1	None	Place	Collect	1	2	3	during	1.15395	3.34207	0.934289
5	Non-dominant	B1	None	Place	Collect	1	2	4	during	0.903134	1.87727	0.966973
5	Non-dominant	B1	None	Place	Collect	1	2	5	during	0.857153	0.626341	0.820734
5	Non-dominant	B1	None	Place	Collect	1	2	6	during	0.990206	3.96256	0.953996
5	Non-dominant	B1	None	Place	Collect	1	2	7	during	0.979783	1.94826	0.91219
5	Non-dominant	B1	None	Place	Collect	1	2	8	during	1.16484	2.78335	0.894506
5	Non-dominant	B1	None	Place	Collect	1	3	1	during	0.930093	0.747617	0.947588
5	Non-dominant	B1	None	Place	Collect	1	3	2	during	0.847189	2.18067	0.963477
5	Non-dominant	B1	None	Place	Collect	1	3	3	during	0.795561	2.89754	0.943669
5	Non-dominant	B1	None	Place	Collect	1	3	4	during	0.987974	1.99541	0.855209
5	Non-dominant	B1	None	Place	Collect	1	3	5	during	0.632329	0.685741	0.741866
5	Non-dominant	B1	None	Place	Collect	1	3	6	during	1.13606	3.39587	0.949804
5	Non-dominant	B1	None	Place	Collect	1	3	7	during	0.908913	0.873467	0.920235
5	Non-dominant	B1	None	Place	Collect	1	3	8	during	0.770304	0.933577	0.933085
5	Non-dominant	B1	None	Place	Collect	1	4	1	during	1.14306	3.16374	0.943709
5	Non-dominant	B1	None	Place	Collect	1	4	2	during	0.943779	1.8716	0.922462
5	Non-dominant	B1	None	Place	Collect	1	4	3	during	0.910903	5.005	0.959013
5	Non-dominant	B1	None	Place	Collect	1	4	4	during	1.03791	5.60386	0.952024
5	Non-dominant	B1	None	Place	Collect	1	4	5	during	1.13028	3.59212	0.944779
5	Non-dominant	B1	None	Place	Collect	1	4	6	during	0.987997	2.34818	0.894268
5	Non-dominant	B1	None	Place	Collect	1	4	7	during	0.823654	2.52246	0.933422
5	Non-dominant	B1	None	Place	Collect	1	4	8	during	0.80347	2.43784	0.885666
5	Non-dominant	B1	None	Place	Collect	1	5	1	during	1.13087	2.5674	0.89855
5	Non-dominant	B1	None	Place	Collect	1	5	2	during	1.05141	2.50908	0.84146
5	Non-dominant	B1	None	Place	Collect	1	5	3	during	0.949073	3.63669	0.956453
5	Non-dominant	B1	None	Place	Collect	1	5	4	during	1.12791	5.10034	0.953756
5	Non-dominant	B1	None	Place	Collect	1	5	5	during	1.12856	3.85532	0.891471
5	Non-dominant	B1	None	Place	Collect	1	5	6	during	0.986566	1.00337	0.925514
5	Non-dominant	B1	None	Place	Collect	1	5	7	during	0.919923	6.24633	0.975998
5	Non-dominant	B1	None	Place	Collect	1	5	8	during	1.03328	3.76158	0.92729
5	Non-dominant	B1	None	Place	Collect	2	1	1	during	0.368857	5.61416	0.747103
5	Non-dominant	B1	None	Place	Collect	2	1	2	during	0.681437	2.90013	0.791291
5	Non-dominant	B1	None	Place	Collect	2	1	3	during	0.92208	1.88772	0.907757
5	Non-dominant	B1	None	Place	Collect	2	1	4	during	0.869139	1.06339	0.948051
5	Non-dominant	B1	None	Place	Collect	2	1	5	during	1.13645	3.64963	0.894617
5	Non-dominant	B1	None	Place	Collect	2	1	6	during	1.08534	4.37684	0.894472
5	Non-dominant	B1	None	Place	Collect	2	1	7	during	1.11202	3.4534	0.930133
5	Non-dominant	B1	None	Place	Collect	2	1	8	during	1.12006	5.60197	0.926418
5	Non-dominant	B1	None	Place	Collect	2	2	1	during	1.00713	2.32524	0.960671
5	Non-dominant	B1	None	Place	Collect	2	2	2	during	0.959708	3.23123	0.94629
5	Non-dominant	B1	None	Place	Collect	2	2	3	during	1.10922	4.83969	0.958375
5	Non-dominant	B1	None	Place	Collect	2	2	4	during	1.08563	4.56263	0.918305
5	Non-dominant	B1	None	Place	Collect	2	2	5	during	0.826379	1.18529	0.942013
5	Non-dominant	B1	None	Place	Collect	2	2	6	during	1.01137	4.18272	0.878489
5	Non-dominant	B1	None	Place	Collect	2	2	7	during	0.616037	1.94297	0.800152
5	Non-dominant	B1	None	Place	Collect	2	2	8	during	0.858197	1.38348	0.929925
5	Non-dominant	B1	None	Place	Collect	2	3	1	during	0.968521	1.38214	0.929987
5	Non-dominant	B1	None	Place	Collect	2	3	2	during	1.07796	2.68054	0.850953
5	Non-dominant	B1	None	Place	Collect	2	3	3	during	0.993677	1.74892	0.901929
5	Non-dominant	B1	None	Place	Collect	2	3	4	during	1.01925	2.29195	0.891606
5	Non-dominant	B1	None	Place	Collect	2	3	5	during	1.156	2.99853	0.903661
5	Non-dominant	B1	None	Place	Collect	2	3	6	during	1.11561	2.05105	0.922965
5	Non-dominant	B1	None	Place	Collect	2	3	7	during	0.936663	1.61779	0.936401
5	Non-dominant	B1	None	Place	Collect	2	3	8	during	1.12217	5.70905	0.959328
5	Non-dominant	B1	None	Place	Collect	2	4	1	during	0.913893	3.74178	0.864125
5	Non-dominant	B1	None	Place	Collect	2	4	2	during	1.05544	3.15957	0.864884
5	Non-dominant	B1	None	Place	Collect	2	4	3	during	1.11887	2.90264	0.885785
5	Non-dominant	B1	None	Place	Collect	2	4	4	during	0.772316	3.15125	0.795592
5	Non-dominant	B1	None	Place	Collect	2	4	5	during	0.964934	2.75921	0.844138
5	Non-dominant	B1	None	Place	Collect	2	4	6	during	0.960093	2.46465	0.866474
5	Non-dominant	B1	None	Place	Collect	2	4	7	during	0.939072	1.20735	0.985627
5	Non-dominant	B1	None	Place	Collect	2	4	8	during	0.949904	6.27375	0.979567
5	Non-dominant	B1	None	Place	Collect	2	5	1	during	-0.810206	5.59212	0.95717
5	Non-dominant	B1	None	Place	Collect	2	5	2	during	1.02443	2.09902	0.828768
5	Non-dominant	B1	None	Place	Collect	2	5	3	during	0.864633	1.86998	0.893537
5	Non-dominant	B1	None	Place	Collect	2	5	4	during	0.533014	2.03959	0.869179
5	Non-dominant	B1	None	Place	Collect	2	5	5	during	0.881008	1.89205	0.844086
5	Non-dominant	B1	None	Place	Collect	2	5	6	during	1.05121	2.22318	0.854185
5	Non-dominant	B1	None	Place	Collect	2	5	7	during	1.01541	1.8591	0.785333
5	Non-dominant	B1	None	Place	Collect	2	5	8	during	1.07173	5.76322	0.955935
5	Non-dominant	B1	None	Place	Collect	3	1	1	during	1.06879	4.05638	0.965685
5	Non-dominant	B1	None	Place	Collect	3	1	2	during	0.971844	3.63238	0.849015
5	Non-dominant	B1	None	Place	Collect	3	1	3	during	0.574786	1.87885	0.662546
5	Non-dominant	B1	None	Place	Collect	3	1	4	during	1.08493	2.92686	0.880503
5	Non-dominant	B1	None	Place	Collect	3	1	5	during	0.894958	1.72296	0.832298
5	Non-dominant	B1	None	Place	Collect	3	1	6	during	1.09163	3.03474	0.872452
5	Non-dominant	B1	None	Place	Collect	3	1	7	during	1.01185	2.50103	0.899149
5	Non-dominant	B1	None	Place	Collect	3	1	8	during	1.08743	1.96125	0.878317
5	Non-dominant	B1	None	Place	Collect	3	2	1	during	1.11917	4.93546	0.953333
5	Non-dominant	B1	None	Place	Collect	3	2	2	during	0.979853	1.98072	0.814408
5	Non-dominant	B1	None	Place	Collect	3	2	3	during	1.06278	3.22483	0.871819
5	Non-dominant	B1	None	Place	Collect	3	2	4	during	0.77873	2.5877	0.835231
5	Non-dominant	B1	None	Place	Collect	3	2	5	during	1.02986	1.87751	0.939826
5	Non-dominant	B1	None	Place	Collect	3	2	6	during	1.04791	1.17806	0.90962
5	Non-dominant	B1	None	Place	Collect	3	2	7	during	0.982705	2.23704	0.799041
5	Non-dominant	B1	None	Place	Collect	3	2	8	during	1.04822	5.60593	0.895879
5	Non-dominant	B1	None	Place	Collect	3	3	1	during	0.977719	6.13337	0.894937
5	Non-dominant	B1	None	Place	Collect	3	3	2	during	1.15232	2.89668	0.931144
5	Non-dominant	B1	None	Place	Collect	3	3	3	during	1.09251	2.06014	0.833199
5	Non-dominant	B1	None	Place	Collect	3	3	4	during	0.898672	2.73855	0.955614
5	Non-dominant	B1	None	Place	Collect	3	3	5	during	1.13686	3.29432	0.944358
5	Non-dominant	B1	None	Place	Collect	3	3	6	during	0.937845	1.84533	0.954179
5	Non-dominant	B1	None	Place	Collect	3	3	7	during	0.961006	2.77975	0.974277
5	Non-dominant	B1	None	Place	Collect	3	3	8	during	1.13199	5.5198	0.950726
5	Non-dominant	B1	None	Place	Collect	3	4	1	during	0.937814	1.24934	0.861733
5	Non-dominant	B1	None	Place	Collect	3	4	2	during	1.08211	2.50354	0.925529
5	Non-dominant	B1	None	Place	Collect	3	4	3	during	0.970629	2.53337	0.806093
5	Non-dominant	B1	None	Place	Collect	3	4	4	during	0.854349	1.35201	0.662036
5	Non-dominant	B1	None	Place	Collect	3	4	5	during	0.933542	1.2176	0.919107
5	Non-dominant	B1	None	Place	Collect	3	4	6	during	1.06145	2.31929	0.823387
5	Non-dominant	B1	None	Place	Collect	3	4	7	during	0.583775	5.3959	0.844601
5	Non-dominant	B1	None	Place	Collect	3	4	8	during	0.963348	3.81396	0.938464
5	Non-dominant	B1	None	Place	Collect	3	5	1	during	1.15241	3.83088	0.921217
5	Non-dominant	B1	None	Place	Collect	3	5	2	during	0.915695	2.14239	0.818862
5	Non-dominant	B1	None	Place	Collect	3	5	3	during	1.05003	2.79648	0.863769
5	Non-dominant	B1	None	Place	Collect	3	5	4	during	1.06058	2.18497	0.833651
5	Non-dominant	B1	None	Place	Collect	3	5	5	during	1.12216	2.15948	0.879291
5	Non-dominant	B1	None	Place	Collect	3	5	6	during	1.10262	1.68017	0.907549
5	Non-dominant	B1	None	Place	Collect	3	5	7	during	1.03558	2.83306	0.949963
5	Non-dominant	B1	None	Place	Collect	3	5	8	during	1.04593	5.18705	0.898857
5	Non-dominant	B1	None	Place	Collect	4	1	1	during	-0.690949	6.50743	0.857188
5	Non-dominant	B1	None	Place	Collect	4	1	2	during	1.02102	1.4648	0.796732
5	Non-dominant	B1	None	Place	Collect	4	1	3	during	1.10318	1.95965	0.916329
5	Non-dominant	B1	None	Place	Collect	4	1	4	during	0.885515	1.38275	0.867128
5	Non-dominant	B1	None	Place	Collect	4	1	5	during	1.12836	1.94712	0.865494
5	Non-dominant	B1	None	Place	Collect	4	1	6	during	1.07954	2.87567	0.906526
5	Non-dominant	B1	None	Place	Collect	4	1	7	during	0.864208	3.27104	0.990558
5	Non-dominant	B1	None	Place	Collect	4	1	8	during	1.11352	7.52803	0.957472
5	Non-dominant	B1	None	Place	Collect	4	2	1	during	1.05508	4.28793	0.849384
5	Non-dominant	B1	None	Place	Collect	4	2	2	during	1.13379	4.04519	0.912298
5	Non-dominant	B1	None	Place	Collect	4	2	3	during	0.917814	0.683719	0.98237
5	Non-dominant	B1	None	Place	Collect	4	2	4	during	0.975767	0.703188	0.944973
5	Non-dominant	B1	None	Place	Collect	4	2	5	during	0.980448	2.12261	0.942371
5	Non-dominant	B1	None	Place	Collect	4	2	6	during	1.13313	3.41377	0.917712
5	Non-dominant	B1	None	Place	Collect	4	2	7	during	1.13089	2.24075	0.911571
5	Non-dominant	B1	None	Place	Collect	4	2	8	during	1.09154	6.06207	0.915194
5	Non-dominant	B1	None	Place	Collect	4	3	1	during	0.663223	0.431563	0.756008
5	Non-dominant	B1	None	Place	Collect	4	3	2	during	0.792782	0.483684	0.973162
5	Non-dominant	B1	None	Place	Collect	4	3	3	during	1.16431	2.98062	0.922037
5	Non-dominant	B1	None	Place	Collect	4	3	4	during	0.999313	1.94497	0.952876
5	Non-dominant	B1	None	Place	Collect	4	3	5	during	1.04944	4.23126	0.928952
5	Non-dominant	B1	None	Place	Collect	4	3	6	during	0.975531	1.89082	0.910015
5	Non-dominant	B1	None	Place	Collect	4	3	7	during	0.834556	2.77042	0.788847
5	Non-dominant	B1	None	Place	Collect	4	3	8	during	1.1135	6.05643	0.920043
5	Non-dominant	B1	None	Place	Collect	4	4	1	during	1.05506	1.82303	0.951546
5	Non-dominant	B1	None	Place	Collect	4	4	2	during	0.824732	5.56113	0.983754
5	Non-dominant	B1	None	Place	Collect	4	4	3	during	0.990664	3.44065	0.942614
5	Non-dominant	B1	None	Place	Collect	4	4	4	during	0.96149	5.60622	0.953706
5	Non-dominant	B1	None	Place	Collect	4	4	5	during	1.15283	3.32658	0.939151
5	Non-dominant	B1	None	Place	Collect	4	4	6	during	0.965419	1.10162	0.89643
5	Non-dominant	B1	None	Place	Collect	4	4	7	during	0.846816	1.69992	0.874449
5	Non-dominant	B1	None	Place	Collect	4	4	8	during	1.07822	5.80215	0.91052
1	Non-dominant	B1	None	Place	Deliver	1	1	1	before	1.05058	4.08645	0.975781
1	Non-dominant	B1	None	Place	Deliver	1	1	2	before	1.0628	3.41899	0.961563
1	Non-dominant	B1	None	Place	Deliver	1	1	3	before	1.07617	2.86515	0.965176
1	Non-dominant	B1	None	Place	Deliver	1	1	4	before	1.05627	4.54203	0.97343
1	Non-dominant	B1	None	Place	Deliver	1	1	5	before	1.05909	4.1205	0.971836
1	Non-dominant	B1	None	Place	Deliver	1	1	6	before	1.01669	4.061	0.976778
1	Non-dominant	B1	None	Place	Deliver	1	1	7	before	0.839779	4.62607	0.991062
1	Non-dominant	B1	None	Place	Deliver	1	1	8	before	1.0111	5.33459	0.982223
1	Non-dominant	B1	None	Place	Deliver	1	2	1	before	1.03104	4.62051	0.977471
1	Non-dominant	B1	None	Place	Deliver	1	2	2	before	1.04379	5.04813	0.973944
1	Non-dominant	B1	None	Place	Deliver	1	2	3	before	1.11516	3.4544	0.957659
1	Non-dominant	B1	None	Place	Deliver	1	2	4	before	0.963627	1.74076	0.987015
1	Non-dominant	B1	None	Place	Deliver	1	2	5	before	1.05564	4.43523	0.972916
1	Non-dominant	B1	None	Place	Deliver	1	2	6	before	1.02557	2.04277	0.984833
1	Non-dominant	B1	None	Place	Deliver	1	2	7	before	0.84703	4.45667	0.978351
1	Non-dominant	B1	None	Place	Deliver	1	2	8	before	1.05578	2.2747	0.96821
1	Non-dominant	B1	None	Place	Deliver	1	3	1	before	1.05866	4.74788	0.972965
1	Non-dominant	B1	None	Place	Deliver	1	3	2	before	0.975484	3.17908	0.979332
1	Non-dominant	B1	None	Place	Deliver	1	3	3	before	1.08499	2.86527	0.966345
1	Non-dominant	B1	None	Place	Deliver	1	3	4	before	0.985411	4.24472	0.984031
1	Non-dominant	B1	None	Place	Deliver	1	3	5	before	0.952658	4.14248	0.980701
1	Non-dominant	B1	None	Place	Deliver	1	3	6	before	0.857014	4.29991	0.984091
1	Non-dominant	B1	None	Place	Deliver	1	3	7	before	1.04739	2.19428	0.974302
1	Non-dominant	B1	None	Place	Deliver	1	3	8	before	1.03647	2.22879	0.972368
1	Non-dominant	B1	None	Place	Deliver	1	4	1	before	1.11005	2.78686	0.953666
1	Non-dominant	B1	None	Place	Deliver	1	4	2	before	1.07641	3.75409	0.968195
1	Non-dominant	B1	None	Place	Deliver	1	4	3	before	0.992367	2.4342	0.973778
1	Non-dominant	B1	None	Place	Deliver	1	4	4	before	1.03169	4.0286	0.934319
1	Non-dominant	B1	None	Place	Deliver	1	4	5	before	1.07552	2.88295	0.964306
1	Non-dominant	B1	None	Place	Deliver	1	4	6	before	0.986473	1.95198	0.986813
1	Non-dominant	B1	None	Place	Deliver	1	4	7	before	1.0763	3.59568	0.967725
1	Non-dominant	B1	None	Place	Deliver	1	4	8	before	1.0818	2.06321	0.95651
1	Non-dominant	B1	None	Place	Deliver	1	5	1	before	1.08888	3.53082	0.96439
1	Non-dominant	B1	None	Place	Deliver	1	5	2	before	1.1287	3.22521	0.951153
1	Non-dominant	B1	None	Place	Deliver	1	5	3	before	1.11349	3.31935	0.941741
1	Non-dominant	B1	None	Place	Deliver	1	5	4	before	1.05402	3.26662	0.969378
1	Non-dominant	B1	None	Place	Deliver	1	5	5	before	1.05524	3.10378	0.972314
1	Non-dominant	B1	None	Place	Deliver	1	5	6	before	0.973784	3.79636	0.983336
1	Non-dominant	B1	None	Place	Deliver	1	5	7	before	1.0572	3.41047	0.972564
1	Non-dominant	B1	None	Place	Deliver	1	5	8	before	1.01313	4.05326	0.973532
1	Non-dominant	B1	None	Place	Deliver	2	1	1	before	1.06418	3.80644	0.969247
1	Non-dominant	B1	None	Place	Deliver	2	1	2	before	0.97799	4.50319	0.985633
1	Non-dominant	B1	None	Place	Deliver	2	1	3	before	0.95791	3.04204	0.981397
1	Non-dominant	B1	None	Place	Deliver	2	1	4	before	0.884356	3.89451	0.982225
1	Non-dominant	B1	None	Place	Deliver	2	1	5	before	0.996531	3.75247	0.974473
1	Non-dominant	B1	None	Place	Deliver	2	1	6	before	0.909058	4.1068	0.98017
1	Non-dominant	B1	None	Place	Deliver	2	1	7	before	1.05644	2.73504	0.967082
1	Non-dominant	B1	None	Place	Deliver	2	1	8	before	1.00629	4.97201	0.981562
1	Non-dominant	B1	None	Place	Deliver	2	2	1	before	0.707547	4.56792	0.973192
1	Non-dominant	B1	None	Place	Deliver	2	2	2	before	0.360496	4.72461	0.826884
1	Non-dominant	B1	None	Place	Deliver	2	2	3	before	1.03778	3.09838	0.958569
1	Non-dominant	B1	None	Place	Deliver	2	2	4	before	0.859642	2.87227	0.988684
1	Non-dominant	B1	None	Place	Deliver	2	2	5	before	0.972509	3.9553	0.986919
1	Non-dominant	B1	None	Place	Deliver	2	2	6	before	1.06576	4.23221	0.9706
1	Non-dominant	B1	None	Place	Deliver	2	2	7	before	1.07903	3.6321	0.967365
1	Non-dominant	B1	None	Place	Deliver	2	2	8	before	1.07275	3.29819	0.967281
1	Non-dominant	B1	None	Place	Deliver	2	3	1	before	1.02763	4.61828	0.978473
1	Non-dominant	B1	None	Place	Deliver	2	3	2	before	1.063	2.99417	0.96335
1	Non-dominant	B1	None	Place	Deliver	2	3	3	before	0.988503	4.00157	0.979256
1	Non-dominant	B1	None	Place	Deliver	2	3	4	before	1.02404	3.12502	0.976361
1	Non-dominant	B1	None	Place	Deliver	2	3	5	before	1.04706	3.72241	0.970445
1	Non-dominant	B1	None	Place	Deliver	2	3	6	before	0.723753	3.44774	0.957985
1	Non-dominant	B1	None	Place	Deliver	2	3	7	before	0.947303	3.36814	0.981576
1	Non-dominant	B1	None	Place	Deliver	2	3	8	before	1.01144	4.05316	0.972079
1	Non-dominant	B1	None	Place	Deliver	2	4	1	before	1.01909	4.67108	0.979566
1	Non-dominant	B1	None	Place	Deliver	2	4	2	before	1.07233	4.22614	0.969779
1	Non-dominant	B1	None	Place	Deliver	2	4	3	before	1.0958	3.14718	0.960852
1	Non-dominant	B1	None	Place	Deliver	2	4	4	before	1.01832	3.00328	0.975366
1	Non-dominant	B1	None	Place	Deliver	2	4	5	before	1.02612	3.70242	0.97586
1	Non-dominant	B1	None	Place	Deliver	2	4	6	before	1.02579	2.31364	0.98481
1	Non-dominant	B1	None	Place	Deliver	2	4	7	before	1.01511	3.64749	0.981861
1	Non-dominant	B1	None	Place	Deliver	2	4	8	before	1.0483	3.64566	0.974013
1	Non-dominant	B1	None	Place	Deliver	2	5	1	before	1.05438	2.70286	0.955504
1	Non-dominant	B1	None	Place	Deliver	2	5	2	before	1.07914	4.325	0.967941
1	Non-dominant	B1	None	Place	Deliver	2	5	3	before	1.06656	2.69921	0.969305
1	Non-dominant	B1	None	Place	Deliver	2	5	4	before	1.00762	4.26472	0.981366
1	Non-dominant	B1	None	Place	Deliver	2	5	5	before	1.02939	3.44644	0.978095
1	Non-dominant	B1	None	Place	Deliver	2	5	6	before	0.991662	4.20048	0.982152
1	Non-dominant	B1	None	Place	Deliver	2	5	7	before	0.999151	4.05475	0.982066
1	Non-dominant	B1	None	Place	Deliver	2	5	8	before	1.02353	3.61844	0.974125
1	Non-dominant	B1	None	Place	Deliver	3	1	1	before	1.02183	4.46624	0.976215
1	Non-dominant	B1	None	Place	Deliver	3	1	2	before	0.991139	5.24648	0.98423
1	Non-dominant	B1	None	Place	Deliver	3	1	3	before	0.920796	5.4759	0.98881
1	Non-dominant	B1	None	Place	Deliver	3	1	4	before	0.981982	3.96527	0.983509
1	Non-dominant	B1	None	Place	Deliver	3	1	5	before	1.00004	3.80028	0.981524
1	Non-dominant	B1	None	Place	Deliver	3	1	6	before	1.02319	3.52155	0.978796
1	Non-dominant	B1	None	Place	Deliver	3	1	7	before	0.974778	3.74951	0.979087
1	Non-dominant	B1	None	Place	Deliver	3	1	8	before	1.00381	4.35418	0.98042
1	Non-dominant	B1	None	Place	Deliver	3	2	1	before	1.04378	4.58855	0.97918
1	Non-dominant	B1	None	Place	Deliver	3	2	2	before	1.07509	4.45754	0.970901
1	Non-dominant	B1	None	Place	Deliver	3	2	3	before	0.987568	4.47536	0.98107
1	Non-dominant	B1	None	Place	Deliver	3	2	4	before	1.02487	4.92692	0.98157
1	Non-dominant	B1	None	Place	Deliver	3	2	5	before	0.98476	3.8918	0.974458
1	Non-dominant	B1	None	Place	Deliver	3	2	6	before	0.918265	5.06107	0.991177
1	Non-dominant	B1	None	Place	Deliver	3	2	7	before	0.825094	4.5062	0.990667
1	Non-dominant	B1	None	Place	Deliver	3	2	8	before	0.981271	4.30797	0.98006
1	Non-dominant	B1	None	Place	Deliver	3	3	1	before	1.08968	4.51155	0.964533
1	Non-dominant	B1	None	Place	Deliver	3	3	2	before	0.911024	4.38435	0.97972
1	Non-dominant	B1	None	Place	Deliver	3	3	3	before	1.01128	3.61499	0.96899
1	Non-dominant	B1	None	Place	Deliver	3	3	4	before	1.02688	3.66586	0.975279
1	Non-dominant	B1	None	Place	Deliver	3	3	5	before	0.977384	3.49339	0.981747
1	Non-dominant	B1	None	Place	Deliver	3	3	6	before	0.998629	3.81279	0.983155
1	Non-dominant	B1	None	Place	Deliver	3	3	7	before	1.02529	3.09457	0.964579
1	Non-dominant	B1	None	Place	Deliver	3	3	8	before	1.03762	3.65695	0.9777
1	Non-dominant	B1	None	Place	Deliver	3	4	1	before	1.0938	6.63598	0.967788
1	Non-dominant	B1	None	Place	Deliver	3	4	2	before	1.09263	5.27184	0.96832
1	Non-dominant	B1	None	Place	Deliver	3	4	3	before	1.09328	5.96203	0.967375
1	Non-dominant	B1	None	Place	Deliver	3	4	4	before	1.08493	3.40046	0.96559
1	Non-dominant	B1	None	Place	Deliver	3	4	5	before	0.975027	3.93576	0.985184
1	Non-dominant	B1	None	Place	Deliver	3	4	6	before	0.965032	4.60136	0.98739
1	Non-dominant	B1	None	Place	Deliver	3	4	7	before	1.02373	2.95286	0.974137
1	Non-dominant	B1	None	Place	Deliver	3	4	8	before	1.04644	3.48868	0.970953
1	Non-dominant	B1	None	Place	Deliver	3	5	1	before	0.97515	4.06483	0.980264
1	Non-dominant	B1	None	Place	Deliver	3	5	2	before	0.993566	5.5007	0.98402
1	Non-dominant	B1	None	Place	Deliver	3	5	3	before	0.991113	3.5132	0.982377
1	Non-dominant	B1	None	Place	Deliver	3	5	4	before	1.0326	2.47935	0.9692
1	Non-dominant	B1	None	Place	Deliver	3	5	5	before	0.830004	4.1517	0.978939
1	Non-dominant	B1	None	Place	Deliver	3	5	6	before	0.985378	2.10113	0.981226
1	Non-dominant	B1	None	Place	Deliver	3	5	7	before	1.04039	3.58541	0.975108
1	Non-dominant	B1	None	Place	Deliver	3	5	8	before	0.981901	3.50923	0.975067
1	Non-dominant	B1	None	Place	Deliver	4	1	1	before	1.02273	4.26942	0.972723
1	Non-dominant	B1	None	Place	Deliver	4	1	2	before	1.0376	4.21073	0.967031
1	Non-dominant	B1	None	Place	Deliver	4	1	3	before	1.08056	3.78411	0.969393
1	Non-dominant	B1	None	Place	Deliver	4	1	4	before	0.992063	4.0368	0.981736
1	Non-dominant	B1	None	Place	Deliver	4	1	5	before	1.02871	3.69579	0.976341
1	Non-dominant	B1	None	Place	Deliver	4	1	6	before	1.00401	3.49678	0.978767
1	Non-dominant	B1	None	Place	Deliver	4	1	7	before	1.04021	3.65662	0.963248
1	Non-dominant	B1	None	Place	Deliver	4	1	8	before	1.06881	3.25749	0.963987
1	Non-dominant	B1	None	Place	Deliver	4	2	1	before	1.03707	5.12385	0.976695
1	Non-dominant	B1	None	Place	Deliver	4	2	2	before	1.02464	4.0799	0.975173
1	Non-dominant	B1	None	Place	Deliver	4	2	3	before	0.956316	2.55589	0.980474
1	Non-dominant	B1	None	Place	Deliver	4	2	4	before	0.963823	3.58105	0.983106
1	Non-dominant	B1	None	Place	Deliver	4	2	5	before	0.996516	4.2473	0.984097
1	Non-dominant	B1	None	Place	Deliver	4	2	6	before	1.00276	3.71441	0.981193
1	Non-dominant	B1	None	Place	Deliver	4	2	7	before	0.994711	4.25795	0.975779
1	Non-dominant	B1	None	Place	Deliver	4	2	8	before	0.961995	4.28735	0.975177
1	Non-dominant	B1	None	Place	Deliver	4	3	1	before	0.86589	3.33858	0.969481
1	Non-dominant	B1	None	Place	Deliver	4	3	2	before	0.988177	5.32704	0.983473
1	Non-dominant	B1	None	Place	Deliver	4	3	3	before	1.05675	4.17889	0.975095
1	Non-dominant	B1	None	Place	Deliver	4	3	4	before	0.986004	3.28756	0.978638
1	Non-dominant	B1	None	Place	Deliver	4	3	5	before	1.01259	3.4199	0.980562
1	Non-dominant	B1	None	Place	Deliver	4	3	6	before	1.05647	3.58118	0.974185
1	Non-dominant	B1	None	Place	Deliver	4	3	7	before	1.07283	3.36368	0.969705
1	Non-dominant	B1	None	Place	Deliver	4	3	8	before	1.05416	3.72958	0.975453
1	Non-dominant	B1	None	Place	Deliver	4	4	1	before	0.48349	4.77367	0.882138
1	Non-dominant	B1	None	Place	Deliver	4	4	2	before	1.0534	4.4416	0.973665
1	Non-dominant	B1	None	Place	Deliver	4	4	3	before	1.0274	4.35806	0.978891
1	Non-dominant	B1	None	Place	Deliver	4	4	4	before	1.06235	2.65153	0.969009
1	Non-dominant	B1	None	Place	Deliver	4	4	5	before	1.01957	3.64984	0.979243
1	Non-dominant	B1	None	Place	Deliver	4	4	6	before	0.971802	3.15358	0.975119
1	Non-dominant	B1	None	Place	Deliver	4	4	7	before	0.903499	3.80241	0.971213
1	Non-dominant	B1	None	Place	Deliver	4	4	8	before	1.04764	3.34528	0.96364
1	Non-dominant	B1	None	Place	Deliver	4	5	1	before	0.96123	4.91248	0.983186
1	Non-dominant	B1	None	Place	Deliver	4	5	2	before	0.966181	5.47518	0.976357
1	Non-dominant	B1	None	Place	Deliver	4	5	3	before	1.05009	3.76485	0.97286
1	Non-dominant	B1	None	Place	Deliver	4	5	4	before	1.01636	3.42628	0.977623
1	Non-dominant	B1	None	Place	Deliver	4	5	5	before	0.947143	5.15541	0.980651
1	Non-dominant	B1	None	Place	Deliver	4	5	6	before	0.923118	4.34678	0.985645
1	Non-dominant	B1	None	Place	Deliver	4	5	7	before	1.00431	3.74106	0.980658
1	Non-dominant	B1	None	Place	Deliver	4	5	8	before	1.0373	4.5531	0.978022
2	Non-dominant	B1	None	Place	Deliver	1	1	1	before	0.992753	4.53735	0.981502
2	Non-dominant	B1	None	Place	Deliver	1	1	2	before	0.945655	4.99439	0.987889
2	Non-dominant	B1	None	Place	Deliver	1	1	3	before	1.04154	3.86619	0.971728
2	Non-dominant	B1	None	Place	Deliver	1	1	4	before	0.901581	4.48022	0.990885
2	Non-dominant	B1	None	Place	Deliver	1	1	5	before	0.933341	5.8193	0.989475
2	Non-dominant	B1	None	Place	Deliver	1	1	6	before	0.951015	5.34133	0.986912
2	Non-dominant	B1	None	Place	Deliver	1	1	7	before	0.93427	5.10122	0.987404
2	Non-dominant	B1	None	Place	Deliver	1	1	8	before	0.96846	5.97676	0.985359
2	Non-dominant	B1	None	Place	Deliver	1	2	1	before	0.998658	4.61697	0.983293
2	Non-dominant	B1	None	Place	Deliver	1	2	2	before	1.01596	5.03032	0.980201
2	Non-dominant	B1	None	Place	Deliver	1	2	3	before	0.965798	4.06087	0.986981
2	Non-dominant	B1	None	Place	Deliver	1	2	4	before	1.00206	5.35977	0.981116
2	Non-dominant	B1	None	Place	Deliver	1	2	5	before	0.986328	4.7313	0.977802
2	Non-dominant	B1	None	Place	Deliver	1	2	6	before	1.04897	5.18819	0.975613
2	Non-dominant	B1	None	Place	Deliver	1	2	7	before	1.0243	5.76287	0.979639
2	Non-dominant	B1	None	Place	Deliver	1	2	8	before	1.03959	6.5791	0.977957
2	Non-dominant	B1	None	Place	Deliver	1	3	1	before	1.03142	4.5623	0.978737
2	Non-dominant	B1	None	Place	Deliver	1	3	2	before	1.0578	4.14745	0.973622
2	Non-dominant	B1	None	Place	Deliver	1	3	3	before	1.03055	4.69163	0.968571
2	Non-dominant	B1	None	Place	Deliver	1	3	4	before	0.977806	3.92363	0.986655
2	Non-dominant	B1	None	Place	Deliver	1	3	5	before	1.01567	4.46311	0.976735
2	Non-dominant	B1	None	Place	Deliver	1	3	6	before	0.91502	4.11675	0.991
2	Non-dominant	B1	None	Place	Deliver	1	3	7	before	0.929258	6.29039	0.99098
2	Non-dominant	B1	None	Place	Deliver	1	3	8	before	0.947818	6.99618	0.988696
2	Non-dominant	B1	None	Place	Deliver	1	4	1	before	1.02774	4.89122	0.980833
2	Non-dominant	B1	None	Place	Deliver	1	4	2	before	0.999792	5.62799	0.983632
2	Non-dominant	B1	None	Place	Deliver	1	4	3	before	1.00428	5.81107	0.982495
2	Non-dominant	B1	None	Place	Deliver	1	4	4	before	1.04828	5.47645	0.976339
2	Non-dominant	B1	None	Place	Deliver	1	4	5	before	0.923391	5.04788	0.988864
2	Non-dominant	B1	None	Place	Deliver	1	4	6	before	0.95942	5.80196	0.9836
2	Non-dominant	B1	None	Place	Deliver	1	4	7	before	0.925673	7.41967	0.988768
2	Non-dominant	B1	None	Place	Deliver	1	4	8	before	1.00969	5.6883	0.979394
2	Non-dominant	B1	None	Place	Deliver	1	5	1	before	0.949677	4.48375	0.988993
2	Non-dominant	B1	None	Place	Deliver	1	5	2	before	1.00606	4.89265	0.982763
2	Non-dominant	B1	None	Place	Deliver	1	5	3	before	0.998148	4.76551	0.982518
2	Non-dominant	B1	None	Place	Deliver	1	5	4	before	0.962906	5.52089	0.98685
2	Non-dominant	B1	None	Place	Deliver	1	5	5	before	0.873028	6.12621	0.994921
2	Non-dominant	B1	None	Place	Deliver	1	5	6	before	0.945561	6.9521	0.989091
2	Non-dominant	B1	None	Place	Deliver	1	5	7	before	0.983753	5.47847	0.982369
2	Non-dominant	B1	None	Place	Deliver	1	5	8	before	0.983911	6.23028	0.98475
2	Non-dominant	B1	None	Place	Deliver	2	1	1	before	0.956209	3.53036	0.984224
2	Non-dominant	B1	None	Place	Deliver	2	1	2	before	1.0098	3.68303	0.980215
2	Non-dominant	B1	None	Place	Deliver	2	1	3	before	0.932763	6.46611	0.99084
2	Non-dominant	B1	None	Place	Deliver	2	1	4	before	0.965016	5.05847	0.984608
2	Non-dominant	B1	None	Place	Deliver	2	1	5	before	0.981143	6.60653	0.986581
2	Non-dominant	B1	None	Place	Deliver	2	1	6	before	0.991993	6.22057	0.984512
2	Non-dominant	B1	None	Place	Deliver	2	1	7	before	0.981495	4.86374	0.981583
2	Non-dominant	B1	None	Place	Deliver	2	1	8	before	1.00181	4.84078	0.978571
2	Non-dominant	B1	None	Place	Deliver	2	2	1	before	1.00989	6.13152	0.981883
2	Non-dominant	B1	None	Place	Deliver	2	2	2	before	0.993479	6.39759	0.984468
2	Non-dominant	B1	None	Place	Deliver	2	2	3	before	0.898913	4.13674	0.970502
2	Non-dominant	B1	None	Place	Deliver	2	2	4	before	0.966341	6.29503	0.986797
2	Non-dominant	B1	None	Place	Deliver	2	2	5	before	0.943474	4.16627	0.983792
2	Non-dominant	B1	None	Place	Deliver	2	2	6	before	0.982959	4.95818	0.981911
2	Non-dominant	B1	None	Place	Deliver	2	2	7	before	1.00663	5.13436	0.982547
2	Non-dominant	B1	None	Place	Deliver	2	2	8	before	0.983203	6.69903	0.984483
2	Non-dominant	B1	None	Place	Deliver	2	3	1	before	1.028	4.86281	0.971833
2	Non-dominant	B1	None	Place	Deliver	2	3	2	before	1.00837	4.43458	0.984146
2	Non-dominant	B1	None	Place	Deliver	2	3	3	before	1.03235	5.17086	0.977899
2	Non-dominant	B1	None	Place	Deliver	2	3	4	before	0.976998	5.01956	0.983692
2	Non-dominant	B1	None	Place	Deliver	2	3	5	before	0.962265	7.36698	0.989364
2	Non-dominant	B1	None	Place	Deliver	2	3	6	before	0.994624	3.24146	0.96994
2	Non-dominant	B1	None	Place	Deliver	2	3	7	before	1.00152	5.38803	0.976816
2	Non-dominant	B1	None	Place	Deliver	2	3	8	before	0.978101	5.54147	0.984915
2	Non-dominant	B1	None	Place	Deliver	2	4	1	before	1.0265	4.58607	0.980503
2	Non-dominant	B1	None	Place	Deliver	2	4	2	before	0.941208	6.48606	0.989991
2	Non-dominant	B1	None	Place	Deliver	2	4	3	before	0.949084	6.56941	0.988254
2	Non-dominant	B1	None	Place	Deliver	2	4	4	before	0.960969	5.43138	0.985551
2	Non-dominant	B1	None	Place	Deliver	2	4	5	before	0.957692	5.08725	0.986197
2	Non-dominant	B1	None	Place	Deliver	2	4	6	before	0.93986	3.95548	0.985361
2	Non-dominant	B1	None	Place	Deliver	2	4	7	before	0.886475	6.18984	0.991308
2	Non-dominant	B1	None	Place	Deliver	2	4	8	before	1.04152	5.96643	0.97762
2	Non-dominant	B1	None	Place	Deliver	2	5	1	before	1.05284	6.28088	0.975469
2	Non-dominant	B1	None	Place	Deliver	2	5	2	before	0.995063	5.5657	0.983531
2	Non-dominant	B1	None	Place	Deliver	2	5	3	before	0.924236	5.36019	0.988596
2	Non-dominant	B1	None	Place	Deliver	2	5	4	before	0.954041	6.05853	0.988029
2	Non-dominant	B1	None	Place	Deliver	2	5	5	before	0.897079	4.78135	0.988369
2	Non-dominant	B1	None	Place	Deliver	2	5	6	before	0.987358	5.47748	0.979733
2	Non-dominant	B1	None	Place	Deliver	2	5	7	before	0.97394	5.38497	0.986134
2	Non-dominant	B1	None	Place	Deliver	2	5	8	before	0.984034	4.64972	0.977505
2	Non-dominant	B1	None	Place	Deliver	3	1	1	before	1.03475	4.90893	0.975938
2	Non-dominant	B1	None	Place	Deliver	3	1	2	before	0.984113	4.27518	0.9791
2	Non-dominant	B1	None	Place	Deliver	3	1	3	before	0.987685	6.63699	0.985803
2	Non-dominant	B1	None	Place	Deliver	3	1	4	before	0.972728	6.26281	0.98486
2	Non-dominant	B1	None	Place	Deliver	3	1	5	before	0.95807	4.76906	0.987595
2	Non-dominant	B1	None	Place	Deliver	3	1	6	before	0.995596	5.57618	0.986047
2	Non-dominant	B1	None	Place	Deliver	3	1	7	before	0.99802	3.23405	0.976794
2	Non-dominant	B1	None	Place	Deliver	3	1	8	before	0.987154	7.23469	0.985356
2	Non-dominant	B1	None	Place	Deliver	3	2	1	before	1.03867	7.05487	0.979743
2	Non-dominant	B1	None	Place	Deliver	3	2	2	before	1.05979	4.12763	0.973753
2	Non-dominant	B1	None	Place	Deliver	3	2	3	before	1.01663	5.4524	0.98116
2	Non-dominant	B1	None	Place	Deliver	3	2	4	before	0.999241	4.57558	0.965683
2	Non-dominant	B1	None	Place	Deliver	3	2	5	before	0.90892	5.71076	0.990892
2	Non-dominant	B1	None	Place	Deliver	3	2	6	before	0.925254	5.80956	0.990171
2	Non-dominant	B1	None	Place	Deliver	3	2	7	before	0.944753	6.95084	0.989261
2	Non-dominant	B1	None	Place	Deliver	3	2	8	before	0.989833	6.62387	0.984676
3	Non-dominant	B1	None	Place	Deliver	1	1	1	before	1.02886	5.25428	0.979666
3	Non-dominant	B1	None	Place	Deliver	1	1	2	before	1.0041	3.88125	0.981568
3	Non-dominant	B1	None	Place	Deliver	1	1	3	before	1.04106	4.05934	0.975676
3	Non-dominant	B1	None	Place	Deliver	1	1	4	before	1.04275	3.71084	0.976902
3	Non-dominant	B1	None	Place	Deliver	1	1	5	before	1.05816	4.25039	0.97463
3	Non-dominant	B1	None	Place	Deliver	1	1	6	before	1.04662	4.49353	0.97807
3	Non-dominant	B1	None	Place	Deliver	1	1	7	before	1.06732	5.13813	0.973229
3	Non-dominant	B1	None	Place	Deliver	1	1	8	before	1.04204	5.69454	0.976941
3	Non-dominant	B1	None	Place	Deliver	1	2	1	before	1.00576	3.68795	0.978501
3	Non-dominant	B1	None	Place	Deliver	1	2	2	before	1.03223	5.36398	0.978263
3	Non-dominant	B1	None	Place	Deliver	1	2	3	before	1.04491	4.72352	0.977496
3	Non-dominant	B1	None	Place	Deliver	1	2	4	before	1.03721	3.34572	0.976263
3	Non-dominant	B1	None	Place	Deliver	1	2	5	before	1.05228	3.82172	0.970415
3	Non-dominant	B1	None	Place	Deliver	1	2	6	before	1.03998	4.32805	0.97768
3	Non-dominant	B1	None	Place	Deliver	1	2	7	before	1.0447	3.85106	0.974576
3	Non-dominant	B1	None	Place	Deliver	1	2	8	before	1.06017	4.14133	0.970556
3	Non-dominant	B1	None	Place	Deliver	1	3	1	before	1.01652	2.81731	0.983024
3	Non-dominant	B1	None	Place	Deliver	1	3	2	before	1.0093	4.13729	0.980284
3	Non-dominant	B1	None	Place	Deliver	1	3	3	before	1.03263	4.63723	0.978248
3	Non-dominant	B1	None	Place	Deliver	1	3	4	before	1.07183	5.82336	0.972698
3	Non-dominant	B1	None	Place	Deliver	1	3	5	before	1.07935	3.31454	0.963703
3	Non-dominant	B1	None	Place	Deliver	1	3	6	before	1.05691	4.60222	0.974765
3	Non-dominant	B1	None	Place	Deliver	1	3	7	before	1.02909	4.91686	0.978961
3	Non-dominant	B1	None	Place	Deliver	1	3	8	before	1.05591	5.22056	0.974776
3	Non-dominant	B1	None	Place	Deliver	1	4	1	before	1.05084	3.82032	0.975124
3	Non-dominant	B1	None	Place	Deliver	1	4	2	before	1.03551	3.53217	0.976511
3	Non-dominant	B1	None	Place	Deliver	1	4	3	before	1.04241	3.77672	0.974197
3	Non-dominant	B1	None	Place	Deliver	1	4	4	before	1.02731	3.77596	0.977436
3	Non-dominant	B1	None	Place	Deliver	1	4	5	before	1.02868	5.32876	0.977917
3	Non-dominant	B1	None	Place	Deliver	1	4	6	before	1.05933	4.89864	0.973528
3	Non-dominant	B1	None	Place	Deliver	1	4	7	before	1.07228	4.35319	0.96891
3	Non-dominant	B1	None	Place	Deliver	1	4	8	before	0.996403	4.72126	0.977075
3	Non-dominant	B1	None	Place	Deliver	1	5	1	before	1.0303	4.92892	0.978915
3	Non-dominant	B1	None	Place	Deliver	1	5	2	before	1.0357	4.66755	0.9767
3	Non-dominant	B1	None	Place	Deliver	1	5	3	before	1.04617	5.22878	0.977051
3	Non-dominant	B1	None	Place	Deliver	1	5	4	before	1.04289	3.82468	0.976556
3	Non-dominant	B1	None	Place	Deliver	1	5	5	before	1.06266	3.49413	0.972087
3	Non-dominant	B1	None	Place	Deliver	1	5	6	before	1.07285	3.65883	0.966128
3	Non-dominant	B1	None	Place	Deliver	1	5	7	before	1.02019	4.54841	0.980032
3	Non-dominant	B1	None	Place	Deliver	1	5	8	before	1.04464	4.99965	0.977022
3	Non-dominant	B1	None	Place	Deliver	2	1	1	before	1.02691	4.24738	0.978531
3	Non-dominant	B1	None	Place	Deliver	2	1	2	before	1.03291	5.7542	0.978455
3	Non-dominant	B1	None	Place	Deliver	2	1	3	before	1.02744	3.19511	0.975267
3	Non-dominant	B1	None	Place	Deliver	2	1	4	before	1.06227	4.02977	0.974385
3	Non-dominant	B1	None	Place	Deliver	2	1	5	before	1.03834	4.06728	0.978317
3	Non-dominant	B1	None	Place	Deliver	2	1	6	before	1.05398	5.61477	0.975907
3	Non-dominant	B1	None	Place	Deliver	2	1	7	before	1.02653	5.33856	0.981267
3	Non-dominant	B1	None	Place	Deliver	2	1	8	before	1.07363	4.34182	0.9721
3	Non-dominant	B1	None	Place	Deliver	2	2	1	before	1.04712	5.01063	0.977351
3	Non-dominant	B1	None	Place	Deliver	2	2	2	before	1.03699	4.32225	0.978919
3	Non-dominant	B1	None	Place	Deliver	2	2	3	before	1.04371	3.92887	0.975578
3	Non-dominant	B1	None	Place	Deliver	2	2	4	before	1.04338	3.99286	0.972251
3	Non-dominant	B1	None	Place	Deliver	2	2	5	before	1.00472	5.159	0.980829
3	Non-dominant	B1	None	Place	Deliver	2	2	6	before	1.04426	4.32668	0.976117
3	Non-dominant	B1	None	Place	Deliver	2	2	7	before	1.09129	4.2456	0.968812
3	Non-dominant	B1	None	Place	Deliver	2	2	8	before	1.05277	4.30245	0.973929
3	Non-dominant	B1	None	Place	Deliver	2	3	1	before	1.03498	4.99589	0.97865
3	Non-dominant	B1	None	Place	Deliver	2	3	2	before	1.02449	3.46781	0.975644
3	Non-dominant	B1	None	Place	Deliver	2	3	3	before	1.03963	3.85254	0.974464
3	Non-dominant	B1	None	Place	Deliver	2	3	4	before	1.03693	5.29816	0.977695
3	Non-dominant	B1	None	Place	Deliver	2	3	5	before	1.05151	5.20504	0.976009
3	Non-dominant	B1	None	Place	Deliver	2	3	6	before	1.04507	5.00659	0.977521
3	Non-dominant	B1	None	Place	Deliver	2	3	7	before	1.04345	4.2279	0.973961
3	Non-dominant	B1	None	Place	Deliver	2	3	8	before	1.05784	3.55083	0.969406
3	Non-dominant	B1	None	Place	Deliver	2	4	1	before	1.03359	4.34815	0.978192
3	Non-dominant	B1	None	Place	Deliver	2	4	2	before	1.04187	4.57795	0.977072
3	Non-dominant	B1	None	Place	Deliver	2	4	3	before	1.06163	4.46144	0.973015
3	Non-dominant	B1	None	Place	Deliver	2	4	4	before	1.07496	3.7197	0.966296
3	Non-dominant	B1	None	Place	Deliver	2	4	5	before	1.05267	4.04668	0.973284
3	Non-dominant	B1	None	Place	Deliver	2	4	6	before	1.06065	4.14256	0.972405
3	Non-dominant	B1	None	Place	Deliver	2	4	7	before	1.05713	3.88388	0.972397
3	Non-dominant	B1	None	Place	Deliver	2	4	8	before	1.06786	4.59799	0.970739
3	Non-dominant	B1	None	Place	Deliver	2	5	1	before	1.02991	6.09516	0.979428
3	Non-dominant	B1	None	Place	Deliver	2	5	2	before	1.04086	4.65064	0.976423
3	Non-dominant	B1	None	Place	Deliver	2	5	3	before	1.05352	3.59129	0.970682
3	Non-dominant	B1	None	Place	Deliver	2	5	4	before	1.03444	3.78082	0.977622
3	Non-dominant	B1	None	Place	Deliver	2	5	5	before	1.11121	3.37877	0.961891
3	Non-dominant	B1	None	Place	Deliver	2	5	6	before	1.08985	3.19051	0.963401
3	Non-dominant	B1	None	Place	Deliver	2	5	7	before	1.04744	4.74219	0.975213
3	Non-dominant	B1	None	Place	Deliver	2	5	8	before	1.07513	4.57993	0.97082
3	Non-dominant	B1	None	Place	Deliver	3	1	1	before	1.03617	3.10916	0.974208
3	Non-dominant	B1	None	Place	Deliver	3	1	2	before	1.03753	4.6348	0.976854
3	Non-dominant	B1	None	Place	Deliver	3	1	3	before	1.04012	4.28976	0.978113
3	Non-dominant	B1	None	Place	Deliver	3	1	4	before	1.04317	4.02712	0.973268
3	Non-dominant	B1	None	Place	Deliver	3	1	5	before	1.03642	3.65468	0.975984
3	Non-dominant	B1	None	Place	Deliver	3	1	6	before	1.02284	4.4351	0.978363
3	Non-dominant	B1	None	Place	Deliver	3	1	7	before	1.02625	3.21097	0.977552
3	Non-dominant	B1	None	Place	Deliver	3	1	8	before	1.06582	3.89859	0.969981
3	Non-dominant	B1	None	Place	Deliver	3	2	1	before	1.02753	4.38676	0.978964
3	Non-dominant	B1	None	Place	Deliver	3	2	2	before	0.977462	2.53624	0.985859
3	Non-dominant	B1	None	Place	Deliver	3	2	3	before	1.03238	4.85908	0.979993
3	Non-dominant	B1	None	Place	Deliver	3	2	4	before	1.05378	4.16672	0.972583
3	Non-dominant	B1	None	Place	Deliver	3	2	5	before	1.03225	3.64504	0.975828
3	Non-dominant	B1	None	Place	Deliver	3	2	6	before	1.01885	5.74767	0.980889
3	Non-dominant	B1	None	Place	Deliver	3	2	7	before	1.06908	4.12349	0.970213
3	Non-dominant	B1	None	Place	Deliver	3	2	8	before	1.04213	5.37588	0.977889
3	Non-dominant	B1	None	Place	Deliver	3	3	1	before	1.04973	3.82851	0.972915
3	Non-dominant	B1	None	Place	Deliver	3	3	2	before	1.1095	2.87044	0.957902
3	Non-dominant	B1	None	Place	Deliver	3	3	3	before	1.11396	3.60836	0.96168
3	Non-dominant	B1	None	Place	Deliver	3	3	4	before	1.07763	3.54373	0.965415
3	Non-dominant	B1	None	Place	Deliver	3	3	5	before	1.02969	6.1493	0.979099
3	Non-dominant	B1	None	Place	Deliver	3	3	6	before	1.04071	4.60859	0.977381
3	Non-dominant	B1	None	Place	Deliver	3	3	7	before	1.05126	4.9604	0.975764
3	Non-dominant	B1	None	Place	Deliver	3	3	8	before	1.03641	4.80101	0.976755
3	Non-dominant	B1	None	Place	Deliver	3	4	1	before	1.04601	4.46219	0.97282
3	Non-dominant	B1	None	Place	Deliver	3	4	2	before	1.0567	3.63807	0.972678
3	Non-dominant	B1	None	Place	Deliver	3	4	3	before	1.04309	4.38396	0.976637
3	Non-dominant	B1	None	Place	Deliver	3	4	4	before	1.07366	4.09055	0.970947
3	Non-dominant	B1	None	Place	Deliver	3	4	5	before	1.04348	3.64714	0.973659
3	Non-dominant	B1	None	Place	Deliver	3	4	6	before	1.07009	3.4753	0.971762
3	Non-dominant	B1	None	Place	Deliver	3	4	7	before	1.07348	4.66565	0.972364
3	Non-dominant	B1	None	Place	Deliver	3	4	8	before	1.03966	4.21117	0.975023
3	Non-dominant	B1	None	Place	Deliver	3	5	1	before	1.07108	3.00364	0.955787
3	Non-dominant	B1	None	Place	Deliver	3	5	2	before	1.07889	4.28002	0.955938
3	Non-dominant	B1	None	Place	Deliver	3	5	3	before	1.10589	3.30603	0.962752
3	Non-dominant	B1	None	Place	Deliver	3	5	4	before	1.11468	2.90664	0.957542
3	Non-dominant	B1	None	Place	Deliver	3	5	5	before	1.04719	4.32711	0.97465
3	Non-dominant	B1	None	Place	Deliver	3	5	6	before	1.05934	4.41058	0.973131
3	Non-dominant	B1	None	Place	Deliver	3	5	7	before	1.0529	4.10378	0.975057
3	Non-dominant	B1	None	Place	Deliver	3	5	8	before	1.06817	4.94938	0.974116
3	Non-dominant	B1	None	Place	Deliver	4	1	1	before	1.00359	4.25291	0.982026
3	Non-dominant	B1	None	Place	Deliver	4	1	2	before	1.01585	4.33149	0.979404
3	Non-dominant	B1	None	Place	Deliver	4	1	3	before	1.03077	4.43531	0.975541
3	Non-dominant	B1	None	Place	Deliver	4	1	4	before	1.0771	4.54184	0.970822
3	Non-dominant	B1	None	Place	Deliver	4	1	5	before	1.08072	4.20853	0.971707
3	Non-dominant	B1	None	Place	Deliver	4	1	6	before	1.0468	3.81306	0.973545
3	Non-dominant	B1	None	Place	Deliver	4	1	7	before	1.07394	4.38948	0.973386
3	Non-dominant	B1	None	Place	Deliver	4	1	8	before	1.07202	4.33859	0.97018
3	Non-dominant	B1	None	Place	Deliver	4	2	1	before	0.990013	4.39061	0.981704
3	Non-dominant	B1	None	Place	Deliver	4	2	2	before	1.06475	4.13924	0.973963
3	Non-dominant	B1	None	Place	Deliver	4	2	3	before	1.01661	3.9051	0.979605
3	Non-dominant	B1	None	Place	Deliver	4	2	4	before	1.01495	4.79045	0.980633
3	Non-dominant	B1	None	Place	Deliver	4	2	5	before	1.04337	3.96073	0.974965
3	Non-dominant	B1	None	Place	Deliver	4	2	6	before	1.0508	3.73298	0.97432
3	Non-dominant	B1	None	Place	Deliver	4	2	7	before	1.04465	5.06726	0.978379
3	Non-dominant	B1	None	Place	Deliver	4	2	8	before	1.08151	6.90394	0.971015
3	Non-dominant	B1	None	Place	Deliver	4	3	1	before	1.01232	4.63076	0.980457
3	Non-dominant	B1	None	Place	Deliver	4	3	2	before	1.0505	4.97231	0.971548
3	Non-dominant	B1	None	Place	Deliver	4	3	3	before	0.978386	5.36687	0.985146
3	Non-dominant	B1	None	Place	Deliver	4	3	4	before	1.04294	4.26154	0.976791
3	Non-dominant	B1	None	Place	Deliver	4	3	5	before	1.06867	4.50935	0.975057
3	Non-dominant	B1	None	Place	Deliver	4	3	6	before	1.02391	6.23123	0.981267
3	Non-dominant	B1	None	Place	Deliver	4	3	7	before	1.02313	6.69833	0.981025
3	Non-dominant	B1	None	Place	Deliver	4	3	8	before	1.07357	5.52008	0.973591
3	Non-dominant	B1	None	Place	Deliver	4	4	1	before	0.978906	5.04249	0.985629
3	Non-dominant	B1	None	Place	Deliver	4	4	2	before	1.00695	4.94705	0.983495
3	Non-dominant	B1	None	Place	Deliver	4	4	3	before	1.05816	4.0733	0.974416
3	Non-dominant	B1	None	Place	Deliver	4	4	4	before	1.01237	4.26581	0.979727
3	Non-dominant	B1	None	Place	Deliver	4	4	5	before	1.04176	4.92954	0.976978
3	Non-dominant	B1	None	Place	Deliver	4	4	6	before	1.03235	4.79095	0.980756
3	Non-dominant	B1	None	Place	Deliver	4	4	7	before	1.02862	5.4931	0.979742
3	Non-dominant	B1	None	Place	Deliver	4	4	8	before	1.05336	4.93491	0.974948
3	Non-dominant	B1	None	Place	Deliver	4	5	1	before	1.06848	6.23896	0.972853
3	Non-dominant	B1	None	Place	Deliver	4	5	2	before	1.05776	5.12703	0.975013
3	Non-dominant	B1	None	Place	Deliver	4	5	3	before	1.02815	3.54583	0.976812
3	Non-dominant	B1	None	Place	Deliver	4	5	4	before	1.0516	3.95412	0.975488
3	Non-dominant	B1	None	Place	Deliver	4	5	5	before	1.05846	3.44605	0.972105
3	Non-dominant	B1	None	Place	Deliver	4	5	6	before	1.06019	5.14982	0.974479
3	Non-dominant	B1	None	Place	Deliver	4	5	7	before	1.042	5.02725	0.979065
3	Non-dominant	B1	None	Place	Deliver	4	5	8	before	1.0655	4.37567	0.972404
4	Non-dominant	B1	None	Place	Deliver	1	1	1	before	1.09599	2.57065	0.940068
4	Non-dominant	B1	None	Place	Deliver	1	1	2	before	1.13924	2.48665	0.898122
4	Non-dominant	B1	None	Place	Deliver	1	1	3	before	1.12771	2.68335	0.907504
4	Non-dominant	B1	None	Place	Deliver	1	1	4	before	1.11196	2.0033	0.891903
4	Non-dominant	B1	None	Place	Deliver	1	1	5	before	1.13435	2.06798	0.893123
4	Non-dominant	B1	None	Place	Deliver	1	1	6	before	1.15067	2.70823	0.910307
4	Non-dominant	B1	None	Place	Deliver	1	1	7	before	1.15662	3.03554	0.918394
4	Non-dominant	B1	None	Place	Deliver	1	1	8	before	1.15178	3.01575	0.91791
4	Non-dominant	B1	None	Place	Deliver	1	2	1	before	1.14327	2.86102	0.917205
4	Non-dominant	B1	None	Place	Deliver	1	2	2	before	1.13545	3.16576	0.933109
4	Non-dominant	B1	None	Place	Deliver	1	2	3	before	1.03388	2.71633	0.932279
4	Non-dominant	B1	None	Place	Deliver	1	2	4	before	1.13286	2.43371	0.889565
4	Non-dominant	B1	None	Place	Deliver	1	2	5	before	1.13213	3.12848	0.913076
4	Non-dominant	B1	None	Place	Deliver	1	2	6	before	1.08565	3.35858	0.937427
4	Non-dominant	B1	None	Place	Deliver	1	2	7	before	1.14803	2.97751	0.912824
4	Non-dominant	B1	None	Place	Deliver	1	2	8	before	1.16244	2.95098	0.920949
4	Non-dominant	B1	None	Place	Deliver	1	3	1	before	1.0827	2.2347	0.915368
4	Non-dominant	B1	None	Place	Deliver	1	3	2	before	1.02319	1.77327	0.924561
4	Non-dominant	B1	None	Place	Deliver	1	3	3	before	1.13843	2.15856	0.835539
4	Non-dominant	B1	None	Place	Deliver	1	3	4	before	1.15067	2.96217	0.909241
4	Non-dominant	B1	None	Place	Deliver	1	3	5	before	1.12878	2.70593	0.91616
4	Non-dominant	B1	None	Place	Deliver	1	3	6	before	1.17079	3.55554	0.932744
4	Non-dominant	B1	None	Place	Deliver	1	3	7	before	1.14315	3.63097	0.92375
4	Non-dominant	B1	None	Place	Deliver	1	3	8	before	1.15509	3.86992	0.929862
4	Non-dominant	B1	None	Place	Deliver	1	4	1	before	1.1196	2.76284	0.920231
4	Non-dominant	B1	None	Place	Deliver	1	4	2	before	1.13419	2.52047	0.901599
4	Non-dominant	B1	None	Place	Deliver	1	4	3	before	1.10371	2.98051	0.918154
4	Non-dominant	B1	None	Place	Deliver	1	4	4	before	1.09029	2.36655	0.901204
4	Non-dominant	B1	None	Place	Deliver	1	4	5	before	1.15869	3.06864	0.919655
4	Non-dominant	B1	None	Place	Deliver	1	4	6	before	1.14491	3.41704	0.926994
4	Non-dominant	B1	None	Place	Deliver	1	4	7	before	1.15076	3.45366	0.921979
4	Non-dominant	B1	None	Place	Deliver	1	4	8	before	1.11844	4.31353	0.947092
4	Non-dominant	B1	None	Place	Deliver	1	5	1	before	1.13736	2.22294	0.909293
4	Non-dominant	B1	None	Place	Deliver	1	5	2	before	1.08412	3.41165	0.924368
4	Non-dominant	B1	None	Place	Deliver	1	5	3	before	1.15139	3.18885	0.920358
4	Non-dominant	B1	None	Place	Deliver	1	5	4	before	1.13619	4.24806	0.94004
4	Non-dominant	B1	None	Place	Deliver	1	5	5	before	1.11887	4.66097	0.946967
4	Non-dominant	B1	None	Place	Deliver	1	5	6	before	1.14478	3.91934	0.932381
4	Non-dominant	B1	None	Place	Deliver	1	5	7	before	1.14478	3.30465	0.916105
4	Non-dominant	B1	None	Place	Deliver	1	5	8	before	1.14502	3.29557	0.933018
4	Non-dominant	B1	None	Place	Deliver	2	1	1	before	1.12987	2.57216	0.907382
4	Non-dominant	B1	None	Place	Deliver	2	1	2	before	1.12654	2.7402	0.919506
4	Non-dominant	B1	None	Place	Deliver	2	1	3	before	1.16183	3.04203	0.929108
4	Non-dominant	B1	None	Place	Deliver	2	1	4	before	1.13507	2.87327	0.895887
4	Non-dominant	B1	None	Place	Deliver	2	1	5	before	1.15273	4.13582	0.930775
4	Non-dominant	B1	None	Place	Deliver	2	1	6	before	1.15394	3.81256	0.924091
4	Non-dominant	B1	None	Place	Deliver	2	1	7	before	1.14793	3.73445	0.915894
4	Non-dominant	B1	None	Place	Deliver	2	1	8	before	1.15043	4.88409	0.939036
4	Non-dominant	B1	None	Place	Deliver	2	2	1	before	1.13868	3.22708	0.922683
4	Non-dominant	B1	None	Place	Deliver	2	2	2	before	1.14944	3.68813	0.911434
4	Non-dominant	B1	None	Place	Deliver	2	2	3	before	1.15437	3.10442	0.906674
4	Non-dominant	B1	None	Place	Deliver	2	2	4	before	1.13852	3.03715	0.90064
4	Non-dominant	B1	None	Place	Deliver	2	2	5	before	1.15431	3.41913	0.924116
4	Non-dominant	B1	None	Place	Deliver	2	2	6	before	1.14891	3.45623	0.927999
4	Non-dominant	B1	None	Place	Deliver	2	2	7	before	1.16103	3.17536	0.92611
4	Non-dominant	B1	None	Place	Deliver	2	2	8	before	1.10049	5.72869	0.961443
4	Non-dominant	B1	None	Place	Deliver	2	3	1	before	1.13207	2.61934	0.915801
4	Non-dominant	B1	None	Place	Deliver	2	3	2	before	1.04913	3.23023	0.942001
4	Non-dominant	B1	None	Place	Deliver	2	3	3	before	1.15046	3.42231	0.926684
4	Non-dominant	B1	None	Place	Deliver	2	3	4	before	1.14234	3.27662	0.911784
4	Non-dominant	B1	None	Place	Deliver	2	3	5	before	1.12483	3.55897	0.923659
4	Non-dominant	B1	None	Place	Deliver	2	3	6	before	1.14883	2.96934	0.911728
4	Non-dominant	B1	None	Place	Deliver	2	3	7	before	1.13489	2.98502	0.916908
4	Non-dominant	B1	None	Place	Deliver	2	3	8	before	1.13545	4.43175	0.933061
4	Non-dominant	B1	None	Place	Deliver	2	4	1	before	1.14543	2.55996	0.926442
4	Non-dominant	B1	None	Place	Deliver	2	4	2	before	1.11965	2.44546	0.835839
4	Non-dominant	B1	None	Place	Deliver	2	4	3	before	1.13044	2.54274	0.907656
4	Non-dominant	B1	None	Place	Deliver	2	4	4	before	1.08507	2.55694	0.94185
4	Non-dominant	B1	None	Place	Deliver	2	4	5	before	1.15368	3.07117	0.923277
4	Non-dominant	B1	None	Place	Deliver	2	4	6	before	1.13975	3.53211	0.937296
4	Non-dominant	B1	None	Place	Deliver	2	4	7	before	1.15804	3.21853	0.920638
4	Non-dominant	B1	None	Place	Deliver	2	4	8	before	1.14259	3.29331	0.931136
4	Non-dominant	B1	None	Place	Deliver	2	5	1	before	1.14695	3.60859	0.924644
4	Non-dominant	B1	None	Place	Deliver	2	5	2	before	1.1587	3.18622	0.915676
4	Non-dominant	B1	None	Place	Deliver	2	5	3	before	1.15644	3.34842	0.915006
4	Non-dominant	B1	None	Place	Deliver	2	5	4	before	1.1427	3.61895	0.925999
4	Non-dominant	B1	None	Place	Deliver	2	5	5	before	1.1272	2.36968	0.895486
4	Non-dominant	B1	None	Place	Deliver	2	5	6	before	1.13489	3.71737	0.938239
4	Non-dominant	B1	None	Place	Deliver	2	5	7	before	1.15783	3.99366	0.938092
4	Non-dominant	B1	None	Place	Deliver	2	5	8	before	1.15176	3.90977	0.933571
4	Non-dominant	B1	None	Place	Deliver	3	1	1	before	1.07842	3.49565	0.949111
4	Non-dominant	B1	None	Place	Deliver	3	1	2	before	1.15834	3.44341	0.926127
4	Non-dominant	B1	None	Place	Deliver	3	1	3	before	1.13868	2.90221	0.9062
4	Non-dominant	B1	None	Place	Deliver	3	1	4	before	1.11095	5.64629	0.957869
4	Non-dominant	B1	None	Place	Deliver	3	1	5	before	1.10346	2.90733	0.923203
4	Non-dominant	B1	None	Place	Deliver	3	1	6	before	1.15566	3.23326	0.922474
4	Non-dominant	B1	None	Place	Deliver	3	1	7	before	1.15111	4.19026	0.93474
4	Non-dominant	B1	None	Place	Deliver	3	1	8	before	1.11578	3.51324	0.934434
4	Non-dominant	B1	None	Place	Deliver	3	2	1	before	1.12422	2.67429	0.905552
4	Non-dominant	B1	None	Place	Deliver	3	2	2	before	1.14229	3.2452	0.906167
4	Non-dominant	B1	None	Place	Deliver	3	2	3	before	1.15536	2.93905	0.905291
4	Non-dominant	B1	None	Place	Deliver	3	2	4	before	1.1486	2.67234	0.907249
4	Non-dominant	B1	None	Place	Deliver	3	2	5	before	1.1271	3.03982	0.902439
4	Non-dominant	B1	None	Place	Deliver	3	2	6	before	1.14079	5.24269	0.93824
4	Non-dominant	B1	None	Place	Deliver	3	2	7	before	1.15302	2.8958	0.918482
4	Non-dominant	B1	None	Place	Deliver	3	2	8	before	1.14506	3.36271	0.937205
4	Non-dominant	B1	None	Place	Deliver	3	3	1	before	1.14151	2.97475	0.909695
4	Non-dominant	B1	None	Place	Deliver	3	3	2	before	1.13804	3.18322	0.919824
4	Non-dominant	B1	None	Place	Deliver	3	3	3	before	1.13472	2.93517	0.937321
4	Non-dominant	B1	None	Place	Deliver	3	3	4	before	1.10379	2.62637	0.923458
4	Non-dominant	B1	None	Place	Deliver	3	3	5	before	1.14277	2.82789	0.908622
4	Non-dominant	B1	None	Place	Deliver	3	3	6	before	1.14179	2.92908	0.922422
4	Non-dominant	B1	None	Place	Deliver	3	3	7	before	1.12647	3.36932	0.924409
4	Non-dominant	B1	None	Place	Deliver	3	3	8	before	1.15638	3.30731	0.92899
4	Non-dominant	B1	None	Place	Deliver	3	4	1	before	1.13155	4.028	0.941278
4	Non-dominant	B1	None	Place	Deliver	3	4	2	before	1.15061	3.56499	0.919588
4	Non-dominant	B1	None	Place	Deliver	3	4	3	before	1.15161	2.65936	0.903793
4	Non-dominant	B1	None	Place	Deliver	3	4	4	before	1.12653	2.40414	0.901644
4	Non-dominant	B1	None	Place	Deliver	3	4	5	before	1.14907	3.64042	0.92772
4	Non-dominant	B1	None	Place	Deliver	3	4	6	before	1.15709	3.86896	0.927753
4	Non-dominant	B1	None	Place	Deliver	3	4	7	before	1.16143	3.42394	0.924957
4	Non-dominant	B1	None	Place	Deliver	3	4	8	before	1.15787	4.19223	0.934416
4	Non-dominant	B1	None	Place	Deliver	3	5	1	before	1.13279	2.93977	0.92498
4	Non-dominant	B1	None	Place	Deliver	3	5	2	before	1.13769	2.10454	0.881562
4	Non-dominant	B1	None	Place	Deliver	3	5	3	before	1.15862	3.29903	0.909349
4	Non-dominant	B1	None	Place	Deliver	3	5	4	before	1.12753	2.88524	0.901005
4	Non-dominant	B1	None	Place	Deliver	3	5	5	before	1.14411	2.5602	0.905694
4	Non-dominant	B1	None	Place	Deliver	3	5	6	before	1.15384	3.54622	0.91821
4	Non-dominant	B1	None	Place	Deliver	3	5	7	before	1.1196	2.608	0.890792
4	Non-dominant	B1	None	Place	Deliver	3	5	8	before	1.15119	3.92304	0.933185
4	Non-dominant	B1	None	Place	Deliver	4	1	1	before	1.14098	3.14728	0.913898
4	Non-dominant	B1	None	Place	Deliver	4	1	2	before	1.1388	3.41252	0.92613
4	Non-dominant	B1	None	Place	Deliver	4	1	3	before	1.15348	3.33768	0.915744
4	Non-dominant	B1	None	Place	Deliver	4	1	4	before	1.15114	4.46718	0.933167
4	Non-dominant	B1	None	Place	Deliver	4	1	5	before	1.15312	3.61192	0.925257
4	Non-dominant	B1	None	Place	Deliver	4	1	6	before	1.15022	3.26627	0.925182
4	Non-dominant	B1	None	Place	Deliver	4	1	7	before	1.15541	3.87773	0.92778
4	Non-dominant	B1	None	Place	Deliver	4	1	8	before	1.1495	3.84761	0.928555
4	Non-dominant	B1	None	Place	Deliver	4	2	1	before	1.16106	4.02771	0.919819
4	Non-dominant	B1	None	Place	Deliver	4	2	2	before	1.14994	3.24879	0.903931
4	Non-dominant	B1	None	Place	Deliver	4	2	3	before	1.12845	3.75259	0.952489
4	Non-dominant	B1	None	Place	Deliver	4	2	4	before	1.14986	3.53364	0.918025
4	Non-dominant	B1	None	Place	Deliver	4	2	5	before	1.14386	5.40534	0.943652
4	Non-dominant	B1	None	Place	Deliver	4	2	6	before	1.1562	3.58167	0.921825
4	Non-dominant	B1	None	Place	Deliver	4	2	7	before	1.1602	4.50198	0.933902
4	Non-dominant	B1	None	Place	Deliver	4	2	8	before	1.1397	5.82206	0.942639
4	Non-dominant	B1	None	Place	Deliver	4	3	1	before	1.15634	4.15591	0.930352
4	Non-dominant	B1	None	Place	Deliver	4	3	2	before	1.08961	3.10018	0.927254
4	Non-dominant	B1	None	Place	Deliver	4	3	3	before	1.15411	3.16697	0.915824
4	Non-dominant	B1	None	Place	Deliver	4	3	4	before	1.15603	3.43017	0.925386
4	Non-dominant	B1	None	Place	Deliver	4	3	5	before	1.1568	3.02642	0.916841
4	Non-dominant	B1	None	Place	Deliver	4	3	6	before	1.15512	3.68153	0.931153
4	Non-dominant	B1	None	Place	Deliver	4	3	7	before	1.14991	4.52022	0.937533
4	Non-dominant	B1	None	Place	Deliver	4	3	8	before	1.15005	3.8549	0.928809
4	Non-dominant	B1	None	Place	Deliver	4	4	1	before	1.11792	2.41694	0.919029
4	Non-dominant	B1	None	Place	Deliver	4	4	2	before	1.14454	2.75903	0.900202
4	Non-dominant	B1	None	Place	Deliver	4	4	3	before	1.15232	2.81747	0.907218
4	Non-dominant	B1	None	Place	Deliver	4	4	4	before	1.1594	3.41696	0.923813
4	Non-dominant	B1	None	Place	Deliver	4	4	5	before	1.15332	4.18862	0.934065
4	Non-dominant	B1	None	Place	Deliver	4	4	6	before	1.14764	2.96153	0.910632
4	Non-dominant	B1	None	Place	Deliver	4	4	7	before	1.15593	3.41654	0.923776
4	Non-dominant	B1	None	Place	Deliver	4	4	8	before	1.15157	3.93092	0.934425
4	Non-dominant	B1	None	Place	Deliver	4	5	1	before	1.14818	4.11809	0.92886
4	Non-dominant	B1	None	Place	Deliver	4	5	2	before	1.1489	3.30945	0.912729
4	Non-dominant	B1	None	Place	Deliver	4	5	3	before	1.09395	3.0981	0.832089
4	Non-dominant	B1	None	Place	Deliver	4	5	4	before	1.16101	3.60996	0.92054
4	Non-dominant	B1	None	Place	Deliver	4	5	5	before	1.12043	1.78828	0.886027
4	Non-dominant	B1	None	Place	Deliver	4	5	6	before	1.15147	3.64442	0.927432
4	Non-dominant	B1	None	Place	Deliver	4	5	7	before	1.14878	3.22097	0.923395
4	Non-dominant	B1	None	Place	Deliver	4	5	8	before	1.15218	4.43408	0.932268
5	Non-dominant	B1	None	Place	Deliver	1	1	1	before	0.698589	3.95253	0.928262
5	Non-dominant	B1	None	Place	Deliver	1	1	2	before	1.05023	4.71268	0.974171
5	Non-dominant	B1	None	Place	Deliver	1	1	3	before	0.768801	4.30055	0.9782
5	Non-dominant	B1	None	Place	Deliver	1	1	4	before	1.09267	3.634	0.96837
5	Non-dominant	B1	None	Place	Deliver	1	1	5	before	1.03104	3.97149	0.97616
5	Non-dominant	B1	None	Place	Deliver	1	1	6	before	0.868307	4.33718	0.984278
5	Non-dominant	B1	None	Place	Deliver	1	1	7	before	1.02874	4.29594	0.976241
5	Non-dominant	B1	None	Place	Deliver	1	1	8	before	0.975813	4.86308	0.98
5	Non-dominant	B1	None	Place	Deliver	1	2	1	before	1.02239	5.22986	0.978307
5	Non-dominant	B1	None	Place	Deliver	1	2	2	before	1.00054	4.83926	0.984217
5	Non-dominant	B1	None	Place	Deliver	1	2	3	before	0.898405	5.54707	0.984415
5	Non-dominant	B1	None	Place	Deliver	1	2	4	before	1.03789	4.41924	0.976765
5	Non-dominant	B1	None	Place	Deliver	1	2	5	before	1.04763	3.87473	0.974759
5	Non-dominant	B1	None	Place	Deliver	1	2	6	before	0.949991	4.71742	0.981775
5	Non-dominant	B1	None	Place	Deliver	1	2	7	before	1.02579	4.11891	0.977437
5	Non-dominant	B1	None	Place	Deliver	1	2	8	before	0.999198	3.70312	0.952973
5	Non-dominant	B1	None	Place	Deliver	1	3	1	before	1.04403	4.37374	0.979706
5	Non-dominant	B1	None	Place	Deliver	1	3	2	before	1.01307	4.43136	0.979916
5	Non-dominant	B1	None	Place	Deliver	1	3	3	before	1.02251	4.82387	0.977418
5	Non-dominant	B1	None	Place	Deliver	1	3	4	before	1.00206	5.40917	0.983438
5	Non-dominant	B1	None	Place	Deliver	1	3	5	before	1.02276	4.13814	0.976926
5	Non-dominant	B1	None	Place	Deliver	1	3	6	before	1.02026	4.27661	0.979322
5	Non-dominant	B1	None	Place	Deliver	1	3	7	before	1.06837	3.89156	0.968704
5	Non-dominant	B1	None	Place	Deliver	1	3	8	before	0.996594	6.26529	0.98186
5	Non-dominant	B1	None	Place	Deliver	1	4	1	before	1.04477	4.37259	0.974714
5	Non-dominant	B1	None	Place	Deliver	1	4	2	before	0.967035	3.61823	0.979335
5	Non-dominant	B1	None	Place	Deliver	1	4	3	before	0.999945	4.5497	0.977648
5	Non-dominant	B1	None	Place	Deliver	1	4	4	before	0.957493	3.62757	0.964799
5	Non-dominant	B1	None	Place	Deliver	1	4	5	before	0.912121	4.76596	0.967251
5	Non-dominant	B1	None	Place	Deliver	1	4	6	before	0.779458	6.2492	0.982225
5	Non-dominant	B1	None	Place	Deliver	1	4	7	before	1.0437	5.276	0.976762
5	Non-dominant	B1	None	Place	Deliver	1	4	8	before	1.03884	6.01424	0.978712
5	Non-dominant	B1	None	Place	Deliver	1	5	1	before	1.01636	4.31623	0.981263
5	Non-dominant	B1	None	Place	Deliver	1	5	2	before	0.937536	4.40189	0.983958
5	Non-dominant	B1	None	Place	Deliver	1	5	3	before	0.958905	4.16622	0.984767
5	Non-dominant	B1	None	Place	Deliver	1	5	4	before	0.976405	4.4585	0.977971
5	Non-dominant	B1	None	Place	Deliver	1	5	5	before	1.04254	4.46863	0.975879
5	Non-dominant	B1	None	Place	Deliver	1	5	6	before	0.992676	5.22578	0.983788
5	Non-dominant	B1	None	Place	Deliver	1	5	7	before	0.96106	5.77712	0.983062
5	Non-dominant	B1	None	Place	Deliver	1	5	8	before	1.0421	4.18829	0.967491
5	Non-dominant	B1	None	Place	Deliver	2	1	1	before	1.08063	3.84783	0.962898
5	Non-dominant	B1	None	Place	Deliver	2	1	2	before	0.510131	6.90459	0.882908
5	Non-dominant	B1	None	Place	Deliver	2	1	3	before	1.03124	4.2871	0.978306
5	Non-dominant	B1	None	Place	Deliver	2	1	4	before	0.91897	3.9898	0.971606
5	Non-dominant	B1	None	Place	Deliver	2	1	5	before	1.03984	4.1771	0.9755
5	Non-dominant	B1	None	Place	Deliver	2	1	6	before	1.03617	4.29392	0.976541
5	Non-dominant	B1	None	Place	Deliver	2	1	7	before	0.96819	3.73651	0.971225
5	Non-dominant	B1	None	Place	Deliver	2	1	8	before	1.0676	3.92111	0.969939
5	Non-dominant	B1	None	Place	Deliver	2	2	1	before	1.04373	3.12502	0.97071
5	Non-dominant	B1	None	Place	Deliver	2	2	2	before	1.0228	5.07292	0.979491
5	Non-dominant	B1	None	Place	Deliver	2	2	3	before	1.02421	4.47353	0.977989
5	Non-dominant	B1	None	Place	Deliver	2	2	4	before	1.05709	4.68348	0.976416
5	Non-dominant	B1	None	Place	Deliver	2	2	5	before	1.05581	4.56847	0.974211
5	Non-dominant	B1	None	Place	Deliver	2	2	6	before	1.04687	5.61439	0.976998
5	Non-dominant	B1	None	Place	Deliver	2	2	7	before	1.02991	4.73598	0.978083
5	Non-dominant	B1	None	Place	Deliver	2	2	8	before	1.02641	6.03407	0.978566
5	Non-dominant	B1	None	Place	Deliver	2	3	1	before	1.01226	5.12592	0.980586
5	Non-dominant	B1	None	Place	Deliver	2	3	2	before	1.0321	4.50381	0.978662
[truncated: 22,143 more rows]
