# Supplementary material for: Acute Loss of Tactile Input Leads to General Compensatory Changes in Eye–Hand Coordination during Object Manipulation
Source: eNeuro. 2025 Sep 25;12(9):ENEURO.0487-23.2025. doi: 10.1523/ENEURO.0487-23.2025 (PMC12494028; doi:10.1523/ENEURO.0487-23.2025)
Supplement: Extended Data — The file Code_and_Data.zip includes all code and data used to perform the analyses presented in this manuscript. The .R scripts contain the packages used and the filenames corresponding to the data and the structure of each model. Download Extended Data, ZIP file. [file eneuro-12-ENEURO.0487-23.2025-s014.zip › lmm_coefs_exp_decay_exp2.xlsx]

## Sheet: Sheet1
Subject	Hand	Block	Drug	Phase	Action	Round	Series	Trial	When	b_0	b_1	rsq
1	Dominant	B1	None	Place	Collect	1	1	1	before	0.489693	12.5116	0.959041
1	Dominant	B1	None	Place	Collect	1	1	2	before	0.851423	5.57507	0.960921
1	Dominant	B1	None	Place	Collect	1	1	3	before	0.632987	3.93768	0.942894
1	Dominant	B1	None	Place	Collect	1	1	4	before	0.866157	6.63939	0.970753
1	Dominant	B1	None	Place	Collect	1	1	5	before	1.06791	4.57994	0.951032
1	Dominant	B1	None	Place	Collect	1	1	6	before	1.0896	4.46918	0.959492
1	Dominant	B1	None	Place	Collect	1	1	7	before	0.579328	9.15591	0.965174
1	Dominant	B1	None	Place	Collect	1	1	8	before	0.893262	4.93968	0.969659
1	Dominant	B1	None	Place	Collect	1	2	1	before	1.04084	4.70854	0.960389
1	Dominant	B1	None	Place	Collect	1	2	2	before	0.970816	5.3989	0.965082
1	Dominant	B1	None	Place	Collect	1	2	3	before	1.08971	6.14636	0.961758
1	Dominant	B1	None	Place	Collect	1	2	4	before	0.872647	4.71025	0.924247
1	Dominant	B1	None	Place	Collect	1	2	5	before	1.00002	4.95168	0.943191
1	Dominant	B1	None	Place	Collect	1	2	6	before	0.834343	6.64187	0.939005
1	Dominant	B1	None	Place	Collect	1	2	7	before	-0.177038	9.38588	0.782108
1	Dominant	B1	None	Place	Collect	1	2	8	before	1.01857	7.32367	0.979112
1	Dominant	B1	None	Place	Collect	1	3	1	before	0.918365	5.3605	0.942689
1	Dominant	B1	None	Place	Collect	1	3	2	before	1.0817	5.37383	0.970576
1	Dominant	B1	None	Place	Collect	1	3	3	before	0.541357	12.1735	0.96356
1	Dominant	B1	None	Place	Collect	1	3	4	before	0.658285	8.00305	0.957408
1	Dominant	B1	None	Place	Collect	1	3	5	before	0.704243	7.06854	0.929878
1	Dominant	B1	None	Place	Collect	1	3	6	before	1.06137	5.70259	0.970011
1	Dominant	B1	None	Place	Collect	1	3	7	before	0.784958	6.36336	0.942287
1	Dominant	B1	None	Place	Collect	1	3	8	before	0.783647	5.64375	0.928509
1	Dominant	B1	None	Place	Collect	1	4	1	before	0.804307	8.10532	0.981559
1	Dominant	B1	None	Place	Collect	1	4	2	before	1.09427	7.29277	0.968248
1	Dominant	B1	None	Place	Collect	1	4	3	before	0.539914	5.71715	0.875078
1	Dominant	B1	None	Place	Collect	1	4	4	before	1.10135	8.52782	0.95604
1	Dominant	B1	None	Place	Collect	1	4	5	before	1.06596	6.36156	0.974587
1	Dominant	B1	None	Place	Collect	1	4	6	before	0.957686	7.01842	0.977087
1	Dominant	B1	None	Place	Collect	1	4	7	before	1.07491	8.37436	0.971304
1	Dominant	B1	None	Place	Collect	1	4	8	before	1.00876	6.49028	0.957935
1	Dominant	B1	None	Place	Collect	1	5	1	before	0.279697	189.781	0.999996
1	Dominant	B1	None	Place	Collect	1	5	2	before	0.533093	8.96369	0.866429
1	Dominant	B1	None	Place	Collect	1	5	3	before	0.935052	7.44884	0.971515
1	Dominant	B1	None	Place	Collect	1	5	4	before	1.02504	6.20348	0.96937
1	Dominant	B1	None	Place	Collect	1	5	5	before	0.618705	9.48233	0.894395
1	Dominant	B1	None	Place	Collect	1	5	6	before	1.06497	8.3468	0.974478
1	Dominant	B1	None	Place	Collect	1	5	7	before	0.405765	16.9859	0.933874
1	Dominant	B1	None	Place	Collect	1	5	8	before	0.646782	8.18052	0.938721
1	Dominant	B1	None	Place	Collect	2	1	1	before	1.10581	6.13213	0.967482
1	Dominant	B1	None	Place	Collect	2	1	2	before	0.994463	8.13171	0.972824
1	Dominant	B1	None	Place	Collect	2	1	3	before	0.964364	7.26646	0.981093
1	Dominant	B1	None	Place	Collect	2	1	4	before	0.676848	8.34549	0.973476
1	Dominant	B1	None	Place	Collect	2	1	5	before	0.95069	7.49999	0.94919
1	Dominant	B1	None	Place	Collect	2	1	6	before	0.713082	8.19708	0.952152
1	Dominant	B1	None	Place	Collect	2	1	7	before	1.10658	7.83798	0.962658
1	Dominant	B1	None	Place	Collect	2	1	8	before	0.933734	5.52231	0.925331
1	Dominant	B1	None	Place	Collect	2	2	1	before	1.1158	5.98427	0.964304
1	Dominant	B1	None	Place	Collect	2	2	2	before	0.67863	5.48234	0.930247
1	Dominant	B1	None	Place	Collect	2	2	3	before	0.887563	5.70656	0.912606
1	Dominant	B1	None	Place	Collect	2	2	4	before	1.08899	7.20048	0.962093
1	Dominant	B1	None	Place	Collect	2	2	5	before	0.707437	6.48597	0.978094
1	Dominant	B1	None	Place	Collect	2	2	6	before	1.07662	6.67462	0.96617
1	Dominant	B1	None	Place	Collect	2	2	7	before	0.623075	5.67069	0.933474
1	Dominant	B1	None	Place	Collect	2	2	8	before	0.533932	12.4787	0.914852
1	Dominant	B1	None	Place	Collect	2	3	1	before	1.1048	5.61776	0.966377
1	Dominant	B1	None	Place	Collect	2	3	2	before	1.05765	6.21513	0.961486
1	Dominant	B1	None	Place	Collect	2	3	3	before	1.07091	6.88627	0.972789
1	Dominant	B1	None	Place	Collect	2	3	4	before	1.11009	6.00546	0.965035
1	Dominant	B1	None	Place	Collect	2	3	5	before	0.948853	4.99775	0.958283
1	Dominant	B1	None	Place	Collect	2	3	6	before	1.09636	6.67529	0.964381
1	Dominant	B1	None	Place	Collect	2	3	7	before	1.10913	6.21014	0.957663
1	Dominant	B1	None	Place	Collect	2	3	8	before	1.06715	5.80728	0.973253
1	Dominant	B1	None	Place	Collect	2	4	1	before	1.09159	5.67972	0.970076
1	Dominant	B1	None	Place	Collect	2	4	2	before	0.567663	9.39513	0.951373
1	Dominant	B1	None	Place	Collect	2	4	3	before	0.924872	4.87151	0.911224
1	Dominant	B1	None	Place	Collect	2	4	4	before	0.836088	5.77722	0.945088
1	Dominant	B1	None	Place	Collect	2	4	5	before	0.922125	6.95892	0.924382
1	Dominant	B1	None	Place	Collect	2	4	6	before	0.516683	20.139	0.969467
1	Dominant	B1	None	Place	Collect	2	4	7	before	0.659338	5.7547	0.96812
1	Dominant	B1	None	Place	Collect	2	4	8	before	1.1037	5.58214	0.966303
1	Dominant	B1	None	Place	Collect	2	5	1	before	1.10822	6.48143	0.964575
1	Dominant	B1	None	Place	Collect	2	5	2	before	1.11938	7.04338	0.960734
1	Dominant	B1	None	Place	Collect	2	5	3	before	1.11087	3.95679	0.948282
1	Dominant	B1	None	Place	Collect	2	5	4	before	1.11679	7.0937	0.956678
1	Dominant	B1	None	Place	Collect	2	5	5	before	1.03639	5.03637	0.947379
1	Dominant	B1	None	Place	Collect	2	5	6	before	1.03392	4.59612	0.939979
1	Dominant	B1	None	Place	Collect	2	5	7	before	1.10256	5.97522	0.962239
1	Dominant	B1	None	Place	Collect	2	5	8	before	0.934933	6.65558	0.971005
1	Dominant	B1	None	Place	Collect	3	1	1	before	0.548875	16.2074	0.988257
1	Dominant	B1	None	Place	Collect	3	1	2	before	0.951609	5.01933	0.942
1	Dominant	B1	None	Place	Collect	3	1	3	before	0.927509	4.51628	0.912282
1	Dominant	B1	None	Place	Collect	3	1	4	before	1.05499	4.99793	0.955188
1	Dominant	B1	None	Place	Collect	3	1	5	before	1.07913	6.62533	0.967195
1	Dominant	B1	None	Place	Collect	3	1	6	before	0.841336	5.63119	0.934317
1	Dominant	B1	None	Place	Collect	3	1	7	before	1.07425	7.44919	0.972496
1	Dominant	B1	None	Place	Collect	3	1	8	before	0.873621	7.66783	0.966122
1	Dominant	B1	None	Place	Collect	3	2	1	before	0.872476	5.50567	0.951808
1	Dominant	B1	None	Place	Collect	3	2	2	before	0.833723	7.53719	0.97418
1	Dominant	B1	None	Place	Collect	3	2	3	before	1.13058	5.33815	0.957469
1	Dominant	B1	None	Place	Collect	3	2	4	before	1.07762	6.21425	0.970924
1	Dominant	B1	None	Place	Collect	3	2	5	before	0.371902	20.2723	0.957826
1	Dominant	B1	None	Place	Collect	3	2	6	before	0.787858	6.14799	0.962265
1	Dominant	B1	None	Place	Collect	3	2	7	before	1.11404	6.40662	0.961528
1	Dominant	B1	None	Place	Collect	3	2	8	before	0.51222	6.77661	0.937103
1	Dominant	B1	None	Place	Collect	3	3	1	before	1.08295	7.2402	0.957937
1	Dominant	B1	None	Place	Collect	3	3	2	before	0.823457	7.36089	0.975777
1	Dominant	B1	None	Place	Collect	3	3	3	before	0.901313	8.45361	0.97927
1	Dominant	B1	None	Place	Collect	3	3	4	before	1.05106	6.92201	0.976253
1	Dominant	B1	None	Place	Collect	3	3	5	before	1.0744	5.67054	0.972202
1	Dominant	B1	None	Place	Collect	3	3	6	before	1.09487	7.04397	0.960085
1	Dominant	B1	None	Place	Collect	3	3	7	before	1.06218	5.203	0.947866
1	Dominant	B1	None	Place	Collect	3	3	8	before	1.03859	3.4992	0.93606
1	Dominant	B1	None	Place	Collect	3	4	1	before	0.891129	5.00889	0.980283
1	Dominant	B1	None	Place	Collect	3	4	2	before	1.06179	5.506	0.950312
1	Dominant	B1	None	Place	Collect	3	4	3	before	1.04044	6.68896	0.952531
1	Dominant	B1	None	Place	Collect	3	4	4	before	1.05606	6.43261	0.952004
1	Dominant	B1	None	Place	Collect	3	4	5	before	1.08981	7.13753	0.968319
1	Dominant	B1	None	Place	Collect	3	4	6	before	1.04095	3.76418	0.94133
1	Dominant	B1	None	Place	Collect	3	4	7	before	1.06265	5.42843	0.973476
1	Dominant	B1	None	Place	Collect	3	4	8	before	1.02256	4.11928	0.953995
1	Dominant	B1	None	Place	Collect	3	5	1	before	1.0152	6.01338	0.979396
1	Dominant	B1	None	Place	Collect	3	5	2	before	1.07274	7.47546	0.973004
1	Dominant	B1	None	Place	Collect	3	5	3	before	1.07612	7.38805	0.971428
1	Dominant	B1	None	Place	Collect	3	5	4	before	1.00623	6.89878	0.97434
1	Dominant	B1	None	Place	Collect	3	5	5	before	1.06235	6.25089	0.976063
1	Dominant	B1	None	Place	Collect	3	5	6	before	0.658728	12.1536	0.96583
1	Dominant	B1	None	Place	Collect	3	5	7	before	1.01228	4.91825	0.960158
1	Dominant	B1	None	Place	Collect	3	5	8	before	0.991832	8.21623	0.983008
1	Dominant	B1	None	Place	Collect	4	1	1	before	0.993617	5.68134	0.97648
1	Dominant	B1	None	Place	Collect	4	1	2	before	0.604866	4.08526	0.891968
1	Dominant	B1	None	Place	Collect	4	1	3	before	1.06651	7.29193	0.970698
1	Dominant	B1	None	Place	Collect	4	1	4	before	1.09547	5.2139	0.966075
1	Dominant	B1	None	Place	Collect	4	1	5	before	0.982427	5.00695	0.945406
1	Dominant	B1	None	Place	Collect	4	1	6	before	1.05013	5.8208	0.969758
1	Dominant	B1	None	Place	Collect	4	1	7	before	0.539694	12.0531	0.946736
1	Dominant	B1	None	Place	Collect	4	1	8	before	1.04584	6.30483	0.97491
1	Dominant	B1	None	Place	Collect	4	2	1	before	0.917675	8.81953	0.970568
1	Dominant	B1	None	Place	Collect	4	2	2	before	1.08022	6.1402	0.969787
1	Dominant	B1	None	Place	Collect	4	2	3	before	1.05878	5.34457	0.973223
1	Dominant	B1	None	Place	Collect	4	2	4	before	1.0074	6.25193	0.971199
1	Dominant	B1	None	Place	Collect	4	2	5	before	1.01586	7.3348	0.967882
1	Dominant	B1	None	Place	Collect	4	2	6	before	1.04374	3.61451	0.933181
1	Dominant	B1	None	Place	Collect	4	2	7	before	1.02168	1.46087	0.888749
1	Dominant	B1	None	Place	Collect	4	2	8	before	1.10048	4.31621	0.954906
1	Dominant	B1	None	Place	Collect	4	3	1	before	0	1
1	Dominant	B1	None	Place	Collect	4	3	2	before	0	1
1	Dominant	B1	None	Place	Collect	4	3	3	before	0	1
1	Dominant	B1	None	Place	Collect	4	3	4	before	0	1
2	Dominant	B1	None	Place	Collect	1	1	1	before	1.09766	4.62376	0.948363
2	Dominant	B1	None	Place	Collect	1	1	2	before	1.00287	4.88328	0.954231
2	Dominant	B1	None	Place	Collect	1	1	3	before	1.14966	4.02793	0.947731
2	Dominant	B1	None	Place	Collect	1	1	4	before	1.11227	5.60703	0.963556
2	Dominant	B1	None	Place	Collect	1	1	5	before	1.07926	4.84908	0.969659
2	Dominant	B1	None	Place	Collect	1	1	6	before	1.1044	6.50446	0.965111
2	Dominant	B1	None	Place	Collect	1	1	7	before	1.06149	15.3872	0.968759
2	Dominant	B1	None	Place	Collect	1	1	8	before	1.1034	7.21757	0.966343
2	Dominant	B1	None	Place	Collect	1	2	1	before	1.12391	3.91204	0.955084
2	Dominant	B1	None	Place	Collect	1	2	2	before	1.10845	7.06034	0.962558
2	Dominant	B1	None	Place	Collect	1	2	3	before	1.11023	4.79667	0.950112
2	Dominant	B1	None	Place	Collect	1	2	4	before	1.09396	9.10528	0.965667
2	Dominant	B1	None	Place	Collect	1	2	5	before	1.11391	6.88346	0.956252
2	Dominant	B1	None	Place	Collect	1	2	6	before	1.1105	6.53316	0.964757
2	Dominant	B1	None	Place	Collect	1	2	7	before	1.06388	6.84174	0.974919
2	Dominant	B1	None	Place	Collect	1	2	8	before	1.09877	6.97309	0.957758
2	Dominant	B1	None	Place	Collect	1	3	1	before	1.12283	5.20289	0.963375
2	Dominant	B1	None	Place	Collect	1	3	2	before	1.12788	3.98657	0.9591
2	Dominant	B1	None	Place	Collect	1	3	3	before	1.12515	4.73952	0.959912
2	Dominant	B1	None	Place	Collect	1	3	4	before	1.10847	5.91741	0.964196
2	Dominant	B1	None	Place	Collect	1	3	5	before	1.13704	4.74111	0.958036
2	Dominant	B1	None	Place	Collect	1	3	6	before	1.06181	7.75415	0.974253
2	Dominant	B1	None	Place	Collect	1	3	7	before	1.06447	12.9304	0.970588
2	Dominant	B1	None	Place	Collect	1	3	8	before	1.1051	7.32284	0.966889
2	Dominant	B1	None	Place	Collect	1	4	1	before	1.10732	5.92993	0.96381
2	Dominant	B1	None	Place	Collect	1	4	2	before	1.00991	6.35858	0.926651
2	Dominant	B1	None	Place	Collect	1	4	3	before	1.0986	4.91965	0.960298
2	Dominant	B1	None	Place	Collect	1	4	4	before	1.11951	4.96173	0.958971
2	Dominant	B1	None	Place	Collect	1	4	5	before	1.06586	5.88988	0.974817
2	Dominant	B1	None	Place	Collect	1	4	6	before	0.814838	7.21326	0.964625
2	Dominant	B1	None	Place	Collect	1	4	7	before	1.111	6.90476	0.957604
2	Dominant	B1	None	Place	Collect	1	4	8	before	0.764594	11.6148	0.945788
2	Dominant	B1	None	Place	Collect	1	5	1	before	0.0414794	3.78323	0.152405
2	Dominant	B1	None	Place	Collect	1	5	2	before	1.06336	10.9126	0.973126
2	Dominant	B1	None	Place	Collect	1	5	3	before	1.0493	12.9669	0.974284
2	Dominant	B1	None	Place	Collect	1	5	4	before	1.0791	6.89761	0.973132
2	Dominant	B1	None	Place	Collect	1	5	5	before	1.097	5.24884	0.956066
2	Dominant	B1	None	Place	Collect	1	5	6	before	1.10895	7.84299	0.961172
2	Dominant	B1	None	Place	Collect	1	5	7	before	1.0833	5.39126	0.967604
2	Dominant	B1	None	Place	Collect	1	5	8	before	1.10477	7.17729	0.963865
2	Dominant	B1	None	Place	Collect	2	1	1	before	1.09219	7.19704	0.965131
2	Dominant	B1	None	Place	Collect	2	1	2	before	1.10331	8.00647	0.964888
2	Dominant	B1	None	Place	Collect	2	1	3	before	1.06615	5.46519	0.973343
2	Dominant	B1	None	Place	Collect	2	1	4	before	1.06666	7.49911	0.971806
2	Dominant	B1	None	Place	Collect	2	1	5	before	1.09913	7.17463	0.963306
2	Dominant	B1	None	Place	Collect	2	1	6	before	1.07116	14.4441	0.959388
2	Dominant	B1	None	Place	Collect	2	1	7	before	1.06452	6.35487	0.974529
2	Dominant	B1	None	Place	Collect	2	1	8	before	1.03139	6.88729	0.970369
2	Dominant	B1	None	Place	Collect	2	2	1	before	1.07263	12.866	0.968961
2	Dominant	B1	None	Place	Collect	2	2	2	before	1.11667	5.56228	0.953373
2	Dominant	B1	None	Place	Collect	2	2	3	before	1.09466	8.16761	0.96876
2	Dominant	B1	None	Place	Collect	2	2	4	before	1.08645	9.80987	0.958886
2	Dominant	B1	None	Place	Collect	2	2	5	before	1.10262	7.88137	0.963557
2	Dominant	B1	None	Place	Collect	2	2	6	before	1.0664	11.0181	0.972596
2	Dominant	B1	None	Place	Collect	2	2	7	before	1.10091	7.42141	0.968164
2	Dominant	B1	None	Place	Collect	2	2	8	before	1.08298	12.3196	0.964933
2	Dominant	B1	None	Place	Collect	2	3	1	before	0.900784	7.57916	0.925479
2	Dominant	B1	None	Place	Collect	2	3	2	before	1.12989	5.39651	0.957513
2	Dominant	B1	None	Place	Collect	2	3	3	before	0.795832	29.9775	0.966683
2	Dominant	B1	None	Place	Collect	2	3	4	before	0.680739	30.6066	0.970066
2	Dominant	B1	None	Place	Collect	2	3	5	before	0.441117	20.4616	0.970578
2	Dominant	B1	None	Place	Collect	2	3	6	before	1.0735	12.6736	0.968943
2	Dominant	B1	None	Place	Collect	2	3	7	before	1.02132	7.12259	0.93036
2	Dominant	B1	None	Place	Collect	2	3	8	before	1.06179	9.66339	0.974089
2	Dominant	B1	None	Place	Collect	2	4	1	before	1.0578	6.94072	0.952936
2	Dominant	B1	None	Place	Collect	2	4	2	before	1.08545	9.12832	0.967498
2	Dominant	B1	None	Place	Collect	2	4	3	before	1.08891	8.97428	0.966469
2	Dominant	B1	None	Place	Collect	2	4	4	before	1.04915	9.70118	0.976132
2	Dominant	B1	None	Place	Collect	2	4	5	before	1.0947	6.10975	0.967858
2	Dominant	B1	None	Place	Collect	2	4	6	before	1.0712	9.7003	0.972954
2	Dominant	B1	None	Place	Collect	2	4	7	before	1.08768	5.81468	0.969011
2	Dominant	B1	None	Place	Collect	2	4	8	before	1.0808	9.30211	0.970774
2	Dominant	B1	None	Place	Collect	2	5	1	before	1.09323	10.4779	0.96559
2	Dominant	B1	None	Place	Collect	2	5	2	before	1.08417	9.21129	0.969102
2	Dominant	B1	None	Place	Collect	2	5	3	before	0.900614	5.62973	0.953278
2	Dominant	B1	None	Place	Collect	2	5	4	before	1.06627	7.71536	0.975626
2	Dominant	B1	None	Place	Collect	2	5	5	before	1.08522	9.16159	0.967875
2	Dominant	B1	None	Place	Collect	2	5	6	before	1.07456	7.54316	0.971828
2	Dominant	B1	None	Place	Collect	2	5	7	before	1.0842	8.14925	0.966395
2	Dominant	B1	None	Place	Collect	2	5	8	before	1.10372	7.76417	0.960225
2	Dominant	B1	None	Place	Collect	3	1	1	before	1.04283	20.4436	0.970168
2	Dominant	B1	None	Place	Collect	3	1	2	before	1.08437	7.44266	0.970134
2	Dominant	B1	None	Place	Collect	3	1	3	before	1.09445	8.86929	0.962467
2	Dominant	B1	None	Place	Collect	3	1	4	before	1.06053	9.54051	0.97476
2	Dominant	B1	None	Place	Collect	3	1	5	before	1.08163	6.18227	0.968119
2	Dominant	B1	None	Place	Collect	3	1	6	before	1.07102	9.49903	0.97278
2	Dominant	B1	None	Place	Collect	3	1	7	before	1.08369	9.25276	0.969096
2	Dominant	B1	None	Place	Collect	3	1	8	before	1.1151	7.03521	0.960076
2	Dominant	B1	None	Place	Collect	3	2	1	before	1.04948	3.8342	0.960296
2	Dominant	B1	None	Place	Collect	3	2	2	before	1.08068	11.7603	0.959343
2	Dominant	B1	None	Place	Collect	3	2	3	before	1.09899	6.54559	0.964588
2	Dominant	B1	None	Place	Collect	3	2	4	before	1.09786	5.66676	0.966405
2	Dominant	B1	None	Place	Collect	3	2	5	before	1.10568	7.5501	0.966685
2	Dominant	B1	None	Place	Collect	3	2	6	before	1.0702	9.40125	0.972893
2	Dominant	B1	None	Place	Collect	3	2	7	before	1.0943	10.3742	0.963181
2	Dominant	B1	None	Place	Collect	3	2	8	before	1.00883	6.80945	0.97471
2	Dominant	B1	None	Place	Collect	3	3	1	before	1.09456	7.36159	0.968959
2	Dominant	B1	None	Place	Collect	3	3	2	before	1.07858	7.38676	0.971968
2	Dominant	B1	None	Place	Collect	3	3	3	before	1.07282	9.44769	0.972163
2	Dominant	B1	None	Place	Collect	3	3	4	before	1.03806	20.3735	0.971093
2	Dominant	B1	None	Place	Collect	3	3	5	before	1.06657	12.6987	0.970457
2	Dominant	B1	None	Place	Collect	3	3	6	before	1.09001	11.9931	0.961537
2	Dominant	B1	None	Place	Collect	3	3	7	before	1.09603	5.64394	0.966105
2	Dominant	B1	None	Place	Collect	3	3	8	before	1.05886	1.77889	0.91619
2	Dominant	B1	None	Place	Collect	3	4	1	before	1.07148	12.6056	0.969287
2	Dominant	B1	None	Place	Collect	3	4	2	before	1.04776	7.88046	0.97774
2	Dominant	B1	None	Place	Collect	3	4	3	before	1.11133	5.2032	0.964715
2	Dominant	B1	None	Place	Collect	3	4	4	before	1.08294	6.87485	0.970948
2	Dominant	B1	None	Place	Collect	3	4	5	before	1.09441	8.11384	0.967889
2	Dominant	B1	None	Place	Collect	3	4	6	before	1.09304	7.06432	0.962385
2	Dominant	B1	None	Place	Collect	3	4	7	before	1.11903	5.47471	0.960627
2	Dominant	B1	None	Place	Collect	3	4	8	before	1.10794	5.92644	0.963848
2	Dominant	B1	None	Place	Collect	3	5	1	before	1.0572	6.4062	0.976124
2	Dominant	B1	None	Place	Collect	3	5	2	before	1.10956	7.10744	0.961567
2	Dominant	B1	None	Place	Collect	3	5	3	before	1.10178	8.08908	0.96632
2	Dominant	B1	None	Place	Collect	3	5	4	before	1.11633	7.10906	0.961725
2	Dominant	B1	None	Place	Collect	3	5	5	before	1.07806	5.85317	0.972052
2	Dominant	B1	None	Place	Collect	3	5	6	before	1.10332	6.19049	0.96821
2	Dominant	B1	None	Place	Collect	3	5	7	before	1.12715	5.8358	0.957553
2	Dominant	B1	None	Place	Collect	3	5	8	before	1.08805	5.9177	0.97115
2	Dominant	B1	None	Place	Collect	4	1	1	before	1.10135	6.50417	0.964404
2	Dominant	B1	None	Place	Collect	4	1	2	before	1.07888	5.38897	0.961626
2	Dominant	B1	None	Place	Collect	4	1	3	before	1.12431	5.393	0.959555
2	Dominant	B1	None	Place	Collect	4	1	4	before	1.0972	8.27207	0.968316
2	Dominant	B1	None	Place	Collect	4	1	5	before	1.09496	8.10557	0.967698
2	Dominant	B1	None	Place	Collect	4	1	6	before	1.11245	6.97936	0.958126
2	Dominant	B1	None	Place	Collect	4	1	7	before	1.05181	7.13411	0.977595
2	Dominant	B1	None	Place	Collect	4	1	8	before	1.11117	5.86673	0.959641
2	Dominant	B1	None	Place	Collect	4	2	1	before	1.11252	6.55884	0.964093
2	Dominant	B1	None	Place	Collect	4	2	2	before	1.11218	6.48787	0.962571
2	Dominant	B1	None	Place	Collect	4	2	3	before	1.05816	7.7434	0.976201
2	Dominant	B1	None	Place	Collect	4	2	4	before	1.10537	6.87529	0.95875
2	Dominant	B1	None	Place	Collect	4	2	5	before	1.10636	8.87549	0.961067
2	Dominant	B1	None	Place	Collect	4	2	6	before	1.11111	5.43259	0.960289
2	Dominant	B1	None	Place	Collect	4	2	7	before	1.10401	5.47706	0.966246
2	Dominant	B1	None	Place	Collect	4	2	8	before	1.12309	5.81244	0.959662
2	Dominant	B1	None	Place	Collect	4	3	1	before	1.12584	5.23589	0.953679
2	Dominant	B1	None	Place	Collect	4	3	2	before	1.05924	7.00224	0.975992
2	Dominant	B1	None	Place	Collect	4	3	3	before	1.09562	5.63933	0.967579
2	Dominant	B1	None	Place	Collect	4	3	4	before	1.09578	6.14427	0.969105
3	Dominant	B1	None	Place	Collect	1	1	1	before	1.11577	4.59945	0.964465
3	Dominant	B1	None	Place	Collect	1	1	2	before	1.05484	5.50862	0.976249
3	Dominant	B1	None	Place	Collect	1	1	3	before	1.11357	4.19424	0.96117
3	Dominant	B1	None	Place	Collect	1	1	4	before	1.0879	6.73858	0.969686
3	Dominant	B1	None	Place	Collect	1	1	5	before	1.13519	4.1266	0.955489
3	Dominant	B1	None	Place	Collect	1	1	6	before	1.11711	5.55553	0.964405
3	Dominant	B1	None	Place	Collect	1	1	7	before	1.12896	5.08747	0.960782
3	Dominant	B1	None	Place	Collect	1	1	8	before	1.11672	5.6356	0.964717
3	Dominant	B1	None	Place	Collect	1	2	1	before	1.13028	4.0219	0.959123
3	Dominant	B1	None	Place	Collect	1	2	2	before	1.13764	3.96882	0.956248
3	Dominant	B1	None	Place	Collect	1	2	3	before	1.13027	5.12361	0.960542
3	Dominant	B1	None	Place	Collect	1	2	4	before	1.12079	6.46109	0.961476
3	Dominant	B1	None	Place	Collect	1	2	5	before	1.11933	7.03515	0.960653
3	Dominant	B1	None	Place	Collect	1	2	6	before	1.12509	5.00002	0.958905
3	Dominant	B1	None	Place	Collect	1	2	7	before	1.11714	6.03496	0.964216
3	Dominant	B1	None	Place	Collect	1	2	8	before	1.10171	5.24628	0.966247
3	Dominant	B1	None	Place	Collect	1	3	1	before	1.11676	5.15916	0.963181
3	Dominant	B1	None	Place	Collect	1	3	2	before	1.13634	4.42163	0.956309
3	Dominant	B1	None	Place	Collect	1	3	3	before	1.12543	4.94825	0.958067
3	Dominant	B1	None	Place	Collect	1	3	4	before	1.1341	4.9665	0.957081
3	Dominant	B1	None	Place	Collect	1	3	5	before	1.12996	6.29433	0.957951
3	Dominant	B1	None	Place	Collect	1	3	6	before	1.09388	5.29027	0.967594
3	Dominant	B1	None	Place	Collect	1	3	7	before	1.11955	5.13676	0.962496
3	Dominant	B1	None	Place	Collect	1	3	8	before	1.13447	5.05973	0.959183
3	Dominant	B1	None	Place	Collect	1	4	1	before	1.14627	4.15813	0.954355
3	Dominant	B1	None	Place	Collect	1	4	2	before	1.11338	5.48374	0.962931
3	Dominant	B1	None	Place	Collect	1	4	3	before	1.11984	5.99681	0.963701
3	Dominant	B1	None	Place	Collect	1	4	4	before	1.09906	9.05183	0.965617
3	Dominant	B1	None	Place	Collect	1	4	5	before	1.1238	4.31535	0.961904
3	Dominant	B1	None	Place	Collect	1	4	6	before	1.11723	4.92858	0.96429
3	Dominant	B1	None	Place	Collect	1	4	7	before	1.11837	4.19387	0.961229
3	Dominant	B1	None	Place	Collect	1	4	8	before	1.1241	4.31347	0.961736
3	Dominant	B1	None	Place	Collect	1	5	1	before	1.12475	5.94459	0.96204
3	Dominant	B1	None	Place	Collect	1	5	2	before	1.14118	4.34861	0.953412
3	Dominant	B1	None	Place	Collect	1	5	3	before	1.135	5.34982	0.957661
3	Dominant	B1	None	Place	Collect	1	5	4	before	1.10091	5.3377	0.967139
3	Dominant	B1	None	Place	Collect	1	5	5	before	1.12641	4.05953	0.956223
3	Dominant	B1	None	Place	Collect	1	5	6	before	1.13272	4.44985	0.957653
3	Dominant	B1	None	Place	Collect	1	5	7	before	1.14133	4.71276	0.955781
3	Dominant	B1	None	Place	Collect	1	5	8	before	1.10896	6.61203	0.966657
3	Dominant	B1	None	Place	Collect	2	1	1	before	1.10643	7.26714	0.965779
3	Dominant	B1	None	Place	Collect	2	1	2	before	1.13415	5.77659	0.956246
3	Dominant	B1	None	Place	Collect	2	1	3	before	1.12577	3.83853	0.958306
3	Dominant	B1	None	Place	Collect	2	1	4	before	1.08618	5.03511	0.970249
3	Dominant	B1	None	Place	Collect	2	1	5	before	1.10802	6.56324	0.966347
3	Dominant	B1	None	Place	Collect	2	1	6	before	1.12759	5.01818	0.958349
3	Dominant	B1	None	Place	Collect	2	1	7	before	1.093	8.08346	0.967508
3	Dominant	B1	None	Place	Collect	2	1	8	before	1.11967	5.41394	0.960587
3	Dominant	B1	None	Place	Collect	2	2	1	before	1.11754	5.93447	0.963008
3	Dominant	B1	None	Place	Collect	2	2	2	before	1.09741	4.67478	0.969085
3	Dominant	B1	None	Place	Collect	2	2	3	before	1.08717	6.20872	0.970216
3	Dominant	B1	None	Place	Collect	2	2	4	before	1.08301	7.42329	0.970217
3	Dominant	B1	None	Place	Collect	2	2	5	before	1.11783	5.99268	0.96389
3	Dominant	B1	None	Place	Collect	2	2	6	before	1.10764	5.56076	0.964964
3	Dominant	B1	None	Place	Collect	2	2	7	before	1.10588	7.13132	0.965147
3	Dominant	B1	None	Place	Collect	2	2	8	before	1.12278	5.76553	0.958379
3	Dominant	B1	None	Place	Collect	2	3	1	before	1.10756	5.21229	0.964424
3	Dominant	B1	None	Place	Collect	2	3	2	before	1.09745	7.23066	0.966741
3	Dominant	B1	None	Place	Collect	2	3	3	before	1.13375	4.68652	0.956261
3	Dominant	B1	None	Place	Collect	2	3	4	before	1.13529	5.04783	0.958659
3	Dominant	B1	None	Place	Collect	2	3	5	before	1.12369	5.93916	0.961149
3	Dominant	B1	None	Place	Collect	2	3	6	before	1.10418	6.55532	0.96451
3	Dominant	B1	None	Place	Collect	2	3	7	before	1.10498	6.52769	0.965397
3	Dominant	B1	None	Place	Collect	2	3	8	before	1.0735	4.45528	0.972749
3	Dominant	B1	None	Place	Collect	2	4	1	before	1.09494	4.9717	0.966832
3	Dominant	B1	None	Place	Collect	2	4	2	before	1.12258	5.50887	0.962102
3	Dominant	B1	None	Place	Collect	2	4	3	before	1.09555	7.22222	0.966369
3	Dominant	B1	None	Place	Collect	2	4	4	before	1.1258	4.86078	0.954168
3	Dominant	B1	None	Place	Collect	2	4	5	before	1.08275	10.5201	0.967635
3	Dominant	B1	None	Place	Collect	2	4	6	before	1.10298	7.12259	0.964431
3	Dominant	B1	None	Place	Collect	2	4	7	before	1.11715	4.06388	0.961857
3	Dominant	B1	None	Place	Collect	2	4	8	before	1.10593	5.51201	0.964162
3	Dominant	B1	None	Place	Collect	2	5	1	before	1.10577	6.08873	0.967066
3	Dominant	B1	None	Place	Collect	2	5	2	before	1.11518	6.08262	0.964874
3	Dominant	B1	None	Place	Collect	2	5	3	before	1.14262	4.28809	0.951045
3	Dominant	B1	None	Place	Collect	2	5	4	before	1.13526	5.02645	0.957801
3	Dominant	B1	None	Place	Collect	2	5	5	before	1.10575	7.0921	0.964129
3	Dominant	B1	None	Place	Collect	2	5	6	before	1.08837	5.3195	0.970065
3	Dominant	B1	None	Place	Collect	2	5	7	before	1.08528	6.74033	0.969828
3	Dominant	B1	None	Place	Collect	2	5	8	before	1.11532	5.97105	0.964219
3	Dominant	B1	None	Place	Collect	3	1	1	before	1.08589	8.98544	0.966889
3	Dominant	B1	None	Place	Collect	3	1	2	before	1.12039	6.41127	0.961918
3	Dominant	B1	None	Place	Collect	3	1	3	before	1.0841	10.4616	0.967007
3	Dominant	B1	None	Place	Collect	3	1	4	before	1.09209	12.0077	0.960319
3	Dominant	B1	None	Place	Collect	3	1	5	before	1.12294	5.0815	0.961306
3	Dominant	B1	None	Place	Collect	3	1	6	before	1.1024	6.66378	0.967616
3	Dominant	B1	None	Place	Collect	3	1	7	before	1.13549	4.9887	0.957435
3	Dominant	B1	None	Place	Collect	3	1	8	before	1.10066	7.88702	0.963698
3	Dominant	B1	None	Place	Collect	3	2	1	before	1.11709	6.35509	0.960908
3	Dominant	B1	None	Place	Collect	3	2	2	before	1.12428	6.45003	0.960903
3	Dominant	B1	None	Place	Collect	3	2	3	before	1.1344	5.28015	0.955071
3	Dominant	B1	None	Place	Collect	3	2	4	before	1.12433	5.19145	0.963075
3	Dominant	B1	None	Place	Collect	3	2	5	before	1.1001	6.1438	0.968538
3	Dominant	B1	None	Place	Collect	3	2	6	before	1.13817	4.41243	0.956761
3	Dominant	B1	None	Place	Collect	3	2	7	before	1.09403	9.00162	0.966009
3	Dominant	B1	None	Place	Collect	3	2	8	before	1.10101	6.53232	0.966131
3	Dominant	B1	None	Place	Collect	3	3	1	before	1.11515	5.99197	0.964652
3	Dominant	B1	None	Place	Collect	3	3	2	before	1.08339	9.18307	0.96905
3	Dominant	B1	None	Place	Collect	3	3	3	before	1.12841	5.16988	0.962048
3	Dominant	B1	None	Place	Collect	3	3	4	before	1.10154	5.25157	0.965585
3	Dominant	B1	None	Place	Collect	3	3	5	before	1.12622	4.14406	0.957752
3	Dominant	B1	None	Place	Collect	3	3	6	before	1.14403	4.193	0.954259
3	Dominant	B1	None	Place	Collect	3	3	7	before	1.11325	7.5196	0.954646
3	Dominant	B1	None	Place	Collect	3	3	8	before	1.10012	8.03393	0.966494
3	Dominant	B1	None	Place	Collect	3	4	1	before	1.1208	7.72464	0.958625
3	Dominant	B1	None	Place	Collect	3	4	2	before	1.12106	4.5017	0.962651
3	Dominant	B1	None	Place	Collect	3	4	3	before	1.09663	7.24572	0.967004
3	Dominant	B1	None	Place	Collect	3	4	4	before	1.11826	5.57146	0.964059
3	Dominant	B1	None	Place	Collect	3	4	5	before	1.11757	5.58164	0.964494
3	Dominant	B1	None	Place	Collect	3	4	6	before	1.12881	4.09944	0.955469
3	Dominant	B1	None	Place	Collect	3	4	7	before	1.12931	4.42886	0.959121
3	Dominant	B1	None	Place	Collect	3	4	8	before	1.13703	5.30158	0.955519
3	Dominant	B1	None	Place	Collect	3	5	1	before	1.11017	4.33724	0.962577
3	Dominant	B1	None	Place	Collect	3	5	2	before	1.10794	5.52044	0.962994
3	Dominant	B1	None	Place	Collect	3	5	3	before	1.11337	5.85416	0.961904
3	Dominant	B1	None	Place	Collect	3	5	4	before	1.11331	6.56831	0.964767
3	Dominant	B1	None	Place	Collect	3	5	5	before	1.12192	5.47517	0.961464
3	Dominant	B1	None	Place	Collect	3	5	6	before	1.09628	7.26161	0.967312
3	Dominant	B1	None	Place	Collect	3	5	7	before	1.12415	5.89758	0.960663
3	Dominant	B1	None	Place	Collect	3	5	8	before	1.09143	6.13079	0.968544
3	Dominant	B1	None	Place	Collect	4	1	1	before	1.11161	4.45019	0.961077
3	Dominant	B1	None	Place	Collect	4	1	2	before	1.1292	5.43468	0.959753
3	Dominant	B1	None	Place	Collect	4	1	3	before	1.08591	5.28339	0.970227
3	Dominant	B1	None	Place	Collect	4	1	4	before	1.13062	5.05246	0.958639
3	Dominant	B1	None	Place	Collect	4	1	5	before	1.13377	5.04661	0.958754
3	Dominant	B1	None	Place	Collect	4	1	6	before	1.1202	5.64544	0.955837
3	Dominant	B1	None	Place	Collect	4	1	7	before	1.11041	4.80128	0.961978
3	Dominant	B1	None	Place	Collect	4	1	8	before	1.0919	5.68782	0.967972
3	Dominant	B1	None	Place	Collect	4	2	1	before	1.11173	6.10746	0.966438
3	Dominant	B1	None	Place	Collect	4	2	2	before	1.11953	5.50149	0.962731
3	Dominant	B1	None	Place	Collect	4	2	3	before	1.11557	7.07028	0.962725
3	Dominant	B1	None	Place	Collect	4	2	4	before	1.0972	7.29326	0.967197
3	Dominant	B1	None	Place	Collect	4	2	5	before	1.13855	4.29791	0.952873
3	Dominant	B1	None	Place	Collect	4	2	6	before	1.09018	6.17446	0.969119
3	Dominant	B1	None	Place	Collect	4	2	7	before	1.11931	5.98041	0.962665
3	Dominant	B1	None	Place	Collect	4	2	8	before	1.11784	4.57284	0.955736
3	Dominant	B1	None	Place	Collect	4	3	1	before	1.09901	8.20845	0.948913
3	Dominant	B1	None	Place	Collect	4	3	2	before	1.12331	4.79682	0.962361
3	Dominant	B1	None	Place	Collect	4	3	3	before	1.12247	7.00329	0.960417
3	Dominant	B1	None	Place	Collect	4	3	4	before	1.10644	7.19363	0.965299
4	Dominant	B1	None	Place	Collect	1	1	1	before	1.07271	3.67393	0.971649
4	Dominant	B1	None	Place	Collect	1	1	2	before	1.06412	4.51771	0.971127
4	Dominant	B1	None	Place	Collect	1	1	3	before	1.07623	8.34823	0.971713
4	Dominant	B1	None	Place	Collect	1	1	4	before	1.10508	9.10196	0.964297
4	Dominant	B1	None	Place	Collect	1	1	5	before	1.15346	4.20907	0.929092
4	Dominant	B1	None	Place	Collect	1	1	6	before	1.02736	4.72369	0.979007
4	Dominant	B1	None	Place	Collect	1	1	7	before	1.03893	8.74542	0.97949
4	Dominant	B1	None	Place	Collect	1	1	8	before	1.06346	5.14112	0.973328
4	Dominant	B1	None	Place	Collect	1	2	1	before	1.07925	5.3559	0.97184
4	Dominant	B1	None	Place	Collect	1	2	2	before	1.10273	5.27459	0.967753
4	Dominant	B1	None	Place	Collect	1	2	3	before	1.09296	5.73646	0.967525
4	Dominant	B1	None	Place	Collect	1	2	4	before	1.05041	7.61443	0.976142
4	Dominant	B1	None	Place	Collect	1	2	5	before	1.0362	7.7662	0.978681
4	Dominant	B1	None	Place	Collect	1	2	6	before	1.07249	12.6237	0.968208
4	Dominant	B1	None	Place	Collect	1	2	7	before	1.08959	8.13745	0.96859
4	Dominant	B1	None	Place	Collect	1	2	8	before	1.07747	10.6277	0.969061
4	Dominant	B1	None	Place	Collect	1	3	1	before	1.09011	8.28604	0.969667
4	Dominant	B1	None	Place	Collect	1	3	2	before	1.02778	5.92188	0.940993
4	Dominant	B1	None	Place	Collect	1	3	3	before	1.07073	10.7296	0.97166
4	Dominant	B1	None	Place	Collect	1	3	4	before	1.03996	8.71584	0.979058
4	Dominant	B1	None	Place	Collect	1	3	5	before	0.933287	6.3461	0.964443
4	Dominant	B1	None	Place	Collect	1	3	6	before	1.09685	7.21013	0.966711
4	Dominant	B1	None	Place	Collect	1	3	7	before	1.10889	5.12298	0.964003
4	Dominant	B1	None	Place	Collect	1	3	8	before	1.08753	7.36397	0.970183
4	Dominant	B1	None	Place	Collect	1	4	1	before	1.09531	6.64845	0.967956
4	Dominant	B1	None	Place	Collect	1	4	2	before	1.02167	3.45025	0.958358
4	Dominant	B1	None	Place	Collect	1	4	3	before	1.09825	4.32687	0.967841
4	Dominant	B1	None	Place	Collect	1	4	4	before	1.05746	7.62841	0.975652
4	Dominant	B1	None	Place	Collect	1	4	5	before	1.06707	8.44559	0.974459
4	Dominant	B1	None	Place	Collect	1	4	6	before	1.10164	8.86433	0.963609
4	Dominant	B1	None	Place	Collect	1	4	7	before	1.07486	6.36785	0.974209
4	Dominant	B1	None	Place	Collect	1	4	8	before	1.0337	5.59261	0.978333
4	Dominant	B1	None	Place	Collect	1	5	1	before	1.05826	6.4686	0.975548
4	Dominant	B1	None	Place	Collect	1	5	2	before	1.04835	3.68522	0.942636
4	Dominant	B1	None	Place	Collect	1	5	3	before	1.08239	6.3291	0.96916
4	Dominant	B1	None	Place	Collect	1	5	4	before	1.12238	5.10322	0.962285
4	Dominant	B1	None	Place	Collect	1	5	5	before	1.09756	6.04853	0.967198
4	Dominant	B1	None	Place	Collect	1	5	6	before	1.09402	6.63607	0.968198
4	Dominant	B1	None	Place	Collect	1	5	7	before	1.08165	6.7313	0.970929
4	Dominant	B1	None	Place	Collect	1	5	8	before	1.08221	6.70261	0.971316
4	Dominant	B1	None	Place	Collect	2	1	1	before	1.0943	6.1116	0.968121
4	Dominant	B1	None	Place	Collect	2	1	2	before	1.09417	5.27627	0.969582
4	Dominant	B1	None	Place	Collect	2	1	3	before	1.09446	6.63259	0.967286
4	Dominant	B1	None	Place	Collect	2	1	4	before	1.08464	6.36041	0.969205
4	Dominant	B1	None	Place	Collect	2	1	5	before	1.07667	6.27028	0.971759
4	Dominant	B1	None	Place	Collect	2	1	6	before	1.09452	6.12534	0.967861
4	Dominant	B1	None	Place	Collect	2	1	7	before	1.03079	5.98157	0.969915
4	Dominant	B1	None	Place	Collect	2	1	8	before	1.09547	6.07889	0.967685
4	Dominant	B1	None	Place	Collect	2	2	1	before	1.08131	6.21886	0.971285
4	Dominant	B1	None	Place	Collect	2	2	2	before	1.05795	7.63415	0.976045
4	Dominant	B1	None	Place	Collect	2	2	3	before	1.06457	8.41959	0.973958
4	Dominant	B1	None	Place	Collect	2	2	4	before	1.07151	9.33929	0.971864
4	Dominant	B1	None	Place	Collect	2	2	5	before	1.08633	7.20782	0.966644
4	Dominant	B1	None	Place	Collect	2	2	6	before	1.04885	11.0208	0.975557
4	Dominant	B1	None	Place	Collect	2	2	7	before	1.08292	9.27833	0.969079
4	Dominant	B1	None	Place	Collect	2	2	8	before	1.08398	9.13036	0.967989
4	Dominant	B1	None	Place	Collect	2	3	1	before	1.11174	5.59169	0.964849
4	Dominant	B1	None	Place	Collect	2	3	2	before	1.11192	5.20461	0.965554
4	Dominant	B1	None	Place	Collect	2	3	3	before	1.06232	7.01116	0.974546
4	Dominant	B1	None	Place	Collect	2	3	4	before	-0.371776	7.1567	0.936896
4	Dominant	B1	None	Place	Collect	2	3	5	before	1.08368	6.68404	0.970615
4	Dominant	B1	None	Place	Collect	2	3	6	before	1.00243	6.6783	0.952274
4	Dominant	B1	None	Place	Collect	2	3	7	before	1.08237	5.74174	0.970477
4	Dominant	B1	None	Place	Collect	2	3	8	before	1.0985	5.20598	0.966993
4	Dominant	B1	None	Place	Collect	2	4	1	before	1.08271	8.16208	0.969939
4	Dominant	B1	None	Place	Collect	2	4	2	before	1.11216	2.71096	0.94285
4	Dominant	B1	None	Place	Collect	2	4	3	before	1.09647	4.34827	0.962825
4	Dominant	B1	None	Place	Collect	2	4	4	before	1.07055	5.32514	0.972597
4	Dominant	B1	None	Place	Collect	2	4	5	before	1.07012	4.48687	0.971876
4	Dominant	B1	None	Place	Collect	2	4	6	before	1.04621	8.39649	0.976427
4	Dominant	B1	None	Place	Collect	2	4	7	before	1.1066	5.07175	0.964099
4	Dominant	B1	None	Place	Collect	2	4	8	before	1.06608	11.0089	0.969832
4	Dominant	B1	None	Place	Collect	2	5	1	before	1.08029	4.53018	0.967083
4	Dominant	B1	None	Place	Collect	2	5	2	before	1.08198	9.2587	0.969575
4	Dominant	B1	None	Place	Collect	2	5	3	before	1.08049	4.66749	0.97029
4	Dominant	B1	None	Place	Collect	2	5	4	before	1.0743	5.55797	0.971248
4	Dominant	B1	None	Place	Collect	2	5	5	before	1.06143	10.9007	0.973966
4	Dominant	B1	None	Place	Collect	2	5	6	before	1.10133	6.52607	0.965503
4	Dominant	B1	None	Place	Collect	2	5	7	before	1.06239	6.00054	0.973635
4	Dominant	B1	None	Place	Collect	2	5	8	before	1.07932	6.12966	0.968663
4	Dominant	B1	None	Place	Collect	3	1	1	before	1.07725	7.55442	0.971503
4	Dominant	B1	None	Place	Collect	3	1	2	before	1.08864	6.62312	0.969393
4	Dominant	B1	None	Place	Collect	3	1	3	before	1.06936	8.44063	0.972812
4	Dominant	B1	None	Place	Collect	3	1	4	before	1.02017	11.5816	0.979914
4	Dominant	B1	None	Place	Collect	3	1	5	before	1.06365	5.44703	0.974447
4	Dominant	B1	None	Place	Collect	3	1	6	before	1.01635	8.01815	0.982567
4	Dominant	B1	None	Place	Collect	3	1	7	before	1.0841	5.74001	0.96945
4	Dominant	B1	None	Place	Collect	3	1	8	before	1.10221	4.84746	0.965124
4	Dominant	B1	None	Place	Collect	3	2	1	before	1.06658	4.59903	0.971388
4	Dominant	B1	None	Place	Collect	3	2	2	before	1.08496	6.26163	0.970376
4	Dominant	B1	None	Place	Collect	3	2	3	before	1.06871	12.6398	0.969112
4	Dominant	B1	None	Place	Collect	3	2	4	before	1.07898	4.55954	0.967159
4	Dominant	B1	None	Place	Collect	3	2	5	before	1.0408	5.71502	0.978613
4	Dominant	B1	None	Place	Collect	3	2	6	before	1.04824	9.84187	0.975873
4	Dominant	B1	None	Place	Collect	3	2	7	before	1.07669	12.4696	0.966702
4	Dominant	B1	None	Place	Collect	3	2	8	before	1.05635	8.63238	0.974899
4	Dominant	B1	None	Place	Collect	3	3	1	before	1.06873	7.63244	0.973324
4	Dominant	B1	None	Place	Collect	3	3	2	before	1.05193	13.0249	0.974316
4	Dominant	B1	None	Place	Collect	3	3	3	before	1.09158	7.15873	0.967853
4	Dominant	B1	None	Place	Collect	3	3	4	before	0.739223	5.21295	0.912103
4	Dominant	B1	None	Place	Collect	3	3	5	before	1.07522	9.40033	0.971162
4	Dominant	B1	None	Place	Collect	3	3	6	before	1.08468	5.78666	0.971509
4	Dominant	B1	None	Place	Collect	3	3	7	before	1.09177	9.17017	0.968263
4	Dominant	B1	None	Place	Collect	3	3	8	before	1.06805	12.672	0.970339
4	Dominant	B1	None	Place	Collect	3	4	1	before	1.0183	31.2879	0.973366
4	Dominant	B1	None	Place	Collect	3	4	2	before	1.08848	5.8994	0.967706
4	Dominant	B1	None	Place	Collect	3	4	3	before	1.0582	13.0073	0.971132
4	Dominant	B1	None	Place	Collect	3	4	4	before	1.02408	11.6631	0.97902
4	Dominant	B1	None	Place	Collect	3	4	5	before	1.07327	6.17754	0.972996
4	Dominant	B1	None	Place	Collect	3	4	6	before	1.02365	30.3779	0.968901
4	Dominant	B1	None	Place	Collect	3	4	7	before	1.07727	8.27707	0.970708
4	Dominant	B1	None	Place	Collect	3	4	8	before	1.04805	19.979	0.965802
4	Dominant	B1	None	Place	Collect	3	5	1	before	1.0413	6.67139	0.977514
4	Dominant	B1	None	Place	Collect	3	5	2	before	0.995558	9.14354	0.984579
4	Dominant	B1	None	Place	Collect	3	5	3	before	1.07049	10.9231	0.97125
4	Dominant	B1	None	Place	Collect	3	5	4	before	1.08645	7.39016	0.969724
4	Dominant	B1	None	Place	Collect	3	5	5	before	0.276854	191.442	0.999996
4	Dominant	B1	None	Place	Collect	3	5	6	before	1.09084	7.40742	0.967608
4	Dominant	B1	None	Place	Collect	3	5	7	before	1.08689	11.9862	0.961429
4	Dominant	B1	None	Place	Collect	3	5	8	before	1.0777	9.24621	0.970475
4	Dominant	B1	None	Place	Collect	4	1	1	before	0.946697	10.8023	0.972737
4	Dominant	B1	None	Place	Collect	4	1	2	before	0.892458	21.2076	0.974295
4	Dominant	B1	None	Place	Collect	4	1	3	before	1.08571	7.37701	0.968472
4	Dominant	B1	None	Place	Collect	4	1	4	before	1.06004	11.1348	0.9736
4	Dominant	B1	None	Place	Collect	4	1	5	before	0.889374	7.32027	0.923352
4	Dominant	B1	None	Place	Collect	4	1	6	before	1.05403	15.5527	0.971006
4	Dominant	B1	None	Place	Collect	4	1	7	before	1.08905	7.41642	0.968287
4	Dominant	B1	None	Place	Collect	4	1	8	before	1.11543	4.20268	0.959305
4	Dominant	B1	None	Place	Collect	4	2	1	before	1.08016	10.5867	0.968422
4	Dominant	B1	None	Place	Collect	4	2	2	before	1.09388	8.07389	0.967364
4	Dominant	B1	None	Place	Collect	4	2	3	before	1.06402	15.4402	0.967471
4	Dominant	B1	None	Place	Collect	4	2	4	before	1.05927	15.529	0.969618
4	Dominant	B1	None	Place	Collect	4	2	5	before	1.06569	15.2373	0.966906
4	Dominant	B1	None	Place	Collect	4	2	6	before	1.07222	5.86315	0.973244
4	Dominant	B1	None	Place	Collect	4	2	7	before	1.07187	12.4828	0.968572
4	Dominant	B1	None	Place	Collect	4	2	8	before	1.07091	10.8024	0.971443
4	Dominant	B1	None	Place	Collect	4	3	1	before	1.09307	7.83738	0.957658
4	Dominant	B1	None	Place	Collect	4	3	2	before	1.01903	6.50501	0.967072
4	Dominant	B1	None	Place	Collect	4	3	3	before	1.04852	12.8964	0.974774
4	Dominant	B1	None	Place	Collect	4	3	4	before	1.05689	9.57301	0.97546
5	Dominant	B1	None	Place	Collect	1	1	1	before	1.09481	5.30775	0.962925
5	Dominant	B1	None	Place	Collect	1	1	2	before	1.09714	5.82941	0.953371
5	Dominant	B1	None	Place	Collect	1	1	3	before	1.05051	13.1221	0.974551
5	Dominant	B1	None	Place	Collect	1	1	4	before	1.07411	12.5042	0.968481
5	Dominant	B1	None	Place	Collect	1	1	5	before	1.06847	9.34597	0.972024
5	Dominant	B1	None	Place	Collect	1	1	6	before	1.09411	7.12775	0.966833
5	Dominant	B1	None	Place	Collect	1	1	7	before	1.06513	8.3816	0.974109
5	Dominant	B1	None	Place	Collect	1	1	8	before	1.06833	12.5945	0.970099
5	Dominant	B1	None	Place	Collect	1	2	1	before	1.09687	8.83168	0.964051
5	Dominant	B1	None	Place	Collect	1	2	2	before	1.06055	8.43987	0.97514
5	Dominant	B1	None	Place	Collect	1	2	3	before	0.954724	4.08357	0.948821
5	Dominant	B1	None	Place	Collect	1	2	4	before	1.08636	9.06585	0.968238
5	Dominant	B1	None	Place	Collect	1	2	5	before	1.08531	8.06338	0.96881
5	Dominant	B1	None	Place	Collect	1	2	6	before	1.04879	8.69145	0.957591
5	Dominant	B1	None	Place	Collect	1	2	7	before	1.04321	6.53883	0.977656
5	Dominant	B1	None	Place	Collect	1	2	8	before	1.09023	7.18691	0.967929
5	Dominant	B1	None	Place	Collect	1	3	1	before	1.0772	7.34509	0.97083
5	Dominant	B1	None	Place	Collect	1	3	2	before	1.0868	8.04116	0.969047
5	Dominant	B1	None	Place	Collect	1	3	3	before	1.06568	10.5432	0.970646
5	Dominant	B1	None	Place	Collect	1	3	4	before	1.09508	9.48698	0.946817
5	Dominant	B1	None	Place	Collect	1	3	5	before	1.05037	6.03056	0.945803
5	Dominant	B1	None	Place	Collect	1	3	6	before	1.08398	7.31522	0.970337
5	Dominant	B1	None	Place	Collect	1	3	7	before	1.11908	6.01652	0.963299
5	Dominant	B1	None	Place	Collect	1	3	8	before	1.10067	5.81728	0.960146
5	Dominant	B1	None	Place	Collect	1	4	1	before	1.05839	6.92743	0.976061
5	Dominant	B1	None	Place	Collect	1	4	2	before	1.07049	10.7353	0.97138
5	Dominant	B1	None	Place	Collect	1	4	3	before	1.08859	6.02721	0.969172
5	Dominant	B1	None	Place	Collect	1	4	4	before	1.09791	5.97886	0.9652
5	Dominant	B1	None	Place	Collect	1	4	5	before	1.08663	6.80046	0.969653
5	Dominant	B1	None	Place	Collect	1	4	6	before	1.07992	5.38609	0.971145
5	Dominant	B1	None	Place	Collect	1	4	7	before	1.0898	5.66354	0.969201
5	Dominant	B1	None	Place	Collect	1	4	8	before	1.05602	6.87233	0.974506
5	Dominant	B1	None	Place	Collect	1	5	1	before	1.07218	8.32597	0.972637
5	Dominant	B1	None	Place	Collect	1	5	2	before	1.08357	7.11299	0.961131
5	Dominant	B1	None	Place	Collect	1	5	3	before	1.06272	12.7036	0.97163
5	Dominant	B1	None	Place	Collect	1	5	4	before	1.0587	15.484	0.969672
5	Dominant	B1	None	Place	Collect	1	5	5	before	1.08349	9.09547	0.968837
5	Dominant	B1	None	Place	Collect	1	5	6	before	1.10267	7.89469	0.964178
5	Dominant	B1	None	Place	Collect	1	5	7	before	1.08287	7.477	0.971631
5	Dominant	B1	None	Place	Collect	1	5	8	before	1.09585	8.14104	0.966598
5	Dominant	B1	None	Place	Collect	2	1	1	before	1.12977	4.93187	0.956204
5	Dominant	B1	None	Place	Collect	2	1	2	before	1.07967	5.50815	0.959708
5	Dominant	B1	None	Place	Collect	2	1	3	before	1.06933	9.41631	0.972854
5	Dominant	B1	None	Place	Collect	2	1	4	before	1.0841	9.23878	0.969239
5	Dominant	B1	None	Place	Collect	2	1	5	before	1.0676	5.8482	0.974406
5	Dominant	B1	None	Place	Collect	2	1	6	before	1.10883	6.53091	0.964945
5	Dominant	B1	None	Place	Collect	2	1	7	before	1.08413	8.18064	0.969911
5	Dominant	B1	None	Place	Collect	2	1	8	before	1.07025	7.31076	0.971303
5	Dominant	B1	None	Place	Collect	2	2	1	before	1.05867	6.93524	0.975779
5	Dominant	B1	None	Place	Collect	2	2	2	before	1.06812	12.6185	0.970217
5	Dominant	B1	None	Place	Collect	2	2	3	before	1.06313	9.44115	0.973578
5	Dominant	B1	None	Place	Collect	2	2	4	before	1.06928	7.55227	0.97381
5	Dominant	B1	None	Place	Collect	2	2	5	before	1.07174	7.38136	0.971501
5	Dominant	B1	None	Place	Collect	2	2	6	before	1.06537	12.4326	0.970228
5	Dominant	B1	None	Place	Collect	2	2	7	before	1.11633	7.05144	0.962334
5	Dominant	B1	None	Place	Collect	2	2	8	before	1.10626	7.21611	0.965815
5	Dominant	B1	None	Place	Collect	2	3	1	before	0.625195	11.2821	0.927168
5	Dominant	B1	None	Place	Collect	2	3	2	before	1.07768	9.29253	0.971161
5	Dominant	B1	None	Place	Collect	2	3	3	before	1.07089	7.40708	0.971913
5	Dominant	B1	None	Place	Collect	2	3	4	before	1.05759	6.35879	0.976139
5	Dominant	B1	None	Place	Collect	2	3	5	before	1.07541	10.6334	0.970441
5	Dominant	B1	None	Place	Collect	2	3	6	before	1.04898	6.95951	0.977022
5	Dominant	B1	None	Place	Collect	2	3	7	before	1.05031	9.69911	0.976227
5	Dominant	B1	None	Place	Collect	2	3	8	before	1.05765	12.8654	0.973039
5	Dominant	B1	None	Place	Collect	2	4	1	before	0.853476	9.18014	0.983832
5	Dominant	B1	None	Place	Collect	2	4	2	before	1.05585	9.53007	0.97541
5	Dominant	B1	None	Place	Collect	2	4	3	before	1.08207	6.18264	0.972326
5	Dominant	B1	None	Place	Collect	2	4	4	before	1.0905	6.59439	0.968887
5	Dominant	B1	None	Place	Collect	2	4	5	before	1.07162	8.1538	0.971389
5	Dominant	B1	None	Place	Collect	2	4	6	before	1.05303	7.03937	0.93119
5	Dominant	B1	None	Place	Collect	2	4	7	before	1.02672	6.0865	0.944215
5	Dominant	B1	None	Place	Collect	2	4	8	before	1.10959	6.5396	0.960971
5	Dominant	B1	None	Place	Collect	2	5	1	before	1.08092	6.75122	0.970282
5	Dominant	B1	None	Place	Collect	2	5	2	before	1.06374	6.32204	0.97449
5	Dominant	B1	None	Place	Collect	2	5	3	before	1.06863	12.4597	0.969235
5	Dominant	B1	None	Place	Collect	2	5	4	before	1.0849	9.19825	0.968916
5	Dominant	B1	None	Place	Collect	2	5	5	before	1.07038	9.41418	0.972108
5	Dominant	B1	None	Place	Collect	2	5	6	before	1.04434	10.571	0.972298
5	Dominant	B1	None	Place	Collect	2	5	7	before	1.06535	8.32349	0.973881
5	Dominant	B1	None	Place	Collect	2	5	8	before	1.0985	5.28241	0.961186
5	Dominant	B1	None	Place	Collect	3	1	1	before	1.05857	6.34119	0.976093
5	Dominant	B1	None	Place	Collect	3	1	2	before	1.07026	12.523	0.969137
5	Dominant	B1	None	Place	Collect	3	1	3	before	1.11077	5.95928	0.963986
5	Dominant	B1	None	Place	Collect	3	1	4	before	1.12119	5.73887	0.957089
5	Dominant	B1	None	Place	Collect	3	1	5	before	1.09475	7.033	0.962849
5	Dominant	B1	None	Place	Collect	3	1	6	before	1.11169	6.93627	0.959451
5	Dominant	B1	None	Place	Collect	3	1	7	before	1.10901	6.37957	0.963513
5	Dominant	B1	None	Place	Collect	3	1	8	before	1.10053	8.06885	0.96348
5	Dominant	B1	None	Place	Collect	3	2	1	before	1.09086	8.98345	0.965556
5	Dominant	B1	None	Place	Collect	3	2	2	before	1.08085	8.92041	0.967288
5	Dominant	B1	None	Place	Collect	3	2	3	before	1.06448	9.5327	0.973886
5	Dominant	B1	None	Place	Collect	3	2	4	before	1.09014	8.27993	0.952206
5	Dominant	B1	None	Place	Collect	3	2	5	before	1.0944	6.76025	0.957588
5	Dominant	B1	None	Place	Collect	3	2	6	before	1.10572	6.56415	0.966082
5	Dominant	B1	None	Place	Collect	3	2	7	before	1.10885	7.23386	0.964249
5	Dominant	B1	None	Place	Collect	3	2	8	before	1.11674	5.97294	0.963164
5	Dominant	B1	None	Place	Collect	3	3	1	before	1.10199	6.28047	0.959325
5	Dominant	B1	None	Place	Collect	3	3	2	before	1.09205	5.98194	0.966569
5	Dominant	B1	None	Place	Collect	3	3	3	before	1.08811	7.37404	0.969361
5	Dominant	B1	None	Place	Collect	3	3	4	before	1.07124	7.56298	0.973299
5	Dominant	B1	None	Place	Collect	3	3	5	before	1.06509	6.89741	0.974252
5	Dominant	B1	None	Place	Collect	3	3	6	before	1.06437	6.37331	0.974258
5	Dominant	B1	None	Place	Collect	3	3	7	before	1.10702	6.36147	0.958462
5	Dominant	B1	None	Place	Collect	3	3	8	before	1.05408	8.54959	0.976017
5	Dominant	B1	None	Place	Collect	3	4	1	before	1.05599	12.8474	0.973683
5	Dominant	B1	None	Place	Collect	3	4	2	before	0.684357	6.16905	0.895137
5	Dominant	B1	None	Place	Collect	3	4	3	before	1.07158	7.28452	0.970657
5	Dominant	B1	None	Place	Collect	3	4	4	before	1.09524	7.75552	0.962571
5	Dominant	B1	None	Place	Collect	3	4	5	before	1.05264	6.98021	0.975421
5	Dominant	B1	None	Place	Collect	3	4	6	before	0.494714	6.98861	0.826595
5	Dominant	B1	None	Place	Collect	3	4	7	before	1.09045	8.15143	0.968346
5	Dominant	B1	None	Place	Collect	3	4	8	before	1.06018	10.8485	0.973845
5	Dominant	B1	None	Place	Collect	3	5	1	before	1.07174	10.5913	0.970642
5	Dominant	B1	None	Place	Collect	3	5	2	before	1.11596	6.93719	0.957963
5	Dominant	B1	None	Place	Collect	3	5	3	before	0.923022	6.30049	0.964254
5	Dominant	B1	None	Place	Collect	3	5	4	before	1.08531	8.07901	0.969608
5	Dominant	B1	None	Place	Collect	3	5	5	before	1.07097	7.56861	0.973668
5	Dominant	B1	None	Place	Collect	3	5	6	before	1.08989	6.23633	0.963211
5	Dominant	B1	None	Place	Collect	3	5	7	before	1.08715	9.0452	0.967968
5	Dominant	B1	None	Place	Collect	3	5	8	before	1.08523	8.16276	0.969518
5	Dominant	B1	None	Place	Collect	4	1	1	before	1.0815	6.82638	0.971992
5	Dominant	B1	None	Place	Collect	4	1	2	before	1.1091	5.7351	0.957718
5	Dominant	B1	None	Place	Collect	4	1	3	before	1.05112	7.657	0.976214
5	Dominant	B1	None	Place	Collect	4	1	4	before	1.05543	10.5808	0.971697
5	Dominant	B1	None	Place	Collect	4	1	5	before	1.06444	6.9051	0.974505
5	Dominant	B1	None	Place	Collect	4	1	6	before	1.09651	8.09038	0.967869
5	Dominant	B1	None	Place	Collect	4	1	7	before	1.04648	9.65847	0.977383
5	Dominant	B1	None	Place	Collect	4	1	8	before	0.987756	10.2531	0.961625
5	Dominant	B1	None	Place	Collect	4	2	1	before	1.06725	9.38778	0.973232
5	Dominant	B1	None	Place	Collect	4	2	2	before	1.05306	15.6564	0.971892
5	Dominant	B1	None	Place	Collect	4	2	3	before	1.07747	6.63187	0.970911
5	Dominant	B1	None	Place	Collect	4	2	4	before	1.04881	12.9612	0.974743
5	Dominant	B1	None	Place	Collect	4	2	5	before	1.06872	10.7679	0.97218
5	Dominant	B1	None	Place	Collect	4	2	6	before	1.06271	15.4463	0.968391
5	Dominant	B1	None	Place	Collect	4	2	7	before	1.11884	3.61926	0.954016
5	Dominant	B1	None	Place	Collect	4	2	8	before	1.06595	8.36872	0.973923
5	Dominant	B1	None	Place	Collect	4	3	1	before	1.08273	6.13035	0.971465
5	Dominant	B1	None	Place	Collect	4	3	2	before	1.1104	6.93614	0.960469
5	Dominant	B1	None	Place	Collect	4	3	3	before	1.0791	6.17739	0.972011
5	Dominant	B1	None	Place	Collect	4	3	4	before	1.03074	8.50627	0.978538
6	Dominant	B1	None	Place	Collect	1	1	1	before	1.11992	4.35376	0.963595
6	Dominant	B1	None	Place	Collect	1	1	2	before	1.10204	6.06337	0.967036
6	Dominant	B1	None	Place	Collect	1	1	3	before	1.10843	5.87892	0.963305
6	Dominant	B1	None	Place	Collect	1	1	4	before	1.11373	5.95797	0.964228
6	Dominant	B1	None	Place	Collect	1	1	5	before	1.11142	6.53095	0.965261
6	Dominant	B1	None	Place	Collect	1	1	6	before	1.10271	8.9782	0.962888
6	Dominant	B1	None	Place	Collect	1	1	7	before	1.10427	8.86533	0.963131
6	Dominant	B1	None	Place	Collect	1	1	8	before	1.04794	8.57079	0.977083
6	Dominant	B1	None	Place	Collect	1	2	1	before	1.04985	7.68707	0.976803
6	Dominant	B1	None	Place	Collect	1	2	2	before	1.07938	6.15802	0.971485
6	Dominant	B1	None	Place	Collect	1	2	3	before	1.09075	7.3483	0.968417
6	Dominant	B1	None	Place	Collect	1	2	4	before	1.06579	7.36219	0.971135
6	Dominant	B1	None	Place	Collect	1	2	5	before	1.07959	9.30237	0.970095
6	Dominant	B1	None	Place	Collect	1	2	6	before	1.09778	9.07525	0.965999
6	Dominant	B1	None	Place	Collect	1	2	7	before	1.104	7.68757	0.95313
6	Dominant	B1	None	Place	Collect	1	2	8	before	1.07459	8.28586	0.971498
6	Dominant	B1	None	Place	Collect	1	3	1	before	1.06464	6.29942	0.974911
6	Dominant	B1	None	Place	Collect	1	3	2	before	1.08015	9.24656	0.970011
6	Dominant	B1	None	Place	Collect	1	3	3	before	1.08554	8.18189	0.969243
6	Dominant	B1	None	Place	Collect	1	3	4	before	1.08852	7.37175	0.970052
6	Dominant	B1	None	Place	Collect	1	3	5	before	1.06408	12.6735	0.971553
6	Dominant	B1	None	Place	Collect	1	3	6	before	1.06921	10.7951	0.97185
6	Dominant	B1	None	Place	Collect	1	3	7	before	1.084	9.21252	0.969329
6	Dominant	B1	None	Place	Collect	1	3	8	before	1.10797	5.6169	0.967076
6	Dominant	B1	None	Place	Collect	1	4	1	before	1.07694	6.30191	0.972471
6	Dominant	B1	None	Place	Collect	1	4	2	before	1.10965	6.07479	0.9662
6	Dominant	B1	None	Place	Collect	1	4	3	before	1.10612	6.00011	0.966206
6	Dominant	B1	None	Place	Collect	1	4	4	before	1.09236	6.64718	0.969363
6	Dominant	B1	None	Place	Collect	1	4	5	before	1.05827	5.953	0.976335
6	Dominant	B1	None	Place	Collect	1	4	6	before	1.10018	5.66487	0.968976
6	Dominant	B1	None	Place	Collect	1	4	7	before	1.08941	8.10463	0.96837
6	Dominant	B1	None	Place	Collect	1	4	8	before	1.09977	7.27019	0.966885
6	Dominant	B1	None	Place	Collect	1	5	1	before	1.1219	5.84503	0.959238
6	Dominant	B1	None	Place	Collect	1	5	2	before	1.10461	7.76368	0.962173
6	Dominant	B1	None	Place	Collect	1	5	3	before	1.11162	7.77994	0.960664
6	Dominant	B1	None	Place	Collect	1	5	4	before	1.07073	6.92594	0.973398
6	Dominant	B1	None	Place	Collect	1	5	5	before	1.07244	6.87833	0.973744
6	Dominant	B1	None	Place	Collect	1	5	6	before	1.0924	6.83513	0.959893
6	Dominant	B1	None	Place	Collect	1	5	7	before	1.11008	7.30448	0.965273
6	Dominant	B1	None	Place	Collect	1	5	8	before	1.07195	12.5354	0.968844
6	Dominant	B1	None	Place	Collect	2	1	1	before	1.09948	8.21317	0.96737
6	Dominant	B1	None	Place	Collect	2	1	2	before	1.10327	9.01003	0.964253
6	Dominant	B1	None	Place	Collect	2	1	3	before	1.09711	8.73492	0.961014
6	Dominant	B1	None	Place	Collect	2	1	4	before	1.08098	6.33921	0.97258
6	Dominant	B1	None	Place	Collect	2	1	5	before	1.09374	4.80744	0.966797
6	Dominant	B1	None	Place	Collect	2	1	6	before	1.03716	9.50068	0.973964
6	Dominant	B1	None	Place	Collect	2	1	7	before	1.10624	6.63323	0.96662
6	Dominant	B1	None	Place	Collect	2	1	8	before	1.0951	8.18117	0.968575
6	Dominant	B1	None	Place	Collect	2	2	1	before	1.0993	7.84108	0.963484
6	Dominant	B1	None	Place	Collect	2	2	2	before	1.08484	8.17516	0.968975
6	Dominant	B1	None	Place	Collect	2	2	3	before	1.09025	7.42716	0.970282
6	Dominant	B1	None	Place	Collect	2	2	4	before	1.09252	7.60379	0.95861
6	Dominant	B1	None	Place	Collect	2	2	5	before	1.11027	7.03488	0.960211
6	Dominant	B1	None	Place	Collect	2	2	6	before	1.1036	6.99867	0.962222
6	Dominant	B1	None	Place	Collect	2	2	7	before	1.11158	7.14494	0.963637
6	Dominant	B1	None	Place	Collect	2	2	8	before	1.10835	7.20673	0.965486
6	Dominant	B1	None	Place	Collect	2	3	1	before	1.0983	7.0699	0.963845
6	Dominant	B1	None	Place	Collect	2	3	2	before	1.09271	8.85973	0.961515
6	Dominant	B1	None	Place	Collect	2	3	3	before	1.07594	10.7542	0.97076
6	Dominant	B1	None	Place	Collect	2	3	4	before	1.08278	11.7171	0.958293
6	Dominant	B1	None	Place	Collect	2	3	5	before	1.09162	9.88592	0.958108
6	Dominant	B1	None	Place	Collect	2	3	6	before	1.06612	12.699	0.970705
6	Dominant	B1	None	Place	Collect	2	3	7	before	1.10392	9.02792	0.964261
6	Dominant	B1	None	Place	Collect	2	3	8	before	1.07886	10.7426	0.970273
6	Dominant	B1	None	Place	Collect	2	4	1	before	1.05819	8.55939	0.975951
6	Dominant	B1	None	Place	Collect	2	4	2	before	1.0754	9.2874	0.970054
6	Dominant	B1	None	Place	Collect	2	4	3	before	1.12712	5.90753	0.959849
6	Dominant	B1	None	Place	Collect	2	4	4	before	1.08996	10.4846	0.965357
6	Dominant	B1	None	Place	Collect	2	4	5	before	1.08579	12.2241	0.963316
6	Dominant	B1	None	Place	Collect	2	4	6	before	1.0617	12.7537	0.97214
6	Dominant	B1	None	Place	Collect	2	4	7	before	1.08551	6.65895	0.968774
6	Dominant	B1	None	Place	Collect	2	4	8	before	1.10121	7.33093	0.96714
6	Dominant	B1	None	Place	Collect	2	5	1	before	1.07875	9.30003	0.971345
6	Dominant	B1	None	Place	Collect	2	5	2	before	1.06823	9.40977	0.967132
6	Dominant	B1	None	Place	Collect	2	5	3	before	1.10825	7.84129	0.961105
6	Dominant	B1	None	Place	Collect	2	5	4	before	1.10168	6.06916	0.967422
6	Dominant	B1	None	Place	Collect	2	5	5	before	1.10547	8.84894	0.960613
6	Dominant	B1	None	Place	Collect	2	5	6	before	1.05897	11.0303	0.97418
6	Dominant	B1	None	Place	Collect	2	5	7	before	1.07687	6.8661	0.972337
6	Dominant	B1	None	Place	Collect	2	5	8	before	1.07827	10.66	0.96961
6	Dominant	B1	None	Place	Collect	3	1	1	before	1.10375	7.16501	0.964363
6	Dominant	B1	None	Place	Collect	3	1	2	before	1.08374	9.17604	0.970037
6	Dominant	B1	None	Place	Collect	3	1	3	before	1.1095	8.01658	0.963664
6	Dominant	B1	None	Place	Collect	3	1	4	before	1.10573	8.89633	0.961518
6	Dominant	B1	None	Place	Collect	3	1	5	before	1.07798	6.85776	0.973189
6	Dominant	B1	None	Place	Collect	3	1	6	before	1.09534	7.3679	0.969264
6	Dominant	B1	None	Place	Collect	3	1	7	before	1.09646	8.18907	0.968309
6	Dominant	B1	None	Place	Collect	3	1	8	before	1.12282	6.45969	0.961245
6	Dominant	B1	None	Place	Collect	3	2	1	before	1.08118	9.23864	0.969932
6	Dominant	B1	None	Place	Collect	3	2	2	before	1.09468	7.34573	0.96878
6	Dominant	B1	None	Place	Collect	3	2	3	before	1.05689	15.5387	0.970347
6	Dominant	B1	None	Place	Collect	3	2	4	before	1.06163	8.5364	0.975048
6	Dominant	B1	None	Place	Collect	3	2	5	before	1.05001	5.92341	0.977002
6	Dominant	B1	None	Place	Collect	3	2	6	before	1.10016	7.34408	0.967958
6	Dominant	B1	None	Place	Collect	3	2	7	before	1.07377	9.40124	0.972429
6	Dominant	B1	None	Place	Collect	3	2	8	before	1.10769	6.48147	0.964806
6	Dominant	B1	None	Place	Collect	3	3	1	before	1.06548	12.7598	0.970776
6	Dominant	B1	None	Place	Collect	3	3	2	before	1.07262	10.6741	0.970707
6	Dominant	B1	None	Place	Collect	3	3	3	before	1.08112	6.89331	0.972478
6	Dominant	B1	None	Place	Collect	3	3	4	before	1.06994	7.58809	0.974436
6	Dominant	B1	None	Place	Collect	3	3	5	before	1.05392	8.56523	0.976148
6	Dominant	B1	None	Place	Collect	3	3	6	before	1.0709	10.8149	0.971859
6	Dominant	B1	None	Place	Collect	3	3	7	before	1.09673	8.01129	0.9664
6	Dominant	B1	None	Place	Collect	3	3	8	before	1.10078	7.99407	0.964167
6	Dominant	B1	None	Place	Collect	3	4	1	before	1.09465	10.1511	0.960925
6	Dominant	B1	None	Place	Collect	3	4	2	before	1.05799	6.00459	0.975613
6	Dominant	B1	None	Place	Collect	3	4	3	before	1.09515	5.75502	0.970148
6	Dominant	B1	None	Place	Collect	3	4	4	before	1.09403	7.29291	0.968106
6	Dominant	B1	None	Place	Collect	3	4	5	before	1.07544	9.38301	0.971268
6	Dominant	B1	None	Place	Collect	3	4	6	before	1.0207	30.9287	0.971694
6	Dominant	B1	None	Place	Collect	3	4	7	before	1.09352	8.12845	0.968266
6	Dominant	B1	None	Place	Collect	3	4	8	before	1.07665	10.6419	0.970005
6	Dominant	B1	None	Place	Collect	3	5	1	before	1.0596	8.54722	0.975509
6	Dominant	B1	None	Place	Collect	3	5	2	before	1.07211	6.3434	0.973152
6	Dominant	B1	None	Place	Collect	3	5	3	before	1.10297	7.05584	0.964469
6	Dominant	B1	None	Place	Collect	3	5	4	before	1.08502	9.11149	0.968155
6	Dominant	B1	None	Place	Collect	3	5	5	before	1.11007	7.94968	0.963258
6	Dominant	B1	None	Place	Collect	3	5	6	before	1.08789	9.15592	0.968579
6	Dominant	B1	None	Place	Collect	3	5	7	before	1.10264	8.86873	0.961386
6	Dominant	B1	None	Place	Collect	3	5	8	before	1.07239	9.4165	0.972075
6	Dominant	B1	None	Place	Collect	4	1	1	before	1.05211	11.1063	0.975421
6	Dominant	B1	None	Place	Collect	4	1	2	before	1.07674	7.51907	0.972044
6	Dominant	B1	None	Place	Collect	4	1	3	before	1.10299	7.11642	0.964318
6	Dominant	B1	None	Place	Collect	4	1	4	before	0	1
6	Dominant	B1	None	Place	Collect	4	1	5	before	0	1
6	Dominant	B1	None	Place	Collect	4	1	6	before	0	1
6	Dominant	B1	None	Place	Collect	4	1	7	before	1.0536	6.87944	0.976204
6	Dominant	B1	None	Place	Collect	4	1	8	before	1.0991	7.23458	0.965897
6	Dominant	B1	None	Place	Collect	4	2	1	before	1.10283	4.89489	0.960875
6	Dominant	B1	None	Place	Collect	4	2	2	before	1.06715	10.8789	0.97231
6	Dominant	B1	None	Place	Collect	4	2	3	before	1.09934	6.96009	0.96164
6	Dominant	B1	None	Place	Collect	4	2	4	before	1.07095	12.6518	0.969592
6	Dominant	B1	None	Place	Collect	4	2	5	before	1.08341	10.5316	0.967987
6	Dominant	B1	None	Place	Collect	4	2	6	before	1.05565	4.93943	0.973627
6	Dominant	B1	None	Place	Collect	4	2	7	before	1.05596	15.5649	0.970684
6	Dominant	B1	None	Place	Collect	4	2	8	before	1.05534	15.6741	0.971213
6	Dominant	B1	None	Place	Collect	4	3	1	before	1.0669	12.7049	0.970683
6	Dominant	B1	None	Place	Collect	4	3	2	before	1.08876	9.11587	0.96768
6	Dominant	B1	None	Place	Collect	4	3	3	before	1.08377	8.27013	0.970241
6	Dominant	B1	None	Place	Collect	4	3	4	before	1.08136	12.3271	0.965933
1	Dominant	B1	None	Place	Collect	1	1	1	during	0.981011	1.07972	0.989124
1	Dominant	B1	None	Place	Collect	1	1	2	during	0.859514	3.17903	0.945073
1	Dominant	B1	None	Place	Collect	1	1	3	during	1.09537	3.76145	0.962816
1	Dominant	B1	None	Place	Collect	1	1	4	during	1.05617	2.71213	0.911615
1	Dominant	B1	None	Place	Collect	1	1	5	during	1.03312	4.30448	0.898956
1	Dominant	B1	None	Place	Collect	1	1	6	during	1.11616	4.99831	0.956865
1	Dominant	B1	None	Place	Collect	1	1	7	during	1.06222	6.41133	0.965406
1	Dominant	B1	None	Place	Collect	1	1	8	during	1.10603	5.46077	0.95452
1	Dominant	B1	None	Place	Collect	1	2	1	during	1.1152	2.47285	0.943109
1	Dominant	B1	None	Place	Collect	1	2	2	during	0.875487	2.77851	0.96887
1	Dominant	B1	None	Place	Collect	1	2	3	during	0.706599	0.618198	0.885742
1	Dominant	B1	None	Place	Collect	1	2	4	during	0.958116	5.12469	0.982184
1	Dominant	B1	None	Place	Collect	1	2	5	during	0.828893	3.16636	0.902774
1	Dominant	B1	None	Place	Collect	1	2	6	during	0.835165	3.82499	0.923097
1	Dominant	B1	None	Place	Collect	1	2	7	during	1.10794	7.11574	0.961766
1	Dominant	B1	None	Place	Collect	1	2	8	during	0.815849	0.920435	0.91383
1	Dominant	B1	None	Place	Collect	1	3	1	during	1.09885	7.98409	0.96218
1	Dominant	B1	None	Place	Collect	1	3	2	during	0.771095	2.74007	0.87737
1	Dominant	B1	None	Place	Collect	1	3	3	during	1.06398	4.5261	0.956608
1	Dominant	B1	None	Place	Collect	1	3	4	during	0.988961	4.61853	0.913033
1	Dominant	B1	None	Place	Collect	1	3	5	during	1.10758	5.95679	0.960419
1	Dominant	B1	None	Place	Collect	1	3	6	during	0.71869	2.5804	0.790048
1	Dominant	B1	None	Place	Collect	1	3	7	during	0.928551	4.67034	0.94525
1	Dominant	B1	None	Place	Collect	1	3	8	during	0.879669	5.94113	0.937745
1	Dominant	B1	None	Place	Collect	1	4	1	during	1.03374	2.89417	0.967288
1	Dominant	B1	None	Place	Collect	1	4	2	during	1.09436	4.19026	0.940936
1	Dominant	B1	None	Place	Collect	1	4	3	during	0.983971	2.90461	0.871902
1	Dominant	B1	None	Place	Collect	1	4	4	during	1.0964	3.60904	0.941605
1	Dominant	B1	None	Place	Collect	1	4	5	during	0.859776	5.18971	0.975118
1	Dominant	B1	None	Place	Collect	1	4	6	during	0.895212	4.44026	0.937617
1	Dominant	B1	None	Place	Collect	1	4	7	during	1.12424	4.41368	0.93894
1	Dominant	B1	None	Place	Collect	1	4	8	during	0.912843	6.336	0.960781
1	Dominant	B1	None	Place	Collect	1	5	1	during	1.08854	6.15587	0.920674
1	Dominant	B1	None	Place	Collect	1	5	2	during	1.12687	4.70235	0.945693
1	Dominant	B1	None	Place	Collect	1	5	3	during	1.06556	3.11308	0.888307
1	Dominant	B1	None	Place	Collect	1	5	4	during	1.12394	5.26904	0.956877
1	Dominant	B1	None	Place	Collect	1	5	5	during	1.13065	4.04333	0.949186
1	Dominant	B1	None	Place	Collect	1	5	6	during	1.04767	5.55582	0.914121
1	Dominant	B1	None	Place	Collect	1	5	7	during	0.745627	4.24839	0.88352
1	Dominant	B1	None	Place	Collect	1	5	8	during	0.838485	8.08189	0.984174
1	Dominant	B1	None	Place	Collect	2	1	1	during	0.997032	4.47361	0.964024
1	Dominant	B1	None	Place	Collect	2	1	2	during	1.1352	4.42702	0.952504
1	Dominant	B1	None	Place	Collect	2	1	3	during	1.09097	2.73776	0.876239
1	Dominant	B1	None	Place	Collect	2	1	4	during	0.960578	1.30918	0.988246
1	Dominant	B1	None	Place	Collect	2	1	5	during	1.01351	3.27425	0.937224
1	Dominant	B1	None	Place	Collect	2	1	6	during	1.0948	3.56758	0.951664
1	Dominant	B1	None	Place	Collect	2	1	7	during	1.06853	4.48216	0.964295
1	Dominant	B1	None	Place	Collect	2	1	8	during	1.10569	6.0692	0.964001
1	Dominant	B1	None	Place	Collect	2	2	1	during	0.937456	0.673367	0.864846
1	Dominant	B1	None	Place	Collect	2	2	2	during	1.1454	4.17306	0.945941
1	Dominant	B1	None	Place	Collect	2	2	3	during	1.08529	1.92221	0.914035
1	Dominant	B1	None	Place	Collect	2	2	4	during	0.936077	3.56731	0.85437
1	Dominant	B1	None	Place	Collect	2	2	5	during	1.13636	3.73608	0.947201
1	Dominant	B1	None	Place	Collect	2	2	6	during	0.918976	3.74566	0.936095
1	Dominant	B1	None	Place	Collect	2	2	7	during	1.08611	7.3397	0.964231
1	Dominant	B1	None	Place	Collect	2	2	8	during	0.940106	4.58164	0.909276
1	Dominant	B1	None	Place	Collect	2	3	1	during	1.11119	2.21525	0.925268
1	Dominant	B1	None	Place	Collect	2	3	2	during	1.15554	3.80982	0.939413
1	Dominant	B1	None	Place	Collect	2	3	3	during	1.13668	4.19241	0.950261
1	Dominant	B1	None	Place	Collect	2	3	4	during	1.10654	3.91096	0.95871
1	Dominant	B1	None	Place	Collect	2	3	5	during	1.14105	3.67795	0.945635
1	Dominant	B1	None	Place	Collect	2	3	6	during	1.10382	5.92415	0.960512
1	Dominant	B1	None	Place	Collect	2	3	7	during	1.13666	3.5197	0.94439
1	Dominant	B1	None	Place	Collect	2	3	8	during	0.568486	2.21883	0.669227
1	Dominant	B1	None	Place	Collect	2	4	1	during	1.01975	5.86587	0.894438
1	Dominant	B1	None	Place	Collect	2	4	2	during	1.12445	4.067	0.952084
1	Dominant	B1	None	Place	Collect	2	4	3	during	1.08788	4.54952	0.956903
1	Dominant	B1	None	Place	Collect	2	4	4	during	1.14523	4.35549	0.943504
1	Dominant	B1	None	Place	Collect	2	4	5	during	0.948897	3.12306	0.959282
1	Dominant	B1	None	Place	Collect	2	4	6	during	0.883279	4.55274	0.948439
1	Dominant	B1	None	Place	Collect	2	4	7	during	1.14578	3.94476	0.948933
1	Dominant	B1	None	Place	Collect	2	4	8	during	0.883032	4.58417	0.901542
1	Dominant	B1	None	Place	Collect	2	5	1	during	0.897693	2.91302	0.98635
1	Dominant	B1	None	Place	Collect	2	5	2	during	1.129	3.97711	0.952679
1	Dominant	B1	None	Place	Collect	2	5	3	during	1.09302	3.82984	0.938621
1	Dominant	B1	None	Place	Collect	2	5	4	during	0.67572	3.63171	0.794412
1	Dominant	B1	None	Place	Collect	2	5	5	during	0.992072	3.43467	0.939981
1	Dominant	B1	None	Place	Collect	2	5	6	during	0.913934	4.91929	0.943653
1	Dominant	B1	None	Place	Collect	2	5	7	during	1.08107	3.80395	0.914616
1	Dominant	B1	None	Place	Collect	2	5	8	during	0.537955	3.01304	0.728941
1	Dominant	B1	None	Place	Collect	3	1	1	during	1.11026	7.76423	0.961069
1	Dominant	B1	None	Place	Collect	3	1	2	during	1.13846	4.07254	0.947758
1	Dominant	B1	None	Place	Collect	3	1	3	during	1.1291	4.87613	0.955154
1	Dominant	B1	None	Place	Collect	3	1	4	during	1.1481	3.89998	0.946496
1	Dominant	B1	None	Place	Collect	3	1	5	during	1.11916	4.84396	0.956355
1	Dominant	B1	None	Place	Collect	3	1	6	during	1.09621	11.6637	0.956437
1	Dominant	B1	None	Place	Collect	3	1	7	during	1.08138	2.50414	0.934296
1	Dominant	B1	None	Place	Collect	3	1	8	during	1.06534	9.61937	0.974033
1	Dominant	B1	None	Place	Collect	3	2	1	during	0.987853	5.15782	0.945832
1	Dominant	B1	None	Place	Collect	3	2	2	during	1.12423	4.98891	0.955765
1	Dominant	B1	None	Place	Collect	3	2	3	during	0.875531	7.57199	0.956483
1	Dominant	B1	None	Place	Collect	3	2	4	during	1.06886	1.1736	0.967283
1	Dominant	B1	None	Place	Collect	3	2	5	during	0.897051	2.06632	0.730059
1	Dominant	B1	None	Place	Collect	3	2	6	during	0.716909	3.872	0.818948
1	Dominant	B1	None	Place	Collect	3	2	7	during	1.10276	6.00082	0.959395
1	Dominant	B1	None	Place	Collect	3	2	8	during	0.900881	6.82285	0.982752
1	Dominant	B1	None	Place	Collect	3	3	1	during	1.08816	6.18843	0.962723
1	Dominant	B1	None	Place	Collect	3	3	2	during	1.06054	3.49917	0.954024
1	Dominant	B1	None	Place	Collect	3	3	3	during	1.13201	4.83875	0.94723
1	Dominant	B1	None	Place	Collect	3	3	4	during	1.05949	6.04893	0.949992
1	Dominant	B1	None	Place	Collect	3	3	5	during	1.01027	2.39884	0.92003
1	Dominant	B1	None	Place	Collect	3	3	6	during	1.11749	7.07675	0.958877
1	Dominant	B1	None	Place	Collect	3	3	7	during	0.956551	5.41867	0.860179
1	Dominant	B1	None	Place	Collect	3	3	8	during	1.04173	5.97023	0.965348
1	Dominant	B1	None	Place	Collect	3	4	1	during	1.05733	11.2146	0.974417
1	Dominant	B1	None	Place	Collect	3	4	2	during	1.11222	5.45855	0.95499
1	Dominant	B1	None	Place	Collect	3	4	3	during	0.920145	5.92234	0.930009
1	Dominant	B1	None	Place	Collect	3	4	4	during	1.06747	2.87818	0.85756
1	Dominant	B1	None	Place	Collect	3	4	5	during	1.11793	4.38738	0.955531
1	Dominant	B1	None	Place	Collect	3	4	6	during	1.09137	5.32076	0.928395
1	Dominant	B1	None	Place	Collect	3	4	7	during	0.958621	6.0379	0.928695
1	Dominant	B1	None	Place	Collect	3	4	8	during	1.09814	6.29461	0.952059
1	Dominant	B1	None	Place	Collect	3	5	1	during	1.09116	7.31265	0.958784
1	Dominant	B1	None	Place	Collect	3	5	2	during	1.1494	4.00136	0.935371
1	Dominant	B1	None	Place	Collect	3	5	3	during	1.05392	7.08503	0.974566
1	Dominant	B1	None	Place	Collect	3	5	4	during	0.967423	1.85423	0.917655
1	Dominant	B1	None	Place	Collect	3	5	5	during	1.11237	5.27708	0.96086
1	Dominant	B1	None	Place	Collect	3	5	6	during	0.914058	12.2947	0.964562
1	Dominant	B1	None	Place	Collect	3	5	7	during	1.09289	7.39507	0.939516
1	Dominant	B1	None	Place	Collect	3	5	8	during	1.02348	2.44673	0.95259
1	Dominant	B1	None	Place	Collect	4	1	1	during	1.11469	2.65891	0.942329
1	Dominant	B1	None	Place	Collect	4	1	2	during	1.13196	4.89212	0.949819
1	Dominant	B1	None	Place	Collect	4	1	3	during	1.08225	4.08889	0.939252
1	Dominant	B1	None	Place	Collect	4	1	4	during	0.86145	4.75966	0.976582
1	Dominant	B1	None	Place	Collect	4	1	5	during	1.01765	5.37564	0.967262
1	Dominant	B1	None	Place	Collect	4	1	6	during	0.99611	7.65335	0.959817
1	Dominant	B1	None	Place	Collect	4	1	7	during	1.10612	8.55121	0.959142
1	Dominant	B1	None	Place	Collect	4	1	8	during	1.10784	5.7424	0.961584
1	Dominant	B1	None	Place	Collect	4	2	1	during	0.87348	1.55724	0.902639
1	Dominant	B1	None	Place	Collect	4	2	2	during	0.854588	6.62125	0.96178
1	Dominant	B1	None	Place	Collect	4	2	3	during	1.12809	5.18823	0.955288
1	Dominant	B1	None	Place	Collect	4	2	4	during	1.13392	3.97909	0.941673
1	Dominant	B1	None	Place	Collect	4	2	5	during	1.04843	5.66151	0.958408
1	Dominant	B1	None	Place	Collect	4	2	6	during	0.842978	2.8868	0.929455
1	Dominant	B1	None	Place	Collect	4	2	7	during	1.00824	4.58561	0.956251
1	Dominant	B1	None	Place	Collect	4	2	8	during	1.01708	5.70562	0.898782
1	Dominant	B1	None	Place	Collect	4	3	1	during	0.989708	3.7454	0.965326
1	Dominant	B1	None	Place	Collect	4	3	2	during	1.10256	4.23516	0.95004
1	Dominant	B1	None	Place	Collect	4	3	3	during	1.05151	4.48656	0.945823
1	Dominant	B1	None	Place	Collect	4	3	4	during	1.0213	3.05477	0.866729
1	Dominant	B1	None	Place	Collect	4	3	5	during	0.720374	0.508107	0.81936
1	Dominant	B1	None	Place	Collect	4	3	6	during	1.05021	2.98334	0.942148
1	Dominant	B1	None	Place	Collect	4	3	7	during	0.760585	9.83427	0.955816
1	Dominant	B1	None	Place	Collect	4	3	8	during	0.648883	2.33727	0.795053
1	Dominant	B1	None	Place	Collect	4	4	1	during	1.07536	6.50772	0.965837
1	Dominant	B1	None	Place	Collect	4	4	2	during	0.39176	2.16094	0.656434
1	Dominant	B1	None	Place	Collect	4	4	3	during	1.09312	3.6726	0.93725
1	Dominant	B1	None	Place	Collect	4	4	4	during	0.917851	3.21493	0.908317
1	Dominant	B1	None	Place	Collect	4	4	5	during	1.13422	5.14044	0.951961
1	Dominant	B1	None	Place	Collect	4	4	6	during	0.778786	3.45879	0.895938
1	Dominant	B1	None	Place	Collect	4	4	7	during	1.04849	5.89725	0.947091
1	Dominant	B1	None	Place	Collect	4	4	8	during	0.992496	1.81464	0.889475
1	Dominant	B1	None	Place	Collect	4	5	1	during	1.10882	4.51216	0.957879
1	Dominant	B1	None	Place	Collect	4	5	2	during	0.949679	2.94857	0.967678
1	Dominant	B1	None	Place	Collect	4	5	3	during	0.992731	3.63741	0.961338
1	Dominant	B1	None	Place	Collect	4	5	4	during	1.08054	3.89093	0.912058
1	Dominant	B1	None	Place	Collect	4	5	5	during	1.09523	4.48879	0.954434
1	Dominant	B1	None	Place	Collect	4	5	6	during	1.1239	4.40168	0.947907
1	Dominant	B1	None	Place	Collect	4	5	7	during	1.08622	4.43617	0.949554
1	Dominant	B1	None	Place	Collect	4	5	8	during	0.959883	6.61641	0.973575
2	Dominant	B1	None	Place	Collect	1	1	1	during	1.03538	5.31313	0.973639
2	Dominant	B1	None	Place	Collect	1	1	2	during	1.05216	2.55044	0.948954
2	Dominant	B1	None	Place	Collect	1	1	3	during	1.07602	3.36755	0.964951
2	Dominant	B1	None	Place	Collect	1	1	4	during	1.0686	2.58261	0.955362
2	Dominant	B1	None	Place	Collect	1	1	5	during	1.09073	3.59286	0.961902
2	Dominant	B1	None	Place	Collect	1	1	6	during	1.10651	2.54193	0.949305
2	Dominant	B1	None	Place	Collect	1	1	7	during	1.01932	2.04169	0.961639
2	Dominant	B1	None	Place	Collect	1	1	8	during	1.0821	6.16388	0.970343
2	Dominant	B1	None	Place	Collect	1	2	1	during	1.09532	4.86901	0.965288
2	Dominant	B1	None	Place	Collect	1	2	2	during	1.1221	3.3419	0.951447
2	Dominant	B1	None	Place	Collect	1	2	3	during	1.13337	2.35916	0.929158
2	Dominant	B1	None	Place	Collect	1	2	4	during	1.04718	6.354	0.977569
2	Dominant	B1	None	Place	Collect	1	2	5	during	1.12166	3.03169	0.949864
2	Dominant	B1	None	Place	Collect	1	2	6	during	1.13978	2.84655	0.940939
2	Dominant	B1	None	Place	Collect	1	2	7	during	0.997041	4.08572	0.971467
2	Dominant	B1	None	Place	Collect	1	2	8	during	1.08158	5.39172	0.971728
2	Dominant	B1	None	Place	Collect	1	3	1	during	1.11838	4.46643	0.954392
2	Dominant	B1	None	Place	Collect	1	3	2	during	1.05145	1.19124	0.981334
2	Dominant	B1	None	Place	Collect	1	3	3	during	0.897496	0.829055	0.979843
2	Dominant	B1	None	Place	Collect	1	3	4	during	1.05882	5.83256	0.975595
2	Dominant	B1	None	Place	Collect	1	3	5	during	1.11399	5.15045	0.959437
2	Dominant	B1	None	Place	Collect	1	3	6	during	1.02404	3.52911	0.952314
2	Dominant	B1	None	Place	Collect	1	3	7	during	1.12565	4.919	0.956287
2	Dominant	B1	None	Place	Collect	1	3	8	during	1.0333	1.18478	0.96671
2	Dominant	B1	None	Place	Collect	1	4	1	during	1.1284	4.91653	0.955639
2	Dominant	B1	None	Place	Collect	1	4	2	during	1.04305	3.09181	0.940051
2	Dominant	B1	None	Place	Collect	1	4	3	during	1.13644	3.1596	0.944443
2	Dominant	B1	None	Place	Collect	1	4	4	during	1.13226	2.37575	0.929815
2	Dominant	B1	None	Place	Collect	1	4	5	during	1.04262	7.68091	0.974156
2	Dominant	B1	None	Place	Collect	1	4	6	during	1.04074	2.99791	0.970991
2	Dominant	B1	None	Place	Collect	1	4	7	during	1.07106	6.33042	0.974381
2	Dominant	B1	None	Place	Collect	1	4	8	during	1.05886	5.12208	0.970231
2	Dominant	B1	None	Place	Collect	1	5	1	during	1.09547	5.2389	0.958176
2	Dominant	B1	None	Place	Collect	1	5	2	during	1.07697	2.27578	0.944423
2	Dominant	B1	None	Place	Collect	1	5	3	during	0.56864	5.41154	0.821421
2	Dominant	B1	None	Place	Collect	1	5	4	during	0.866408	2.01638	0.872671
2	Dominant	B1	None	Place	Collect	1	5	5	during	1.15059	3.5936	0.939422
2	Dominant	B1	None	Place	Collect	1	5	6	during	1.08895	4.64642	0.965574
2	Dominant	B1	None	Place	Collect	1	5	7	during	1.12139	3.49449	0.952892
2	Dominant	B1	None	Place	Collect	1	5	8	during	0.985253	3.01846	0.95526
2	Dominant	B1	None	Place	Collect	2	1	1	during	1.10788	5.71473	0.923425
2	Dominant	B1	None	Place	Collect	2	1	2	during	1.13527	3.71371	0.948898
2	Dominant	B1	None	Place	Collect	2	1	3	during	1.06789	2.09365	0.951664
2	Dominant	B1	None	Place	Collect	2	1	4	during	1.12319	2.15165	0.930916
2	Dominant	B1	None	Place	Collect	2	1	5	during	1.1099	7.25792	0.962249
2	Dominant	B1	None	Place	Collect	2	1	6	during	0.867111	2.14903	0.970764
2	Dominant	B1	None	Place	Collect	2	1	7	during	1.125	4.95108	0.956743
2	Dominant	B1	None	Place	Collect	2	1	8	during	1.08488	5.22297	0.956244
2	Dominant	B1	None	Place	Collect	2	2	1	during	1.11147	5.54959	0.961671
2	Dominant	B1	None	Place	Collect	2	2	2	during	1.14303	3.06535	0.93757
2	Dominant	B1	None	Place	Collect	2	2	3	during	1.12669	3.3052	0.947961
2	Dominant	B1	None	Place	Collect	2	2	4	during	1.13604	4.04696	0.951498
2	Dominant	B1	None	Place	Collect	2	2	5	during	1.13135	2.62299	0.939728
2	Dominant	B1	None	Place	Collect	2	2	6	during	1.12183	5.01291	0.95603
2	Dominant	B1	None	Place	Collect	2	2	7	during	1.13686	3.68411	0.946023
2	Dominant	B1	None	Place	Collect	2	2	8	during	1.09543	4.24674	0.962119
2	Dominant	B1	None	Place	Collect	2	3	1	during	1.12137	3.88314	0.953188
2	Dominant	B1	None	Place	Collect	2	3	2	during	1.12315	2.43184	0.936848
2	Dominant	B1	None	Place	Collect	2	3	3	during	1.09948	3.13888	0.955374
2	Dominant	B1	None	Place	Collect	2	3	4	during	1.1166	4.45989	0.958453
2	Dominant	B1	None	Place	Collect	2	3	5	during	1.06958	3.26753	0.948513
2	Dominant	B1	None	Place	Collect	2	3	6	during	1.03746	2.77441	0.938992
2	Dominant	B1	None	Place	Collect	2	3	7	during	1.12983	5.53424	0.953274
2	Dominant	B1	None	Place	Collect	2	3	8	during	1.06234	4.14029	0.963797
2	Dominant	B1	None	Place	Collect	2	4	1	during	1.13528	4.49958	0.951529
2	Dominant	B1	None	Place	Collect	2	4	2	during	0.783216	3.61829	0.791039
2	Dominant	B1	None	Place	Collect	2	4	3	during	0.989763	5.66521	0.956836
2	Dominant	B1	None	Place	Collect	2	4	4	during	0.793727	1.76736	0.834724
2	Dominant	B1	None	Place	Collect	2	4	5	during	0.959222	3.41206	0.841277
2	Dominant	B1	None	Place	Collect	2	4	6	during	0.605661	9.60269	0.884332
2	Dominant	B1	None	Place	Collect	2	4	7	during	0.669574	9.79394	0.9595
2	Dominant	B1	None	Place	Collect	2	4	8	during	1.1236	5.41706	0.958256
2	Dominant	B1	None	Place	Collect	2	5	1	during	1.13249	4.30636	0.952915
2	Dominant	B1	None	Place	Collect	2	5	2	during	1.12965	3.11335	0.945929
2	Dominant	B1	None	Place	Collect	2	5	3	during	1.11399	4.4781	0.957901
2	Dominant	B1	None	Place	Collect	2	5	4	during	1.13002	4.06242	0.952814
2	Dominant	B1	None	Place	Collect	2	5	5	during	1.10847	4.53778	0.958817
2	Dominant	B1	None	Place	Collect	2	5	6	during	1.13437	2.87036	0.938562
2	Dominant	B1	None	Place	Collect	2	5	7	during	1.0137	3.28873	0.96168
2	Dominant	B1	None	Place	Collect	2	5	8	during	1.10551	7.20525	0.962724
2	Dominant	B1	None	Place	Collect	3	1	1	during	1.08058	6.84293	0.969966
2	Dominant	B1	None	Place	Collect	3	1	2	during	1.06736	3.60683	0.966439
2	Dominant	B1	None	Place	Collect	3	1	3	during	1.13053	2.5857	0.937546
2	Dominant	B1	None	Place	Collect	3	1	4	during	1.07522	2.27807	0.958806
2	Dominant	B1	None	Place	Collect	3	1	5	during	1.10991	5.12277	0.958302
2	Dominant	B1	None	Place	Collect	3	1	6	during	1.10475	3.91501	0.948189
2	Dominant	B1	None	Place	Collect	3	1	7	during	1.10268	6.06396	0.965452
2	Dominant	B1	None	Place	Collect	3	1	8	during	1.11034	3.91875	0.95952
2	Dominant	B1	None	Place	Collect	3	2	1	during	1.12961	5.19475	0.955497
2	Dominant	B1	None	Place	Collect	3	2	2	during	1.1311	4.52465	0.953217
2	Dominant	B1	None	Place	Collect	3	2	3	during	1.10906	4.39566	0.95589
2	Dominant	B1	None	Place	Collect	3	2	4	during	1.11994	5.82346	0.95811
2	Dominant	B1	None	Place	Collect	3	2	5	during	1.12345	4.65265	0.957525
2	Dominant	B1	None	Place	Collect	3	2	6	during	1.13051	3.53323	0.948761
2	Dominant	B1	None	Place	Collect	3	2	7	during	1.11052	4.54662	0.961874
2	Dominant	B1	None	Place	Collect	3	2	8	during	1.09027	6.20271	0.967788
2	Dominant	B1	None	Place	Collect	3	3	1	during	1.12006	6.22345	0.958501
2	Dominant	B1	None	Place	Collect	3	3	2	during	1.0754	2.21519	0.93932
2	Dominant	B1	None	Place	Collect	3	3	3	during	1.12866	4.28694	0.95501
2	Dominant	B1	None	Place	Collect	3	3	4	during	1.13586	3.50154	0.946666
2	Dominant	B1	None	Place	Collect	3	3	5	during	1.12147	3.92592	0.955492
2	Dominant	B1	None	Place	Collect	3	3	6	during	1.11542	5.84085	0.959421
2	Dominant	B1	None	Place	Collect	3	3	7	during	1.12389	5.75176	0.958336
2	Dominant	B1	None	Place	Collect	3	3	8	during	1.13864	3.54757	0.946292
2	Dominant	B1	None	Place	Collect	3	4	1	during	1.08962	8.21749	0.964946
2	Dominant	B1	None	Place	Collect	3	4	2	during	1.13979	4.11679	0.946824
2	Dominant	B1	None	Place	Collect	3	4	3	during	1.12918	4.94371	0.956872
2	Dominant	B1	None	Place	Collect	3	4	4	during	1.11793	5.65812	0.958238
2	Dominant	B1	None	Place	Collect	3	4	5	during	1.11111	4.58951	0.961105
2	Dominant	B1	None	Place	Collect	3	4	6	during	1.10237	7.75675	0.963303
2	Dominant	B1	None	Place	Collect	3	4	7	during	1.10835	7.07404	0.963453
2	Dominant	B1	None	Place	Collect	3	4	8	during	1.07362	4.86627	0.970504
2	Dominant	B1	None	Place	Collect	3	5	1	during	1.12582	4.96111	0.95661
2	Dominant	B1	None	Place	Collect	3	5	2	during	1.13437	3.02216	0.944204
2	Dominant	B1	None	Place	Collect	3	5	3	during	1.1371	3.30816	0.943715
2	Dominant	B1	None	Place	Collect	3	5	4	during	1.09645	3.0051	0.956626
2	Dominant	B1	None	Place	Collect	3	5	5	during	1.05344	4.81716	0.976149
2	Dominant	B1	None	Place	Collect	3	5	6	during	1.08687	1.81182	0.948774
2	Dominant	B1	None	Place	Collect	3	5	7	during	1.11771	2.59983	0.940351
2	Dominant	B1	None	Place	Collect	3	5	8	during	1.10333	7.23283	0.963242
2	Dominant	B1	None	Place	Collect	4	1	1	during	1.12256	6.13562	0.956696
2	Dominant	B1	None	Place	Collect	4	1	2	during	1.12592	4.56664	0.956651
2	Dominant	B1	None	Place	Collect	4	1	3	during	1.11147	1.91972	0.938243
2	Dominant	B1	None	Place	Collect	4	1	4	during	1.14385	3.46322	0.942838
2	Dominant	B1	None	Place	Collect	4	1	5	during	1.12257	5.70113	0.95773
2	Dominant	B1	None	Place	Collect	4	1	6	during	1.13345	3.07225	0.940216
2	Dominant	B1	None	Place	Collect	4	1	7	during	1.0893	1.55875	0.955699
2	Dominant	B1	None	Place	Collect	4	1	8	during	1.10338	7.93245	0.962995
2	Dominant	B1	None	Place	Collect	4	2	1	during	1.11046	7.65218	0.959891
2	Dominant	B1	None	Place	Collect	4	2	2	during	1.12918	3.6616	0.948922
2	Dominant	B1	None	Place	Collect	4	2	3	during	1.12837	5.20669	0.955507
2	Dominant	B1	None	Place	Collect	4	2	4	during	1.11839	5.75457	0.959031
2	Dominant	B1	None	Place	Collect	4	2	5	during	1.11634	6.27999	0.960269
2	Dominant	B1	None	Place	Collect	4	2	6	during	1.12144	5.29596	0.95882
2	Dominant	B1	None	Place	Collect	4	2	7	during	1.02718	4.51172	0.953208
2	Dominant	B1	None	Place	Collect	4	2	8	during	1.10013	7.11424	0.966929
2	Dominant	B1	None	Place	Collect	4	3	1	during	1.1311	2.64582	0.935485
2	Dominant	B1	None	Place	Collect	4	3	2	during	1.12066	4.6792	0.9558
2	Dominant	B1	None	Place	Collect	4	3	3	during	1.14235	4.73732	0.948843
2	Dominant	B1	None	Place	Collect	4	3	4	during	1.12322	5.68299	0.957428
2	Dominant	B1	None	Place	Collect	4	3	5	during	1.13209	2.91868	0.94048
2	Dominant	B1	None	Place	Collect	4	3	6	during	1.1041	1.99482	0.940343
2	Dominant	B1	None	Place	Collect	4	3	7	during	1.12724	5.58045	0.955081
2	Dominant	B1	None	Place	Collect	4	3	8	during	1.0958	5.16625	0.966577
2	Dominant	B1	None	Place	Collect	4	4	1	during	1.1094	7.70381	0.961121
2	Dominant	B1	None	Place	Collect	4	4	2	during	1.13353	2.67157	0.937938
2	Dominant	B1	None	Place	Collect	4	4	3	during	1.1165	4.26595	0.956015
2	Dominant	B1	None	Place	Collect	4	4	4	during	1.13608	3.67508	0.94692
2	Dominant	B1	None	Place	Collect	4	4	5	during	1.12564	3.25597	0.947991
2	Dominant	B1	None	Place	Collect	4	4	6	during	1.12526	5.24931	0.957394
2	Dominant	B1	None	Place	Collect	4	4	7	during	1.11803	4.7541	0.95853
2	Dominant	B1	None	Place	Collect	4	4	8	during	0.943351	7.60142	0.959043
2	Dominant	B1	None	Place	Collect	4	5	1	during	1.11411	6.9086	0.96035
2	Dominant	B1	None	Place	Collect	4	5	2	during	1.1387	3.47684	0.944882
2	Dominant	B1	None	Place	Collect	4	5	3	during	1.12455	4.13923	0.954705
2	Dominant	B1	None	Place	Collect	4	5	4	during	1.13521	2.99424	0.940319
2	Dominant	B1	None	Place	Collect	4	5	5	during	1.10587	2.67758	0.944002
2	Dominant	B1	None	Place	Collect	4	5	6	during	1.12352	5.36838	0.956588
2	Dominant	B1	None	Place	Collect	4	5	7	during	1.10138	5.66063	0.964249
2	Dominant	B1	None	Place	Collect	4	5	8	during	1.0936	8.15557	0.96754
3	Dominant	B1	None	Place	Collect	1	1	1	during	1.08088	5.45664	0.968148
3	Dominant	B1	None	Place	Collect	1	1	2	during	1.03762	3.42426	0.955503
3	Dominant	B1	None	Place	Collect	1	1	3	during	1.09208	4.95322	0.967498
3	Dominant	B1	None	Place	Collect	1	1	4	during	1.09446	3.35736	0.957996
3	Dominant	B1	None	Place	Collect	1	1	5	during	1.09456	2.28812	0.956413
3	Dominant	B1	None	Place	Collect	1	1	6	during	1.1197	5.02405	0.956562
3	Dominant	B1	None	Place	Collect	1	1	7	during	1.12005	3.88783	0.952736
3	Dominant	B1	None	Place	Collect	1	1	8	during	1.08442	4.52987	0.968541
3	Dominant	B1	None	Place	Collect	1	2	1	during	1.02427	7.76011	0.980304
3	Dominant	B1	None	Place	Collect	1	2	2	during	1.11859	3.34346	0.94877
3	Dominant	B1	None	Place	Collect	1	2	3	during	1.0535	5.39861	0.976155
3	Dominant	B1	None	Place	Collect	1	2	4	during	1.06935	4.81834	0.971702
3	Dominant	B1	None	Place	Collect	1	2	5	during	1.0433	3.81461	0.969057
3	Dominant	B1	None	Place	Collect	1	2	6	during	1.06971	4.11688	0.97085
3	Dominant	B1	None	Place	Collect	1	2	7	during	1.07615	3.00546	0.96536
3	Dominant	B1	None	Place	Collect	1	2	8	during	1.078	7.52088	0.97237
3	Dominant	B1	None	Place	Collect	1	3	1	during	1.03925	5.06344	0.967041
3	Dominant	B1	None	Place	Collect	1	3	2	during	1.13736	3.11753	0.94139
3	Dominant	B1	None	Place	Collect	1	3	3	during	0.86044	0.38259	0.974387
3	Dominant	B1	None	Place	Collect	1	3	4	during	1.12941	4.26196	0.952199
3	Dominant	B1	None	Place	Collect	1	3	5	during	1.13418	3.03162	0.940829
3	Dominant	B1	None	Place	Collect	1	3	6	during	1.13381	3.81837	0.948989
3	Dominant	B1	None	Place	Collect	1	3	7	during	1.12419	4.97845	0.9553
3	Dominant	B1	None	Place	Collect	1	3	8	during	1.08874	6.22825	0.969653
3	Dominant	B1	None	Place	Collect	1	4	1	during	1.04138	8.11682	0.972193
3	Dominant	B1	None	Place	Collect	1	4	2	during	1.13682	2.52607	0.933475
3	Dominant	B1	None	Place	Collect	1	4	3	during	1.13983	3.88649	0.947038
3	Dominant	B1	None	Place	Collect	1	4	4	during	1.03914	0.986064	0.982612
3	Dominant	B1	None	Place	Collect	1	4	5	during	1.11271	5.92793	0.960156
3	Dominant	B1	None	Place	Collect	1	4	6	during	1.12672	4.07529	0.951614
3	Dominant	B1	None	Place	Collect	1	4	7	during	1.13122	2.9081	0.94055
3	Dominant	B1	None	Place	Collect	1	4	8	during	1.09731	2.89139	0.956117
3	Dominant	B1	None	Place	Collect	1	5	1	during	1.13035	5.16333	0.954172
3	Dominant	B1	None	Place	Collect	1	5	2	during	1.09381	1.78014	0.946716
3	Dominant	B1	None	Place	Collect	1	5	3	during	1.11444	2.19598	0.936903
3	Dominant	B1	None	Place	Collect	1	5	4	during	1.13025	2.92386	0.940842
3	Dominant	B1	None	Place	Collect	1	5	5	during	1.11022	2.03202	0.936557
3	Dominant	B1	None	Place	Collect	1	5	6	during	1.12606	4.94276	0.956103
3	Dominant	B1	None	Place	Collect	1	5	7	during	1.12111	5.38732	0.957373
3	Dominant	B1	None	Place	Collect	1	5	8	during	1.07156	5.12747	0.968675
3	Dominant	B1	None	Place	Collect	2	1	1	during	1.07021	7.72699	0.969704
3	Dominant	B1	None	Place	Collect	2	1	2	during	1.13208	4.24213	0.950089
3	Dominant	B1	None	Place	Collect	2	1	3	during	1.11413	1.95372	0.936244
3	Dominant	B1	None	Place	Collect	2	1	4	during	1.09716	4.08577	0.96037
3	Dominant	B1	None	Place	Collect	2	1	5	during	1.09151	9.15425	0.963893
3	Dominant	B1	None	Place	Collect	2	1	6	during	1.13692	3.3662	0.947039
3	Dominant	B1	None	Place	Collect	2	1	7	during	1.06604	2.17167	0.967135
3	Dominant	B1	None	Place	Collect	2	1	8	during	1.08593	7.51672	0.967719
3	Dominant	B1	None	Place	Collect	2	2	1	during	1.13776	2.76205	0.934051
3	Dominant	B1	None	Place	Collect	2	2	2	during	1.10102	1.74139	0.944978
3	Dominant	B1	None	Place	Collect	2	2	3	during	1.09517	1.7399	0.948254
3	Dominant	B1	None	Place	Collect	2	2	4	during	0.996855	3.0586	0.965621
3	Dominant	B1	None	Place	Collect	2	2	5	during	1.07885	6.29831	0.971875
3	Dominant	B1	None	Place	Collect	2	2	6	during	1.12624	5.30549	0.956477
3	Dominant	B1	None	Place	Collect	2	2	7	during	1.12038	2.70935	0.941913
3	Dominant	B1	None	Place	Collect	2	2	8	during	1.06306	7.28737	0.971801
3	Dominant	B1	None	Place	Collect	2	3	1	during	1.05528	4.77958	0.952744
3	Dominant	B1	None	Place	Collect	2	3	2	during	1.13643	4.17508	0.950105
3	Dominant	B1	None	Place	Collect	2	3	3	during	1.10425	6.57747	0.962081
3	Dominant	B1	None	Place	Collect	2	3	4	during	1.02255	3.50847	0.953189
3	Dominant	B1	None	Place	Collect	2	3	5	during	1.10019	8.01112	0.962591
3	Dominant	B1	None	Place	Collect	2	3	6	during	1.13084	5.17647	0.954169
3	Dominant	B1	None	Place	Collect	2	3	7	during	0.965607	2.14507	0.948328
3	Dominant	B1	None	Place	Collect	2	3	8	during	1.13396	4.48373	0.952369
3	Dominant	B1	None	Place	Collect	2	4	1	during	1.13598	2.65923	0.935758
3	Dominant	B1	None	Place	Collect	2	4	2	during	1.10977	1.95348	0.938005
3	Dominant	B1	None	Place	Collect	2	4	3	during	1.0308	5.36384	0.964191
3	Dominant	B1	None	Place	Collect	2	4	4	during	1.08553	1.5867	0.957043
3	Dominant	B1	None	Place	Collect	2	4	5	during	1.05159	2.46264	0.952659
3	Dominant	B1	None	Place	Collect	2	4	6	during	1.12608	3.89191	0.951226
3	Dominant	B1	None	Place	Collect	2	4	7	during	1.09679	10.0363	0.961121
3	Dominant	B1	None	Place	Collect	2	4	8	during	1.08928	7.37349	0.969787
3	Dominant	B1	None	Place	Collect	2	5	1	during	1.05827	3.56337	0.965974
3	Dominant	B1	None	Place	Collect	2	5	2	during	1.1036	5.96151	0.958004
3	Dominant	B1	None	Place	Collect	2	5	3	during	1.11668	6.86887	0.959251
3	Dominant	B1	None	Place	Collect	2	5	4	during	1.13032	2.37444	0.932534
3	Dominant	B1	None	Place	Collect	2	5	5	during	1.13961	2.8022	0.937314
3	Dominant	B1	None	Place	Collect	2	5	6	during	1.14004	3.3142	0.943209
3	Dominant	B1	None	Place	Collect	2	5	7	during	1.1005	2.4711	0.954236
3	Dominant	B1	None	Place	Collect	2	5	8	during	1.11145	6.9905	0.961338
3	Dominant	B1	None	Place	Collect	3	1	1	during	1.11405	1.95149	0.936435
3	Dominant	B1	None	Place	Collect	3	1	2	during	1.12366	3.48523	0.947813
3	Dominant	B1	None	Place	Collect	3	1	3	during	1.00506	1.67906	0.978245
3	Dominant	B1	None	Place	Collect	3	1	4	during	1.1092	5.99366	0.960207
3	Dominant	B1	None	Place	Collect	3	1	5	during	1.1031	5.25888	0.962805
3	Dominant	B1	None	Place	Collect	3	1	6	during	1.11595	3.99255	0.955585
3	Dominant	B1	None	Place	Collect	3	1	7	during	1.12262	3.93263	0.953341
3	Dominant	B1	None	Place	Collect	3	1	8	during	1.09693	5.68462	0.96798
3	Dominant	B1	None	Place	Collect	3	2	1	during	1.13668	2.65629	0.935708
3	Dominant	B1	None	Place	Collect	3	2	2	during	1.13808	2.96736	0.939337
3	Dominant	B1	None	Place	Collect	3	2	3	during	1.12954	5.19105	0.954813
3	Dominant	B1	None	Place	Collect	3	2	4	during	1.12641	5.65863	0.956508
3	Dominant	B1	None	Place	Collect	3	2	5	during	1.08585	1.68158	0.954473
3	Dominant	B1	None	Place	Collect	3	2	6	during	1.14068	3.34511	0.943428
3	Dominant	B1	None	Place	Collect	3	2	7	during	1.14052	3.13127	0.942094
3	Dominant	B1	None	Place	Collect	3	2	8	during	1.10445	4.61215	0.965265
3	Dominant	B1	None	Place	Collect	3	3	1	during	0.919136	7.6321	0.987419
3	Dominant	B1	None	Place	Collect	3	3	2	during	1.14282	2.94378	0.937957
3	Dominant	B1	None	Place	Collect	3	3	3	during	0.856171	2.88208	0.977418
3	Dominant	B1	None	Place	Collect	3	3	4	during	1.08318	5.02783	0.969737
3	Dominant	B1	None	Place	Collect	3	3	5	during	1.13317	3.23557	0.94486
3	Dominant	B1	None	Place	Collect	3	3	6	during	1.10595	2.55474	0.948596
3	Dominant	B1	None	Place	Collect	3	3	7	during	1.10068	3.29158	0.960587
3	Dominant	B1	None	Place	Collect	3	3	8	during	1.06977	6.18959	0.973603
3	Dominant	B1	None	Place	Collect	3	4	1	during	1.132	3.78362	0.948502
3	Dominant	B1	None	Place	Collect	3	4	2	during	1.02028	0.630353	0.992266
3	Dominant	B1	None	Place	Collect	3	4	3	during	0.898281	3.61844	0.971103
3	Dominant	B1	None	Place	Collect	3	4	4	during	0.983975	4.21163	0.968251
3	Dominant	B1	None	Place	Collect	3	4	5	during	1.12924	5.19193	0.955072
3	Dominant	B1	None	Place	Collect	3	4	6	during	1.05731	4.78321	0.952436
3	Dominant	B1	None	Place	Collect	3	4	7	during	0.900247	3.84594	0.966208
3	Dominant	B1	None	Place	Collect	3	4	8	during	1.10792	6.49726	0.961676
3	Dominant	B1	None	Place	Collect	3	5	1	during	1.11393	7.621	0.959037
3	Dominant	B1	None	Place	Collect	3	5	2	during	1.03471	1.37679	0.973082
3	Dominant	B1	None	Place	Collect	3	5	3	during	1.06385	2.35641	0.955886
3	Dominant	B1	None	Place	Collect	3	5	4	during	1.0067	4.51764	0.969015
3	Dominant	B1	None	Place	Collect	3	5	5	during	1.13463	3.58359	0.946097
3	Dominant	B1	None	Place	Collect	3	5	6	during	1.11028	2.12096	0.938889
3	Dominant	B1	None	Place	Collect	3	5	7	during	1.092	5.70035	0.968965
3	Dominant	B1	None	Place	Collect	3	5	8	during	1.09421	6.19278	0.966837
3	Dominant	B1	None	Place	Collect	4	1	1	during	1.13959	3.48546	0.945173
3	Dominant	B1	None	Place	Collect	4	1	2	during	1.12932	2.42778	0.935614
3	Dominant	B1	None	Place	Collect	4	1	3	during	0.974713	2.74113	0.976007
3	Dominant	B1	None	Place	Collect	4	1	4	during	0.765783	9.7152	0.972851
3	Dominant	B1	None	Place	Collect	4	1	5	during	1.05589	4.85802	0.953493
3	Dominant	B1	None	Place	Collect	4	1	6	during	1.02225	2.63201	0.961869
3	Dominant	B1	None	Place	Collect	4	1	7	during	1.06962	6.96373	0.974386
3	Dominant	B1	None	Place	Collect	4	1	8	during	1.09355	6.74322	0.967209
3	Dominant	B1	None	Place	Collect	4	2	1	during	1.12242	6.18475	0.957468
3	Dominant	B1	None	Place	Collect	4	2	2	during	1.02357	4.99202	0.976285
3	Dominant	B1	None	Place	Collect	4	2	3	during	1.06569	8.6536	0.971783
3	Dominant	B1	None	Place	Collect	4	2	4	during	1.13349	2.96698	0.941724
3	Dominant	B1	None	Place	Collect	4	2	5	during	1.00188	6.5261	0.963936
3	Dominant	B1	None	Place	Collect	4	2	6	during	1.11352	3.58674	0.95494
3	Dominant	B1	None	Place	Collect	4	2	7	during	1.07171	6.8567	0.974116
3	Dominant	B1	None	Place	Collect	4	2	8	during	1.10002	4.60515	0.965199
3	Dominant	B1	None	Place	Collect	4	3	1	during	1.1321	2.99588	0.9418
3	Dominant	B1	None	Place	Collect	4	3	2	during	1.13921	3.67689	0.946038
3	Dominant	B1	None	Place	Collect	4	3	3	during	1.13032	4.82401	0.954324
3	Dominant	B1	None	Place	Collect	4	3	4	during	1.0192	1.41237	0.96506
3	Dominant	B1	None	Place	Collect	4	3	5	during	0.932638	2.66386	0.975795
3	Dominant	B1	None	Place	Collect	4	3	6	during	1.13187	4.8684	0.953875
3	Dominant	B1	None	Place	Collect	4	3	7	during	1.07416	2.33382	0.962587
3	Dominant	B1	None	Place	Collect	4	3	8	during	1.09634	7.31378	0.965731
3	Dominant	B1	None	Place	Collect	4	4	1	during	1.13104	5.19063	0.954402
3	Dominant	B1	None	Place	Collect	4	4	2	during	1.11106	7.04028	0.960274
3	Dominant	B1	None	Place	Collect	4	4	3	during	1.1369	3.95888	0.948318
3	Dominant	B1	None	Place	Collect	4	4	4	during	1.13024	2.71903	0.938787
3	Dominant	B1	None	Place	Collect	4	4	5	during	1.12675	5.29052	0.955221
3	Dominant	B1	None	Place	Collect	4	4	6	during	1.12149	4.71296	0.956153
3	Dominant	B1	None	Place	Collect	4	4	7	during	1.1233	4.15123	0.954475
3	Dominant	B1	None	Place	Collect	4	4	8	during	1.07806	10.7384	0.967261
3	Dominant	B1	None	Place	Collect	4	5	1	during	1.12226	3.68788	0.950667
3	Dominant	B1	None	Place	Collect	4	5	2	during	1.11888	3.71606	0.95106
3	Dominant	B1	None	Place	Collect	4	5	3	during	1.12163	6.25567	0.958007
3	Dominant	B1	None	Place	Collect	4	5	4	during	1.13888	3.92396	0.947866
3	Dominant	B1	None	Place	Collect	4	5	5	during	1.12942	5.17955	0.95456
3	Dominant	B1	None	Place	Collect	4	5	6	during	1.075	2.15501	0.944824
3	Dominant	B1	None	Place	Collect	4	5	7	during	1.0735	4.12317	0.964153
3	Dominant	B1	None	Place	Collect	4	5	8	during	1.08956	9.23665	0.966153
4	Dominant	B1	None	Place	Collect	1	1	1	during	0.95193	0.81547	0.988916
4	Dominant	B1	None	Place	Collect	1	1	2	during	1.12773	4.00287	0.948799
4	Dominant	B1	None	Place	Collect	1	1	3	during	1.13295	4.79994	0.953075
4	Dominant	B1	None	Place	Collect	1	1	4	during	1.11558	3.20744	0.948886
4	Dominant	B1	None	Place	Collect	1	1	5	during	1.12642	2.27035	0.932469
4	Dominant	B1	None	Place	Collect	1	1	6	during	0.592583	4.22264	0.965295
4	Dominant	B1	None	Place	Collect	1	1	7	during	1.05966	4.42352	0.944845
4	Dominant	B1	None	Place	Collect	1	1	8	during	1.11526	5.39232	0.959447
4	Dominant	B1	None	Place	Collect	1	2	1	during	1.08615	8.28236	0.965893
4	Dominant	B1	None	Place	Collect	1	2	2	during	1.13122	3.56888	0.948501
4	Dominant	B1	None	Place	Collect	1	2	3	during	0.983626	1.61476	0.977822
4	Dominant	B1	None	Place	Collect	1	2	4	during	0.971466	0.5966	0.987625
4	Dominant	B1	None	Place	Collect	1	2	5	during	1.14087	3.67588	0.946141
4	Dominant	B1	None	Place	Collect	1	2	6	during	1.03145	5.34086	0.960589
4	Dominant	B1	None	Place	Collect	1	2	7	during	1.10979	7.72057	0.961215
4	Dominant	B1	None	Place	Collect	1	2	8	during	0.929462	5.75592	0.979315
4	Dominant	B1	None	Place	Collect	1	3	1	during	1.0936	3.96251	0.939908
4	Dominant	B1	None	Place	Collect	1	3	2	during	1.01589	2.00249	0.984886
4	Dominant	B1	None	Place	Collect	1	3	3	during	1.09901	4.06382	0.963162
4	Dominant	B1	None	Place	Collect	1	3	4	during	1.11707	3.55285	0.947771
4	Dominant	B1	None	Place	Collect	1	3	5	during	1.12507	3.16	0.946558
4	Dominant	B1	None	Place	Collect	1	3	6	during	1.11893	5.30614	0.959012
4	Dominant	B1	None	Place	Collect	1	3	7	during	0.986215	2.37468	0.979112
4	Dominant	B1	None	Place	Collect	1	3	8	during	1.09718	6.54192	0.962163
4	Dominant	B1	None	Place	Collect	1	4	1	during	1.13122	5.13322	0.952692
4	Dominant	B1	None	Place	Collect	1	4	2	during	1.09658	2.56557	0.951966
4	Dominant	B1	None	Place	Collect	1	4	3	during	1.13176	3.02898	0.936663
4	Dominant	B1	None	Place	Collect	1	4	4	during	1.09296	4.39828	0.964705
4	Dominant	B1	None	Place	Collect	1	4	5	during	1.07658	2.38915	0.942943
4	Dominant	B1	None	Place	Collect	1	4	6	during	1.10847	5.894	0.958828
4	Dominant	B1	None	Place	Collect	1	4	7	during	1.05557	3.32729	0.969952
4	Dominant	B1	None	Place	Collect	1	4	8	during	1.09565	5.28343	0.962714
4	Dominant	B1	None	Place	Collect	1	5	1	during	1.12929	4.2748	0.951773
4	Dominant	B1	None	Place	Collect	1	5	2	during	0.983326	0.990293	0.9991
4	Dominant	B1	None	Place	Collect	1	5	3	during	1.1475	3.6795	0.943502
4	Dominant	B1	None	Place	Collect	1	5	4	during	1.11706	3.72093	0.95401
4	Dominant	B1	None	Place	Collect	1	5	5	during	1.13698	5.12527	0.951356
4	Dominant	B1	None	Place	Collect	1	5	6	during	1.13577	4.21955	0.952555
4	Dominant	B1	None	Place	Collect	1	5	7	during	1.11549	5.07229	0.956838
4	Dominant	B1	None	Place	Collect	1	5	8	during	1.04745	10.0565	0.975987
4	Dominant	B1	None	Place	Collect	2	1	1	during	1.1376	3.70212	0.94772
4	Dominant	B1	None	Place	Collect	2	1	2	during	1.04417	2.70459	0.963065
4	Dominant	B1	None	Place	Collect	2	1	3	during	1.1171	6.06816	0.961879
4	Dominant	B1	None	Place	Collect	2	1	4	during	1.08965	2.74241	0.954647
4	Dominant	B1	None	Place	Collect	2	1	5	during	1.07616	3.28715	0.963858
4	Dominant	B1	None	Place	Collect	2	1	6	during	1.10983	5.12667	0.959799
4	Dominant	B1	None	Place	Collect	2	1	7	during	1.1178	5.64725	0.957163
4	Dominant	B1	None	Place	Collect	2	1	8	during	1.10159	8.82564	0.962532
4	Dominant	B1	None	Place	Collect	2	2	1	during	1.10388	5.23349	0.963782
4	Dominant	B1	None	Place	Collect	2	2	2	during	1.00907	4.30567	0.976582
4	Dominant	B1	None	Place	Collect	2	2	3	during	1.09525	8.34832	0.963156
4	Dominant	B1	None	Place	Collect	2	2	4	during	1.10933	5.95022	0.961877
4	Dominant	B1	None	Place	Collect	2	2	5	during	1.07889	2.0837	0.930514
4	Dominant	B1	None	Place	Collect	2	2	6	during	1.08997	4.72036	0.950863
4	Dominant	B1	None	Place	Collect	2	2	7	during	1.08439	5.06656	0.967418
4	Dominant	B1	None	Place	Collect	2	2	8	during	1.08216	10.5177	0.96835
4	Dominant	B1	None	Place	Collect	2	3	1	during	1.09545	4.93965	0.966641
4	Dominant	B1	None	Place	Collect	2	3	2	during	1.10762	6.05753	0.962157
4	Dominant	B1	None	Place	Collect	2	3	3	during	1.09383	3.52128	0.962222
4	Dominant	B1	None	Place	Collect	2	3	4	during	1.11519	4.03794	0.953237
4	Dominant	B1	None	Place	Collect	2	3	5	during	0.983867	5.24308	0.984209
4	Dominant	B1	None	Place	Collect	2	3	6	during	0.993252	2.0537	0.960268
4	Dominant	B1	None	Place	Collect	2	3	7	during	1.10054	1.80806	0.935288
4	Dominant	B1	None	Place	Collect	2	3	8	during	1.10491	5.54228	0.961766
4	Dominant	B1	None	Place	Collect	2	4	1	during	1.13307	3.93322	0.950241
4	Dominant	B1	None	Place	Collect	2	4	2	during	0.788694	2.708	0.886556
4	Dominant	B1	None	Place	Collect	2	4	3	during	1.09998	8.90202	0.964385
4	Dominant	B1	None	Place	Collect	2	4	4	during	1.1201	6.32558	0.957854
4	Dominant	B1	None	Place	Collect	2	4	5	during	1.13469	3.58198	0.935076
4	Dominant	B1	None	Place	Collect	2	4	6	during	1.11339	4.67381	0.954372
4	Dominant	B1	None	Place	Collect	2	4	7	during	1.07818	3.59507	0.962747
4	Dominant	B1	None	Place	Collect	2	4	8	during	1.09832	7.4085	0.955229
4	Dominant	B1	None	Place	Collect	2	5	1	during	1.09439	6.08578	0.968548
4	Dominant	B1	None	Place	Collect	2	5	2	during	0.964137	1.91947	0.915133
4	Dominant	B1	None	Place	Collect	2	5	3	during	1.13231	5.19406	0.954349
4	Dominant	B1	None	Place	Collect	2	5	4	during	1.12253	4.10056	0.952934
4	Dominant	B1	None	Place	Collect	2	5	5	during	1.12798	3.74958	0.950681
4	Dominant	B1	None	Place	Collect	2	5	6	during	1.04889	7.79562	0.959782
4	Dominant	B1	None	Place	Collect	2	5	7	during	0.977881	1.49955	0.988589
4	Dominant	B1	None	Place	Collect	2	5	8	during	1.08648	6.86533	0.964774
4	Dominant	B1	None	Place	Collect	3	1	1	during	1.12627	3.99217	0.951306
4	Dominant	B1	None	Place	Collect	3	1	2	during	1.08383	5.38519	0.969267
4	Dominant	B1	None	Place	Collect	3	1	3	during	1.10839	2.08463	0.93816
4	Dominant	B1	None	Place	Collect	3	1	4	during	1.06125	2.57255	0.963719
4	Dominant	B1	None	Place	Collect	3	1	5	during	1.0468	1.12111	0.977006
4	Dominant	B1	None	Place	Collect	3	1	6	during	1.13232	4.76444	0.951966
4	Dominant	B1	None	Place	Collect	3	1	7	during	1.10356	3.86635	0.959457
4	Dominant	B1	None	Place	Collect	3	1	8	during	1.10154	7.22638	0.964022
4	Dominant	B1	None	Place	Collect	3	2	1	during	1.0679	5.37586	0.973752
4	Dominant	B1	None	Place	Collect	3	2	2	during	1.14423	3.48951	0.943914
4	Dominant	B1	None	Place	Collect	3	2	3	during	1.10327	6.04417	0.962095
4	Dominant	B1	None	Place	Collect	3	2	4	during	1.1398	4.20077	0.947842
4	Dominant	B1	None	Place	Collect	3	2	5	during	1.07041	2.77593	0.961697
4	Dominant	B1	None	Place	Collect	3	2	6	during	1.06825	7.49428	0.974526
4	Dominant	B1	None	Place	Collect	3	2	7	during	1.07904	4.38773	0.97009
4	Dominant	B1	None	Place	Collect	3	2	8	during	1.07148	6.5654	0.968578
4	Dominant	B1	None	Place	Collect	3	3	1	during	1.04623	4.7787	0.976869
4	Dominant	B1	None	Place	Collect	3	3	2	during	1.12142	3.53427	0.949885
4	Dominant	B1	None	Place	Collect	3	3	3	during	1.07922	3.24535	0.962846
4	Dominant	B1	None	Place	Collect	3	3	4	during	0.956368	1.61642	0.945285
4	Dominant	B1	None	Place	Collect	3	3	5	during	1.09904	5.2679	0.965858
4	Dominant	B1	None	Place	Collect	3	3	6	during	1.11503	5.44868	0.957333
4	Dominant	B1	None	Place	Collect	3	3	7	during	1.02678	4.63464	0.966254
4	Dominant	B1	None	Place	Collect	3	3	8	during	1.1226	4.92555	0.956775
4	Dominant	B1	None	Place	Collect	3	4	1	during	1.04615	4.18407	0.975255
4	Dominant	B1	None	Place	Collect	3	4	2	during	0.924414	1.30368	0.959367
4	Dominant	B1	None	Place	Collect	3	4	3	during	1.07586	3.52882	0.967379
4	Dominant	B1	None	Place	Collect	3	4	4	during	1.0699	3.86873	0.965898
4	Dominant	B1	None	Place	Collect	3	4	5	during	1.03124	2.59529	0.962888
4	Dominant	B1	None	Place	Collect	3	4	6	during	1.09621	2.84817	0.957364
4	Dominant	B1	None	Place	Collect	3	4	7	during	1.13966	3.21268	0.943592
4	Dominant	B1	None	Place	Collect	3	4	8	during	1.07488	6.39505	0.972149
4	Dominant	B1	None	Place	Collect	3	5	1	during	1.11267	5.1225	0.954268
4	Dominant	B1	None	Place	Collect	3	5	2	during	1.01518	6.84878	0.972745
4	Dominant	B1	None	Place	Collect	3	5	3	during	0.943842	1.10297	0.993945
4	Dominant	B1	None	Place	Collect	3	5	4	during	1.10036	3.9479	0.949049
4	Dominant	B1	None	Place	Collect	3	5	5	during	1.06417	2.64903	0.963358
4	Dominant	B1	None	Place	Collect	3	5	6	during	1.09658	2.58295	0.952922
4	Dominant	B1	None	Place	Collect	3	5	7	during	0.995186	1.81411	0.989241
4	Dominant	B1	None	Place	Collect	3	5	8	during	1.04077	9.03666	0.976185
4	Dominant	B1	None	Place	Collect	4	1	1	during	1.07753	5.09374	0.967093
4	Dominant	B1	None	Place	Collect	4	1	2	during	1.00395	0.64955	0.994173
4	Dominant	B1	None	Place	Collect	4	1	3	during	1.04297	2.03666	0.979711
4	Dominant	B1	None	Place	Collect	4	1	4	during	1.05481	4.05453	0.972449
4	Dominant	B1	None	Place	Collect	4	1	5	during	1.0873	6.16977	0.969688
4	Dominant	B1	None	Place	Collect	4	1	6	during	1.09341	2.14073	0.94727
4	Dominant	B1	None	Place	Collect	4	1	7	during	1.11526	6.23167	0.959887
4	Dominant	B1	None	Place	Collect	4	1	8	during	1.01151	4.38978	0.979443
4	Dominant	B1	None	Place	Collect	4	2	1	during	1.10989	5.98914	0.962834
4	Dominant	B1	None	Place	Collect	4	2	2	during	0.955808	7.72545	0.958482
4	Dominant	B1	None	Place	Collect	4	2	3	during	1.11563	5.01221	0.959322
4	Dominant	B1	None	Place	Collect	4	2	4	during	1.11233	5.14011	0.95985
4	Dominant	B1	None	Place	Collect	4	2	5	during	1.11065	2.65792	0.948994
4	Dominant	B1	None	Place	Collect	4	2	6	during	0.917802	2.63222	0.793119
4	Dominant	B1	None	Place	Collect	4	2	7	during	0.751099	3.41097	0.856502
4	Dominant	B1	None	Place	Collect	4	2	8	during	1.0252	8.01897	0.98163
4	Dominant	B1	None	Place	Collect	4	3	1	during	1.06392	1.29678	0.968811
4	Dominant	B1	None	Place	Collect	4	3	2	during	1.04776	4.22492	0.9616
4	Dominant	B1	None	Place	Collect	4	3	3	during	1.12523	3.39995	0.952335
4	Dominant	B1	None	Place	Collect	4	3	4	during	1.10667	2.92266	0.942411
4	Dominant	B1	None	Place	Collect	4	3	5	during	1.03149	3.11341	0.968795
4	Dominant	B1	None	Place	Collect	4	3	6	during	1.09815	4.60631	0.964828
4	Dominant	B1	None	Place	Collect	4	3	7	during	1.02714	3.01598	0.934749
4	Dominant	B1	None	Place	Collect	4	3	8	during	1.07714	5.41261	0.971383
4	Dominant	B1	None	Place	Collect	4	4	1	during	1.05266	9.83947	0.975576
4	Dominant	B1	None	Place	Collect	4	4	2	during	1.04935	2.03056	0.974417
4	Dominant	B1	None	Place	Collect	4	4	3	during	1.11803	4.73914	0.956806
4	Dominant	B1	None	Place	Collect	4	4	4	during	1.12133	5.38951	0.956405
4	Dominant	B1	None	Place	Collect	4	4	5	during	1.11247	4.48929	0.958516
4	Dominant	B1	None	Place	Collect	4	4	6	during	1.11134	7.70756	0.960554
4	Dominant	B1	None	Place	Collect	4	4	7	during	1.11042	5.52747	0.960849
4	Dominant	B1	None	Place	Collect	4	4	8	during	1.06688	9.50685	0.973984
4	Dominant	B1	None	Place	Collect	4	5	1	during	1.07537	5.74097	0.973227
4	Dominant	B1	None	Place	Collect	4	5	2	during	1.05397	2.43191	0.967219
4	Dominant	B1	None	Place	Collect	4	5	3	during	1.06875	5.89572	0.97257
4	Dominant	B1	None	Place	Collect	4	5	4	during	1.10303	7.94861	0.963757
4	Dominant	B1	None	Place	Collect	4	5	5	during	1.09854	8.0559	0.963581
4	Dominant	B1	None	Place	Collect	4	5	6	during	0.998023	1.45236	0.990916
4	Dominant	B1	None	Place	Collect	4	5	7	during	1.07984	8.30879	0.968787
4	Dominant	B1	None	Place	Collect	4	5	8	during	1.12035	6.84529	0.957717
5	Dominant	B1	None	Place	Collect	1	1	1	during	0.997752	4.37912	0.957604
5	Dominant	B1	None	Place	Collect	1	1	2	during	1.11369	2.63741	0.943135
5	Dominant	B1	None	Place	Collect	1	1	3	during	0.84522	3.83479	0.953778
5	Dominant	B1	None	Place	Collect	1	1	4	during	0.947002	4.22521	0.97496
5	Dominant	B1	None	Place	Collect	1	1	5	during	1.07843	3.63907	0.966938
5	Dominant	B1	None	Place	Collect	1	1	6	during	1.06985	4.42049	0.963577
5	Dominant	B1	None	Place	Collect	1	1	7	during	0.936333	0.370783	0.991786
5	Dominant	B1	None	Place	Collect	1	1	8	during	1.09129	6.18908	0.962632
5	Dominant	B1	None	Place	Collect	1	2	1	during	1.10405	6.52681	0.961442
5	Dominant	B1	None	Place	Collect	1	2	2	during	0.963464	3.46656	0.957029
5	Dominant	B1	None	Place	Collect	1	2	3	during	1.05051	4.49906	0.974649
5	Dominant	B1	None	Place	Collect	1	2	4	during	0.909941	5.74254	0.968971
5	Dominant	B1	None	Place	Collect	1	2	5	during	1.08642	4.52662	0.966708
5	Dominant	B1	None	Place	Collect	1	2	6	during	1.02015	1.09266	0.995019
5	Dominant	B1	None	Place	Collect	1	2	7	during	0.849061	4.39474	0.935952
5	Dominant	B1	None	Place	Collect	1	2	8	during	1.13048	5.2765	0.952292
5	Dominant	B1	None	Place	Collect	1	3	1	during	1.09407	6.11627	0.968948
5	Dominant	B1	None	Place	Collect	1	3	2	during	1.13224	3.97728	0.947558
5	Dominant	B1	None	Place	Collect	1	3	3	during	1.10933	4.83373	0.958375
5	Dominant	B1	None	Place	Collect	1	3	4	during	1.05184	4.16574	0.955142
5	Dominant	B1	None	Place	Collect	1	3	5	during	1.02308	1.56886	0.975012
5	Dominant	B1	None	Place	Collect	1	3	6	during	1.1181	3.48313	0.949932
5	Dominant	B1	None	Place	Collect	1	3	7	during	0.951291	0.323301	0.991028
5	Dominant	B1	None	Place	Collect	1	3	8	during	1.10022	7.97251	0.963076
5	Dominant	B1	None	Place	Collect	1	4	1	during	1.13159	3.10713	0.942416
5	Dominant	B1	None	Place	Collect	1	4	2	during	1.13029	3.64253	0.950531
5	Dominant	B1	None	Place	Collect	1	4	3	during	1.13255	4.47492	0.95212
5	Dominant	B1	None	Place	Collect	1	4	4	during	1.04905	2.91501	0.953943
5	Dominant	B1	None	Place	Collect	1	4	5	during	1.12761	2.28074	0.930885
5	Dominant	B1	None	Place	Collect	1	4	6	during	1.13777	2.7792	0.935645
5	Dominant	B1	None	Place	Collect	1	4	7	during	0.895538	0.715339	0.959502
5	Dominant	B1	None	Place	Collect	1	4	8	during	1.09942	7.3047	0.963989
5	Dominant	B1	None	Place	Collect	1	5	1	during	1.06385	1.32277	0.966878
5	Dominant	B1	None	Place	Collect	1	5	2	during	1.13585	2.64777	0.93465
5	Dominant	B1	None	Place	Collect	1	5	3	during	1.1319	4.52404	0.95444
5	Dominant	B1	None	Place	Collect	1	5	4	during	1.13224	4.79262	0.953584
5	Dominant	B1	None	Place	Collect	1	5	5	during	0.867711	3.90067	0.972583
5	Dominant	B1	None	Place	Collect	1	5	6	during	0.960743	5.63258	0.95606
5	Dominant	B1	None	Place	Collect	1	5	7	during	1.09628	4.55884	0.961446
5	Dominant	B1	None	Place	Collect	1	5	8	during	1.08831	5.42388	0.963748
5	Dominant	B1	None	Place	Collect	2	1	1	during	1.04267	7.24426	0.97132
5	Dominant	B1	None	Place	Collect	2	1	2	during	1.01923	1.43192	0.969656
5	Dominant	B1	None	Place	Collect	2	1	3	during	0.939724	5.19086	0.979554
5	Dominant	B1	None	Place	Collect	2	1	4	during	1.10163	3.39161	0.948885
5	Dominant	B1	None	Place	Collect	2	1	5	during	1.06191	2.59671	0.945576
5	Dominant	B1	None	Place	Collect	2	1	6	during	0.999361	1.41058	0.984949
5	Dominant	B1	None	Place	Collect	2	1	7	during	1.08777	9.25613	0.967207
5	Dominant	B1	None	Place	Collect	2	1	8	during	0.982251	1.31134	0.996822
5	Dominant	B1	None	Place	Collect	2	2	1	during	1.0507	1.66088	0.920662
5	Dominant	B1	None	Place	Collect	2	2	2	during	1.11307	3.77293	0.955579
5	Dominant	B1	None	Place	Collect	2	2	3	during	1.04372	1.93051	0.97785
5	Dominant	B1	None	Place	Collect	2	2	4	during	1.04209	4.86862	0.977246
5	Dominant	B1	None	Place	Collect	2	2	5	during	1.02074	4.53398	0.972142
5	Dominant	B1	None	Place	Collect	2	2	6	during	1.12372	5.29432	0.955773
5	Dominant	B1	None	Place	Collect	2	2	7	during	1.0953	10.1159	0.962319
5	Dominant	B1	None	Place	Collect	2	2	8	during	1.11266	7.07219	0.960272
5	Dominant	B1	None	Place	Collect	2	3	1	during	1.07098	6.79778	0.97428
5	Dominant	B1	None	Place	Collect	2	3	2	during	1.11717	3.96423	0.955373
5	Dominant	B1	None	Place	Collect	2	3	3	during	0.967543	4.10062	0.960416
5	Dominant	B1	None	Place	Collect	2	3	4	during	1.03282	10.3113	0.975387
5	Dominant	B1	None	Place	Collect	2	3	5	during	1.05963	6.44118	0.976062
5	Dominant	B1	None	Place	Collect	2	3	6	during	1.05244	2.22349	0.954132
5	Dominant	B1	None	Place	Collect	2	3	7	during	1.03915	9.1939	0.972573
5	Dominant	B1	None	Place	Collect	2	3	8	during	0.867195	8.30875	0.966608
5	Dominant	B1	None	Place	Collect	2	4	1	during	1.13661	3.8705	0.947349
5	Dominant	B1	None	Place	Collect	2	4	2	during	1.1545	4.14747	0.94574
5	Dominant	B1	None	Place	Collect	2	4	3	during	1.07547	1.56292	0.965608
5	Dominant	B1	None	Place	Collect	2	4	4	during	0.970987	3.14081	0.940854
5	Dominant	B1	None	Place	Collect	2	4	5	during	0.721567	2.61098	0.878945
5	Dominant	B1	None	Place	Collect	2	4	6	during	1.09177	1.76595	0.945595
5	Dominant	B1	None	Place	Collect	2	4	7	during	1.02137	1.75688	0.844801
5	Dominant	B1	None	Place	Collect	2	4	8	during	1.08084	8.45429	0.965591
5	Dominant	B1	None	Place	Collect	2	5	1	during	1.07128	6.70122	0.973482
5	Dominant	B1	None	Place	Collect	2	5	2	during	1.15883	3.60839	0.935875
5	Dominant	B1	None	Place	Collect	2	5	3	during	1.13771	4.13563	0.948372
5	Dominant	B1	None	Place	Collect	2	5	4	during	1.12611	3.63961	0.948613
5	Dominant	B1	None	Place	Collect	2	5	5	during	0.999052	6.09456	0.964273
5	Dominant	B1	None	Place	Collect	2	5	6	during	1.06281	3.07586	0.935964
5	Dominant	B1	None	Place	Collect	2	5	7	during	0.985	1.35435	0.963459
5	Dominant	B1	None	Place	Collect	2	5	8	during	1.09913	8.9385	0.963788
5	Dominant	B1	None	Place	Collect	3	1	1	during	1.08394	5.2682	0.959624
5	Dominant	B1	None	Place	Collect	3	1	2	during	1.02982	1.0962	0.951753
5	Dominant	B1	None	Place	Collect	3	1	3	during	1.09199	7.39078	0.96929
5	Dominant	B1	None	Place	Collect	3	1	4	during	0.956417	2.54145	0.977603
5	Dominant	B1	None	Place	Collect	3	1	5	during	1.08335	12.0944	0.964003
5	Dominant	B1	None	Place	Collect	3	1	6	during	0.948966	0.623294	0.993664
5	Dominant	B1	None	Place	Collect	3	1	7	during	1.05075	11.2618	0.971128
5	Dominant	B1	None	Place	Collect	3	1	8	during	1.01061	10.3683	0.964587
5	Dominant	B1	None	Place	Collect	3	2	1	during	1.09354	1.7388	0.945682
5	Dominant	B1	None	Place	Collect	3	2	2	during	1.01975	1.42075	0.991742
5	Dominant	B1	None	Place	Collect	3	2	3	during	1.12862	5.27228	0.955198
5	Dominant	B1	None	Place	Collect	3	2	4	during	0.979581	3.43888	0.976215
5	Dominant	B1	None	Place	Collect	3	2	5	during	0.912679	8.15326	0.968332
5	Dominant	B1	None	Place	Collect	3	2	6	during	0.91418	2.79913	0.952366
5	Dominant	B1	None	Place	Collect	3	2	7	during	0.838541	8.16464	0.968059
5	Dominant	B1	None	Place	Collect	3	2	8	during	1.09779	9.00498	0.962449
5	Dominant	B1	None	Place	Collect	3	3	1	during	0.993167	0.962468	0.995347
5	Dominant	B1	None	Place	Collect	3	3	2	during	0.950273	7.46623	0.952937
5	Dominant	B1	None	Place	Collect	3	3	3	during	1.12851	5.24346	0.956522
5	Dominant	B1	None	Place	Collect	3	3	4	during	1.09079	3.17865	0.961248
5	Dominant	B1	None	Place	Collect	3	3	5	during	0.952636	4.24664	0.967044
5	Dominant	B1	None	Place	Collect	3	3	6	during	1.07676	4.61703	0.969986
5	Dominant	B1	None	Place	Collect	3	3	7	during	1.08995	3.24898	0.962517
5	Dominant	B1	None	Place	Collect	3	3	8	during	1.08478	9.17198	0.962787
5	Dominant	B1	None	Place	Collect	3	4	1	during	1.11894	5.70934	0.959011
5	Dominant	B1	None	Place	Collect	3	4	2	during	1.1338	4.21091	0.951
5	Dominant	B1	None	Place	Collect	3	4	3	during	0.964498	1.12994	0.996512
5	Dominant	B1	None	Place	Collect	3	4	4	during	1.14108	2.78853	0.93604
5	Dominant	B1	None	Place	Collect	3	4	5	during	1.13597	3.48978	0.946249
5	Dominant	B1	None	Place	Collect	3	4	6	during	1.14276	2.7887	0.934617
5	Dominant	B1	None	Place	Collect	3	4	7	during	0.94922	4.98594	0.978539
5	Dominant	B1	None	Place	Collect	3	4	8	during	1.06603	8.65195	0.967392
5	Dominant	B1	None	Place	Collect	3	5	1	during	1.09717	2.4842	0.957066
5	Dominant	B1	None	Place	Collect	3	5	2	during	1.09814	8.06577	0.963061
5	Dominant	B1	None	Place	Collect	3	5	3	during	1.1317	4.82099	0.954335
5	Dominant	B1	None	Place	Collect	3	5	4	during	1.11086	7.71825	0.961068
5	Dominant	B1	None	Place	Collect	3	5	5	during	1.11048	5.96988	0.959509
5	Dominant	B1	None	Place	Collect	3	5	6	during	1.02647	5.90963	0.978961
5	Dominant	B1	None	Place	Collect	3	5	7	during	1.06072	5.56045	0.970438
5	Dominant	B1	None	Place	Collect	3	5	8	during	1.06442	3.23365	0.953413
5	Dominant	B1	None	Place	Collect	4	1	1	during	1.06999	7.56696	0.974153
5	Dominant	B1	None	Place	Collect	4	1	2	during	1.08722	2.19132	0.957386
5	Dominant	B1	None	Place	Collect	4	1	3	during	1.0924	4.63812	0.964604
5	Dominant	B1	None	Place	Collect	4	1	4	during	1.01023	6.74104	0.956685
5	Dominant	B1	None	Place	Collect	4	1	5	during	1.0782	4.17924	0.969425
5	Dominant	B1	None	Place	Collect	4	1	6	during	1.15616	4.30482	0.937695
5	Dominant	B1	None	Place	Collect	4	1	7	during	1.02243	4.58992	0.972922
5	Dominant	B1	None	Place	Collect	4	1	8	during	1.10683	4.27279	0.961954
5	Dominant	B1	None	Place	Collect	4	2	1	during	1.06654	5.86988	0.966826
5	Dominant	B1	None	Place	Collect	4	2	2	during	1.09664	4.26845	0.966101
5	Dominant	B1	None	Place	Collect	4	2	3	during	1.08282	4.11149	0.967625
5	Dominant	B1	None	Place	Collect	4	2	4	during	0.944769	3.40376	0.902746
5	Dominant	B1	None	Place	Collect	4	2	5	during	0.913113	4.43882	0.9644
5	Dominant	B1	None	Place	Collect	4	2	6	during	1.00748	5.6218	0.972453
5	Dominant	B1	None	Place	Collect	4	2	7	during	1.07959	6.29291	0.96983
5	Dominant	B1	None	Place	Collect	4	2	8	during	1.12085	2.75198	0.940188
5	Dominant	B1	None	Place	Collect	4	3	1	during	1.05108	6.8353	0.976236
5	Dominant	B1	None	Place	Collect	4	3	2	during	1.09496	7.3202	0.964113
5	Dominant	B1	None	Place	Collect	4	3	3	during	1.11921	5.24344	0.958001
5	Dominant	B1	None	Place	Collect	4	3	4	during	1.07809	3.76993	0.967162
5	Dominant	B1	None	Place	Collect	4	3	5	during	1.13109	4.17256	0.948721
5	Dominant	B1	None	Place	Collect	4	3	6	during	1.11667	7.55223	0.955483
5	Dominant	B1	None	Place	Collect	4	3	7	during	1.06688	4.91133	0.972908
5	Dominant	B1	None	Place	Collect	4	3	8	during	1.08375	10.5326	0.965323
5	Dominant	B1	None	Place	Collect	4	4	1	during	1.0895	4.95209	0.969173
5	Dominant	B1	None	Place	Collect	4	4	2	during	1.0416	5.10476	0.977298
5	Dominant	B1	None	Place	Collect	4	4	3	during	1.05392	3.09894	0.963431
5	Dominant	B1	None	Place	Collect	4	4	4	during	1.10104	5.25444	0.964687
5	Dominant	B1	None	Place	Collect	4	4	5	during	1.0973	4.35819	0.9634
5	Dominant	B1	None	Place	Collect	4	4	6	during	0.787749	4.67528	0.940136
5	Dominant	B1	None	Place	Collect	4	4	7	during	0.929827	2.06318	0.930891
5	Dominant	B1	None	Place	Collect	4	4	8	during	1.09603	6.21047	0.965261
5	Dominant	B1	None	Place	Collect	4	5	1	during	1.07448	8.28098	0.973239
5	Dominant	B1	None	Place	Collect	4	5	2	during	1.09268	6.02936	0.969388
5	Dominant	B1	None	Place	Collect	4	5	3	during	1.15136	2.75912	0.930925
5	Dominant	B1	None	Place	Collect	4	5	4	during	0.998344	5.87895	0.972904
5	Dominant	B1	None	Place	Collect	4	5	5	during	0.997912	3.54389	0.952257
5	Dominant	B1	None	Place	Collect	4	5	6	during	1.09653	4.05174	0.966046
5	Dominant	B1	None	Place	Collect	4	5	7	during	1.01775	10.1196	0.961683
5	Dominant	B1	None	Place	Collect	4	5	8	during	1.10266	8.93023	0.962226
6	Dominant	B1	None	Place	Collect	1	1	1	during	1.0426	6.06848	0.969366
6	Dominant	B1	None	Place	Collect	1	1	2	during	1.02942	3.26086	0.965743
6	Dominant	B1	None	Place	Collect	1	1	3	during	1.13312	3.47055	0.945251
6	Dominant	B1	None	Place	Collect	1	1	4	during	0.994514	1.4393	0.980786
6	Dominant	B1	None	Place	Collect	1	1	5	during	1.01311	5.01297	0.976689
6	Dominant	B1	None	Place	Collect	1	1	6	during	1.05965	4.21801	0.9671
6	Dominant	B1	None	Place	Collect	1	1	7	during	1.06626	2.79041	0.950519
6	Dominant	B1	None	Place	Collect	1	1	8	during	1.05372	4.4069	0.973722
6	Dominant	B1	None	Place	Collect	1	2	1	during	1.08783	4.90561	0.969487
6	Dominant	B1	None	Place	Collect	1	2	2	during	1.00508	2.44614	0.974515
6	Dominant	B1	None	Place	Collect	1	2	3	during	1.1021	3.269	0.953208
6	Dominant	B1	None	Place	Collect	1	2	4	during	1.11151	3.40299	0.952002
6	Dominant	B1	None	Place	Collect	1	2	5	during	1.05953	4.49834	0.97437
6	Dominant	B1	None	Place	Collect	1	2	6	during	0.716378	8.89663	0.961695
6	Dominant	B1	None	Place	Collect	1	2	7	during	1.07704	5.03952	0.971511
6	Dominant	B1	None	Place	Collect	1	2	8	during	1.06496	4.91714	0.972261
6	Dominant	B1	None	Place	Collect	1	3	1	during	1.09659	3.66552	0.96045
6	Dominant	B1	None	Place	Collect	1	3	2	during	0.851792	0.353401	0.838236
6	Dominant	B1	None	Place	Collect	1	3	3	during	1.0574	4.15901	0.972941
6	Dominant	B1	None	Place	Collect	1	3	4	during	1.03206	4.40869	0.974849
6	Dominant	B1	None	Place	Collect	1	3	5	during	1.0308	2.5405	0.969792
6	Dominant	B1	None	Place	Collect	1	3	6	during	1.07032	4.62872	0.972099
6	Dominant	B1	None	Place	Collect	1	3	7	during	1.03936	7.67936	0.978679
6	Dominant	B1	None	Place	Collect	1	3	8	during	1.06392	6.40102	0.974895
6	Dominant	B1	None	Place	Collect	1	4	1	during	1.07279	4.87079	0.971351
6	Dominant	B1	None	Place	Collect	1	4	2	during	1.06195	7.79667	0.974041
6	Dominant	B1	None	Place	Collect	1	4	3	during	1.07448	2.45176	0.949202
6	Dominant	B1	None	Place	Collect	1	4	4	during	1.02841	5.85967	0.978306
6	Dominant	B1	None	Place	Collect	1	4	5	during	1.02232	5.70043	0.974935
6	Dominant	B1	None	Place	Collect	1	4	6	during	1.0251	5.84013	0.978048
6	Dominant	B1	None	Place	Collect	1	4	7	during	1.06469	3.52004	0.961816
6	Dominant	B1	None	Place	Collect	1	4	8	during	1.05403	7.72202	0.977164
6	Dominant	B1	None	Place	Collect	1	5	1	during	1.04684	6.79579	0.975402
6	Dominant	B1	None	Place	Collect	1	5	2	during	1.00192	1.01207	0.979041
6	Dominant	B1	None	Place	Collect	1	5	3	during	1.02982	3.27662	0.968435
6	Dominant	B1	None	Place	Collect	1	5	4	during	1.079	3.56877	0.953388
6	Dominant	B1	None	Place	Collect	1	5	5	during	1.09511	5.11374	0.957478
6	Dominant	B1	None	Place	Collect	1	5	6	during	1.12571	5.66416	0.95687
6	Dominant	B1	None	Place	Collect	1	5	7	during	1.07649	3.83152	0.967256
6	Dominant	B1	None	Place	Collect	1	5	8	during	1.04732	9.82877	0.97772
6	Dominant	B1	None	Place	Collect	2	1	1	during	1.02726	9.32992	0.974509
6	Dominant	B1	None	Place	Collect	2	1	2	during	1.02627	3.19252	0.970407
6	Dominant	B1	None	Place	Collect	2	1	3	during	1.02548	10.0207	0.981325
6	Dominant	B1	None	Place	Collect	2	1	4	during	1.0339	2.48209	0.956695
6	Dominant	B1	None	Place	Collect	2	1	5	during	0.981411	0.785668	0.991113
6	Dominant	B1	None	Place	Collect	2	1	6	during	1.02468	1.40414	0.980223
6	Dominant	B1	None	Place	Collect	2	1	7	during	1.06468	6.08001	0.971762
6	Dominant	B1	None	Place	Collect	2	1	8	during	1.06285	9.40731	0.974327
6	Dominant	B1	None	Place	Collect	2	2	1	during	1.09696	4.83126	0.967534
6	Dominant	B1	None	Place	Collect	2	2	2	during	1.0494	2.80372	0.96803
6	Dominant	B1	None	Place	Collect	2	2	3	during	1.02201	5.57937	0.971584
6	Dominant	B1	None	Place	Collect	2	2	4	during	1.0525	4.16519	0.964143
6	Dominant	B1	None	Place	Collect	2	2	5	during	1.03821	8.76984	0.979754
6	Dominant	B1	None	Place	Collect	2	2	6	during	1.04923	3.5107	0.962951
6	Dominant	B1	None	Place	Collect	2	2	7	during	1.09412	2.85654	0.93671
6	Dominant	B1	None	Place	Collect	2	2	8	during	1.07067	9.41519	0.972842
6	Dominant	B1	None	Place	Collect	2	3	1	during	1.00899	2.66343	0.963452
6	Dominant	B1	None	Place	Collect	2	3	2	during	0.988263	2.78943	0.96336
6	Dominant	B1	None	Place	Collect	2	3	3	during	1.01733	5.55389	0.980322
6	Dominant	B1	None	Place	Collect	2	3	4	during	1.03534	7.81639	0.979531
6	Dominant	B1	None	Place	Collect	2	3	5	during	1.02805	4.9999	0.975956
6	Dominant	B1	None	Place	Collect	2	3	6	during	1.07353	5.64671	0.971911
6	Dominant	B1	None	Place	Collect	2	3	7	during	1.03127	11.3859	0.980018
6	Dominant	B1	None	Place	Collect	2	3	8	during	1.06998	8.121	0.971299
6	Dominant	B1	None	Place	Collect	2	4	1	during	1.0631	2.41026	0.949983
6	Dominant	B1	None	Place	Collect	2	4	2	during	1.01795	2.67996	0.950876
6	Dominant	B1	None	Place	Collect	2	4	3	during	1.04653	4.75319	0.976078
6	Dominant	B1	None	Place	Collect	2	4	4	during	1.0073	1.73934	0.974875
6	Dominant	B1	None	Place	Collect	2	4	5	during	1.05233	4.33298	0.972038
6	Dominant	B1	None	Place	Collect	2	4	6	during	1.07323	5.73842	0.972911
6	Dominant	B1	None	Place	Collect	2	4	7	during	1.05932	2.33862	0.944274
6	Dominant	B1	None	Place	Collect	2	4	8	during	1.09312	10.2857	0.963721
6	Dominant	B1	None	Place	Collect	2	5	1	during	1.0381	7.60734	0.978145
6	Dominant	B1	None	Place	Collect	2	5	2	during	1.01494	1.70132	0.970818
6	Dominant	B1	None	Place	Collect	2	5	3	during	1.01862	5.15422	0.969775
6	Dominant	B1	None	Place	Collect	2	5	4	during	1.06403	3.01131	0.958519
6	Dominant	B1	None	Place	Collect	2	5	5	during	1.01478	11.4137	0.981353
6	Dominant	B1	None	Place	Collect	2	5	6	during	1.06024	5.78981	0.974889
6	Dominant	B1	None	Place	Collect	2	5	7	during	1.05567	7.01781	0.976552
6	Dominant	B1	None	Place	Collect	2	5	8	during	1.05688	6.33987	0.976403
6	Dominant	B1	None	Place	Collect	3	1	1	during	1.06548	4.13695	0.961155
6	Dominant	B1	None	Place	Collect	3	1	2	during	1.00049	1.89541	0.967339
6	Dominant	B1	None	Place	Collect	3	1	3	during	1.02886	5.05082	0.977401
6	Dominant	B1	None	Place	Collect	3	1	4	during	1.04245	3.54724	0.964348
6	Dominant	B1	None	Place	Collect	3	1	5	during	1.0491	4.97913	0.974768
6	Dominant	B1	None	Place	Collect	3	1	6	during	1.03902	2.07422	0.954012
6	Dominant	B1	None	Place	Collect	3	1	7	during	1.03937	1.98156	0.960347
6	Dominant	B1	None	Place	Collect	3	1	8	during	1.04561	8.43197	0.976795
6	Dominant	B1	None	Place	Collect	3	2	1	during	1.03867	8.05044	0.971154
6	Dominant	B1	None	Place	Collect	3	2	2	during	0.981646	1.81096	0.980914
6	Dominant	B1	None	Place	Collect	3	2	3	during	1.04079	4.2135	0.967666
6	Dominant	B1	None	Place	Collect	3	2	4	during	1.04209	3.65006	0.969973
6	Dominant	B1	None	Place	Collect	3	2	5	during	1.06111	4.30037	0.970663
6	Dominant	B1	None	Place	Collect	3	2	6	during	1.08315	3.29931	0.956788
6	Dominant	B1	None	Place	Collect	3	2	7	during	1.06135	5.46524	0.968301
6	Dominant	B1	None	Place	Collect	3	2	8	during	1.05662	9.65877	0.976007
6	Dominant	B1	None	Place	Collect	3	3	1	during	1.063	3.70036	0.97187
6	Dominant	B1	None	Place	Collect	3	3	2	during	1.05419	4.04546	0.973933
6	Dominant	B1	None	Place	Collect	3	3	3	during	1.02197	2.92044	0.962929
6	Dominant	B1	None	Place	Collect	3	3	4	during	1.05415	4.46994	0.966781
6	Dominant	B1	None	Place	Collect	3	3	5	during	1.05073	4.44734	0.966426
6	Dominant	B1	None	Place	Collect	3	3	6	during	1.06246	4.04084	0.969791
6	Dominant	B1	None	Place	Collect	3	3	7	during	1.07807	6.14159	0.97206
6	Dominant	B1	None	Place	Collect	3	3	8	during	1.08297	8.28174	0.969307
6	Dominant	B1	None	Place	Collect	3	4	1	during	1.10304	8.68858	0.961492
6	Dominant	B1	None	Place	Collect	3	4	2	during	1.00796	3.2749	0.96771
6	Dominant	B1	None	Place	Collect	3	4	3	during	0.990537	1.69158	0.990947
6	Dominant	B1	None	Place	Collect	3	4	4	during	1.06803	5.90422	0.973904
6	Dominant	B1	None	Place	Collect	3	4	5	during	1.0821	6.26653	0.971204
6	Dominant	B1	None	Place	Collect	3	4	6	during	1.08169	5.75394	0.971265
6	Dominant	B1	None	Place	Collect	3	4	7	during	1.04876	1.72655	0.973243
6	Dominant	B1	None	Place	Collect	3	4	8	during	1.07265	9.54605	0.972098
6	Dominant	B1	None	Place	Collect	3	5	1	during	1.03103	11.0163	0.977438
6	Dominant	B1	None	Place	Collect	3	5	2	during	0.980723	1.54724	0.99041
6	Dominant	B1	None	Place	Collect	3	5	3	during	1.09267	3.03142	0.953989
6	Dominant	B1	None	Place	Collect	3	5	4	during	1.05257	7.06032	0.977401
6	Dominant	B1	None	Place	Collect	3	5	5	during	1.02425	3.88811	0.971818
6	Dominant	B1	None	Place	Collect	3	5	6	during	1.0903	4.59315	0.968997
6	Dominant	B1	None	Place	Collect	3	5	7	during	1.13182	4.25766	0.953
6	Dominant	B1	None	Place	Collect	3	5	8	during	1.07884	8.32168	0.971666
6	Dominant	B1	None	Place	Collect	4	1	1	during	1.02439	6.03981	0.980688
6	Dominant	B1	None	Place	Collect	4	1	2	during	0.997451	1.90901	0.966968
6	Dominant	B1	None	Place	Collect	4	1	3	during	1.0506	3.2048	0.950291
6	Dominant	B1	None	Place	Collect	4	1	4	during	1.05074	5.6088	0.971192
6	Dominant	B1	None	Place	Collect	4	1	5	during	1.04521	6.44723	0.978287
6	Dominant	B1	None	Place	Collect	4	1	6	during	1.05023	4.37922	0.972321
6	Dominant	B1	None	Place	Collect	4	1	7	during	1.05949	6.06923	0.972392
6	Dominant	B1	None	Place	Collect	4	1	8	during	1.07603	6.3069	0.973174
6	Dominant	B1	None	Place	Collect	4	2	1	during	1.00007	2.49251	0.82449
6	Dominant	B1	None	Place	Collect	4	2	2	during	0.996846	4.45478	0.977078
6	Dominant	B1	None	Place	Collect	4	2	3	during	1.03237	4.08449	0.971093
6	Dominant	B1	None	Place	Collect	4	2	4	during	1.03328	3.45749	0.968862
6	Dominant	B1	None	Place	Collect	4	2	5	during	1.06674	4.10746	0.961578
6	Dominant	B1	None	Place	Collect	4	2	6	during	1.05429	5.72622	0.974681
6	Dominant	B1	None	Place	Collect	4	2	7	during	1.0668	4.9005	0.972093
6	Dominant	B1	None	Place	Collect	4	2	8	during	1.05576	9.73751	0.975678
6	Dominant	B1	None	Place	Collect	4	3	1	during	1.03962	7.43535	0.97582
6	Dominant	B1	None	Place	Collect	4	3	2	during	1.03738	2.65807	0.950876
6	Dominant	B1	None	Place	Collect	4	3	3	during	0.987375	0.523714	0.995176
6	Dominant	B1	None	Place	Collect	4	3	4	during	1.01007	2.19391	0.96508
6	Dominant	B1	None	Place	Collect	4	3	5	during	1.04053	3.47151	0.968519
6	Dominant	B1	None	Place	Collect	4	3	6	during	1.07627	2.75758	0.963796
6	Dominant	B1	None	Place	Collect	4	3	7	during	1.05403	5.40062	0.975957
6	Dominant	B1	None	Place	Collect	4	3	8	during	1.05667	7.7645	0.976071
6	Dominant	B1	None	Place	Collect	4	4	1	during	1.05211	5.48226	0.967489
6	Dominant	B1	None	Place	Collect	4	4	2	during	1.05602	1.13599	0.977994
6	Dominant	B1	None	Place	Collect	4	4	3	during	1.0226	4.20171	0.966686
6	Dominant	B1	None	Place	Collect	4	4	4	during	1.0352	4.21648	0.96771
6	Dominant	B1	None	Place	Collect	4	4	5	during	1.06306	4.16984	0.963957
6	Dominant	B1	None	Place	Collect	4	4	6	during	1.05919	4.7998	0.968925
6	Dominant	B1	None	Place	Collect	4	4	7	during	1.05264	9.61888	0.976257
6	Dominant	B1	None	Place	Collect	4	4	8	during	1.11027	7.7252	0.961174
6	Dominant	B1	None	Place	Collect	4	5	1	during	1.01468	6.4575	0.979703
6	Dominant	B1	None	Place	Collect	4	5	2	during	1.09779	1.74761	0.871946
6	Dominant	B1	None	Place	Collect	4	5	3	during	1.03522	4.06005	0.970816
6	Dominant	B1	None	Place	Collect	4	5	4	during	1.04281	5.0387	0.975488
6	Dominant	B1	None	Place	Collect	4	5	5	during	1.10673	4.04765	0.959526
6	Dominant	B1	None	Place	Collect	4	5	6	during	1.06819	3.9985	0.967003
6	Dominant	B1	None	Place	Collect	4	5	7	during	1.04768	7.70326	0.978168
6	Dominant	B1	None	Place	Collect	4	5	8	during	1.07755	6.23528	0.97251
1	Dominant	B1	None	Place	Deliver	1	1	1	before	0.921998	1.78147	0.79225
1	Dominant	B1	None	Place	Deliver	1	1	2	before	1.08139	2.15491	0.885055
1	Dominant	B1	None	Place	Deliver	1	1	3	before	1.07933	2.81065	0.935537
1	Dominant	B1	None	Place	Deliver	1	1	4	before	1.01477	2.53488	0.893606
1	Dominant	B1	None	Place	Deliver	1	1	5	before	0.982778	3.30913	0.881749
1	Dominant	B1	None	Place	Deliver	1	1	6	before	0.445263	2.77601	0.716884
1	Dominant	B1	None	Place	Deliver	1	1	7	before	1.06872	2.56011	0.946019
1	Dominant	B1	None	Place	Deliver	1	1	8	before	1.0902	3.5785	0.911099
1	Dominant	B1	None	Place	Deliver	1	2	1	before	1.11684	3.63594	0.930757
1	Dominant	B1	None	Place	Deliver	1	2	2	before	1.1079	3.49592	0.91113
1	Dominant	B1	None	Place	Deliver	1	2	3	before	1.08272	3.84882	0.900001
1	Dominant	B1	None	Place	Deliver	1	2	4	before	0.865418	6.37765	0.912362
1	Dominant	B1	None	Place	Deliver	1	2	5	before	0.0153824	1.33372	0.0114261
1	Dominant	B1	None	Place	Deliver	1	2	6	before	0.765235	3.7105	0.924156
1	Dominant	B1	None	Place	Deliver	1	2	7	before	0.927671	4.45578	0.938557
1	Dominant	B1	None	Place	Deliver	1	2	8	before	0.820755	4.21569	0.887116
1	Dominant	B1	None	Place	Deliver	1	3	1	before	1.11571	2.87127	0.917944
1	Dominant	B1	None	Place	Deliver	1	3	2	before	0.959414	6.79012	0.98677
1	Dominant	B1	None	Place	Deliver	1	3	3	before	1.0512	4.95936	0.950318
1	Dominant	B1	None	Place	Deliver	1	3	4	before	1.01608	4.28916	0.95414
1	Dominant	B1	None	Place	Deliver	1	3	5	before	1.1172	3.58926	0.900742
1	Dominant	B1	None	Place	Deliver	1	3	6	before	0.615042	1.86636	0.575029
1	Dominant	B1	None	Place	Deliver	1	3	7	before	1.00836	2.91201	0.920507
1	Dominant	B1	None	Place	Deliver	1	3	8	before	0.826826	6.61214	0.956113
1	Dominant	B1	None	Place	Deliver	1	4	1	before	0.673742	11.574	0.969948
1	Dominant	B1	None	Place	Deliver	1	4	2	before	1.15242	3.91574	0.942026
1	Dominant	B1	None	Place	Deliver	1	4	3	before	1.07607	4.44035	0.952986
1	Dominant	B1	None	Place	Deliver	1	4	4	before	1.06819	3.81184	0.946647
1	Dominant	B1	None	Place	Deliver	1	4	5	before	1.13677	3.85783	0.900447
1	Dominant	B1	None	Place	Deliver	1	4	6	before	1.03733	4.78204	0.970315
1	Dominant	B1	None	Place	Deliver	1	4	7	before	1.09033	4.65892	0.951012
1	Dominant	B1	None	Place	Deliver	1	4	8	before	0.962532	7.78109	0.929322
1	Dominant	B1	None	Place	Deliver	1	5	1	before	1.03987	5.63689	0.963915
1	Dominant	B1	None	Place	Deliver	1	5	2	before	1.05456	5.49416	0.973357
1	Dominant	B1	None	Place	Deliver	1	5	3	before	1.05166	5.56801	0.95917
1	Dominant	B1	None	Place	Deliver	1	5	4	before	0.734216	7.18981	0.950989
1	Dominant	B1	None	Place	Deliver	1	5	5	before	0.732694	9.11245	0.941157
1	Dominant	B1	None	Place	Deliver	1	5	6	before	1.0536	6.76572	0.953134
1	Dominant	B1	None	Place	Deliver	1	5	7	before	1.13128	4.2481	0.942124
1	Dominant	B1	None	Place	Deliver	1	5	8	before	1.12477	6.30823	0.952923
1	Dominant	B1	None	Place	Deliver	2	1	1	before	1.13271	3.87239	0.932486
1	Dominant	B1	None	Place	Deliver	2	1	2	before	1.08332	4.42346	0.94703
1	Dominant	B1	None	Place	Deliver	2	1	3	before	1.11102	5.23923	0.958945
1	Dominant	B1	None	Place	Deliver	2	1	4	before	0.964547	3.21672	0.836484
1	Dominant	B1	None	Place	Deliver	2	1	5	before	0.982548	6.7147	0.976336
1	Dominant	B1	None	Place	Deliver	2	1	6	before	1.04154	3.67512	0.864744
1	Dominant	B1	None	Place	Deliver	2	1	7	before	1.15556	3.87393	0.929754
1	Dominant	B1	None	Place	Deliver	2	1	8	before	1.13886	5.03596	0.94881
1	Dominant	B1	None	Place	Deliver	2	2	1	before	0.997834	4.77965	0.952628
1	Dominant	B1	None	Place	Deliver	2	2	2	before	1.0593	4.84216	0.968996
1	Dominant	B1	None	Place	Deliver	2	2	3	before	0.749175	7.63088	0.916406
1	Dominant	B1	None	Place	Deliver	2	2	4	before	0.810166	10.9898	0.974474
1	Dominant	B1	None	Place	Deliver	2	2	5	before	0.995532	5.82004	0.963634
1	Dominant	B1	None	Place	Deliver	2	2	6	before	1.08972	4.52332	0.958297
1	Dominant	B1	None	Place	Deliver	2	2	7	before	1.08669	3.94071	0.883704
1	Dominant	B1	None	Place	Deliver	2	2	8	before	1.13393	5.81825	0.944549
1	Dominant	B1	None	Place	Deliver	2	3	1	before	0.834062	7.25365	0.963435
1	Dominant	B1	None	Place	Deliver	2	3	2	before	1.06359	3.59639	0.941651
1	Dominant	B1	None	Place	Deliver	2	3	3	before	0.944722	8.22445	0.989933
1	Dominant	B1	None	Place	Deliver	2	3	4	before	1.09806	3.26	0.878014
1	Dominant	B1	None	Place	Deliver	2	3	5	before	0.950052	6.0535	0.954229
1	Dominant	B1	None	Place	Deliver	2	3	6	before	1.08139	4.99254	0.950935
1	Dominant	B1	None	Place	Deliver	2	3	7	before	1.11352	5.29997	0.940322
1	Dominant	B1	None	Place	Deliver	2	3	8	before	1.13937	5.4654	0.948653
1	Dominant	B1	None	Place	Deliver	2	4	1	before	1.09747	3.57162	0.939115
1	Dominant	B1	None	Place	Deliver	2	4	2	before	1.12846	2.61986	0.920971
1	Dominant	B1	None	Place	Deliver	2	4	3	before	0.836925	4.87456	0.97757
1	Dominant	B1	None	Place	Deliver	2	4	4	before	1.04103	4.29443	0.962904
1	Dominant	B1	None	Place	Deliver	2	4	5	before	0.287156	1.83256	0.445225
1	Dominant	B1	None	Place	Deliver	2	4	6	before	0.747322	3.24207	0.802347
1	Dominant	B1	None	Place	Deliver	2	4	7	before	0.854049	3.51557	0.889323
1	Dominant	B1	None	Place	Deliver	2	4	8	before	1.08254	3.91661	0.939668
1	Dominant	B1	None	Place	Deliver	2	5	1	before	1.07362	3.15809	0.887108
1	Dominant	B1	None	Place	Deliver	2	5	2	before	0.938879	3.03753	0.961692
1	Dominant	B1	None	Place	Deliver	2	5	3	before	1.04211	3.77177	0.92005
1	Dominant	B1	None	Place	Deliver	2	5	4	before	0.623729	2.24926	0.724235
1	Dominant	B1	None	Place	Deliver	2	5	5	before	0.954161	3.76576	0.881939
1	Dominant	B1	None	Place	Deliver	2	5	6	before	0.801649	6.17459	0.854242
1	Dominant	B1	None	Place	Deliver	2	5	7	before	1.00521	3.72275	0.911866
1	Dominant	B1	None	Place	Deliver	2	5	8	before	1.13532	5.99141	0.949259
1	Dominant	B1	None	Place	Deliver	3	1	1	before	1.03683	3.49377	0.953776
1	Dominant	B1	None	Place	Deliver	3	1	2	before	1.02197	3.99073	0.939697
1	Dominant	B1	None	Place	Deliver	3	1	3	before	1.11269	4.5418	0.956911
1	Dominant	B1	None	Place	Deliver	3	1	4	before	1.09954	5.01894	0.949776
1	Dominant	B1	None	Place	Deliver	3	1	5	before	1.09344	3.15398	0.93391
1	Dominant	B1	None	Place	Deliver	3	1	6	before	1.08452	4.03194	0.944598
1	Dominant	B1	None	Place	Deliver	3	1	7	before	1.12256	2.22386	0.850857
1	Dominant	B1	None	Place	Deliver	3	1	8	before	1.1265	4.02378	0.931123
1	Dominant	B1	None	Place	Deliver	3	2	1	before	0.92877	3.85538	0.947423
1	Dominant	B1	None	Place	Deliver	3	2	2	before	1.14245	3.6332	0.929036
1	Dominant	B1	None	Place	Deliver	3	2	3	before	0.883734	4.11514	0.902513
1	Dominant	B1	None	Place	Deliver	3	2	4	before	1.05	4.92155	0.96272
1	Dominant	B1	None	Place	Deliver	3	2	5	before	1.04982	4.88774	0.940245
1	Dominant	B1	None	Place	Deliver	3	2	6	before	1.13711	4.76787	0.928585
1	Dominant	B1	None	Place	Deliver	3	2	7	before	1.14498	3.39711	0.896776
1	Dominant	B1	None	Place	Deliver	3	2	8	before	0.67756	19.4083	0.962194
1	Dominant	B1	None	Place	Deliver	3	3	1	before	1.04284	3.58105	0.926259
1	Dominant	B1	None	Place	Deliver	3	3	2	before	0.846693	3.12455	0.833689
1	Dominant	B1	None	Place	Deliver	3	3	3	before	0.884346	3.27168	0.843411
1	Dominant	B1	None	Place	Deliver	3	3	4	before	1.10856	4.18487	0.957372
1	Dominant	B1	None	Place	Deliver	3	3	5	before	1.15482	3.69147	0.931848
1	Dominant	B1	None	Place	Deliver	3	3	6	before	1.13527	4.11065	0.930137
1	Dominant	B1	None	Place	Deliver	3	3	7	before	1.12886	3.38624	0.921424
1	Dominant	B1	None	Place	Deliver	3	3	8	before	1.05907	5.63273	0.930963
1	Dominant	B1	None	Place	Deliver	3	4	1	before	1.1144	4.04231	0.942832
1	Dominant	B1	None	Place	Deliver	3	4	2	before	1.09557	2.62197	0.866385
1	Dominant	B1	None	Place	Deliver	3	4	3	before	1.07142	4.32911	0.957307
1	Dominant	B1	None	Place	Deliver	3	4	4	before	1.15416	3.44352	0.927243
1	Dominant	B1	None	Place	Deliver	3	4	5	before	0.957691	2.50952	0.906794
1	Dominant	B1	None	Place	Deliver	3	4	6	before	1.15152	4.30048	0.938389
1	Dominant	B1	None	Place	Deliver	3	4	7	before	1.08246	3.32821	0.917967
1	Dominant	B1	None	Place	Deliver	3	4	8	before	0.941469	4.08899	0.930535
1	Dominant	B1	None	Place	Deliver	3	5	1	before	1.08328	3.42473	0.933353
1	Dominant	B1	None	Place	Deliver	3	5	2	before	0.973751	4.27231	0.946549
1	Dominant	B1	None	Place	Deliver	3	5	3	before	1.01874	3.54069	0.888031
1	Dominant	B1	None	Place	Deliver	3	5	4	before	0.881921	4.30232	0.92182
1	Dominant	B1	None	Place	Deliver	3	5	5	before	0.960048	2.76737	0.892646
1	Dominant	B1	None	Place	Deliver	3	5	6	before	0.91372	2.00629	0.657915
1	Dominant	B1	None	Place	Deliver	3	5	7	before	1.08129	2.70781	0.846502
1	Dominant	B1	None	Place	Deliver	3	5	8	before	1.14151	3.59827	0.930817
1	Dominant	B1	None	Place	Deliver	4	1	1	before	1.01792	5.4193	0.96215
1	Dominant	B1	None	Place	Deliver	4	1	2	before	1.13654	4.70506	0.92746
1	Dominant	B1	None	Place	Deliver	4	1	3	before	1.06096	4.67808	0.964251
1	Dominant	B1	None	Place	Deliver	4	1	4	before	1.1094	3.57528	0.940896
1	Dominant	B1	None	Place	Deliver	4	1	5	before	1.04651	3.83317	0.925787
1	Dominant	B1	None	Place	Deliver	4	1	6	before	1.14725	2.71311	0.889403
1	Dominant	B1	None	Place	Deliver	4	1	7	before	1.10678	3.54674	0.919493
1	Dominant	B1	None	Place	Deliver	4	1	8	before	1.08916	3.96214	0.916499
1	Dominant	B1	None	Place	Deliver	4	2	1	before	0.862812	2.23039	0.654715
1	Dominant	B1	None	Place	Deliver	4	2	2	before	0.941169	3.02043	0.745836
1	Dominant	B1	None	Place	Deliver	4	2	3	before	0.848915	9.42402	0.960967
1	Dominant	B1	None	Place	Deliver	4	2	4	before	0.746149	3.81317	0.84466
1	Dominant	B1	None	Place	Deliver	4	2	5	before	0.901308	4.44226	0.908211
1	Dominant	B1	None	Place	Deliver	4	2	6	before	0.534327	4.23014	0.834177
1	Dominant	B1	None	Place	Deliver	4	2	7	before	1.1331	3.61449	0.92554
1	Dominant	B1	None	Place	Deliver	4	2	8	before	1.10523	3.22178	0.907885
1	Dominant	B1	None	Place	Deliver	4	3	1	before	1.14263	3.81491	0.926985
1	Dominant	B1	None	Place	Deliver	4	3	2	before	1.14008	4.15026	0.933872
1	Dominant	B1	None	Place	Deliver	4	3	3	before	0.916161	3.59151	0.871264
1	Dominant	B1	None	Place	Deliver	4	3	4	before	1.12988	4.19947	0.930769
1	Dominant	B1	None	Place	Deliver	4	3	5	before	1.09472	3.32546	0.951002
1	Dominant	B1	None	Place	Deliver	4	3	6	before	1.13559	3.2393	0.924207
1	Dominant	B1	None	Place	Deliver	4	3	7	before	1.14877	4.42549	0.926372
1	Dominant	B1	None	Place	Deliver	4	3	8	before	0.789625	3.58754	0.887748
1	Dominant	B1	None	Place	Deliver	4	4	1	before	1.12513	3.3521	0.91323
1	Dominant	B1	None	Place	Deliver	4	4	2	before	1.04105	2.21635	0.813804
1	Dominant	B1	None	Place	Deliver	4	4	3	before	1.15204	3.77157	0.91582
1	Dominant	B1	None	Place	Deliver	4	4	4	before	1.16368	4.46724	0.932676
1	Dominant	B1	None	Place	Deliver	4	4	5	before	1.11121	3.22009	0.90319
1	Dominant	B1	None	Place	Deliver	4	4	6	before	1.12101	3.02925	0.904678
1	Dominant	B1	None	Place	Deliver	4	4	7	before	1.13718	3.35175	0.917317
1	Dominant	B1	None	Place	Deliver	4	4	8	before	0.503963	2.95823	0.737733
1	Dominant	B1	None	Place	Deliver	4	5	1	before	1.08089	5.53587	0.931059
1	Dominant	B1	None	Place	Deliver	4	5	2	before	0	1
1	Dominant	B1	None	Place	Deliver	4	5	3	before	0	1
1	Dominant	B1	None	Place	Deliver	4	5	4	before	1.1148	8.50201	0.955774
1	Dominant	B1	None	Place	Deliver	4	5	5	before	0.918647	2.04303	0.867447
1	Dominant	B1	None	Place	Deliver	4	5	6	before	1.03158	2.71014	0.95172
1	Dominant	B1	None	Place	Deliver	4	5	7	before	0.880424	0.949449	0.883416
1	Dominant	B1	None	Place	Deliver	4	5	8	before	1.0784	2.39802	0.943375
2	Dominant	B1	None	Place	Deliver	1	1	1	before	1.09592	1.81129	0.89628
2	Dominant	B1	None	Place	Deliver	1	1	2	before	1.02672	1.13069	0.907786
2	Dominant	B1	None	Place	Deliver	1	1	3	before	1.13538	2.13954	0.894523
2	Dominant	B1	None	Place	Deliver	1	1	4	before	1.05203	1.8763	0.884994
2	Dominant	B1	None	Place	Deliver	1	1	5	before	0.925817	1.44914	0.837342
2	Dominant	B1	None	Place	Deliver	1	1	6	before	1.0941	1.99432	0.875513
2	Dominant	B1	None	Place	Deliver	1	1	7	before	1.05714	3.0402	0.920899
2	Dominant	B1	None	Place	Deliver	1	1	8	before	1.12739	2.17196	0.908092
2	Dominant	B1	None	Place	Deliver	1	2	1	before	1.14653	2.68178	0.910553
2	Dominant	B1	None	Place	Deliver	1	2	2	before	1.14584	2.29605	0.89631
2	Dominant	B1	None	Place	Deliver	1	2	3	before	0.968025	3.87698	0.973668
2	Dominant	B1	None	Place	Deliver	1	2	4	before	1.14048	3.16095	0.919841
2	Dominant	B1	None	Place	Deliver	1	2	5	before	1.14235	3.89759	0.945774
2	Dominant	B1	None	Place	Deliver	1	2	6	before	1.10524	2.15802	0.83997
2	Dominant	B1	None	Place	Deliver	1	2	7	before	1.06832	3.03559	0.943354
2	Dominant	B1	None	Place	Deliver	1	2	8	before	1.08927	2.97923	0.912656
2	Dominant	B1	None	Place	Deliver	1	3	1	before	1.14272	4.1077	0.928736
2	Dominant	B1	None	Place	Deliver	1	3	2	before	1.12366	3.08627	0.923894
2	Dominant	B1	None	Place	Deliver	1	3	3	before	1.10892	4.10645	0.946684
2	Dominant	B1	None	Place	Deliver	1	3	4	before	1.13098	5.88773	0.947069
2	Dominant	B1	None	Place	Deliver	1	3	5	before	1.13549	3.82474	0.932704
2	Dominant	B1	None	Place	Deliver	1	3	6	before	1.13325	3.48834	0.917519
2	Dominant	B1	None	Place	Deliver	1	3	7	before	1.14431	3.7593	0.936786
2	Dominant	B1	None	Place	Deliver	1	3	8	before	1.1354	6.29507	0.955664
2	Dominant	B1	None	Place	Deliver	1	4	1	before	1.12581	3.30156	0.933829
2	Dominant	B1	None	Place	Deliver	1	4	2	before	1.15462	4.36224	0.922991
2	Dominant	B1	None	Place	Deliver	1	4	3	before	1.12487	3.6115	0.924978
2	Dominant	B1	None	Place	Deliver	1	4	4	before	1.09375	5.51993	0.953933
2	Dominant	B1	None	Place	Deliver	1	4	5	before	1.11792	4.50301	0.937173
2	Dominant	B1	None	Place	Deliver	1	4	6	before	1.14404	4.20824	0.93753
2	Dominant	B1	None	Place	Deliver	1	4	7	before	1.10739	3.10031	0.902115
2	Dominant	B1	None	Place	Deliver	1	4	8	before	1.1574	4.52695	0.937671
2	Dominant	B1	None	Place	Deliver	1	5	1	before	0.812493	3.54409	0.874311
2	Dominant	B1	None	Place	Deliver	1	5	2	before	0.588334	3.80886	0.713985
2	Dominant	B1	None	Place	Deliver	1	5	3	before	0.693927	1.91229	0.547035
2	Dominant	B1	None	Place	Deliver	1	5	4	before	1.13374	3.64317	0.92086
2	Dominant	B1	None	Place	Deliver	1	5	5	before	1.06766	4.10402	0.942223
2	Dominant	B1	None	Place	Deliver	1	5	6	before	0.953382	4.95409	0.923835
2	Dominant	B1	None	Place	Deliver	1	5	7	before	1.11248	3.6231	0.935357
[truncated: 42,624 more rows]
