# Supplementary material for: Acute Loss of Tactile Input Leads to General Compensatory Changes in Eye–Hand Coordination during Object Manipulation
Source: eNeuro. 2025 Sep 25;12(9):ENEURO.0487-23.2025. doi: 10.1523/ENEURO.0487-23.2025 (PMC12494028; doi:10.1523/ENEURO.0487-23.2025)
Supplement: Extended Data — The file Code_and_Data.zip includes all code and data used to perform the analyses presented in this manuscript. The .R scripts contain the packages used and the filenames corresponding to the data and the structure of each model. Download Extended Data, ZIP file. [file eneuro-12-ENEURO.0487-23.2025-s014.zip › lmm_table_xcorr_offset_exp1.xlsx]

## Sheet: Sheet1
Subject	Hand	Block	Drug	Phase	Offset_lags
1	Non-dominant	B1	None	Place	-366.667
1	Non-dominant	B1	None	Place	-300
1	Non-dominant	B1	None	Place	-300
1	Non-dominant	B1	None	Place	-333.333
1	Non-dominant	B1	None	Place	-300
1	Non-dominant	B1	None	Place	-333.333
1	Non-dominant	B1	None	Place	-333.333
1	Non-dominant	B1	None	Place	-366.667
1	Non-dominant	B1	None	Place	-300
1	Non-dominant	B1	None	Place	-333.333
1	Non-dominant	B1	None	Place	-366.667
1	Non-dominant	B1	None	Place	-300
1	Non-dominant	B1	None	Place	-333.333
1	Non-dominant	B1	None	Place	-333.333
1	Non-dominant	B1	None	Place	-333.333
1	Non-dominant	B1	None	Place	-333.333
1	Non-dominant	B1	None	Place	-333.333
1	Non-dominant	B1	None	Place	-266.667
1	Non-dominant	B1	None	Place	-300
1	Non-dominant	B1	None	Place	-300
2	Non-dominant	B1	None	Place	0
2	Non-dominant	B1	None	Place	0
2	Non-dominant	B1	None	Place	-166.667
2	Non-dominant	B1	None	Place	-133.333
2	Non-dominant	B1	None	Place	0
2	Non-dominant	B1	None	Place	0
2	Non-dominant	B1	None	Place	0
2	Non-dominant	B1	None	Place	-133.333
2	Non-dominant	B1	None	Place	-233.333
2	Non-dominant	B1	None	Place	-100
2	Non-dominant	B1	None	Place	0
2	Non-dominant	B1	None	Place	0
2	Non-dominant	B1	None	Place	-100
2	Non-dominant	B1	None	Place	0
2	Non-dominant	B1	None	Place	0
2	Non-dominant	B1	None	Place	0
2	Non-dominant	B1	None	Place	0
2	Non-dominant	B1	None	Place	266.667
2	Non-dominant	B1	None	Place	-33.3333
2	Non-dominant	B1	None	Place	0
3	Non-dominant	B1	None	Place	-133.333
3	Non-dominant	B1	None	Place	-166.667
3	Non-dominant	B1	None	Place	-166.667
3	Non-dominant	B1	None	Place	-166.667
3	Non-dominant	B1	None	Place	-233.333
3	Non-dominant	B1	None	Place	-200
3	Non-dominant	B1	None	Place	-166.667
3	Non-dominant	B1	None	Place	-200
3	Non-dominant	B1	None	Place	-166.667
3	Non-dominant	B1	None	Place	-166.667
3	Non-dominant	B1	None	Place	-166.667
3	Non-dominant	B1	None	Place	-166.667
3	Non-dominant	B1	None	Place	-133.333
3	Non-dominant	B1	None	Place	-133.333
3	Non-dominant	B1	None	Place	-133.333
3	Non-dominant	B1	None	Place	-166.667
3	Non-dominant	B1	None	Place	-166.667
3	Non-dominant	B1	None	Place	-166.667
3	Non-dominant	B1	None	Place	-200
3	Non-dominant	B1	None	Place	-166.667
4	Non-dominant	B1	None	Place	-133.333
4	Non-dominant	B1	None	Place	-100
4	Non-dominant	B1	None	Place	-166.667
4	Non-dominant	B1	None	Place	-66.6667
4	Non-dominant	B1	None	Place	-133.333
4	Non-dominant	B1	None	Place	-200
4	Non-dominant	B1	None	Place	-166.667
4	Non-dominant	B1	None	Place	-133.333
4	Non-dominant	B1	None	Place	-166.667
4	Non-dominant	B1	None	Place	-200
4	Non-dominant	B1	None	Place	-133.333
4	Non-dominant	B1	None	Place	-200
4	Non-dominant	B1	None	Place	-133.333
4	Non-dominant	B1	None	Place	-166.667
4	Non-dominant	B1	None	Place	0
4	Non-dominant	B1	None	Place	0
4	Non-dominant	B1	None	Place	0
4	Non-dominant	B1	None	Place	-100
4	Non-dominant	B1	None	Place	-66.6667
4	Non-dominant	B1	None	Place	-66.6667
5	Non-dominant	B1	None	Place	-66.6667
5	Non-dominant	B1	None	Place	-66.6667
5	Non-dominant	B1	None	Place	0
5	Non-dominant	B1	None	Place	-200
5	Non-dominant	B1	None	Place	0
5	Non-dominant	B1	None	Place	-300
5	Non-dominant	B1	None	Place	-66.6667
5	Non-dominant	B1	None	Place	-200
5	Non-dominant	B1	None	Place	-266.667
5	Non-dominant	B1	None	Place	-333.333
5	Non-dominant	B1	None	Place	-100
5	Non-dominant	B1	None	Place	-200
5	Non-dominant	B1	None	Place	-133.333
5	Non-dominant	B1	None	Place	0
5	Non-dominant	B1	None	Place	-166.667
5	Non-dominant	B1	None	Place	-200
5	Non-dominant	B1	None	Place	0
5	Non-dominant	B1	None	Place	-400
5	Non-dominant	B1	None	Place	-233.333
5	Non-dominant	B1	None	Place	-133.333
1	Non-dominant	B1	None	Replace	-333.333
1	Non-dominant	B1	None	Replace	-400
1	Non-dominant	B1	None	Replace	-300
1	Non-dominant	B1	None	Replace	-300
1	Non-dominant	B1	None	Replace	-300
1	Non-dominant	B1	None	Replace	-266.667
1	Non-dominant	B1	None	Replace	-333.333
1	Non-dominant	B1	None	Replace	-333.333
1	Non-dominant	B1	None	Replace	-366.667
1	Non-dominant	B1	None	Replace	-366.667
1	Non-dominant	B1	None	Replace	-300
1	Non-dominant	B1	None	Replace	-366.667
1	Non-dominant	B1	None	Replace	-366.667
1	Non-dominant	B1	None	Replace	-333.333
1	Non-dominant	B1	None	Replace	-300
1	Non-dominant	B1	None	Replace	-333.333
1	Non-dominant	B1	None	Replace	-366.667
1	Non-dominant	B1	None	Replace	-333.333
1	Non-dominant	B1	None	Replace	-333.333
1	Non-dominant	B1	None	Replace	-366.667
2	Non-dominant	B1	None	Replace	-166.667
2	Non-dominant	B1	None	Replace	-233.333
2	Non-dominant	B1	None	Replace	0
2	Non-dominant	B1	None	Replace	0
2	Non-dominant	B1	None	Replace	-166.667
2	Non-dominant	B1	None	Replace	433.333
2	Non-dominant	B1	None	Replace	-33.3333
2	Non-dominant	B1	None	Replace	0
2	Non-dominant	B1	None	Replace	-33.3333
2	Non-dominant	B1	None	Replace	-66.6667
2	Non-dominant	B1	None	Replace	-100
2	Non-dominant	B1	None	Replace	-166.667
2	Non-dominant	B1	None	Replace	0
2	Non-dominant	B1	None	Replace	433.333
2	Non-dominant	B1	None	Replace	0
2	Non-dominant	B1	None	Replace	0
2	Non-dominant	B1	None	Replace	-66.6667
2	Non-dominant	B1	None	Replace	400
2	Non-dominant	B1	None	Replace	0
2	Non-dominant	B1	None	Replace	-166.667
3	Non-dominant	B1	None	Replace	-133.333
3	Non-dominant	B1	None	Replace	-166.667
3	Non-dominant	B1	None	Replace	-100
3	Non-dominant	B1	None	Replace	-100
3	Non-dominant	B1	None	Replace	-66.6667
3	Non-dominant	B1	None	Replace	-100
3	Non-dominant	B1	None	Replace	-100
3	Non-dominant	B1	None	Replace	-133.333
3	Non-dominant	B1	None	Replace	-100
3	Non-dominant	B1	None	Replace	-100
3	Non-dominant	B1	None	Replace	-100
3	Non-dominant	B1	None	Replace	-100
3	Non-dominant	B1	None	Replace	-133.333
3	Non-dominant	B1	None	Replace	-100
3	Non-dominant	B1	None	Replace	-100
3	Non-dominant	B1	None	Replace	-66.6667
3	Non-dominant	B1	None	Replace	-100
3	Non-dominant	B1	None	Replace	-133.333
3	Non-dominant	B1	None	Replace	-100
3	Non-dominant	B1	None	Replace	-100
4	Non-dominant	B1	None	Replace	0
4	Non-dominant	B1	None	Replace	-66.6667
4	Non-dominant	B1	None	Replace	-33.3333
4	Non-dominant	B1	None	Replace	0
4	Non-dominant	B1	None	Replace	0
4	Non-dominant	B1	None	Replace	-33.3333
4	Non-dominant	B1	None	Replace	-66.6667
4	Non-dominant	B1	None	Replace	-100
4	Non-dominant	B1	None	Replace	0
4	Non-dominant	B1	None	Replace	-100
4	Non-dominant	B1	None	Replace	0
4	Non-dominant	B1	None	Replace	0
4	Non-dominant	B1	None	Replace	0
4	Non-dominant	B1	None	Replace	0
4	Non-dominant	B1	None	Replace	0
4	Non-dominant	B1	None	Replace	0
4	Non-dominant	B1	None	Replace	0
4	Non-dominant	B1	None	Replace	0
4	Non-dominant	B1	None	Replace	-33.3333
4	Non-dominant	B1	None	Replace	-66.6667
5	Non-dominant	B1	None	Replace	-233.333
5	Non-dominant	B1	None	Replace	666.667
5	Non-dominant	B1	None	Replace	-300
5	Non-dominant	B1	None	Replace	-200
5	Non-dominant	B1	None	Replace	-233.333
5	Non-dominant	B1	None	Replace	-300
5	Non-dominant	B1	None	Replace	-300
5	Non-dominant	B1	None	Replace	-266.667
5	Non-dominant	B1	None	Replace	-200
5	Non-dominant	B1	None	Replace	-300
5	Non-dominant	B1	None	Replace	-233.333
5	Non-dominant	B1	None	Replace	-100
5	Non-dominant	B1	None	Replace	-266.667
5	Non-dominant	B1	None	Replace	666.667
5	Non-dominant	B1	None	Replace	-300
5	Non-dominant	B1	None	Replace	-266.667
5	Non-dominant	B1	None	Replace	-333.333
5	Non-dominant	B1	None	Replace	-466.667
5	Non-dominant	B1	None	Replace	-400
5	Non-dominant	B1	None	Replace	-366.667
1	Non-dominant	B2	Anesthesia	Place	-100
1	Non-dominant	B2	Anesthesia	Place	-100
1	Non-dominant	B2	Anesthesia	Place	-233.333
1	Non-dominant	B2	Anesthesia	Place	-200
1	Non-dominant	B2	Anesthesia	Place	-233.333
1	Non-dominant	B2	Anesthesia	Place	-266.667
1	Non-dominant	B2	Anesthesia	Place	-233.333
1	Non-dominant	B2	Anesthesia	Place	-233.333
1	Non-dominant	B2	Anesthesia	Place	-166.667
1	Non-dominant	B2	Anesthesia	Place	-200
1	Non-dominant	B2	Anesthesia	Place	-200
1	Non-dominant	B2	Anesthesia	Place	-233.333
1	Non-dominant	B2	Anesthesia	Place	-233.333
1	Non-dominant	B2	Anesthesia	Place	-266.667
1	Non-dominant	B2	Anesthesia	Place	-233.333
1	Non-dominant	B2	Anesthesia	Place	-233.333
1	Non-dominant	B2	Anesthesia	Place	-233.333
1	Non-dominant	B2	Anesthesia	Place	-166.667
1	Non-dominant	B2	Anesthesia	Place	-200
1	Non-dominant	B2	Anesthesia	Place	-200
2	Non-dominant	B2	Anesthesia	Place	-33.3333
2	Non-dominant	B2	Anesthesia	Place	0
2	Non-dominant	B2	Anesthesia	Place	0
2	Non-dominant	B2	Anesthesia	Place	100
2	Non-dominant	B2	Anesthesia	Place	33.3333
2	Non-dominant	B2	Anesthesia	Place	-66.6667
2	Non-dominant	B2	Anesthesia	Place	-66.6667
2	Non-dominant	B2	Anesthesia	Place	0
2	Non-dominant	B2	Anesthesia	Place	-66.6667
2	Non-dominant	B2	Anesthesia	Place	0
2	Non-dominant	B2	Anesthesia	Place	-33.3333
2	Non-dominant	B2	Anesthesia	Place	-33.3333
2	Non-dominant	B2	Anesthesia	Place	-33.3333
2	Non-dominant	B2	Anesthesia	Place	0
2	Non-dominant	B2	Anesthesia	Place	0
2	Non-dominant	B2	Anesthesia	Place	-100
2	Non-dominant	B2	Anesthesia	Place	-33.3333
2	Non-dominant	B2	Anesthesia	Place	0
2	Non-dominant	B2	Anesthesia	Place	-66.6667
2	Non-dominant	B2	Anesthesia	Place	-33.3333
3	Non-dominant	B2	Anesthesia	Place	-100
3	Non-dominant	B2	Anesthesia	Place	-100
3	Non-dominant	B2	Anesthesia	Place	-66.6667
3	Non-dominant	B2	Anesthesia	Place	-66.6667
3	Non-dominant	B2	Anesthesia	Place	-100
3	Non-dominant	B2	Anesthesia	Place	-66.6667
3	Non-dominant	B2	Anesthesia	Place	-100
3	Non-dominant	B2	Anesthesia	Place	-66.6667
3	Non-dominant	B2	Anesthesia	Place	-33.3333
3	Non-dominant	B2	Anesthesia	Place	-66.6667
3	Non-dominant	B2	Anesthesia	Place	-66.6667
3	Non-dominant	B2	Anesthesia	Place	-66.6667
3	Non-dominant	B2	Anesthesia	Place	-66.6667
3	Non-dominant	B2	Anesthesia	Place	-66.6667
3	Non-dominant	B2	Anesthesia	Place	-66.6667
3	Non-dominant	B2	Anesthesia	Place	-66.6667
3	Non-dominant	B2	Anesthesia	Place	-66.6667
3	Non-dominant	B2	Anesthesia	Place	-66.6667
3	Non-dominant	B2	Anesthesia	Place	-100
3	Non-dominant	B2	Anesthesia	Place	-66.6667
4	Non-dominant	B2	Anesthesia	Place	0
4	Non-dominant	B2	Anesthesia	Place	0
4	Non-dominant	B2	Anesthesia	Place	0
4	Non-dominant	B2	Anesthesia	Place	0
4	Non-dominant	B2	Anesthesia	Place	0
4	Non-dominant	B2	Anesthesia	Place	0
4	Non-dominant	B2	Anesthesia	Place	-66.6667
4	Non-dominant	B2	Anesthesia	Place	0
4	Non-dominant	B2	Anesthesia	Place	0
4	Non-dominant	B2	Anesthesia	Place	0
4	Non-dominant	B2	Anesthesia	Place	0
4	Non-dominant	B2	Anesthesia	Place	0
4	Non-dominant	B2	Anesthesia	Place	0
4	Non-dominant	B2	Anesthesia	Place	0
4	Non-dominant	B2	Anesthesia	Place	0
4	Non-dominant	B2	Anesthesia	Place	0
4	Non-dominant	B2	Anesthesia	Place	0
4	Non-dominant	B2	Anesthesia	Place	0
4	Non-dominant	B2	Anesthesia	Place	0
4	Non-dominant	B2	Anesthesia	Place	0
5	Non-dominant	B2	Anesthesia	Place	-100
5	Non-dominant	B2	Anesthesia	Place	-66.6667
5	Non-dominant	B2	Anesthesia	Place	-100
5	Non-dominant	B2	Anesthesia	Place	-66.6667
5	Non-dominant	B2	Anesthesia	Place	0
5	Non-dominant	B2	Anesthesia	Place	-33.3333
5	Non-dominant	B2	Anesthesia	Place	-100
5	Non-dominant	B2	Anesthesia	Place	-66.6667
5	Non-dominant	B2	Anesthesia	Place	-33.3333
5	Non-dominant	B2	Anesthesia	Place	-33.3333
5	Non-dominant	B2	Anesthesia	Place	-66.6667
5	Non-dominant	B2	Anesthesia	Place	-100
5	Non-dominant	B2	Anesthesia	Place	-33.3333
5	Non-dominant	B2	Anesthesia	Place	-33.3333
5	Non-dominant	B2	Anesthesia	Place	-100
5	Non-dominant	B2	Anesthesia	Place	-66.6667
5	Non-dominant	B2	Anesthesia	Place	-66.6667
5	Non-dominant	B2	Anesthesia	Place	-66.6667
5	Non-dominant	B2	Anesthesia	Place	-33.3333
5	Non-dominant	B2	Anesthesia	Place	-33.3333
1	Non-dominant	B2	Anesthesia	Replace	-233.333
1	Non-dominant	B2	Anesthesia	Replace	-233.333
1	Non-dominant	B2	Anesthesia	Replace	-233.333
1	Non-dominant	B2	Anesthesia	Replace	-333.333
1	Non-dominant	B2	Anesthesia	Replace	-366.667
1	Non-dominant	B2	Anesthesia	Replace	-300
1	Non-dominant	B2	Anesthesia	Replace	-300
1	Non-dominant	B2	Anesthesia	Replace	-333.333
1	Non-dominant	B2	Anesthesia	Replace	-333.333
1	Non-dominant	B2	Anesthesia	Replace	-266.667
1	Non-dominant	B2	Anesthesia	Replace	-266.667
1	Non-dominant	B2	Anesthesia	Replace	-300
1	Non-dominant	B2	Anesthesia	Replace	-300
1	Non-dominant	B2	Anesthesia	Replace	-333.333
1	Non-dominant	B2	Anesthesia	Replace	-266.667
1	Non-dominant	B2	Anesthesia	Replace	-233.333
1	Non-dominant	B2	Anesthesia	Replace	-233.333
1	Non-dominant	B2	Anesthesia	Replace	-200
1	Non-dominant	B2	Anesthesia	Replace	-266.667
1	Non-dominant	B2	Anesthesia	Replace	-266.667
2	Non-dominant	B2	Anesthesia	Replace	-33.3333
2	Non-dominant	B2	Anesthesia	Replace	0
2	Non-dominant	B2	Anesthesia	Replace	0
2	Non-dominant	B2	Anesthesia	Replace	0
2	Non-dominant	B2	Anesthesia	Replace	0
2	Non-dominant	B2	Anesthesia	Replace	-66.6667
2	Non-dominant	B2	Anesthesia	Replace	0
2	Non-dominant	B2	Anesthesia	Replace	0
2	Non-dominant	B2	Anesthesia	Replace	0
2	Non-dominant	B2	Anesthesia	Replace	0
2	Non-dominant	B2	Anesthesia	Replace	333.333
2	Non-dominant	B2	Anesthesia	Replace	0
2	Non-dominant	B2	Anesthesia	Replace	0
2	Non-dominant	B2	Anesthesia	Replace	0
2	Non-dominant	B2	Anesthesia	Replace	0
2	Non-dominant	B2	Anesthesia	Replace	-100
2	Non-dominant	B2	Anesthesia	Replace	0
2	Non-dominant	B2	Anesthesia	Replace	0
2	Non-dominant	B2	Anesthesia	Replace	0
2	Non-dominant	B2	Anesthesia	Replace	-200
3	Non-dominant	B2	Anesthesia	Replace	-100
3	Non-dominant	B2	Anesthesia	Replace	-66.6667
3	Non-dominant	B2	Anesthesia	Replace	-100
3	Non-dominant	B2	Anesthesia	Replace	-33.3333
3	Non-dominant	B2	Anesthesia	Replace	-33.3333
3	Non-dominant	B2	Anesthesia	Replace	-133.333
3	Non-dominant	B2	Anesthesia	Replace	-100
3	Non-dominant	B2	Anesthesia	Replace	-66.6667
3	Non-dominant	B2	Anesthesia	Replace	-66.6667
3	Non-dominant	B2	Anesthesia	Replace	-66.6667
3	Non-dominant	B2	Anesthesia	Replace	-66.6667
3	Non-dominant	B2	Anesthesia	Replace	-66.6667
3	Non-dominant	B2	Anesthesia	Replace	-66.6667
3	Non-dominant	B2	Anesthesia	Replace	-66.6667
3	Non-dominant	B2	Anesthesia	Replace	-66.6667
3	Non-dominant	B2	Anesthesia	Replace	-66.6667
3	Non-dominant	B2	Anesthesia	Replace	-66.6667
3	Non-dominant	B2	Anesthesia	Replace	-100
3	Non-dominant	B2	Anesthesia	Replace	-66.6667
3	Non-dominant	B2	Anesthesia	Replace	-66.6667
4	Non-dominant	B2	Anesthesia	Replace	0
4	Non-dominant	B2	Anesthesia	Replace	0
4	Non-dominant	B2	Anesthesia	Replace	0
4	Non-dominant	B2	Anesthesia	Replace	0
4	Non-dominant	B2	Anesthesia	Replace	0
4	Non-dominant	B2	Anesthesia	Replace	0
4	Non-dominant	B2	Anesthesia	Replace	0
4	Non-dominant	B2	Anesthesia	Replace	-66.6667
4	Non-dominant	B2	Anesthesia	Replace	0
4	Non-dominant	B2	Anesthesia	Replace	0
4	Non-dominant	B2	Anesthesia	Replace	0
4	Non-dominant	B2	Anesthesia	Replace	0
4	Non-dominant	B2	Anesthesia	Replace	0
4	Non-dominant	B2	Anesthesia	Replace	0
4	Non-dominant	B2	Anesthesia	Replace	0
4	Non-dominant	B2	Anesthesia	Replace	0
4	Non-dominant	B2	Anesthesia	Replace	0
4	Non-dominant	B2	Anesthesia	Replace	0
4	Non-dominant	B2	Anesthesia	Replace	0
4	Non-dominant	B2	Anesthesia	Replace	0
5	Non-dominant	B2	Anesthesia	Replace	0
5	Non-dominant	B2	Anesthesia	Replace	-100
5	Non-dominant	B2	Anesthesia	Replace	-66.6667
5	Non-dominant	B2	Anesthesia	Replace	0
5	Non-dominant	B2	Anesthesia	Replace	0
5	Non-dominant	B2	Anesthesia	Replace	-66.6667
5	Non-dominant	B2	Anesthesia	Replace	-33.3333
5	Non-dominant	B2	Anesthesia	Replace	0
5	Non-dominant	B2	Anesthesia	Replace	-33.3333
5	Non-dominant	B2	Anesthesia	Replace	-66.6667
5	Non-dominant	B2	Anesthesia	Replace	0
5	Non-dominant	B2	Anesthesia	Replace	-33.3333
5	Non-dominant	B2	Anesthesia	Replace	-100
5	Non-dominant	B2	Anesthesia	Replace	-33.3333
5	Non-dominant	B2	Anesthesia	Replace	-100
5	Non-dominant	B2	Anesthesia	Replace	0
5	Non-dominant	B2	Anesthesia	Replace	-66.6667
5	Non-dominant	B2	Anesthesia	Replace	-33.3333
5	Non-dominant	B2	Anesthesia	Replace	-66.6667
5	Non-dominant	B2	Anesthesia	Replace	-100
1	Dominant	B1	None	Place	-300
1	Dominant	B1	None	Place	-266.667
1	Dominant	B1	None	Place	-133.333
1	Dominant	B1	None	Place	-33.3333
1	Dominant	B1	None	Place	-266.667
1	Dominant	B1	None	Place	-333.333
1	Dominant	B1	None	Place	-233.333
1	Dominant	B1	None	Place	-233.333
1	Dominant	B1	None	Place	-266.667
1	Dominant	B1	None	Place	-233.333
1	Dominant	B1	None	Place	-166.667
1	Dominant	B1	None	Place	-266.667
1	Dominant	B1	None	Place	-33.3333
1	Dominant	B1	None	Place	0
1	Dominant	B1	None	Place	-200
1	Dominant	B1	None	Place	-233.333
1	Dominant	B1	None	Place	-233.333
1	Dominant	B1	None	Place	-266.667
1	Dominant	B1	None	Place	-200
1	Dominant	B1	None	Place	-266.667
2	Dominant	B1	None	Place	-33.3333
2	Dominant	B1	None	Place	0
2	Dominant	B1	None	Place	-100
2	Dominant	B1	None	Place	0
2	Dominant	B1	None	Place	0
2	Dominant	B1	None	Place	0
2	Dominant	B1	None	Place	0
2	Dominant	B1	None	Place	0
2	Dominant	B1	None	Place	0
2	Dominant	B1	None	Place	0
2	Dominant	B1	None	Place	0
2	Dominant	B1	None	Place	0
2	Dominant	B1	None	Place	0
2	Dominant	B1	None	Place	0
2	Dominant	B1	None	Place	0
2	Dominant	B1	None	Place	0
2	Dominant	B1	None	Place	0
2	Dominant	B1	None	Place	0
2	Dominant	B1	None	Place	0
2	Dominant	B1	None	Place	0
3	Dominant	B1	None	Place	-133.333
3	Dominant	B1	None	Place	-100
3	Dominant	B1	None	Place	-100
3	Dominant	B1	None	Place	-200
3	Dominant	B1	None	Place	-233.333
3	Dominant	B1	None	Place	-133.333
3	Dominant	B1	None	Place	-200
3	Dominant	B1	None	Place	-166.667
3	Dominant	B1	None	Place	-133.333
3	Dominant	B1	None	Place	-133.333
3	Dominant	B1	None	Place	-100
3	Dominant	B1	None	Place	-133.333
3	Dominant	B1	None	Place	-166.667
3	Dominant	B1	None	Place	-166.667
3	Dominant	B1	None	Place	-100
3	Dominant	B1	None	Place	-100
3	Dominant	B1	None	Place	-266.667
3	Dominant	B1	None	Place	-100
3	Dominant	B1	None	Place	-166.667
3	Dominant	B1	None	Place	-166.667
4	Dominant	B1	None	Place	-200
4	Dominant	B1	None	Place	-166.667
4	Dominant	B1	None	Place	-266.667
4	Dominant	B1	None	Place	-166.667
4	Dominant	B1	None	Place	-200
4	Dominant	B1	None	Place	-166.667
4	Dominant	B1	None	Place	-166.667
4	Dominant	B1	None	Place	-200
4	Dominant	B1	None	Place	-233.333
4	Dominant	B1	None	Place	-166.667
4	Dominant	B1	None	Place	-166.667
4	Dominant	B1	None	Place	-133.333
4	Dominant	B1	None	Place	-200
4	Dominant	B1	None	Place	-133.333
4	Dominant	B1	None	Place	-166.667
4	Dominant	B1	None	Place	-200
4	Dominant	B1	None	Place	-166.667
4	Dominant	B1	None	Place	-200
4	Dominant	B1	None	Place	-166.667
4	Dominant	B1	None	Place	-166.667
5	Dominant	B1	None	Place	-366.667
5	Dominant	B1	None	Place	-266.667
5	Dominant	B1	None	Place	-200
5	Dominant	B1	None	Place	-66.6667
5	Dominant	B1	None	Place	-400
5	Dominant	B1	None	Place	-333.333
5	Dominant	B1	None	Place	0
5	Dominant	B1	None	Place	-33.3333
5	Dominant	B1	None	Place	-100
5	Dominant	B1	None	Place	-66.6667
5	Dominant	B1	None	Place	-66.6667
5	Dominant	B1	None	Place	-133.333
5	Dominant	B1	None	Place	-100
5	Dominant	B1	None	Place	-33.3333
5	Dominant	B1	None	Place	-300
5	Dominant	B1	None	Place	-100
5	Dominant	B1	None	Place	-66.6667
5	Dominant	B1	None	Place	0
5	Dominant	B1	None	Place	0
5	Dominant	B1	None	Place	-33.3333
1	Dominant	B1	None	Replace	-300
1	Dominant	B1	None	Replace	0
1	Dominant	B1	None	Replace	0
1	Dominant	B1	None	Replace	-166.667
1	Dominant	B1	None	Replace	-200
1	Dominant	B1	None	Replace	-233.333
1	Dominant	B1	None	Replace	-233.333
1	Dominant	B1	None	Replace	-166.667
1	Dominant	B1	None	Replace	-66.6667
1	Dominant	B1	None	Replace	-100
1	Dominant	B1	None	Replace	0
1	Dominant	B1	None	Replace	-166.667
1	Dominant	B1	None	Replace	0
1	Dominant	B1	None	Replace	-66.6667
1	Dominant	B1	None	Replace	-66.6667
1	Dominant	B1	None	Replace	-66.6667
1	Dominant	B1	None	Replace	0
1	Dominant	B1	None	Replace	0
1	Dominant	B1	None	Replace	-66.6667
1	Dominant	B1	None	Replace	-166.667
2	Dominant	B1	None	Replace	-166.667
2	Dominant	B1	None	Replace	-66.6667
2	Dominant	B1	None	Replace	0
2	Dominant	B1	None	Replace	0
2	Dominant	B1	None	Replace	0
2	Dominant	B1	None	Replace	0
2	Dominant	B1	None	Replace	0
2	Dominant	B1	None	Replace	0
2	Dominant	B1	None	Replace	0
2	Dominant	B1	None	Replace	0
2	Dominant	B1	None	Replace	0
2	Dominant	B1	None	Replace	0
2	Dominant	B1	None	Replace	0
2	Dominant	B1	None	Replace	0
2	Dominant	B1	None	Replace	-200
2	Dominant	B1	None	Replace	0
2	Dominant	B1	None	Replace	0
2	Dominant	B1	None	Replace	0
2	Dominant	B1	None	Replace	0
2	Dominant	B1	None	Replace	0
3	Dominant	B1	None	Replace	-66.6667
3	Dominant	B1	None	Replace	-133.333
3	Dominant	B1	None	Replace	-133.333
3	Dominant	B1	None	Replace	-133.333
3	Dominant	B1	None	Replace	-133.333
3	Dominant	B1	None	Replace	-100
3	Dominant	B1	None	Replace	-66.6667
3	Dominant	B1	None	Replace	-100
3	Dominant	B1	None	Replace	-100
3	Dominant	B1	None	Replace	-166.667
3	Dominant	B1	None	Replace	-66.6667
3	Dominant	B1	None	Replace	-66.6667
3	Dominant	B1	None	Replace	-100
3	Dominant	B1	None	Replace	-100
3	Dominant	B1	None	Replace	-66.6667
3	Dominant	B1	None	Replace	-100
3	Dominant	B1	None	Replace	-100
3	Dominant	B1	None	Replace	-133.333
3	Dominant	B1	None	Replace	-166.667
3	Dominant	B1	None	Replace	-100
4	Dominant	B1	None	Replace	-200
4	Dominant	B1	None	Replace	-233.333
4	Dominant	B1	None	Replace	-166.667
4	Dominant	B1	None	Replace	-200
4	Dominant	B1	None	Replace	-166.667
4	Dominant	B1	None	Replace	-233.333
4	Dominant	B1	None	Replace	-200
4	Dominant	B1	None	Replace	-200
4	Dominant	B1	None	Replace	-200
4	Dominant	B1	None	Replace	-133.333
4	Dominant	B1	None	Replace	-233.333
4	Dominant	B1	None	Replace	-200
4	Dominant	B1	None	Replace	-233.333
4	Dominant	B1	None	Replace	-233.333
4	Dominant	B1	None	Replace	-166.667
4	Dominant	B1	None	Replace	-166.667
4	Dominant	B1	None	Replace	-233.333
4	Dominant	B1	None	Replace	-200
4	Dominant	B1	None	Replace	-200
4	Dominant	B1	None	Replace	-166.667
5	Dominant	B1	None	Replace	-66.6667
5	Dominant	B1	None	Replace	-133.333
5	Dominant	B1	None	Replace	0
5	Dominant	B1	None	Replace	0
5	Dominant	B1	None	Replace	-33.3333
5	Dominant	B1	None	Replace	-66.6667
5	Dominant	B1	None	Replace	0
5	Dominant	B1	None	Replace	0
5	Dominant	B1	None	Replace	-100
5	Dominant	B1	None	Replace	0
5	Dominant	B1	None	Replace	-33.3333
5	Dominant	B1	None	Replace	0
5	Dominant	B1	None	Replace	-166.667
5	Dominant	B1	None	Replace	-33.3333
5	Dominant	B1	None	Replace	-100
5	Dominant	B1	None	Replace	0
5	Dominant	B1	None	Replace	0
5	Dominant	B1	None	Replace	0
5	Dominant	B1	None	Replace	0
5	Dominant	B1	None	Replace	0
1	Dominant	B2	None	Place	-33.3333
1	Dominant	B2	None	Place	-100
1	Dominant	B2	None	Place	0
1	Dominant	B2	None	Place	-33.3333
1	Dominant	B2	None	Place	66.6667
1	Dominant	B2	None	Place	-133.333
1	Dominant	B2	None	Place	-33.3333
1	Dominant	B2	None	Place	-166.667
1	Dominant	B2	None	Place	-266.667
1	Dominant	B2	None	Place	-133.333
1	Dominant	B2	None	Place	-300
1	Dominant	B2	None	Place	-200
1	Dominant	B2	None	Place	-33.3333
1	Dominant	B2	None	Place	-66.6667
1	Dominant	B2	None	Place	0
1	Dominant	B2	None	Place	0
1	Dominant	B2	None	Place	-33.3333
1	Dominant	B2	None	Place	-33.3333
1	Dominant	B2	None	Place	-133.333
1	Dominant	B2	None	Place	-66.6667
2	Dominant	B2	None	Place	0
2	Dominant	B2	None	Place	0
2	Dominant	B2	None	Place	0
2	Dominant	B2	None	Place	0
2	Dominant	B2	None	Place	0
2	Dominant	B2	None	Place	0
2	Dominant	B2	None	Place	0
2	Dominant	B2	None	Place	0
2	Dominant	B2	None	Place	0
2	Dominant	B2	None	Place	0
2	Dominant	B2	None	Place	0
2	Dominant	B2	None	Place	0
2	Dominant	B2	None	Place	0
2	Dominant	B2	None	Place	0
2	Dominant	B2	None	Place	0
2	Dominant	B2	None	Place	0
2	Dominant	B2	None	Place	0
2	Dominant	B2	None	Place	0
2	Dominant	B2	None	Place	0
2	Dominant	B2	None	Place	0
3	Dominant	B2	None	Place	-166.667
3	Dominant	B2	None	Place	-166.667
3	Dominant	B2	None	Place	-133.333
3	Dominant	B2	None	Place	-133.333
3	Dominant	B2	None	Place	-133.333
3	Dominant	B2	None	Place	-166.667
3	Dominant	B2	None	Place	-100
3	Dominant	B2	None	Place	-66.6667
3	Dominant	B2	None	Place	-166.667
3	Dominant	B2	None	Place	-100
3	Dominant	B2	None	Place	-133.333
3	Dominant	B2	None	Place	-100
3	Dominant	B2	None	Place	-100
3	Dominant	B2	None	Place	-200
3	Dominant	B2	None	Place	-166.667
3	Dominant	B2	None	Place	-166.667
3	Dominant	B2	None	Place	-166.667
3	Dominant	B2	None	Place	-200
3	Dominant	B2	None	Place	-133.333
3	Dominant	B2	None	Place	-100
4	Dominant	B2	None	Place	-200
4	Dominant	B2	None	Place	-200
4	Dominant	B2	None	Place	-233.333
4	Dominant	B2	None	Place	-200
4	Dominant	B2	None	Place	-233.333
4	Dominant	B2	None	Place	-233.333
4	Dominant	B2	None	Place	-233.333
4	Dominant	B2	None	Place	-233.333
4	Dominant	B2	None	Place	-200
4	Dominant	B2	None	Place	-166.667
4	Dominant	B2	None	Place	-233.333
4	Dominant	B2	None	Place	-200
4	Dominant	B2	None	Place	-233.333
4	Dominant	B2	None	Place	-200
4	Dominant	B2	None	Place	-233.333
4	Dominant	B2	None	Place	-233.333
4	Dominant	B2	None	Place	-233.333
4	Dominant	B2	None	Place	-200
4	Dominant	B2	None	Place	-133.333
4	Dominant	B2	None	Place	-166.667
5	Dominant	B2	None	Place	-233.333
5	Dominant	B2	None	Place	-200
5	Dominant	B2	None	Place	-166.667
5	Dominant	B2	None	Place	0
5	Dominant	B2	None	Place	0
5	Dominant	B2	None	Place	0
5	Dominant	B2	None	Place	0
5	Dominant	B2	None	Place	0
5	Dominant	B2	None	Place	0
5	Dominant	B2	None	Place	-33.3333
5	Dominant	B2	None	Place	-266.667
5	Dominant	B2	None	Place	-166.667
5	Dominant	B2	None	Place	-133.333
5	Dominant	B2	None	Place	-133.333
5	Dominant	B2	None	Place	-66.6667
5	Dominant	B2	None	Place	-233.333
5	Dominant	B2	None	Place	-233.333
5	Dominant	B2	None	Place	-100
5	Dominant	B2	None	Place	-33.3333
5	Dominant	B2	None	Place	-166.667
1	Dominant	B2	None	Replace	0
1	Dominant	B2	None	Replace	0
1	Dominant	B2	None	Replace	0
1	Dominant	B2	None	Replace	0
1	Dominant	B2	None	Replace	0
1	Dominant	B2	None	Replace	0
1	Dominant	B2	None	Replace	0
1	Dominant	B2	None	Replace	-33.3333
1	Dominant	B2	None	Replace	0
1	Dominant	B2	None	Replace	-100
1	Dominant	B2	None	Replace	-100
1	Dominant	B2	None	Replace	0
1	Dominant	B2	None	Replace	0
1	Dominant	B2	None	Replace	-233.333
1	Dominant	B2	None	Replace	-66.6667
1	Dominant	B2	None	Replace	-233.333
1	Dominant	B2	None	Replace	-66.6667
1	Dominant	B2	None	Replace	-66.6667
1	Dominant	B2	None	Replace	-133.333
1	Dominant	B2	None	Replace	0
2	Dominant	B2	None	Replace	0
2	Dominant	B2	None	Replace	0
2	Dominant	B2	None	Replace	0
2	Dominant	B2	None	Replace	0
2	Dominant	B2	None	Replace	0
2	Dominant	B2	None	Replace	0
2	Dominant	B2	None	Replace	0
2	Dominant	B2	None	Replace	0
2	Dominant	B2	None	Replace	0
2	Dominant	B2	None	Replace	0
2	Dominant	B2	None	Replace	0
2	Dominant	B2	None	Replace	0
2	Dominant	B2	None	Replace	0
2	Dominant	B2	None	Replace	0
2	Dominant	B2	None	Replace	0
2	Dominant	B2	None	Replace	0
2	Dominant	B2	None	Replace	0
2	Dominant	B2	None	Replace	0
2	Dominant	B2	None	Replace	0
2	Dominant	B2	None	Replace	0
3	Dominant	B2	None	Replace	-66.6667
3	Dominant	B2	None	Replace	-133.333
3	Dominant	B2	None	Replace	-100
3	Dominant	B2	None	Replace	-66.6667
3	Dominant	B2	None	Replace	-100
3	Dominant	B2	None	Replace	-33.3333
3	Dominant	B2	None	Replace	-100
3	Dominant	B2	None	Replace	-100
3	Dominant	B2	None	Replace	-66.6667
3	Dominant	B2	None	Replace	-100
3	Dominant	B2	None	Replace	-133.333
3	Dominant	B2	None	Replace	-66.6667
3	Dominant	B2	None	Replace	-66.6667
3	Dominant	B2	None	Replace	-100
3	Dominant	B2	None	Replace	-100
3	Dominant	B2	None	Replace	-100
3	Dominant	B2	None	Replace	-166.667
3	Dominant	B2	None	Replace	-100
3	Dominant	B2	None	Replace	-133.333
3	Dominant	B2	None	Replace	-100
4	Dominant	B2	None	Replace	-166.667
4	Dominant	B2	None	Replace	-166.667
4	Dominant	B2	None	Replace	-100
4	Dominant	B2	None	Replace	-133.333
4	Dominant	B2	None	Replace	-66.6667
4	Dominant	B2	None	Replace	-133.333
4	Dominant	B2	None	Replace	-166.667
4	Dominant	B2	None	Replace	-133.333
4	Dominant	B2	None	Replace	-1200
4	Dominant	B2	None	Replace	-133.333
4	Dominant	B2	None	Replace	-166.667
4	Dominant	B2	None	Replace	-200
4	Dominant	B2	None	Replace	-133.333
4	Dominant	B2	None	Replace	-133.333
4	Dominant	B2	None	Replace	-166.667
4	Dominant	B2	None	Replace	-200
4	Dominant	B2	None	Replace	-133.333
4	Dominant	B2	None	Replace	-166.667
4	Dominant	B2	None	Replace	-166.667
4	Dominant	B2	None	Replace	-166.667
5	Dominant	B2	None	Replace	0
5	Dominant	B2	None	Replace	0
5	Dominant	B2	None	Replace	0
5	Dominant	B2	None	Replace	0
5	Dominant	B2	None	Replace	0
5	Dominant	B2	None	Replace	0
5	Dominant	B2	None	Replace	0
5	Dominant	B2	None	Replace	0
5	Dominant	B2	None	Replace	0
5	Dominant	B2	None	Replace	0
5	Dominant	B2	None	Replace	0
5	Dominant	B2	None	Replace	0
5	Dominant	B2	None	Replace	0
5	Dominant	B2	None	Replace	0
5	Dominant	B2	None	Replace	0
5	Dominant	B2	None	Replace	0
5	Dominant	B2	None	Replace	0
5	Dominant	B2	None	Replace	0
5	Dominant	B2	None	Replace	0
5	Dominant	B2	None	Replace	-100
