# Supplementary material for: Acute Loss of Tactile Input Leads to General Compensatory Changes in Eye–Hand Coordination during Object Manipulation
Source: eNeuro. 2025 Sep 25;12(9):ENEURO.0487-23.2025. doi: 10.1523/ENEURO.0487-23.2025 (PMC12494028; doi:10.1523/ENEURO.0487-23.2025)
Supplement: Extended Data — The file Code_and_Data.zip includes all code and data used to perform the analyses presented in this manuscript. The .R scripts contain the packages used and the filenames corresponding to the data and the structure of each model. Download Extended Data, ZIP file. [file eneuro-12-ENEURO.0487-23.2025-s014.zip › lmm_table_xcorr_offset_exp2.xlsx]

## Sheet: Sheet1
Subject	Hand	Block	Drug	Phase	Offset_lags
1	Dominant	B1	None	Place	-266.667
1	Dominant	B1	None	Place	-166.667
1	Dominant	B1	None	Place	-100
1	Dominant	B1	None	Place	-66.6667
1	Dominant	B1	None	Place	-133.333
1	Dominant	B1	None	Place	0
1	Dominant	B1	None	Place	-133.333
1	Dominant	B1	None	Place	-66.6667
1	Dominant	B1	None	Place	-200
1	Dominant	B1	None	Place	-100
1	Dominant	B1	None	Place	-133.333
1	Dominant	B1	None	Place	-100
1	Dominant	B1	None	Place	-33.3333
1	Dominant	B1	None	Place	0
1	Dominant	B1	None	Place	0
1	Dominant	B1	None	Place	-133.333
1	Dominant	B1	None	Place	-433.333
1	Dominant	B1	None	Place	0
1	Dominant	B1	None	Place	266.667
1	Dominant	B1	None	Place	-166.667
2	Dominant	B1	None	Place	-266.667
2	Dominant	B1	None	Place	-33.3333
2	Dominant	B1	None	Place	-133.333
2	Dominant	B1	None	Place	-100
2	Dominant	B1	None	Place	-133.333
2	Dominant	B1	None	Place	-100
2	Dominant	B1	None	Place	-166.667
2	Dominant	B1	None	Place	-100
2	Dominant	B1	None	Place	0
2	Dominant	B1	None	Place	-100
2	Dominant	B1	None	Place	-266.667
2	Dominant	B1	None	Place	-166.667
2	Dominant	B1	None	Place	-166.667
2	Dominant	B1	None	Place	-166.667
2	Dominant	B1	None	Place	0
2	Dominant	B1	None	Place	-133.333
2	Dominant	B1	None	Place	-133.333
2	Dominant	B1	None	Place	-66.6667
2	Dominant	B1	None	Place	-133.333
2	Dominant	B1	None	Place	-33.3333
3	Dominant	B1	None	Place	-166.667
3	Dominant	B1	None	Place	-133.333
3	Dominant	B1	None	Place	-133.333
3	Dominant	B1	None	Place	-66.6667
3	Dominant	B1	None	Place	-100
3	Dominant	B1	None	Place	-100
3	Dominant	B1	None	Place	-133.333
3	Dominant	B1	None	Place	-133.333
3	Dominant	B1	None	Place	-100
3	Dominant	B1	None	Place	-166.667
3	Dominant	B1	None	Place	-100
3	Dominant	B1	None	Place	-100
3	Dominant	B1	None	Place	-66.6667
3	Dominant	B1	None	Place	-133.333
3	Dominant	B1	None	Place	-200
3	Dominant	B1	None	Place	-100
3	Dominant	B1	None	Place	-100
3	Dominant	B1	None	Place	-133.333
3	Dominant	B1	None	Place	-133.333
3	Dominant	B1	None	Place	-66.6667
4	Dominant	B1	None	Place	-166.667
4	Dominant	B1	None	Place	-233.333
4	Dominant	B1	None	Place	-266.667
4	Dominant	B1	None	Place	-300
4	Dominant	B1	None	Place	-200
4	Dominant	B1	None	Place	-300
4	Dominant	B1	None	Place	-266.667
4	Dominant	B1	None	Place	-266.667
4	Dominant	B1	None	Place	-33.3333
4	Dominant	B1	None	Place	-333.333
4	Dominant	B1	None	Place	-266.667
4	Dominant	B1	None	Place	-233.333
4	Dominant	B1	None	Place	-266.667
4	Dominant	B1	None	Place	-266.667
4	Dominant	B1	None	Place	-333.333
4	Dominant	B1	None	Place	-266.667
4	Dominant	B1	None	Place	-300
4	Dominant	B1	None	Place	-233.333
4	Dominant	B1	None	Place	-133.333
4	Dominant	B1	None	Place	-200
5	Dominant	B1	None	Place	-133.333
5	Dominant	B1	None	Place	-166.667
5	Dominant	B1	None	Place	-233.333
5	Dominant	B1	None	Place	-100
5	Dominant	B1	None	Place	-233.333
5	Dominant	B1	None	Place	-33.3333
5	Dominant	B1	None	Place	-166.667
5	Dominant	B1	None	Place	-133.333
5	Dominant	B1	None	Place	0
5	Dominant	B1	None	Place	0
5	Dominant	B1	None	Place	-133.333
5	Dominant	B1	None	Place	-133.333
5	Dominant	B1	None	Place	-66.6667
5	Dominant	B1	None	Place	-100
5	Dominant	B1	None	Place	-133.333
5	Dominant	B1	None	Place	-100
5	Dominant	B1	None	Place	-133.333
5	Dominant	B1	None	Place	-100
5	Dominant	B1	None	Place	-166.667
5	Dominant	B1	None	Place	-100
6	Dominant	B1	None	Place	-100
6	Dominant	B1	None	Place	-400
6	Dominant	B1	None	Place	-233.333
6	Dominant	B1	None	Place	-166.667
6	Dominant	B1	None	Place	-100
6	Dominant	B1	None	Place	-133.333
6	Dominant	B1	None	Place	-166.667
6	Dominant	B1	None	Place	-133.333
6	Dominant	B1	None	Place	-133.333
6	Dominant	B1	None	Place	-166.667
6	Dominant	B1	None	Place	-300
6	Dominant	B1	None	Place	-133.333
6	Dominant	B1	None	Place	-100
6	Dominant	B1	None	Place	-166.667
6	Dominant	B1	None	Place	-166.667
6	Dominant	B1	None	Place	-66.6667
6	Dominant	B1	None	Place	-200
6	Dominant	B1	None	Place	-133.333
6	Dominant	B1	None	Place	-33.3333
6	Dominant	B1	None	Place	-233.333
1	Dominant	B1	None	Replace	-133.333
1	Dominant	B1	None	Replace	-33.3333
1	Dominant	B1	None	Replace	0
1	Dominant	B1	None	Replace	-100
1	Dominant	B1	None	Replace	-33.3333
1	Dominant	B1	None	Replace	0
1	Dominant	B1	None	Replace	0
1	Dominant	B1	None	Replace	-66.6667
1	Dominant	B1	None	Replace	0
1	Dominant	B1	None	Replace	0
1	Dominant	B1	None	Replace	0
1	Dominant	B1	None	Replace	0
1	Dominant	B1	None	Replace	0
1	Dominant	B1	None	Replace	0
1	Dominant	B1	None	Replace	0
1	Dominant	B1	None	Replace	0
1	Dominant	B1	None	Replace	0
1	Dominant	B1	None	Replace	0
1	Dominant	B1	None	Replace	0
1	Dominant	B1	None	Replace	0
2	Dominant	B1	None	Replace	-33.3333
2	Dominant	B1	None	Replace	-233.333
2	Dominant	B1	None	Replace	-233.333
2	Dominant	B1	None	Replace	0
2	Dominant	B1	None	Replace	-100
2	Dominant	B1	None	Replace	0
2	Dominant	B1	None	Replace	0
2	Dominant	B1	None	Replace	0
2	Dominant	B1	None	Replace	-100
2	Dominant	B1	None	Replace	-133.333
2	Dominant	B1	None	Replace	-200
2	Dominant	B1	None	Replace	-300
2	Dominant	B1	None	Replace	-166.667
2	Dominant	B1	None	Replace	-200
2	Dominant	B1	None	Replace	0
2	Dominant	B1	None	Replace	-100
2	Dominant	B1	None	Replace	-166.667
2	Dominant	B1	None	Replace	-66.6667
2	Dominant	B1	None	Replace	0
2	Dominant	B1	None	Replace	-100
3	Dominant	B1	None	Replace	-100
3	Dominant	B1	None	Replace	-33.3333
3	Dominant	B1	None	Replace	-33.3333
3	Dominant	B1	None	Replace	-166.667
3	Dominant	B1	None	Replace	-133.333
3	Dominant	B1	None	Replace	0
3	Dominant	B1	None	Replace	0
3	Dominant	B1	None	Replace	0
3	Dominant	B1	None	Replace	0
3	Dominant	B1	None	Replace	-66.6667
3	Dominant	B1	None	Replace	0
3	Dominant	B1	None	Replace	0
3	Dominant	B1	None	Replace	0
3	Dominant	B1	None	Replace	-33.3333
3	Dominant	B1	None	Replace	-100
3	Dominant	B1	None	Replace	0
3	Dominant	B1	None	Replace	0
3	Dominant	B1	None	Replace	0
3	Dominant	B1	None	Replace	-33.3333
3	Dominant	B1	None	Replace	0
4	Dominant	B1	None	Replace	-266.667
4	Dominant	B1	None	Replace	-266.667
4	Dominant	B1	None	Replace	-266.667
4	Dominant	B1	None	Replace	-233.333
4	Dominant	B1	None	Replace	-333.333
4	Dominant	B1	None	Replace	-100
4	Dominant	B1	None	Replace	-66.6667
4	Dominant	B1	None	Replace	-133.333
4	Dominant	B1	None	Replace	-166.667
4	Dominant	B1	None	Replace	-166.667
4	Dominant	B1	None	Replace	-200
4	Dominant	B1	None	Replace	-200
4	Dominant	B1	None	Replace	-266.667
4	Dominant	B1	None	Replace	-266.667
4	Dominant	B1	None	Replace	-133.333
4	Dominant	B1	None	Replace	-133.333
4	Dominant	B1	None	Replace	-166.667
4	Dominant	B1	None	Replace	-200
4	Dominant	B1	None	Replace	-66.6667
4	Dominant	B1	None	Replace	-133.333
5	Dominant	B1	None	Replace	-33.3333
5	Dominant	B1	None	Replace	700
5	Dominant	B1	None	Replace	0
5	Dominant	B1	None	Replace	0
5	Dominant	B1	None	Replace	0
5	Dominant	B1	None	Replace	0
5	Dominant	B1	None	Replace	-33.3333
5	Dominant	B1	None	Replace	0
5	Dominant	B1	None	Replace	0
5	Dominant	B1	None	Replace	0
5	Dominant	B1	None	Replace	-33.3333
5	Dominant	B1	None	Replace	0
5	Dominant	B1	None	Replace	-100
5	Dominant	B1	None	Replace	0
5	Dominant	B1	None	Replace	0
5	Dominant	B1	None	Replace	-66.6667
5	Dominant	B1	None	Replace	0
5	Dominant	B1	None	Replace	0
5	Dominant	B1	None	Replace	0
5	Dominant	B1	None	Replace	0
6	Dominant	B1	None	Replace	-66.6667
6	Dominant	B1	None	Replace	-200
6	Dominant	B1	None	Replace	-133.333
6	Dominant	B1	None	Replace	-33.3333
6	Dominant	B1	None	Replace	-233.333
6	Dominant	B1	None	Replace	-100
6	Dominant	B1	None	Replace	0
6	Dominant	B1	None	Replace	-133.333
6	Dominant	B1	None	Replace	-100
6	Dominant	B1	None	Replace	-166.667
6	Dominant	B1	None	Replace	0
6	Dominant	B1	None	Replace	-66.6667
6	Dominant	B1	None	Replace	-33.3333
6	Dominant	B1	None	Replace	0
6	Dominant	B1	None	Replace	-233.333
6	Dominant	B1	None	Replace	-66.6667
6	Dominant	B1	None	Replace	-66.6667
6	Dominant	B1	None	Replace	-300
6	Dominant	B1	None	Replace	-166.667
6	Dominant	B1	None	Replace	-100
1	Dominant	B2	Sham	Place	-100
1	Dominant	B2	Sham	Place	-100
1	Dominant	B2	Sham	Place	0
1	Dominant	B2	Sham	Place	-133.333
1	Dominant	B2	Sham	Place	0
1	Dominant	B2	Sham	Place	0
1	Dominant	B2	Sham	Place	0
1	Dominant	B2	Sham	Place	0
1	Dominant	B2	Sham	Place	0
1	Dominant	B2	Sham	Place	0
1	Dominant	B2	Sham	Place	-333.333
1	Dominant	B2	Sham	Place	-100
1	Dominant	B2	Sham	Place	-100
1	Dominant	B2	Sham	Place	0
1	Dominant	B2	Sham	Place	-366.667
1	Dominant	B2	Sham	Place	-400
1	Dominant	B2	Sham	Place	-200
1	Dominant	B2	Sham	Place	-233.333
1	Dominant	B2	Sham	Place	0
1	Dominant	B2	Sham	Place	0
2	Dominant	B2	Sham	Place	-200
2	Dominant	B2	Sham	Place	-166.667
2	Dominant	B2	Sham	Place	-33.3333
2	Dominant	B2	Sham	Place	-66.6667
2	Dominant	B2	Sham	Place	-66.6667
2	Dominant	B2	Sham	Place	-100
2	Dominant	B2	Sham	Place	-66.6667
2	Dominant	B2	Sham	Place	-133.333
2	Dominant	B2	Sham	Place	-200
2	Dominant	B2	Sham	Place	-200
2	Dominant	B2	Sham	Place	-200
2	Dominant	B2	Sham	Place	-166.667
2	Dominant	B2	Sham	Place	-166.667
2	Dominant	B2	Sham	Place	-200
2	Dominant	B2	Sham	Place	-166.667
2	Dominant	B2	Sham	Place	-66.6667
2	Dominant	B2	Sham	Place	-200
2	Dominant	B2	Sham	Place	-166.667
2	Dominant	B2	Sham	Place	-166.667
2	Dominant	B2	Sham	Place	-233.333
3	Dominant	B2	Sham	Place	-266.667
3	Dominant	B2	Sham	Place	-200
3	Dominant	B2	Sham	Place	-133.333
3	Dominant	B2	Sham	Place	-133.333
3	Dominant	B2	Sham	Place	-166.667
3	Dominant	B2	Sham	Place	-133.333
3	Dominant	B2	Sham	Place	-100
3	Dominant	B2	Sham	Place	-100
3	Dominant	B2	Sham	Place	-100
3	Dominant	B2	Sham	Place	-100
3	Dominant	B2	Sham	Place	-200
3	Dominant	B2	Sham	Place	-300
3	Dominant	B2	Sham	Place	-100
3	Dominant	B2	Sham	Place	-166.667
3	Dominant	B2	Sham	Place	-100
3	Dominant	B2	Sham	Place	-166.667
3	Dominant	B2	Sham	Place	-133.333
3	Dominant	B2	Sham	Place	-100
3	Dominant	B2	Sham	Place	-133.333
3	Dominant	B2	Sham	Place	-133.333
4	Dominant	B2	Sham	Place	-233.333
4	Dominant	B2	Sham	Place	-166.667
4	Dominant	B2	Sham	Place	-233.333
4	Dominant	B2	Sham	Place	-233.333
4	Dominant	B2	Sham	Place	-166.667
4	Dominant	B2	Sham	Place	-233.333
4	Dominant	B2	Sham	Place	-200
4	Dominant	B2	Sham	Place	-166.667
4	Dominant	B2	Sham	Place	-166.667
4	Dominant	B2	Sham	Place	-166.667
4	Dominant	B2	Sham	Place	-166.667
4	Dominant	B2	Sham	Place	-166.667
4	Dominant	B2	Sham	Place	-200
4	Dominant	B2	Sham	Place	-200
4	Dominant	B2	Sham	Place	-133.333
4	Dominant	B2	Sham	Place	-233.333
4	Dominant	B2	Sham	Place	-233.333
4	Dominant	B2	Sham	Place	-233.333
4	Dominant	B2	Sham	Place	-166.667
4	Dominant	B2	Sham	Place	-200
5	Dominant	B2	Sham	Place	-100
5	Dominant	B2	Sham	Place	-100
5	Dominant	B2	Sham	Place	0
5	Dominant	B2	Sham	Place	-133.333
5	Dominant	B2	Sham	Place	0
5	Dominant	B2	Sham	Place	0
5	Dominant	B2	Sham	Place	0
5	Dominant	B2	Sham	Place	0
5	Dominant	B2	Sham	Place	0
5	Dominant	B2	Sham	Place	0
5	Dominant	B2	Sham	Place	-333.333
5	Dominant	B2	Sham	Place	-100
5	Dominant	B2	Sham	Place	-100
5	Dominant	B2	Sham	Place	0
5	Dominant	B2	Sham	Place	-366.667
5	Dominant	B2	Sham	Place	-400
5	Dominant	B2	Sham	Place	-200
5	Dominant	B2	Sham	Place	-233.333
5	Dominant	B2	Sham	Place	0
5	Dominant	B2	Sham	Place	0
6	Dominant	B2	Sham	Place	-200
6	Dominant	B2	Sham	Place	-266.667
6	Dominant	B2	Sham	Place	-233.333
6	Dominant	B2	Sham	Place	-233.333
6	Dominant	B2	Sham	Place	-233.333
6	Dominant	B2	Sham	Place	-266.667
6	Dominant	B2	Sham	Place	-300
6	Dominant	B2	Sham	Place	-200
6	Dominant	B2	Sham	Place	-233.333
6	Dominant	B2	Sham	Place	-200
6	Dominant	B2	Sham	Place	-233.333
6	Dominant	B2	Sham	Place	-166.667
6	Dominant	B2	Sham	Place	-166.667
6	Dominant	B2	Sham	Place	-200
6	Dominant	B2	Sham	Place	-200
6	Dominant	B2	Sham	Place	-266.667
6	Dominant	B2	Sham	Place	-166.667
6	Dominant	B2	Sham	Place	-166.667
6	Dominant	B2	Sham	Place	-166.667
6	Dominant	B2	Sham	Place	-200
1	Dominant	B2	Sham	Replace	0
1	Dominant	B2	Sham	Replace	0
1	Dominant	B2	Sham	Replace	0
1	Dominant	B2	Sham	Replace	0
1	Dominant	B2	Sham	Replace	-200
1	Dominant	B2	Sham	Replace	0
1	Dominant	B2	Sham	Replace	0
1	Dominant	B2	Sham	Replace	0
1	Dominant	B2	Sham	Replace	0
1	Dominant	B2	Sham	Replace	0
1	Dominant	B2	Sham	Replace	0
1	Dominant	B2	Sham	Replace	0
1	Dominant	B2	Sham	Replace	66.6667
1	Dominant	B2	Sham	Replace	-100
1	Dominant	B2	Sham	Replace	0
1	Dominant	B2	Sham	Replace	33.3333
1	Dominant	B2	Sham	Replace	-266.667
1	Dominant	B2	Sham	Replace	-66.6667
1	Dominant	B2	Sham	Replace	0
1	Dominant	B2	Sham	Replace	-33.3333
2	Dominant	B2	Sham	Replace	-233.333
2	Dominant	B2	Sham	Replace	0
2	Dominant	B2	Sham	Replace	-166.667
2	Dominant	B2	Sham	Replace	-133.333
2	Dominant	B2	Sham	Replace	-66.6667
2	Dominant	B2	Sham	Replace	-200
2	Dominant	B2	Sham	Replace	-133.333
2	Dominant	B2	Sham	Replace	0
2	Dominant	B2	Sham	Replace	0
2	Dominant	B2	Sham	Replace	-133.333
2	Dominant	B2	Sham	Replace	-100
2	Dominant	B2	Sham	Replace	-100
2	Dominant	B2	Sham	Replace	-33.3333
2	Dominant	B2	Sham	Replace	0
2	Dominant	B2	Sham	Replace	0
2	Dominant	B2	Sham	Replace	-66.6667
2	Dominant	B2	Sham	Replace	0
2	Dominant	B2	Sham	Replace	0
2	Dominant	B2	Sham	Replace	0
2	Dominant	B2	Sham	Replace	-133.333
3	Dominant	B2	Sham	Replace	-100
3	Dominant	B2	Sham	Replace	0
3	Dominant	B2	Sham	Replace	-33.3333
3	Dominant	B2	Sham	Replace	0
3	Dominant	B2	Sham	Replace	0
3	Dominant	B2	Sham	Replace	-66.6667
3	Dominant	B2	Sham	Replace	-200
3	Dominant	B2	Sham	Replace	-66.6667
3	Dominant	B2	Sham	Replace	0
3	Dominant	B2	Sham	Replace	-66.6667
3	Dominant	B2	Sham	Replace	0
3	Dominant	B2	Sham	Replace	0
3	Dominant	B2	Sham	Replace	0
3	Dominant	B2	Sham	Replace	-100
3	Dominant	B2	Sham	Replace	0
3	Dominant	B2	Sham	Replace	0
3	Dominant	B2	Sham	Replace	-66.6667
3	Dominant	B2	Sham	Replace	-33.3333
3	Dominant	B2	Sham	Replace	-33.3333
3	Dominant	B2	Sham	Replace	-66.6667
4	Dominant	B2	Sham	Replace	-133.333
4	Dominant	B2	Sham	Replace	-133.333
4	Dominant	B2	Sham	Replace	-166.667
4	Dominant	B2	Sham	Replace	-200
4	Dominant	B2	Sham	Replace	-233.333
4	Dominant	B2	Sham	Replace	-100
4	Dominant	B2	Sham	Replace	-166.667
4	Dominant	B2	Sham	Replace	-100
4	Dominant	B2	Sham	Replace	-133.333
4	Dominant	B2	Sham	Replace	0
4	Dominant	B2	Sham	Replace	-133.333
4	Dominant	B2	Sham	Replace	-133.333
4	Dominant	B2	Sham	Replace	-166.667
4	Dominant	B2	Sham	Replace	-66.6667
4	Dominant	B2	Sham	Replace	-66.6667
4	Dominant	B2	Sham	Replace	-66.6667
4	Dominant	B2	Sham	Replace	300
4	Dominant	B2	Sham	Replace	-66.6667
4	Dominant	B2	Sham	Replace	0
4	Dominant	B2	Sham	Replace	-133.333
5	Dominant	B2	Sham	Replace	0
5	Dominant	B2	Sham	Replace	0
5	Dominant	B2	Sham	Replace	0
5	Dominant	B2	Sham	Replace	0
5	Dominant	B2	Sham	Replace	-200
5	Dominant	B2	Sham	Replace	0
5	Dominant	B2	Sham	Replace	0
5	Dominant	B2	Sham	Replace	0
5	Dominant	B2	Sham	Replace	0
5	Dominant	B2	Sham	Replace	0
5	Dominant	B2	Sham	Replace	0
5	Dominant	B2	Sham	Replace	0
5	Dominant	B2	Sham	Replace	66.6667
5	Dominant	B2	Sham	Replace	-100
5	Dominant	B2	Sham	Replace	0
5	Dominant	B2	Sham	Replace	33.3333
5	Dominant	B2	Sham	Replace	-266.667
5	Dominant	B2	Sham	Replace	-66.6667
5	Dominant	B2	Sham	Replace	0
5	Dominant	B2	Sham	Replace	-33.3333
6	Dominant	B2	Sham	Replace	0
6	Dominant	B2	Sham	Replace	0
6	Dominant	B2	Sham	Replace	-133.333
6	Dominant	B2	Sham	Replace	-200
6	Dominant	B2	Sham	Replace	-133.333
6	Dominant	B2	Sham	Replace	0
6	Dominant	B2	Sham	Replace	-133.333
6	Dominant	B2	Sham	Replace	0
6	Dominant	B2	Sham	Replace	-166.667
6	Dominant	B2	Sham	Replace	-100
6	Dominant	B2	Sham	Replace	-166.667
6	Dominant	B2	Sham	Replace	-166.667
6	Dominant	B2	Sham	Replace	0
6	Dominant	B2	Sham	Replace	0
6	Dominant	B2	Sham	Replace	0
6	Dominant	B2	Sham	Replace	-200
6	Dominant	B2	Sham	Replace	0
6	Dominant	B2	Sham	Replace	0
6	Dominant	B2	Sham	Replace	0
6	Dominant	B2	Sham	Replace	133.333
1	Dominant	B3	Anesthesia	Place	-133.333
1	Dominant	B3	Anesthesia	Place	33.3333
1	Dominant	B3	Anesthesia	Place	-33.3333
1	Dominant	B3	Anesthesia	Place	100
1	Dominant	B3	Anesthesia	Place	0
1	Dominant	B3	Anesthesia	Place	-100
1	Dominant	B3	Anesthesia	Place	66.6667
1	Dominant	B3	Anesthesia	Place	0
1	Dominant	B3	Anesthesia	Place	100
1	Dominant	B3	Anesthesia	Place	-133.333
1	Dominant	B3	Anesthesia	Place	0
1	Dominant	B3	Anesthesia	Place	0
1	Dominant	B3	Anesthesia	Place	100
1	Dominant	B3	Anesthesia	Place	0
1	Dominant	B3	Anesthesia	Place	-100
1	Dominant	B3	Anesthesia	Place	-133.333
1	Dominant	B3	Anesthesia	Place	0
1	Dominant	B3	Anesthesia	Place	0
1	Dominant	B3	Anesthesia	Place	0
1	Dominant	B3	Anesthesia	Place	0
2	Dominant	B3	Anesthesia	Place	0
2	Dominant	B3	Anesthesia	Place	-100
2	Dominant	B3	Anesthesia	Place	-66.6667
2	Dominant	B3	Anesthesia	Place	0
2	Dominant	B3	Anesthesia	Place	0
2	Dominant	B3	Anesthesia	Place	-66.6667
2	Dominant	B3	Anesthesia	Place	0
2	Dominant	B3	Anesthesia	Place	-33.3333
2	Dominant	B3	Anesthesia	Place	0
2	Dominant	B3	Anesthesia	Place	0
2	Dominant	B3	Anesthesia	Place	0
2	Dominant	B3	Anesthesia	Place	-33.3333
2	Dominant	B3	Anesthesia	Place	-33.3333
2	Dominant	B3	Anesthesia	Place	-66.6667
2	Dominant	B3	Anesthesia	Place	-33.3333
2	Dominant	B3	Anesthesia	Place	-33.3333
2	Dominant	B3	Anesthesia	Place	0
2	Dominant	B3	Anesthesia	Place	0
2	Dominant	B3	Anesthesia	Place	0
2	Dominant	B3	Anesthesia	Place	0
3	Dominant	B3	Anesthesia	Place	-100
3	Dominant	B3	Anesthesia	Place	0
3	Dominant	B3	Anesthesia	Place	0
3	Dominant	B3	Anesthesia	Place	0
3	Dominant	B3	Anesthesia	Place	0
3	Dominant	B3	Anesthesia	Place	0
3	Dominant	B3	Anesthesia	Place	-66.6667
3	Dominant	B3	Anesthesia	Place	0
3	Dominant	B3	Anesthesia	Place	0
3	Dominant	B3	Anesthesia	Place	0
3	Dominant	B3	Anesthesia	Place	0
3	Dominant	B3	Anesthesia	Place	0
3	Dominant	B3	Anesthesia	Place	0
3	Dominant	B3	Anesthesia	Place	0
3	Dominant	B3	Anesthesia	Place	0
3	Dominant	B3	Anesthesia	Place	-33.3333
3	Dominant	B3	Anesthesia	Place	0
3	Dominant	B3	Anesthesia	Place	0
3	Dominant	B3	Anesthesia	Place	-33.3333
3	Dominant	B3	Anesthesia	Place	-33.3333
4	Dominant	B3	Anesthesia	Place	0
4	Dominant	B3	Anesthesia	Place	-33.3333
4	Dominant	B3	Anesthesia	Place	-100
4	Dominant	B3	Anesthesia	Place	-66.6667
4	Dominant	B3	Anesthesia	Place	-100
4	Dominant	B3	Anesthesia	Place	-133.333
4	Dominant	B3	Anesthesia	Place	-33.3333
4	Dominant	B3	Anesthesia	Place	-33.3333
4	Dominant	B3	Anesthesia	Place	-100
4	Dominant	B3	Anesthesia	Place	-33.3333
4	Dominant	B3	Anesthesia	Place	-133.333
4	Dominant	B3	Anesthesia	Place	-133.333
4	Dominant	B3	Anesthesia	Place	-100
4	Dominant	B3	Anesthesia	Place	-133.333
4	Dominant	B3	Anesthesia	Place	-166.667
4	Dominant	B3	Anesthesia	Place	-200
4	Dominant	B3	Anesthesia	Place	-133.333
4	Dominant	B3	Anesthesia	Place	-133.333
4	Dominant	B3	Anesthesia	Place	-133.333
4	Dominant	B3	Anesthesia	Place	-133.333
5	Dominant	B3	Anesthesia	Place	0
5	Dominant	B3	Anesthesia	Place	-33.3333
5	Dominant	B3	Anesthesia	Place	-66.6667
5	Dominant	B3	Anesthesia	Place	-100
5	Dominant	B3	Anesthesia	Place	-66.6667
5	Dominant	B3	Anesthesia	Place	0
5	Dominant	B3	Anesthesia	Place	0
5	Dominant	B3	Anesthesia	Place	0
5	Dominant	B3	Anesthesia	Place	-33.3333
5	Dominant	B3	Anesthesia	Place	0
5	Dominant	B3	Anesthesia	Place	0
5	Dominant	B3	Anesthesia	Place	0
5	Dominant	B3	Anesthesia	Place	0
5	Dominant	B3	Anesthesia	Place	0
5	Dominant	B3	Anesthesia	Place	0
5	Dominant	B3	Anesthesia	Place	0
5	Dominant	B3	Anesthesia	Place	0
5	Dominant	B3	Anesthesia	Place	0
5	Dominant	B3	Anesthesia	Place	0
5	Dominant	B3	Anesthesia	Place	-100
6	Dominant	B3	Anesthesia	Place	-100
6	Dominant	B3	Anesthesia	Place	-66.6667
6	Dominant	B3	Anesthesia	Place	-100
6	Dominant	B3	Anesthesia	Place	-66.6667
6	Dominant	B3	Anesthesia	Place	-66.6667
6	Dominant	B3	Anesthesia	Place	-66.6667
6	Dominant	B3	Anesthesia	Place	-66.6667
6	Dominant	B3	Anesthesia	Place	0
6	Dominant	B3	Anesthesia	Place	-66.6667
6	Dominant	B3	Anesthesia	Place	-66.6667
6	Dominant	B3	Anesthesia	Place	-100
6	Dominant	B3	Anesthesia	Place	0
6	Dominant	B3	Anesthesia	Place	-100
6	Dominant	B3	Anesthesia	Place	-66.6667
6	Dominant	B3	Anesthesia	Place	-66.6667
6	Dominant	B3	Anesthesia	Place	-66.6667
6	Dominant	B3	Anesthesia	Place	-66.6667
6	Dominant	B3	Anesthesia	Place	-133.333
6	Dominant	B3	Anesthesia	Place	-66.6667
6	Dominant	B3	Anesthesia	Place	-66.6667
1	Dominant	B3	Anesthesia	Replace	-133.333
1	Dominant	B3	Anesthesia	Replace	0
1	Dominant	B3	Anesthesia	Replace	0
1	Dominant	B3	Anesthesia	Replace	-33.3333
1	Dominant	B3	Anesthesia	Replace	0
1	Dominant	B3	Anesthesia	Replace	0
1	Dominant	B3	Anesthesia	Replace	0
1	Dominant	B3	Anesthesia	Replace	-66.6667
1	Dominant	B3	Anesthesia	Replace	0
1	Dominant	B3	Anesthesia	Replace	33.3333
1	Dominant	B3	Anesthesia	Replace	0
1	Dominant	B3	Anesthesia	Replace	0
1	Dominant	B3	Anesthesia	Replace	0
1	Dominant	B3	Anesthesia	Replace	66.6667
1	Dominant	B3	Anesthesia	Replace	-33.3333
1	Dominant	B3	Anesthesia	Replace	0
1	Dominant	B3	Anesthesia	Replace	0
1	Dominant	B3	Anesthesia	Replace	0
1	Dominant	B3	Anesthesia	Replace	0
1	Dominant	B3	Anesthesia	Replace	0
2	Dominant	B3	Anesthesia	Replace	-100
2	Dominant	B3	Anesthesia	Replace	-33.3333
2	Dominant	B3	Anesthesia	Replace	-100
2	Dominant	B3	Anesthesia	Replace	-66.6667
2	Dominant	B3	Anesthesia	Replace	-100
2	Dominant	B3	Anesthesia	Replace	-166.667
2	Dominant	B3	Anesthesia	Replace	0
2	Dominant	B3	Anesthesia	Replace	-133.333
2	Dominant	B3	Anesthesia	Replace	0
2	Dominant	B3	Anesthesia	Replace	0
2	Dominant	B3	Anesthesia	Replace	0
2	Dominant	B3	Anesthesia	Replace	-100
2	Dominant	B3	Anesthesia	Replace	0
2	Dominant	B3	Anesthesia	Replace	-66.6667
2	Dominant	B3	Anesthesia	Replace	0
2	Dominant	B3	Anesthesia	Replace	0
2	Dominant	B3	Anesthesia	Replace	-100
2	Dominant	B3	Anesthesia	Replace	0
2	Dominant	B3	Anesthesia	Replace	-66.6667
2	Dominant	B3	Anesthesia	Replace	0
3	Dominant	B3	Anesthesia	Replace	0
3	Dominant	B3	Anesthesia	Replace	0
3	Dominant	B3	Anesthesia	Replace	0
3	Dominant	B3	Anesthesia	Replace	0
3	Dominant	B3	Anesthesia	Replace	0
3	Dominant	B3	Anesthesia	Replace	0
3	Dominant	B3	Anesthesia	Replace	0
3	Dominant	B3	Anesthesia	Replace	0
3	Dominant	B3	Anesthesia	Replace	0
3	Dominant	B3	Anesthesia	Replace	0
3	Dominant	B3	Anesthesia	Replace	0
3	Dominant	B3	Anesthesia	Replace	0
3	Dominant	B3	Anesthesia	Replace	0
3	Dominant	B3	Anesthesia	Replace	0
3	Dominant	B3	Anesthesia	Replace	0
3	Dominant	B3	Anesthesia	Replace	0
3	Dominant	B3	Anesthesia	Replace	0
3	Dominant	B3	Anesthesia	Replace	0
3	Dominant	B3	Anesthesia	Replace	-33.3333
3	Dominant	B3	Anesthesia	Replace	-100
4	Dominant	B3	Anesthesia	Replace	-66.6667
4	Dominant	B3	Anesthesia	Replace	0
4	Dominant	B3	Anesthesia	Replace	-33.3333
4	Dominant	B3	Anesthesia	Replace	-100
4	Dominant	B3	Anesthesia	Replace	-100
4	Dominant	B3	Anesthesia	Replace	-33.3333
4	Dominant	B3	Anesthesia	Replace	-100
4	Dominant	B3	Anesthesia	Replace	-33.3333
4	Dominant	B3	Anesthesia	Replace	-100
4	Dominant	B3	Anesthesia	Replace	0
4	Dominant	B3	Anesthesia	Replace	-100
4	Dominant	B3	Anesthesia	Replace	-133.333
4	Dominant	B3	Anesthesia	Replace	-33.3333
4	Dominant	B3	Anesthesia	Replace	-66.6667
4	Dominant	B3	Anesthesia	Replace	-166.667
4	Dominant	B3	Anesthesia	Replace	-66.6667
4	Dominant	B3	Anesthesia	Replace	-133.333
4	Dominant	B3	Anesthesia	Replace	-133.333
4	Dominant	B3	Anesthesia	Replace	0
4	Dominant	B3	Anesthesia	Replace	0
5	Dominant	B3	Anesthesia	Replace	-33.3333
5	Dominant	B3	Anesthesia	Replace	-33.3333
5	Dominant	B3	Anesthesia	Replace	0
5	Dominant	B3	Anesthesia	Replace	-66.6667
5	Dominant	B3	Anesthesia	Replace	0
5	Dominant	B3	Anesthesia	Replace	0
5	Dominant	B3	Anesthesia	Replace	-100
5	Dominant	B3	Anesthesia	Replace	-133.333
5	Dominant	B3	Anesthesia	Replace	-133.333
5	Dominant	B3	Anesthesia	Replace	-133.333
5	Dominant	B3	Anesthesia	Replace	0
5	Dominant	B3	Anesthesia	Replace	0
5	Dominant	B3	Anesthesia	Replace	-133.333
5	Dominant	B3	Anesthesia	Replace	-100
5	Dominant	B3	Anesthesia	Replace	0
5	Dominant	B3	Anesthesia	Replace	0
5	Dominant	B3	Anesthesia	Replace	0
5	Dominant	B3	Anesthesia	Replace	0
5	Dominant	B3	Anesthesia	Replace	-66.6667
5	Dominant	B3	Anesthesia	Replace	0
6	Dominant	B3	Anesthesia	Replace	-33.3333
6	Dominant	B3	Anesthesia	Replace	-33.3333
6	Dominant	B3	Anesthesia	Replace	-33.3333
6	Dominant	B3	Anesthesia	Replace	-33.3333
6	Dominant	B3	Anesthesia	Replace	-100
6	Dominant	B3	Anesthesia	Replace	-66.6667
6	Dominant	B3	Anesthesia	Replace	-33.3333
6	Dominant	B3	Anesthesia	Replace	-33.3333
6	Dominant	B3	Anesthesia	Replace	-66.6667
6	Dominant	B3	Anesthesia	Replace	-33.3333
6	Dominant	B3	Anesthesia	Replace	-33.3333
6	Dominant	B3	Anesthesia	Replace	0
6	Dominant	B3	Anesthesia	Replace	-33.3333
6	Dominant	B3	Anesthesia	Replace	0
6	Dominant	B3	Anesthesia	Replace	-66.6667
6	Dominant	B3	Anesthesia	Replace	0
6	Dominant	B3	Anesthesia	Replace	-33.3333
6	Dominant	B3	Anesthesia	Replace	-66.6667
6	Dominant	B3	Anesthesia	Replace	0
6	Dominant	B3	Anesthesia	Replace	0
1	Non-dominant	B1	None	Place	-33.3333
1	Non-dominant	B1	None	Place	-333.333
1	Non-dominant	B1	None	Place	-100
1	Non-dominant	B1	None	Place	-266.667
1	Non-dominant	B1	None	Place	-300
1	Non-dominant	B1	None	Place	-100
1	Non-dominant	B1	None	Place	-300
1	Non-dominant	B1	None	Place	-66.6667
1	Non-dominant	B1	None	Place	-666.667
1	Non-dominant	B1	None	Place	0
1	Non-dominant	B1	None	Place	-33.3333
1	Non-dominant	B1	None	Place	-66.6667
1	Non-dominant	B1	None	Place	-200
1	Non-dominant	B1	None	Place	-33.3333
1	Non-dominant	B1	None	Place	0
1	Non-dominant	B1	None	Place	0
1	Non-dominant	B1	None	Place	0
1	Non-dominant	B1	None	Place	-800
1	Non-dominant	B1	None	Place	0
1	Non-dominant	B1	None	Place	-33.3333
2	Non-dominant	B1	None	Place	-133.333
2	Non-dominant	B1	None	Place	-66.6667
2	Non-dominant	B1	None	Place	-200
2	Non-dominant	B1	None	Place	-100
2	Non-dominant	B1	None	Place	-233.333
2	Non-dominant	B1	None	Place	-300
2	Non-dominant	B1	None	Place	-166.667
2	Non-dominant	B1	None	Place	-200
2	Non-dominant	B1	None	Place	-133.333
2	Non-dominant	B1	None	Place	-233.333
2	Non-dominant	B1	None	Place	-233.333
2	Non-dominant	B1	None	Place	-200
2	Non-dominant	B1	None	Place	-200
2	Non-dominant	B1	None	Place	-133.333
2	Non-dominant	B1	None	Place	-166.667
2	Non-dominant	B1	None	Place	-233.333
2	Non-dominant	B1	None	Place	-266.667
2	Non-dominant	B1	None	Place	-266.667
2	Non-dominant	B1	None	Place	-300
2	Non-dominant	B1	None	Place	-33.3333
3	Non-dominant	B1	None	Place	-133.333
3	Non-dominant	B1	None	Place	-200
3	Non-dominant	B1	None	Place	-200
3	Non-dominant	B1	None	Place	-200
3	Non-dominant	B1	None	Place	-133.333
3	Non-dominant	B1	None	Place	-100
3	Non-dominant	B1	None	Place	-200
3	Non-dominant	B1	None	Place	-233.333
3	Non-dominant	B1	None	Place	-200
3	Non-dominant	B1	None	Place	-266.667
3	Non-dominant	B1	None	Place	-166.667
3	Non-dominant	B1	None	Place	-166.667
3	Non-dominant	B1	None	Place	-166.667
3	Non-dominant	B1	None	Place	-166.667
3	Non-dominant	B1	None	Place	-200
3	Non-dominant	B1	None	Place	-233.333
3	Non-dominant	B1	None	Place	-200
3	Non-dominant	B1	None	Place	-233.333
3	Non-dominant	B1	None	Place	-200
3	Non-dominant	B1	None	Place	-233.333
4	Non-dominant	B1	None	Place	-500
4	Non-dominant	B1	None	Place	-366.667
4	Non-dominant	B1	None	Place	-366.667
4	Non-dominant	B1	None	Place	-266.667
4	Non-dominant	B1	None	Place	-333.333
4	Non-dominant	B1	None	Place	-333.333
4	Non-dominant	B1	None	Place	-333.333
4	Non-dominant	B1	None	Place	-300
4	Non-dominant	B1	None	Place	-266.667
4	Non-dominant	B1	None	Place	-366.667
4	Non-dominant	B1	None	Place	-233.333
4	Non-dominant	B1	None	Place	-366.667
4	Non-dominant	B1	None	Place	-233.333
4	Non-dominant	B1	None	Place	-300
4	Non-dominant	B1	None	Place	-333.333
4	Non-dominant	B1	None	Place	-266.667
4	Non-dominant	B1	None	Place	-266.667
4	Non-dominant	B1	None	Place	-333.333
4	Non-dominant	B1	None	Place	-300
4	Non-dominant	B1	None	Place	-233.333
5	Non-dominant	B1	None	Place	-300
5	Non-dominant	B1	None	Place	-166.667
5	Non-dominant	B1	None	Place	-233.333
5	Non-dominant	B1	None	Place	-233.333
5	Non-dominant	B1	None	Place	-166.667
5	Non-dominant	B1	None	Place	0
5	Non-dominant	B1	None	Place	-66.6667
5	Non-dominant	B1	None	Place	0
5	Non-dominant	B1	None	Place	0
5	Non-dominant	B1	None	Place	0
5	Non-dominant	B1	None	Place	-66.6667
5	Non-dominant	B1	None	Place	-166.667
5	Non-dominant	B1	None	Place	0
5	Non-dominant	B1	None	Place	1200
5	Non-dominant	B1	None	Place	-100
5	Non-dominant	B1	None	Place	-66.6667
5	Non-dominant	B1	None	Place	-233.333
5	Non-dominant	B1	None	Place	-100
5	Non-dominant	B1	None	Place	0
5	Non-dominant	B1	None	Place	-100
6	Non-dominant	B1	None	Place	-433.333
6	Non-dominant	B1	None	Place	-400
6	Non-dominant	B1	None	Place	-466.667
6	Non-dominant	B1	None	Place	-400
6	Non-dominant	B1	None	Place	-333.333
6	Non-dominant	B1	None	Place	-200
6	Non-dominant	B1	None	Place	-400
6	Non-dominant	B1	None	Place	-366.667
6	Non-dominant	B1	None	Place	-366.667
6	Non-dominant	B1	None	Place	-333.333
6	Non-dominant	B1	None	Place	-466.667
6	Non-dominant	B1	None	Place	-300
6	Non-dominant	B1	None	Place	-300
6	Non-dominant	B1	None	Place	-333.333
6	Non-dominant	B1	None	Place	-333.333
6	Non-dominant	B1	None	Place	-300
6	Non-dominant	B1	None	Place	-333.333
6	Non-dominant	B1	None	Place	-266.667
6	Non-dominant	B1	None	Place	-233.333
6	Non-dominant	B1	None	Place	-400
1	Non-dominant	B1	None	Replace	-166.667
1	Non-dominant	B1	None	Replace	-166.667
1	Non-dominant	B1	None	Replace	-133.333
1	Non-dominant	B1	None	Replace	-100
1	Non-dominant	B1	None	Replace	-66.6667
1	Non-dominant	B1	None	Replace	-66.6667
1	Non-dominant	B1	None	Replace	-33.3333
1	Non-dominant	B1	None	Replace	-333.333
1	Non-dominant	B1	None	Replace	0
1	Non-dominant	B1	None	Replace	0
1	Non-dominant	B1	None	Replace	-66.6667
1	Non-dominant	B1	None	Replace	-66.6667
1	Non-dominant	B1	None	Replace	-133.333
1	Non-dominant	B1	None	Replace	-66.6667
1	Non-dominant	B1	None	Replace	0
1	Non-dominant	B1	None	Replace	-33.3333
1	Non-dominant	B1	None	Replace	-33.3333
1	Non-dominant	B1	None	Replace	0
1	Non-dominant	B1	None	Replace	-66.6667
1	Non-dominant	B1	None	Replace	-66.6667
2	Non-dominant	B1	None	Replace	-100
2	Non-dominant	B1	None	Replace	0
2	Non-dominant	B1	None	Replace	-100
2	Non-dominant	B1	None	Replace	-33.3333
2	Non-dominant	B1	None	Replace	0
2	Non-dominant	B1	None	Replace	-33.3333
2	Non-dominant	B1	None	Replace	-133.333
2	Non-dominant	B1	None	Replace	-33.3333
2	Non-dominant	B1	None	Replace	-33.3333
2	Non-dominant	B1	None	Replace	-100
2	Non-dominant	B1	None	Replace	-66.6667
2	Non-dominant	B1	None	Replace	-33.3333
2	Non-dominant	B1	None	Replace	-100
2	Non-dominant	B1	None	Replace	-133.333
2	Non-dominant	B1	None	Replace	-133.333
2	Non-dominant	B1	None	Replace	-66.6667
2	Non-dominant	B1	None	Replace	-166.667
2	Non-dominant	B1	None	Replace	-66.6667
2	Non-dominant	B1	None	Replace	-200
2	Non-dominant	B1	None	Replace	0
3	Non-dominant	B1	None	Replace	-266.667
3	Non-dominant	B1	None	Replace	-1233.33
3	Non-dominant	B1	None	Replace	-166.667
3	Non-dominant	B1	None	Replace	-200
3	Non-dominant	B1	None	Replace	-366.667
3	Non-dominant	B1	None	Replace	-333.333
3	Non-dominant	B1	None	Replace	-233.333
3	Non-dominant	B1	None	Replace	-233.333
3	Non-dominant	B1	None	Replace	-266.667
3	Non-dominant	B1	None	Replace	-200
3	Non-dominant	B1	None	Replace	-233.333
3	Non-dominant	B1	None	Replace	-133.333
3	Non-dominant	B1	None	Replace	-133.333
3	Non-dominant	B1	None	Replace	-233.333
3	Non-dominant	B1	None	Replace	-100
3	Non-dominant	B1	None	Replace	-166.667
3	Non-dominant	B1	None	Replace	-300
3	Non-dominant	B1	None	Replace	-233.333
3	Non-dominant	B1	None	Replace	-200
3	Non-dominant	B1	None	Replace	566.667
4	Non-dominant	B1	None	Replace	-266.667
4	Non-dominant	B1	None	Replace	-300
4	Non-dominant	B1	None	Replace	-266.667
4	Non-dominant	B1	None	Replace	-200
4	Non-dominant	B1	None	Replace	-133.333
4	Non-dominant	B1	None	Replace	-133.333
4	Non-dominant	B1	None	Replace	-200
4	Non-dominant	B1	None	Replace	-1333.33
4	Non-dominant	B1	None	Replace	-233.333
4	Non-dominant	B1	None	Replace	-266.667
4	Non-dominant	B1	None	Replace	-233.333
4	Non-dominant	B1	None	Replace	-266.667
4	Non-dominant	B1	None	Replace	-133.333
4	Non-dominant	B1	None	Replace	-266.667
4	Non-dominant	B1	None	Replace	-266.667
4	Non-dominant	B1	None	Replace	-300
4	Non-dominant	B1	None	Replace	-266.667
4	Non-dominant	B1	None	Replace	0
4	Non-dominant	B1	None	Replace	-233.333
4	Non-dominant	B1	None	Replace	-233.333
5	Non-dominant	B1	None	Replace	-200
5	Non-dominant	B1	None	Replace	-166.667
5	Non-dominant	B1	None	Replace	-433.333
5	Non-dominant	B1	None	Replace	-300
5	Non-dominant	B1	None	Replace	466.667
5	Non-dominant	B1	None	Replace	-233.333
5	Non-dominant	B1	None	Replace	-200
5	Non-dominant	B1	None	Replace	-233.333
5	Non-dominant	B1	None	Replace	-233.333
5	Non-dominant	B1	None	Replace	-233.333
5	Non-dominant	B1	None	Replace	-266.667
5	Non-dominant	B1	None	Replace	-233.333
5	Non-dominant	B1	None	Replace	-200
5	Non-dominant	B1	None	Replace	-333.333
5	Non-dominant	B1	None	Replace	-233.333
5	Non-dominant	B1	None	Replace	-200
5	Non-dominant	B1	None	Replace	-233.333
5	Non-dominant	B1	None	Replace	-200
5	Non-dominant	B1	None	Replace	-266.667
5	Non-dominant	B1	None	Replace	-200
6	Non-dominant	B1	None	Replace	-166.667
6	Non-dominant	B1	None	Replace	600
6	Non-dominant	B1	None	Replace	-166.667
6	Non-dominant	B1	None	Replace	-100
6	Non-dominant	B1	None	Replace	-200
6	Non-dominant	B1	None	Replace	-300
6	Non-dominant	B1	None	Replace	-200
6	Non-dominant	B1	None	Replace	-233.333
6	Non-dominant	B1	None	Replace	0
6	Non-dominant	B1	None	Replace	-133.333
6	Non-dominant	B1	None	Replace	-200
6	Non-dominant	B1	None	Replace	-100
6	Non-dominant	B1	None	Replace	-133.333
6	Non-dominant	B1	None	Replace	-200
6	Non-dominant	B1	None	Replace	-200
6	Non-dominant	B1	None	Replace	-200
6	Non-dominant	B1	None	Replace	-200
6	Non-dominant	B1	None	Replace	-333.333
6	Non-dominant	B1	None	Replace	-100
6	Non-dominant	B1	None	Replace	-200
1	Non-dominant	B2	None	Place	0
1	Non-dominant	B2	None	Place	0
1	Non-dominant	B2	None	Place	0
1	Non-dominant	B2	None	Place	33.3333
1	Non-dominant	B2	None	Place	-33.3333
1	Non-dominant	B2	None	Place	-33.3333
1	Non-dominant	B2	None	Place	-366.667
1	Non-dominant	B2	None	Place	-66.6667
1	Non-dominant	B2	None	Place	0
1	Non-dominant	B2	None	Place	-566.667
1	Non-dominant	B2	None	Place	0
1	Non-dominant	B2	None	Place	0
1	Non-dominant	B2	None	Place	-66.6667
1	Non-dominant	B2	None	Place	-133.333
1	Non-dominant	B2	None	Place	-266.667
1	Non-dominant	B2	None	Place	0
1	Non-dominant	B2	None	Place	-66.6667
1	Non-dominant	B2	None	Place	-166.667
1	Non-dominant	B2	None	Place	-400
1	Non-dominant	B2	None	Place	0
2	Non-dominant	B2	None	Place	-133.333
2	Non-dominant	B2	None	Place	-233.333
2	Non-dominant	B2	None	Place	-100
2	Non-dominant	B2	None	Place	-200
2	Non-dominant	B2	None	Place	-133.333
2	Non-dominant	B2	None	Place	-300
2	Non-dominant	B2	None	Place	-200
2	Non-dominant	B2	None	Place	-333.333
2	Non-dominant	B2	None	Place	-266.667
2	Non-dominant	B2	None	Place	-200
2	Non-dominant	B2	None	Place	-333.333
2	Non-dominant	B2	None	Place	-266.667
2	Non-dominant	B2	None	Place	-266.667
2	Non-dominant	B2	None	Place	-300
2	Non-dominant	B2	None	Place	-100
2	Non-dominant	B2	None	Place	-333.333
2	Non-dominant	B2	None	Place	-166.667
2	Non-dominant	B2	None	Place	-333.333
2	Non-dominant	B2	None	Place	-266.667
2	Non-dominant	B2	None	Place	-300
3	Non-dominant	B2	None	Place	-233.333
3	Non-dominant	B2	None	Place	-266.667
3	Non-dominant	B2	None	Place	-233.333
3	Non-dominant	B2	None	Place	-200
3	Non-dominant	B2	None	Place	-166.667
3	Non-dominant	B2	None	Place	-200
3	Non-dominant	B2	None	Place	-233.333
3	Non-dominant	B2	None	Place	-200
3	Non-dominant	B2	None	Place	-233.333
3	Non-dominant	B2	None	Place	-166.667
3	Non-dominant	B2	None	Place	-200
3	Non-dominant	B2	None	Place	-233.333
3	Non-dominant	B2	None	Place	-266.667
3	Non-dominant	B2	None	Place	-166.667
3	Non-dominant	B2	None	Place	-233.333
3	Non-dominant	B2	None	Place	-233.333
3	Non-dominant	B2	None	Place	-166.667
3	Non-dominant	B2	None	Place	-200
3	Non-dominant	B2	None	Place	-200
3	Non-dominant	B2	None	Place	-233.333
4	Non-dominant	B2	None	Place	-300
4	Non-dominant	B2	None	Place	-366.667
4	Non-dominant	B2	None	Place	-266.667
4	Non-dominant	B2	None	Place	-266.667
4	Non-dominant	B2	None	Place	-266.667
4	Non-dominant	B2	None	Place	-300
4	Non-dominant	B2	None	Place	-266.667
4	Non-dominant	B2	None	Place	-233.333
4	Non-dominant	B2	None	Place	-266.667
4	Non-dominant	B2	None	Place	-233.333
4	Non-dominant	B2	None	Place	-233.333
4	Non-dominant	B2	None	Place	-333.333
4	Non-dominant	B2	None	Place	-233.333
4	Non-dominant	B2	None	Place	-200
4	Non-dominant	B2	None	Place	-266.667
4	Non-dominant	B2	None	Place	-233.333
4	Non-dominant	B2	None	Place	-266.667
4	Non-dominant	B2	None	Place	-200
4	Non-dominant	B2	None	Place	-300
4	Non-dominant	B2	None	Place	-200
5	Non-dominant	B2	None	Place	-266.667
5	Non-dominant	B2	None	Place	-200
5	Non-dominant	B2	None	Place	-233.333
5	Non-dominant	B2	None	Place	33.3333
5	Non-dominant	B2	None	Place	-200
5	Non-dominant	B2	None	Place	-300
5	Non-dominant	B2	None	Place	-300
5	Non-dominant	B2	None	Place	-200
5	Non-dominant	B2	None	Place	-200
5	Non-dominant	B2	None	Place	-266.667
5	Non-dominant	B2	None	Place	-233.333
5	Non-dominant	B2	None	Place	-100
5	Non-dominant	B2	None	Place	-200
5	Non-dominant	B2	None	Place	-233.333
5	Non-dominant	B2	None	Place	-166.667
5	Non-dominant	B2	None	Place	-266.667
5	Non-dominant	B2	None	Place	-166.667
5	Non-dominant	B2	None	Place	-166.667
5	Non-dominant	B2	None	Place	-266.667
5	Non-dominant	B2	None	Place	-100
6	Non-dominant	B2	None	Place	-400
6	Non-dominant	B2	None	Place	-333.333
6	Non-dominant	B2	None	Place	-333.333
6	Non-dominant	B2	None	Place	-433.333
6	Non-dominant	B2	None	Place	-366.667
6	Non-dominant	B2	None	Place	-366.667
6	Non-dominant	B2	None	Place	-400
6	Non-dominant	B2	None	Place	-266.667
6	Non-dominant	B2	None	Place	-400
6	Non-dominant	B2	None	Place	-333.333
6	Non-dominant	B2	None	Place	-366.667
6	Non-dominant	B2	None	Place	-333.333
6	Non-dominant	B2	None	Place	-400
6	Non-dominant	B2	None	Place	-266.667
6	Non-dominant	B2	None	Place	-366.667
6	Non-dominant	B2	None	Place	-366.667
6	Non-dominant	B2	None	Place	-300
6	Non-dominant	B2	None	Place	-266.667
6	Non-dominant	B2	None	Place	-300
6	Non-dominant	B2	None	Place	-333.333
1	Non-dominant	B2	None	Replace	0
1	Non-dominant	B2	None	Replace	-33.3333
1	Non-dominant	B2	None	Replace	0
1	Non-dominant	B2	None	Replace	-100
1	Non-dominant	B2	None	Replace	0
1	Non-dominant	B2	None	Replace	0
1	Non-dominant	B2	None	Replace	-233.333
1	Non-dominant	B2	None	Replace	600
1	Non-dominant	B2	None	Replace	0
1	Non-dominant	B2	None	Replace	-233.333
1	Non-dominant	B2	None	Replace	-166.667
1	Non-dominant	B2	None	Replace	-300
1	Non-dominant	B2	None	Replace	33.3333
1	Non-dominant	B2	None	Replace	-233.333
1	Non-dominant	B2	None	Replace	-133.333
1	Non-dominant	B2	None	Replace	0
1	Non-dominant	B2	None	Replace	-33.3333
1	Non-dominant	B2	None	Replace	-100
1	Non-dominant	B2	None	Replace	0
1	Non-dominant	B2	None	Replace	0
2	Non-dominant	B2	None	Replace	-66.6667
2	Non-dominant	B2	None	Replace	-100
2	Non-dominant	B2	None	Replace	0
2	Non-dominant	B2	None	Replace	-66.6667
2	Non-dominant	B2	None	Replace	0
2	Non-dominant	B2	None	Replace	-33.3333
2	Non-dominant	B2	None	Replace	-166.667
2	Non-dominant	B2	None	Replace	0
2	Non-dominant	B2	None	Replace	-100
2	Non-dominant	B2	None	Replace	-166.667
2	Non-dominant	B2	None	Replace	-133.333
2	Non-dominant	B2	None	Replace	-66.6667
2	Non-dominant	B2	None	Replace	0
2	Non-dominant	B2	None	Replace	-66.6667
2	Non-dominant	B2	None	Replace	-33.3333
2	Non-dominant	B2	None	Replace	-33.3333
2	Non-dominant	B2	None	Replace	0
2	Non-dominant	B2	None	Replace	0
2	Non-dominant	B2	None	Replace	-133.333
2	Non-dominant	B2	None	Replace	0
3	Non-dominant	B2	None	Replace	-133.333
3	Non-dominant	B2	None	Replace	-133.333
3	Non-dominant	B2	None	Replace	-233.333
3	Non-dominant	B2	None	Replace	-200
3	Non-dominant	B2	None	Replace	-200
3	Non-dominant	B2	None	Replace	-200
3	Non-dominant	B2	None	Replace	-200
3	Non-dominant	B2	None	Replace	-300
3	Non-dominant	B2	None	Replace	-200
3	Non-dominant	B2	None	Replace	0
3	Non-dominant	B2	None	Replace	-166.667
3	Non-dominant	B2	None	Replace	0
3	Non-dominant	B2	None	Replace	-266.667
3	Non-dominant	B2	None	Replace	-166.667
3	Non-dominant	B2	None	Replace	-200
3	Non-dominant	B2	None	Replace	-200
3	Non-dominant	B2	None	Replace	-166.667
3	Non-dominant	B2	None	Replace	-200
3	Non-dominant	B2	None	Replace	-200
3	Non-dominant	B2	None	Replace	-233.333
4	Non-dominant	B2	None	Replace	-233.333
4	Non-dominant	B2	None	Replace	-266.667
4	Non-dominant	B2	None	Replace	-266.667
4	Non-dominant	B2	None	Replace	-200
4	Non-dominant	B2	None	Replace	-200
4	Non-dominant	B2	None	Replace	-233.333
4	Non-dominant	B2	None	Replace	-200
4	Non-dominant	B2	None	Replace	-166.667
4	Non-dominant	B2	None	Replace	-233.333
4	Non-dominant	B2	None	Replace	-200
4	Non-dominant	B2	None	Replace	-133.333
4	Non-dominant	B2	None	Replace	-200
4	Non-dominant	B2	None	Replace	-233.333
4	Non-dominant	B2	None	Replace	-233.333
4	Non-dominant	B2	None	Replace	-200
4	Non-dominant	B2	None	Replace	-233.333
4	Non-dominant	B2	None	Replace	-1300
4	Non-dominant	B2	None	Replace	-233.333
4	Non-dominant	B2	None	Replace	-233.333
4	Non-dominant	B2	None	Replace	-200
5	Non-dominant	B2	None	Replace	-200
5	Non-dominant	B2	None	Replace	-200
5	Non-dominant	B2	None	Replace	-166.667
5	Non-dominant	B2	None	Replace	-166.667
5	Non-dominant	B2	None	Replace	-166.667
5	Non-dominant	B2	None	Replace	-333.333
5	Non-dominant	B2	None	Replace	-233.333
5	Non-dominant	B2	None	Replace	-233.333
5	Non-dominant	B2	None	Replace	-200
5	Non-dominant	B2	None	Replace	-133.333
5	Non-dominant	B2	None	Replace	-133.333
5	Non-dominant	B2	None	Replace	-200
5	Non-dominant	B2	None	Replace	-300
5	Non-dominant	B2	None	Replace	333.333
5	Non-dominant	B2	None	Replace	366.667
5	Non-dominant	B2	None	Replace	-266.667
5	Non-dominant	B2	None	Replace	-300
5	Non-dominant	B2	None	Replace	-300
5	Non-dominant	B2	None	Replace	-200
5	Non-dominant	B2	None	Replace	300
6	Non-dominant	B2	None	Replace	-233.333
6	Non-dominant	B2	None	Replace	-166.667
6	Non-dominant	B2	None	Replace	-233.333
6	Non-dominant	B2	None	Replace	-233.333
6	Non-dominant	B2	None	Replace	-200
6	Non-dominant	B2	None	Replace	-200
6	Non-dominant	B2	None	Replace	-200
6	Non-dominant	B2	None	Replace	-200
6	Non-dominant	B2	None	Replace	-200
6	Non-dominant	B2	None	Replace	-200
6	Non-dominant	B2	None	Replace	0
6	Non-dominant	B2	None	Replace	-233.333
6	Non-dominant	B2	None	Replace	-133.333
6	Non-dominant	B2	None	Replace	-133.333
6	Non-dominant	B2	None	Replace	-133.333
6	Non-dominant	B2	None	Replace	-200
6	Non-dominant	B2	None	Replace	-100
6	Non-dominant	B2	None	Replace	-200
6	Non-dominant	B2	None	Replace	-66.6667
6	Non-dominant	B2	None	Replace	-166.667
1	Non-dominant	B3	None	Place	0
1	Non-dominant	B3	None	Place	-100
1	Non-dominant	B3	None	Place	-133.333
1	Non-dominant	B3	None	Place	-33.3333
1	Non-dominant	B3	None	Place	0
1	Non-dominant	B3	None	Place	0
1	Non-dominant	B3	None	Place	-100
1	Non-dominant	B3	None	Place	0
1	Non-dominant	B3	None	Place	100
1	Non-dominant	B3	None	Place	0
1	Non-dominant	B3	None	Place	-166.667
1	Non-dominant	B3	None	Place	0
1	Non-dominant	B3	None	Place	0
1	Non-dominant	B3	None	Place	-200
1	Non-dominant	B3	None	Place	0
1	Non-dominant	B3	None	Place	0
1	Non-dominant	B3	None	Place	-33.3333
1	Non-dominant	B3	None	Place	-133.333
1	Non-dominant	B3	None	Place	-166.667
1	Non-dominant	B3	None	Place	-166.667
2	Non-dominant	B3	None	Place	-233.333
2	Non-dominant	B3	None	Place	-166.667
2	Non-dominant	B3	None	Place	-400
2	Non-dominant	B3	None	Place	-133.333
2	Non-dominant	B3	None	Place	-100
2	Non-dominant	B3	None	Place	-200
2	Non-dominant	B3	None	Place	-233.333
2	Non-dominant	B3	None	Place	-200
2	Non-dominant	B3	None	Place	-66.6667
2	Non-dominant	B3	None	Place	-166.667
2	Non-dominant	B3	None	Place	-233.333
2	Non-dominant	B3	None	Place	-166.667
2	Non-dominant	B3	None	Place	-300
2	Non-dominant	B3	None	Place	-300
2	Non-dominant	B3	None	Place	-200
2	Non-dominant	B3	None	Place	-233.333
2	Non-dominant	B3	None	Place	-233.333
2	Non-dominant	B3	None	Place	-333.333
2	Non-dominant	B3	None	Place	-266.667
2	Non-dominant	B3	None	Place	-200
3	Non-dominant	B3	None	Place	-166.667
3	Non-dominant	B3	None	Place	-33.3333
3	Non-dominant	B3	None	Place	-200
3	Non-dominant	B3	None	Place	-266.667
3	Non-dominant	B3	None	Place	-233.333
3	Non-dominant	B3	None	Place	-233.333
3	Non-dominant	B3	None	Place	-200
3	Non-dominant	B3	None	Place	-200
3	Non-dominant	B3	None	Place	-200
3	Non-dominant	B3	None	Place	-233.333
3	Non-dominant	B3	None	Place	-200
3	Non-dominant	B3	None	Place	-200
3	Non-dominant	B3	None	Place	-266.667
3	Non-dominant	B3	None	Place	-300
3	Non-dominant	B3	None	Place	-200
3	Non-dominant	B3	None	Place	-233.333
3	Non-dominant	B3	None	Place	-166.667
3	Non-dominant	B3	None	Place	-233.333
3	Non-dominant	B3	None	Place	-166.667
3	Non-dominant	B3	None	Place	-266.667
4	Non-dominant	B3	None	Place	-266.667
4	Non-dominant	B3	None	Place	-233.333
4	Non-dominant	B3	None	Place	-233.333
4	Non-dominant	B3	None	Place	-266.667
4	Non-dominant	B3	None	Place	-200
4	Non-dominant	B3	None	Place	-233.333
4	Non-dominant	B3	None	Place	-266.667
4	Non-dominant	B3	None	Place	-200
4	Non-dominant	B3	None	Place	-233.333
4	Non-dominant	B3	None	Place	-233.333
4	Non-dominant	B3	None	Place	-200
4	Non-dominant	B3	None	Place	-233.333
4	Non-dominant	B3	None	Place	-233.333
4	Non-dominant	B3	None	Place	-266.667
4	Non-dominant	B3	None	Place	-233.333
4	Non-dominant	B3	None	Place	-233.333
4	Non-dominant	B3	None	Place	-366.667
4	Non-dominant	B3	None	Place	-233.333
4	Non-dominant	B3	None	Place	-266.667
4	Non-dominant	B3	None	Place	-233.333
5	Non-dominant	B3	None	Place	-233.333
5	Non-dominant	B3	None	Place	-200
5	Non-dominant	B3	None	Place	-266.667
5	Non-dominant	B3	None	Place	-266.667
5	Non-dominant	B3	None	Place	-133.333
5	Non-dominant	B3	None	Place	-233.333
5	Non-dominant	B3	None	Place	-166.667
5	Non-dominant	B3	None	Place	-133.333
5	Non-dominant	B3	None	Place	-333.333
5	Non-dominant	B3	None	Place	-233.333
5	Non-dominant	B3	None	Place	-233.333
5	Non-dominant	B3	None	Place	-266.667
5	Non-dominant	B3	None	Place	-233.333
5	Non-dominant	B3	None	Place	-300
5	Non-dominant	B3	None	Place	-266.667
5	Non-dominant	B3	None	Place	-266.667
5	Non-dominant	B3	None	Place	-300
5	Non-dominant	B3	None	Place	-266.667
5	Non-dominant	B3	None	Place	-200
5	Non-dominant	B3	None	Place	-266.667
6	Non-dominant	B3	None	Place	-400
6	Non-dominant	B3	None	Place	-300
6	Non-dominant	B3	None	Place	-333.333
6	Non-dominant	B3	None	Place	-366.667
6	Non-dominant	B3	None	Place	-333.333
6	Non-dominant	B3	None	Place	-300
6	Non-dominant	B3	None	Place	-333.333
6	Non-dominant	B3	None	Place	-300
6	Non-dominant	B3	None	Place	-333.333
6	Non-dominant	B3	None	Place	-366.667
6	Non-dominant	B3	None	Place	-233.333
6	Non-dominant	B3	None	Place	-333.333
6	Non-dominant	B3	None	Place	-300
6	Non-dominant	B3	None	Place	-300
6	Non-dominant	B3	None	Place	-400
6	Non-dominant	B3	None	Place	-300
6	Non-dominant	B3	None	Place	-366.667
6	Non-dominant	B3	None	Place	-200
6	Non-dominant	B3	None	Place	-433.333
6	Non-dominant	B3	None	Place	-300
1	Non-dominant	B3	None	Replace	-1000
1	Non-dominant	B3	None	Replace	-100
1	Non-dominant	B3	None	Replace	-200
1	Non-dominant	B3	None	Replace	-166.667
1	Non-dominant	B3	None	Replace	100
1	Non-dominant	B3	None	Replace	-66.6667
1	Non-dominant	B3	None	Replace	-300
1	Non-dominant	B3	None	Replace	-33.3333
1	Non-dominant	B3	None	Replace	0
1	Non-dominant	B3	None	Replace	-66.6667
1	Non-dominant	B3	None	Replace	-66.6667
1	Non-dominant	B3	None	Replace	0
1	Non-dominant	B3	None	Replace	0
1	Non-dominant	B3	None	Replace	0
1	Non-dominant	B3	None	Replace	0
1	Non-dominant	B3	None	Replace	0
1	Non-dominant	B3	None	Replace	0
1	Non-dominant	B3	None	Replace	-66.6667
1	Non-dominant	B3	None	Replace	-266.667
1	Non-dominant	B3	None	Replace	-200
2	Non-dominant	B3	None	Replace	-33.3333
2	Non-dominant	B3	None	Replace	-100
2	Non-dominant	B3	None	Replace	-133.333
2	Non-dominant	B3	None	Replace	-33.3333
2	Non-dominant	B3	None	Replace	-66.6667
2	Non-dominant	B3	None	Replace	-166.667
2	Non-dominant	B3	None	Replace	-166.667
2	Non-dominant	B3	None	Replace	-100
2	Non-dominant	B3	None	Replace	-133.333
2	Non-dominant	B3	None	Replace	-166.667
2	Non-dominant	B3	None	Replace	0
2	Non-dominant	B3	None	Replace	-166.667
2	Non-dominant	B3	None	Replace	-100
2	Non-dominant	B3	None	Replace	0
2	Non-dominant	B3	None	Replace	-33.3333
2	Non-dominant	B3	None	Replace	-66.6667
2	Non-dominant	B3	None	Replace	0
2	Non-dominant	B3	None	Replace	0
2	Non-dominant	B3	None	Replace	-100
2	Non-dominant	B3	None	Replace	-133.333
3	Non-dominant	B3	None	Replace	-233.333
3	Non-dominant	B3	None	Replace	-200
3	Non-dominant	B3	None	Replace	-233.333
3	Non-dominant	B3	None	Replace	-233.333
3	Non-dominant	B3	None	Replace	-233.333
3	Non-dominant	B3	None	Replace	-300
3	Non-dominant	B3	None	Replace	-300
3	Non-dominant	B3	None	Replace	-300
3	Non-dominant	B3	None	Replace	-200
3	Non-dominant	B3	None	Replace	-333.333
3	Non-dominant	B3	None	Replace	-233.333
3	Non-dominant	B3	None	Replace	-200
3	Non-dominant	B3	None	Replace	-233.333
3	Non-dominant	B3	None	Replace	-233.333
3	Non-dominant	B3	None	Replace	-233.333
3	Non-dominant	B3	None	Replace	-200
3	Non-dominant	B3	None	Replace	-300
3	Non-dominant	B3	None	Replace	-266.667
3	Non-dominant	B3	None	Replace	-200
3	Non-dominant	B3	None	Replace	-233.333
4	Non-dominant	B3	None	Replace	-200
4	Non-dominant	B3	None	Replace	-166.667
4	Non-dominant	B3	None	Replace	-233.333
4	Non-dominant	B3	None	Replace	-233.333
4	Non-dominant	B3	None	Replace	-200
4	Non-dominant	B3	None	Replace	-233.333
4	Non-dominant	B3	None	Replace	-233.333
4	Non-dominant	B3	None	Replace	-200
4	Non-dominant	B3	None	Replace	-200
4	Non-dominant	B3	None	Replace	-200
4	Non-dominant	B3	None	Replace	-233.333
4	Non-dominant	B3	None	Replace	-266.667
4	Non-dominant	B3	None	Replace	-266.667
4	Non-dominant	B3	None	Replace	-266.667
4	Non-dominant	B3	None	Replace	-233.333
4	Non-dominant	B3	None	Replace	-266.667
4	Non-dominant	B3	None	Replace	-233.333
4	Non-dominant	B3	None	Replace	-233.333
4	Non-dominant	B3	None	Replace	-233.333
4	Non-dominant	B3	None	Replace	-233.333
5	Non-dominant	B3	None	Replace	-233.333
5	Non-dominant	B3	None	Replace	-166.667
5	Non-dominant	B3	None	Replace	-166.667
5	Non-dominant	B3	None	Replace	-200
5	Non-dominant	B3	None	Replace	-233.333
5	Non-dominant	B3	None	Replace	-166.667
5	Non-dominant	B3	None	Replace	-266.667
5	Non-dominant	B3	None	Replace	-166.667
5	Non-dominant	B3	None	Replace	433.333
5	Non-dominant	B3	None	Replace	-200
5	Non-dominant	B3	None	Replace	-233.333
5	Non-dominant	B3	None	Replace	-233.333
5	Non-dominant	B3	None	Replace	-200
5	Non-dominant	B3	None	Replace	-200
5	Non-dominant	B3	None	Replace	0
5	Non-dominant	B3	None	Replace	-166.667
5	Non-dominant	B3	None	Replace	-200
5	Non-dominant	B3	None	Replace	-166.667
5	Non-dominant	B3	None	Replace	-166.667
5	Non-dominant	B3	None	Replace	0
6	Non-dominant	B3	None	Replace	-166.667
6	Non-dominant	B3	None	Replace	0
6	Non-dominant	B3	None	Replace	-166.667
6	Non-dominant	B3	None	Replace	-133.333
6	Non-dominant	B3	None	Replace	-66.6667
6	Non-dominant	B3	None	Replace	-166.667
6	Non-dominant	B3	None	Replace	-133.333
6	Non-dominant	B3	None	Replace	-133.333
6	Non-dominant	B3	None	Replace	-100
6	Non-dominant	B3	None	Replace	-100
6	Non-dominant	B3	None	Replace	-166.667
6	Non-dominant	B3	None	Replace	-33.3333
6	Non-dominant	B3	None	Replace	-200
6	Non-dominant	B3	None	Replace	-133.333
6	Non-dominant	B3	None	Replace	-133.333
6	Non-dominant	B3	None	Replace	-133.333
6	Non-dominant	B3	None	Replace	-33.3333
6	Non-dominant	B3	None	Replace	0
6	Non-dominant	B3	None	Replace	-133.333
6	Non-dominant	B3	None	Replace	-133.333
